# Supplementary material for: Rational Design of Palladium(II) Indenyl and Allyl Complexes Bearing Phosphine and Isocyanide Ancillary Ligands with Promising Antitumor Activity
Source: Molecules. 2024 Jan 10;29(2):345. doi: 10.3390/molecules29020345 (PMC10819880; doi:10.3390/molecules29020345)
Supplement: Supplementary file 1 [file molecules-29-00345-s001.zip]

Archive with 22 entries (21 files):
- CIF/
- CIF/EB42.cif
- CIF/EB42_checkcif.pdf
- CIF/EB43.cif
- CIF/EB43_checkcif.pdf
- CIF/EB44.cif
- CIF/EB44_checkcif.pdf
- CIF/EB47RT.cif
- CIF/EB47RT_checkcif.pdf
- CIF/EB48.cif
- CIF/EB48_checkcif.pdf
- CIF/EB52.cif
- CIF/EB52RT.cif
- CIF/EB52RT_checkcif.pdf
- CIF/EB52_checkcif.pdf
- CIF/EB6x.cif
- CIF/EB6xRT.cif
- CIF/EB6xRT_checkcif.pdf
- CIF/EB6x_checkcif.pdf
- CIF/iEB44.cif
- CIF/iEB44_checkcif.pdf
- Supplementary Information.pdf
