# Supplementary material for: Rational Design of Palladium(II) Indenyl and Allyl Complexes Bearing Phosphine and Isocyanide Ancillary Ligands with Promising Antitumor Activity
Source: Molecules. 2024 Jan 10;29(2):345. doi: 10.3390/molecules29020345 (PMC10819880; doi:10.3390/molecules29020345)
Supplement: Supplementary file 1 [file molecules-29-00345-s001.zip › CIF/EB42.cif]

data_EB42

_publ_section_title
;
Pd-Indenyl complexes bearing isocyanide and phosphinic ligands
;
 
_publ_contact_author_name        'Nicola Demitri'
_publ_contact_author_address     
;
Elettra-Sincrotrone Trieste, S.S. 14 Km 163.5 in Area Science Park, 
34149 Basovizza - Trieste, Italy.
;
_publ_contact_author_email       nicola.demitri@elettra.eu
_publ_contact_author_phone       '+39 040 375 8861'
loop_
_publ_author_name
_publ_author_address
'Demitri, Nicola'
;
Elettra-Sincrotrone Trieste, S.S. 14 Km 163.5 in Area Science Park, 
34149 Basovizza - Trieste, Italy.
;
'Bortolamiol, Enrica'
;
Dipartimento di Scienze Molecolari e Nanosistemi, Universita' Ca' Foscari,
Campus Scientifico Via Torino 155, 30174 Venezia-Mestre, Italy.
;
'Visentin, Fabiano'
;
Dipartimento di Scienze Molecolari e Nanosistemi, Universita' Ca' Foscari,
Campus Scientifico Via Torino 155, 30174 Venezia-Mestre, Italy.
;

_publ_section_abstract
;
The structure of EB42, [PdC~32~H~31~NP](ClO~4~) CHCl~3~, at 100 K has
monoclinic (<i>P</i>2~1~) symmetry.
;
_publ_contact_letter 
;
Please consider this CIF for publication. I certify that this contibution is the
original work of those listed as authors; that it has not been published
before (in any language or medium) and is not being considered for publication
elsewhere; that all authors concur with and are aware of the submission; that
all workers involved in the study are listed as authors or given proper credit
in the acknowledgements; that I have obtained permission for and acknowledged
the source of any excerpts from other copyright works; and that to the best of
my knowledge the paper contains no statements which are libellous, unlawful or
in any way actionable. All coauthors have made significant scientific
contributions to the work reported, including the ideas and their execution,
and share responsibility and accountability for the results.
;

_audit_creation_method            'SHELXL-2018/3'
_shelx_SHELXL_version_number      '2018/3'
_chemical_name_systematic         ?
_chemical_name_common             ?
_chemical_melting_point           ?
_chemical_formula_moiety
 'C32 H31 N P Pd, Cl O4, C H Cl3'
_chemical_formula_sum
 'C33 H32 Cl4 N O4 P Pd'
_chemical_formula_weight          785.76

loop_
 _atom_type_symbol
 _atom_type_description
 _atom_type_scat_dispersion_real
 _atom_type_scat_dispersion_imag
 _atom_type_scat_source
 'C'  'C'   0.0020   0.0012
 'International Tables Vol C Tables 4.2.6.8 and 6.1.1.4'
 'N'  'N'   0.0042   0.0025
 'International Tables Vol C Tables 4.2.6.8 and 6.1.1.4'
 'O'  'O'   0.0077   0.0045
 'International Tables Vol C Tables 4.2.6.8 and 6.1.1.4'
 'P'  'P'   0.0809   0.0720
 'International Tables Vol C Tables 4.2.6.8 and 6.1.1.4'
 'Cl'  'Cl'   0.1198   0.1216
 'International Tables Vol C Tables 4.2.6.8 and 6.1.1.4'
 'H'  'H'   0.0000   0.0000
 'International Tables Vol C Tables 4.2.6.8 and 6.1.1.4'
 'Pd'  'Pd'  -1.3766   0.7904
 'International Tables Vol C Tables 4.2.6.8 and 6.1.1.4'
 
_space_group_crystal_system       monoclinic
_space_group_IT_number            4
_space_group_name_H-M_alt         'P 21'
_space_group_name_Hall            'P 2yb'
 
_shelx_space_group_comment
;
The symmetry employed for this shelxl refinement is uniquely defined
by the following loop, which should always be used as a source of
symmetry information in preference to the above space-group names.
They are only intended as comments.
;
 
loop_
 _space_group_symop_operation_xyz
 'x, y, z'
 '-x, y+1/2, -z'
 
_cell_length_a                    9.905(2)
_cell_length_b                    34.151(7)
_cell_length_c                    9.978(2)
_cell_angle_alpha                 90
_cell_angle_beta                  90.58(3)
_cell_angle_gamma                 90
_cell_volume                      3375.0(12)
_cell_formula_units_Z             4
_cell_measurement_temperature     100(2)
_cell_measurement_reflns_used     36964
_cell_measurement_theta_min       1.040
_cell_measurement_theta_max       31.121
 
_exptl_crystal_description        'Thin needles'
_exptl_crystal_colour             'Yellow'
_exptl_crystal_density_meas       ?
_exptl_crystal_density_method     ?
_exptl_crystal_density_diffrn     1.546          
_exptl_crystal_F_000              1592
_exptl_transmission_factor_min    ?
_exptl_transmission_factor_max    ?
_exptl_crystal_size_max           0.100
_exptl_crystal_size_mid           0.050
_exptl_crystal_size_min           0.020
_exptl_absorpt_coefficient_mu     0.647
_shelx_estimated_absorpt_T_min    0.938
_shelx_estimated_absorpt_T_max    0.987
_exptl_absorpt_correction_type    none
_exptl_absorpt_correction_T_min   ?
_exptl_absorpt_correction_T_max   ?
_exptl_absorpt_process_details    ?
_exptl_absorpt_special_details    ?
_diffrn_ambient_temperature       100(2)
_diffrn_radiation_wavelength      0.620

_diffrn_measurement_method       'Rotating crystal'
_diffrn_radiation_type           Synchrotron
_diffrn_source                   'Elettra Synchrotron - XRD2 BL'
_diffrn_measurement_device_type  
;
'Arinax MD2s Goniometer, Pilatus 6M detector'
;

_diffrn_detector_area_resol_mean  ?
_diffrn_reflns_number             79911
_diffrn_reflns_av_unetI/netI      0.0386
_diffrn_reflns_av_R_equivalents   0.0357
_diffrn_reflns_limit_h_min        -15
_diffrn_reflns_limit_h_max        15
_diffrn_reflns_limit_k_min        -56
_diffrn_reflns_limit_k_max        56
_diffrn_reflns_limit_l_min        -16
_diffrn_reflns_limit_l_max        16
_diffrn_reflns_theta_min          1.040
_diffrn_reflns_theta_max          31.121
_diffrn_reflns_theta_full         21.835
_diffrn_measured_fraction_theta_max   0.898
_diffrn_measured_fraction_theta_full  0.995
_diffrn_reflns_Laue_measured_fraction_max    0.898
_diffrn_reflns_Laue_measured_fraction_full   0.995
_diffrn_reflns_point_group_measured_fraction_max   0.877
_diffrn_reflns_point_group_measured_fraction_full  0.985
_reflns_number_total              28759
_reflns_number_gt                 27801
_reflns_threshold_expression      'I > 2\s(I)'
_reflns_Friedel_coverage          0.928
_reflns_Friedel_fraction_max      0.855
_reflns_Friedel_fraction_full     0.975
 
_reflns_special_details
;
 Reflections were merged by SHELXL according to the crystal
 class for the calculation of statistics and refinement.
 
 _reflns_Friedel_fraction is defined as the number of unique
 Friedel pairs measured divided by the number that would be
 possible theoretically, ignoring centric projections and
 systematic absences.
;

_diffrn_standards_number 0
_diffrn_standards_interval_count 0
_diffrn_standards_decay_% 0
 
_computing_data_collection       'Elettra XRD2 Data Collection SW'
_computing_cell_refinement       'XDS (Kabsch, 2010)'
_computing_data_reduction        'XDS (Kabsch, 2010)'
_computing_structure_solution    'SHELXT (Sheldrick, 2015)'
_computing_structure_refinement  'SHELXL-2018/3 (Sheldrick, 2015)'
_computing_molecular_graphics    'Ortep3 for Windows - Coot'
_computing_publication_material  'enCIFer - publCIF'
 
_refine_special_details
;
Hydrogen atoms were included at calculated positions with isotropic 
Ufactors=1.2Ueq (Ufactors=1.5Ueq for methyl groups). Anisotropic thermal motion
modeling has been applied to all atoms.
;

_refine_ls_structure_factor_coef  Fsqd
_refine_ls_matrix_type            full
_refine_ls_weighting_scheme       calc
_refine_ls_weighting_details
'w=1/[\s^2^(Fo^2^)+(0.0387P)^2^+2.8734P] where P=(Fo^2^+2Fc^2^)/3'
_atom_sites_solution_primary      direct
_atom_sites_solution_secondary    difmap
_atom_sites_solution_hydrogens    geom
_refine_ls_hydrogen_treatment     constr
_refine_ls_extinction_method      none
_refine_ls_extinction_coef        .
_refine_ls_abs_structure_details
;
 Flack x determined using 12733 quotients [(I+)-(I-)]/[(I+)+(I-)]
 (Parsons, Flack and Wagner, Acta Cryst. B69 (2013) 249-259).
;
_refine_ls_abs_structure_Flack    -0.007(9)
_chemical_absolute_configuration  ?
_refine_ls_number_reflns          28759
_refine_ls_number_parameters      799
_refine_ls_number_restraints      1
_refine_ls_R_factor_all           0.0357
_refine_ls_R_factor_gt            0.0343
_refine_ls_wR_factor_ref          0.0866
_refine_ls_wR_factor_gt           0.0854
_refine_ls_goodness_of_fit_ref    1.008
_refine_ls_restrained_S_all       1.008
_refine_ls_shift/su_max           0.003
_refine_ls_shift/su_mean          0.000
 
loop_
 _atom_site_label
 _atom_site_type_symbol
 _atom_site_fract_x
 _atom_site_fract_y
 _atom_site_fract_z
 _atom_site_U_iso_or_equiv
 _atom_site_adp_type
 _atom_site_occupancy
 _atom_site_site_symmetry_order  
 _atom_site_calc_flag
 _atom_site_refinement_flags_posn
 _atom_site_refinement_flags_adp
 _atom_site_refinement_flags_occupancy
 _atom_site_disorder_assembly
 _atom_site_disorder_group
Cl_15 Cl -0.02450(7) 0.35160(2) 1.05548(7) 0.01995(11) Uani 1 1 d . . . . .
O1_15 O 0.0294(4) 0.35994(12) 0.9260(3) 0.0459(8) Uani 1 1 d . . . . .
O2_15 O 0.0680(3) 0.32637(9) 1.1272(3) 0.0337(6) Uani 1 1 d . . . . .
O3_15 O -0.0419(3) 0.38756(8) 1.1283(3) 0.0354(6) Uani 1 1 d . . . . .
O4_15 O -0.1537(3) 0.33200(9) 1.0438(4) 0.0368(7) Uani 1 1 d . . . . .
Pd_11 Pd 0.44919(2) 0.39783(2) 0.86737(2) 0.01459(4) Uani 1 1 d . . . . .
C18_14 C 0.3907(3) 0.47814(9) 0.5342(3) 0.0221(5) Uani 1 1 d . . . . .
H18_14 H 0.427862 0.463741 0.461940 0.027 Uiso 1 1 calc R U . . .
C17_14 C 0.2868(4) 0.50521(11) 0.5110(4) 0.0300(7) Uani 1 1 d . . . . .
H17_14 H 0.253186 0.509008 0.422396 0.036 Uiso 1 1 calc R U . . .
C16_14 C 0.2328(4) 0.52636(10) 0.6149(4) 0.0301(7) Uani 1 1 d . . . . .
H16_14 H 0.162509 0.544637 0.597459 0.036 Uiso 1 1 calc R U . . .
C15_14 C 0.2803(4) 0.52119(10) 0.7447(4) 0.0270(6) Uani 1 1 d . . . . .
H15_14 H 0.243955 0.536151 0.816045 0.032 Uiso 1 1 calc R U . . .
C14_14 C 0.3816(3) 0.49397(10) 0.7698(3) 0.0220(5) Uani 1 1 d . . . . .
H14_14 H 0.412441 0.489755 0.859073 0.026 Uiso 1 1 calc R U . . .
C13_14 C 0.4387(3) 0.47260(8) 0.6643(3) 0.0178(4) Uani 1 1 d . . . . .
P_14 P 0.55885(7) 0.43500(2) 0.71213(7) 0.01452(11) Uani 1 1 d . . . . .
C7_14 C 0.7101(3) 0.46053(9) 0.7683(3) 0.0181(4) Uani 1 1 d . . . . .
C8_14 C 0.8179(3) 0.43773(11) 0.8142(3) 0.0239(5) Uani 1 1 d . . . . .
H8_14 H 0.811271 0.409981 0.812851 0.029 Uiso 1 1 calc R U . . .
C9_14 C 0.9353(4) 0.45556(13) 0.8619(4) 0.0305(7) Uani 1 1 d . . . . .
H9_14 H 1.009002 0.439997 0.892120 0.037 Uiso 1 1 calc R U . . .
C10_14 C 0.9445(4) 0.49643(14) 0.8653(4) 0.0322(8) Uani 1 1 d . . . . .
H10_14 H 1.024107 0.508665 0.898844 0.039 Uiso 1 1 calc R U . . .
C11_14 C 0.8375(4) 0.51900(11) 0.8196(4) 0.0310(7) Uani 1 1 d . . . . .
H11_14 H 0.843846 0.546750 0.821664 0.037 Uiso 1 1 calc R U . . .
C12_14 C 0.7204(3) 0.50117(9) 0.7706(4) 0.0240(5) Uani 1 1 d . . . . .
H12_14 H 0.647593 0.516799 0.738599 0.029 Uiso 1 1 calc R U . . .
C1_14 C 0.6091(3) 0.40892(9) 0.5638(3) 0.0167(4) Uani 1 1 d . . . . .
C2_14 C 0.5798(3) 0.36919(9) 0.5536(3) 0.0220(5) Uani 1 1 d . . . . .
H2_14 H 0.529706 0.356646 0.621996 0.026 Uiso 1 1 calc R U . . .
C3_14 C 0.6236(4) 0.34771(11) 0.4435(3) 0.0268(6) Uani 1 1 d . . . . .
H3_14 H 0.604030 0.320532 0.437237 0.032 Uiso 1 1 calc R U . . .
C4_14 C 0.6957(3) 0.36606(10) 0.3433(3) 0.0234(6) Uani 1 1 d . . . . .
H4_14 H 0.725644 0.351420 0.268367 0.028 Uiso 1 1 calc R U . . .
C5_14 C 0.7243(3) 0.40564(10) 0.3519(3) 0.0237(6) Uani 1 1 d . . . . .
H5_14 H 0.772812 0.418138 0.282328 0.028 Uiso 1 1 calc R U . . .
C6_14 C 0.6822(3) 0.42718(9) 0.4621(3) 0.0207(5) Uani 1 1 d . . . . .
H6_14 H 0.702995 0.454275 0.468256 0.025 Uiso 1 1 calc R U . . .
C4_13 C 0.5368(3) 0.46988(10) 1.1066(3) 0.0233(5) Uani 1 1 d . . . . .
H4_13 H 0.626358 0.479479 1.098549 0.028 Uiso 1 1 calc R U . . .
C5_13 C 0.4315(4) 0.49447(11) 1.1404(4) 0.0279(6) Uani 1 1 d . . . . .
H5_13 H 0.449953 0.521307 1.157653 0.033 Uiso 1 1 calc R U . . .
C6_13 C 0.2989(4) 0.48101(11) 1.1500(4) 0.0284(6) Uani 1 1 d . . . . .
H6_13 H 0.228856 0.498947 1.170738 0.034 Uiso 1 1 calc R U . . .
C9_13 C 0.5065(3) 0.43037(9) 1.0847(3) 0.0183(5) Uani 1 1 d . . . . .
C3_13 C 0.5906(3) 0.39775(10) 1.0389(3) 0.0195(4) Uani 1 1 d . . . . .
H3_13 H 0.681311 0.399488 1.009542 0.023 Uiso 1 1 calc R U . . .
C8_13 C 0.3729(3) 0.41607(9) 1.0981(3) 0.0189(5) Uani 1 1 d . . . . .
C7_13 C 0.2678(3) 0.44160(10) 1.1296(3) 0.0243(6) Uani 1 1 d . . . . .
H7_13 H 0.177654 0.432403 1.136899 0.029 Uiso 1 1 calc R U . . .
C1_13 C 0.3761(3) 0.37433(9) 1.0638(3) 0.0209(5) Uani 1 1 d . . . . .
H1_13 H 0.299644 0.357686 1.054818 0.025 Uiso 1 1 calc R U . . .
C2_13 C 0.5117(3) 0.36309(10) 1.0465(3) 0.0225(5) Uani 1 1 d . . . . .
H2_13 H 0.544508 0.337008 1.040869 0.027 Uiso 1 1 calc R U . . .
N_12 N 0.2185(3) 0.38288(8) 0.6563(3) 0.0204(4) Uani 1 1 d . . . . .
C_12 C 0.2977(3) 0.38831(9) 0.7400(3) 0.0192(5) Uani 1 1 d . . . . .
C1_12 C 0.1256(3) 0.37633(10) 0.5435(3) 0.0233(5) Uani 1 1 d . . . . .
C2_12 C 0.0718(5) 0.41579(13) 0.4983(6) 0.0444(12) Uani 1 1 d . . . . .
H2A_12 H 0.016587 0.427131 0.569431 0.067 Uiso 1 1 calc R U . . .
H2B_12 H 0.016563 0.412425 0.417148 0.067 Uiso 1 1 calc R U . . .
H2C_12 H 0.147577 0.433319 0.479266 0.067 Uiso 1 1 calc R U . . .
C3_12 C 0.2070(5) 0.3564(2) 0.4345(5) 0.0548(16) Uani 1 1 d . . . . .
H3A_12 H 0.284154 0.372907 0.411038 0.082 Uiso 1 1 calc R U . . .
H3B_12 H 0.149621 0.352454 0.355003 0.082 Uiso 1 1 calc R U . . .
H3C_12 H 0.239555 0.331002 0.467097 0.082 Uiso 1 1 calc R U . . .
C4_12 C 0.0118(4) 0.35013(13) 0.5918(4) 0.0363(9) Uani 1 1 d . . . . .
H4A_12 H 0.048814 0.324725 0.619322 0.054 Uiso 1 1 calc R U . . .
H4B_12 H -0.054012 0.346303 0.519034 0.054 Uiso 1 1 calc R U . . .
H4C_12 H -0.032626 0.362498 0.668247 0.054 Uiso 1 1 calc R U . . .
Cl_25 Cl 1.08572(7) 0.60221(2) 0.04985(7) 0.01978(11) Uani 1 1 d . . . . .
O1_25 O 1.0603(3) 0.61136(11) 0.1875(3) 0.0386(7) Uani 1 1 d . . . . .
O2_25 O 1.1307(6) 0.56260(11) 0.0441(5) 0.0639(13) Uani 1 1 d . . . . .
O3_25 O 0.9647(4) 0.60639(12) -0.0286(4) 0.0461(8) Uani 1 1 d . . . . .
O4_25 O 1.1874(4) 0.62781(13) 0.0002(4) 0.0505(10) Uani 1 1 d . . . . .
Pd_21 Pd 0.89948(2) 0.65229(2) 0.57114(2) 0.01498(4) Uani 1 1 d . . . . .
C18_24 C 0.5072(3) 0.71930(9) 0.5642(3) 0.0206(5) Uani 1 1 d . . . . .
H18_24 H 0.449828 0.703957 0.508324 0.025 Uiso 1 1 calc R U . . .
C17_24 C 0.4518(4) 0.74605(11) 0.6533(4) 0.0269(6) Uani 1 1 d . . . . .
H17_24 H 0.356532 0.748538 0.659342 0.032 Uiso 1 1 calc R U . . .
C16_24 C 0.5348(4) 0.76905(10) 0.7333(4) 0.0271(6) Uani 1 1 d . . . . .
H16_24 H 0.496157 0.787436 0.793154 0.033 Uiso 1 1 calc R U . . .
C15_24 C 0.6742(4) 0.76545(11) 0.7266(4) 0.0268(6) Uani 1 1 d . . . . .
H15_24 H 0.731138 0.781651 0.780061 0.032 Uiso 1 1 calc R U . . .
C14_24 C 0.7297(3) 0.73781(10) 0.6406(3) 0.0236(5) Uani 1 1 d . . . . .
H14_24 H 0.824798 0.734339 0.638467 0.028 Uiso 1 1 calc R U . . .
C13_24 C 0.6463(3) 0.71503(8) 0.5570(3) 0.0161(4) Uani 1 1 d . . . . .
P_24 P 0.72859(7) 0.67983(2) 0.44831(7) 0.01466(11) Uani 1 1 d . . . . .
C7_24 C 0.7766(3) 0.70647(9) 0.2992(3) 0.0183(5) Uani 1 1 d . . . . .
C8_24 C 0.8242(3) 0.68457(11) 0.1902(3) 0.0229(5) Uani 1 1 d . . . . .
H8_24 H 0.830298 0.656868 0.196460 0.027 Uiso 1 1 calc R U . . .
C9_24 C 0.8624(3) 0.70352(13) 0.0733(3) 0.0284(7) Uani 1 1 d . . . . .
H9_24 H 0.892487 0.688683 -0.001157 0.034 Uiso 1 1 calc R U . . .
C10_24 C 0.8567(4) 0.74407(14) 0.0651(4) 0.0321(8) Uani 1 1 d . . . . .
H10_24 H 0.883433 0.756901 -0.014874 0.039 Uiso 1 1 calc R U . . .
C11_24 C 0.8122(4) 0.76584(12) 0.1728(4) 0.0317(7) Uani 1 1 d . . . . .
H11_24 H 0.809402 0.793599 0.167021 0.038 Uiso 1 1 calc R U . . .
C12_24 C 0.7713(4) 0.74704(10) 0.2908(4) 0.0264(6) Uani 1 1 d . . . . .
H12_24 H 0.740037 0.762005 0.364528 0.032 Uiso 1 1 calc R U . . .
C1_24 C 0.5983(3) 0.64637(8) 0.3918(3) 0.0174(4) Uani 1 1 d . . . . .
C2_24 C 0.5977(3) 0.60781(9) 0.4380(3) 0.0215(5) Uani 1 1 d . . . . .
H2_24 H 0.668347 0.598760 0.495227 0.026 Uiso 1 1 calc R U . . .
C3_24 C 0.4932(4) 0.58252(10) 0.4001(4) 0.0268(6) Uani 1 1 d . . . . .
H3_24 H 0.493086 0.556166 0.430590 0.032 Uiso 1 1 calc R U . . .
C4_24 C 0.3897(3) 0.59606(10) 0.3177(4) 0.0251(6) Uani 1 1 d . . . . .
H4_24 H 0.317537 0.579038 0.293859 0.030 Uiso 1 1 calc R U . . .
C5_24 C 0.3905(3) 0.63421(11) 0.2697(3) 0.0249(6) Uani 1 1 d . . . . .
H5_24 H 0.319450 0.643172 0.212875 0.030 Uiso 1 1 calc R U . . .
C6_24 C 0.4953(3) 0.65919(9) 0.3048(3) 0.0219(5) Uani 1 1 d . . . . .
H6_24 H 0.497401 0.685069 0.269970 0.026 Uiso 1 1 calc R U . . .
C4_23 C 1.0820(3) 0.73971(10) 0.5366(3) 0.0219(5) Uani 1 1 d . . . . .
H4_23 H 1.069386 0.751877 0.451800 0.026 Uiso 1 1 calc R U . . .
C5_23 C 1.0913(3) 0.76194(10) 0.6537(4) 0.0244(6) Uani 1 1 d . . . . .
H5_23 H 1.085999 0.789668 0.648331 0.029 Uiso 1 1 calc R U . . .
C6_23 C 1.1084(3) 0.74402(10) 0.7793(3) 0.0241(5) Uani 1 1 d . . . . .
H6_23 H 1.113407 0.759838 0.857521 0.029 Uiso 1 1 calc R U . . .
C9_23 C 1.0919(3) 0.69904(9) 0.5478(3) 0.0174(4) Uani 1 1 d . . . . .
C3_23 C 1.0749(3) 0.66722(9) 0.4494(3) 0.0190(5) Uani 1 1 d . . . . .
H3_23 H 1.048687 0.670238 0.358146 0.023 Uiso 1 1 calc R U . . .
C8_23 C 1.1097(3) 0.68087(9) 0.6752(3) 0.0184(4) Uani 1 1 d . . . . .
C7_23 C 1.1180(3) 0.70373(10) 0.7915(3) 0.0216(5) Uani 1 1 d . . . . .
H7_23 H 1.129955 0.691847 0.876861 0.026 Uiso 1 1 calc R U . . .
C1_23 C 1.1067(3) 0.63837(9) 0.6546(3) 0.0201(5) Uani 1 1 d . . . . .
H1_23 H 1.106345 0.618983 0.722907 0.024 Uiso 1 1 calc R U . . .
C2_23 C 1.1044(3) 0.63139(10) 0.5145(3) 0.0208(5) Uani 1 1 d . . . . .
H2_23 H 1.119862 0.606951 0.471876 0.025 Uiso 1 1 calc R U . . .
N_22 N 0.6797(3) 0.63254(8) 0.7834(3) 0.0200(4) Uani 1 1 d . . . . .
C_22 C 0.7683(3) 0.63757(9) 0.7112(3) 0.0196(5) Uani 1 1 d . . . . .
C1_22 C 0.5575(3) 0.62815(9) 0.8642(3) 0.0204(5) Uani 1 1 d . . . . .
C2_22 C 0.5250(4) 0.66815(10) 0.9233(4) 0.0247(6) Uani 1 1 d . . . . .
H2A_22 H 0.600027 0.676737 0.980887 0.037 Uiso 1 1 calc R U . . .
H2B_22 H 0.442510 0.666335 0.976381 0.037 Uiso 1 1 calc R U . . .
H2C_22 H 0.511463 0.687093 0.850618 0.037 Uiso 1 1 calc R U . . .
C3_22 C 0.4466(4) 0.61450(15) 0.7687(4) 0.0369(9) Uani 1 1 d . . . . .
H3A_22 H 0.435622 0.633594 0.696034 0.055 Uiso 1 1 calc R U . . .
H3B_22 H 0.361557 0.612120 0.817424 0.055 Uiso 1 1 calc R U . . .
H3C_22 H 0.470980 0.589000 0.730978 0.055 Uiso 1 1 calc R U . . .
C4_22 C 0.5880(5) 0.59835(12) 0.9730(4) 0.0374(9) Uani 1 1 d . . . . .
H4A_22 H 0.612022 0.573281 0.931838 0.056 Uiso 1 1 calc R U . . .
H4B_22 H 0.508117 0.594853 1.028951 0.056 Uiso 1 1 calc R U . . .
H4C_22 H 0.663542 0.607649 1.028646 0.056 Uiso 1 1 calc R U . . .
C1_16 C -0.2944(4) 0.26781(10) 0.8611(4) 0.0263(6) Uani 1 1 d . . . . .
H1_16 H -0.251951 0.282974 0.936250 0.032 Uiso 1 1 calc R U . . .
Cl2_16 Cl -0.46464(15) 0.26116(4) 0.8987(2) 0.0666(5) Uani 1 1 d . . . . .
Cl1_16 Cl -0.21191(14) 0.22236(3) 0.85164(13) 0.0452(3) Uani 1 1 d . . . . .
Cl3_16 Cl -0.2751(3) 0.29449(6) 0.71638(19) 0.0816(7) Uani 1 1 d . . . . .
C1_26 C 0.9124(4) 0.53013(11) 0.2889(4) 0.0289(6) Uani 1 1 d . . . . .
H1_26 H 0.992065 0.547015 0.268260 0.035 Uiso 1 1 calc R U . . .
Cl2_26 Cl 0.88964(14) 0.52952(4) 0.46492(11) 0.0455(3) Uani 1 1 d . . . . .
Cl1_26 Cl 0.94385(12) 0.48260(3) 0.22863(14) 0.0425(2) Uani 1 1 d . . . . .
Cl3_26 Cl 0.77032(11) 0.54975(3) 0.20898(11) 0.03532(19) Uani 1 1 d . . . . .
 
loop_
 _atom_site_aniso_label
 _atom_site_aniso_U_11
 _atom_site_aniso_U_22
 _atom_site_aniso_U_33
 _atom_site_aniso_U_23
 _atom_site_aniso_U_13
 _atom_site_aniso_U_12
Cl_15 0.0209(3) 0.0202(3) 0.0188(3) -0.0020(2) 0.0015(2) 0.0013(2)
O1_15 0.062(2) 0.053(2) 0.0232(12) 0.0037(13) 0.0163(13) 0.0121(17)
O2_15 0.0305(13) 0.0305(13) 0.0398(15) 0.0068(12) -0.0110(11) 0.0029(10)
O3_15 0.0378(14) 0.0247(11) 0.0440(16) -0.0131(11) 0.0135(12) -0.0057(10)
O4_15 0.0233(12) 0.0326(13) 0.0544(19) -0.0146(13) -0.0071(11) -0.0012(10)
Pd_11 0.01665(8) 0.01568(8) 0.01143(7) -0.00015(7) -0.00072(5) -0.00184(6)
C18_14 0.0266(13) 0.0192(12) 0.0207(12) 0.0035(10) -0.0016(10) 0.0001(10)
C17_14 0.0310(16) 0.0244(14) 0.0343(17) 0.0102(13) -0.0053(13) 0.0024(12)
C16_14 0.0237(14) 0.0207(13) 0.046(2) 0.0080(14) -0.0016(13) 0.0030(11)
C15_14 0.0235(14) 0.0228(13) 0.0349(17) 0.0006(13) 0.0051(12) 0.0025(10)
C14_14 0.0215(12) 0.0226(12) 0.0219(12) -0.0006(11) 0.0028(9) 0.0027(10)
C13_14 0.0197(11) 0.0164(10) 0.0174(11) 0.0018(9) 0.0007(8) -0.0010(8)
P_14 0.0165(3) 0.0147(3) 0.0124(3) -0.0011(2) 0.0007(2) -0.0011(2)
C7_14 0.0183(11) 0.0203(11) 0.0156(10) -0.0015(9) 0.0021(8) -0.0038(9)
C8_14 0.0195(12) 0.0283(14) 0.0236(13) -0.0003(12) -0.0028(10) -0.0028(10)
C9_14 0.0212(13) 0.0406(19) 0.0296(16) 0.0024(14) -0.0053(11) -0.0066(12)
C10_14 0.0240(15) 0.045(2) 0.0278(15) -0.0086(15) -0.0005(11) -0.0136(14)
C11_14 0.0301(16) 0.0288(16) 0.0341(17) -0.0095(14) 0.0041(13) -0.0117(13)
C12_14 0.0248(13) 0.0192(12) 0.0279(14) -0.0022(11) 0.0020(11) -0.0053(10)
C1_14 0.0174(10) 0.0196(11) 0.0130(9) -0.0011(9) 0.0002(8) 0.0000(8)
C2_14 0.0299(14) 0.0184(12) 0.0178(11) -0.0032(10) 0.0022(10) -0.0013(10)
C3_14 0.0341(16) 0.0244(14) 0.0221(13) -0.0083(12) 0.0025(11) 0.0012(12)
C4_14 0.0242(13) 0.0308(15) 0.0152(11) -0.0065(11) -0.0022(9) 0.0060(11)
C5_14 0.0252(13) 0.0318(16) 0.0143(10) -0.0020(10) 0.0021(9) 0.0025(11)
C6_14 0.0228(12) 0.0235(13) 0.0157(11) -0.0017(10) 0.0028(9) -0.0008(10)
C4_13 0.0259(13) 0.0247(13) 0.0192(12) -0.0055(11) -0.0014(10) -0.0040(10)
C5_13 0.0356(17) 0.0228(13) 0.0252(14) -0.0064(12) 0.0009(12) 0.0009(12)
C6_13 0.0332(16) 0.0281(15) 0.0239(14) -0.0052(12) 0.0063(11) 0.0065(12)
C9_13 0.0194(11) 0.0235(12) 0.0118(10) -0.0017(9) -0.0020(8) -0.0002(9)
C3_13 0.0186(10) 0.0239(11) 0.0159(9) -0.0007(11) -0.0024(8) 0.0019(10)
C8_13 0.0207(11) 0.0213(12) 0.0146(10) 0.0003(9) 0.0017(8) -0.0014(9)
C7_13 0.0248(13) 0.0276(14) 0.0207(12) -0.0023(11) 0.0044(10) 0.0018(11)
C1_13 0.0275(13) 0.0194(12) 0.0157(11) 0.0036(10) 0.0031(9) -0.0018(10)
C2_13 0.0292(14) 0.0221(12) 0.0163(11) 0.0027(10) -0.0005(10) 0.0039(10)
N_12 0.0214(11) 0.0225(11) 0.0174(10) -0.0008(9) -0.0018(8) -0.0037(8)
C_12 0.0200(11) 0.0212(12) 0.0163(10) -0.0019(9) -0.0011(8) -0.0038(9)
C1_12 0.0235(13) 0.0281(14) 0.0182(12) -0.0003(11) -0.0080(9) -0.0036(11)
C2_12 0.038(2) 0.034(2) 0.061(3) 0.018(2) -0.025(2) -0.0085(16)
C3_12 0.041(2) 0.097(5) 0.0260(18) -0.024(2) -0.0083(16) 0.011(3)
C4_12 0.0354(19) 0.0373(19) 0.0358(18) 0.0068(16) -0.0147(15) -0.0154(15)
Cl_25 0.0235(3) 0.0190(3) 0.0168(3) -0.0004(2) -0.0012(2) -0.0033(2)
O1_25 0.0359(15) 0.057(2) 0.0225(11) -0.0118(13) 0.0045(10) -0.0052(13)
O2_25 0.097(4) 0.0299(16) 0.065(3) -0.0164(17) -0.011(2) 0.0214(19)
O3_25 0.0351(16) 0.064(2) 0.0389(16) 0.0082(16) -0.0177(13) -0.0144(15)
O4_25 0.0379(16) 0.074(3) 0.0391(16) 0.0274(17) -0.0090(13) -0.0300(17)
Pd_21 0.01279(7) 0.01716(8) 0.01501(8) 0.00149(7) 0.00105(5) 0.00054(6)
C18_24 0.0165(11) 0.0217(12) 0.0235(12) -0.0012(10) -0.0001(9) 0.0024(9)
C17_24 0.0239(13) 0.0262(14) 0.0306(15) -0.0002(12) 0.0044(11) 0.0100(11)
C16_24 0.0351(16) 0.0225(13) 0.0237(14) -0.0024(11) 0.0009(11) 0.0103(12)
C15_24 0.0295(15) 0.0255(14) 0.0253(14) -0.0062(12) -0.0043(11) 0.0045(11)
C14_24 0.0189(12) 0.0256(13) 0.0262(13) -0.0055(11) -0.0029(10) 0.0008(10)
C13_24 0.0147(10) 0.0174(10) 0.0161(10) 0.0004(9) -0.0010(8) 0.0007(8)
P_24 0.0129(3) 0.0166(3) 0.0144(3) 0.0003(2) 0.00016(19) -0.0008(2)
C7_24 0.0145(10) 0.0241(12) 0.0162(10) 0.0030(10) -0.0005(8) -0.0028(9)
C8_24 0.0212(12) 0.0296(14) 0.0180(11) 0.0011(11) 0.0019(9) -0.0019(10)
C9_24 0.0222(13) 0.045(2) 0.0179(12) 0.0045(13) 0.0025(10) -0.0021(13)
C10_24 0.0239(14) 0.047(2) 0.0259(15) 0.0165(15) 0.0000(11) -0.0069(14)
C11_24 0.0329(17) 0.0296(16) 0.0326(17) 0.0130(14) -0.0002(13) -0.0042(13)
C12_24 0.0303(15) 0.0238(13) 0.0251(14) 0.0058(12) 0.0014(11) -0.0041(11)
C1_24 0.0167(10) 0.0191(12) 0.0165(10) -0.0019(9) 0.0008(8) -0.0022(8)
C2_24 0.0223(12) 0.0180(11) 0.0243(13) -0.0024(10) -0.0006(10) -0.0018(9)
C3_24 0.0263(14) 0.0203(13) 0.0337(17) -0.0014(12) 0.0015(12) -0.0052(11)
C4_24 0.0218(13) 0.0273(14) 0.0264(14) -0.0071(12) 0.0031(10) -0.0080(11)
C5_24 0.0190(12) 0.0320(15) 0.0237(13) -0.0048(12) -0.0022(9) -0.0058(11)
C6_24 0.0200(11) 0.0253(14) 0.0204(12) 0.0006(10) -0.0035(9) -0.0044(9)
C4_23 0.0178(11) 0.0234(13) 0.0244(13) 0.0041(11) 0.0017(9) -0.0012(9)
C5_23 0.0187(12) 0.0220(13) 0.0326(15) -0.0021(12) 0.0006(10) -0.0026(10)
C6_23 0.0200(12) 0.0261(14) 0.0263(14) -0.0054(12) 0.0013(10) -0.0023(10)
C9_23 0.0126(10) 0.0226(12) 0.0170(10) 0.0014(9) 0.0020(8) -0.0006(8)
C3_23 0.0140(10) 0.0258(12) 0.0173(11) -0.0004(10) 0.0035(8) -0.0010(9)
C8_23 0.0141(10) 0.0238(12) 0.0172(10) 0.0013(10) 0.0002(8) 0.0010(9)
C7_23 0.0179(11) 0.0291(14) 0.0178(11) -0.0004(11) -0.0015(9) -0.0009(10)
C1_23 0.0166(11) 0.0235(12) 0.0201(11) 0.0026(10) -0.0008(8) 0.0047(9)
C2_23 0.0163(11) 0.0244(12) 0.0216(12) -0.0008(10) 0.0019(9) 0.0036(9)
N_22 0.0178(10) 0.0218(11) 0.0205(10) 0.0022(9) 0.0008(8) 0.0002(8)
C_22 0.0185(11) 0.0211(12) 0.0193(11) 0.0036(10) -0.0010(9) -0.0009(9)
C1_22 0.0180(11) 0.0226(12) 0.0208(12) 0.0027(10) 0.0047(9) -0.0005(9)
C2_22 0.0260(14) 0.0223(13) 0.0258(14) 0.0005(11) 0.0054(11) 0.0028(11)
C3_22 0.0223(15) 0.053(2) 0.0353(18) -0.0123(18) 0.0044(13) -0.0116(15)
C4_22 0.047(2) 0.0299(17) 0.0352(19) 0.0145(16) 0.0194(16) 0.0124(16)
C1_16 0.0280(15) 0.0235(14) 0.0271(14) -0.0017(12) -0.0024(11) -0.0015(11)
Cl2_16 0.0504(7) 0.0398(6) 0.1106(13) -0.0318(7) 0.0451(8) -0.0151(5)
Cl1_16 0.0528(6) 0.0349(5) 0.0477(6) -0.0045(4) -0.0174(5) 0.0163(4)
Cl3_16 0.1146(16) 0.0681(10) 0.0629(9) 0.0376(9) 0.0465(10) 0.0392(11)
C1_26 0.0241(14) 0.0287(15) 0.0341(17) 0.0078(14) -0.0020(12) -0.0007(11)
Cl2_26 0.0543(7) 0.0516(6) 0.0304(4) 0.0054(4) -0.0115(4) -0.0081(5)
Cl1_26 0.0413(5) 0.0298(4) 0.0567(6) 0.0101(4) 0.0191(5) 0.0112(4)
Cl3_26 0.0332(4) 0.0328(4) 0.0397(5) 0.0008(4) -0.0107(3) 0.0081(3)
 
_geom_special_details
;
 All esds (except the esd in the dihedral angle between two l.s. planes)
 are estimated using the full covariance matrix.  The cell esds are taken
 into account individually in the estimation of esds in distances, angles
 and torsion angles; correlations between esds in cell parameters are only
 used when they are defined by crystal symmetry.  An approximate (isotropic)
 treatment of cell esds is used for estimating esds involving l.s. planes.
;
 
loop_
 _geom_bond_atom_site_label_1
 _geom_bond_atom_site_label_2
 _geom_bond_distance
 _geom_bond_site_symmetry_2
 _geom_bond_publ_flag
Cl_15 O1_15 1.432(3) . ?
Cl_15 O3_15 1.438(3) . ?
Cl_15 O2_15 1.442(3) . ?
Cl_15 O4_15 1.447(3) . ?
Pd_11 C_12 1.984(3) . ?
Pd_11 C3_13 2.201(3) . ?
Pd_11 C2_13 2.228(3) . ?
Pd_11 C1_13 2.245(3) . ?
Pd_11 P_14 2.2857(9) . ?
Pd_11 C9_13 2.497(3) . ?
Pd_11 C8_13 2.509(3) . ?
C18_14 C13_14 1.391(4) . ?
C18_14 C17_14 1.401(5) . ?
C18_14 H18_14 0.9500 . ?
C17_14 C16_14 1.376(6) . ?
C17_14 H17_14 0.9500 . ?
C16_14 C15_14 1.385(6) . ?
C16_14 H16_14 0.9500 . ?
C15_14 C14_14 1.388(5) . ?
C15_14 H15_14 0.9500 . ?
C14_14 C13_14 1.405(4) . ?
C14_14 H14_14 0.9500 . ?
C13_14 P_14 1.811(3) . ?
P_14 C1_14 1.802(3) . ?
P_14 C7_14 1.817(3) . ?
C7_14 C12_14 1.392(4) . ?
C7_14 C8_14 1.396(4) . ?
C8_14 C9_14 1.392(5) . ?
C8_14 H8_14 0.9500 . ?
C9_14 C10_14 1.399(6) . ?
C9_14 H9_14 0.9500 . ?
C10_14 C11_14 1.384(6) . ?
C10_14 H10_14 0.9500 . ?
C11_14 C12_14 1.394(5) . ?
C11_14 H11_14 0.9500 . ?
C12_14 H12_14 0.9500 . ?
C1_14 C2_14 1.391(4) . ?
C1_14 C6_14 1.399(4) . ?
C2_14 C3_14 1.394(4) . ?
C2_14 H2_14 0.9500 . ?
C3_14 C4_14 1.384(5) . ?
C3_14 H3_14 0.9500 . ?
C4_14 C5_14 1.383(5) . ?
C4_14 H4_14 0.9500 . ?
C5_14 C6_14 1.390(4) . ?
C5_14 H5_14 0.9500 . ?
C6_14 H6_14 0.9500 . ?
C4_13 C5_13 1.384(5) . ?
C4_13 C9_13 1.399(4) . ?
C4_13 H4_13 0.9500 . ?
C5_13 C6_13 1.395(6) . ?
C5_13 H5_13 0.9500 . ?
C6_13 C7_13 1.395(5) . ?
C6_13 H6_13 0.9500 . ?
C9_13 C8_13 1.418(4) . ?
C9_13 C3_13 1.467(4) . ?
C3_13 C2_13 1.421(5) . ?
C3_13 H3_13 0.9500 . ?
C8_13 C7_13 1.396(4) . ?
C8_13 C1_13 1.466(4) . ?
C7_13 H7_13 0.9500 . ?
C1_13 C2_13 1.410(5) . ?
C1_13 H1_13 0.9500 . ?
C2_13 H2_13 0.9500 . ?
N_12 C_12 1.155(4) . ?
N_12 C1_12 1.464(4) . ?
C1_12 C2_12 1.516(6) . ?
C1_12 C3_12 1.521(6) . ?
C1_12 C4_12 1.521(5) . ?
C2_12 H2A_12 0.9800 . ?
C2_12 H2B_12 0.9800 . ?
C2_12 H2C_12 0.9800 . ?
C3_12 H3A_12 0.9800 . ?
C3_12 H3B_12 0.9800 . ?
C3_12 H3C_12 0.9800 . ?
C4_12 H4A_12 0.9800 . ?
C4_12 H4B_12 0.9800 . ?
C4_12 H4C_12 0.9800 . ?
Cl_25 O4_25 1.426(3) . ?
Cl_25 O2_25 1.426(4) . ?
Cl_25 O3_25 1.432(3) . ?
Cl_25 O1_25 1.433(3) . ?
Pd_21 C_22 1.983(3) . ?
Pd_21 C3_23 2.190(3) . ?
Pd_21 C2_23 2.229(3) . ?
Pd_21 C1_23 2.258(3) . ?
Pd_21 P_24 2.2825(9) . ?
Pd_21 C9_23 2.499(3) . ?
Pd_21 C8_23 2.515(3) . ?
C18_24 C13_24 1.388(4) . ?
C18_24 C17_24 1.391(5) . ?
C18_24 H18_24 0.9500 . ?
C17_24 C16_24 1.384(6) . ?
C17_24 H17_24 0.9500 . ?
C16_24 C15_24 1.389(5) . ?
C16_24 H16_24 0.9500 . ?
C15_24 C14_24 1.392(5) . ?
C15_24 H15_24 0.9500 . ?
C14_24 C13_24 1.403(4) . ?
C14_24 H14_24 0.9500 . ?
C13_24 P_24 1.818(3) . ?
P_24 C1_24 1.810(3) . ?
P_24 C7_24 1.812(3) . ?
C7_24 C12_24 1.389(5) . ?
C7_24 C8_24 1.405(4) . ?
C8_24 C9_24 1.390(5) . ?
C8_24 H8_24 0.9500 . ?
C9_24 C10_24 1.388(6) . ?
C9_24 H9_24 0.9500 . ?
C10_24 C11_24 1.383(6) . ?
C10_24 H10_24 0.9500 . ?
C11_24 C12_24 1.404(5) . ?
C11_24 H11_24 0.9500 . ?
C12_24 H12_24 0.9500 . ?
C1_24 C2_24 1.395(4) . ?
C1_24 C6_24 1.403(4) . ?
C2_24 C3_24 1.398(5) . ?
C2_24 H2_24 0.9500 . ?
C3_24 C4_24 1.387(5) . ?
C3_24 H3_24 0.9500 . ?
C4_24 C5_24 1.388(5) . ?
C4_24 H4_24 0.9500 . ?
C5_24 C6_24 1.386(4) . ?
C5_24 H5_24 0.9500 . ?
C6_24 H6_24 0.9500 . ?
C4_23 C9_23 1.397(4) . ?
C4_23 C5_23 1.396(5) . ?
C4_23 H4_23 0.9500 . ?
C5_23 C6_23 1.403(5) . ?
C5_23 H5_23 0.9500 . ?
C6_23 C7_23 1.385(5) . ?
C6_23 H6_23 0.9500 . ?
C9_23 C8_23 1.424(4) . ?
C9_23 C3_23 1.473(4) . ?
C3_23 C2_23 1.414(5) . ?
C3_23 H3_23 0.9500 . ?
C8_23 C7_23 1.400(4) . ?
C8_23 C1_23 1.466(5) . ?
C7_23 H7_23 0.9500 . ?
C1_23 C2_23 1.418(4) . ?
C1_23 H1_23 0.9500 . ?
C2_23 H2_23 0.9500 . ?
N_22 C_22 1.154(4) . ?
N_22 C1_22 1.469(4) . ?
C1_22 C4_22 1.517(5) . ?
C1_22 C3_22 1.520(5) . ?
C1_22 C2_22 1.523(5) . ?
C2_22 H2A_22 0.9800 . ?
C2_22 H2B_22 0.9800 . ?
C2_22 H2C_22 0.9800 . ?
C3_22 H3A_22 0.9800 . ?
C3_22 H3B_22 0.9800 . ?
C3_22 H3C_22 0.9800 . ?
C4_22 H4A_22 0.9800 . ?
C4_22 H4B_22 0.9800 . ?
C4_22 H4C_22 0.9800 . ?
C1_16 Cl3_16 1.720(4) . ?
C1_16 Cl2_16 1.746(4) . ?
C1_16 Cl1_16 1.757(4) . ?
C1_16 H1_16 1.0000 . ?
C1_26 Cl3_26 1.744(4) . ?
C1_26 Cl1_26 1.760(4) . ?
C1_26 Cl2_26 1.774(4) . ?
C1_26 H1_26 1.0000 . ?
 
loop_
 _geom_angle_atom_site_label_1
 _geom_angle_atom_site_label_2
 _geom_angle_atom_site_label_3
 _geom_angle
 _geom_angle_site_symmetry_1
 _geom_angle_site_symmetry_3
 _geom_angle_publ_flag
O1_15 Cl_15 O3_15 109.5(2) . . ?
O1_15 Cl_15 O2_15 109.0(2) . . ?
O3_15 Cl_15 O2_15 109.7(2) . . ?
O1_15 Cl_15 O4_15 110.9(2) . . ?
O3_15 Cl_15 O4_15 108.98(18) . . ?
O2_15 Cl_15 O4_15 108.67(19) . . ?
C_12 Pd_11 C3_13 165.83(12) . . ?
C_12 Pd_11 C2_13 128.99(13) . . ?
C3_13 Pd_11 C2_13 37.42(13) . . ?
C_12 Pd_11 C1_13 104.60(12) . . ?
C3_13 Pd_11 C1_13 61.89(12) . . ?
C2_13 Pd_11 C1_13 36.74(12) . . ?
C_12 Pd_11 P_14 91.05(9) . . ?
C3_13 Pd_11 P_14 102.99(8) . . ?
C2_13 Pd_11 P_14 135.18(9) . . ?
C1_13 Pd_11 P_14 161.81(9) . . ?
C_12 Pd_11 C9_13 142.49(11) . . ?
C3_13 Pd_11 C9_13 35.68(11) . . ?
C2_13 Pd_11 C9_13 58.76(11) . . ?
C1_13 Pd_11 C9_13 58.22(11) . . ?
P_14 Pd_11 C9_13 103.65(7) . . ?
C_12 Pd_11 C8_13 113.31(11) . . ?
C3_13 Pd_11 C8_13 58.78(10) . . ?
C2_13 Pd_11 C8_13 58.66(11) . . ?
C1_13 Pd_11 C8_13 35.38(11) . . ?
P_14 Pd_11 C8_13 129.31(7) . . ?
C9_13 Pd_11 C8_13 32.90(10) . . ?
C13_14 C18_14 C17_14 119.2(3) . . ?
C13_14 C18_14 H18_14 120.4 . . ?
C17_14 C18_14 H18_14 120.4 . . ?
C16_14 C17_14 C18_14 120.8(3) . . ?
C16_14 C17_14 H17_14 119.6 . . ?
C18_14 C17_14 H17_14 119.6 . . ?
C17_14 C16_14 C15_14 120.5(3) . . ?
C17_14 C16_14 H16_14 119.8 . . ?
C15_14 C16_14 H16_14 119.8 . . ?
C16_14 C15_14 C14_14 119.5(3) . . ?
C16_14 C15_14 H15_14 120.3 . . ?
C14_14 C15_14 H15_14 120.3 . . ?
C15_14 C14_14 C13_14 120.6(3) . . ?
C15_14 C14_14 H14_14 119.7 . . ?
C13_14 C14_14 H14_14 119.7 . . ?
C18_14 C13_14 C14_14 119.5(3) . . ?
C18_14 C13_14 P_14 124.1(2) . . ?
C14_14 C13_14 P_14 116.1(2) . . ?
C1_14 P_14 C13_14 108.67(13) . . ?
C1_14 P_14 C7_14 104.87(13) . . ?
C13_14 P_14 C7_14 106.15(14) . . ?
C1_14 P_14 Pd_11 114.80(10) . . ?
C13_14 P_14 Pd_11 104.90(10) . . ?
C7_14 P_14 Pd_11 116.97(10) . . ?
C12_14 C7_14 C8_14 119.7(3) . . ?
C12_14 C7_14 P_14 123.0(2) . . ?
C8_14 C7_14 P_14 117.3(2) . . ?
C9_14 C8_14 C7_14 120.1(3) . . ?
C9_14 C8_14 H8_14 119.9 . . ?
C7_14 C8_14 H8_14 119.9 . . ?
C8_14 C9_14 C10_14 119.9(4) . . ?
C8_14 C9_14 H9_14 120.0 . . ?
C10_14 C9_14 H9_14 120.0 . . ?
C11_14 C10_14 C9_14 119.8(3) . . ?
C11_14 C10_14 H10_14 120.1 . . ?
C9_14 C10_14 H10_14 120.1 . . ?
C10_14 C11_14 C12_14 120.3(3) . . ?
C10_14 C11_14 H11_14 119.9 . . ?
C12_14 C11_14 H11_14 119.9 . . ?
C7_14 C12_14 C11_14 120.2(3) . . ?
C7_14 C12_14 H12_14 119.9 . . ?
C11_14 C12_14 H12_14 119.9 . . ?
C2_14 C1_14 C6_14 119.4(3) . . ?
C2_14 C1_14 P_14 118.9(2) . . ?
C6_14 C1_14 P_14 121.7(2) . . ?
C1_14 C2_14 C3_14 120.3(3) . . ?
C1_14 C2_14 H2_14 119.8 . . ?
C3_14 C2_14 H2_14 119.8 . . ?
C4_14 C3_14 C2_14 119.8(3) . . ?
C4_14 C3_14 H3_14 120.1 . . ?
C2_14 C3_14 H3_14 120.1 . . ?
C5_14 C4_14 C3_14 120.3(3) . . ?
C5_14 C4_14 H4_14 119.8 . . ?
C3_14 C4_14 H4_14 119.8 . . ?
C4_14 C5_14 C6_14 120.2(3) . . ?
C4_14 C5_14 H5_14 119.9 . . ?
C6_14 C5_14 H5_14 119.9 . . ?
C5_14 C6_14 C1_14 120.0(3) . . ?
C5_14 C6_14 H6_14 120.0 . . ?
C1_14 C6_14 H6_14 120.0 . . ?
C5_13 C4_13 C9_13 117.5(3) . . ?
C5_13 C4_13 H4_13 121.2 . . ?
C9_13 C4_13 H4_13 121.2 . . ?
C4_13 C5_13 C6_13 122.0(3) . . ?
C4_13 C5_13 H5_13 119.0 . . ?
C6_13 C5_13 H5_13 119.0 . . ?
C5_13 C6_13 C7_13 121.0(3) . . ?
C5_13 C6_13 H6_13 119.5 . . ?
C7_13 C6_13 H6_13 119.5 . . ?
C4_13 C9_13 C8_13 121.1(3) . . ?
C4_13 C9_13 C3_13 131.3(3) . . ?
C8_13 C9_13 C3_13 107.5(3) . . ?
C4_13 C9_13 Pd_11 127.7(2) . . ?
C8_13 C9_13 Pd_11 74.01(16) . . ?
C3_13 C9_13 Pd_11 61.07(14) . . ?
C2_13 C3_13 C9_13 107.6(3) . . ?
C2_13 C3_13 Pd_11 72.32(17) . . ?
C9_13 C3_13 Pd_11 83.25(16) . . ?
C2_13 C3_13 H3_13 126.2 . . ?
C9_13 C3_13 H3_13 126.2 . . ?
Pd_11 C3_13 H3_13 110.9 . . ?
C7_13 C8_13 C9_13 120.3(3) . . ?
C7_13 C8_13 C1_13 132.6(3) . . ?
C9_13 C8_13 C1_13 106.9(3) . . ?
C7_13 C8_13 Pd_11 126.4(2) . . ?
C9_13 C8_13 Pd_11 73.09(16) . . ?
C1_13 C8_13 Pd_11 62.44(15) . . ?
C8_13 C7_13 C6_13 118.1(3) . . ?
C8_13 C7_13 H7_13 121.0 . . ?
C6_13 C7_13 H7_13 121.0 . . ?
C2_13 C1_13 C8_13 108.4(3) . . ?
C2_13 C1_13 Pd_11 70.96(17) . . ?
C8_13 C1_13 Pd_11 82.18(17) . . ?
C2_13 C1_13 H1_13 125.8 . . ?
C8_13 C1_13 H1_13 125.8 . . ?
Pd_11 C1_13 H1_13 113.3 . . ?
C1_13 C2_13 C3_13 107.8(3) . . ?
C1_13 C2_13 Pd_11 72.30(17) . . ?
C3_13 C2_13 Pd_11 70.26(16) . . ?
C1_13 C2_13 H2_13 126.1 . . ?
C3_13 C2_13 H2_13 126.1 . . ?
Pd_11 C2_13 H2_13 123.0 . . ?
C_12 N_12 C1_12 176.1(3) . . ?
N_12 C_12 Pd_11 173.5(3) . . ?
N_12 C1_12 C2_12 108.0(3) . . ?
N_12 C1_12 C3_12 106.5(3) . . ?
C2_12 C1_12 C3_12 111.8(4) . . ?
N_12 C1_12 C4_12 108.0(3) . . ?
C2_12 C1_12 C4_12 111.0(3) . . ?
C3_12 C1_12 C4_12 111.3(4) . . ?
C1_12 C2_12 H2A_12 109.5 . . ?
C1_12 C2_12 H2B_12 109.5 . . ?
H2A_12 C2_12 H2B_12 109.5 . . ?
C1_12 C2_12 H2C_12 109.5 . . ?
H2A_12 C2_12 H2C_12 109.5 . . ?
H2B_12 C2_12 H2C_12 109.5 . . ?
C1_12 C3_12 H3A_12 109.5 . . ?
C1_12 C3_12 H3B_12 109.5 . . ?
H3A_12 C3_12 H3B_12 109.5 . . ?
C1_12 C3_12 H3C_12 109.5 . . ?
H3A_12 C3_12 H3C_12 109.5 . . ?
H3B_12 C3_12 H3C_12 109.5 . . ?
C1_12 C4_12 H4A_12 109.5 . . ?
C1_12 C4_12 H4B_12 109.5 . . ?
H4A_12 C4_12 H4B_12 109.5 . . ?
C1_12 C4_12 H4C_12 109.5 . . ?
H4A_12 C4_12 H4C_12 109.5 . . ?
H4B_12 C4_12 H4C_12 109.5 . . ?
O4_25 Cl_25 O2_25 110.2(3) . . ?
O4_25 Cl_25 O3_25 109.8(2) . . ?
O2_25 Cl_25 O3_25 109.4(3) . . ?
O4_25 Cl_25 O1_25 109.3(2) . . ?
O2_25 Cl_25 O1_25 107.7(3) . . ?
O3_25 Cl_25 O1_25 110.4(2) . . ?
C_22 Pd_21 C3_23 168.30(11) . . ?
C_22 Pd_21 C2_23 134.61(12) . . ?
C3_23 Pd_21 C2_23 37.31(12) . . ?
C_22 Pd_21 C1_23 106.65(12) . . ?
C3_23 Pd_21 C1_23 61.99(11) . . ?
C2_23 Pd_21 C1_23 36.84(11) . . ?
C_22 Pd_21 P_24 89.72(9) . . ?
C3_23 Pd_21 P_24 101.21(8) . . ?
C2_23 Pd_21 P_24 131.90(8) . . ?
C1_23 Pd_21 P_24 162.05(8) . . ?
C_22 Pd_21 C9_23 137.20(11) . . ?
C3_23 Pd_21 C9_23 35.86(11) . . ?
C2_23 Pd_21 C9_23 58.92(11) . . ?
C1_23 Pd_21 C9_23 58.50(11) . . ?
P_24 Pd_21 C9_23 104.42(7) . . ?
C_22 Pd_21 C8_23 110.70(11) . . ?
C3_23 Pd_21 C8_23 58.70(10) . . ?
C2_23 Pd_21 C8_23 58.46(11) . . ?
C1_23 Pd_21 C8_23 35.27(11) . . ?
P_24 Pd_21 C8_23 131.94(7) . . ?
C9_23 Pd_21 C8_23 32.99(9) . . ?
C13_24 C18_24 C17_24 120.0(3) . . ?
C13_24 C18_24 H18_24 120.0 . . ?
C17_24 C18_24 H18_24 120.0 . . ?
C16_24 C17_24 C18_24 120.3(3) . . ?
C16_24 C17_24 H17_24 119.8 . . ?
C18_24 C17_24 H17_24 119.8 . . ?
C17_24 C16_24 C15_24 120.5(3) . . ?
C17_24 C16_24 H16_24 119.8 . . ?
C15_24 C16_24 H16_24 119.8 . . ?
C16_24 C15_24 C14_24 119.2(3) . . ?
C16_24 C15_24 H15_24 120.4 . . ?
C14_24 C15_24 H15_24 120.4 . . ?
C15_24 C14_24 C13_24 120.6(3) . . ?
C15_24 C14_24 H14_24 119.7 . . ?
C13_24 C14_24 H14_24 119.7 . . ?
C18_24 C13_24 C14_24 119.3(3) . . ?
C18_24 C13_24 P_24 123.5(2) . . ?
C14_24 C13_24 P_24 117.2(2) . . ?
C1_24 P_24 C7_24 104.70(13) . . ?
C1_24 P_24 C13_24 106.31(13) . . ?
C7_24 P_24 C13_24 106.31(14) . . ?
C1_24 P_24 Pd_21 115.45(10) . . ?
C7_24 P_24 Pd_21 116.65(10) . . ?
C13_24 P_24 Pd_21 106.67(9) . . ?
C12_24 C7_24 C8_24 119.8(3) . . ?
C12_24 C7_24 P_24 122.7(2) . . ?
C8_24 C7_24 P_24 117.5(2) . . ?
C9_24 C8_24 C7_24 119.9(3) . . ?
C9_24 C8_24 H8_24 120.1 . . ?
C7_24 C8_24 H8_24 120.1 . . ?
C10_24 C9_24 C8_24 120.2(3) . . ?
C10_24 C9_24 H9_24 119.9 . . ?
C8_24 C9_24 H9_24 119.9 . . ?
C11_24 C10_24 C9_24 120.2(3) . . ?
C11_24 C10_24 H10_24 119.9 . . ?
C9_24 C10_24 H10_24 119.9 . . ?
C10_24 C11_24 C12_24 120.2(4) . . ?
C10_24 C11_24 H11_24 119.9 . . ?
C12_24 C11_24 H11_24 119.9 . . ?
C7_24 C12_24 C11_24 119.7(3) . . ?
C7_24 C12_24 H12_24 120.1 . . ?
C11_24 C12_24 H12_24 120.1 . . ?
C2_24 C1_24 C6_24 119.6(3) . . ?
C2_24 C1_24 P_24 119.9(2) . . ?
C6_24 C1_24 P_24 120.5(2) . . ?
C1_24 C2_24 C3_24 120.0(3) . . ?
C1_24 C2_24 H2_24 120.0 . . ?
C3_24 C2_24 H2_24 120.0 . . ?
C4_24 C3_24 C2_24 119.7(3) . . ?
C4_24 C3_24 H3_24 120.1 . . ?
C2_24 C3_24 H3_24 120.2 . . ?
C3_24 C4_24 C5_24 120.7(3) . . ?
C3_24 C4_24 H4_24 119.6 . . ?
C5_24 C4_24 H4_24 119.6 . . ?
C6_24 C5_24 C4_24 119.8(3) . . ?
C6_24 C5_24 H5_24 120.1 . . ?
C4_24 C5_24 H5_24 120.1 . . ?
C5_24 C6_24 C1_24 120.2(3) . . ?
C5_24 C6_24 H6_24 119.9 . . ?
C1_24 C6_24 H6_24 119.9 . . ?
C9_23 C4_23 C5_23 118.0(3) . . ?
C9_23 C4_23 H4_23 121.0 . . ?
C5_23 C4_23 H4_23 121.0 . . ?
C4_23 C5_23 C6_23 121.1(3) . . ?
C4_23 C5_23 H5_23 119.4 . . ?
C6_23 C5_23 H5_23 119.4 . . ?
C7_23 C6_23 C5_23 121.3(3) . . ?
C7_23 C6_23 H6_23 119.4 . . ?
C5_23 C6_23 H6_23 119.4 . . ?
C4_23 C9_23 C8_23 120.9(3) . . ?
C4_23 C9_23 C3_23 132.3(3) . . ?
C8_23 C9_23 C3_23 106.6(3) . . ?
C4_23 C9_23 Pd_21 126.1(2) . . ?
C8_23 C9_23 Pd_21 74.10(17) . . ?
C3_23 C9_23 Pd_21 60.56(15) . . ?
C2_23 C3_23 C9_23 108.1(3) . . ?
C2_23 C3_23 Pd_21 72.85(17) . . ?
C9_23 C3_23 Pd_21 83.58(16) . . ?
C2_23 C3_23 H3_23 126.0 . . ?
C9_23 C3_23 H3_23 126.0 . . ?
Pd_21 C3_23 H3_23 110.3 . . ?
C7_23 C8_23 C9_23 120.2(3) . . ?
C7_23 C8_23 C1_23 132.0(3) . . ?
C9_23 C8_23 C1_23 107.7(3) . . ?
C7_23 C8_23 Pd_21 126.9(2) . . ?
C9_23 C8_23 Pd_21 72.91(16) . . ?
C1_23 C8_23 Pd_21 62.76(15) . . ?
C6_23 C7_23 C8_23 118.6(3) . . ?
C6_23 C7_23 H7_23 120.7 . . ?
C8_23 C7_23 H7_23 120.7 . . ?
C2_23 C1_23 C8_23 107.7(3) . . ?
C2_23 C1_23 Pd_21 70.49(17) . . ?
C8_23 C1_23 Pd_21 81.98(16) . . ?
C2_23 C1_23 H1_23 126.1 . . ?
C8_23 C1_23 H1_23 126.1 . . ?
Pd_21 C1_23 H1_23 113.7 . . ?
C3_23 C2_23 C1_23 108.0(3) . . ?
C3_23 C2_23 Pd_21 69.84(16) . . ?
C1_23 C2_23 Pd_21 72.67(17) . . ?
C3_23 C2_23 H2_23 126.0 . . ?
C1_23 C2_23 H2_23 126.0 . . ?
Pd_21 C2_23 H2_23 123.1 . . ?
C_22 N_22 C1_22 173.7(3) . . ?
N_22 C_22 Pd_21 170.4(3) . . ?
N_22 C1_22 C4_22 107.6(3) . . ?
N_22 C1_22 C3_22 106.4(3) . . ?
C4_22 C1_22 C3_22 112.4(4) . . ?
N_22 C1_22 C2_22 107.4(3) . . ?
C4_22 C1_22 C2_22 111.5(3) . . ?
C3_22 C1_22 C2_22 111.3(3) . . ?
C1_22 C2_22 H2A_22 109.5 . . ?
C1_22 C2_22 H2B_22 109.5 . . ?
H2A_22 C2_22 H2B_22 109.5 . . ?
C1_22 C2_22 H2C_22 109.5 . . ?
H2A_22 C2_22 H2C_22 109.5 . . ?
H2B_22 C2_22 H2C_22 109.5 . . ?
C1_22 C3_22 H3A_22 109.5 . . ?
C1_22 C3_22 H3B_22 109.5 . . ?
H3A_22 C3_22 H3B_22 109.5 . . ?
C1_22 C3_22 H3C_22 109.5 . . ?
H3A_22 C3_22 H3C_22 109.5 . . ?
H3B_22 C3_22 H3C_22 109.5 . . ?
C1_22 C4_22 H4A_22 109.5 . . ?
C1_22 C4_22 H4B_22 109.5 . . ?
H4A_22 C4_22 H4B_22 109.5 . . ?
C1_22 C4_22 H4C_22 109.5 . . ?
H4A_22 C4_22 H4C_22 109.5 . . ?
H4B_22 C4_22 H4C_22 109.5 . . ?
Cl3_16 C1_16 Cl2_16 111.4(2) . . ?
Cl3_16 C1_16 Cl1_16 111.5(2) . . ?
Cl2_16 C1_16 Cl1_16 110.3(2) . . ?
Cl3_16 C1_16 H1_16 107.8 . . ?
Cl2_16 C1_16 H1_16 107.8 . . ?
Cl1_16 C1_16 H1_16 107.8 . . ?
Cl3_26 C1_26 Cl1_26 110.1(2) . . ?
Cl3_26 C1_26 Cl2_26 110.3(2) . . ?
Cl1_26 C1_26 Cl2_26 110.6(2) . . ?
Cl3_26 C1_26 H1_26 108.6 . . ?
Cl1_26 C1_26 H1_26 108.6 . . ?
Cl2_26 C1_26 H1_26 108.6 . . ?
 
loop_
 _geom_torsion_atom_site_label_1
 _geom_torsion_atom_site_label_2
 _geom_torsion_atom_site_label_3
 _geom_torsion_atom_site_label_4
 _geom_torsion
 _geom_torsion_site_symmetry_1
 _geom_torsion_site_symmetry_2
 _geom_torsion_site_symmetry_3
 _geom_torsion_site_symmetry_4
 _geom_torsion_publ_flag
C13_14 C18_14 C17_14 C16_14 0.4(5) . . . . ?
C18_14 C17_14 C16_14 C15_14 -0.1(6) . . . . ?
C17_14 C16_14 C15_14 C14_14 -1.1(5) . . . . ?
C16_14 C15_14 C14_14 C13_14 2.0(5) . . . . ?
C17_14 C18_14 C13_14 C14_14 0.5(5) . . . . ?
C17_14 C18_14 C13_14 P_14 172.9(3) . . . . ?
C15_14 C14_14 C13_14 C18_14 -1.7(5) . . . . ?
C15_14 C14_14 C13_14 P_14 -174.7(3) . . . . ?
C18_14 C13_14 P_14 C1_14 3.0(3) . . . . ?
C14_14 C13_14 P_14 C1_14 175.6(2) . . . . ?
C18_14 C13_14 P_14 C7_14 115.3(3) . . . . ?
C14_14 C13_14 P_14 C7_14 -72.1(3) . . . . ?
C18_14 C13_14 P_14 Pd_11 -120.3(3) . . . . ?
C14_14 C13_14 P_14 Pd_11 52.4(2) . . . . ?
C1_14 P_14 C7_14 C12_14 115.2(3) . . . . ?
C13_14 P_14 C7_14 C12_14 0.3(3) . . . . ?
Pd_11 P_14 C7_14 C12_14 -116.3(2) . . . . ?
C1_14 P_14 C7_14 C8_14 -66.6(3) . . . . ?
C13_14 P_14 C7_14 C8_14 178.5(2) . . . . ?
Pd_11 P_14 C7_14 C8_14 61.9(3) . . . . ?
C12_14 C7_14 C8_14 C9_14 0.0(5) . . . . ?
P_14 C7_14 C8_14 C9_14 -178.3(3) . . . . ?
C7_14 C8_14 C9_14 C10_14 0.7(5) . . . . ?
C8_14 C9_14 C10_14 C11_14 -0.8(6) . . . . ?
C9_14 C10_14 C11_14 C12_14 0.2(6) . . . . ?
C8_14 C7_14 C12_14 C11_14 -0.6(5) . . . . ?
P_14 C7_14 C12_14 C11_14 177.6(3) . . . . ?
C10_14 C11_14 C12_14 C7_14 0.5(6) . . . . ?
C13_14 P_14 C1_14 C2_14 -117.4(3) . . . . ?
C7_14 P_14 C1_14 C2_14 129.4(2) . . . . ?
Pd_11 P_14 C1_14 C2_14 -0.3(3) . . . . ?
C13_14 P_14 C1_14 C6_14 65.7(3) . . . . ?
C7_14 P_14 C1_14 C6_14 -47.5(3) . . . . ?
Pd_11 P_14 C1_14 C6_14 -177.3(2) . . . . ?
C6_14 C1_14 C2_14 C3_14 0.5(5) . . . . ?
P_14 C1_14 C2_14 C3_14 -176.6(3) . . . . ?
C1_14 C2_14 C3_14 C4_14 -0.5(5) . . . . ?
C2_14 C3_14 C4_14 C5_14 -0.1(5) . . . . ?
C3_14 C4_14 C5_14 C6_14 0.8(5) . . . . ?
C4_14 C5_14 C6_14 C1_14 -0.8(5) . . . . ?
C2_14 C1_14 C6_14 C5_14 0.2(5) . . . . ?
P_14 C1_14 C6_14 C5_14 177.2(2) . . . . ?
C9_13 C4_13 C5_13 C6_13 -1.3(5) . . . . ?
C4_13 C5_13 C6_13 C7_13 2.0(6) . . . . ?
C5_13 C4_13 C9_13 C8_13 -0.6(5) . . . . ?
C5_13 C4_13 C9_13 C3_13 175.0(3) . . . . ?
C5_13 C4_13 C9_13 Pd_11 92.8(4) . . . . ?
C4_13 C9_13 C3_13 C2_13 174.6(3) . . . . ?
C8_13 C9_13 C3_13 C2_13 -9.3(3) . . . . ?
Pd_11 C9_13 C3_13 C2_13 -69.01(19) . . . . ?
C4_13 C9_13 C3_13 Pd_11 -116.4(3) . . . . ?
C8_13 C9_13 C3_13 Pd_11 59.7(2) . . . . ?
C4_13 C9_13 C8_13 C7_13 2.0(4) . . . . ?
C3_13 C9_13 C8_13 C7_13 -174.6(3) . . . . ?
Pd_11 C9_13 C8_13 C7_13 -122.8(3) . . . . ?
C4_13 C9_13 C8_13 C1_13 178.0(3) . . . . ?
C3_13 C9_13 C8_13 C1_13 1.5(3) . . . . ?
Pd_11 C9_13 C8_13 C1_13 53.28(19) . . . . ?
C4_13 C9_13 C8_13 Pd_11 124.7(3) . . . . ?
C3_13 C9_13 C8_13 Pd_11 -51.81(18) . . . . ?
C9_13 C8_13 C7_13 C6_13 -1.4(5) . . . . ?
C1_13 C8_13 C7_13 C6_13 -176.2(3) . . . . ?
Pd_11 C8_13 C7_13 C6_13 -92.1(4) . . . . ?
C5_13 C6_13 C7_13 C8_13 -0.6(5) . . . . ?
C7_13 C8_13 C1_13 C2_13 -177.7(3) . . . . ?
C9_13 C8_13 C1_13 C2_13 7.0(3) . . . . ?
Pd_11 C8_13 C1_13 C2_13 66.9(2) . . . . ?
C7_13 C8_13 C1_13 Pd_11 115.5(3) . . . . ?
C9_13 C8_13 C1_13 Pd_11 -59.9(2) . . . . ?
C8_13 C1_13 C2_13 C3_13 -12.9(3) . . . . ?
Pd_11 C1_13 C2_13 C3_13 61.7(2) . . . . ?
C8_13 C1_13 C2_13 Pd_11 -74.5(2) . . . . ?
C9_13 C3_13 C2_13 C1_13 13.7(3) . . . . ?
Pd_11 C3_13 C2_13 C1_13 -63.0(2) . . . . ?
C9_13 C3_13 C2_13 Pd_11 76.68(19) . . . . ?
C13_24 C18_24 C17_24 C16_24 1.2(5) . . . . ?
C18_24 C17_24 C16_24 C15_24 -0.7(6) . . . . ?
C17_24 C16_24 C15_24 C14_24 -1.4(6) . . . . ?
C16_24 C15_24 C14_24 C13_24 2.9(5) . . . . ?
C17_24 C18_24 C13_24 C14_24 0.2(5) . . . . ?
C17_24 C18_24 C13_24 P_24 177.8(3) . . . . ?
C15_24 C14_24 C13_24 C18_24 -2.3(5) . . . . ?
C15_24 C14_24 C13_24 P_24 179.9(3) . . . . ?
C18_24 C13_24 P_24 C1_24 -13.7(3) . . . . ?
C14_24 C13_24 P_24 C1_24 164.0(2) . . . . ?
C18_24 C13_24 P_24 C7_24 97.5(3) . . . . ?
C14_24 C13_24 P_24 C7_24 -84.9(3) . . . . ?
C18_24 C13_24 P_24 Pd_21 -137.4(2) . . . . ?
C14_24 C13_24 P_24 Pd_21 40.3(3) . . . . ?
C1_24 P_24 C7_24 C12_24 123.3(3) . . . . ?
C13_24 P_24 C7_24 C12_24 11.1(3) . . . . ?
Pd_21 P_24 C7_24 C12_24 -107.7(3) . . . . ?
C1_24 P_24 C7_24 C8_24 -58.4(3) . . . . ?
C13_24 P_24 C7_24 C8_24 -170.6(2) . . . . ?
Pd_21 P_24 C7_24 C8_24 70.6(2) . . . . ?
C12_24 C7_24 C8_24 C9_24 -1.7(5) . . . . ?
P_24 C7_24 C8_24 C9_24 180.0(2) . . . . ?
C7_24 C8_24 C9_24 C10_24 1.5(5) . . . . ?
C8_24 C9_24 C10_24 C11_24 -0.4(5) . . . . ?
C9_24 C10_24 C11_24 C12_24 -0.7(6) . . . . ?
C8_24 C7_24 C12_24 C11_24 0.6(5) . . . . ?
P_24 C7_24 C12_24 C11_24 178.9(3) . . . . ?
C10_24 C11_24 C12_24 C7_24 0.5(6) . . . . ?
C7_24 P_24 C1_24 C2_24 137.8(2) . . . . ?
C13_24 P_24 C1_24 C2_24 -109.9(2) . . . . ?
Pd_21 P_24 C1_24 C2_24 8.1(3) . . . . ?
C7_24 P_24 C1_24 C6_24 -44.1(3) . . . . ?
C13_24 P_24 C1_24 C6_24 68.2(3) . . . . ?
Pd_21 P_24 C1_24 C6_24 -173.8(2) . . . . ?
C6_24 C1_24 C2_24 C3_24 -1.5(5) . . . . ?
P_24 C1_24 C2_24 C3_24 176.6(3) . . . . ?
C1_24 C2_24 C3_24 C4_24 -0.7(5) . . . . ?
C2_24 C3_24 C4_24 C5_24 1.6(5) . . . . ?
C3_24 C4_24 C5_24 C6_24 -0.4(5) . . . . ?
C4_24 C5_24 C6_24 C1_24 -1.9(5) . . . . ?
C2_24 C1_24 C6_24 C5_24 2.8(5) . . . . ?
P_24 C1_24 C6_24 C5_24 -175.3(3) . . . . ?
C9_23 C4_23 C5_23 C6_23 -0.8(5) . . . . ?
C4_23 C5_23 C6_23 C7_23 0.7(5) . . . . ?
C5_23 C4_23 C9_23 C8_23 0.6(4) . . . . ?
C5_23 C4_23 C9_23 C3_23 173.8(3) . . . . ?
C5_23 C4_23 C9_23 Pd_21 92.9(3) . . . . ?
C4_23 C9_23 C3_23 C2_23 176.7(3) . . . . ?
C8_23 C9_23 C3_23 C2_23 -9.4(3) . . . . ?
Pd_21 C9_23 C3_23 C2_23 -69.6(2) . . . . ?
C4_23 C9_23 C3_23 Pd_21 -113.7(3) . . . . ?
C8_23 C9_23 C3_23 Pd_21 60.2(2) . . . . ?
C4_23 C9_23 C8_23 C7_23 -0.2(4) . . . . ?
C3_23 C9_23 C8_23 C7_23 -175.0(3) . . . . ?
Pd_21 C9_23 C8_23 C7_23 -123.2(3) . . . . ?
C4_23 C9_23 C8_23 C1_23 176.0(3) . . . . ?
C3_23 C9_23 C8_23 C1_23 1.3(3) . . . . ?
Pd_21 C9_23 C8_23 C1_23 53.07(19) . . . . ?
C4_23 C9_23 C8_23 Pd_21 123.0(3) . . . . ?
C3_23 C9_23 C8_23 Pd_21 -51.80(18) . . . . ?
C5_23 C6_23 C7_23 C8_23 -0.3(5) . . . . ?
C9_23 C8_23 C7_23 C6_23 0.1(4) . . . . ?
C1_23 C8_23 C7_23 C6_23 -175.1(3) . . . . ?
Pd_21 C8_23 C7_23 C6_23 -90.5(3) . . . . ?
C7_23 C8_23 C1_23 C2_23 -177.1(3) . . . . ?
C9_23 C8_23 C1_23 C2_23 7.2(3) . . . . ?
Pd_21 C8_23 C1_23 C2_23 66.5(2) . . . . ?
C7_23 C8_23 C1_23 Pd_21 116.4(3) . . . . ?
C9_23 C8_23 C1_23 Pd_21 -59.2(2) . . . . ?
C9_23 C3_23 C2_23 C1_23 14.0(3) . . . . ?
Pd_21 C3_23 C2_23 C1_23 -63.1(2) . . . . ?
C9_23 C3_23 C2_23 Pd_21 77.07(19) . . . . ?
C8_23 C1_23 C2_23 C3_23 -13.2(3) . . . . ?
Pd_21 C1_23 C2_23 C3_23 61.3(2) . . . . ?
C8_23 C1_23 C2_23 Pd_21 -74.4(2) . . . . ?
 
_refine_diff_density_max    2.226
_refine_diff_density_min   -1.451
_refine_diff_density_rms    0.089

_shelx_res_file
;
TITL X4ESxT-15Sep154635_a.res in P2(1)
    PFV26_XDS_correct-sx.res
    created by SHELXL-2018/3 at 11:23:02 on 02-Oct-2022

REM Old TITL X4ESxT-15Sep154635 in P2(1)
REM SHELXT solution in P2(1): R1 0.071, Rweak 0.046, Alpha 0.004
REM <I/s>   0.430 for   21 systematic absences,  Orientation as input
REM Flack x =  0.039 ( 0.017 ) from  6547 Parsons' quotients
REM Formula found by SHELXT:  C64 N4 O8 P Cl9 Pd2

CELL 0.61990   9.90500  34.15100   9.97800  90.0000  90.5800  90.0000
ZERR    4.00   0.00198   0.00683   0.00200   0.0000   0.0300   0.0000
LATT -1
SYMM -X, 1/2+Y, -Z
SFAC  C  N  O  P  CL  H  PD
DISP    H     0.00000    0.00000         0.66
DISP    C     0.00201    0.00119         8.75
DISP    N     0.00416    0.00245        14.28
DISP    Pd   -1.37665    0.79039      2972.50
DISP    O     0.00771    0.00451        22.87
DISP    Cl    0.11982    0.12156       450.13
DISP    P     0.08091    0.07202       271.84
UNIT 132 4 16 4 16 128 4
L.S. 8
LIST 4
BOND $H
CONF
MERG 2
FMAP 2
rem PLAN   25
rem SHEL 180 0.7
ACTA
WPDB -2
TEMP -173.15
SIZE 0.1 0.05 0.02
REM hfix_DEN 43 c7 c6 c5 c1 c4 c3 c2
rem HFIX_HPX  43 C3 C2 C5 C6 C8 C9
rem HFIX_HPX  43 C11 C12 C14 C15 C17 C18
rem HFIX_HPX  43 C10 c16 c4
rem HFIX_CNT  137 C3 C2 C4
rem HFIX_MCH 13 C1

PLAN 20

rem simu_* 0.01
rem twin
rem BASF   0.00957

REM Omit extracted on Sun Oct  2 09:31:38 2022
omit 3 1 0
omit -7 8 2
omit -7 0 1
omit -8 13 3
omit 6 15 3
omit 1 2 0
omit 0 -3 1
omit -2 8 2
omit 2 0 4
omit -4 -19 2
omit 2 -3 2
omit -10 4 4
omit 2 2 3
omit -10 2 3
omit 8 4 1
omit 1 -2 5
omit 0 0 1
omit 2 -31 1
omit 5 0 12
omit -9 -2 3
omit -1 -22 2

REM Omit extracted on Sun Oct  2 09:34:17 2022
omit 6 1 0
omit 1 0 0
omit -5 7 1
omit 2 -1 1
omit -5 0 3
omit 2 5 2
omit 2 1 1

REM Omit extracted on Sun Oct  2 09:36:34 2022
omit -4 3 2
omit 6 -1 0
omit -4 1 2
omit 3 4 0

WGHT    0.038700    2.873400
FVAR       2.95882
RESI 15 LCP
CL    5   -0.024495    0.351596    1.055484    11.00000    0.02090    0.02016 =
         0.01882   -0.00203    0.00150    0.00128
O1    3    0.029439    0.359936    0.925958    11.00000    0.06247    0.05250 =
         0.02317    0.00371    0.01632    0.01208
O2    3    0.067972    0.326374    1.127231    11.00000    0.03049    0.03048 =
         0.03984    0.00678   -0.01097    0.00295
O3    3   -0.041854    0.387555    1.128315    11.00000    0.03777    0.02470 =
         0.04397   -0.01312    0.01345   -0.00565
O4    3   -0.153653    0.332001    1.043839    11.00000    0.02329    0.03261 =
         0.05443   -0.01465   -0.00709   -0.00123

RESI 11 PD
PD    7    0.449195    0.397828    0.867371    11.00000    0.01665    0.01568 =
         0.01143   -0.00015   -0.00072   -0.00184

RESI 14 HPX
C18   1    0.390674    0.478142    0.534180    11.00000    0.02655    0.01918 =
         0.02067    0.00354   -0.00160    0.00005
AFIX  43
H18   6    0.427862    0.463741    0.461940    11.00000   -1.20000
AFIX   0
C17   1    0.286796    0.505207    0.510952    11.00000    0.03101    0.02441 =
         0.03433    0.01021   -0.00532    0.00241
AFIX  43
H17   6    0.253186    0.509008    0.422396    11.00000   -1.20000
AFIX   0
C16   1    0.232832    0.526362    0.614889    11.00000    0.02374    0.02074 =
         0.04587    0.00799   -0.00160    0.00300
AFIX  43
H16   6    0.162509    0.544637    0.597459    11.00000   -1.20000
AFIX   0
C15   1    0.280345    0.521190    0.744731    11.00000    0.02351    0.02276 =
         0.03494    0.00060    0.00508    0.00250
AFIX  43
H15   6    0.243955    0.536151    0.816045    11.00000   -1.20000
AFIX   0
C14   1    0.381554    0.493972    0.769787    11.00000    0.02154    0.02259 =
         0.02193   -0.00061    0.00277    0.00266
AFIX  43
H14   6    0.412441    0.489755    0.859073    11.00000   -1.20000
AFIX   0
C13   1    0.438736    0.472599    0.664254    11.00000    0.01967    0.01643 =
         0.01743    0.00177    0.00074   -0.00099
P     4    0.558846    0.434996    0.712130    11.00000    0.01647    0.01466 =
         0.01245   -0.00113    0.00072   -0.00107
C7    1    0.710058    0.460533    0.768286    11.00000    0.01834    0.02030 =
         0.01557   -0.00147    0.00207   -0.00383
C8    1    0.817945    0.437729    0.814181    11.00000    0.01953    0.02834 =
         0.02363   -0.00025   -0.00277   -0.00275
AFIX  43
H8    6    0.811271    0.409981    0.812851    11.00000   -1.20000
AFIX   0
C9    1    0.935267    0.455561    0.861882    11.00000    0.02121    0.04061 =
         0.02959    0.00241   -0.00535   -0.00661
AFIX  43
H9    6    1.009002    0.439997    0.892120    11.00000   -1.20000
AFIX   0
C10   1    0.944541    0.496433    0.865271    11.00000    0.02402    0.04474 =
         0.02778   -0.00862   -0.00046   -0.01360
AFIX  43
H10   6    1.024107    0.508665    0.898844    11.00000   -1.20000
AFIX   0
C11   1    0.837502    0.518999    0.819586    11.00000    0.03009    0.02882 =
         0.03405   -0.00955    0.00412   -0.01167
AFIX  43
H11   6    0.843846    0.546750    0.821664    11.00000   -1.20000
AFIX   0
C12   1    0.720450    0.501174    0.770550    11.00000    0.02484    0.01920 =
         0.02789   -0.00215    0.00195   -0.00528
AFIX  43
H12   6    0.647593    0.516799    0.738599    11.00000   -1.20000
AFIX   0
C1    1    0.609145    0.408920    0.563812    11.00000    0.01737    0.01964 =
         0.01296   -0.00110    0.00024   -0.00004
C2    1    0.579817    0.369194    0.553606    11.00000    0.02994    0.01837 =
         0.01782   -0.00321    0.00218   -0.00133
AFIX  43
H2    6    0.529706    0.356646    0.621996    11.00000   -1.20000
AFIX   0
C3    1    0.623603    0.347707    0.443510    11.00000    0.03406    0.02443 =
         0.02210   -0.00828    0.00245    0.00117
AFIX  43
H3    6    0.604030    0.320532    0.437237    11.00000   -1.20000
AFIX   0
C4    1    0.695675    0.366064    0.343348    11.00000    0.02425    0.03081 =
         0.01519   -0.00654   -0.00221    0.00599
AFIX  43
H4    6    0.725644    0.351420    0.268367    11.00000   -1.20000
AFIX   0
C5    1    0.724262    0.405641    0.351934    11.00000    0.02520    0.03181 =
         0.01426   -0.00199    0.00206    0.00245
AFIX  43
H5    6    0.772812    0.418138    0.282328    11.00000   -1.20000
AFIX   0
C6    1    0.682183    0.427176    0.462063    11.00000    0.02280    0.02351 =
         0.01572   -0.00167    0.00278   -0.00083
AFIX  43
H6    6    0.702995    0.454275    0.468256    11.00000   -1.20000
AFIX   0

RESI 13 DEN
C4    1    0.536781    0.469885    1.106607    11.00000    0.02591    0.02471 =
         0.01919   -0.00555   -0.00140   -0.00398
AFIX  43
H4    6    0.626358    0.479479    1.098549    11.00000   -1.20000
AFIX   0
C5    1    0.431466    0.494469    1.140435    11.00000    0.03556    0.02284 =
         0.02522   -0.00642    0.00089    0.00090
AFIX  43
H5    6    0.449953    0.521307    1.157653    11.00000   -1.20000
AFIX   0
C6    1    0.298932    0.481014    1.150011    11.00000    0.03318    0.02812 =
         0.02390   -0.00516    0.00633    0.00653
AFIX  43
H6    6    0.228856    0.498947    1.170738    11.00000   -1.20000
AFIX   0
C9    1    0.506482    0.430370    1.084702    11.00000    0.01941    0.02354 =
         0.01176   -0.00170   -0.00195   -0.00023
C3    1    0.590575    0.397753    1.038921    11.00000    0.01858    0.02395 =
         0.01590   -0.00065   -0.00237    0.00195
AFIX  43
H3    6    0.681311    0.399488    1.009542    11.00000   -1.20000
AFIX   0
C8    1    0.372919    0.416071    1.098100    11.00000    0.02072    0.02126 =
         0.01462    0.00030    0.00169   -0.00145
C7    1    0.267794    0.441603    1.129589    11.00000    0.02484    0.02755 =
         0.02066   -0.00233    0.00439    0.00180
AFIX  43
H7    6    0.177654    0.432403    1.136899    11.00000   -1.20000
AFIX   0
C1    1    0.376053    0.374328    1.063818    11.00000    0.02750    0.01945 =
         0.01567    0.00356    0.00307   -0.00180
AFIX  43
H1    6    0.299644    0.357686    1.054818    11.00000   -1.20000
AFIX   0
C2    1    0.511703    0.363090    1.046486    11.00000    0.02916    0.02208 =
         0.01629    0.00271   -0.00051    0.00389
AFIX  43
H2    6    0.544508    0.337008    1.040869    11.00000   -1.20000
AFIX   0

RESI 12 CNT
N     2    0.218550    0.382881    0.656274    11.00000    0.02138    0.02253 =
         0.01736   -0.00077   -0.00176   -0.00372
C     1    0.297685    0.388310    0.739992    11.00000    0.01996    0.02123 =
         0.01634   -0.00194   -0.00110   -0.00385
C1    1    0.125628    0.376330    0.543521    11.00000    0.02345    0.02809 =
         0.01816   -0.00034   -0.00798   -0.00356
C2    1    0.071834    0.415789    0.498349    11.00000    0.03776    0.03428 =
         0.06061    0.01779   -0.02517   -0.00849
AFIX 137
H2A   6    0.016587    0.427131    0.569431    11.00000   -1.50000
H2B   6    0.016563    0.412425    0.417148    11.00000   -1.50000
H2C   6    0.147577    0.433319    0.479266    11.00000   -1.50000
AFIX   0
C3    1    0.206976    0.356400    0.434464    11.00000    0.04088    0.09721 =
         0.02599   -0.02424   -0.00830    0.01094
AFIX 137
H3A   6    0.284154    0.372907    0.411038    11.00000   -1.50000
H3B   6    0.149621    0.352454    0.355003    11.00000   -1.50000
H3C   6    0.239555    0.331002    0.467097    11.00000   -1.50000
AFIX   0
C4    1    0.011829    0.350134    0.591828    11.00000    0.03544    0.03730 =
         0.03580    0.00676   -0.01472   -0.01542
AFIX 137
H4A   6    0.048814    0.324725    0.619322    11.00000   -1.50000
H4B   6   -0.054012    0.346303    0.519034    11.00000   -1.50000
H4C   6   -0.032626    0.362498    0.668247    11.00000   -1.50000
AFIX   0

RESI 25 LCP
CL    5    1.085716    0.602214    0.049852    11.00000    0.02350    0.01897 =
         0.01683   -0.00043   -0.00118   -0.00330
O1    3    1.060323    0.611357    0.187476    11.00000    0.03593    0.05739 =
         0.02255   -0.01180    0.00446   -0.00520
O2    3    1.130732    0.562603    0.044056    11.00000    0.09674    0.02994 =
         0.06472   -0.01641   -0.01147    0.02142
O3    3    0.964732    0.606387   -0.028571    11.00000    0.03506    0.06405 =
         0.03891    0.00824   -0.01766   -0.01436
O4    3    1.187409    0.627809    0.000181    11.00000    0.03789    0.07434 =
         0.03909    0.02738   -0.00897   -0.02996

RESI 21 PD
PD    7    0.899482    0.652294    0.571145    11.00000    0.01279    0.01716 =
         0.01501    0.00149    0.00105    0.00054

RESI 24 HPX
C18   1    0.507215    0.719303    0.564230    11.00000    0.01654    0.02173 =
         0.02352   -0.00116   -0.00012    0.00238
AFIX  43
H18   6    0.449828    0.703957    0.508324    11.00000   -1.20000
AFIX   0
C17   1    0.451805    0.746049    0.653334    11.00000    0.02388    0.02616 =
         0.03060   -0.00017    0.00441    0.00995
AFIX  43
H17   6    0.356532    0.748538    0.659342    11.00000   -1.20000
AFIX   0
C16   1    0.534833    0.769052    0.733279    11.00000    0.03509    0.02249 =
         0.02373   -0.00244    0.00086    0.01030
AFIX  43
H16   6    0.496157    0.787436    0.793154    11.00000   -1.20000
AFIX   0
C15   1    0.674247    0.765446    0.726579    11.00000    0.02945    0.02549 =
         0.02534   -0.00616   -0.00435    0.00453
AFIX  43
H15   6    0.731138    0.781651    0.780061    11.00000   -1.20000
AFIX   0
C14   1    0.729681    0.737809    0.640578    11.00000    0.01894    0.02561 =
         0.02622   -0.00552   -0.00289    0.00077
AFIX  43
H14   6    0.824798    0.734339    0.638467    11.00000   -1.20000
AFIX   0
C13   1    0.646291    0.715035    0.556994    11.00000    0.01465    0.01736 =
         0.01611    0.00044   -0.00100    0.00071
P     4    0.728590    0.679833    0.448312    11.00000    0.01290    0.01663 =
         0.01444    0.00030    0.00016   -0.00081
C7    1    0.776612    0.706475    0.299211    11.00000    0.01447    0.02412 =
         0.01617    0.00304   -0.00051   -0.00276
C8    1    0.824222    0.684571    0.190233    11.00000    0.02116    0.02957 =
         0.01803    0.00107    0.00185   -0.00194
AFIX  43
H8    6    0.830298    0.656868    0.196460    11.00000   -1.20000
AFIX   0
C9    1    0.862399    0.703521    0.073330    11.00000    0.02219    0.04509 =
         0.01790    0.00454    0.00248   -0.00206
AFIX  43
H9    6    0.892487    0.688683   -0.001157    11.00000   -1.20000
AFIX   0
C10   1    0.856702    0.744071    0.065061    11.00000    0.02392    0.04659 =
         0.02588    0.01647    0.00000   -0.00690
AFIX  43
H10   6    0.883433    0.756901   -0.014874    11.00000   -1.20000
AFIX   0
C11   1    0.812239    0.765845    0.172820    11.00000    0.03293    0.02962 =
         0.03258    0.01302   -0.00020   -0.00421
AFIX  43
H11   6    0.809402    0.793599    0.167021    11.00000   -1.20000
AFIX   0
C12   1    0.771266    0.747043    0.290805    11.00000    0.03029    0.02385 =
         0.02512    0.00575    0.00140   -0.00406
AFIX  43
H12   6    0.740037    0.762005    0.364528    11.00000   -1.20000
AFIX   0
C1    1    0.598292    0.646367    0.391812    11.00000    0.01666    0.01910 =
         0.01645   -0.00192    0.00076   -0.00218
C2    1    0.597737    0.607813    0.438016    11.00000    0.02226    0.01795 =
         0.02427   -0.00244   -0.00055   -0.00177
AFIX  43
H2    6    0.668347    0.598760    0.495227    11.00000   -1.20000
AFIX   0
C3    1    0.493232    0.582517    0.400080    11.00000    0.02628    0.02033 =
         0.03372   -0.00141    0.00148   -0.00523
AFIX  43
H3    6    0.493086    0.556166    0.430590    11.00000   -1.20000
AFIX   0
C4    1    0.389750    0.596055    0.317698    11.00000    0.02183    0.02730 =
         0.02638   -0.00707    0.00310   -0.00798
AFIX  43
H4    6    0.317537    0.579038    0.293859    11.00000   -1.20000
AFIX   0
C5    1    0.390534    0.634213    0.269677    11.00000    0.01895    0.03201 =
         0.02365   -0.00477   -0.00219   -0.00584
AFIX  43
H5    6    0.319450    0.643172    0.212875    11.00000   -1.20000
AFIX   0
C6    1    0.495318    0.659195    0.304848    11.00000    0.01997    0.02529 =
         0.02037    0.00060   -0.00354   -0.00436
AFIX  43
H6    6    0.497401    0.685069    0.269970    11.00000   -1.20000
AFIX   0

RESI 23 DEN
C4    1    1.082049    0.739709    0.536618    11.00000    0.01784    0.02339 =
         0.02435    0.00410    0.00173   -0.00121
AFIX  43
H4    6    1.069386    0.751877    0.451800    11.00000   -1.20000
AFIX   0
C5    1    1.091321    0.761937    0.653732    11.00000    0.01872    0.02197 =
         0.03258   -0.00205    0.00057   -0.00264
AFIX  43
H5    6    1.085999    0.789668    0.648331    11.00000   -1.20000
AFIX   0
C6    1    1.108369    0.744017    0.779319    11.00000    0.01996    0.02614 =
         0.02627   -0.00537    0.00129   -0.00235
AFIX  43
H6    6    1.113407    0.759838    0.857521    11.00000   -1.20000
AFIX   0
C9    1    1.091945    0.699037    0.547849    11.00000    0.01258    0.02261 =
         0.01702    0.00141    0.00198   -0.00056
C3    1    1.074896    0.667218    0.449411    11.00000    0.01398    0.02584 =
         0.01728   -0.00038    0.00346   -0.00098
AFIX  43
H3    6    1.048687    0.670238    0.358146    11.00000   -1.20000
AFIX   0
C8    1    1.109712    0.680872    0.675222    11.00000    0.01412    0.02384 =
         0.01724    0.00128    0.00019    0.00097
C7    1    1.117992    0.703726    0.791472    11.00000    0.01790    0.02913 =
         0.01777   -0.00044   -0.00147   -0.00087
AFIX  43
H7    6    1.129955    0.691847    0.876861    11.00000   -1.20000
AFIX   0
C1    1    1.106686    0.638370    0.654633    11.00000    0.01664    0.02349 =
         0.02010    0.00260   -0.00081    0.00473
AFIX  43
H1    6    1.106345    0.618983    0.722907    11.00000   -1.20000
AFIX   0
C2    1    1.104358    0.631391    0.514508    11.00000    0.01628    0.02444 =
         0.02163   -0.00077    0.00192    0.00361
AFIX  43
H2    6    1.119862    0.606951    0.471876    11.00000   -1.20000
AFIX   0

RESI 22 CNT
N     2    0.679707    0.632542    0.783416    11.00000    0.01781    0.02177 =
         0.02048    0.00219    0.00078    0.00020
C     1    0.768259    0.637566    0.711170    11.00000    0.01849    0.02106 =
         0.01926    0.00356   -0.00096   -0.00085
C1    1    0.557494    0.628153    0.864181    11.00000    0.01800    0.02262 =
         0.02077    0.00266    0.00469   -0.00047
C2    1    0.524973    0.668146    0.923288    11.00000    0.02601    0.02228 =
         0.02584    0.00051    0.00540    0.00280
AFIX 137
H2A   6    0.600027    0.676737    0.980887    11.00000   -1.50000
H2B   6    0.442510    0.666335    0.976381    11.00000   -1.50000
H2C   6    0.511463    0.687093    0.850618    11.00000   -1.50000
AFIX   0
C3    1    0.446554    0.614504    0.768666    11.00000    0.02229    0.05321 =
         0.03534   -0.01233    0.00439   -0.01162
AFIX 137
H3A   6    0.435622    0.633594    0.696034    11.00000   -1.50000
H3B   6    0.361557    0.612120    0.817424    11.00000   -1.50000
H3C   6    0.470980    0.589000    0.730978    11.00000   -1.50000
AFIX   0
C4    1    0.587992    0.598347    0.973034    11.00000    0.04747    0.02992 =
         0.03523    0.01455    0.01940    0.01239
AFIX 137
H4A   6    0.612022    0.573281    0.931838    11.00000   -1.50000
H4B   6    0.508117    0.594853    1.028951    11.00000   -1.50000
H4C   6    0.663542    0.607649    1.028646    11.00000   -1.50000
AFIX   0

RESI  16 MCH
C1    1   -0.294374    0.267814    0.861135    11.00000    0.02805    0.02353 =
         0.02714   -0.00167   -0.00245   -0.00146
AFIX  13
H1    6   -0.251951    0.282974    0.936250    11.00000   -1.20000
AFIX   0
CL2   5   -0.464639    0.261160    0.898722    11.00000    0.05044    0.03978 =
         0.11056   -0.03182    0.04505   -0.01506
CL1   5   -0.211911    0.222357    0.851636    11.00000    0.05278    0.03492 =
         0.04766   -0.00450   -0.01744    0.01627
CL3   5   -0.275124    0.294492    0.716379    11.00000    0.11465    0.06812 =
         0.06292    0.03762    0.04652    0.03917

RESI 26 MCH
C1    1    0.912439    0.530133    0.288865    11.00000    0.02407    0.02867 =
         0.03405    0.00779   -0.00201   -0.00071
AFIX  13
H1    6    0.992065    0.547015    0.268260    11.00000   -1.20000
AFIX   0
CL2   5    0.889640    0.529519    0.464921    11.00000    0.05429    0.05161 =
         0.03040    0.00536   -0.01147   -0.00806
CL1   5    0.943849    0.482602    0.228631    11.00000    0.04127    0.02984 =
         0.05671    0.01012    0.01908    0.01123
CL3   5    0.770321    0.549753    0.208985    11.00000    0.03322    0.03279 =
         0.03971    0.00083   -0.01074    0.00813

HKLF 4


REM  X4ESxT-15Sep154635_a.res in P2(1)
REM wR2 = 0.0866, GooF = S = 1.008, Restrained GooF = 1.008 for all data
REM R1 = 0.0343 for 27801 Fo > 4sig(Fo) and 0.0357 for all 28759 data
REM 799 parameters refined using 1 restraints

END

WGHT      0.0358      2.9427

REM Highest difference peak  2.226,  deepest hole -1.451,  1-sigma level  0.089
Q1    1  -0.3625  0.2738  0.6826  11.00000  0.05    2.23
Q2    1  -0.4074  0.2567  0.9597  11.00000  0.05    1.93
Q3    1  -0.1597  0.2376  0.8421  11.00000  0.05    1.35
Q4    1   0.7258  0.5422  0.2627  11.00000  0.05    0.78
Q5    1   0.8982  0.6273  0.5776  11.00000  0.05    0.72
Q6    1   0.9420  0.5172  0.4511  11.00000  0.05    0.67
Q7    1   0.8994  0.6767  0.5754  11.00000  0.05    0.61
Q8    1   0.9338  0.6512  0.6908  11.00000  0.05    0.56
Q9    1   0.9139  0.6510  0.6481  11.00000  0.05    0.54
Q10   1   0.5934  0.5368  0.9557  11.00000  0.05    0.54
Q11   1   0.4483  0.4235  0.8680  11.00000  0.05    0.54
Q12   1   0.4442  0.3757  0.8642  11.00000  0.05    0.52
Q13   1   0.4555  0.3990  0.9456  11.00000  0.05    0.50
Q14   1   1.0195  0.7747  0.8819  11.00000  0.05    0.49
Q15   1   1.0396  0.7928  0.6574  11.00000  0.05    0.48
Q16   1  -0.1400  0.2925  0.7451  11.00000  0.05    0.47
Q17   1   1.0602  0.7907  0.6019  11.00000  0.05    0.47
Q18   1   0.8887  0.6498  0.4926  11.00000  0.05    0.46
Q19   1   0.4110  0.5459  1.0341  11.00000  0.05    0.43
Q20   1   1.0876  0.7762  0.3848  11.00000  0.05    0.43
;
_shelx_res_checksum   27778

_shelx_hkl_file
;
   0   0   1 2716.11 142.979   1
   0   0   1 2504.44 133.543   1
   0   0  -1 2879.30 151.123   1
   0   0  -1 2457.58 130.699   1
   0   0   2  30296. 1310.39   1
   0   0  -2  26224. 1145.26   1
   0   0   3 147407. 6154.46  -1
   0   0   3 136629. 5711.74   1
   0   0  -3 144401. 6034.89   1
   0   0  -3 148780. 6204.55   1
   0   0   4 4052.35 278.074   1
   0   0   4 4091.13 272.257   1
   0   0  -4 4900.62 308.612   1
   0   0  -4 4016.80 279.043   1
   0   0   5  19228. 955.242   1
   0   0   5  17854. 886.895   1
   0   0  -5  18985. 929.551   1
   0   0  -5  17596. 888.349   1
   0   0   6  30813. 1449.83   1
   0   0   6  30716. 1462.43   1
   0   0  -6  30393. 1427.37  -1
   0   0  -6  29908. 1431.73   1
   0   0   7  95896. 4184.84   1
   0   0   7  89304. 3871.38   1
   0   0  -7  88738. 3853.61   1
   0   0  -7  88819. 3890.77   1
   0   0   8  28841. 1444.01   1
   0   0   8  29779. 1482.79   1
   0   0  -8  27533. 1392.31   1
   0   0   9  20860. 1081.27   1
   0   0   9  19001. 1055.10   1
   0   0  -9  19470. 1029.08   1
   0   0  -9  19809. 1084.02   1
   0   0  10  55065. 2585.23   1
   0   0  10  54904. 2499.59   1
   0   0 -10  55389. 2520.60   1
   0   0 -10  56665. 2640.17   1
   0   0  11  12385. 736.790  -1
   0   0  11  10383. 718.532   1
   0   0 -11  10973. 668.120  -1
   0   0 -11  10989. 733.720   1
   0   0  12  29536. 1592.50   1
   0   0  12  28470. 1424.14   1
   0   0 -12  28858. 1438.52   1
   0   0 -12  29439. 1545.16   1
   0   0  13 3994.18 354.661   1
   0   0  13 3658.10 390.693   1
   0   0 -13 4391.66 427.209   1
   0   0 -13 3698.49 331.394   1
   0   0  14  20940. 1116.01   1
   0   0  14  21280. 1226.85   1
   0   0 -14  19825. 1039.91   1
   0   0 -14  19648. 1133.78   1
   0   0  15 1887.22 304.734   1
   0   0  15 1327.52 204.879   1
   0   0 -15 1688.48 276.458   1
   0   0 -15 1971.24 235.094   1
   0  -1   0    5.84   4.767   1
   0  -1   0    4.08   3.479   1
   0   1   0   -1.34   1.524   1
   0   1   0   -0.64   1.594   1
   0  -1   1  33996. 1416.71   1
   0  -1   1  34981. 1456.94   1
   0  -1  -1  34335. 1459.52   1
   0  -1  -1  35741. 1513.01  -1
   0   1   1  35547. 1506.38   1
   0   1   1  36290. 1538.05   1
   0   1  -1  34287. 1430.28   1
   0   1  -1  36565. 1521.08   1
   0  -1   2 130635. 5417.67   1
   0  -1   2 129795. 5382.12   1
   0  -1  -2 130845. 5454.83   1
   0  -1  -2 131281. 5469.38   1
   0   1   2 124366. 5188.23   1
   0   1   2 127209. 5306.18   1
   0   1  -2 128292. 5317.49  -1
   0   1  -2 128518. 5332.04   1
   0  -1   3  31152. 1362.09   1
   0  -1   3  33446. 1458.23   1
   0  -1  -3  33139. 1469.38   1
   0  -1  -3  31491. 1409.76   1
   0   1   3  38310. 1685.25   1
   0   1   3  34270. 1522.54   1
   0   1  -3  33850. 1480.69   1
   0   1  -3  34480. 1496.85   1
   0  -1   4  31152. 1403.13   1
   0  -1   4  28454. 1284.21   1
   0  -1  -4  29520. 1351.27   1
   0   1   4  26660. 1235.74   1
   0   1  -4  25061. 1154.14   1
   0   1  -4  27791. 1253.51   1
   0  -1   5  75844. 3260.62   1
   0  -1  -5  76507. 3313.94   1
   0  -1  -5  74552. 3250.93   1
   0   1   5  79577. 3473.90   1
   0   1   5  87445. 3805.13   1
   0   1  -5  81532. 3493.29   1
   0  -1   6  84359. 3637.09   1
   0  -1   6  87785. 3803.52   1
   0   1   6  82550. 3612.86   1
   0   1   6  86137. 3743.74   1
   0   1  -6  77880. 3391.50   1
   0   1  -6  88059. 3788.98   1
   0  -1   7  18904. 958.312   1
   0  -1   7  16642. 895.459   1
   0  -1  -7  19357. 1030.38   1
   0  -1  -7  17773. 939.731   1
   0   1   7  18468. 963.483   1
   0   1   7  20181. 1068.67   1
   0   1  -7  17870. 912.586   1
   0   1  -7  19066. 994.667   1
   0  -1   8  17515. 913.717   1
   0  -1   8  18630. 1001.61   1
   0  -1  -8  17757. 989.981   1
   0   1   8  15492. 892.874   1
   0   1  -8  15930. 838.584   1
   0   1  -8  17967. 976.247   1
   0  -1   9 3540.15 307.319   1
   0  -1   9 3858.45 352.237   1
   0  -1  -9 4356.11 365.972   1
   0  -1  -9 3406.04 344.159   1
   0   1   9 3876.23 342.381   1
   0   1   9 4884.47 419.453   1
   0   1  -9 4537.08 362.255   1
   0   1  -9 3682.34 338.019   1
   0  -1  10  22362. 1204.72   1
   0  -1  10  22928. 1166.10   1
   0  -1 -10  19890. 1065.11   1
   0   1  10  20407. 1082.24   1
   0   1 -10  20989. 1138.79   1
   0   1 -10  20294. 1044.59   1
   0  -1  11  11569. 683.955   1
   0  -1 -11  10721. 672.483   1
   0  -1 -11  13052. 849.571   1
   0   1  11  11659. 780.739   1
   0   1  11  12343. 747.454   1
   0   1 -11  10805. 649.377   1
   0  -1  12 7595.73 585.554   1
   0  -1  12 7568.26 505.897   1
   0  -1 -12 7553.72 534.335   1
   0  -1 -12 8552.26 637.905   1
   0   1  12 9159.79 677.330   1
   0   1  12 7663.59 535.950   1
   0   1 -12 7923.73 525.448   1
   0   1 -12 7164.32 549.523   1
   0  -1  13 2735.50 271.772   1
   0  -1  13 2551.30 316.367   1
   0  -1 -13 2952.01 345.774   1
   0   1  13 2741.96 346.098   1
   0   1 -13 2173.21 283.567   1
   0   1 -13 2800.13 275.812   1
   0  -1  14   95.12  91.081   1
   0  -1  14  230.25 129.601  -1
   0  -1 -14  149.88 109.937   1
   0  -1 -14  230.09 130.570   1
   0   1  14  696.72 202.779   1
   0   1  14  252.06 115.010   1
   0   1 -14  235.90 125.561   1
   0   1 -14  257.39 119.131   1
   0  -1  15 5635.80 430.279   1
   0  -1  15 5535.62 512.522  -1
   0  -1 -15 6148.00 547.584   1
   0  -1 -15 4625.94 406.689   1
   0   1  15 4698.65 381.321   1
   0   1 -15 5818.38 502.342   1
   0   1 -15 4942.64 381.806   1
   0  -2   0 1812.89 100.081   1
   0  -2   0 1724.02  94.894   1
   0   2   0 1457.91  85.135   1
   0   2   0 1703.02  94.603   1
   0  -2  -1 144789. 6013.89   1
   0   2   1 207626. 8600.73   1
   0   2   1 205849. 8511.87   1
   0  -2   2  25982. 1105.35   1
   0  -2   2  23590. 1007.43   1
   0  -2  -2  25836. 1155.44   1
   0  -2  -2  25432. 1134.59   1
   0   2   2  29181. 1294.23   1
   0   2   2  28082. 1247.37   1
   0   2  -2  27904. 1182.90   1
   0   2  -2  25561. 1091.61   1
   0  -2   3  64566. 2725.80   1
   0  -2  -3  73986. 3170.14  -1
   0  -2  -3  72790. 3110.35   1
   0   2   3  76232. 3259.00   1
   0   2   3  74584. 3189.53   1
   0   2  -3  71223. 3003.71   1
   0  -2   4 126418. 5306.18   1
   0  -2   4 129488. 5419.29   1
   0  -2  -4 127613. 5407.98   1
   0  -2  -4 132364. 5592.17  -1
   0   2   4 133139. 5630.95   1
   0   2   4 140540. 5933.10   1
   0   2  -4 129730. 5428.98   1
   0   2  -4 131685. 5522.70   1
   0  -2   5 159315. 6673.12   1
   0  -2  -5 145791. 6172.23   1
   0  -2  -5 157731. 6682.82   1
   0   2   5 150606. 6374.21   1
   0   2   5 152399. 6461.46   1
   0   2  -5 159783. 6692.51   1
   0  -2   6 8914.19 507.190   1
   0  -2   6 9025.68 529.003   1
   0  -2  -6 8390.68 545.807   1
   0  -2  -6 8747.77 539.182   1
   0   2   6 9537.88 592.179   1
   0   2   6 9668.76 587.332   1
   0   2  -6 9558.88 530.780   1
   0   2  -6 9558.88 555.824   1
   0  -2  -7  10333. 651.316   1
   0  -2  -7  10769. 649.862   1
   0   2   7 8649.21 554.855   1
   0   2  -7 7311.35 448.053   1
   0   2  -7 7485.85 486.993   1
   0  -2   8  85927. 3721.11   1
   0  -2   8  88350. 3873.00   1
   0  -2  -8  86928. 3866.53   1
   0  -2  -8  88690. 3897.23   1
   0   2   8  80869. 3604.78   1
   0   2   8  89126. 3910.16   1
   0   2  -8  91307. 3944.09   1
   0   2  -8  87284. 3832.60   1
   0  -2   9 4076.58 362.094   1
   0  -2  -9 4537.08 380.998   1
   0  -2  -9 4390.04 406.527   1
   0   2   9 4907.09 427.855   1
   0   2   9 4275.32 373.081   1
   0   2  -9 4590.40 380.675   1
   0  -2  10 5354.66 434.642   1
   0  -2  10 6726.44 456.616   1
   0  -2 -10 5396.67 444.175   1
   0  -2 -10 6256.25 507.998  -1
   0   2  10 6209.40 474.390   1
   0   2  10 6996.28 571.982   1
   0   2 -10 5632.57 433.026   1
   0   2 -10 5975.11 413.798   1
   0  -2  11 7944.73 509.290   1
   0  -2  11 8322.82 599.773  -1
   0  -2 -11 8356.75 616.900   1
   0  -2 -11 8133.78 569.720   1
   0   2  11 7804.16 598.481   1
   0   2  11 8025.52 555.340   1
   0   2 -11 9374.69 575.860   1
   0   2 -11 9709.15 654.225   1
   0  -2  12  10153. 687.348   1
   0  -2  12  10822. 645.499   1
   0  -2 -12 9587.97 693.811   1
   0  -2 -12  10060. 652.447   1
   0   2  12  10908. 694.619   1
   0   2  12  10995. 766.520   1
   0   2 -12 9642.91 656.648   1
   0   2 -12  10176. 606.398   1
   0  -2  13  700.92 170.625   1
   0  -2  13  659.40 135.579   1
   0  -2 -13  942.15 202.133   1
   0  -2 -13  578.77 166.586   1
   0   2  13  691.55 196.639  -1
   0   2  13  904.02 182.420   1
   0   2 -13  774.60 146.502   1
   0   2 -13  573.27 160.478   1
   0  -2  14  719.66 183.228  -1
   0  -2  14 1040.88 164.162   1
   0  -2 -14  750.85 177.573   1
   0   2  14 1015.19 196.154   1
   0   2  14  896.43 223.461   1
   0   2 -14  547.75 135.369  -1
   0   2 -14  798.51 186.298   1
   0  -2  15  11562. 634.997   1
   0  -2  15  12254. 822.911   1
   0  -2 -15  11861. 747.616   1
   0  -2 -15  11750. 819.356  -1
   0   2  15  10874. 819.195   1
   0   2  15  10779. 665.858   1
   0   2 -15  11793. 775.569   1
   0   2 -15  11037. 648.085   1
   0   3   0    1.62  16.125   1
   0   3   0    4.17  11.532   1
   0  -3  -1 1556.15 122.718   1
   0   3   1  61318. 2593.31   1
   0  -3   2  72079. 2989.17   1
   0  -3   2  76701. 3174.98   1
   0  -3  -2  77072. 3270.31   1
   0  -3  -2  70254. 2995.63   1
   0   3   2  80223. 3402.81   1
   0   3   2  83713. 3548.23   1
   0   3  -2  81015. 3351.10   1
   0   3  -2  78106. 3239.62   1
   0  -3   3  21684. 950.072   1
   0  -3  -3  25028. 1159.80   1
   0   3   3  20310. 971.561   1
   0   3  -3  19260. 853.772  -1
   0  -3   4  97431. 4087.89   1
   0  -3   4  89950. 3792.21   1
   0  -3  -4  89433. 3851.99   1
   0  -3  -4  93294. 4000.64   1
   0   3   4 106108. 4541.92   1
   0   3   4  98901. 4239.78   1
   0   3  -4  99758. 4199.38   1
   0   3  -4  99661. 4176.76   1
   0  -3   5 3478.75 248.344  -1
   0  -3   5 3606.39 242.850   1
   0  -3  -5 2901.92 263.209   1
   0  -3  -5 2879.30 265.309   1
   0   3   5 3134.59 275.004   1
   0   3   5 3031.18 275.488   1
   0   3  -5 3320.40 224.592   1
   0   3  -5 3292.94 241.557   1
   0  -3   6  38164. 1730.49   1
   0  -3   6  36533. 1635.16   1
   0  -3  -6  36032. 1698.17   1
   0  -3  -6  37195. 1772.50   1
   0   3   6  35628. 1688.48   1
   0   3   6  36436. 1736.95   1
   0   3  -6  36726. 1677.17   1
   0   3  -6  37938. 1690.09   1
   0  -3   7 7237.03 460.656   1
   0  -3   7 8773.62 498.626   1
   0  -3  -7 8337.36 570.205   1
   0   3   7 8941.66 599.450   1
   0   3  -7 8200.02 477.460   1
   0  -3   8  908.87 133.721   1
   0  -3   8  798.35 149.410   1
   0  -3  -8  668.93 160.042   1
   0  -3  -8  667.80 151.252   1
   0   3   8  965.74 169.817   1
   0   3   8  762.00 177.250   1
   0   3  -8 1048.31 162.062   1
   0   3  -8  945.55 137.712   1
   0  -3   9  13272. 772.337   1
   0  -3   9  12454. 685.409   1
   0  -3  -9  12879. 776.054   1
   0   3   9  12574. 765.228   1
   0   3  -9  12933. 750.847   1
   0   3  -9  12960. 698.981   1
   0  -3  10  19858. 1069.48   1
   0  -3 -10  21344. 1196.96   1
   0  -3 -10  22104. 1180.80   1
   0   3  10  22798. 1214.41   1
   0   3  10  22233. 1249.15   1
   0   3 -10  21878. 1085.31   1
   0   3 -10  20908. 1112.62   1
   0  -3  11 3948.94 310.551   1
   0  -3  11 3504.60 344.643   1
   0  -3 -11 3418.97 378.413   1
   0  -3 -11 3722.73 363.386   1
   0   3  11 3448.05 339.796   1
   0   3  11 3574.08 391.016   1
   0   3 -11 3698.49 360.801   1
   0   3 -11 3443.20 285.991  -1
   0  -3  12 3073.19 270.480  -1
   0  -3 -12 3407.66 383.907   1
   0   3  12 3094.20 375.828   1
   0  -3  13 8744.54 624.656  -1
   0  -3  13 8915.81 524.802  -1
   0  -3 -13 8645.98 658.426   1
   0  -3 -13 8983.67 628.372   1
   0   3  13 8975.59 698.658   1
   0   3  13 8697.68 604.782   1
   0   3 -13 9426.39 559.217   1
   0   3 -13  10047. 669.413  -1
   0  -3  14 5223.78 458.555   1
   0  -3  14 6133.46 401.680   1
   0  -3 -14 5989.65 536.597   1
   0  -3 -14 5639.03 460.332  -1
   0   3  14 4766.52 482.468   1
   0   3  14 5487.15 449.022   1
   0   3 -14 6070.44 484.892   1
   0   3 -14 5564.71 380.190   1
   0  -3 -15 6707.05 588.948   1
   0  -3 -15 6235.25 503.473   1
   0   3  15 6792.69 628.049   1
   0   3  15 5744.06 461.787   1
   0   3 -15 5726.28 472.774   1
   0   3 -15 6400.06 431.572   1
   0  -4   0 415252.  17111.   1
   0  -4   0 457909.  18856.   1
   0   4   0 471804.  19422.   1
   0   4   0 470835.  19389.   1
   0  -4   1  75052. 3103.89   1
   0  -4   1  77056. 3186.29   1
   0  -4  -1  76523. 3238.00   1
   0  -4  -1  80255. 3381.80   1
   0   4   1  80433. 3394.73   1
   0   4   1  82097. 3462.59   1
   0   4  -1  76038. 3145.90   1
   0   4  -1  77686. 3212.15   1
   0  -4  -2 391178.  16174.   1
   0  -4  -2 375343.  15539.   1
   0   4   2 375666.  15547.  -1
   0   4   2 378251.  15655.   1
   0   4  -2 392793.  16206.   1
   0   4  -2 377443.  15557.   1
   0  -4   3 151769. 6274.03   1
   0  -4   3 127581. 5288.41   1
   0  -4  -3 138423. 5832.92   1
   0   4   3 144127. 6076.90   1
   0   4  -3 140992. 5828.08  -1
   0   4  -3 137243. 5689.12   1
   0  -4  -4  64550. 2830.83   1
   0  -4  -4  63177. 2785.58   1
   0   4   4  71740. 3137.82   1
   0   4   4  68880. 3019.87   1
   0   4  -4  70884. 2977.86   1
   0   4  -4  68654. 2905.15   1
   0  -4   5  17046. 791.888   1
   0  -4   5  16238. 778.962   1
   0  -4  -5  16001. 865.244   1
   0  -4  -5  16836. 888.834   1
   0   4   5  16271. 870.091   1
   0   4   5  15586. 845.531   1
   0  -4   6  14002. 685.894   1
   0  -4  -6  13740. 778.962   1
   0  -4  -6  12451. 743.253   1
   0   4   6  13370. 766.197  -1
   0   4   6  14789. 841.654   1
   0   4  -6  14017. 689.448   1
   0  -4   7  87607. 3738.89   1
   0  -4   7  90160. 3887.54   1
   0  -4  -7  86427. 3843.91   1
   0  -4  -7  87155. 3842.30   1
   0   4   7  83471. 3722.73   1
   0   4   7  90451. 3981.25   1
   0   4  -7  88544. 3776.05  -1
   0   4  -7  85377. 3692.03   1
   0  -4   8  15085. 767.005   1
   0  -4   8  14241. 776.054   1
   0  -4  -8  14815. 890.127   1
   0  -4  -8  12753. 771.206  -1
   0   4   8  15284. 912.748   1
   0   4   8  14384. 835.837   1
   0   4  -8  13648. 743.738   1
   0   4  -8  13367. 686.540   1
   0  -4   9  26127. 1301.82  -1
   0  -4   9  26385. 1241.72   1
   0  -4  -9  28583. 1500.89   1
   0  -4  -9  26095. 1356.44   1
   0   4   9  30538. 1539.34   1
   0   4   9  27969. 1473.58   1
   0   4  -9  28405. 1330.75   1
   0   4  -9  29989. 1457.10   1
   0  -4  10  10459. 586.201   1
   0  -4  10  10417. 649.862   1
   0  -4 -10  10099. 667.635   1
   0  -4 -10  10864. 741.314   1
   0   4  10  11617. 785.102   1
   0   4  10  12314. 773.630   1
   0   4 -10  11181. 681.046   1
   0  -4  11  14327. 756.503   1
   0  -4  11  13879. 818.387   1
   0  -4 -11  14212. 912.748   1
   0  -4 -11  12246. 779.285   1
   0   4  11  12395. 839.230  -1
   0   4  11  11690. 740.345  -1
   0   4 -11  11957. 642.914   1
   0   4 -11  12635. 756.018  -1
   0  -4  12 1395.05 212.474   1
   0  -4  12 1318.63 163.354   1
   0  -4 -12 1511.39 257.069   1
   0  -4 -12 1246.40 216.190   1
   0   4  12 1436.42 259.008   1
   0   4  12 1280.17 216.836   1
   0   4 -12 1153.34 165.132   1
   0   4 -12 1378.90 210.211   1
   0  -4  13  15148. 777.831   1
   0  -4 -13  12904. 804.329   1
   0   4  13  12034. 848.440   1
   0   4  13  13645. 839.715  -1
   0   4 -13  13862. 722.087   1
   0  -4  14  12572. 649.377   1
   0  -4  14  14637. 876.877   1
   0  -4 -14  12449. 867.021   1
   0  -4 -14  14149. 866.375   1
   0   4  14  13017. 921.634   1
   0   4  14  12422. 779.608   1
   0   4 -14  13385. 799.967   1
   0   4 -14  13253. 700.274   1
   0  -4 -15  629.66 193.084   1
   0  -4 -15  557.76 177.573   1
   0   4  15  971.24 245.758   1
   0   4  15  515.43 173.372   1
   0   4 -15  432.54 117.159   1
   0   4 -15  599.77 158.184   1
   0  -5   0   -3.67  29.052   1
   0   5   0   49.57  29.504   1
   0  -5   1 119324. 4936.17   1
   0  -5   1 125481. 5189.85   1
   0  -5  -1 122604. 5146.22   1
   0  -5  -1 119292. 4999.19   1
   0   5   1 122362. 5128.45   1
   0   5   1 125109. 5243.17   1
   0   5  -1 118775. 4913.55   1
   0   5  -1 121473. 5021.81   1
   0  -5  -2  87316. 3729.19   1
   0  -5  -2  85700. 3650.02   1
   0   5   2  92163. 3919.85   1
   0   5   2  91469. 3895.62   1
   0  -5   3  63354. 2622.39   1
   0  -5   3  55582. 2320.24   1
   0  -5  -3  55082. 2434.96   1
   0  -5  -3  53207. 2346.10   1
   0   5   3  63435. 2775.89   1
   0   5   3  58879. 2583.61   1
   0   5  -3  62191. 2573.92   1
   0   5  -3  64534. 2691.87   1
   0  -5   4  20181. 896.913   1
   0  -5  -4  20520. 1027.63   1
   0  -5  -4  18565. 954.273   1
   0   5   4  17790. 922.927   1
   0   5   4  18307. 944.578   1
   0   5  -4  16756. 758.442   1
   0  -5   5  58798. 2517.37   1
   0  -5   5  61351. 2598.16   1
   0  -5  -5  59525. 2669.25   1
   0  -5  -5  61238. 2756.50   1
   0   5   5  60575. 2724.19   1
   0   5   5  62805. 2813.05   1
   0   5  -5  58200. 2494.75   1
   0   5  -5  54177. 2296.01   1
   0  -5   6  65681. 2824.36   1
   0  -5   6  70496. 2997.25   1
   0  -5  -6  68008. 3069.96   1
   0   5   6  72596. 3254.16   1
   0   5   6  77298. 3475.52   1
   0   5  -6  70076. 3018.26   1
   0   5  -6  67846. 2880.91   1
   0  -5   7  18484. 916.625   1
   0  -5   7  19357. 910.485   1
   0  -5  -7  17450. 964.614   1
   0  -5  -7  18727. 1044.76   1
   0   5   7  18307. 1003.07   1
   0   5   7  17563. 995.960   1
   0   5  -7  18387. 912.586   1
   0   5  -7  18097. 852.479   1
   0  -5   8  17127. 886.087   1
   0  -5   8  16117. 785.748  -1
   0  -5  -8  18274. 1017.29   1
   0   5   8  16545. 982.387   1
   0   5   8  16003. 919.372   1
   0   5  -8  16319. 848.763   1
   0   5  -8  17547. 848.763   1
   0  -5   9  33059. 1497.98   1
   0  -5   9  31766. 1517.53   1
   0  -5  -9  35240. 1749.88   1
   0  -5  -9  32913. 1693.33   1
   0   5   9  32849. 1693.33   1
   0   5   9  33301. 1662.63   1
   0   5  -9  32639. 1481.34   1
   0   5  -9  34319. 1631.93   1
   0  -5  10  13931. 784.940   1
   0  -5  10  14673. 748.424   1
   0  -5 -10  13564. 832.121   1
   0  -5 -10  14300. 897.398   1
   0   5  10  13891. 892.712   1
   0   5  10  15075. 908.547   1
   0   5 -10  14348. 808.692   1
   0   5 -10  13421. 683.793   1
   0  -5  11 5005.65 396.510   1
   0  -5 -11 4748.74 464.049   1
   0   5  11 4692.19 415.414   1
   0   5  11 5298.10 500.727   1
   0   5 -11 4774.60 382.776   1
   0  -5  12  882.86 129.100   1
   0  -5  12  576.18 142.753   1
   0  -5 -12 1082.40 232.186   1
   0  -5 -12 1187.59 215.382   1
   0   5  12 1141.86 198.740   1
   0   5  12  957.34 220.714   1
   0   5 -12 1085.31 139.198   1
   0   5 -12 1297.79 193.407   1
   0  -5  13  14482. 716.916  -1
   0  -5  13  15277. 877.039   1
   0  -5 -13  14809. 903.214   1
   0  -5 -13  14841. 983.518   1
   0   5  13  16756. 1076.75   1
   0   5  13  16222. 962.352   1
   0   5 -13  14162. 714.977   1
   0   5 -13  15466. 870.737   1
   0  -5  14 1315.56 145.306   1
   0  -5  14  931.49 184.521   1
   0  -5 -14 1009.05 225.884   1
   0  -5 -14 1156.73 239.134   1
   0   5  14 1113.91 250.444   1
   0   5  14 1259.49 214.251   1
   0   5 -14 1275.81 164.485   1
   0   5 -14  936.01 180.804   1
   0  -5 -15 2582.00 367.103   1
   0   5  15 3118.43 406.366   1
   0   5 -15 2215.22 221.199   1
   0   5 -15 2297.62 267.894   1
   0  -6   0  14117. 658.587   1
   0  -6   0  13837. 649.700   1
   0   6   0  12117. 571.982   1
   0   6   0  14041. 655.194   1
   0  -6   1 201002. 8301.82   1
   0  -6   1 202779. 8372.91   1
   0  -6  -1 210858. 8773.62   1
   0  -6  -1 208273. 8675.06   1
   0   6   1 219906. 9146.86   1
   0   6  -1 216513. 8936.81   1
   0   6  -1 202133. 8350.29   1
   0  -6  -2  82000. 3511.06  -1
   0   6   2  92115. 3936.01   1
   0  -6  -3  33269. 1536.27   1
   0  -6  -3  34674. 1605.91   1
   0   6   3  30102. 1411.05   1
   0   6   3  34480. 1595.09   1
   0   6  -3  31427. 1319.27   1
   0  -6   4  62870. 2638.55   1
   0  -6   4  63128. 2620.78   1
   0  -6  -4  59703. 2661.17   1
   0  -6  -4  58458. 2615.93   1
   0   6   4  59557. 2653.09   1
   0   6   4  63661. 2832.44   1
   0   6  -4  64695. 2716.11   1
   0   6  -4  62805. 2607.85   1
   0  -6   5  46211. 1953.46   1
   0  -6   5  43803. 1885.60   1
   0  -6  -5  45662. 2124.74   1
   0  -6  -5  44353. 2053.64   1
   0   6   5  46760. 2165.13   1
   0   6   5  45387. 2106.96   1
   0   6  -5  48182. 2034.25   1
   0   6  -5  45985. 1979.32   1
   0  -6   6  45403. 1942.15  -1
   0  -6   6  47342. 2063.34   1
   0  -6  -6  45500. 2150.59   1
   0   6  -6  48198. 2056.87   1
   0   6  -6  49410. 2150.59   1
   0  -6   7 4506.38 266.925   1
   0   6   7 4482.14 390.046  -1
   0   6   7 3467.44 354.500   1
   0   6  -7 3792.21 235.741   1
   0  -6   8  39312. 1728.87   1
   0  -6   8  36339. 1659.39   1
   0  -6  -8  33721. 1677.17   1
   0   6   8  40281. 1950.23   1
   0   6  -8  39150. 1778.96   1
   0   6  -8  38892. 1706.25   1
   0  -6   9 9182.41 489.255   1
   0  -6   9 9027.30 545.645   1
   0  -6  -9 9263.20 672.160   1
   0  -6  -9 9061.23 639.521   1
   0   6   9 9237.35 639.359   1
   0   6   9 9534.65 690.579   1
   0   6  -9 8982.06 476.167   1
   0   6  -9 9528.19 566.650   1
   0  -6  10  15221. 825.334   1
   0  -6  10  14545. 711.908   1
   0  -6 -10  14539. 931.975   1
   0  -6 -10  15098. 911.778   1
   0   6  10  15442. 929.875   1
   0   6  10  15290. 970.754   1
   0   6 -10  14920. 734.367   1
   0   6 -10  14994. 811.439   1
   0  -6  11 1379.87 143.739   1
   0  -6  11 1583.61 200.355   1
   0  -6 -11 1184.84 237.195   1
   0  -6 -11 1107.77 218.452   1
   0   6  11 1504.12 273.388   1
   0   6 -11 1449.67 148.586   1
   0   6 -11 1793.50 215.543   1
   0  -6  12  16174. 888.511   1
   0  -6 -12  16852. 1052.67   1
   0  -6 -12  16319. 977.863   1
   0   6  12  14610. 887.218   1
   0   6  12  15909. 1022.46   1
   0   6 -12  15275. 830.020   1
   0  -6  13 1456.29 212.150   1
   0  -6 -13 1748.26 333.656   1
   0  -6 -13 1184.52 245.920   1
   0   6  13 1589.11 294.070   1
   0   6  13 1688.48 264.340   1
   0   6 -13 1498.46 201.809   1
   0   6 -13 1372.11 156.891  -1
   0  -6  14  199.22  97.156   1
   0  -6 -14  149.10 126.773   1
   0  -6 -14   -0.66 126.660   1
   0   6  14  135.40 121.991   1
   0   6  14   81.61 110.729   1
   0   6 -14   72.64  80.449   1
   0   6 -14  -97.12  70.383   1
   0  -6 -15  12925. 904.022   1
   0  -6 -15  11273. 756.503   1
   0   6  15  11091. 843.916  -1
   0   6  15  10798. 724.672   1
   0  -7   0   35.53  39.522   1
   0  -7   0   39.75  39.942   1
   0   7   0  -40.96  33.947   1
   0   7   0   16.50  40.556   1
   0  -7   1  26644. 1167.88   1
   0  -7   1  25044. 1087.41   1
   0  -7  -1  27694. 1267.73   1
   0  -7  -1  25077. 1151.72   1
   0   7   1  27533. 1260.62   1
   0   7   1  24026. 1115.04   1
   0   7  -1  25206. 1093.23   1
   0  -7   2 187429. 7734.68   1
   0  -7   2 204556. 8437.54   1
   0  -7  -2 202617. 8473.09   1
   0  -7  -2 210373. 8814.02   1
   0   7   2 201163. 8423.00   1
   0   7   2 194377. 8148.32   1
   0   7  -2 189045. 7807.39   1
   0   7  -2 206980. 8536.10  -1
   0  -7  -3 146292. 6198.09   1
   0  -7  -3 146728. 6227.17   1
   0   7   3 145451. 6170.62   1
   0   7   3 143432. 6089.83   1
   0  -7   4  27969. 1185.65   1
   0  -7   4  33107. 1375.18   1
   0  -7  -4  29181. 1413.64   1
   0  -7  -4  29375. 1429.95   1
   0   7   4  30700. 1481.66   1
   0   7   4  30409. 1472.29   1
   0   7  -4  27888. 1187.10   1
   0  -7   5  26983. 1176.60   1
   0  -7  -5  26385. 1320.08   1
   0  -7  -5  27743. 1393.12   1
   0   7   5  27274. 1372.60   1
   0   7   5  27048. 1359.51   1
   0   7  -5  26967. 1180.32   1
   0  -7   6  15368. 681.693   1
   0  -7   6  15175. 718.371   1
   0  -7  -6  16335. 923.573   1
   0  -7  -6  16578. 947.971   1
   0   7   6  16287. 934.399   1
   0   7   6  14797. 859.104   1
   0   7  -6  15603. 735.821   1
   0   7  -6  15961. 708.676   1
   0  -7   7  16116. 783.163  -1
   0  -7   7  15227. 694.457   1
   0  -7  -7  14857. 896.913   1
   0  -7  -7  14615. 865.567   1
   0   7   7  14211. 850.217   1
   0   7   7  14569. 886.249   1
   0   7  -7  14794. 673.775   1
   0   7  -7  15240. 748.424   1
   0  -7   8  23736. 1055.42   1
   0  -7  -8  26175. 1401.84   1
   0  -7  -8  27032. 1407.33   1
   0   7   8  29165. 1501.53   1
   0   7   8  31507. 1633.54   1
   0   7  -8  27387. 1209.89   1
   0  -7   9 5776.37 323.315   1
   0  -7   9 5538.85 374.050   1
   0  -7  -9 5225.39 463.564  -1
   0  -7  -9 5542.08 497.010   1
   0   7   9 6023.58 491.678   1
   0   7   9 5453.22 493.940   1
   0   7  -9 6540.63 356.277   1
   0   7  -9 5580.86 368.234   1
   0  -7  10  24447. 1104.38   1
   0  -7  10  20423. 1012.93   1
   0  -7 -10  23299. 1279.53   1
   0  -7 -10  24107. 1357.08   1
   0   7  10  24624. 1386.81   1
   0   7  10  23316. 1277.91   1
   0   7 -10  22378. 1012.44   1
   0   7 -10  22718. 1116.66   1
   0  -7 -11  11874. 826.627   1
   0  -7 -11  12269. 801.583   1
   0   7  11  12097. 847.955   1
   0   7  11  12004. 789.788  -1
   0   7 -11  11283. 555.501   1
   0   7 -11  11346. 644.045   1
   0  -7  12 4522.54 266.117   1
   0  -7  12 5128.45 375.020  -1
   0  -7 -12 4679.26 441.589   1
   0   7  12 4330.26 410.890   1
   0   7 -12 4485.37 276.135   1
   0   7 -12 4265.63 331.556   1
   0  -7  13 6303.11 347.713   1
   0  -7  13 6716.75 454.839   1
   0  -7 -13 6485.69 582.161   1
   0  -7 -13 6644.04 539.667   1
   0   7  13 8059.45 677.653   1
   0   7  13 8009.36 607.852   1
   0   7 -13 6994.66 390.370   1
   0   7 -13 7028.59 456.778  -1
   0  -7  14 6325.73 428.663   1
   0  -7  14 5291.64 302.957   1
   0  -7 -14 6309.58 574.890   1
   0   7  14 5504.92 487.477   1
   0   7  14 6109.22 590.079   1
   0   7 -14 5521.08 386.977   1
   0   7 -14 6235.25 366.456   1
   0  -7 -15 3965.10 484.892   1
   0  -7 -15 4210.69 416.222   1
   0   7  15 3171.75 418.322   1
   0   7  15 3913.39 398.772   1
   0  -8   0 576183.  23768.   1
   0  -8   0 590563.  24350.   1
   0   8   0 606236.  24996.   1
   0   8   0 587978.  24253.   1
   0  -8   1 159670. 6631.11   1
   0  -8  -1 159186. 6676.35   1
   0  -8  -1 148715. 6257.87   1
   0   8   1 146292. 6149.61   1
   0   8   1 165455. 6939.73   1
   0   8  -1 158119. 6566.48   1
   0  -8   2  21490. 921.796   1
   0  -8   2  21312. 909.193   1
   0  -8  -2  24204. 1155.27   1
   0   8   2  23784. 1146.55   1
   0   8   2  21328. 1045.89   1
   0   8  -2  21474. 915.333   1
   0   8  -2  19922. 859.104   1
   0  -8  -3  39279. 1819.36   1
   0  -8  -3  39392. 1819.36   1
   0   8   3  41008. 1888.83   1
   0   8   3  41412. 1908.22   1
   0  -8  -4  31023. 1508.00   1
   0  -8  -4  34303. 1636.77   1
   0   8   4  34981. 1670.70   1
   0   8   4  34480. 1652.93   1
   0  -8   5  11270. 509.290   1
   0  -8  -5 9597.66 629.342   1
   0  -8   6 4036.19 236.387   1
   0  -8  -6 3212.15 325.739   1
   0  -8  -6 3700.11 358.539   1
   0   8   6 3286.47 332.525   1
   0   8   6 4243.01 387.784   1
   0   8  -6 3541.76 211.827   1
   0  -8   7  84553. 3580.54   1
   0  -8   7  80627. 3357.57   1
   0  -8  -7  84165. 3771.20   1
   0   8   7  87106. 3892.39   1
   0   8  -7  78510. 3268.70   1
   0   8  -7  86460. 3662.95   1
   0  -8   8  16917. 819.841   1
   0  -8   8  17208. 764.582   1
   0  -8  -8  17499. 1013.41   1
   0  -8  -8  18129. 1065.44   1
   0   8   8  16820. 1013.73   1
   0   8   8  17305. 1007.59   1
   0   8  -8  15888. 707.868   1
   0   8  -8  17014. 823.234   1
   0  -8   9  15636. 707.383   1
   0  -8  -9  13983. 879.301   1
   0  -8  -9  14912. 944.901  -1
   0   8   9  14526. 895.944   1
   0   8   9  14367. 926.805   1
   0   8  -9  16158. 813.539   1
   0   8  -9  13837. 635.482   1
   0  -8  10  19179. 944.578   1
   0  -8  10  17353. 779.608   1
   0  -8 -10  17531. 1077.88   1
   0   8  10  16578. 1043.62   1
   0   8 -10  18145. 823.557   1
   0   8 -10  17224. 863.628   1
   0  -8  11  12711. 593.310   1
   0  -8  11  12249. 662.465   1
   0  -8 -11  12593. 864.113   1
   0  -8 -11  11857. 794.312   1
   0   8  11  12162. 858.619   1
   0   8  11  11533. 774.115   1
   0   8 -11  11066. 534.658   1
   0   8 -11  12107. 652.770   1
   0  -8  12  521.89  77.686  -1
   0  -8  12  548.23 111.811   1
   0  -8 -12  520.28 178.866   1
   0  -8 -12  222.01 133.608   1
   0   8  12  570.69 175.796   1
   0   8  12  400.87 152.125   1
   0   8 -12  632.73 115.915   1
   0   8 -12  546.45  88.189   1
   0  -8  13 5802.22 311.520   1
   0  -8  13 6036.51 386.330   1
   0  -8 -13 6576.18 546.614   1
   0  -8 -13 5669.73 540.151   1
   0   8  13 6443.68 530.295   1
   0   8  13 6180.31 575.860   1
   0   8 -13 6201.32 393.440   1
   0   8 -13 6173.85 346.098   1
   0  -8  14 8532.87 475.036   1
   0  -8  14 7109.38 370.496   1
   0  -8 -14 8413.31 685.409   1
   0  -8 -14 7652.28 601.227   1
   0   8  14 8385.84 632.089   1
   0   8  14 8317.97 711.100   1
   0   8 -14 7918.88 428.825   1
   0   8 -14 7553.72 427.048   1
   0  -8 -15  688.96 201.002   1
   0  -8 -15 1350.46 253.029   1
   0   8  15  889.32 203.264   1
   0   8  15  710.78 219.744   1
   0  -8 -16 1307.80 287.607   1
   0  -8 -16 1327.68 264.340   1
   0  -9   0   25.30  36.791   1
   0  -9   0   14.03  38.585   1
   0   9   0  -30.13  35.935   1
   0   9   0   -0.37  36.678   1
   0  -9   1 173210. 7203.10   1
   0  -9   1 171756. 7144.93   1
   0  -9  -1 180320. 7558.56   1
   0   9   1 174341. 7321.05   1
   0   9  -1 166586. 6933.26   1
   0   9  -1 175634. 7298.42   1
   0  -9   2  56439. 2365.48   1
   0  -9   2  51333. 2160.28   1
   0  -9  -2  57683. 2567.46   1
   0  -9  -2  56633. 2506.06   1
   0   9   2  52432. 2336.40   1
   0   9   2  54257. 2418.81   1
   0   9  -2  54354. 2287.93   1
   0   9  -2  53240. 2234.61   1
   0  -9  -3  13295. 750.201   1
   0  -9  -3  13130. 735.982  -1
   0   9   3  12013. 693.811   1
   0   9   3  10982. 638.875   1
   0  -9  -4  15023. 839.876   1
   0  -9  -4  13728. 791.080   1
   0   9   4  13419. 776.538   1
   0   9   4  15799. 877.362   1
   0  -9  -5 8465.01 585.070   1
   0  -9  -5 7796.08 533.365   1
   0   9   5 7962.51 557.278   1
   0   9   5 7093.22 525.448   1
   0  -9   6  16132. 684.278   1
   0  -9   6  15014. 664.889   1
   0  -9  -6  15812. 916.625   1
   0  -9  -6  15398. 912.909   1
   0   9   6  13627. 825.819   1
   0   9   6  14246. 863.790   1
   0   9  -6  15495. 661.980   1
   0   9  -6  13327. 600.581   1
   0  -9  -7  104.35 105.897   1
   0  -9  -7   -1.34  88.673   1
   0   9   7   66.57 133.640   1
   0   9   7  236.71 114.186   1
   0   9  -7  117.05  48.231   1
   0  -9   8  37114. 1563.42   1
   0  -9   8  35531. 1561.64   1
   0  -9  -8  35983. 1803.20   1
   0  -9  -8  35191. 1798.35  -1
   0   9   8  37922. 1893.68   1
   0   9   8  34238. 1764.42   1
   0   9  -8  36209. 1590.08   1
   0   9  -8  34012. 1435.93   1
   0  -9   9  34949. 1556.31   1
   0  -9   9  32752. 1392.95   1
   0  -9  -9  35288. 1829.05   1
   0  -9  -9  35854. 1816.12   1
   0   9   9  33656. 1717.56   1
   0   9   9  36048. 1862.98   1
   0   9  -9  30312. 1293.42   1
   0   9  -9  32800. 1469.38   1
   0  -9  10  17370. 767.328   1
   0  -9 -10  15959. 982.226   1
   0  -9 -10  16400. 1031.34   1
   0   9  10  16174. 983.680   1
   0   9  10  16222. 1034.90   1
   0   9 -10  16043. 716.432   1
   0  -9  11  16335. 726.449   1
   0  -9 -11  18694. 1149.78   1
   0  -9 -11  16852. 1021.49   1
   0   9  11  16174. 1046.69   1
   0   9  11  19325. 1127.32   1
   0   9 -11  17612. 853.287   1
   0   9 -11  16303. 733.882   1
   0  -9  12 3015.02 180.643   1
   0  -9 -12 2864.76 359.832   1
   0  -9 -12 3900.46 415.252   1
   0   9  12 2543.22 325.254   1
   0   9  12 3738.89 430.279   1
   0   9 -12 3094.20 201.809   1
   0   9 -12 2843.75 222.168   1
   0  -9  13  16151. 729.681   1
   0  -9 -13  19066. 1177.57   1
   0  -9 -13  17838. 1074.97   1
   0   9  13  19648. 1136.69   1
   0   9  13  19357. 1207.14   1
   0   9 -13  19939. 905.800   1
   0  -9 -14 2635.32 370.496   1
   0  -9 -14 2908.38 355.146   1
   0   9  14 2848.60 401.518   1
   0   9  14 3296.17 380.352   1
   0   9 -14 3081.27 194.538   1
   0   9 -14 2843.75 167.070   1
   0  -9 -15 1961.54 308.289   1
   0  -9 -15 2599.77 364.840   1
   0   9  15 1612.86 264.986   1
   0   9  15 2363.87 377.282   1
   0  -9 -16 9090.31 713.523   1
   0  -9 -16 9064.46 702.051   1
   0 -10   0  13655. 688.156   1
   0 -10   0  14086. 701.082   1
   0  10   0  13526. 684.439  -1
   0  10   0  13110. 663.434   1
   0 -10   1 117983. 4944.25   1
   0 -10   1 118791. 4979.80   1
   0 -10  -1 117159. 4974.95   1
   0 -10  -1 117773. 5010.50   1
   0  10   1 117353. 4991.11   1
   0  10   1 121247. 5152.69   1
   0  10  -1 115931. 4865.08   1
   0  10  -1 119535. 5008.88   1
   0 -10   2  20359. 896.428   1
   0 -10  -2  19098. 966.876   1
   0 -10  -2  21150. 1066.25   1
   0  10   2  21603. 1080.46   1
   0  10  -2  19292. 854.257   1
   0 -10  -3  41832. 1947.00   1
   0 -10  -3  39085. 1841.98   1
   0  10   3  42705. 1985.78   1
   0  10   3  39538. 1856.52   1
   0 -10  -4  13681. 793.989   1
   0 -10  -4  15348. 871.061   1
   0  10   4  13054. 768.944  -1
   0  10   4  14264. 821.941   1
   0 -10  -5  19615. 1080.63   1
   0 -10  -5  19858. 1071.90   1
   0  10   5  19325. 1065.92   1
   0  10   5  20197. 1103.09   1
   0 -10  -6  46437. 2218.45   1
   0 -10  -6  49136. 2323.47   1
   0  10   6  50460. 2399.42   1
   0  10   6  49394. 2336.40   1
   0 -10  -7 2887.38 335.757   1
   0 -10  -7 2906.77 327.516   1
   0  10   7 2939.08 328.163   1
   0  10   7 3378.57 367.587   1
   0  10  -7 3394.73 183.551   1
   0  10  -7 3124.90 156.116   1
   0 -10   8  61432. 2594.92   1
   0 -10  -8  60333. 2853.45   1
   0 -10  -8  62223. 2903.54   1
   0  10   8  68428. 3194.37   1
   0  10   8  62304. 2910.00   1
   0  10  -8  63435. 2682.18   1
   0  10  -8  72257. 3021.49   1
   0 -10   9 6815.31 315.075   1
   0 -10   9 6799.15 357.085   1
   0 -10  -9 7566.64 616.092   1
   0 -10  -9 6582.64 542.252   1
   0  10   9 7429.30 578.445  -1
   0  10   9 7931.81 637.905   1
   0  10  -9 7878.49 405.881   1
   0  10  -9 8075.61 378.090   1
   0 -10  10 7204.71 338.019   1
   0 -10  10 8471.47 435.450   1
   0 -10 -10 8807.55 667.635   1
   0 -10 -10 7424.46 615.769   1
   0  10  10 7490.70 628.372   1
   0  10  10 8137.01 623.687   1
   0  10 -10 7802.55 409.113   1
   0  10 -10 8242.03 392.470   1
   0 -10  11 9513.64 439.974   1
   0 -10  11  10852. 531.911   1
   0 -10 -11  10153. 724.187   1
   0  10  11  10126. 718.694   1
   0 -10  12  10473. 496.364  -1
   0 -10 -12  10071. 761.350   1
   0 -10 -12 9662.29 705.929   1
   0  10  12 9806.10 705.929   1
   0  10  12 9159.79 727.580   1
   0  10 -12 9610.59 470.996   1
   0  10 -12  10002. 470.996   1
   0 -10 -13 1126.68 245.758   1
   0 -10 -14 2108.58 316.044  -1
   0  10  14 2480.20 396.510   1
   0  10  14 1968.01 302.957   1
   0 -10 -15 6792.69 613.830   1
   0 -10 -15 6408.14 555.178   1
   0  10  15 6170.62 521.085   1
   0 -10 -16 1275.65 241.881   1
   0 -10 -16  890.93 221.683   1
   0 -11   0   36.61  42.899   1
   0  11   0  100.61  57.909   1
   0 -11   1  21102. 977.863   1
   0 -11   1  20811. 962.998   1
   0 -11  -1  21037. 1040.72   1
   0 -11  -1  22766. 1103.89   1
   0  11   1  20407. 1009.53   1
   0  11   1  20617. 1022.62   1
   0  11  -1  19712. 918.726   1
   0  11  -1  18824. 886.249   1
   0 -11   2  92050. 3874.61   1
   0 -11   2  89885. 3769.59   1
   0 -11  -2  92826. 4034.57   1
   0 -11  -2  92454. 4008.72   1
   0  11   2  95573. 4146.06   1
   0  11   2  97172. 4212.31   1
   0  11  -2  87381. 3674.26   1
   0  11  -2  93343. 3911.77   1
   0 -11   3 146518. 6068.83   1
   0 -11   3 144660. 5975.11   1
   0 -11  -3 155518. 6648.89   1
   0 -11  -3 150396. 6427.53   1
   0  11   3 148134. 6338.66   1
   0  11   3 148392. 6346.74   1
   0  11  -3 157053. 6487.31   1
   0  11  -3 145048. 6012.27   1
   0 -11  -4  15456. 885.279   1
   0  11   4  18048. 993.859   1
   0 -11  -5  21118. 1137.02   1
   0 -11  -5  21748. 1180.48   1
   0  11   5  25012. 1312.00   1
   0  11   5  22831. 1222.01   1
   0 -11  -6  42139. 2042.33   1
   0  11   6  43335. 2092.42   1
   0 -11  -7 9659.06 677.653   1
   0 -11  -7 8662.13 644.207   1
   0 -11  -8 3659.72 399.418   1
   0 -11  -8 4711.58 445.306   1
   0  11   8 5209.24 468.250   1
   0  11   8 5120.37 487.154   1
   0  11  -8 5432.21 244.789   1
   0 -11  -9  15230. 978.348   1
   0  11   9  15746. 1001.78   1
   0  11  -9  16400. 707.222   1
   0  11  -9  15988. 700.112   1
   0 -11 -10 9915.97 723.218   1
   0 -11 -10 9140.40 705.121   1
   0  11  10  10079. 758.603   1
   0  11  10 7943.12 616.577   1
   0  11 -10 8555.49 395.217   1
   0 -11 -11  15382. 964.614   1
   0 -11 -11  14375. 959.766   1
   0  11  11  15235. 1017.61   1
   0  11  11  15287. 958.797  -1
   0  11 -11  15200. 664.081   1
   0  11 -11  16804. 730.166   1
   0 -11 -12 6492.16 583.777   1
   0 -11 -12 6290.19 528.841   1
   0  11  12 6332.20 532.396   1
   0  11  12 6724.83 605.913   1
   0 -11 -13 6131.84 544.837   1
   0 -11 -13 6093.06 570.366   1
   0  11  13 6193.24 588.624   1
   0  11  13 5348.19 491.678   1
   0 -11 -14  10630. 754.725   1
   0 -11 -14  10097. 759.896   1
   0  11  14  10231. 734.851   1
   0  11  14  11955. 885.603   1
   0 -11 -15  -48.97 105.833   1
   0 -11 -15   39.20 106.172   1
   0  11  15  -61.66 102.698   1
   0 -11 -16 1271.61 240.103   1
   0  12   0  15860. 806.107   1
   0  12   0  18824. 924.866   1
   0 -12   1 7240.26 410.405   1
   0 -12   1 6301.50 368.718   1
   0 -12  -1 6548.71 426.401   1
   0 -12  -1 7642.58 480.529   1
   0  12   1 7220.87 459.363   1
   0  12   1 6766.84 442.397   1
   0  12  -1 6947.80 396.348   1
   0  12  -1 6671.51 389.400   1
   0 -12   2  64001. 2714.49   1
   0 -12   2  66553. 2827.59   1
   0 -12  -2  63467. 2837.29  -1
   0 -12  -2  65568. 2918.08   1
   0  12   2  67216. 2994.02   1
   0  12   2  68783. 3058.65   1
   0  12  -2  64792. 2758.12   1
   0  12  -2  67668. 2869.60  -1
   0 -12   3  63435. 2645.01   1
   0 -12   3  55679. 2338.02   1
   0 -12  -3  63694. 2880.91   1
   0 -12  -3  63580. 2867.99   1
   0  12   3  62482. 2827.59  -1
   0  12   3  63871. 2879.30   1
   0  12  -3  66699. 2782.35   1
   0  12  -3  62288. 2619.16   1
   0 -12  -4  97334. 4293.10   1
   0 -12  -4  94716. 4176.76   1
   0  12   4  94102. 4157.37   1
   0  12   4  95039. 4194.53   1
   0 -12  -5 6109.22 477.783   1
   0 -12  -5 6466.30 507.028   1
   0  12   5 6747.45 516.884   1
   0  12   5 6238.48 492.001   1
   0 -12  -6 8469.86 613.830   1
   0 -12  -6 8288.89 614.154   1
   0  12   6  10633. 710.130   1
   0  12   6 9552.42 677.007   1
   0 -12  -7  40863. 2039.10   1
   0 -12  -7  43755. 2139.28   1
   0  12   7  39328. 1956.70   1
   0  12   7  38908. 1964.77   1
   0  12   8  43707. 2147.36  -1
   0  12   8  41848. 2106.96   1
   0 -12  -9  29924. 1625.46   1
   0 -12  -9  29278. 1553.72   1
   0  12   9  28777. 1524.15   1
   0  12   9  28680. 1571.98   1
   0 -12 -10 2127.97 309.904   1
   0 -12 -10 1871.06 308.773   1
   0  12  10 2140.89 300.533   1
   0  12  10 2276.62 329.455   1
   0 -12 -11  21894. 1255.45   1
   0 -12 -11  19680. 1196.31   1
   0  12  11  21280. 1294.72   1
   0  12  11  20326. 1184.04   1
   0 -12 -12 1076.26 248.020   1
   0 -12 -12 1804.81 288.415   1
   0  12  12 1284.37 238.972   1
   0  12  12 1090.97 251.090   1
   0 -12 -13 3830.99 424.139   1
   0 -12 -13 3388.27 423.008   1
   0  12  13 3011.79 404.750   1
   0  12  13 3174.98 375.181   1
   0 -12 -14  11574. 804.814   1
   0 -12 -14  13047. 913.071   1
   0  12  14  11045. 773.953   1
   0  12  14  12459. 910.809   1
   0 -12 -15 1522.54 292.777   1
   0 -12 -16 1206.66 236.064   1
   0 -12 -16 1331.07 253.999   1
   0 -13   0   12.36  49.992   1
   0 -13   0   25.22  53.676   1
   0  13   0  -52.88  44.304   1
   0  13   0   -9.80  49.960   1
   0 -13   1 3931.16 286.314   1
   0 -13   1 3207.30 239.457   1
   0 -13  -1 3890.77 315.236   1
   0 -13  -1 3496.52 293.908   1
   0  13   1 3520.76 295.039   1
   0  13   1 3990.95 323.315   1
   0  13  -1 3457.74 255.453   1
   0  13  -1 3616.09 277.751   1
   0 -13   2  26418. 1189.69   1
   0 -13   2  27662. 1243.66   1
   0 -13  -2  28421. 1400.55   1
   0 -13  -2  29197. 1428.82   1
   0  13   2  25965. 1300.69   1
   0  13   2  27032. 1342.22   1
   0  13  -2  26240. 1188.88   1
   0  13  -2  26499. 1189.85   1
   0  13   3 135062. 5823.23   1
   0  13  -3 141315. 5862.01   1
   0 -13  -4  76167. 3436.74   1
   0 -13  -4  77040. 3459.36   1
   0  13   4  79560. 3567.62   1
   0  13   4  74745. 3373.72   1
   0 -13  -5  31798. 1620.62   1
   0 -13  -5  34480. 1715.95   1
   0  13   5  31411. 1601.87   1
   0  13   5  29213. 1502.66   1
   0 -13  -6  38972. 1940.54   1
   0 -13  -6  35854. 1796.73   1
   0  13   6  36048. 1808.04   1
   0  13   6  36581. 1850.05   1
   0 -13  -7 7020.51 564.065   1
   0 -13  -7 7789.62 614.477   1
   0  13   7 6837.93 571.174   1
   0  13   7 7080.30 561.641   1
   0 -13  -8 1252.87 243.012   1
   0 -13  -8 1546.29 261.108   1
   0  13   8 1696.56 262.239   1
   0  13   8  854.10 218.452   1
   0 -13  -9  42672. 2127.97   1
   0 -13  -9  39845. 2048.79   1
   0  13   9  40330. 2034.25   1
   0  13   9  41444. 2119.89   1
   0 -13 -10  12123. 836.483   1
   0  13  10  12005. 813.216   1
   0 -13 -11 3355.95 402.488  -1
   0 -13 -11 3827.76 418.322   1
   0  13  11 2955.24 355.792   1
   0  13  11 3401.19 421.877   1
   0 -13 -12  10111. 774.276   1
   0  13  12 9468.40 751.655   1
   0 -13 -13  10852. 796.251   1
   0  13  13  12057. 820.487   1
   0  13  13  12047. 895.136  -1
   0 -13 -14 5058.97 490.547   1
   0 -13 -14 4882.85 516.238   1
   0  13  14 6256.25 687.186   1
   0  13  14 5052.51 479.398   1
   0 -13 -15 3448.05 429.310   1
   0 -13 -15 3761.51 418.161   1
   0  13  15 3861.69 410.890   1
   0 -13 -16 5892.71 528.518   1
   0 -13 -16 6215.86 531.103   1
   0  13  16 5480.69 482.468   1
   0 -14   0  23202. 1135.72   1
   0 -14   0  22443. 1100.98   1
   0  14   0  25465. 1232.51   1
   0  14   0  23251. 1132.82   1
   0 -14   1 166263. 6981.73   1
   0 -14  -1 172564. 7317.81   1
   0 -14  -1 170140. 7209.56   1
   0  14   1 178866. 7574.72   1
   0  14   1 163193. 6921.95   1
   0  14  -1 176603. 7414.76   1
   0 -14   2  20003. 937.630   1
   0 -14   2  20488. 963.159   1
   0 -14  -2  20262. 1069.48   1
   0 -14  -2  23009. 1182.42   1
   0  14   2  22055. 1141.06   1
   0  14   2  22750. 1175.31   1
   0  14  -2  20601. 959.443   1
   0  14  -2  20957. 983.357   1
   0 -14   3  27646. 1212.47   1
   0 -14   3  30813. 1330.59   1
   0 -14  -3  30910. 1548.07   1
   0  14   3  33867. 1665.86   1
   0 -14  -4  14366. 868.152   1
   0 -14  -4  12705. 783.001   1
   0  14   4  13561. 825.011   1
   0  14   4  12852. 797.059   1
   0 -14  -5 7264.49 549.200   1
   0  14   5 6776.53 527.710   1
   0 -14  -6  35725. 1814.51   1
   0 -14  -6  36807. 1845.21   1
   0  14   6  37147. 1861.37   1
   0  14   6  35773. 1824.20   1
   0 -14  -7  12702. 837.130  -1
   0 -14  -7  13156. 866.536   1
   0  14   7  12225. 833.252   1
   0  14   7  13708. 873.646   1
   0 -14  -8  50008. 2455.97   1
   0  14   8  49636. 2449.50   1
   0 -14  -9 9558.88 731.458  -1
   0 -14  -9 8689.60 662.950   1
   0 -14 -10 7516.55 624.979   1
   0 -14 -10 8225.88 666.504   1
   0  14  10 8804.32 665.697   1
   0  14  10 7729.84 656.002   1
   0 -14 -11 3328.48 402.973   1
   0 -14 -11 3646.79 413.152   1
   0  14  11 3936.01 418.161   1
   0  14  11 3509.45 434.319   1
   0 -14 -12  12590. 895.297   1
   0 -14 -12  12740. 862.336   1
   0  14  12  11966. 825.496  -1
   0  14  12  13215. 935.853   1
   0  14  13  522.22 173.695   1
   0  14  13  808.53 241.234  -1
   0 -14 -14 3616.09 426.078   1
   0 -14 -14 3864.92 451.284   1
   0  14  14 4121.82 436.742   1
   0 -14 -15  10460. 747.293   1
   0  14  15  10493. 758.765   1
   0 -14 -16  610.28 192.438   1
   0 -14 -16  532.23 174.665   1
   0  14  16  521.25 165.778   1
   0 -15   0   56.75  57.376   1
   0 -15   0   42.49  57.376   1
   0  15   0   93.04  66.360   1
   0  15   0   59.01  62.659   1
   0 -15   1  61545. 2698.33   1
   0 -15   1  62256. 2725.80   1
   0 -15  -1  67668. 3018.26   1
   0 -15  -1  63710. 2850.22   1
   0  15   1  58313. 2625.62   1
   0  15   1  61739. 2774.27   1
   0  15  -1  58620. 2582.00   1
   0  15  -1  57683. 2536.76   1
   0 -15   2  43755. 1927.61   1
   0 -15   2  40103. 1782.19   1
   0 -15  -2  42769. 2013.25  -1
   0 -15  -2  42737. 2016.48   1
   0  15   2  42107. 1993.86   1
   0  15   2  41089. 1943.77   1
   0  15  -2  40572. 1795.12   1
   0  15  -2  40087. 1785.42   1
   0 -15   3  72500. 3068.34   1
   0 -15   3  76781. 3236.38   1
   0 -15  -3  80869. 3624.17   1
   0 -15  -3  82695. 3688.80   1
   0  15   3  85313. 3800.29   1
   0  15  -3  80271. 3380.19   1
   0  15  -3  78462. 3323.64   1
   0 -15   4  55098. 2304.09   1
   0 -15   4  59880. 2489.90   1
   0 -15  -4  58038. 2709.64   1
   0 -15  -4  62676. 2887.38   1
   0  15   4  60866. 2816.28   1
   0  15   4  61512. 2848.60   1
   0  15  -4  59961. 2491.51   1
   0  15  -4  59089. 2475.36   1
   0 -15  -5 134981. 5887.86   1
   0 -15  -5 132703. 5805.46   1
   0  15   5 137744. 6004.19   1
   0  15   5 134497. 5884.63   1
   0 -15  -6  439.49 145.306   1
   0 -15  -6   27.45 102.601   1
   0  15   6  352.56 147.180   1
   0  15   6  138.88 103.716   1
   0 -15  -7  22055. 1262.72   1
   0 -15  -7  22249. 1265.95   1
   0  15   7  24560. 1382.45   1
   0  15   7  23493. 1303.28   1
   0 -15  -8  813.86 212.474   1
   0 -15  -8  997.58 226.531   1
   0  15   8 1093.88 238.164   1
   0  15   8 1113.10 221.360   1
   0 -15  -9 8763.93 674.745   1
   0  15   9 9822.26 723.380   1
   0  15   9  10124. 778.477   1
   0 -15 -10  22023. 1286.64   1
   0 -15 -10  22960. 1340.28   1
   0  15  10  24673. 1380.67   1
   0  15  10  25594. 1472.13   1
   0 -15 -11  15133. 979.964   1
   0 -15 -11  14550. 975.278   1
   0  15  11  16966. 1109.06   1
   0  15  11  14487. 939.408   1
   0 -15 -12  12100. 836.968   1
   0 -15 -12  12955. 913.394   1
   0  15  12  12341. 846.663   1
   0  15  12  12172. 890.450   1
   0 -15 -13  10359. 779.285   1
   0 -15 -13 9400.54 753.917   1
   0  15  13 7469.70 614.800   1
   0  15  13 8818.86 738.406   1
   0 -15 -14 1997.09 326.385   1
   0 -15 -15   31.48 115.948   1
   0 -15 -15  477.78 191.307   1
   0  15  15  239.62 142.495   1
   0 -15 -16 2043.95 319.599   1
   0 -15 -16 1696.56 292.616   1
   0  15  16 2464.05 334.302   1
   0 -16   0  63984. 2846.98   1
   0 -16   0  70868. 3128.13   1
   0  16   0  65067. 2893.84   1
   0  16   0  68185. 3013.41   1
   0 -16   1  13779. 734.205   1
   0 -16   1  14597. 767.490  -1
   0 -16  -1  14346. 813.216   1
   0 -16  -1  14661. 822.103   1
   0  16   1  14529. 816.609   1
   0  16   1  15513. 864.113   1
   0  16  -1  15240. 799.644   1
   0  16  -1  14114. 747.778   1
   0 -16   2  54564. 2388.11   1
   0 -16  -2  57974. 2659.55   1
   0  16   2  61076. 2780.74   1
   0  16  -2  57457. 2514.14   1
   0 -16   3  16885. 784.294   1
   0 -16   3  16146. 762.966   1
   0 -16  -3  16432. 947.325   1
   0 -16  -3  15620. 915.494   1
   0  16   3  17967. 1017.61   1
   0  16   3  16156. 939.246   1
   0  16  -3  16626. 792.534   1
   0  16  -3  16998. 791.565   1
   0 -16   4  91582. 3819.68   1
   0 -16  -4  89077. 3986.10   1
   0  16   4  90645. 4055.58   1
   0  16  -4  89174. 3700.11   1
   0  16  -4  88738. 3708.19   1
   0 -16  -5  11343. 764.743   1
   0 -16  -5  10971. 744.061   1
   0  16   5  10359. 726.288   1
   0  16   5  10696. 729.358   1
   0 -16  -6 9646.14 692.357   1
   0 -16  -6 9662.29 701.567   1
   0  16   6 9783.48 711.100  -1
   0  16   6 9523.34 682.662   1
   0 -16  -7  71918. 3354.33   1
   0 -16  -7  76216. 3528.84   1
   0  16   7  72710. 3360.80   1
   0  16   7  75069. 3496.52   1
   0 -16  -8  37761. 1938.92   1
   0 -16  -8  39635. 2029.41   1
   0  16   8  35644. 1858.13   1
   0  16   8  34981. 1809.66   1
   0 -16  -9 3496.52 422.039   1
   0 -16  -9 2924.54 365.648   1
   0  16   9 3147.52 378.736   1
   0 -16 -10 6190.01 557.117   1
   0 -16 -10 6823.39 597.511   1
   0  16  10 7203.10 596.703   1
   0  16  10 6698.98 608.175   1
   0 -16 -11  14689. 980.933   1
   0  16  11  16739. 1099.21   1
   0 -16 -12   -0.08  86.767   1
   0 -16 -12  -30.78 116.028   1
   0  16  12  293.91 152.318   1
   0  16  12  198.74 130.489   1
   0 -16 -13 6568.10 585.393   1
   0 -16 -13 6154.46 589.594   1
   0  16  13 6165.77 556.794   1
   0  16  13 5277.10 551.623   1
   0 -16 -14 2489.90 362.255   1
   0 -16 -14 2585.23 365.810   1
   0  16  14 2376.80 339.473   1
   0 -16 -15 1698.17 287.768   1
   0 -16 -15 1597.99 292.131   1
   0  16  15 1814.51 294.070   1
   0 -17   0   29.58  60.397   1
   0 -17   0   54.44  58.248   1
   0  17   0  -38.70  43.529   1
   0  17   0   11.40  55.728   1
   0 -17   1  99176. 4270.48   1
   0 -17   1 102375. 4402.97   1
   0 -17  -1  99273. 4339.95   1
   0 -17  -1 100533. 4394.89   1
   0  17   1 104750. 4567.78  -1
   0  17   1  96364. 4217.16   1
   0  17  -1  97673. 4209.08  -1
   0  17  -1  96138. 4150.91   1
   0 -17   2 114413. 4863.46   1
   0 -17   2 109210. 4648.57   1
   0 -17  -2 112231. 4907.09   1
   0 -17  -2 113055. 4934.56   1
   0  17   2 114849. 5012.11   1
   0  17   2 113928. 4970.10   1
   0  17  -2 108547. 4617.87   1
   0  17  -2 111423. 4745.51   1
   0 -17   3  16804. 791.888  -1
   0 -17  -3  16465. 963.159   1
   0 -17  -3  19939. 1104.86   1
   0  17   3  20262. 1121.99   1
   0  17   3  18711. 1053.32   1
   0  17  -3  18210. 870.576   1
   0  17  -3  20068. 930.036   1
   0 -17   4  53967. 2257.23   1
   0 -17  -4  57150. 2677.33   1
   0  17   4  58378. 2733.88   1
   0  17  -4  59719. 2501.21   1
   0 -17  -5  71918. 3320.40   1
   0 -17  -5  76297. 3493.29   1
   0  17   5  77638. 3570.85   1
   0  17   5  77460. 3546.61   1
   0 -17  -6 6695.74 565.842  -1
   0 -17  -6 8639.51 654.225   1
   0  17   6 6770.07 557.278   1
   0  17   6 8789.78 672.321   1
   0 -17  -7  924.38 207.141   1
   0  17   7  903.54 210.373   1
   0 -17  -8 5036.35 495.233   1
   0 -17  -8 5193.08 496.041   1
   0  17   8 6206.17 560.187   1
   0  17   8 5748.90 580.222   1
   0 -17  -9  30441. 1667.47   1
   0 -17  -9  28793. 1572.30   1
   0  17   9  29779. 1611.73   1
   0  17   9  30635. 1685.25   1
   0 -17 -10  17967. 1109.87   1
   0 -17 -10  15751. 1029.89   1
   0  17  10  15411. 1031.67   1
   0  17  10  14590. 949.587   1
   0 -17 -11 9007.91 714.816   1
   0 -17 -11 9890.12 756.503   1
   0  17  11 9015.99 734.044   1
   0  17  11 8784.93 678.138   1
   0 -17 -12  28470. 1607.20   1
   0 -17 -12  27581. 1530.29   1
   0  17  12  27355. 1510.74   1
   0 -17 -13 6196.47 587.655   1
   0 -17 -13 5388.59 524.640   1
   0  17  13 6220.71 558.248   1
   0 -17 -14 4574.24 477.460   1
   0 -17 -14 4191.30 471.804   1
   0  17  14 4372.27 454.516   1
   0 -17 -15   51.62 132.138   1
   0 -17 -15  110.24 122.782   1
   0  17  15  391.99 166.586   1
   0 -18   0  32849. 1586.04   1
   0 -18   0  32364. 1563.90   1
   0  18   0  31718. 1539.67   1
   0  18   0  30990. 1503.63   1
   0 -18  -1  98917. 4343.19   1
   0  18   1  96445. 4236.54   1
   0  18  -1  94329. 4086.28   1
   0  18  -1 101196. 4373.88   1
   0 -18   2 6855.71 426.724   1
   0 -18   2 7285.50 449.991   1
   0 -18  -2 6004.19 470.512   1
   0 -18  -2 6511.55 499.111   1
   0  18   2 5555.01 451.607   1
   0  18   2 5695.58 460.494   1
   0 -18   3  29245. 1335.43   1
   0 -18   3  29165. 1314.91   1
   0 -18  -3  30716. 1577.96   1
   0 -18  -3  28680. 1481.50   1
   0  18   3  30570. 1566.16   1
   0  18   3  27791. 1451.44   1
   0  18  -3  28664. 1311.20   1
   0  18  -3  28454. 1288.90   1
   0 -18   4  17095. 781.709   1
   0 -18   4  16238. 724.672   1
   0 -18  -4  14744. 907.900   1
   0  18   4  15080. 925.835   1
   0  18  -4  16368. 730.812   1
   0  18  -4  15225. 709.161   1
   0 -18  -5 5729.51 493.617   1
   0 -18  -5 5999.35 515.268   1
   0  18   5 6760.37 569.558   1
   0  18   5 6886.40 558.248   1
   0 -18  -6  29762. 1594.92   1
   0 -18  -6  29326. 1570.37   1
   0  18   6  26385. 1461.30   1
   0  18   6  27452. 1484.89   1
   0 -18  -7  19971. 1187.75   1
   0 -18  -7  19454. 1164.48   1
   0  18   7  19987. 1197.93   1
   0  18   7  19535. 1151.72   1
   0 -18  -8  35498. 1856.52   1
   0  18   8  35902. 1862.98   1
   0 -18  -9  267.41 145.985   1
   0 -18  -9  308.45 143.787   1
   0  18   9  177.41 133.608   1
   0  18   9  363.06 146.696   1
   0 -18 -10 2855.06 377.120   1
   0 -18 -10 2108.58 326.547   1
   0  18  10 3270.31 386.815   1
   0  18  10 3803.52 453.708   1
   0 -18 -11  11170. 821.618   1
   0 -18 -11  10459. 783.163   1
   0  18  11  10587. 811.439   1
   0  18  11  10493. 765.066   1
   0 -18 -12 6505.08 597.996   1
   0 -18 -12 7535.94 636.613  -1
   0  18  12 6309.58 558.086   1
   0  18  12 7214.41 654.709   1
   0 -18 -13 1443.85 280.336   1
   0 -18 -13  880.11 255.615   1
   0  18  13 1510.42 271.772   1
   0 -18 -14 1720.79 363.871   1
   0 -18 -14 1643.24 358.539   1
   0  18  14 1604.62 291.323   1
   0 -18 -15 6232.02 566.165   1
   0  18  15 5758.60 566.004   1
   0 -19   0   28.13  56.487   1
   0 -19   0   28.34  61.286   1
   0  19   0  -10.53  64.873   1
   0  19   0  -47.57  51.834   1
   0 -19   1  16035. 858.781   1
   0 -19   1  15424. 836.483   1
   0 -19  -1  15796. 907.254   1
   0  19   1  15702. 902.730   1
   0  19  -1  16869. 901.114   1
   0  19  -1  17192. 913.555   1
   0 -19   2  56600. 2506.06   1
   0 -19   2  55518. 2467.28  -1
   0 -19  -2  55453. 2583.61   1
   0 -19  -2  56794. 2643.40   1
   0  19   2  59137. 2737.11   1
   0  19   2  55970. 2607.85   1
   0  19  -2  57473. 2554.53   1
   0  19  -2  56794. 2514.14  -1
   0 -19   3  17386. 853.126   1
   0 -19  -3  19066. 1082.08   1
   0  19   3  18113. 1043.46   1
   0  19  -3  16966. 835.029   1
   0 -19   4  45064. 1945.39   1
   0 -19   4  44014. 1877.52   1
   0 -19  -4  45209. 2203.91   1
   0  19   4  43286. 2129.58   1
   0  19  -4  46809. 1998.71   1
   0  19  -4  44870. 1943.77   1
   0 -19  -5 4541.92 440.943   1
   0 -19  -5 3937.63 414.768   1
   0  19   5 5141.37 484.569   1
   0  19   5 5322.34 486.993   1
   0 -19  -6  59121. 2830.83   1
   0  19   6  58652. 2819.52   1
   0 -19  -7  28260. 1551.78   1
   0 -19  -7  28502. 1561.64   1
   0  19   7  28793. 1555.18   1
   0  19   7  26935. 1501.21   1
   0 -19  -8 5740.82 536.273   1
   0 -19  -8 6307.96 570.043   1
   0  19   8 6618.19 598.157   1
   0  19   8 6030.05 537.566   1
   0  19   9 4871.54 482.307   1
   0  19   9 4291.48 474.713   1
   0 -19 -10  10242. 774.599   1
   0  19  10  11582. 862.497   1
   0 -19 -11 3834.22 435.611   1
   0 -19 -11 4318.95 469.704   1
   0  19  11 3364.03 429.471   1
   0  19  11 4606.56 465.503   1
   0 -19 -12  13238. 922.442   1
   0 -19 -12  11879. 846.663   1
   0  19  12  12564. 863.628   1
   0  19  12  11638. 881.402   1
   0 -19 -13 3491.68 430.117   1
   0 -19 -13 3645.17 419.938   1
   0  19  13 3381.80 425.270   1
   0  19  14  518.82 192.438   1
   0 -19 -15  863.47 214.574   1
   0 -19 -15  729.03 198.093  -1
   0  19  15  605.59 176.280   1
   0 -20   0  91452. 4031.34   1
   0 -20   0  88997. 3921.47   1
   0  20   0  91129. 4015.18   1
   0  20   0  87171. 3853.61   1
   0 -20   1  13635. 769.429   1
   0 -20   1  13547. 767.005   1
   0 -20  -1  13605. 814.024   1
   0 -20  -1  14366. 853.934   1
   0  20   1  13897. 831.797   1
   0  20   1  13994. 833.575   1
   0  20  -1  14547. 811.277   1
   0  20  -1  14246. 797.705   1
   0 -20   2  40540. 1856.52   1
   0 -20   2  40814. 1872.68   1
   0 -20  -2  42204. 2040.72   1
   0 -20  -2  38908. 1911.45   1
   0  20   2  41073. 2000.32   1
   0  20   2  44159. 2129.58   1
   0  20  -2  39732. 1833.90   1
   0  20  -2  41073. 1879.14   1
   0 -20   3  104.85  62.336   1
   0 -20   3  114.61  57.150   1
   0 -20  -3  141.98  97.156   1
   0 -20  -3  237.68 110.050   1
   0  20   3   44.61  67.329   1
   0  20   3  112.52  94.975   1
   0  20  -3  140.31  61.835   1
   0  20  -3  102.68  62.272   1
   0 -20   4  11556. 554.047   1
   0 -20   4  12396. 608.821   1
   0 -20  -4  11595. 779.931   1
   0  20   4  13320. 861.204   1
   0  20  -4  12545. 597.996   1
   0  20  -4  12616. 625.141   1
   0 -20  -5 8852.79 669.898   1
   0  20   5 8072.38 613.830   1
   0 -20  -6  23364. 1368.72   1
   0 -20  -6  22653. 1302.31   1
   0  20   6  24689. 1400.71   1
   0 -20  -7  11401. 815.317   1
   0 -20  -7 9570.20 722.248   1
   0  20   7 8783.32 674.906   1
   0  20   7  10163. 759.573   1
   0 -20  -8 9608.97 735.821   1
   0 -20  -8 8642.75 684.439   1
   0  20   8 9518.49 718.047   1
   0  20   8 9495.87 742.445   1
   0 -20  -9  279.85 147.164   1
   0 -20  -9  179.51 148.893   1
   0  20   9  313.62 165.778   1
   0  20   9  461.63 162.708   1
   0 -20 -10 2690.25 367.426   1
   0 -20 -10 2651.48 364.033   1
   0  20  10 2729.03 378.736   1
   0  20  10 2745.19 359.347   1
   0 -20 -11  32008. 1743.41   1
   0  20  11  30490. 1640.00   1
   0 -20 -12 9495.87 728.388   1
   0 -20 -12 8802.71 709.161   1
   0  20  12 8179.02 659.395   1
   0 -20 -13  12399. 891.258   1
   0 -20 -13  10349. 772.660   1
   0  20  13  10604. 772.014   1
   0 -20 -14  10889. 810.469   1
   0 -20 -14  10979. 824.203   1
   0  20  14  10427. 759.573   1
   0 -20 -15 1916.30 302.795   1
   0  20  15 2612.70 331.717   1
   0 -21   0   -5.39  59.897   1
   0  21   0  -54.27  52.092   1
   0 -21   1  10944. 662.950   1
   0 -21   1  11435. 682.985   1
   0 -21  -1 9953.13 661.172   1
   0 -21  -1  11306. 724.026   1
   0  21   1  10173. 674.422   1
   0  21   1  10013. 667.151   1
   0  21  -1  11049. 668.605   1
   0  21  -1  10145. 630.473   1
   0 -21   2  75618. 3312.32   1
   0 -21   2  72160. 3176.60   1
   0 -21  -2  72613. 3307.48   1
   0  21   2  80772. 3648.40   1
   0  21  -2  76781. 3372.11   1
   0  21  -2  75521. 3309.09   1
   0 -21   3  44886. 2000.32   1
   0 -21   3  42850. 1930.84   1
   0 -21  -3  43044. 2118.27   1
   0 -21  -3  43933. 2145.74   1
   0  21   3  43933. 2158.67   1
   0  21   3  42220. 2079.49   1
   0  21  -3  45419. 2043.95   1
   0  21  -3  41913. 1879.14   1
   0 -21   4 119308. 5000.80   1
   0 -21   4 112635. 4745.51  -1
   0 -21  -4 114396. 5078.36   1
   0  21   4 120262. 5325.57   1
   0  21  -4 115027. 4826.30  -1
   0  21  -4 118436. 4992.72   1
   0 -21  -5  36177. 1859.75   1
   0  21   5  39796. 2008.40   1
   0  21  -5  40233. 1699.79   1
   0  21  -5  38795. 1623.85   1
   0 -21  -6  25965. 1450.80   1
   0 -21  -6  29132. 1586.36   1
   0  21   6  27371. 1521.08   1
   0  21   6  27323. 1499.59   1
   0 -21  -7  11146. 811.924   1
   0  21   7  10873. 782.032   1
   0 -21  -8 2685.41 366.133   1
   0 -21  -8 2436.58 354.661   1
   0  21   8 2187.75 337.696   1
   0  21   8 2585.23 347.229   1
   0 -21  -9 5172.07 519.793  -1
   0 -21  -9 6721.60 594.764   1
   0  21   9 7565.03 633.866   1
   0  21   9 5577.63 546.291   1
   0 -21 -10  12293. 871.869   1
   0 -21 -10  11692. 847.147   1
   0  21  10  11637. 825.658   1
   0  21  10  11118. 827.435   1
   0 -21 -11  14695. 987.881  -1
   0 -21 -11  15059. 1010.18   1
   0  21  11  14569. 1011.79   1
   0  21  11  13637. 910.809   1
   0 -21 -12 5380.51 534.173   1
   0 -21 -12 6091.45 571.013   1
   0  21  12 5747.29 537.243   1
   0 -21 -13  868.96 225.238   1
   0  21  13 1273.71 260.947   1
   0 -21 -14 7492.32 650.670   1
   0 -21 -14 6190.01 580.384   1
   0  21  14 6891.25 593.149   1
   0 -21 -15  575.05 175.634   1
   0  21  15  563.58 171.110   1
   0  22   0  30166. 1519.47   1
   0  22   0  30360. 1526.74   1
   0 -22   1  52706. 2418.81   1
   0 -22   1  49733. 2292.78   1
   0 -22  -1  53708. 2515.75   1
   0 -22  -1  52529. 2475.36   1
   0  22   1  50331. 2378.41   1
   0  22   1  51818. 2431.73   1
   0 -22   2  16998. 903.861   1
   0 -22   2  15597. 841.654   1
   0 -22  -2  16949. 993.536   1
   0 -22  -2  15563. 940.377   1
   0  22   2  17677. 1036.03   1
   0  22   2  17337. 1010.34   1
   0  22  -2  16966. 900.468  -1
   0  22  -2  15985. 866.375   1
   0 -22   3  28050. 1317.98   1
   0 -22   3  27888. 1325.90   1
   0 -22  -3  29488. 1555.82   1
   0 -22  -3  27500. 1462.59   1
   0  22   3  30490. 1598.96   1
   0  22   3  28405. 1513.81   1
   0  22  -3  29569. 1399.42   1
   0  22  -3  28825. 1350.78   1
   0 -22   4  21748. 1019.87   1
   0 -22  -4  21199. 1218.13   1
   0  22   4  22152. 1258.04   1
   0  22  -4  21344. 1011.96   1
   0 -22   5  24592. 1049.28   1
   0  22  -5  23219. 988.527  -1
   0 -22  -6  16028. 1023.91   1
   0 -22  -6  16238. 1035.55   1
   0  22   6  16303. 1045.56   1
   0  22   6  16271. 1023.91   1
   0 -22  -7  17434. 1100.18  -1
   0 -22  -7  17450. 1102.28   1
   0  22   7  17531. 1114.07   1
   0  22   7  15954. 1017.13   1
   0 -22  -8  44046. 2245.92   1
   0 -22  -8  42527. 2171.59   1
   0  22   8  44951. 2258.84   1
   0  22   8  39796. 2081.11   1
   0 -22  -9  864.27 226.531   1
   0  22   9  729.68 205.041   1
   0 -22 -10 3746.97 437.873   1
   0 -22 -10 3207.30 403.942   1
   0  22  10 3587.01 440.135  -1
   0  22  10 3120.05 386.492   1
   0 -22 -11 3843.91 438.681   1
   0 -22 -11 4264.01 473.582   1
   0  22  11 3486.83 436.096   1
   0  22  11 4236.54 447.729   1
   0 -22 -12 5928.25 566.650   1
   0 -22 -13 1995.47 346.259   1
   0 -22 -13 1735.34 298.594   1
   0  22  13 1736.95 302.795   1
   0 -22 -14  959.12 254.322   1
   0 -22 -15 6125.38 529.003   1
   0  22  15 6589.10 531.265   1
   0 -23   0   72.71  81.612   1
   0 -23   0  -52.96  48.942   1
   0  23   0  129.44  90.612  -1
   0  23   0  115.50  80.966   1
   0 -23   1  31540. 1547.91   1
   0 -23  -1  29843. 1532.56   1
   0 -23  -1  29310. 1521.57   1
   0  23   1  31394. 1622.23   1
   0  23   1  31120. 1588.62   1
   0  23  -1  29682. 1483.28   1
   0 -23   2  63435. 2825.98   1
   0 -23   2  65940. 2939.08   1
   0 -23  -2  65616. 3037.64   1
   0 -23  -2  63435. 2947.16   1
   0  23   2  65859. 3050.57   1
   0  23   2  69462. 3208.92   1
   0  23  -2  66844. 2977.86   1
   0  23  -2  68896. 3073.19   1
   0 -23   3  42543. 1943.77  -1
   0 -23   3  41234. 1874.29   1
   0 -23  -3  42268. 2102.11   1
   0 -23  -3  42753. 2110.19   1
   0  23   3  45048. 2215.22   1
   0  23   3  45856. 2255.61   1
   0  23  -3  43012. 1966.39   1
   0  23  -3  42882. 1943.77   1
   0 -23   4  35143. 1585.07   1
   0 -23  -4  38908. 1985.78   1
   0 -23  -4  38908. 1971.24   1
   0  23   4  39554. 2001.94   1
   0  23  -4  40249. 1804.81   1
   0 -23   5  14275. 632.896   1
   0 -23   5  15784. 711.100   1
   0 -23  -5  14191. 932.783   1
   0  23   5  13312. 887.057   1
   0  23  -5  14002. 620.455   1
   0  23  -5  14193. 655.517   1
   0 -23  -6  30990. 1678.78   1
   0 -23  -6  29714. 1625.46   1
   0  23   6  26272. 1476.81   1
   0  23   6  29310. 1595.57   1
   0 -23  -7 5968.65 557.278   1
   0 -23  -7 6656.97 599.935  -1
   0  23   7 7616.73 625.464   1
   0  23   7 6183.55 578.283  -1
   0 -23  -8 6521.24 589.271   1
   0 -23  -8 6965.58 617.870   1
   0  23   8 6918.72 620.132   1
   0  23   8 5795.76 541.121   1
   0 -23  -9 1589.43 287.445   1
   0 -23  -9 1163.68 243.981   1
   0  23   9 1202.94 243.819   1
   0  23   9 1254.48 265.632   1
   0 -23 -10  13719. 946.032  -1
   0  23  10  13744. 926.158   1
   0 -23 -11  310.23 177.896   1
   0 -23 -11  559.70 197.447   1
   0  23  11  506.06 172.079   1
   0 -23 -12 7070.60 627.080   1
   0 -23 -12 6740.99 597.996   1
   0  23  12 7642.58 630.311   1
   0 -23 -13 3742.12 453.869   1
   0 -23 -13 4074.97 449.668   1
   0  23  13 4314.10 460.332   1
   0 -23 -14 1166.58 252.706   1
   0 -23 -14 1568.10 308.935   1
   0  23  14  946.03 234.610   1
   0 -23 -15 1553.40 280.821   1
   0  23  15 1305.22 239.295   1
   0 -24   0 130247. 5663.27   1
   0 -24   0 136484. 5921.79   1
   0  24   0 130231. 5666.50   1
   0  24   0 137906. 5988.04   1
   0 -24   1  20036. 1075.13   1
   0 -24   1  19422. 1051.54   1
   0 -24  -1  21651. 1194.70   1
   0  24   1  22605. 1237.52   1
   0  24  -1  23606. 1233.15   1
   0  24  -1  21086. 1131.68   1
   0 -24   2  10874. 662.950   1
   0 -24   2 9429.62 594.118   1
   0 -24  -2  11409. 763.612   1
   0 -24  -2  10842. 745.354  -1
   0  24   2  11853. 781.386   1
   0  24   2  12354. 808.530   1
   0  24  -2  11863. 701.567   1
   0  24  -2  10467. 645.338   1
   0 -24   3 7144.93 469.865   1
   0 -24   3 6676.35 437.388   1
   0 -24  -3 7183.71 578.607   1
   0 -24  -3 6555.17 546.614   1
   0  24   3 7077.06 579.253   1
   0  24   3 7060.91 576.829   1
   0  24  -3 7752.46 486.508   1
   0  24  -3 7406.68 479.398   1
   0 -24   4  18452. 885.118   1
   0 -24   4  18694. 916.787   1
   0 -24  -4  17806. 1084.18   1
   0 -24  -4  18242. 1107.77   1
   0  24   4  19906. 1189.53   1
   0  24   4  19098. 1177.57   1
   0  24  -4  19066. 917.595   1
   0  24  -4  17693. 882.533   1
   0 -24   5 8044.91 387.623   1
   0 -24   5 7783.16 392.147   1
   0 -24  -5 8487.63 673.937   1
   0  24   5 7875.25 638.875   1
   0  24  -5 7291.96 355.631   1
   0  24  -5 7267.73 378.736   1
   0 -24  -6 4417.51 477.783   1
   0  24   6 4950.71 491.032   1
   0 -24  -7  32412. 1745.03   1
   0 -24  -7  32962. 1778.96   1
   0  24   7  32041. 1753.11   1
   0  24   7  28728. 1580.54   1
   0 -24  -8 1471.16 270.803   1
   0 -24  -8 1243.33 261.754   1
   0  24   8  762.48 218.937   1
   0  24   8  532.88 173.534   1
   0 -24  -9 2081.11 331.556   1
   0 -24  -9 2029.41 324.608   1
   0 -24 -10  11228. 834.060   1
   0 -24 -10  11104. 825.496   1
   0  24  10  11146. 851.833   1
   0  24  10  10444. 774.276  -1
   0 -24 -11 8041.68 677.815   1
   0 -24 -11 8587.81 699.628   1
   0  24  11 8526.41 676.684   1
   0 -24 -12 4094.36 451.284   1
   0 -24 -12 5128.45 519.954   1
   0  24  12 5354.66 514.461   1
   0 -24 -13 5855.54 566.650   1
   0 -24 -13 5567.94 542.090   1
   0  24  13 5711.74 543.868   1
   0 -24 -14 2691.87 369.849   1
   0  24  14 3229.92 386.977   1
   0 -25   0  -26.29  67.167   1
   0 -25   0   41.46  87.865   1
   0  25   0  116.79  94.603  -1
   0  25   0  134.67  88.011   1
   0 -25   1 2308.93 269.995   1
   0 -25   1 1572.63 222.814   1
   0 -25  -1 2357.41 293.908   1
   0 -25  -1 2179.67 292.454   1
   0  25   1 1777.35 263.532   1
   0  25   1 2089.19 280.013   1
   0  25  -1 2052.03 253.999   1
   0  25  -1 1942.15 252.060  -1
   0 -25   2  24592. 1249.47   1
   0 -25   2  23202. 1193.73  -1
   0 -25  -2  23316. 1299.08   1
   0 -25  -2  23445. 1295.04   1
   0  25   2  21296. 1217.00   1
   0  25   2  21926. 1231.22   1
   0  25  -2  21958. 1143.64   1
   0  25  -2  23316. 1211.66   1
   0 -25   3  10929. 646.792   1
   0 -25   3 9652.60 576.829   1
   0 -25  -3 9752.78 714.331   1
   0 -25  -3  10312. 731.297   1
   0  25   3  10595. 742.284   1
   0  25   3 9943.44 719.986   1
   0  25  -3  10787. 637.421   1
   0  25  -3  11810. 670.705   1
   0 -25   4  11800. 614.638   1
   0 -25   4  11357. 617.708   1
   0 -25  -4  11273. 797.543   1
   0  25   4  12714. 863.143   1
   0  25  -4  12820. 684.439   1
   0  25  -4  12335. 647.438   1
   0 -25   5  63467. 2674.10   1
   0 -25   5  65778. 2793.66   1
   0 -25  -5  65406. 3108.74   1
   0  25   5  66521. 3152.36   1
   0  25  -5  64760. 2762.96   1
   0  25  -5  66941. 2824.36   1
   0 -25  -6  19260. 1191.31   1
   0  25   6  17693. 1099.53   1
   0 -25  -7 2061.72 313.944   1
   0 -25  -7 2215.22 333.010   1
   0  25   7 2268.54 341.735   1
   0  25   7 2242.69 338.503   1
   0 -25  -8 2830.83 372.111   1
   0  25   8 2662.79 374.697   1
   0 -25  -9  15741. 1033.93   1
   0 -25  -9  16578. 1069.32   1
   0  25   9  15437. 1011.15   1
   0  25   9  14123. 983.518   1
   0 -25 -10 2323.47 350.137   1
   0 -25 -10 2525.45 363.063   1
   0  25  10 2611.08 383.099   1
   0  25  10 2187.75 325.739   1
   0 -25 -11 9161.41 727.257   1
   0 -25 -12 5131.68 521.085   1
   0 -25 -12 6487.31 606.236   1
   0  25  12 4892.55 491.840   1
   0 -25 -13  619.65 230.085   1
   0 -25 -13  489.90 205.526   1
   0  25  13 1120.21 259.331   1
   0 -25 -14 3089.35 393.601   1
   0 -26   0 6983.35 537.566   1
   0 -26   1  40556. 1940.54   1
   0 -26   1  37389. 1824.20   1
   0  26   1  39764. 1971.24   1
   0  26   1  43868. 2153.82  -1
   0  26  -1  43351. 2077.88   1
   0  26  -1  39279. 1906.61   1
   0 -26   2  19615. 1059.62   1
   0 -26  -2  16885. 1016.00   1
   0 -26  -2  16917. 1031.51   1
   0  26   2  17725. 1054.77   1
   0  26   2  17289. 1046.53   1
   0  26  -2  16691. 931.490   1
   0 -26   3 2615.93 252.383   1
   0 -26   3 1909.84 223.784   1
   0 -26  -3 2127.97 301.341   1
   0 -26  -3 2283.08 316.367   1
   0  26   3 1816.12 284.375   1
   0  26   3 2005.17 290.192   1
   0  26  -3 1866.21 219.260   1
   0  26  -3 1746.65 208.757   1
   0 -26   4 5359.50 348.844   1
   0 -26   4 5816.77 387.300   1
   0 -26  -4 4968.49 487.477   1
   0 -26  -4 4386.81 456.616   1
   0  26   4 5758.60 537.889   1
   0  26   4 4346.42 460.817   1
   0  26  -4 4651.80 334.949   1
   0  26  -4 5139.76 346.421   1
   0 -26   5  16117. 765.389   1
   0 -26   5  14220. 656.971   1
   0 -26  -5  16049. 1033.45   1
   0  26   5  15290. 994.667  -1
   0  26  -5  14377. 671.352   1
   0  26  -5  15093. 729.519   1
   0 -26  -6  11575. 844.724   1
   0  26   6  11228. 806.268   1
   0 -26  -7 2730.65 386.169   1
   0 -26  -7 3299.40 404.912   1
   0  26   7 2901.92 389.077   1
   0  26   7 2452.74 348.360   1
   0 -26  -8 7747.61 655.840   1
   0 -26  -8 8660.52 701.728   1
   0  26   8 6703.82 613.830   1
   0  26   8 7833.24 652.124  -1
   0 -26  -9  630.63 207.626   1
   0  26   9  623.52 189.530   1
   0 -26 -11 3969.94 456.293   1
   0 -26 -11 5164.00 530.780   1
   0  26  11 4839.23 490.709   1
   0 -26 -12  13285. 936.499   1
   0 -26 -12  13560. 932.945   1
   0  26  12  11941. 835.352   1
   0 -26 -13 1657.78 298.917   1
   0 -26 -13 1199.71 255.615   1
   0  26  13  858.94 222.007   1
   0 -26 -14 1882.37 301.987   1
   0 -27   0  -44.29  70.108   1
   0 -27   0   33.27  82.679   1
   0  27   0   40.72  91.889   1
   0  27   0   30.65  73.324   1
   0 -27   1  15875. 924.543   1
   0 -27   1  17418. 1003.07   1
   0 -27  -1  17256. 1028.92   1
   0 -27  -1  17256. 1027.14   1
   0  27   1  18630. 1085.63   1
   0  27   1  16675. 1011.96   1
   0  27  -1  17903. 1017.77   1
   0  27  -1  15295. 888.188   1
   0 -27   2  14235. 831.636   1
   0 -27   2  13211. 774.761  -1
   0 -27  -2  13920. 892.874   1
   0 -27  -2  14070. 911.132   1
   0  27   2  14977. 950.072   1
   0  27   2  13356. 870.737   1
   0  27  -2  15290. 880.271   1
   0  27  -2  14781. 857.165   1
   0 -27   3  25529. 1265.79   1
   0 -27   3  24802. 1249.96   1
   0 -27  -3  24931. 1399.90   1
   0  27   3  27953. 1531.59   1
   0  27  -3  27306. 1342.38   1
   0  27  -3  26757. 1333.82   1
   0 -27   4  945.55 135.611   1
   0 -27   4 1416.38 176.765   1
   0 -27  -4 1000.65 226.854   1
   0  27   4 1417.68 269.672   1
   0  27   4 1368.23 259.816   1
   0  27  -4 1083.21 155.437   1
   0  27  -4 1075.62 148.295   1
   0 -27   5 8721.92 470.350   1
   0 -27  -5 8922.27 711.423  -1
   0  27   5 9224.42 730.004   1
   0  27   5 8393.92 678.461   1
   0  27  -5 8810.78 477.621   1
   0 -27  -6  43125. 2210.37   1
   0  27   6  43125. 2192.60   1
   0 -27  -7 3950.55 458.070   1
   0 -27  -7 3367.26 416.060   1
   0  27   7 3226.69 386.007   1
   0  27   7 3402.81 428.340   1
   0 -27  -8 9001.45 721.602   1
   0 -27  -8 9911.12 765.874   1
   0  27   8 8767.16 699.789   1
   0  27   8 9038.61 736.467   1
   0 -27  -9 2685.41 382.937   1
   0 -27  -9 2720.95 372.273   1
   0  27   9 2863.14 395.863   1
   0  27   9 3351.10 409.436   1
   0 -27 -10  12828. 910.647  -1
   0 -27 -10  11878. 870.576   1
   0  27  10  11467. 820.649   1
   0 -27 -11 4259.17 469.219   1
   0 -27 -11 3685.57 447.891   1
   0  27  11 3683.95 414.445   1
   0 -27 -12  297.79 171.271   1
   0 -27 -12  124.41 136.694   1
   0  27  12  173.53 142.963   1
   0 -27 -13 8781.70 701.405   1
   0 -27 -13 9437.70 760.865   1
   0  27  13  10743. 786.718   1
   0  27  14 1372.76 295.524   1
   0 -28   0  51802. 2467.28   1
   0 -28   0  53579. 2554.53   1
   0  28   0  49136. 2371.95   1
   0  28   0  45597. 2213.60   1
   0 -28   1 5585.71 465.826   1
   0 -28  -1 5829.69 506.220   1
   0 -28  -1 5585.71 484.407   1
   0  28   1 4613.02 439.651   1
   0  28   1 5860.39 516.723   1
   0  28  -1 5252.86 457.262   1
   0 -28   2 9337.53 627.564   1
   0 -28   2 9676.84 630.634  -1
   0 -28  -2 8486.01 656.971   1
   0 -28  -2 9305.21 692.034   1
   0  28   2 9629.98 707.222   1
   0  28   2 9015.99 684.278   1
   0  28  -2 9190.49 618.839   1
   0  28  -2 9500.72 632.573   1
   0 -28   3  16982. 913.879   1
   0 -28   3  16707. 919.857   1
   0 -28  -3  18290. 1109.71   1
   0 -28  -3  17208. 1063.66   1
   0  28   3  17046. 1066.57   1
   0  28   3  16756. 1060.75   1
   0  28  -3  17596. 945.871   1
   0 -28   4  30150. 1437.39   1
   0 -28   4  30215. 1412.18   1
   0 -28  -4  30764. 1665.86   1
   0 -28  -4  30619. 1662.63   1
   0  28   4  31265. 1698.17   1
   0  28   4  33317. 1772.50  -1
   0  28  -4  30554. 1435.61   1
   0  28  -4  32073. 1522.70   1
   0 -28   5 7548.87 430.764   1
   0 -28  -5 8437.54 689.448   1
   0 -28  -5 7684.59 647.115   1
   0  28   5 7815.47 665.858   1
   0  28   5 7931.81 653.417   1
   0  28  -5 7403.45 427.048   1
   0  28  -5 7742.76 415.252   1
   0 -28  -6 1010.66 249.151   1
   0  28   6 1122.64 237.356   1
   0 -28  -7  47568. 2401.03   1
   0  28   7  48877. 2478.59   1
   0 -28  -8   -4.15 112.748   1
   0 -28  -8   37.63 109.985   1
   0  28   8  -32.17  79.851   1
   0  28   8   79.40 109.226   1
   0 -28  -9 5125.22 526.902   1
   0 -28  -9 4315.72 475.682   1
   0  28   9 4999.19 544.352   1
   0  28   9 4952.33 499.272   1
   0 -28 -10 1882.37 323.962   1
   0 -28 -11 2969.78 404.265   1
   0  28  11 3578.93 407.658   1
   0 -28 -12 5477.45 543.706   1
   0 -28 -12 6101.14 585.554   1
   0  28  12 4428.82 470.027   1
   0 -28 -13 4871.54 506.220   1
   0  28  13 5973.50 554.370   1
   0 -29   0  -91.02  86.040   1
   0 -29   0   -8.86  72.839   1
   0  29   0  -88.25  77.298   1
   0  29   0   65.12  92.697   1
   0 -29   1  28066. 1469.06   1
   0 -29   1  29391. 1525.12   1
   0 -29  -1  27452. 1482.47   1
   0 -29  -1  28777. 1536.11   1
   0  29   1  26612. 1425.75   1
   0  29   1  25691. 1412.02   1
   0  29  -1  27145. 1427.21   1
   0  29  -1  31152. 1595.25   1
   0 -29   2  54144. 2506.06  -1
   0 -29   2  57925. 2683.79   1
   0 -29  -2  54936. 2657.94   1
   0  29   2  53789. 2614.31   1
   0  29  -2  55001. 2557.76  -1
   0  29  -2  53126. 2475.36   1
   0 -29   3  29084. 1430.60   1
   0 -29  -3  31750. 1694.94   1
   0 -29  -3  27937. 1536.43   1
   0  29   3  28696. 1568.91   1
   0  29   3  28712. 1580.22   1
   0  29  -3  30506. 1496.04   1
   0 -29   4  987.72 143.286   1
   0 -29   4  960.09 162.062   1
   0 -29  -4 1285.02 265.471   1
   0  29   4 1916.30 307.158   1
   0  29  -4 1014.86 158.361   1
   0  29  -4 1433.19 178.704   1
   0 -29   5  39005. 1711.10   1
   0 -29   5  38310. 1717.56   1
   0 -29  -5  40669. 2105.35   1
   0 -29  -5  35660. 1895.30  -1
   0  29   5  40378. 2081.11   1
   0  29   5  38261. 2016.48   1
   0  29  -5  38326. 1724.02   1
   0  29  -5  36840. 1630.31   1
   0 -29  -6  11755. 854.418   1
   0  29   6  12438. 870.899   1
   0 -29  -7  11968. 871.869   1
   0 -29  -7  12012. 867.668   1
   0  29   7  11892. 893.681   1
   0  29   7  11724. 846.501   1
   0 -29  -8 1555.50 295.362   1
   0 -29  -8 1722.41 310.712   1
   0  29   8 2819.52 386.169   1
   0  29   8 1895.30 304.895   1
   0 -29  -9 6991.43 628.049   1
   0 -29  -9 7209.56 640.491   1
   0  29   9 7715.29 644.207   1
   0 -29 -10 1551.46 287.122   1
   0 -29 -10 1605.59 305.865   1
   0  29  10 1304.73 259.492   1
   0 -29 -11  10840. 826.304   1
   0 -29 -11  10690. 810.954   1
   0  29  11 9943.44 737.275   1
   0 -29 -12 6223.94 588.786   1
   0 -29 -12 6264.33 593.472   1
   0 -29 -13 2994.02 392.309   1
   0  29  13 3192.76 404.912   1
   0 -30   0  15780. 962.352   1
   0 -30   0  13760. 882.048   1
   0  30   0  16707. 1010.66   1
   0  30   0  14503. 919.857  -1
   0 -30   1  52642. 2496.36   1
   0 -30   1  56503. 2662.79   1
   0 -30  -1  54758. 2628.85   1
   0 -30  -1  54080. 2601.39   1
   0  30   1  55178. 2666.02   1
   0  30   1  50994. 2480.20   1
   0  30  -1  53886. 2551.30   1
   0  30  -1  51802. 2465.66   1
   0 -30   2 2808.21 307.642   1
   0 -30   2 3276.78 343.674   1
   0 -30  -2 2433.35 328.970   1
   0 -30  -2 2769.43 362.094   1
   0  30   2 2237.84 317.822   1
   0  30   2 3375.34 401.518   1
   0  30  -2 2838.90 311.682  -1
   0  30  -2 3023.10 327.678   1
   0 -30   3 5546.93 423.654   1
   0 -30   3 5353.04 426.563   1
   0 -30  -3 4781.06 480.368   1
   0 -30  -3 5023.42 505.089   1
   0  30   3 4813.37 484.569   1
   0  30   3 5028.27 504.766   1
   0  30  -3 4945.87 402.165   1
   0  30  -3 5181.77 420.746   1
   0 -30   4 8791.40 554.532   1
   0 -30   4 8655.67 523.670   1
   0 -30  -4 8762.31 700.597   1
   0 -30  -4 8956.20 710.130   1
   0  30   4 8230.72 677.815   1
   0  30   4 8009.36 661.172   1
   0  30  -4 7952.81 517.854   1
   0  30  -4 7461.62 479.883   1
   0 -30   5  39344. 1736.95   1
   0 -30   5  39506. 1777.35   1
   0 -30  -5  40895. 2115.04   1
   0 -30  -5  38132. 1997.09   1
   0  30   5  39909. 2092.42   1
   0  30   5  39990. 2066.57   1
   0  30  -5  39861. 1767.65   1
   0  30  -5  37712. 1707.87   1
   0  30  -6  13608. 591.694   1
   0 -30  -7 9327.83 751.494   1
   0  30   7 8479.55 691.387   1
   0 -30  -8  28858. 1614.48   1
   0 -30  -8  29956. 1672.32   1
   0  30   8  25351. 1511.39   1
   0  30   8  26078. 1479.24   1
   0 -30  -9 5336.88 532.880   1
   0 -30  -9 5178.54 525.933   1
   0  30   9 4231.70 461.463   1
   0 -30 -10  302.96 177.573  -1
   0 -30 -10  142.16 182.905   1
   0  30  10  376.31 159.977   1
   0 -30 -11 5643.88 555.340   1
   0 -30 -11 5462.91 527.064   1
   0  30  11 5134.91 497.818  -1
   0 -30 -12 9738.24 765.874   1
   0 -30 -12  11918. 849.732   1
   0  30  12  11789. 835.837   1
   0 -30 -13  113.01 114.089   1
   0  30  13  248.67 153.126   1
   0 -31   0 -125.42  91.533   1
   0 -31   0   -2.31  95.314   1
   0  31   0   41.96  84.844   1
   0  31   0  -64.94 104.120   1
   0 -31   1  18484. 1074.00   1
   0 -31   1  22088. 1235.42   1
   0 -31  -1  20504. 1214.25  -1
   0 -31  -1  20359. 1193.08   1
   0  31   1  21797. 1269.02   1
   0  31  -1  21231. 1192.60   1
   0  31  -1  21571. 1209.89   1
   0 -31   2  11684. 756.018   1
   0 -31  -2 9865.88 734.528   1
   0 -31  -2 9182.41 707.545   1
   0  31   2 9533.03 724.995   1
   0  31   2  10015. 740.345   1
   0  31  -2  10281. 695.427   1
   0 -31   3  19664. 1066.73   1
   0 -31   3  20520. 1084.83   1
   0 -31  -3  21732. 1285.83   1
   0  31   3  21344. 1260.30   1
   0  31  -3  20084. 1075.46   1
   0  31  -3  22039. 1169.01   1
   0 -31   4  11811. 669.251   1
   0 -31   4  13989. 788.495   1
   0 -31  -4  11582. 838.584   1
   0 -31  -4  10818. 807.238   1
   0  31   4  12658. 881.402   1
   0  31   4  13031. 916.949   1
   0  31  -4  12976. 744.869   1
   0  31  -4  13214. 740.345   1
   0 -31   5 1056.55 131.200   1
   0 -31   5 1241.39 156.778   1
   0 -31  -5  756.66 222.976   1
   0 -31  -5  781.71 216.028   1
   0  31   5 1149.46 242.204   1
   0  31   5 1146.71 254.807   1
   0  31  -5  995.64 142.155   1
   0  31  -5  900.95 124.269   1
   0 -31  -6 8175.79 682.662   1
   0 -31  -6 7671.67 669.090   1
   0  31   6 8334.13 704.798   1
   0  31   6 6613.34 607.044   1
   0  31  -6 7445.46 352.884   1
   0  31  -6 7120.69 334.302   1
   0 -31  -7 8272.73 707.060   1
   0  31   7 7521.40 649.054   1
   0 -31  -8 8319.59 688.802  -1
   0 -31  -8 9327.83 751.655   1
   0  31   8 8303.43 674.745   1
   0  31   8 7346.90 690.579   1
   0 -31  -9   49.51 117.547   1
   0 -31 -10  17176. 1116.17   1
   0 -31 -11 5666.50 569.881   1
   0 -31 -11 5881.40 565.680   1
   0  31  11 5206.01 502.666   1
   0 -31 -12  458.07 188.722   1
   0  31  12  790.43 224.269   1
   0 -32   0  19001. 1131.85   1
   0 -32   0  20229. 1184.04   1
   0  32   0  18646. 1120.21   1
   0  32   0  20456. 1185.49   1
   0 -32   1  28308. 1509.77   1
   0 -32   1  26838. 1437.23   1
   0 -32  -1  27403. 1504.60   1
   0  32   1  25642. 1446.44   1
   0  32   1  27242. 1511.07   1
   0  32  -1  26305. 1412.83   1
   0  32  -1  26240. 1418.81   1
   0 -32   2  10755. 708.514   1
   0 -32   2  10244. 696.558   1
   0 -32  -2  10515. 771.852   1
   0 -32  -2 9780.25 739.860   1
   0  32   2  10868. 803.198   1
   0  32   2  10995. 790.595   1
   0  32  -2  10246. 697.204   1
   0  32  -2  10585. 699.466   1
   0 -32   3  13259. 781.224   1
   0 -32   3  13366. 802.391   1
   0 -32  -3  13873. 936.984   1
   0 -32  -3  12795. 893.843   1
   0  32   3  12668. 875.908   1
   0  32   3  11672. 844.885   1
   0  32  -3  12685. 766.036   1
   0  32  -3  11745. 733.882   1
   0 -32   4 8211.33 519.954   1
   0 -32  -4 6783.00 595.895   1
   0 -32  -4 7980.28 664.727   1
   0  32   4 8492.48 699.628   1
   0  32   4 7162.70 619.324   1
   0  32  -4 7786.39 510.260   1
   0 -32   5 1835.51 175.796   1
   0 -32   5 1464.69 172.887   1
   0 -32  -5 2200.68 342.381  -1
   0 -32  -5 1767.65 294.555   1
   0  32   5 1034.25 242.204   1
   0  32   5 1426.08 273.873   1
   0  32  -5 1725.64 187.429   1
   0  32  -5 1264.66 149.959   1
   0 -32   6 2336.40 145.662   1
   0 -32   6 2535.14 147.536   1
   0 -32  -6 2006.78 336.565   1
   0 -32  -6 1854.90 304.895   1
   0  32   6 2079.49 321.215   1
   0  32   6 1707.87 306.673   1
   0  32  -6 1728.87 120.213   1
   0  32  -6 2113.42 132.897   1
   0 -32  -7  33689. 1837.13   1
   0  32   7  32170. 1757.96   1
   0 -32  -8 7744.38 673.129   1
   0 -32  -8 7619.96 670.382   1
   0  32   8 6719.98 600.096   1
   0 -32  -9 9316.52 746.646   1
   0 -32  -9 9788.32 767.813   1
   0  32   9 9626.75 742.930   1
   0 -32 -10 1615.77 316.367   1
   0 -32 -10  781.55 216.836   1
   0  32  10  963.81 228.146   1
   0 -32 -11  376.80 171.918   1
   0 -32 -12 1669.09 296.493  -1
   0  32  12 1953.46 317.175   1
   0 -33   0  -75.76 104.524   1
   0 -33   0   22.48  91.129   1
   0  33   0  -34.11  81.839  -1
   0  33   0   60.72  89.594   1
   0 -33   1  11091. 764.905   1
   0 -33   1  10339. 724.672   1
   0 -33  -1  10847. 786.879   1
   0 -33  -1  10333. 756.664   1
   0  33   1  11276. 812.732   1
   0  33   1 9783.48 723.703   1
   0  33  -1  10753. 748.585   1
   0  33  -1  11084. 757.311   1
   0 -33   2  34303. 1725.64   1
   0 -33   2  32687. 1669.09   1
   0 -33  -2  32832. 1757.96   1
   0  33  -2  33753. 1714.33   1
   0  33  -2  33721. 1706.25   1
   0  33   3 1062.21 246.566   1
   0  33   3  282.44 160.106   1
   0  33  -3  337.53 126.321   1
   0  33  -3  612.86 165.132   1
   0 -33   4 9652.60 589.917   1
   0 -33   4 8314.74 553.562   1
   0 -33  -4 9200.18 730.812   1
   0 -33  -4 9636.44 748.585  -1
   0  33   4 9140.40 728.227   1
   0  33   4 9255.12 725.318  -1
   0  33  -4 9831.95 609.145   1
   0  33  -4 8940.05 579.576   1
   0 -33   5  16723. 857.650   1
   0 -33   5  15980. 797.705  -1
   0 -33  -5  15626. 1035.06  -1
   0  33   5  15418. 1032.64   1
   0  33  -5  16138. 817.256   1
   0  33  -5  16074. 833.252   1
   0 -33   6 6403.29 324.608   1
   0 -33   6 6886.40 343.512  -1
   0 -33  -6 6030.05 571.659   1
   0 -33  -6 5663.27 557.278   1
   0  33   6 6004.19 585.878   1
   0  33   6 6364.51 585.878   1
   0  33  -6 5984.81 305.380   1
   0  33  -6 5800.61 309.258   1
   0 -33  -7  827.27 237.518   1
   0  33   7 1042.82 239.134   1
   0 -33  -8 2758.12 395.055   1
   0 -33  -8 1846.82 360.478   1
   0  33   8 3372.11 406.366   1
   0 -33  -9  12548. 892.066   1
   0 -33  -9  11970. 874.454   1
   0  33   9  12160. 864.759  -1
   0 -33 -10 2953.62 389.239   1
   0 -33 -10 3305.86 428.179   1
   0  33  10 3609.63 421.716   1
   0 -33 -11 4456.29 489.901   1
   0 -33 -11 3701.73 441.589   1
   0  33  11 3502.99 416.383  -1
   0 -33 -12 4726.12 492.325   1
   0  33  12 5322.34 514.784   1
   0 -34   0 2357.41 324.769   1
   0  34   0 1816.12 289.546   1
   0 -34   1  36791. 1871.06   1
   0 -34   1  37583. 1909.84   1
   0 -34  -1  37518. 1950.23   1
   0 -34  -1  36226. 1883.99   1
   0  34   1  33349. 1759.57   1
   0  34   1  35256. 1867.83   1
   0  34  -1  37260. 1906.61   1
   0  34  -1  36419. 1867.83  -1
   0 -34   2  10032. 693.649   1
   0 -34   2  11134. 737.437   1
   0 -34  -2 9752.78 745.192   1
   0 -34  -2 9371.46 719.340   1
   0  34   2  10467. 789.949   1
   0  34   2  11553. 818.548   1
   0  34  -2  10869. 730.812   1
   0  34  -2  12223. 790.757   1
   0 -34   3 4286.63 394.571   1
   0 -34  -3 5351.42 531.911   1
   0 -34  -3 4558.08 476.652   1
   0  34   3 4062.04 460.171   1
   0  34   3 4630.79 476.005   1
   0  34  -3 4409.43 398.772   1
   0 -34   4 1439.97 199.063   1
   0 -34   4 1063.98 186.944   1
   0 -34  -4  848.44 225.077   1
   0 -34  -4 1659.39 301.987   1
   0  34   4 1614.80 299.887   1
   0  34   4 1481.01 277.912   1
   0  34  -4 1584.58 203.264   1
   0  34  -4 1418.81 202.133   1
   0 -34   5 1762.80 198.093   1
   0 -34   5 1437.71 162.223   1
   0 -34  -5 1359.99 276.620   1
   0 -34  -5 1116.01 267.410   1
   0  34   5 1134.27 250.767   1
   0  34   5 1916.30 326.547   1
   0  34  -5 1761.19 190.984   1
   0  34  -5 1359.35 173.695   1
   0 -34   6 5934.72 312.651   1
   0 -34   6 5878.17 311.197   1
   0 -34  -6 6395.21 594.280   1
   0  34   6 4548.39 482.953   1
   0  34  -6 4949.10 282.921   1
   0 -34  -7 3978.02 462.433   1
   0  34   7 3742.12 439.651   1
   0 -34  -8 9681.68 830.343   1
   0  34   8 8999.83 764.582   1
   0 -34  -9 1901.76 330.586   1
   0 -34  -9 1785.42 316.691   1
   0  34   9 1919.53 307.158   1
   0 -34 -10 1292.78 280.013   1
   0 -34 -10 1588.14 283.567   1
   0  34  10 1541.60 276.781   1
   0  34  11 8279.20 669.736   1
   0 -35   0  -60.37  85.054   1
   0 -35   0   84.23 105.219   1
   0  35   0  116.74 130.263   1
   0  35   0   74.55 105.397   1
   0 -35   1 4181.61 438.843   1
   0 -35   1 4550.00 433.349   1
   0 -35  -1 3902.08 417.676   1
   0 -35  -1 4144.45 458.393   1
   0  35   1 5419.29 508.159   1
   0  35   1 4559.70 496.687   1
   0  35  -1 4779.44 454.192   1
   0  35  -1 4997.57 475.844   1
   0 -35   2 6246.56 520.762   1
   0 -35   2 5978.34 499.919   1
   0 -35  -2 5912.10 557.440   1
   0 -35  -2 6081.75 560.833   1
   0  35   2 5895.94 560.672   1
   0  35   2 5702.05 532.073   1
   0  35  -2 5105.83 463.402   1
   0  35  -2 5414.44 470.996   1
   0 -35   3  33915. 1704.64   1
   0 -35   3  37324. 1816.12   1
   0 -35  -3  36823. 1938.92   1
   0 -35  -3  36129. 1919.53   1
   0  35   3  36048. 1903.38   1
   0  35   3  35353. 1904.99  -1
   0  35  -3  36775. 1819.36  -1
   0  35  -3  38407. 1888.83   1
   0 -35   4  13839. 806.592   1
   0 -35   4  12130. 713.846   1
   0 -35  -4  13655. 935.530   1
   0  35   4  13705. 963.967   1
   0  35  -4  13387. 783.486   1
   0  35  -4  13269. 777.508   1
   0 -35   5 3181.45 274.842   1
   0 -35   5 2475.36 226.208   1
   0 -35  -5 2407.49 360.316   1
   0 -35  -5 2809.82 389.077   1
   0  35   5 2709.64 388.108   1
   0  35   5 2851.83 379.706   1
   0  35  -5 3087.73 272.903   1
   0  35  -5 3137.82 267.248   1
   0 -35   6  19082. 863.467   1
   0 -35  -6  21587. 1319.92  -1
   0 -35  -6  17967. 1146.06   1
   0  35   6  19712. 1218.77  -1
   0  35   6  20132. 1269.19   1
   0  35  -6  21264. 971.885   1
   0 -35  -7 2111.81 350.945   1
   0  35   7 1619.00 293.424   1
   0 -35  -8 2657.94 390.531   1
   0  35   8 2615.93 359.993   1
   0 -35  -9 1369.36 287.284   1
   0 -35  -9 1329.62 284.214   1
   0  35   9 1270.80 256.746   1
   0 -35 -10  11213. 833.252   1
   0 -35 -11 5063.82 521.085   1
   0  35  11 3948.94 435.126   1
   0 -36   0  29100. 1586.52   1
   0 -36   0  32202. 1709.48   1
   0  36   0  31814. 1706.25   1
   0  36   0  32202. 1706.25   1
   0 -36   1 2147.36 298.756   1
   0 -36  -1 3391.50 424.301   1
   0 -36  -1 2788.82 368.072   1
   0  36   1 1640.00 280.013  -1
   0  36   1 1667.47 287.445   1
   0  36  -1 2575.53 337.696   1
   0 -36   2 6280.49 524.802   1
   0 -36   2 6960.73 548.392   1
   0 -36  -2 5469.38 536.273   1
   0 -36  -2 6690.90 599.288   1
   0  36   2 5782.83 539.990   1
   0  36   2 6912.26 613.669   1
   0  36  -2 6687.67 547.745  -1
   0  36  -2 7304.89 575.052   1
   0 -36   3 7385.68 541.606   1
   0 -36   3 6697.36 531.426   1
   0 -36  -3 7212.79 635.320   1
   0 -36  -3 8284.04 675.068   1
   0  36  -3 7178.86 546.938   1
   0  36  -3 6955.88 535.466   1
   0 -36   4 9823.87 614.961   1
   0 -36   4 9056.38 601.227   1
   0 -36  -4 8059.45 715.462   1
   0 -36  -4 8919.04 783.971   1
   0  36   4 7878.49 640.329   1
   0  36   4 9104.85 747.616   1
   0  36  -4 9628.36 628.372   1
   0  36  -4 9418.31 612.376   1
   0 -36   5 1630.31 198.093   1
   0 -36   5 1246.24 162.869   1
   0 -36  -5 1386.49 288.738   1
   0  36   5  805.30 215.867   1
   0  36  -5 1420.42 183.067   1
   0 -36   6 5690.74 315.075   1
   0 -36  -6 5769.91 558.894   1
   0 -36  -6 7007.59 653.094   1
   0  36   6 5991.27 592.018   1
   0  36   6 6298.26 582.969   1
   0  36  -6 5947.64 342.866   1
   0  36  -6 5889.48 321.699   1
   0 -36  -8  11496. 849.248   1
   0  36   8 9408.62 733.720   1
   0 -36  -9 5710.12 553.401   1
   0 -36  -9 5225.39 540.151   1
   0  36   9 4850.54 491.355   1
   0 -36 -10 2367.10 367.264   1
   0 -36 -10 2189.37 347.067   1
   0  36  10 2413.96 342.220   1
   0 -36 -11 1465.34 286.153   1
   0  36  11 1195.18 255.938   1
   0 -37   0  -89.47  93.779   1
   0 -37   0  -34.63 100.711   1
   0  37   0  111.63 145.645   1
   0  37   0    1.38  94.555  -1
   0 -37   1  610.76 183.874   1
   0 -37   1  512.84 179.027   1
   0 -37  -1  414.93 180.804   1
   0 -37  -1  692.68 211.666   1
   0  37   1  698.82 203.264   1
   0  37   1  502.02 167.232   1
   0  37  -1  387.30 148.570   1
   0  37  -1  921.15 216.351   1
   0 -37   2  28373. 1505.41   1
   0 -37   2  27727. 1470.19   1
   0 -37  -2  28438. 1568.59   1
   0 -37  -2  29633. 1638.39  -1
   0  37   2  28955. 1609.47   1
   0  37   2  29052. 1630.31   1
   0  37  -2  28841. 1534.50   1
   0  37  -2  28761. 1531.26   1
   0 -37   3 3545.00 371.304   1
   0 -37   3 2858.29 308.935  -1
   0 -37  -3 2866.37 376.959   1
   0  37   3 3488.44 432.541   1
   0  37  -3 2140.89 279.528   1
   0  37  -3 2987.56 328.809   1
   0 -37   4 5852.31 458.878  -1
   0 -37  -4 6695.74 599.773   1
   0 -37  -4 6825.01 615.123   1
   0  37   4 5411.21 530.941   1
   0  37   4 5453.22 561.479   1
   0  37  -4 5981.57 465.664   1
   0 -37   5 8515.10 511.068   1
   0 -37  -5 8385.84 703.344   1
   0 -37  -5 7699.14 660.688   1
   0  37   5 7836.48 660.688   1
   0  37   5 8359.99 721.602   1
   0  37  -5 8495.71 529.164  -1
   0 -37   6 6162.54 341.573   1
   0 -37   6 5370.81 309.743   1
   0 -37  -6 6036.51 575.375   1
   0  37   6 5805.46 582.000   1
   0  37   6 4784.29 500.565   1
   0  37  -6 5829.69 344.482   1
   0  37  -6 5325.57 302.149   1
   0 -37  -7  208.60 168.525  -1
   0  37   7  184.84 133.366   1
   0  37   7  312.49 161.738   1
   0 -37  -8 2504.44 374.212   1
   0  37   8 3470.67 401.357   1
   0 -37  -9 9048.30 734.205   1
   0 -37  -9 9322.98 759.896   1
   0  37   9 8214.57 663.111   1
   0 -37 -10 1091.77 262.401   1
   0  37  10 1091.13 235.094   1
   0 -38   0  16820. 1059.30   1
   0  38   0  16869. 1052.51   1
   0 -38   1 4979.80 489.255   1
   0 -38   1 3451.28 385.199   1
   0 -38  -1 4936.17 501.211   1
   0 -38  -1 3687.18 426.563   1
   0  38   1 3937.63 450.315   1
   0  38   1 4585.55 471.966   1
   0  38  -1 4679.26 479.398   1
   0  38  -1 5674.58 520.924   1
   0 -38   2 4690.58 437.712   1
   0 -38   2 4133.14 424.301   1
   0 -38  -2 3522.37 423.170   1
   0 -38  -2 4433.67 471.966   1
   0  38   2 4857.00 503.797  -1
   0  38   2 4045.88 445.629   1
   0  38  -2 5257.71 481.499   1
   0 -38   3 6955.88 549.684   1
   0 -38   3 6346.74 498.626   1
   0 -38  -3 6571.33 598.319   1
   0 -38  -3 6970.42 614.477   1
   0  38   3 7660.36 643.237   1
   0  38   3 6975.27 632.896   1
   0  38  -3 7172.40 556.632   1
   0  38  -3 6556.79 524.317   1
   0 -38   4 2809.82 285.022   1
   0 -38   4 2997.25 313.944   1
   0 -38  -4 3158.83 417.515   1
   0  38   4 3036.03 385.038   1
   0  38  -4 2872.84 313.621   1
   0  38  -4 2509.29 295.201   1
   0 -38   5 6007.43 421.231   1
   0 -38   5 5551.78 384.553   1
   0 -38  -5 6285.34 602.682   1
   0 -38  -5 6330.58 596.542   1
   0  38   5 5702.05 577.314   1
   0  38   5 5978.34 560.995   1
   0  38  -5 4753.59 373.889   1
   0  38  -5 5588.94 403.457  -1
   0 -38   6 3066.73 218.290   1
   0 -38   6 3355.95 225.238   1
   0 -38  -6 3312.32 425.109   1
   0  38   6 3611.24 430.925   1
   0  38   6 2851.83 396.994   1
   0  38  -6 3488.44 245.274  -1
   0  38  -6 2703.18 197.447  -1
   0 -38  -7 1651.32 310.066   1
   0  38   7 1724.02 296.009   1
   0  38   7 1837.13 324.769   1
   0 -38  -8 7565.03 663.596   1
   0  38   8 7652.28 645.661   1
   0 -38  -9 4120.21 474.713   1
   0  38   9 4360.96 452.900   1
   0 -38 -10  529.97 205.526   1
   0  38  10  568.43 191.307   1
   0 -39   0  -82.55 110.454   1
   0 -39   0   24.51 105.283  -1
   0  39   0   49.81  96.591   1
   0  39   0  -71.93  89.433   1
   0 -39   1 2123.12 315.075   1
   0 -39   1 2042.33 300.371   1
   0 -39  -1 2286.31 337.211   1
   0 -39  -1 2455.97 357.246   1
   0  39   1 2005.17 329.455   1
   0  39   1 2223.30 328.486   1
   0  39  -1 2368.72 337.372   1
   0  39  -1 2683.79 347.552   1
   0 -39   2 2244.30 310.551   1
   0 -39  -2 1751.49 305.219   1
   0 -39  -2 1346.58 311.197   1
   0  39   2 2397.80 366.618   1
   0  39  -2 2213.60 314.105   1
   0  39  -2 1998.71 296.009   1
   0 -39   3 7456.77 555.340   1
   0 -39   3 9112.93 655.517   1
   0 -39  -3 9048.30 728.873   1
   0 -39  -3 8061.07 685.894   1
   0  39   3 9486.18 741.476   1
   0  39   3 8518.33 712.554   1
   0  39  -3 8730.00 637.421   1
   0  39  -3 8065.92 601.551   1
   0 -39   4  11981. 721.602  -1
   0 -39   4  12058. 745.354  -1
   0 -39  -4  11419. 850.056   1
   0 -39  -4  11331. 842.785  -1
   0  39   4  13513. 1016.80   1
   0  39   4  11541. 860.073   1
   0  39  -4  12771. 795.443   1
   0  39  -4  11113. 714.816   1
   0 -39   5  19276. 1003.55   1
   0 -39   5  19696. 996.444   1
   0 -39  -5  19518. 1222.65  -1
   0  39   5  19809. 1218.45   1
   0  39   5  19438. 1238.00   1
   0  39  -5  19858. 1035.22   1
   0  39  -5  19745. 1018.42   1
   0 -39   6 7371.13 419.130   1
   0 -39   6 7041.52 387.784   1
   0 -39  -6 6493.77 613.184   1
   0  39   6 7884.95 691.549   1
   0  39   6 8116.00 682.177   1
   0  39  -6 7232.18 399.418   1
   0  39  -6 7758.92 439.004   1
   0 -39  -7 4373.88 482.307   1
   0  39   7 4876.39 571.336   1
   0  39   7 4604.94 488.608   1
   0 -39  -8 2966.55 399.095   1
   0  39   8 2733.88 364.356   1
   0 -39  -9 3283.24 426.886   1
   0  39   9 3457.74 410.082   1
   0 -39 -10  13676. 949.264   1
   0  39  10  14608. 966.876  -1
   0 -40   0  29795. 1623.85   1
   0 -40   0  28276. 1553.88   1
   0  40   0  32299. 1762.80   1
   0  40   0  33867. 1798.35   1
   0 -40   1 8705.76 666.504   1
   0 -40  -1 7611.88 648.569   1
   0 -40  -1 7523.02 645.499   1
   0  40   1 7891.41 667.635   1
   0  40   1 7901.11 655.194   1
   0  40  -1 8427.85 662.465   1
   0 -40   2  14240. 920.665   1
   0 -40   2  13976. 887.057   1
   0 -40  -2  14776. 984.972   1
   0 -40  -2  13490. 933.752   1
   0  40   2  14910. 987.881   1
   0  40   2  11735. 871.384   1
   0  40  -2  13105. 863.143  -1
   0  40  -2  13211. 872.192   1
   0 -40   3 8269.50 598.804   1
   0 -40   3 8345.44 624.656   1
   0 -40  -3 8145.09 738.245   1
   0 -40  -3 8847.95 723.541   1
   0  40   3 8639.51 700.920   1
   0  40  -3 8230.72 617.385   1
   0  40  -3 8167.71 615.931   1
   0 -40   4 8938.43 607.206   1
   0 -40   4 8789.78 590.563   1
   0 -40  -4  11664. 885.764   1
   0 -40  -4 8560.34 706.414   1
   0  40   4 9990.30 767.813   1
   0  40   4 9980.60 791.080   1
   0  40  -4 9343.99 641.137   1
   0  40  -4 9051.53 625.949   1
   0 -40   5 3296.17 291.000   1
   0 -40   5 2981.09 289.707  -1
   0 -40  -5 3120.05 423.654   1
   0  40   5 2465.66 355.954   1
   0  40   5 2596.54 382.129   1
   0  40  -5 2960.09 289.384   1
   0  40  -5 3021.49 290.030   1
   0 -40   6 4257.55 277.912   1
   0 -40  -6 3777.67 461.302   1
   0  40   6 3582.16 438.358   1
   0  40   6 3438.35 446.922   1
   0  40  -6 4057.19 267.894   1
   0  40  -6 4386.81 298.917   1
   0 -40  -7 5532.39 551.785   1
   0  40   7 5277.10 510.906   1
   0  40   7 5543.70 567.619  -1
   0 -40  -9 1399.58 284.698   1
   0  40   9 1412.34 266.602   1
   0 -41   0   47.42 102.827   1
   0 -41   0  -86.48 128.858   1
   0  41   0   56.55 112.861   1
   0  41   0  -43.33  95.960   1
   0 -41   1 2073.03 308.450   1
   0 -41   1 2667.63 362.740   1
   0 -41  -1 1788.66 322.507   1
   0 -41  -1 2105.35 331.232   1
   0  41   1 2197.44 336.241   1
   0  41  -1 2334.79 323.800   1
   0  41  -1 2199.06 330.748   1
   0 -41   2 8990.13 660.688   1
   0 -41   2 9203.42 691.387   1
   0 -41  -2 9048.30 719.663   1
   0 -41  -2 8864.10 716.109   1
   0  41   2 8161.25 673.775   1
   0  41   2  10385. 801.906   1
   0  41  -2 9217.96 692.680   1
   0  41  -2 7975.43 626.272   1
   0 -41   3 2596.54 309.258   1
   0 -41  -3 2541.60 375.505   1
   0 -41  -3 2974.63 415.252   1
   0  41   3 2275.00 356.600   1
   0  41   3 2174.82 339.150   1
   0  41  -3 2350.94 323.800   1
   0 -41   4 1455.65 219.906   1
   0 -41   4 1315.07 228.793   1
   0 -41  -4 1261.75 278.235   1
   0  41   4 1276.13 273.388   1
   0  41   4 1524.80 283.729   1
   0  41  -4 1237.68 209.565   1
   0  41  -4 1480.21 230.570   1
   0 -41   5 5899.17 436.742  -1
   0 -41   5 5925.02 414.768   1
   0  41   5 4209.08 472.289   1
   0  41  -5 5239.94 410.890   1
   0 -41   6 3420.58 248.990   1
   0 -41  -6 3165.29 416.707   1
   0  41   6 2803.36 381.321   1
   0  41  -6 3003.71 238.164   1
   0  41  -6 2821.13 220.714   1
   0 -41  -7  137.19 151.220   1
   0  41   7  516.72 197.932   1
   0  41   7  654.55 198.901   1
   0 -41  -8  313.78 179.189   1
   0  41   8 1119.89 240.103   1
   0 -41  -9  10415. 789.788   1
   0  41   9  13813. 931.814   1
   0 -42   0  10323. 765.551   1
   0 -42   0  10902. 787.687   1
   0  42   0 9608.97 758.765   1
   0  42   0 9985.45 754.079   1
   0 -42   1  11433. 794.150   1
   0 -42   1  12441. 869.930   1
   0 -42  -1  11915. 854.257   1
   0 -42  -1  12839. 906.931  -1
   0  42   1  12904. 923.896   1
   0  42   1  11987. 862.659   1
   0  42  -1  11957. 845.693   1
   0  42  -1  12391. 852.156   1
   0 -42   2 1326.71 253.837   1
   0 -42  -2 1332.04 272.095   1
   0 -42  -2  962.19 272.419   1
   0  42   2 1609.47 286.799   1
   0  42  -2 1631.93 267.894   1
   0 -42   3 2333.17 289.546   1
   0 -42   3 1980.93 301.502  -1
   0 -42  -3 1665.86 319.761   1
   0 -42  -3 2161.90 344.805   1
   0  42   3 1851.67 313.136   1
   0  42   3 1893.68 312.651   1
   0  42  -3 2150.59 292.777   1
   0  42  -3 2042.33 285.991   1
   0 -42   4 7287.11 529.649  -1
   0 -42   4 7018.90 546.776   1
   0 -42  -4 6249.79 588.301   1
   0  42   4 6539.01 598.804   1
   0  42   4 6666.66 617.223   1
   0  42  -4 7747.61 576.829   1
   0  42  -4 7994.82 583.939   1
   0 -42   5 2968.17 296.978  -1
   0 -42  -5 2320.24 365.972   1
   0  42   5 2737.11 419.938   1
   0  42   5 3459.36 439.974   1
   0  42  -5 2974.63 300.371   1
   0 -42   6 4701.89 307.158   1
   0 -42  -6 4506.38 507.836   1
   0  42   6 5067.05 539.667   1
   0  42   6 5265.79 518.985   1
   0  42  -6 5062.20 332.202   1
   0  42  -6 4627.56 305.865  -1
   0 -42  -7 9190.49 751.009   1
   0  42   7 8739.69 738.406   1
   0  42   7 8017.44 668.928   1
   0 -42  -8 4411.05 502.019   1
   0  42   8 4829.53 484.892   1
   0 -42  -9  512.68 210.696   1
   0  42   9  463.73 188.883   1
   0 -43   0  -10.26 103.248   1
   0 -43   0  -78.91 120.326   1
   0  43   0  177.09 149.572   1
   0  43   0  -83.75  80.045   1
   0 -43   1 2464.05 355.792   1
   0 -43   1 2068.18 313.297   1
   0 -43  -1 1579.58 290.354   1
   0 -43  -1 1947.00 322.669   1
   0  43   1 1706.25 326.708   1
   0  43   1 2428.50 341.412   1
   0  43  -1 1749.88 292.292   1
   0  43  -1 2548.07 346.582   1
   0 -43  -2 4018.42 454.516   1
   0 -43  -2 3603.16 446.437   1
   0  43   2 4146.06 470.189   1
   0  43   2 4142.83 460.979   1
   0  43  -2 4444.98 444.659   1
   0  43  -2 4160.60 444.821   1
   0 -43   3 2493.13 332.848   1
   0 -43   3 2914.85 337.049  -1
   0 -43  -3 2594.92 388.915   1
   0  43   3 2263.69 345.290   1
   0  43   3 2816.28 394.086   1
   0  43  -3 2140.89 295.039   1
   0  43  -3 1980.93 286.314   1
   0 -43   4  14047. 870.253  -1
   0 -43   4  14075. 839.876   1
   0  43   4  14770. 1016.96   1
   0  43  -4  14797. 900.468   1
   0  43  -4  14493. 881.563   1
   0 -43   5 4577.47 362.094   1
   0 -43   5 3984.48 353.045   1
   0 -43  -5 4071.74 467.442   1
   0  43   5 4390.04 472.127   1
   0  43  -5 4084.66 361.932   1
   0  43  -5 4146.06 359.347   1
   0 -43   6 5800.61 357.408   1
   0 -43  -6 5863.62 584.585   1
   0  43   6 4724.51 493.294   1
   0  43   6 4999.19 531.426   1
   0  43  -6 5191.46 337.049  -1
   0  43  -6 4848.92 318.791   1
   0 -43  -7 1603.65 308.773   1
   0  43   7 1685.25 293.100   1
   0  43   7 1627.08 313.782   1
   0 -43  -8  606.72 219.744   1
   0  43   8  365.49 167.394   1
   0 -44   0 6881.56 596.542  -1
   0 -44   0 8626.59 713.523   1
   0  44   0 8423.00 680.400   1
   0  44   0 8490.86 707.222   1
   0 -44   1 9949.90 741.799   1
   0 -44   1  11105. 810.793   1
   0 -44  -1 9321.37 740.183   1
   0 -44  -1  10805. 807.884   1
   0  44   1  10522. 782.032   1
   0  44  -1  10965. 803.360   1
   0  44  -1 9736.62 731.458   1
   0 -44   2  15765. 983.195   1
   0 -44   2  15463. 1001.13   1
   0 -44  -2  15350. 1023.59   1
   0 -44  -2  15217. 1021.81   1
   0  44   2  15229. 1017.13   1
   0  44   2  15557. 1051.38   1
   0  44  -2  16739. 1040.07   1
   0  44  -2  16114. 1033.12  -1
   0 -44   3 2838.90 343.674   1
   0 -44   3 2386.49 325.254   1
   0 -44  -3 2215.22 351.914   1
   0  44   3 2467.28 356.923   1
   0  44   3 3123.28 414.283   1
   0  44  -3 2695.10 345.451  -1
   0  44  -3 2590.08 341.897   1
   0 -44   4  10325. 682.500   1
   0 -44   4  12018. 781.224   1
   0 -44  -4  11146. 843.916  -1
   0  44   4  13761. 978.509   1
   0  44   4  11564. 839.230   1
   0  44  -4  11270. 746.162   1
   0  44  -4  11519. 790.919   1
   0 -44   5 1866.21 248.182   1
   0 -44   5 1812.89 225.077   1
   0 -44  -5 2116.66 347.390   1
   0  44   5 1661.01 316.691   1
   0  44   5 1628.69 291.808   1
   0  44  -5 1764.42 232.024   1
   0  44  -5 1890.45 248.505   1
   0 -44   6  989.33 139.715   1
   0 -44  -6  789.14 225.884   1
   0  44   6 1011.63 251.252   1
   0  44   6 1037.32 238.164   1
   0  44  -6  927.61 127.791   1
   0  44  -6  788.49 125.497   1
   0 -44  -7 6737.75 621.909   1
   0  44   7 6353.20 576.991   1
   0 -44  -8 1993.86 346.098   1
   0  44   8 2916.46 377.443   1
   0 -45   0 -155.74  87.672   1
   0 -45   0  -31.67 137.760   1
   0  45   0  125.97 123.154   1
   0  45   0  281.63 140.572   1
   0 -45   1 1011.47 264.501   1
   0 -45   1 1115.53 244.304   1
   0 -45  -1 1248.34 282.598   1
   0 -45  -1 1310.06 280.659   1
   0  45   1 1119.89 250.606   1
   0  45   1 1138.47 261.431   1
   0  45  -1 1257.07 255.938   1
   0  45  -1 1319.44 271.126   1
   0 -45   2  14994. 949.264   1
   0 -45   2  14729. 966.876   1
   0 -45  -2  16772. 1094.84   1
   0  45   2  16151. 1042.98   1
   0  45   2  16804. 1116.01   1
   0  45  -2  15765. 1033.12   1
   0  45  -2  14401. 942.478   1
   0 -45   3  973.34 229.278   1
   0  45   3 1495.72 300.533   1
   0  45  -3  664.57 186.298   1
   0 -45   4 3418.97 344.159   1
   0 -45  -4 3233.15 437.550   1
   0  45   4 3305.86 404.265   1
   0  45  -4 2677.33 321.699   1
   0 -45   5  22330. 1179.51   1
   0 -45   5  22023. 1127.97   1
   0 -45  -5  22976. 1363.71   1
   0  45   5  23703. 1389.24   1
   0  45   5  23930. 1442.72   1
   0  45  -5  23558. 1214.73   1
   0  45  -5  23930. 1241.88   1
   0 -45   6 2855.06 237.518   1
   0 -45  -6 2388.11 384.068   1
   0  45  -6 3005.33 247.051   1
   0 -45  -7 2061.72 350.783   1
   0  45   7 2081.11 322.831   1
   0 -46   0  31653. 1730.49   1
   0 -46   0  33317. 1804.81   1
   0  46   0  30296. 1669.09   1
   0 -46   1 5582.48 520.116   1
   0 -46  -1 6020.35 565.357   1
   0 -46  -1 6316.04 609.791   1
   0  46   1 7075.45 643.399   1
   0  46   1 5283.56 511.714   1
   0  46  -1 6492.16 574.082   1
   0  46  -1 5958.95 563.418   1
   0 -46   2 3682.34 430.925   1
   0 -46   2 4616.25 452.092   1
   0 -46  -2 3826.14 466.957   1
   0  46   2 4162.22 467.442   1
   0  46   2 3811.60 471.158   1
   0  46  -2 4558.08 470.996   1
   0  46  -2 5136.53 518.823   1
   0 -46   3 8814.02 676.037   1
   0 -46   3 8500.56 643.237   1
   0 -46  -3 8613.66 727.096   1
   0  46   3 8644.36 738.083   1
   0  46   3 7854.25 666.666   1
   0  46  -3 8873.80 669.736   1
   0  46  -3 8316.36 647.923   1
   0 -46   4  547.10 153.029   1
   0 -46   4  498.30 164.970   1
   0 -46  -4  420.26 204.879   1
   0  46   4  528.36 205.203   1
   0  46   4  781.87 219.260   1
   0  46  -4  635.16 167.555   1
   0  46  -4  465.66 152.625   1
   0 -46   5 2399.42 262.562   1
   0 -46   5 1926.00 264.017   1
   0 -46  -5 1669.09 315.398   1
   0  46   5 2509.29 389.723   1
   0  46   5 2451.12 353.692   1
   0  46  -5 1837.13 248.182   1
   0  46  -5 1908.22 244.304   1
   0 -46   6 6191.62 395.863   1
   0 -46   6 6684.43 429.956   1
   0 -46  -6 6435.61 603.328   1
   0  46   6 6432.37 629.988   1
   0  46   6 7107.77 624.656   1
   0  46  -6 6687.67 408.951   1
   0 -46  -7 4191.30 489.901   1
   0  46   7 4158.99 455.485   1
   0 -47   0  -72.76 126.046   1
   0 -47   0  -27.19 100.727   1
   0  47   0   34.35 103.603   1
   0  47   0   50.62 140.329   1
   0 -47   1 5244.78 500.565   1
   0 -47   1 4779.44 515.753   1
   0 -47  -1 5440.29 558.086  -1
   0  47   1 6052.67 555.340   1
   0  47   1 5553.40 563.095   1
   0 -47   2   61.01 137.728   1
   0 -47   2  152.00 117.531   1
   0  47   2   -9.14 116.351   1
   0  47  -2  405.72 163.677   1
   0  47  -2  322.18 157.117   1
   0 -47   3  12937. 877.362   1
   0 -47   3  14610. 916.141   1
   0 -47  -3  14017. 978.186   1
   0  47   3  13057. 914.848   1
   0  47  -3  13616. 905.477   1
   0  47  -3  12466. 827.758   1
   0 -47   4 8311.51 625.141   1
   0 -47   4 8040.06 588.948  -1
   0 -47  -4 7949.58 691.387   1
   0  47   4 8135.39 679.269   1
   0  47   4 9198.57 767.005   1
   0  47  -4 8612.04 634.027   1
   0  47  -4 8553.88 631.927   1
   0 -47   5  411.86 153.805   1
   0 -47   5  458.23 125.481   1
   0 -47  -5  283.24 212.958   1
   0  47   5  354.66 172.079   1
   0  47   5  264.50 134.917   1
   0  47  -5  355.47 132.800   1
   0  47  -5  319.28 118.711  -1
   0 -47  -6  12718. 906.123   1
   0  47   6  13669. 936.015   1
   0  47  -6  14350. 748.424   1
   0  47  -6  13795. 711.746   1
   0 -48   0 1761.19 308.773   1
   0 -48   0 1853.29 350.460   1
   0  48   0 1648.08 291.485  -1
   0  48   0 1683.63 311.359   1
   0 -48   1  11005. 800.613   1
   0 -48   1  10470. 788.172   1
   0 -48  -1  10808. 835.029   1
   0  48   1  12605. 914.363   1
   0  48   1  12509. 879.463   1
   0  48  -1  12012. 853.610   1
   0 -48   2  477.46 169.494   1
   0 -48  -2  691.87 258.523   1
   0  48   2  752.62 221.360   1
   0  48   2 1000.81 244.789   1
   0  48  -2 1116.50 256.584   1
   0 -48   3 2661.17 329.132   1
   0 -48   3 2696.72 372.596   1
   0 -48  -3 3089.35 432.380   1
   0  48   3 3420.58 412.990  -1
   0  48   3 3263.85 436.742   1
   0  48  -3 3572.46 397.641   1
   0  48  -3 3057.03 375.828  -1
   0 -48   4  402.16 158.361   1
   0 -48   4  506.54 180.481   1
   0 -48  -4  502.18 248.828   1
   0  48   4  740.99 213.766   1
   0  48   4  899.18 249.151   1
   0  48  -4  562.93 167.878   1
   0 -48   5 2640.17 285.506   1
   0 -48   5 3024.72 336.080   1
   0 -48  -5 2504.44 383.422   1
   0  48   5 2407.49 353.369   1
   0  48   5 2822.75 408.951   1
   0  48  -5 2603.00 295.686   1
   0  48  -5 2310.55 282.921   1
   0 -48  -6  801.74 224.269   1
   0  48   6  691.87 214.089   1
   0 -49   0 -120.57 155.227   1
   0  49   0  -23.90  80.384   1
   0  49   0  -17.19 105.946  -1
   0 -49   1 1563.90 309.420   1
   0 -49   1 1719.18 297.786   1
   0  49   1 1672.32 292.939   1
   0  49   1 1391.82 292.454   1
   0  49  -1 1213.93 267.733   1
   0  49  -1 1397.64 270.964   1
   0 -49   2 7964.12 641.137   1
   0 -49   2 6808.85 619.324   1
   0 -49  -2 6941.34 649.216   1
   0  49   2 7933.42 661.495   1
   0  49  -2 8272.73 669.736   1
   0  49  -2 7508.48 652.124   1
   0 -49   3 6673.12 589.755   1
   0 -49   3 5761.83 511.068   1
   0 -49  -3 6026.82 603.005   1
   0  49   3 6731.29 647.115   1
   0  49   3 6582.64 599.450   1
   0  49  -3 6854.09 583.615   1
   0  49  -3 7065.75 610.437   1
   0 -49   4 1590.89 276.781   1
   0 -49  -4 1001.61 296.978  -1
   0  49   4 1703.02 329.132   1
   0  49   4 1328.65 271.288   1
   0  49  -4 1814.51 295.686   1
   0  49  -4 1346.90 246.566   1
   0 -49  -5 7466.46 655.517   1
   0  49   5 7986.74 663.111   1
   0  49  -5 6910.64 535.950   1
   0  49  -5 7148.16 523.509   1
   0 -49  -6 1161.09 306.350   1
   0 -50   0 2585.23 396.186   1
   0  50   0 2583.61 374.858   1
   0  50   0 3368.88 421.392   1
   0 -50   1 4094.36 433.349   1
   0 -50   1 3811.60 463.887   1
   0 -50  -1 3604.78 473.259   1
   0  50   1 4664.72 515.107   1
   0  50   1 5419.29 515.430   1
   0  50  -1 4583.93 489.255   1
   0  50  -1 4540.31 500.727   1
   0 -50   2  798.67 237.518   1
   0 -50   2 1113.59 234.286   1
   0 -50  -2  877.20 267.733   1
   0  50   2  931.98 252.060   1
   0  50   2  767.49 215.220   1
   0  50  -2  833.57 238.164   1
   0  50  -2  681.69 210.050   1
   0 -50   3  720.79 230.409   1
   0 -50   3  589.11 176.119   1
   0 -50  -3  662.63 243.173   1
   0  50   3  814.51 220.391   1
   0  50   3  846.02 250.929   1
   0  50  -3 1103.09 253.999   1
   0 -50   4 1101.63 245.112   1
   0 -50   4 1273.71 223.945   1
   0 -50  -4  794.96 240.749   1
   0  50   4 1281.30 315.883   1
   0  50   4 1208.11 262.239   1
   0  50  -4 1096.78 230.893   1
   0  50  -4  885.12 210.535   1
   0 -50  -5 1326.87 300.371   1
   0  50   5 1502.18 284.214   1
   0 -51   0  180.16 165.616   1
   0  51   0   34.37 109.533   1
   0  51   0  -23.64 125.771   1
   0 -51   1 9028.91 719.663   1
   0 -51  -1 8896.42 739.376   1
   0  51  -1  11873. 860.235   1
   0  51  -1  10939. 843.593   1
   0 -51   2 2596.54 385.522   1
   0 -51   2 1715.95 338.019   1
   0 -51  -2 1980.93 356.115   1
   0  51   2 2892.23 412.667   1
   0  51   2 2410.73 362.578   1
   0  51  -2 2058.49 331.879   1
   0  51  -2 2137.66 335.110   1
   0 -51   3  10202. 722.895   1
   0 -51  -3 9158.17 742.607   1
   0  51   3 9809.33 799.967   1
   0  51   3 9980.60 765.066   1
   0  51  -3 9403.77 733.397   1
   0  51  -3  10053. 759.411   1
   0 -51  -4 1180.80 285.668  -1
   0  51   4 1724.02 299.240   1
   0  51  -4 1529.81 276.296  -1
   0  51  -4 1563.74 264.501   1
   0 -52   0 3239.62 429.310   1
   0  52   0 3779.28 457.909   1
   0  52   0 2585.23 395.863   1
   0 -52   1 2186.13 355.146   1
   0 -52  -1 2478.59 381.321   1
   0  52   1 3284.86 422.362   1
   0  52   1 3199.22 433.834   1
   0  52  -1 3238.00 425.755   1
   0  52  -1 2960.09 425.755   1
   0 -52   2 1688.48 296.493   1
   0 -52   2 1551.46 316.529   1
   0 -52  -2 1240.43 323.154   1
   0  52   2 2176.44 353.530   1
   0  52  -2 2100.50 333.818   1
   0  52  -2 2003.55 323.800   1
   0 -52   3 4112.13 417.838   1
   0 -52   3 3528.84 439.489   1
   0 -52  -3 3457.74 457.747   1
   0  52   3 3704.96 422.362   1
   0  52  -3 4330.26 463.725   1
   0  52  -3 3821.29 416.222   1
   0 -52  -4 2979.48 420.908   1
   0  52   4 2876.07 369.688   1
   0 -53   0  337.53 192.438   1
   0  53   0  -21.13 111.391   1
   0  53   0  -41.62 115.220   1
   0 -53   1  690.09 230.732   1
   0 -53  -1  516.40 209.565   1
   0  53   1  830.50 237.841   1
   0  53   1  813.54 223.622   1
   0  53  -1  846.02 233.802   1
   0  53  -1  794.31 222.814   1
   0 -53   2 4495.07 490.870   1
   0 -53  -2 4853.77 537.405   1
   0  53   2 6395.21 614.800   1
   0  53   2 6592.33 606.236   1
   0  53  -2 6547.09 578.768   1
   0  53  -2 5386.97 535.466   1
   0 -53  -3  791.24 245.597   1
   0  53   3  718.69 208.111   1
   0  53  -3  727.10 193.246   1
   0 -54   0  968.17 239.780   1
   0  54   0 1409.60 284.698   1
   0  54   0 1460.33 285.022   1
   0 -54   1  985.46 256.099   1
   0  54   1 1223.62 270.480   1
   0  54  -1 1133.46 248.828   1
   0  54  -1 1519.31 303.764   1
   0 -54   2  660.20 213.443   1
   0 -54  -2  146.71 157.150   1
   0  54   2  359.51 162.385   1
   0  54  -2  179.03 118.500   1
   0  54  -2  259.98 143.577   1
   0 -54  -3   44.30 129.035   1
   0  54   3  233.80 133.673   1
   0 -55   0  130.99 151.834   1
   0  55   0  -42.56  75.101   1
   0  55   0   -1.65 113.621  -1
   0 -55   1 2995.63 390.208   1
   0 -55  -1 3179.83 408.628   1
   0  55   1 5083.21 500.242   1
   0  55   1 4781.06 484.569   1
   0  55  -1 3839.07 411.051   1
   0 -55  -2  281.79 155.259   1
   0  55   2  194.05 130.603   1
   0  55  -2  482.15 157.440   1
   0  55  -2  259.65 152.125  -1
   0 -56   0 2817.90 388.754   1
   0  56   0 3532.07 395.702   1
   0  56   0 4847.30 457.747   1
   0 -56   1  435.61 180.804   1
   0 -56  -1  209.08 140.798   1
   0  56   1  183.71 120.569   1
   0  56  -1  202.78 125.222   1
   0  56  -1  380.67 164.970   1
   0 -56  -2   32.78 130.716   1
   1   0 -15  996.12 204.072   1
   1   0 -15  578.93 162.546   1
  -1   0  15  717.72 177.088   1
  -1   0  15  510.26 194.862   1
   1   0 -14  216.67 110.454   1
  -1   0  14  263.05 125.060   1
   1   0 -13 2900.30 312.974   1
   1   0 -13 2850.22 328.970   1
  -1   0  13 2630.47 290.192   1
  -1   0  13 2708.03 320.245   1
   1   0 -12  13385. 824.203   1
   1   0 -12  14156. 844.077   1
  -1   0  12  12535. 799.159   1
  -1   0  12  14249. 836.806   1
   1   0 -11 2055.26 259.331   1
   1   0 -11 1757.96 239.618   1
  -1   0  11 1392.31 227.823   1
  -1   0  11 2279.85 269.187   1
   1   0 -10  -17.34  68.460   1
   1   0 -10   15.43  73.421   1
  -1   0  10  105.09  89.643   1
  -1   0  10   45.27  68.331   1
   1   0  -9  14065. 815.801   1
   1   0  -9  15185. 869.930   1
  -1   0   9  14855. 849.248   1
  -1   0   9  15744. 896.751   1
   1   0  -8  848.92 162.385   1
   1   0  -8  840.04 163.516   1
  -1   0   8 1188.24 184.844   1
  -1   0   8  955.73 169.656   1
   1   0  -7  50040. 2286.31   1
   1   0  -7  52787. 2392.95   1
  -1   0   7  51414. 2333.17   1
  -1   0   7  49895. 2276.62   1
   1   0  -6  13487. 739.699   1
   1   0  -6  13960. 756.987   1
  -1   0   6  12818. 713.200   1
  -1   0   6  13328. 723.864   1
   1   0  -5  89433. 3842.30   1
   1   0  -5  89077. 3835.83   1
  -1   0   5  87058. 3740.50   1
  -1   0   5  89400. 3855.22   1
   1   0  -4  40394. 1803.20   1
   1   0  -4  42268. 1872.68   1
  -1   0   4  42753. 1900.14   1
  -1   0   4  41703. 1845.21   1
   1   0  -3   19.95  43.755   1
   1   0  -3  154.71  51.446   1
  -1   0   3  213.28  58.345   1
  -1   0   3   60.19  42.091   1
   1   0  -2 274196.  11331.   1
   1   0  -2 276458.  11432.   1
  -1   0   2 283567.  11721.   1
  -1   0   2 268702.  11104.   1
   1   0  -1  31524. 1336.40   1
  -1   0   1  34432. 1456.62   1
   1   0   0 5118.75 237.680  -1
   1   0   0 5196.31 237.033   1
  -1   0   0 5407.98 245.758   1
  -1   0   0 5021.81 233.317   1
   1   0   1  26515. 1121.02   1
  -1   0  -1  27759. 1175.96   1
   1   0   2  19405. 859.266   1
   1   0   2  17014. 768.621   1
  -1   0  -2  17741. 783.971   1
  -1   0  -2  18177. 819.679   1
   1   0   3  10627. 525.286   1
   1   0   3  11267. 566.004   1
  -1   0  -3  12099. 578.607   1
   1   0   4  56019. 2423.65   1
  -1   0  -4  56148. 2417.19  -1
  -1   0  -5  92034. 3974.79   1
  -1   0  -5  89934. 3830.99   1
   1   0   6 1328.48 162.062   1
   1   0   6 1850.05 215.867   1
   1   0   7 7553.72 473.259   1
   1   0   7 7396.99 514.945   1
  -1   0  -7 7201.48 503.958   1
  -1   0  -7 7309.74 451.122   1
   1   0   8 222168. 9428.01   1
  -1   0  -8 220391. 9347.22   1
   1   0   9 6451.76 505.897  -1
   1   0   9 5134.91 378.413   1
  -1   0  -9 5107.44 381.321   1
  -1   0  -9 4693.81 422.039   1
   1   0  10 7196.63 481.176   1
  -1   0 -10 7180.47 480.529   1
   1   0  11 8402.00 540.313   1
   1   0  11 8306.67 631.765   1
  -1   0 -11 7518.17 488.608   1
  -1   0 -11 7993.21 609.145   1
  -1   0 -12 2084.34 236.387   1
  -1   0 -12 1669.09 264.986   1
   1   0  13  346.10 162.869   1
  -1   0 -13  382.45 152.965   1
   1   0  14 1240.43 250.767   1
   1   0  14  789.79 152.642   1
  -1   0 -14  879.14 198.901   1
  -1   0 -14  958.80 168.686   1
   1   0  15 6713.52 438.520   1
  -1   0 -15 7330.74 495.718   1
   1  -1 -15 4233.31 395.540   1
  -1  -1  15 4643.72 442.236   1
   1   1 -15 5151.07 440.943   1
  -1   1  15 5142.99 446.437   1
  -1   1  15 5278.71 586.685   1
   1  -1 -14 6094.68 499.272   1
   1  -1 -14 6421.06 512.845   1
  -1  -1  14 5475.84 471.158   1
  -1  -1  14 6089.83 462.110   1
   1   1 -14 6288.57 469.865   1
   1   1 -14 5543.70 455.808   1
  -1   1  14 5576.02 489.901   1
  -1   1  14 6317.65 484.730  -1
   1  -1 -13  12425. 800.936   1
  -1  -1  13  11443. 741.961   1
  -1  -1  13  12383. 741.314   1
   1   1 -13  12561. 784.617  -1
   1   1 -13  13241. 789.788   1
  -1   1  13  12608. 786.394   1
  -1   1  13  13653. 870.899   1
   1  -1 -12  12168. 782.840   1
   1  -1 -12  12309. 781.547   1
  -1  -1  12  10578. 700.112   1
  -1  -1  12  11703. 720.471   1
   1   1 -12  11081. 699.305   1
   1   1 -12  12264. 738.891   1
   1  -1 -11  14784. 892.550   1
   1  -1 -11  15465. 901.599   1
  -1  -1  11  16222. 908.062   1
   1   1 -11  14673. 846.663   1
  -1   1  11  12886. 808.207   1
  -1   1  11  15528. 905.961  -1
   1  -1 -10  22508. 1204.07   1
  -1  -1  10  23267. 1208.59   1
  -1  -1  10  21651. 1142.03   1
   1   1 -10  22928. 1203.42   1
   1   1 -10  23041. 1191.31   1
  -1   1  10  23202. 1227.34   1
   1  -1  -9  51963. 2418.81   1
   1  -1  -9  50832. 2375.18   1
  -1  -1   9  55114. 2527.06   1
   1   1  -9  49539. 2289.54   1
  -1   1   9  47665. 2244.30   1
  -1   1   9  52076. 2413.96   1
   1  -1  -8  35547. 1720.79   1
  -1  -1   8  34464. 1646.47   1
  -1  -1   8  34981. 1664.24   1
   1   1  -8  33721. 1612.86   1
   1   1  -8  33010. 1580.87   1
  -1   1   8  33253. 1625.46   1
   1  -1  -7  19405. 1031.51   1
   1  -1  -7  18614. 988.042   1
  -1  -1   7  18113. 943.609   1
  -1  -1   7  17709. 923.250   1
   1   1  -7  16804. 893.681   1
   1   1  -7  19163. 985.296   1
  -1   1   7  18452. 993.698   1
  -1   1   7  17483. 937.792   1
   1  -1  -6  26903. 1305.06   1
   1  -1  -6  26903. 1329.94   1
  -1  -1   6  25303. 1211.34   1
  -1  -1   6  28260. 1346.58   1
   1   1  -6  29552. 1394.08   1
   1   1  -6  27856. 1328.97   1
  -1   1   6  26806. 1296.49   1
  -1   1   6  26450. 1296.98   1
   1  -1  -5  35612. 1646.47   1
   1  -1  -5  35401. 1625.46   1
  -1  -1   5  33608. 1540.31   1
   1   1  -5  29569. 1370.33   1
   1  -1  -4  43529. 1945.39   1
  -1  -1   4  41057. 1803.20   1
  -1  -1   4  40152. 1778.96   1
   1   1  -4  37454. 1651.32   1
   1   1  -4  41477. 1833.90   1
  -1   1   4  39441. 1775.73   1
   1  -1  -3 133285. 5597.02   1
   1  -1  -3 135692. 5690.74   1
  -1  -1   3 134787. 5622.87   1
  -1  -1   3 134093. 5606.72  -1
   1   1  -3 124204. 5191.46   1
   1   1  -3 120714. 5052.51  -1
  -1   1   3 125448. 5277.10   1
  -1   1   3 126967. 5330.42   1
   1  -1  -2  61771. 2624.01   1
   1  -1  -2  67927. 2880.91   1
  -1  -1   2  67604. 2834.06   1
   1   1  -2  65277. 2738.73   1
  -1   1   2  70415. 2987.56   1
  -1   1   2  64308. 2725.80  -1
   1  -1  -1 196639. 8133.78   1
  -1  -1   1 200678. 8274.35   1
   1   1  -1 211827. 8731.61   1
  -1   1   1 198578. 8212.95   1
   1  -1   0  34707. 1455.16   1
   1  -1   0  34545. 1446.92   1
  -1  -1   0  36694. 1529.97   1
  -1  -1   0  36355. 1511.87   1
   1   1   0  34448. 1432.86   1
  -1   1   0  34044. 1426.24   1
   1  -1   1 195670. 8059.45   1
  -1  -1  -1 193569. 7998.05   1
   1   1   1 184521. 7623.19   1
  -1   1  -1 192761. 7938.27   1
   1  -1   2 143092. 5934.72   1
   1  -1   2 134723. 5574.40   1
  -1  -1  -2 144207. 5991.27   1
  -1  -1  -2 138746. 5787.68   1
   1   1   2 139150. 5797.38   1
   1   1   2 137243. 5714.97   1
  -1   1  -2 149523. 6181.93   1
  -1   1  -2 141364. 5866.85   1
   1  -1   3  19745. 904.507   1
   1  -1   3  19939. 893.843   1
  -1  -1  -3  19001. 902.568   1
  -1  -1  -3  18872. 872.515   1
   1   1   3  17192. 809.015   1
   1   1   3  16238. 781.547   1
  -1   1  -3  18420. 826.627   1
  -1   1  -3  18242. 848.440   1
   1  -1   4  31023. 1376.96   1
  -1  -1  -4  32315. 1453.71   1
  -1  -1  -4  31281. 1445.47   1
   1   1   4  34400. 1565.84   1
   1   1   4  34787. 1560.99   1
  -1   1  -4  30538. 1346.90   1
   1  -1   5  21991. 1070.28   1
   1  -1   5  20116. 954.434   1
  -1  -1  -5  22281. 1065.11   1
  -1  -1  -5  19454. 991.274   1
   1   1   5  18420. 908.062   1
   1   1   5  20262. 1022.62   1
  -1   1  -5  18404. 926.643   1
  -1   1  -5  19874. 932.621   1
   1  -1   6 118097. 5065.43   1
   1  -1   6 122120. 5172.07   1
  -1  -1  -6 129148. 5485.53   1
  -1  -1  -6 127452. 5482.30   1
   1   1   6 123590. 5312.65   1
   1   1   6 124721. 5306.18   1
  -1   1  -6 123235. 5281.95   1
  -1   1  -6 119761. 5060.59   1
   1  -1   7 1052.67 178.866   1
  -1  -1  -7  593.96 123.897   1
  -1  -1  -7  526.26 134.093   1
   1   1   7  754.73 136.452   1
  -1   1  -7  864.92 133.333   1
  -1   1  -7  529.16 130.845   1
   1  -1   8  21554. 1144.93   1
  -1  -1  -8  19050. 978.025   1
  -1  -1  -8  18904. 1051.06   1
   1   1   8  20585. 1053.80   1
   1   1   8  22184. 1194.38   1
  -1   1  -8  21360. 1136.53   1
   1  -1   9  13162. 806.430  -1
   1  -1   9  12033. 668.928   1
  -1  -1  -9  11950. 773.468   1
  -1  -1  -9  12519. 713.362   1
   1   1   9  12453. 791.080   1
   1   1   9  12925. 739.537   1
  -1   1  -9  13181. 722.087   1
  -1   1  -9  13301. 815.478   1
   1  -1  10  25739. 1370.98   1
   1  -1  10  22443. 1117.30  -1
  -1  -1 -10  23703. 1198.42   1
  -1  -1 -10  22895. 1264.34   1
   1   1  10  24463. 1339.63   1
   1   1  10  21490. 1102.92   1
  -1   1 -10  22653. 1117.47   1
  -1   1 -10  21554. 1190.34   1
   1  -1  11 1015.19 216.190   1
   1  -1  11 1240.26 176.119   1
  -1  -1 -11  792.86 196.801   1
  -1  -1 -11  980.61 174.341   1
   1   1  11  477.94 167.070   1
   1   1  11  721.76 149.491   1
  -1   1 -11  816.12 183.390   1
  -1   1 -11  854.42 145.015  -1
   1  -1  12 3986.10 316.044   1
   1  -1  12 5273.87 486.669   1
  -1  -1 -12 3843.91 403.781   1
  -1  -1 -12 3599.93 318.953   1
   1   1  12 3753.43 334.141   1
   1   1  12 3213.76 379.221   1
  -1   1 -12 4236.54 341.897   1
  -1   1 -12 3397.96 373.566   1
   1  -1  13  16966. 1042.17   1
   1  -1  13  15524. 819.518   1
  -1  -1 -13  15742. 973.500   1
  -1  -1 -13  16869. 909.354   1
   1   1  13  16384. 880.432   1
   1   1  13  17434. 1082.40   1
  -1   1 -13  16836. 877.524   1
  -1   1 -13  15710. 982.710   1
   1  -1  14 4926.48 485.538   1
  -1  -1 -14 5723.05 583.939   1
  -1  -1 -14 5317.49 403.134   1
   1   1  14 5257.71 394.732   1
   1   1  14 7012.43 613.830   1
  -1   1 -14 5021.81 475.359   1
  -1   1 -14 4945.87 366.941   1
   1  -1  15  668.60 145.484   1
   1  -1  15  463.24 184.521   1
  -1  -1 -15  452.42 175.472   1
  -1  -1 -15  584.75 149.669   1
   1   1  15  344.48 127.726   1
   1   1  15  594.60 203.910   1
  -1   1 -15  618.03 155.162   1
  -1   1 -15  448.21 176.442   1
   1  -2 -15  924.54 207.949   1
   1  -2 -15  698.50 190.661   1
  -1  -2  15  625.95 152.496   1
  -1  -2  15  751.17 193.731   1
   1   2 -15  549.04 156.083   1
   1   2 -15  705.77 166.101   1
  -1   2  15 1178.86 248.182   1
  -1   2  15  731.94 188.560   1
   1  -2 -14 1080.46 220.552   1
   1  -2 -14  882.21 198.255   1
  -1  -2  14  910.97 166.747  -1
  -1  -2  14 1057.20 201.002   1
   1   2 -14 1081.76 187.429   1
   1   2 -14 1328.81 204.556   1
  -1   2  14 1312.65 242.688   1
  -1   2  14 1336.73 222.653   1
   1  -2 -13  11659. 760.865   1
   1  -2 -13  12622. 817.094   1
  -1  -2  13  12952. 750.524   1
  -1  -2  13  13306. 813.216   1
   1   2 -13  12942. 761.188   1
   1   2 -13  13261. 800.613   1
  -1   2  13  13763. 844.885   1
  -1   2  13  13156. 864.436   1
   1  -2 -12 2287.93 298.594   1
   1  -2 -12 2119.89 283.890   1
  -1  -2  12 1854.90 234.933   1
   1   2 -12 1914.69 245.274   1
   1   2 -12 2207.14 250.444   1
  -1   2  12 1791.89 248.828   1
  -1   2  12 2533.52 314.752   1
   1  -2 -11  14227. 862.012   1
   1  -2 -11  13858. 862.012   1
  -1  -2  11  14813. 865.405   1
  -1  -2  11  12773. 746.162   1
   1   2 -11  11992. 729.519   1
   1   2 -11  13715. 792.211   1
  -1   2  11  12545. 783.971   1
  -1   2  11  13047. 835.029   1
   1  -2 -10  234.29 109.161   1
   1  -2 -10  472.45 147.196   1
  -1  -2  10  365.97 121.166   1
  -1  -2  10  262.08  99.079   1
   1   2 -10  189.69  97.382   1
   1   2 -10  413.96 117.822   1
  -1   2  10  411.54 138.019  -1
  -1   2  10  383.74 125.384   1
   1  -2  -9  20149. 1100.18   1
   1  -2  -9  22702. 1216.03   1
  -1  -2   9  20666. 1078.20   1
  -1  -2   9  21910. 1121.02   1
   1   2  -9  23170. 1221.04   1
   1   2  -9  23041. 1176.44   1
  -1   2   9  23089. 1224.75   1
  -1   2   9  21522. 1164.00   1
  -1  -2   8 2476.97 252.545   1
  -1  -2   8 2601.39 258.038  -1
   1   2  -8 2176.44 232.509   1
   1   2  -8 2187.75 229.762   1
   1  -2  -7  55485. 2531.91   1
   1  -2  -7  57441. 2593.31   1
  -1  -2   7  59396. 2643.40   1
  -1  -2   7  62902. 2779.12   1
   1   2  -7  53579. 2383.26   1
   1   2  -7  58491. 2606.23   1
  -1   2   7  53999. 2457.58   1
  -1   2   7  58135. 2640.17   1
   1  -2  -6 5441.91 404.912   1
   1  -2  -6 5593.79 412.667   1
  -1  -2   6 5705.28 379.382   1
  -1  -2   6 5844.23 373.242   1
   1   2  -6 7603.81 462.918   1
   1   2  -6 7351.75 452.254   1
  -1   2   6 6962.35 475.036   1
  -1   2   6 8120.85 521.085   1
   1  -2  -5 1309.26 173.372   1
   1  -2  -5 1135.89 159.153   1
   1   2  -5  347.71  84.408   1
  -1   2   5  353.69  93.052   1
   1  -2  -4  31459. 1459.36   1
   1  -2  -4  32897. 1508.64   1
  -1  -2   4  34400. 1517.04   1
  -1  -2   4  32477. 1449.67   1
   1   2  -4  39457. 1727.26   1
   1   2  -4  37001. 1636.77   1
  -1   2   4  35822. 1627.08   1
  -1   2   4  38665. 1756.34   1
   1  -2  -3 2250.77 191.953   1
   1  -2  -3 2124.74 186.137   1
  -1  -2   3 2439.81 171.110   1
  -1  -2   3 2488.28 165.293   1
   1   2  -3 2281.46 156.051   1
   1   2  -3 2452.74 169.171   1
  -1   2   3 2103.73 186.621   1
  -1   2   3 2523.83 202.294   1
   1  -2  -2  28615. 1273.55   1
   1  -2  -2  27306. 1224.75   1
  -1  -2   2  29698. 1263.05   1
   1   2  -2  29439. 1252.54   1
  -1   2   2  27824. 1247.70   1
  -1   2   2  29375. 1305.70   1
   1  -2  -1 9880.42 476.813   1
   1  -2  -1  10364. 497.657   1
  -1  -2   1 9605.74 418.969   1
   1   2  -1  10855. 469.381   1
   1   2  -1  11094. 479.560   1
  -1   2   1  10204. 490.547   1
  -1   2   1  10145. 484.569   1
   1  -2   0 248667.  10246.   1
  -1  -2   0 267410.  11008.   1
  -1   2   0   -9.44   9.236   1
   1  -2   1  17612. 750.686   1
  -1  -2  -1  17725. 783.001   1
  -1  -2  -1  18129. 814.186   1
   1   2   1  16966. 754.725   1
   1   2   1  15794. 708.676   1
  -1   2  -1  15607. 661.980  -1
   1  -2   2  66376. 2769.43   1
  -1  -2  -2  65843. 2787.20   1
  -1  -2  -2  59509. 2541.60   1
   1   2   2  69413. 2950.39   1
   1   2   2  65148. 2767.81   1
  -1   2  -2  67491. 2821.13   1
   1  -2   3  84957. 3570.85   1
   1  -2   3  86137. 3595.08   1
  -1  -2  -3  87413. 3706.57   1
   1   2   3  89675. 3806.75   1
  -1   2  -3  81209. 3388.27  -1
  -1   2  -3  83196. 3504.60   1
   1  -2   4  19082. 901.922   1
   1  -2   4  19147. 871.222   1
  -1  -2  -4  19405. 930.198   1
  -1  -2  -4  19664. 978.671   1
   1   2   4  19922. 959.443   1
   1   2   4  21102. 1033.12   1
  -1   2  -4  19664. 930.198  -1
  -1   2  -4  19050. 862.982   1
   1  -2   5 5372.43 353.692   1
   1  -2   5 4514.46 279.528   1
  -1  -2  -5 5197.93 352.399   1
   1   2   5 3326.87 272.257   1
  -1   2  -5 2657.94 234.286   1
   1  -2   6 5542.08 389.562   1
   1  -2   6 6314.42 374.374  -1
  -1  -2  -6 5853.93 399.903   1
  -1  -2  -6 6487.31 467.765   1
   1   2   6 5370.81 412.667   1
   1   2   6 6059.13 412.021   1
  -1   2  -6 6236.87 371.627   1
  -1   2  -6 6005.81 411.375   1
   1  -2   7  53708. 2441.43   1
   1  -2   7  49669. 2187.75   1
  -1  -2  -7  51495. 2394.57   1
   1   2   7  53466. 2478.59   1
  -1   2  -7  56843. 2572.30   1
  -1   2  -7  54904. 2405.88   1
   1  -2   8  10596. 664.081   1
   1  -2   8  11320. 615.931   1
  -1  -2  -8  11283. 728.227   1
  -1  -2  -8  11034. 651.962   1
   1   2   8  10105. 610.276   1
   1   2   8  11003. 719.663   1
  -1   2  -8  10908. 596.865   1
  -1   2  -8  10897. 675.714   1
   1  -2   9 2624.01 239.780   1
   1  -2   9 2402.65 281.628   1
  -1  -2  -9 2693.49 278.235   1
   1   2   9 2669.25 279.205   1
  -1   2  -9 2100.50 212.150   1
  -1   2  -9 1730.49 243.335   1
   1  -2  10  25755. 1241.39   1
   1  -2  10  27048. 1415.25   1
  -1  -2 -10  24301. 1232.02   1
  -1  -2 -10  26579. 1431.73   1
   1   2  10  24818. 1365.00  -1
   1   2  10  23962. 1225.88   1
  -1   2 -10  23816. 1273.71   1
  -1   2 -10  23719. 1138.15   1
   1  -2  11 1656.16 184.521   1
  -1  -2 -11 1403.29 213.443   1
  -1  -2 -11 1987.40 289.869   1
   1   2  11 1938.92 287.930   1
   1   2  11 2124.74 243.496   1
  -1   2 -11 1614.48 188.560   1
   1  -2  12 5989.65 514.299   1
   1  -2  12 5206.01 363.386   1
  -1  -2 -12 5535.62 497.172   1
   1   2  12 5493.61 510.260   1
  -1   2 -12 4776.21 442.559   1
  -1   2 -12 5083.21 361.932   1
   1  -2  13 3575.70 395.379   1
  -1  -2 -13 3711.42 409.436   1
  -1  -2 -13 3184.68 314.428   1
   1   2  13 2641.78 374.050   1
   1   2  13 3254.16 317.498   1
  -1   2 -13 3800.29 396.833   1
  -1   2 -13 3608.01 285.829   1
   1  -2  14  19486. 1154.47   1
   1  -2  14  17677. 879.786   1
  -1  -2 -14  16017. 1025.69   1
  -1  -2 -14  18549. 1004.52   1
   1   2  14  16949. 911.940   1
  -1   2 -14  17725. 1060.75   1
  -1   2 -14  17644. 906.931   1
   1  -2  15  543.38 186.460   1
  -1  -2 -15  261.27 136.064   1
  -1  -2 -15  643.40 200.517   1
   1   2  15  581.68 207.465   1
   1   2  15  564.87 145.468   1
  -1   2 -15  454.52 132.638   1
  -1   2 -15  362.58 143.060   1
   1  -3 -15 8263.04 614.961   1
   1  -3 -15 7810.62 632.573   1
   1   3 -15 6925.18 501.858   1
   1   3 -15 7460.00 478.591   1
  -1   3  15 7660.36 573.921   1
  -1   3  15 6257.87 564.549   1
   1  -3 -14 3703.34 388.269   1
   1  -3 -14 4065.27 412.990   1
  -1  -3  14 3656.48 349.975   1
  -1  -3  14 3821.29 307.481   1
   1   3 -14 3692.03 326.547   1
   1   3 -14 3853.61 346.098   1
  -1   3  14 4651.80 428.502   1
   1  -3 -13  12805. 832.282   1
   1  -3 -13  15203. 935.045  -1
  -1  -3  13  12983. 796.089   1
  -1  -3  13  14117. 787.849   1
   1   3 -13  11583. 706.091   1
   1   3 -13  12390. 715.947   1
  -1   3  13  12802. 806.268   1
  -1   3  13  11865. 813.055   1
   1  -3 -12 2131.20 283.890   1
  -1  -3  12 2506.06 252.868   1
  -1  -3  12 2683.79 283.567   1
   1   3 -12 2019.71 259.977   1
   1   3 -12 1938.92 260.947   1
  -1   3  12 1909.84 278.074   1
  -1   3  12 1649.70 253.514   1
   1  -3 -11 5000.80 455.000   1
   1  -3 -11 4648.57 424.139   1
  -1  -3  11 4879.62 397.641   1
  -1  -3  11 4257.55 350.299   1
   1   3 -11 4840.84 373.566   1
   1   3 -11 4477.29 372.596   1
  -1   3  11 4719.66 422.362   1
  -1   3  11 4388.43 433.672   1
   1  -3 -10  13018. 830.666   1
   1  -3 -10  12461. 796.089   1
  -1  -3  10  12437. 731.458   1
   1   3 -10  12524. 728.065   1
  -1   3  10  11247. 730.004   1
  -1   3  10  12773. 808.854   1
   1  -3  -9  14818. 883.017   1
  -1  -3   9  13631. 763.451   1
  -1  -3   9  12883. 726.288   1
   1   3  -9  12256. 704.798   1
   1   3  -9  12522. 712.069   1
  -1   3   9  11844. 749.878   1
   1  -3  -8 9688.15 643.076   1
   1  -3  -8 9051.53 613.992   1
  -1  -3   8 9444.17 565.842   1
  -1  -3   8 9972.52 584.747   1
   1   3  -8 8718.69 534.658   1
   1   3  -8 9214.73 554.693   1
  -1   3   8 9922.43 646.792   1
  -1   3   8 8298.59 580.869   1
   1  -3  -7  35692. 1724.02   1
  -1  -3   7  33802. 1566.49   1
  -1  -3   7  36032. 1654.55   1
   1   3  -7  37098. 1706.25   1
   1   3  -7  36322. 1667.47   1
  -1   3   7  34594. 1680.40   1
   1  -3  -6  69963. 3118.43   1
   1  -3  -6  70884. 3152.36  -1
  -1  -3   6  74826. 3246.08   1
  -1  -3   6  74035. 3208.92  -1
   1   3  -6  72176. 3128.13   1
   1   3  -6  66925. 2903.54   1
  -1   3   6  73970. 3278.39   1
  -1   3   6  71207. 3171.75   1
   1  -3  -5  77024. 3381.80   1
   1  -3  -5  80304. 3506.22   1
  -1  -3   5  80708. 3433.51   1
  -1  -3   5  77928. 3336.56   1
   1   3  -5  79253. 3388.27   1
   1   3  -5  82323. 3504.60   1
  -1   3   5  84230. 3679.10   1
  -1   3   5  80821. 3530.45   1
   1  -3  -4  12613. 677.976   1
   1  -3  -4  11112. 621.424   1
  -1  -3   4  12227. 589.432   1
  -1  -3   4  11483. 569.074  -1
   1   3  -4  12007. 579.899   1
   1   3  -4  11913. 588.301   1
  -1   3   4  12067. 653.094   1
  -1   3   4  11373. 633.704   1
   1  -3  -3 102472. 4357.73   1
  -1  -3   3 109824. 4569.39   1
   1   3  -3 105219. 4381.96   1
  -1   3   3 105461. 4483.76   1
   1  -3  -2 682824.  28147.   1
   1  -3  -2 742607.  30603.   1
  -1  -3   2 698497.  28728.   1
  -1  -3   2 773630.  31798.   1
   1   3  -2 680400.  27969.   1
   1   3  -2 707706.  29116.   1
  -1   3   2 662950.  27339.   1
  -1   3   2 637097.  26272.   1
   1  -3  -1 124640. 5206.01   1
   1  -3  -1 123461. 5157.53   1
  -1  -3   1 118452. 4879.62   1
  -1  -3   1 123429. 5091.29   1
   1   3  -1 128534. 5296.49   1
   1   3  -1 119761. 4937.79   1
  -1   3   1 130974. 5462.91  -1
  -1   3   1 121037. 5058.97   1
   1  -3   0  38391. 1627.08   1
  -1  -3   0  39602. 1672.32   1
   1   3   0  40507. 1703.02   1
   1  -3   1  69543. 2887.38   1
  -1  -3  -1  64485. 2714.49   1
   1   3   1  67911. 2869.60   1
   1   3   1  62708. 2651.48   1
  -1   3  -1  70108. 2905.15   1
   1  -3   2 231540. 9534.65   1
  -1  -3  -2 251252.  10433.   1
  -1  -3  -2 248020.  10288.   1
   1   3   2 229924. 9552.42   1
   1   3   2 256584.  10645.   1
  -1   3  -2 241396. 9949.90   1
   1  -3   3  77541. 3226.69   1
   1  -3   3  74212. 3120.05   1
  -1  -3  -3  72209. 3090.96   1
   1   3   3  79011. 3385.03   1
  -1   3  -3  73841. 3069.96   1
  -1   3  -3  77557. 3262.24  -1
   1  -3   4  99273. 4186.46   1
   1  -3   4  96203. 4018.42   1
  -1  -3  -4  93925. 4050.73   1
  -1  -3  -4  97399. 4150.91   1
   1   3   4  94264. 4055.58   1
   1   3   4  99047. 4236.54   1
  -1   3  -4  96219. 4066.89   1
  -1   3  -4  98287. 4099.20   1
   1  -3   5 131572. 5501.69   1
  -1  -3  -5 128631. 5514.62   1
  -1  -3  -5 122701. 5220.55   1
   1   3   5 129698. 5555.01   1
   1   3   5 131217. 5587.33   1
  -1   3  -5 117741. 4923.25   1
   1  -3   6  68832. 3013.41   1
   1  -3   6  68686. 2937.47  -1
  -1  -3  -6  61512. 2730.65   1
  -1  -3  -6  65616. 2960.09   1
   1   3   6  65859. 2964.93   1
   1   3   6  64372. 2863.14   1
  -1   3  -6  65487. 2882.53   1
  -1   3  -6  69478. 2968.17   1
   1  -3   7  29504. 1427.05   1
   1  -3   7  29520. 1344.97   1
  -1  -3  -7  28761. 1456.13   1
  -1  -3  -7  26240. 1296.33   1
   1   3   7  25561. 1324.12   1
   1   3   7  27937. 1366.94   1
  -1   3  -7  29649. 1348.04   1
  -1   3  -7  28454. 1385.36   1
   1  -3   8  62837. 2735.50  -1
   1  -3   8  61561. 2782.35   1
  -1  -3  -8  61318. 2837.29   1
  -1  -3  -8  62013. 2792.05   1
   1   3   8  61286. 2758.12   1
   1   3   8  59024. 2748.42   1
  -1   3  -8  61173. 2764.58   1
  -1   3  -8  57069. 2481.82   1
   1  -3   9  22039. 1168.20   1
  -1  -3  -9  21102. 1108.26   1
  -1  -3  -9  24495. 1335.11   1
   1   3   9  21280. 1198.58   1
   1   3   9  20957. 1104.86  -1
  -1   3  -9  22184. 1172.89   1
   1  -3  10 9279.36 632.573   1
   1  -3  10 8122.47 472.289   1
  -1  -3 -10 7524.63 520.924   1
  -1  -3 -10 8046.53 621.748  -1
   1   3  10 7973.82 622.717   1
   1   3  10 7602.19 533.850   1
  -1   3 -10 7216.02 534.335   1
  -1   3 -10 7321.05 436.257   1
   1  -3  11 6094.68 505.897   1
   1  -3  11 5967.03 380.675   1
  -1  -3 -11 6293.42 471.804   1
  -1  -3 -11 6086.60 533.365   1
   1   3  11 6033.28 538.212   1
   1   3  11 5790.91 443.205   1
  -1   3 -11 5469.38 364.840   1
  -1   3 -11 5113.91 446.598   1
   1  -3  12 5852.31 494.425   1
   1  -3  12 6825.01 430.602   1
  -1  -3 -12 6301.50 548.715   1
  -1  -3 -12 7303.27 518.015   1
   1   3  12 6871.86 587.655   1
   1   3  12 6690.90 487.800   1
  -1   3 -12 5752.13 373.081   1
  -1   3 -12 6180.31 511.068   1
   1  -3  13 6505.08 546.614  -1
   1  -3  13 6900.95 416.868   1
  -1  -3 -13 5874.93 449.507  -1
  -1  -3 -13 7432.53 620.940   1
   1   3  13 6236.87 479.075   1
   1   3  13 6442.07 588.301   1
  -1   3 -13 5994.50 508.482   1
  -1   3 -13 6797.54 422.200   1
   1  -3  14 5543.70 356.439   1
   1  -3  14 4680.88 456.455   1
  -1  -3 -14 5477.45 436.742   1
  -1  -3 -14 5403.13 523.994   1
   1   3  14 5866.85 574.890   1
   1   3  14 5336.88 418.969   1
  -1   3 -14 5629.34 385.038   1
  -1   3 -14 5958.95 509.613   1
   1  -3  15 3357.57 287.768   1
   1  -3  15 2994.02 399.579   1
  -1  -3 -15 3410.89 416.545   1
  -1  -3 -15 2367.10 290.354   1
   1   3  15 2242.69 374.050  -1
   1   3  15 2897.07 295.686   1
  -1   3 -15 2383.26 326.385   1
  -1   3 -15 2898.69 262.562   1
   1  -4 -15 5238.32 508.321   1
   1  -4 -15 4962.02 469.704   1
   1   4 -15 3692.03 297.948   1
  -1   4  15 4241.39 462.110   1
  -1   4  15 4550.00 424.139   1
   1  -4 -14  378.57 146.728   1
   1  -4 -14  284.86 142.075   1
  -1  -4  14  405.56 108.628  -1
   1   4 -14  417.03 115.592   1
  -1   4  14  407.01 159.896   1
  -1   4  14  291.65 153.256   1
   1  -4 -13 4722.89 463.564   1
   1  -4 -13 5928.25 516.561   1
  -1  -4  13 6267.57 464.210   1
  -1  -4  13 6013.89 405.558   1
   1   4 -13 5325.57 404.750  -1
   1   4 -13 5669.73 394.732  -1
  -1   4  13 5469.38 508.159   1
  -1   4  13 5714.97 491.840   1
   1  -4 -12  26886. 1429.15   1
   1  -4 -12  26757. 1446.27   1
  -1  -4  12  26434. 1279.37   1
  -1  -4  12  24075. 1225.72   1
   1   4 -12  26450. 1323.15   1
   1   4 -12  27403. 1330.26   1
  -1   4  12  26773. 1431.41   1
  -1   4  12  25448. 1397.80   1
   1  -4 -11 2541.60 310.874   1
   1  -4 -11 2834.06 337.049   1
  -1  -4  11 1964.77 229.116   1
   1   4 -11 2210.37 225.238   1
   1   4 -11 2021.33 232.832   1
  -1   4  11 1987.40 267.410   1
  -1   4  11 2543.22 319.114   1
   1  -4 -10 2916.46 336.080   1
   1  -4 -10 2811.44 333.010   1
  -1  -4  10 2354.17 249.475   1
  -1  -4  10 2743.57 254.807   1
   1   4 -10 2588.46 250.283  -1
   1   4 -10 2695.10 256.584   1
  -1   4  10 2593.31 307.319   1
  -1   4  10 3073.19 351.106   1
   1  -4  -9  30910. 1582.00   1
   1  -4  -9  29617. 1525.61   1
  -1  -4   9  30021. 1437.23   1
  -1  -4   9  29148. 1390.37   1
   1   4  -9  27452. 1326.38   1
   1   4  -9  27856. 1336.24   1
  -1   4   9  27500. 1428.50   1
  -1   4   9  28874. 1495.39   1
   1  -4  -8  40410. 1930.84   1
   1  -4  -8  41105. 1985.78   1
  -1  -4   8  43254. 1955.08   1
  -1  -4   8  41929. 1903.38   1
   1   4  -8  41267. 1879.14   1
   1   4  -8  42915. 1948.62   1
  -1   4   8  41945. 2013.25   1
  -1   4   8  40879. 1964.77   1
   1  -4  -7 2018.09 248.828   1
   1  -4  -7 1455.32 210.211   1
  -1  -4   7 1581.35 171.595   1
  -1  -4   7 1926.00 186.460   1
   1   4  -7 1636.77 171.110   1
   1   4  -7 2224.91 206.495   1
  -1   4   7 1579.74 219.906   1
   1  -4  -6 2420.42 261.270   1
   1  -4  -6 3071.58 300.856  -1
  -1  -4   6 3029.57 234.771   1
   1   4  -6 2654.71 216.351   1
  -1   4   6 2245.92 253.352   1
  -1   4   6 2499.59 266.117   1
   1  -4  -5 132041. 5645.49   1
   1  -4  -5 136306. 5831.31   1
  -1  -4   5 143820. 6010.66   1
  -1  -4   5 138277. 5798.99   1
  -1   4   5 137567. 5884.63   1
  -1   4   5 145435. 6199.70   1
   1  -4  -4  16222. 850.864   1
   1  -4  -4  17531. 896.751   1
   1   4  -4  15633. 729.196   1
   1   4  -4  17967. 811.600   1
  -1   4   4  15416. 808.692   1
  -1   4   4  18016. 925.512   1
   1  -4  -3  29520. 1368.07   1
   1  -4  -3  30570. 1412.83   1
  -1  -4   3  32639. 1382.61   1
  -1  -4   3  27323. 1179.51   1
   1   4  -3  29165. 1240.59   1
   1   4  -3  28955. 1250.93   1
  -1   4   3  28001. 1311.68   1
  -1   4   3  29989. 1384.07   1
   1  -4  -2  18824. 899.660   1
   1  -4  -2  17063. 825.658   1
  -1  -4   2  18210. 779.770   1
  -1  -4   2  18856. 793.665   1
   1   4  -2  19195. 809.985   1
   1   4  -2  18856. 806.915   1
  -1   4   2  19648. 930.844   1
  -1   4   2  19115. 915.494   1
   1  -4  -1 112247. 4709.96   1
  -1  -4   1 107626. 4436.90   1
  -1  -4   1 117919. 4866.69   1
   1   4  -1 127646. 5259.33   1
   1   4  -1 115123. 4747.13   1
  -1   4   1 115511. 4845.69   1
  -1   4   1 115447. 4842.46   1
   1  -4   0  69753. 2931.00   1
   1  -4   0  62627. 2638.55   1
  -1  -4   0  68638. 2879.30   1
   1   4   0  67087. 2808.21   1
  -1   4   0  68832. 2897.07   1
  -1   4   0  68832. 2892.23   1
   1  -4   1 137276. 5669.73   1
  -1  -4  -1 140620. 5858.78   1
  -1  -4  -1 135482. 5664.88  -1
   1   4   1 140830. 5870.09   1
   1   4   1 129536. 5412.82   1
  -1   4  -1 142672. 5889.48  -1
   1  -4   2 182743. 7526.25   1
  -1  -4  -2 204395. 8529.64   1
  -1  -4  -2 210535. 8757.46   1
   1   4   2 211827. 8826.94   1
   1   4   2 200355. 8351.91   1
  -1   4  -2 205526. 8465.01   1
   1  -4   3  35628. 1521.41   1
  -1  -4  -3  37114. 1664.24   1
  -1  -4  -3  33026. 1520.44   1
   1   4   3  35999. 1631.93   1
   1   4   3  34820. 1580.22   1
  -1   4  -3  40103. 1675.55   1
  -1   4  -3  34529. 1483.28   1
   1  -4   4  86524. 3606.39   1
   1  -4   4  78252. 3317.17   1
  -1  -4  -4  78446. 3427.04   1
  -1  -4  -4  79334. 3428.66   1
   1   4   4  85426. 3688.80   1
   1   4   4  82550. 3591.85   1
  -1   4  -4  83519. 3535.30   1
  -1   4  -4  79593. 3313.94   1
   1  -4   5  78429. 3364.03   1
   1  -4   5  78187. 3284.86   1
  -1  -4  -5  78639. 3425.43   1
  -1  -4  -5  78284. 3456.13   1
   1   4   5  77686. 3427.04   1
   1   4   5  79431. 3470.67   1
  -1   4  -5  84650. 3551.46   1
  -1   4  -5  92309. 3968.33   1
   1  -4   6  29035. 1362.74   1
   1  -4   6  28066. 1246.40   1
  -1  -4  -6  26644. 1308.29   1
  -1  -4  -6  28534. 1435.61   1
   1   4   6  29892. 1487.96   1
   1   4   6  27371. 1350.62   1
  -1   4  -6  30037. 1325.25   1
  -1   4  -6  25222. 1209.89   1
   1  -4   7  10805. 550.654   1
   1  -4   7  11593. 663.111  -1
  -1  -4  -7  11073. 657.618   1
  -1  -4  -7  11149. 720.310   1
   1   4   7  11154. 672.160   1
   1   4   7  11032. 710.615   1
  -1   4  -7 9867.50 590.725   1
  -1   4  -7  11002. 554.370   1
   1  -4   8  25174. 1257.23   1
   1  -4   8  27016. 1230.89   1
  -1  -4  -8  28082. 1399.74   1
  -1  -4  -8  26886. 1415.09   1
   1   4   8  26854. 1347.07   1
   1   4   8  26983. 1423.98  -1
  -1   4  -8  25513. 1167.55   1
  -1   4  -8  25561. 1277.26   1
   1  -4   9  22427. 1050.90   1
   1  -4   9  24770. 1272.74   1
  -1  -4  -9  24947. 1285.67   1
  -1  -4  -9  25287. 1376.47   1
   1   4   9  25061. 1368.56  -1
   1   4   9  22395. 1174.02   1
  -1   4  -9  24495. 1141.22  -1
  -1   4  -9  22912. 1181.29   1
   1  -4  10  -71.19  54.500  -1
   1  -4  10   90.82  99.515   1
  -1  -4 -10   97.79  91.614   1
  -1  -4 -10   84.86 101.583   1
   1   4  10    4.22  65.519   1
   1   4  10   84.23 114.833   1
  -1   4 -10   57.47  74.988   1
  -1   4 -10   32.62  68.460   1
   1  -4  11 3015.02 337.696   1
   1  -4  11 2502.82 216.190   1
  -1  -4 -11 3178.22 318.468   1
  -1  -4 -11 3128.13 372.273   1
   1   4  11 2557.76 346.421   1
   1   4  11 3278.39 324.769   1
  -1   4 -11 3199.22 242.688   1
  -1   4 -11 2774.27 301.341   1
   1  -4  12  13042. 665.858   1
  -1  -4 -12  11793. 826.142   1
  -1  -4 -12  13191. 797.866   1
   1   4  12  13322. 785.263   1
   1   4  12  12241. 862.012   1
  -1   4 -12  12403. 645.176   1
   1  -4  13 4819.84 311.520   1
   1  -4  13 5393.43 476.167   1
  -1  -4 -13 5094.52 501.696   1
  -1  -4 -13 4816.60 414.606   1
   1   4  13 5079.98 428.825   1
  -1   4 -13 4687.34 327.678   1
  -1   4 -13 4504.76 406.689   1
   1  -4  14  204.56  90.677   1
   1  -4  14  375.67 145.581   1
  -1  -4 -14  639.20 197.447   1
  -1  -4 -14  290.68 134.949   1
   1   4  14  328.00 129.165   1
   1   4  14  488.29 199.063   1
  -1   4 -14  379.38 109.161   1
  -1   4 -14  102.63 101.325   1
  -1  -4 -15  10523. 798.513   1
   1   4  15  14064. 996.283   1
  -1   4 -15  11365. 623.040   1
  -1   4 -15  13543. 855.388   1
   1  -5 -15 2625.62 346.744   1
  -1   5  15 1874.29 298.594   1
  -1   5  15 2628.85 362.740   1
   1  -5 -14  10406. 734.851   1
   1  -5 -14 9507.18 695.265   1
  -1  -5  14 9857.80 615.285  -1
  -1  -5  14  10145. 552.916   1
   1   5 -14 8765.54 495.233   1
   1   5 -14 9116.16 558.248   1
  -1   5  14 9439.32 720.310   1
  -1   5  14 9751.16 695.911   1
   1  -5 -13  12475. 836.806   1
   1  -5 -13  10696. 772.337   1
  -1  -5  13  11643. 683.470   1
  -1  -5  13  10262. 562.772  -1
   1   5 -13  10780. 639.683   1
   1   5 -13  11485. 630.796   1
  -1   5  13  10284. 715.947   1
   1  -5 -12  623.69 183.390   1
   1  -5 -12  790.43 192.761   1
  -1  -5  12  447.08 121.635   1
   1   5 -12  556.63 125.093   1
   1   5 -12  689.93 135.660   1
  -1   5  12  380.51 157.731   1
  -1   5  12  637.58 165.939   1
   1  -5 -11 5144.61 468.411   1
   1  -5 -11 4963.64 459.201   1
  -1  -5  11 5391.82 392.632   1
  -1  -5  11 4201.00 316.206   1
   1   5 -11 5049.28 381.321   1
   1   5 -11 4853.77 365.164   1
  -1   5  11 5490.38 498.141   1
  -1   5  11 4748.74 433.511   1
   1  -5 -10  21490. 1201.00   1
   1  -5 -10  22395. 1246.89   1
  -1  -5  10  25028. 1209.24   1
  -1  -5  10  22928. 1139.12   1
   1   5 -10  22588. 1120.37   1
   1   5 -10  23057. 1121.18   1
  -1   5  10  20181. 1133.62   1
  -1   5  10  22314. 1249.31   1
   1  -5  -9 9583.12 673.129   1
   1  -5  -9  10617. 718.047   1
  -1  -5   9  10103. 569.720   1
  -1  -5   9 9670.37 565.034   1
   1   5  -9  10105. 578.445   1
   1   5  -9 9195.34 534.335   1
  -1   5   9 8127.31 592.179   1
  -1   5   9 9190.49 654.871   1
   1  -5  -8  40233. 1963.16   1
   1  -5  -8  43577. 2098.88   1
  -1  -5   8  44854. 2008.40   1
  -1  -5   8  43739. 1958.31   1
   1   5  -8  44951. 2006.78   1
   1   5  -8  44369. 1984.16   1
  -1   5   8  43448. 2087.57   1
  -1   5   8  47407. 2258.84   1
   1  -5  -7  16303. 930.521   1
   1  -5  -7  16901. 956.858   1
  -1  -5   7  16082. 798.674   1
   1   5  -7  16497. 816.448   1
  -1   5   7  17580. 986.103   1
  -1   5   7  16148. 923.412   1
   1  -5  -6 8195.18 555.663   1
  -1  -5   6 9090.31 477.298   1
  -1  -5   6 7907.57 433.026  -1
   1   5  -6 8636.28 458.717   1
   1   5  -6 9111.32 489.093   1
  -1   5   6 8823.71 583.939  -1
   1  -5  -5  17256. 924.058   1
   1  -5  -5  17693. 950.718   1
  -1  -5   5  17450. 816.448   1
  -1  -5   5  16804. 770.883   1
   1   5  -5  17596. 820.326   1
   1   5  -5  18194. 831.151   1
  -1   5   5  17273. 933.268   1
  -1   5   5  17224. 924.381   1
   1  -5  -4  18468. 947.810   1
   1  -5  -4  19648. 1006.79   1
  -1  -5   4  19066. 836.483   1
   1   5  -4  20698. 905.800   1
  -1   5   4  19971. 1012.93   1
  -1   5   4  19308. 991.920   1
   1  -5  -3 116998. 4979.80   1
   1  -5  -3 112409. 4790.75  -1
  -1  -5   3 118872. 4908.70  -1
  -1  -5   3 114606. 4756.82   1
   1   5  -3 110050. 4569.39   1
   1   5  -3 117369. 4850.54   1
  -1   5   3 114590. 4876.39   1
  -1   5   3 108790. 4648.57   1
   1  -5  -2 141267. 5946.03   1
  -1  -5   2 142785. 5879.78   1
  -1  -5   2 142188. 5863.62   1
   1   5  -2 141218. 5823.23   1
   1   5  -2 130603. 5380.51   1
  -1   5   2 135821. 5727.90   1
   1  -5  -1  62223. 2669.25   1
   1  -5  -1  64098. 2748.42   1
  -1  -5   1  61722. 2573.92   1
  -1  -5   1  63742. 2638.55   1
   1   5  -1  60123. 2502.82   1
   1   5  -1  60559. 2510.90   1
  -1   5   1  61690. 2649.86   1
  -1   5   1  62514. 2682.18   1
   1  -5   0 116351. 4861.85   1
   1  -5   0 120359. 5021.81   1
  -1  -5   0 114542. 4779.44   1
  -1  -5   0 115641. 4806.91   1
   1   5   0 115010. 4790.75   1
   1   5   0 117192. 4879.62   1
  -1   5   0 116658. 4873.16   1
  -1   5   0 117919. 4920.01   1
   1  -5   1  40879. 1717.56   1
  -1  -5  -1  43933. 1898.53   1
  -1  -5  -1  44401. 1937.31   1
   1   5   1  45177. 1958.31   1
  -1   5  -1  47294. 1984.16  -1
   1  -5   2 123849. 5115.52   1
  -1  -5  -2 118549. 4995.96   1
   1   5   2 106075. 4483.76   1
  -1   5  -2 116804. 4819.84   1
   1  -5   3  43125. 1799.97   1
   1  -5   3  38552. 1631.93   1
  -1  -5  -3  38908. 1753.11   1
  -1  -5  -3  40507. 1846.82   1
   1   5   3  38908. 1764.42   1
   1   5   3  41461. 1864.60   1
  -1   5  -3  41202. 1746.65   1
  -1   5  -3  43949. 1840.36   1
  -1  -5  -4  46356. 2118.27   1
  -1  -5  -4  45904. 2071.41   1
   1   5   4  42882. 1972.85   1
   1   5   4  45613. 2063.34   1
  -1   5  -4  44838. 1935.69   1
  -1   5  -4  46486. 1945.39   1
   1  -5   5 114089. 4813.37   1
   1  -5   5 114752. 4769.75   1
  -1  -5  -5 111553. 4837.61   1
  -1  -5  -5 116400. 4992.72   1
   1   5   5 108256. 4658.26   1
   1   5   5 114413. 4950.71  -1
   1  -5   6  99935. 4181.61   1
  -1  -5  -6 103506. 4541.92   1
  -1   5  -6  88528. 3706.57   1
   1  -5   7  28405. 1357.25   1
   1  -5   7  29391. 1299.40   1
  -1  -5  -7  29698. 1523.35   1
  -1  -5  -7  29148. 1434.48   1
   1   5   7  30312. 1494.75   1
   1   5   7  28227. 1458.88   1
  -1   5  -7  29294. 1395.05   1
  -1   5  -7  27807. 1230.89   1
   1  -5   8  10333. 524.155   1
   1  -5   8 9229.27 571.497   1
  -1  -5  -8 8405.23 565.680   1
   1   5   8 9190.49 606.398   1
  -1   5  -8 9226.04 567.781   1
  -1   5  -8 8439.16 443.044   1
   1  -5   9  14834. 722.572   1
   1  -5   9  14228. 816.932   1
  -1  -5  -9  14838. 871.545   1
  -1  -5  -9  15065. 942.639   1
   1   5   9  13497. 877.039   1
   1   5   9  15284. 881.563  -1
  -1   5  -9  14298. 816.125   1
  -1   5  -9  13728. 670.867   1
   1  -5  10 5710.12 449.991   1
  -1  -5 -10 5916.94 466.634   1
  -1  -5 -10 7002.74 582.808   1
   1   5  10 6820.16 578.607   1
   1   5  10 6805.62 509.290   1
  -1   5 -10 7091.61 511.552   1
   1  -5  11  12747. 637.582   1
   1  -5  11  13440. 820.164   1
  -1  -5 -11  12130. 837.291   1
   1   5  11  11184. 798.997   1
  -1   5 -11  12157. 613.346   1
  -1   5 -11  11834. 734.851   1
   1  -5  12 8445.62 595.895   1
   1  -5  12 7689.44 419.453   1
  -1  -5 -12 8275.96 588.140   1
  -1  -5 -12 8586.19 678.461   1
   1   5  12 8369.68 577.152   1
   1   5  12 7731.45 652.447   1
  -1   5 -12 8970.75 490.547   1
  -1   5 -12 7870.41 570.851   1
   1  -5  13  13416. 665.050   1
   1   5  13  15896. 918.564   1
   1   5  13  14059. 978.025  -1
  -1   5 -13  13480. 680.562   1
   1  -5  14 5065.43 323.638   1
  -1  -5 -14 4852.15 502.019   1
  -1  -5 -14 4359.34 399.418   1
   1   5  14 4797.22 410.728   1
   1   5  14 4388.43 483.115   1
  -1   5 -14 4579.09 322.184  -1
  -1   5 -14 5264.17 449.184   1
  -1  -5 -15 2452.74 314.752   1
  -1  -5 -15 1799.97 313.782   1
   1   5  15 1724.02 237.680   1
   1   5  15 1738.57 340.766   1
  -1   5 -15 2247.53 292.454   1
  -1   5 -15 2039.10 232.186   1
   1  -6 -15 2670.86 347.067   1
   1  -6 -15 2465.66 331.232   1
  -1   6  15 2672.48 376.151   1
  -1   6  15 2294.39 322.992   1
   1  -6 -14 4944.25 476.490   1
   1  -6 -14 5062.20 494.425   1
  -1  -6  14 4462.75 281.305   1
  -1  -6  14 5651.96 385.845   1
   1   6 -14 4827.92 345.936   1
  -1   6  14 4983.03 500.888  -1
  -1   6  14 5614.79 500.727   1
  -1  -6  13  27113. 1310.55   1
  -1  -6  13  31055. 1422.20   1
   1   6 -13  27355. 1311.03   1
  -1   6  13  26773. 1492.49  -1
  -1   6  13  27306. 1466.63   1
   1  -6 -12  465.02 163.516   1
   1  -6 -12  474.71 166.101   1
  -1  -6  12  453.71 107.949   1
  -1  -6  12  476.97  96.122   1
   1   6 -12  671.51 126.902   1
   1   6 -12  588.30 112.361   1
  -1   6  12  317.50 140.653   1
  -1   6  12  221.36 118.614   1
   1  -6 -11  10767. 736.952   1
  -1  -6  11  11718. 659.718   1
  -1  -6  11  10745. 589.432   1
   1   6 -11  11209. 603.651   1
   1   6 -11  10467. 593.956   1
  -1   6  11  10863. 761.512   1
   1  -6 -10 2730.65 332.364   1
   1  -6 -10 2200.68 300.371   1
  -1  -6  10 2344.48 223.138   1
  -1  -6  10 2430.12 213.605   1
   1   6 -10 2737.11 229.116   1
   1   6 -10 2919.69 249.959   1
  -1   6  10 2940.70 337.696  -1
  -1   6  10 2640.17 331.394   1
   1  -6  -9 6422.68 527.387   1
   1  -6  -9 6632.73 543.060   1
  -1  -6   9 6521.24 400.711  -1
  -1  -6   9 6215.86 392.309   1
   1   6  -9 7293.58 442.074   1
   1   6  -9 6697.36 412.667  -1
  -1   6   9 5682.66 475.359   1
  -1   6   9 6091.45 513.330   1
   1  -6  -8 2444.66 310.551   1
  -1  -6   8 2782.35 222.814   1
  -1  -6   8 2399.42 202.294   1
   1   6  -8 2564.22 211.181   1
   1   6  -8 2271.77 197.447   1
  -1   6   8 2848.60 316.852   1
   1  -6  -7  37841. 1846.82   1
   1  -6  -7  37954. 1853.29   1
  -1  -6   7  36484. 1615.77   1
  -1  -6   7  35692. 1590.08   1
   1   6  -7  34965. 1560.19   1
   1   6  -7  38100. 1691.71   1
  -1   6   7  37389. 1829.05   1
  -1   6   7  36015. 1772.50   1
   1  -6  -6  43610. 2063.34   1
  -1  -6   6  43884. 1909.84   1
  -1  -6   6  41768. 1806.43   1
   1   6  -6  42850. 1867.83   1
   1   6  -6  45759. 1976.08   1
  -1   6   6  45872. 2211.99   1
   1  -6  -5  84828. 3740.50   1
   1  -6  -5  88463. 3882.69   1
  -1  -6   5  84230. 3545.00   1
  -1  -6   5  84246. 3525.61   1
   1   6  -5  79270. 3320.40  -1
   1   6  -5  80320. 3385.03   1
  -1   6   5  76458. 3376.96   1
  -1   6   5  85199. 3759.89   1
   1  -6  -4 101357. 4378.73   1
   1  -6  -4 107287. 4635.64   1
  -1  -6   4 100856. 4204.23   1
  -1  -6   4 105607. 4375.50   1
   1   6  -4 115786. 4797.22   1
   1   6  -4 105445. 4393.27   1
  -1   6   4 105752. 4556.47  -1
  -1   6   4 109808. 4739.05   1
   1  -6  -3  36533. 1683.63   1
   1  -6  -3  38552. 1766.03   1
  -1  -6   3  38762. 1631.93   1
  -1  -6   3  37470. 1555.98   1
   1   6  -3  37518. 1579.74   1
   1   6  -3  38536. 1603.33   1
  -1   6   3  36112. 1672.32   1
  -1   6   3  35822. 1649.70   1
   1  -6  -2  16287. 816.286   1
  -1  -6   2  17289. 734.205   1
  -1  -6   2  17903. 755.695   1
   1   6  -2  18662. 789.464   1
   1   6  -2  17887. 752.463   1
  -1   6   2  18016. 893.197   1
   1  -6  -1 309096.  12820.   1
   1  -6  -1 314590.  13047.   1
  -1  -6   1 302633.  12480.   1
   1   6  -1 307642.  12685.   1
  -1   6   1 300533.  12470.   1
   1  -6   0 395378.  16319.   1
   1  -6   0 376797.  15561.   1
  -1  -6   0 393601.  16238.   1
  -1  -6   0 365648.  15101.   1
   1   6   0 396833.  16368.   1
   1   6   0 416060.  17159.   1
  -1   6   0 409274.  16901.   1
  -1   6   0 405396.  16739.   1
   1  -6   1 242365.  10018.   1
   1  -6   1 238487. 9843.26   1
  -1  -6  -1 229116. 9536.26   1
  -1  -6  -1 235902. 9791.56   1
   1   6   1 233155. 9688.15   1
   1   6   1 228954. 9521.72   1
  -1   6  -1 234610. 9683.30   1
  -1   6  -1 236225. 9764.09   1
   1  -6   2  36258. 1523.67   1
  -1  -6  -2  34820. 1600.74   1
  -1  -6  -2  36840. 1651.32   1
   1   6   2  34044. 1569.07   1
   1   6   2  35466. 1600.74   1
  -1   6  -2  36064. 1510.58   1
   1  -6   3 5648.73 268.379   1
  -1  -6  -3 5243.17 371.465   1
  -1  -6  -3 5164.00 351.430   1
   1   6   3 5923.41 395.055   1
   1   6   3 5866.85 386.653   1
  -1   6  -3 6602.03 309.420   1
   1  -6   4  23009. 1021.97   1
   1  -6   4  22734. 963.806   1
  -1  -6  -4  20520. 1057.84   1
  -1  -6  -4  24527. 1200.84   1
   1   6   4  21037. 1056.71   1
   1   6   4  24156. 1206.66  -1
  -1   6  -4  20908. 940.700   1
  -1   6  -4  24479. 1041.69   1
   1   6   5  984.00 162.385   1
  -1   6  -5  710.78  96.106   1
   1  -6   6  23849. 1031.83   1
  -1  -6  -6  25141. 1270.16   1
  -1  -6  -6  23138. 1227.98   1
   1   6   6  23606. 1209.56   1
   1   6   6  24560. 1284.86   1
   1  -6   7  85652. 3703.34   1
   1  -6   7  84278. 3535.30  -1
   1   6   7  93133. 4155.76   1
   1   6   7  88528. 3913.39   1
  -1   6  -7  81467. 3414.12   1
  -1   6  -7  88980. 3839.07   1
   1  -6   8 2615.93 179.835   1
   1  -6   8 2662.79 256.099   1
  -1  -6  -8 2342.86 299.079   1
  -1  -6  -8 2506.06 281.305   1
   1   6   8 2489.90 317.175   1
   1   6   8 2523.83 282.275   1
  -1   6  -8 2190.98 229.439   1
  -1   6  -8 2171.59 156.180  -1
   1  -6   9  19228. 881.078   1
   1  -6   9  19583. 1029.73   1
  -1  -6  -9  19066. 1126.19   1
  -1  -6  -9  18161. 1024.56   1
   1   6   9  17273. 1050.57   1
   1   6   9  18177. 1017.61  -1
  -1   6  -9  17192. 796.251   1
  -1   6  -9  20326. 1057.04   1
   1  -6  10  24834. 1267.73   1
   1  -6  10  23202. 1045.73   1
  -1  -6 -10  25287. 1412.99   1
  -1  -6 -10  26046. 1360.32   1
   1   6  10  24059. 1369.36   1
   1   6  10  22944. 1226.53   1
  -1   6 -10  24188. 1238.97   1
  -1   6 -10  22879. 1038.62   1
   1  -6  11  12971. 784.779   1
  -1  -6 -11  14374. 947.163   1
  -1  -6 -11  13807. 836.645   1
   1   6  11  12997. 879.140   1
   1   6  11  12189. 773.307   1
  -1   6 -11  13563. 796.251   1
   1  -6  12 2073.03 264.017   1
   1  -6  12 1712.71 150.266   1
  -1  -6 -12 1383.26 227.177   1
   1   6  12 1574.40 228.631   1
  -1   6 -12 1551.14 149.459   1
  -1   6 -12 1906.61 241.719   1
   1  -6  13  916.30 181.289  -1
   1  -6  13 1051.70 125.351   1
  -1  -6 -13  855.55 221.845   1
  -1  -6 -13 1217.00 226.046   1
   1   6  13 1172.72 208.919   1
   1   6  13  972.21 235.094   1
  -1   6 -13 1092.58 142.527   1
  -1   6 -13  989.66 181.936   1
   1  -6  14  13581. 671.352   1
   1  -6  14  16481. 958.797   1
  -1  -6 -14  16238. 1061.88   1
  -1  -6 -14  15103. 894.651   1
   1   6  14  15985. 1073.68   1
   1   6  14  16400. 945.224   1
  -1   6 -14  14904. 759.088   1
  -1   6 -14  13697. 804.168   1
  -1  -6 -15 1176.76 218.613   1
  -1  -6 -15  881.40 224.915   1
   1   6  15  925.67 244.950  -1
   1   6  15  798.19 175.796   1
   1  -7 -15 3740.50 405.396   1
   1  -7 -15 3512.68 408.143   1
  -1   7  15 4031.34 456.455   1
  -1   7  15 4491.84 448.860   1
   1  -7 -14 1239.29 248.828  -1
   1  -7 -14  686.22 221.683   1
  -1  -7  14 1195.18 119.195   1
  -1  -7  14 1355.31 158.168   1
   1   7 -14 1393.12 155.760   1
   1   7 -14 1130.71 129.730   1
  -1   7  14 1058.49 216.028   1
  -1   7  14 1882.37 299.079   1
   1  -7 -13 1640.00 305.219   1
   1  -7 -13 2522.21 341.573   1
  -1  -7  13 2373.56 215.059   1
  -1  -7  13 2333.17 174.826   1
   1   7 -13 2475.36 218.937   1
   1   7 -13 2118.27 180.320   1
  -1   7  13 2964.93 364.194   1
  -1   7  13 2370.33 325.739   1
   1  -7 -12 3643.56 402.973   1
  -1  -7  12 3570.85 248.344   1
  -1  -7  12 3612.86 282.598   1
   1   7 -12 3633.86 275.004   1
   1   7 -12 3006.94 219.583  -1
  -1   7  12 2846.98 350.945   1
   1  -7 -11 9907.89 724.187   1
   1  -7 -11 9528.19 714.493   1
  -1  -7  11 8986.90 481.337   1
  -1  -7  11 8384.22 488.285   1
   1   7 -11 9558.88 536.435   1
   1   7 -11 9082.23 488.608   1
  -1   7  11 9555.65 687.509   1
  -1   7  11  10032. 737.921   1
   1  -7 -10  12727. 840.684   1
   1  -7 -10  12979. 848.117   1
  -1  -7  10  12805. 668.120   1
  -1  -7  10  12874. 649.377   1
   1   7 -10  11520. 608.498   1
   1   7 -10  13553. 680.077   1
  -1   7  10  11448. 775.730   1
  -1   7  10  12416. 830.343   1
   1  -7  -9  47746. 2310.55   1
   1  -7  -9  45888. 2237.84   1
  -1  -7   9  48069. 2105.35   1
  -1  -7   9  49297. 2166.75   1
   1   7  -9  43836. 1935.69   1
   1   7  -9  44935. 1969.62   1
  -1   7   9  47245. 2296.01   1
  -1   7   9  44611. 2173.21   1
   1  -7  -8  43270. 2100.50   1
   1  -7  -8  41428. 2032.64   1
  -1  -7   8  45936. 2001.94   1
   1   7  -8  46098. 2013.25   1
  -1   7   8  45872. 2220.07   1
  -1   7   8  43222. 2103.73   1
  -1  -7   7  16788. 789.464   1
  -1  -7   7  16174. 757.795   1
   1   7  -7  15519. 731.135   1
   1   7  -7  15645. 737.921   1
  -1   7   7  14649. 876.877   1
  -1   7   7  15708. 924.381   1
   1  -7  -6  60074. 2761.35   1
   1  -7  -6  58329. 2682.18   1
  -1  -7   6  58572. 2491.51   1
  -1  -7   6  60026. 2536.76   1
   1   7  -6  60414. 2569.07   1
   1   7  -6  60397. 2554.53   1
  -1   7   6  63807. 2919.69   1
  -1   7   6  62401. 2853.45   1
   1  -7  -5  26095. 1323.48   1
   1  -7  -5  22168. 1147.20   1
  -1  -7   5  24463. 1046.05   1
   1   7  -5  25287. 1084.02   1
  -1   7   5  27710. 1397.15   1
  -1   7   5  28583. 1423.33   1
   1  -7  -4  12183. 696.881   1
   1  -7  -4  12225. 713.685   1
  -1  -7   4  12210. 519.308   1
  -1  -7   4  11957. 529.487   1
   1   7  -4  12412. 530.134   1
   1   7  -4  11842. 527.064   1
  -1   7   4  12802. 730.166   1
  -1   7   4  13719. 776.538   1
   1  -7  -3 151187. 6411.37   1
   1  -7  -3 153320. 6497.00   1
  -1  -7   3 161076. 6650.50   1
  -1  -7   3 153611. 6356.43   1
   1   7  -3 153353. 6343.51   1
   1   7  -3 160737. 6631.11   1
  -1   7   3 160866. 6807.23   1
  -1   7   3 161238. 6831.47   1
   1  -7  -2 192600. 8088.54   1
   1  -7  -2 174018. 7316.20   1
  -1  -7   2 180320. 7447.08   1
  -1  -7   2 174503. 7188.55   1
   1   7  -2 173372. 7135.23   1
   1   7  -2 173534. 7165.93   1
  -1   7   2 183713. 7712.06   1
  -1   7   2 186944. 7849.40   1
   1  -7  -1  10641. 567.135   1
   1  -7  -1  11041. 582.161   1
  -1  -7   1  11336. 531.103   1
   1   7  -1  13954. 635.482   1
  -1   7   1  12769. 658.587   1
  -1   7   1  11661. 608.983   1
   1  -7   0  16723. 788.010   1
   1  -7   0  15692. 750.686   1
  -1  -7   0  15544. 721.279   1
  -1  -7   0  15696. 742.607   1
   1   7   0  17499. 811.277   1
   1   7   0  16820. 781.709   1
  -1   7   0  17418. 821.295   1
  -1   7   0  18517. 859.427   1
   1  -7   1  55259. 2336.40   1
   1  -7   1  58362. 2476.97   1
  -1  -7  -1  58749. 2548.07   1
  -1  -7  -1  60220. 2596.54   1
   1   7   1  61060. 2635.32   1
   1   7   1  66182. 2855.06   1
  -1   7  -1  57069. 2423.65   1
  -1   7  -1  60785. 2560.99   1
   1  -7   2  22669. 967.522   1
  -1  -7  -2  22362. 1064.79   1
   1   7   2  20375. 993.374   1
   1   7   2  21231. 1024.56   1
  -1   7  -2  20730. 884.795   1
   1  -7   3 148134. 6114.07   1
  -1  -7  -3 138197. 5886.24   1
  -1  -7  -3 130489. 5543.70   1
   1   7   3 136549. 5800.61   1
   1   7   3 123736. 5283.56   1
  -1   7  -3 128696. 5312.65   1
   1  -7   4  26062. 1105.51   1
   1  -7   4  29488. 1279.53   1
  -1  -7  -4  27226. 1350.14   1
  -1  -7  -4  29633. 1421.55   1
   1   7   4  26353. 1310.71   1
   1   7   4  29116. 1405.56   1
  -1   7  -4  27096. 1153.82   1
  -1   7  -4  26482. 1157.05   1
   1  -7   5  87268. 3688.80   1
   1  -7   5  80110. 3325.25  -1
  -1  -7  -5  95783. 4222.00   1
   1   7   5  84553. 3742.12   1
  -1   7  -5  90031. 3805.13   1
  -1   7  -5  81402. 3385.03   1
   1  -7   6 145241. 6010.66   1
   1  -7   6 144498. 6076.90   1
  -1  -7  -6 148392. 6362.90   1
  -1  -7  -6 143868. 6223.94   1
   1   7   6 143658. 6170.62  -1
   1   7   6 141493. 6123.76  -1
  -1   7  -6 144530. 6078.52   1
  -1   7  -6 131313. 5440.29   1
   1   7   7  18371. 1014.06   1
  -1   7  -7  20310. 891.904   1
   1  -7   8  22184. 1099.05   1
   1  -7   8  20294. 894.651   1
  -1  -7  -8  21118. 1187.10   1
  -1  -7  -8  21619. 1155.60   1
   1   7   8  24479. 1289.22   1
   1   7   8  22443. 1246.24   1
  -1   7  -8  23493. 1035.22   1
  -1   7  -8  23671. 1159.31   1
   1  -7   9 4785.91 263.693   1
  -1  -7  -9 4257.55 430.925   1
  -1  -7  -9 5553.40 464.695   1
   1   7   9 5058.97 437.065   1
   1   7   9 5621.26 509.290   1
  -1   7  -9 4457.90 352.076   1
  -1   7  -9 5449.99 301.018   1
   1  -7  10 6666.66 350.783   1
   1  -7  10 6718.36 470.350   1
  -1  -7 -10 6763.61 578.607   1
   1   7  10 6689.28 584.585   1
   1   7  10 6332.20 503.635   1
  -1   7 -10 6815.31 472.289   1
  -1   7 -10 6569.71 352.399   1
   1  -7  11  10543. 699.951   1
  -1  -7 -11  12186. 850.702   1
  -1  -7 -11  10378. 693.972   1
   1   7  11  11444. 748.424   1
   1   7  11 9620.28 722.733  -1
  -1   7 -11  10722. 643.399   1
  -1   7 -11  11213. 550.654   1
   1  -7  12 6548.71 485.377   1
  -1  -7 -12 6269.18 499.111   1
  -1  -7 -12 7117.46 616.900  -1
   1   7  12 6774.92 525.286   1
   1   7  12 5946.03 570.205   1
  -1   7 -12 5611.56 422.685   1
   1  -7  13 8720.30 585.554   1
  -1  -7 -13 9728.54 751.655   1
  -1  -7 -13 8967.51 640.329   1
   1   7  13 7870.41 571.820   1
   1   7  13 8633.05 720.310   1
  -1   7 -13 9612.21 619.001   1
  -1   7 -13 8062.68 452.254   1
   1  -7  14  355.63 121.587   1
  -1  -7 -14  542.25 189.045   1
  -1  -7 -14  217.16 124.947   1
   1   7  14  254.32 163.677   1
  -1   7 -14  497.17 116.545   1
  -1   7 -14  532.88 136.484   1
  -1  -7 -15  646.79 176.119   1
   1   7  15  728.87 178.542   1
   1  -8 -15 7225.72 629.019   1
   1  -8 -15 8681.52 655.679   1
  -1   8  15 8584.58 662.303   1
   1  -8 -14 1908.22 311.359   1
   1  -8 -14 1874.29 304.088  -1
  -1  -8  14 1392.95 104.395   1
  -1  -8  14 1694.94 129.051   1
   1   8 -14 1441.43 134.755   1
  -1   8  14 1430.76 272.580   1
   1  -8 -13 1349.17 255.130   1
   1  -8 -13 1463.89 267.248   1
  -1  -8  13 1292.13 116.869   1
  -1  -8  13 1476.65 145.855  -1
   1   8 -13  967.52 111.860   1
   1   8 -13 1363.87 136.112   1
  -1   8  13 1127.64 252.060   1
  -1   8  13 1166.91 238.003   1
   1  -8 -12  32186. 1703.02   1
   1  -8 -12  34658. 1811.28   1
  -1  -8  12  31249. 1359.51  -1
  -1  -8  12  32606. 1462.43   1
   1   8 -12  32251. 1449.83   1
   1   8 -12  31814. 1391.18   1
  -1   8  12  35531. 1829.05   1
  -1   8  12  34319. 1819.36   1
   1  -8 -11 9024.07 684.763   1
   1  -8 -11 8518.33 665.373   1
  -1  -8  11 9213.11 499.434   1
  -1  -8  11 8799.47 449.668   1
   1   8 -11 8225.88 452.415   1
   1   8 -11 7968.97 415.091   1
  -1   8  11 9602.51 723.380   1
  -1   8  11 8702.53 656.971   1
   1  -8 -10 7485.85 603.489   1
  -1  -8  10 6692.51 386.977   1
  -1  -8  10 7085.14 379.544   1
   1   8 -10 5928.25 332.525   1
   1   8 -10 6656.97 387.138   1
  -1   8  10 6728.06 565.196   1
   1  -8  -9  12529. 836.806   1
   1  -8  -9  11831. 783.163   1
  -1  -8   9  13676. 657.294   1
   1   8  -9  12047. 587.978   1
  -1   8   9  11999. 793.827   1
  -1   8   9  11760. 796.089  -1
   1  -8  -8  28712. 1501.05   1
   1  -8  -8  25529. 1374.37   1
  -1  -8   8  26919. 1194.70   1
  -1  -8   8  27646. 1220.71   1
   1   8  -8  27436. 1221.36   1
   1   8  -8  27096. 1202.62   1
  -1   8   8  25820. 1385.52   1
  -1   8   8  25901. 1394.41   1
   1  -8  -7 1414.12 224.915   1
  -1  -8   7 1845.21 132.380   1
  -1  -8   7 1974.47 142.802   1
   1   8  -7 1767.65 131.831   1
   1   8  -7 1699.79 128.534   1
  -1   8   7 1615.77 240.426   1
   1  -8  -6 3452.90 345.290   1
   1  -8  -6 3055.42 316.206   1
  -1  -8   6 3701.73 192.923   1
   1   8  -6 3375.34 183.067   1
  -1   8   6 3170.14 319.114   1
  -1   8   6 3202.45 330.586   1
   1  -8  -5 136662. 5892.71   1
  -1  -8   5 129068. 5340.11  -1
  -1  -8   5 130910. 5430.60   1
   1   8  -5 152351. 6304.73   1
   1   8  -5 132154. 5482.30  -1
  -1   8   5 139909. 6025.20   1
   1  -8  -4  19955. 1043.62   1
   1  -8  -4  18808. 1004.52   1
  -1   8   4  21037. 1091.13   1
  -1   8   4  19228. 1023.10   1
   1  -8  -3  22798. 1140.41   1
   1  -8  -3  21457. 1081.11   1
   1  -8  -2 9589.58 555.016   1
   1  -8  -2 9421.54 549.200   1
  -1  -8   2 9799.63 450.315   1
   1   8  -2  10729. 487.639   1
   1   8  -2  12227. 520.439   1
  -1   8   2  11275. 626.272  -1
  -1   8   2  10732. 608.014   1
   1  -8  -1 637582.  26337.   1
  -1  -8   1 648731.  26725.   1
  -1  -8   1 645499.  26563.   1
   1   8  -1 645338.  26579.   1
   1   8  -1 675068.  27791.   1
  -1   8   1 659395.  27242.   1
   1  -8   0  50929. 2210.37   1
   1  -8   0  52448. 2271.77   1
  -1  -8   0  49491. 2144.12   1
  -1  -8   0  55986. 2396.18   1
   1   8   0  53110. 2287.93   1
   1   8   0  52383. 2255.61   1
  -1   8   0  57020. 2454.35   1
  -1   8   0  50606. 2200.68   1
   1  -8   1 412506.  17014.   1
   1  -8   1 409274.  16901.   1
  -1  -8  -1 432703.  17903.   1
   1   8   1 436096.  18048.  -1
  -1   8  -1 421392.  17386.  -1
  -1   8  -1 425270.  17563.   1
   1  -8   2  94070. 3932.78   1
  -1  -8  -2  93795. 4011.95   1
   1   8   2  96623. 4141.21   1
   1   8   2  91501. 3937.63   1
  -1   8  -2  90871. 3771.20   1
  -1   8  -2  91873. 3840.68   1
  -1  -8  -3 5537.24 380.352   1
  -1  -8  -3 7028.59 473.582   1
   1   8   3 7422.84 476.167   1
   1   8   3 6750.68 454.192   1
   1  -8   4  84747. 3519.14   1
   1  -8   4  83487. 3486.83   1
  -1  -8  -4  83406. 3650.02   1
  -1  -8  -4  84230. 3714.65   1
   1   8   4  80578. 3561.15  -1
   1   8   4  81225. 3564.38   1
  -1   8  -4  86120. 3599.93   1
  -1   8  -4  79237. 3294.55  -1
   1  -8   5 3924.70 239.780   1
  -1  -8  -5 3771.20 351.753   1
   1   8   5 4792.37 403.134   1
  -1   8  -5 5521.08 270.641   1
   1  -8   6 9903.04 447.083   1
   1  -8   6 8190.33 450.638   1
  -1  -8  -6 8977.21 596.219   1
  -1  -8  -6 7991.59 579.899   1
   1   8   6 7148.16 542.252   1
   1   8   6 6703.82 490.709   1
  -1   8  -6 6051.05 358.701   1
   1  -8   7  14178. 626.918   1
  -1  -8  -7  14804. 865.567   1
   1   8   7  13810. 814.994   1
  -1   8  -7  11892. 537.243   1
   1  -8   8  37276. 1709.48   1
   1  -8   8  39489. 1678.78   1
  -1  -8  -8  35288. 1741.80   1
  -1  -8  -8  38197. 1929.23   1
   1   8   8  39150. 1913.07   1
   1   8   8  35272. 1801.58   1
  -1   8  -8  39118. 1783.81   1
  -1   8  -8  35272. 1507.19   1
   1  -8   9  76733. 3216.99   1
   1  -8   9  72839. 3186.29   1
  -1  -8  -9  73227. 3315.56   1
  -1  -8  -9  79867. 3683.95   1
   1   8   9  79496. 3675.87   1
   1   8   9  79900. 3606.39   1
  -1   8  -9  78155. 3415.73   1
  -1   8  -9  70431. 2961.70   1
   1  -8  10 1014.22 166.263   1
   1  -8  10 1397.96 120.310   1
  -1  -8 -10  942.64 217.321   1
   1   8  10  922.28 224.107  -1
  -1   8 -10 1232.02 119.114   1
   1  -8  11  29181. 1425.75   1
   1  -8  11  26757. 1176.60   1
  -1  -8 -11  28131. 1471.00   1
  -1  -8 -11  28664. 1582.48   1
   1   8  11  24075. 1291.00   1
   1   8  11  24705. 1403.94   1
  -1   8 -11  24350. 1083.21   1
  -1   8 -11  28793. 1402.97   1
   1  -8  12 3874.61 333.656   1
   1  -8  12 3158.83 208.919   1
  -1  -8 -12 3664.56 426.401   1
  -1  -8 -12 3664.56 372.758   1
   1   8  12 4010.34 394.409   1
   1   8  12 3341.41 415.737   1
  -1   8 -12 3585.39 315.075   1
  -1   8 -12 3546.61 242.204   1
   1  -8  13 2386.49 186.460   1
   1  -8  13 2476.97 265.309   1
  -1  -8 -13 2549.68 319.599   1
  -1  -8 -13 2334.79 350.137   1
   1   8  13 3231.54 340.119   1
   1   8  13 2987.56 411.375   1
  -1   8 -13 2570.69 264.178   1
  -1   8 -13 2910.00 228.954   1
   1  -8  14  857.65 111.504   1
   1  -8  14  809.34 158.394   1
  -1  -8 -14  808.85 193.407   1
  -1  -8 -14 1179.35 263.693   1
   1   8  14 1016.80 200.840   1
   1   8  14 1326.38 291.808   1
  -1   8 -14 1306.51 161.124   1
  -1  -8 -15  14153. 862.336   1
  -1  -8 -15  14786. 1003.55   1
   1   8  15  15006. 900.468   1
   1   8  15  15736. 1092.74  -1
  -1  -8 -16 1635.16 295.362   1
   1  -9 -15  455.32 191.792   1
   1  -9 -15 1005.65 226.208   1
  -1   9  15  591.37 208.111   1
  -1   9  15  918.56 235.256   1
   1  -9 -14 4128.29 452.415   1
   1  -9 -14 4244.62 472.612   1
  -1   9  14 3100.66 375.343   1
  -1   9  14 3725.96 437.227   1
   1  -9 -13 3850.38 427.532   1
   1  -9 -13 3921.47 435.773   1
   1   9 -13 4751.97 270.964   1
   1   9 -13 3942.47 222.007   1
  -1   9  13 3481.98 413.475   1
  -1   9  13 3805.13 419.130   1
   1  -9 -12 1774.11 284.052   1
   1  -9 -12 1592.66 274.034   1
  -1  -9  12 2455.97 170.302   1
  -1  -9  12 2165.13 137.114   1
   1   9 -12 1932.46 132.929  -1
  -1   9  12 1707.87 298.756   1
  -1   9  12 1563.26 262.401   1
   1  -9 -11  10160. 744.708   1
   1  -9 -11 8539.33 669.574   1
  -1  -9  11 8689.60 409.274   1
  -1  -9  11 9970.91 499.272   1
   1   9 -11  10267. 488.931   1
  -1   9  11  10496. 769.590   1
  -1   9  11  10603. 755.372   1
   1  -9 -10  46066. 2276.62   1
   1  -9 -10  49184. 2413.96   1
  -1  -9  10  47245. 2026.17   1
  -1  -9  10  49249. 2089.19   1
   1   9 -10  46017. 1980.93   1
   1   9 -10  47213. 2008.40   1
  -1   9  10  47649. 2350.94   1
  -1   9  10  45338. 2245.92   1
   1  -9  -9 3225.07 373.727   1
   1  -9  -9 3278.39 375.666   1
  -1  -9   9 3399.58 206.980  -1
  -1  -9   9 3380.19 194.054   1
   1   9  -9 3060.27 194.377   1
   1   9  -9 3265.47 195.831   1
  -1   9   9 3271.93 372.919   1
  -1   9   9 3546.61 383.583   1
   1  -9  -8  11932. 781.709   1
   1  -9  -8  11860. 790.757   1
  -1  -9   8  11976. 550.008   1
  -1  -9   8  12388. 561.318   1
   1   9  -8  12005. 555.986   1
   1   9  -8  11478. 526.094   1
  -1   9   8  12555. 831.474   1
  -1   9   8  12298. 809.338   1
   1  -9  -7  21684. 1202.29  -1
   1  -9  -7  22281. 1221.36   1
  -1  -9   7  21764. 936.176   1
   1   9  -7  21425. 924.704   1
  -1   9   7  22281. 1222.49   1
  -1   9   7  21926. 1208.43   1
   1  -9  -6  62175. 2867.99   1
   1  -9  -6  55809. 2588.46   1
  -1   9   6  63387. 2918.08   1
  -1   9   6  61335. 2824.36   1
   1  -9  -5  55130. 2549.68   1
   1  -9  -5  60074. 2753.27   1
  -1   9   5  59606. 2732.26   1
  -1   9   5  56439. 2614.31   1
   1  -9  -4  85248. 3766.36   1
   1  -9  -4  81677. 3608.01   1
  -1   9   4  84569. 3737.27   1
  -1   9   4  83568. 3687.18   1
   1  -9  -3 209242. 8825.33   1
   1  -9  -3 200194. 8445.62   1
   1   9  -3 207465. 8566.80   1
   1   9  -3 191469. 7922.11   1
  -1   9   3 198093. 8355.14   1
  -1   9   3 213443. 9001.45   1
   1  -9  -2  10414. 599.773   1
  -1  -9   2  10078. 473.097   1
   1   9  -2 9098.39 432.218   1
  -1   9   2 8978.82 542.737   1
  -1   9   2 9248.66 552.593   1
   1  -9  -1 117079. 4971.72   1
   1  -9  -1 117466. 4987.88   1
  -1  -9   1 119324. 4976.57   1
  -1  -9   1 113815. 4768.13   1
   1   9  -1 119615. 4994.34  -1
   1   9  -1 115624. 4839.23  -1
  -1   9   1 119631. 5084.82   1
  -1   9   1 126935. 5378.89  -1
   1  -9   0 208273. 8687.99   1
   1  -9   0 226046. 9410.23   1
  -1  -9   0 207626. 8655.67   1
  -1  -9   0 216998. 9019.22   1
   1   9   0 218452. 9088.70   1
   1   9   0 209080. 8705.76   1
  -1   9   0 211504. 8822.09   1
  -1   9   0 230247. 9584.74   1
   1  -9   1  92470. 3898.85   1
   1  -9   1  96138. 4039.42   1
  -1  -9  -1  98950. 4209.08   1
  -1  -9  -1 103668. 4422.36   1
   1   9   1  95298. 4063.66   1
   1   9   1 100113. 4268.86  -1
  -1   9  -1  93311. 3939.24   1
  -1   9  -1  99547. 4179.99   1
   1  -9   2  23219. 1033.28   1
   1  -9   2  21280. 923.573   1
  -1  -9  -2  21845. 1091.13   1
  -1  -9  -2  24560. 1177.41   1
   1   9   2  24705. 1200.52   1
   1   9   2  24253. 1172.89   1
  -1   9  -2  26385. 1137.50   1
  -1   9  -2  24479. 1084.67   1
  -1  -9  -3  11120. 663.111   1
  -1  -9  -3  11074. 638.875   1
   1   9   3  10352. 613.022   1
   1   9   3  10409. 626.595   1
   1  -9   4  34901. 1483.76   1
  -1  -9  -4  33802. 1614.15   1
  -1  -9  -4  33446. 1630.31   1
   1   9   4  34174. 1640.00   1
   1   9   4  34238. 1659.39   1
  -1   9  -4  35515. 1510.10   1
   1  -9   5  41089. 1769.27   1
   1  -9   5  37454. 1577.96   1
  -1  -9  -5  40992. 1974.47   1
  -1  -9  -5  39053. 1854.90   1
   1   9   5  40556. 1953.46   1
   1   9   5  40717. 1938.92   1
  -1   9  -5  41283. 1740.18   1
  -1   9  -5  40798. 1761.19   1
   1  -9   6  35838. 1514.94   1
   1  -9   6  41267. 1808.04   1
  -1  -9  -6  41364. 2013.25   1
  -1  -9  -6  40233. 1929.23   1
   1   9   6  41897. 2042.33  -1
   1   9   6  43141. 2048.79   1
  -1   9  -6  41380. 1751.49   1
  -1   9  -6  41073. 1799.97   1
   1  -9   7 8899.65 489.255   1
  -1  -9  -7 7485.85 550.492   1
  -1  -9  -7 8233.96 617.547   1
   1   9   7 8347.06 584.585  -1
   1   9   7 8865.72 646.469   1
  -1   9  -7  10040. 469.381   1
  -1   9  -7 8124.08 459.686  -1
   1  -9   8  20359. 886.249   1
  -1  -9  -8  20472. 1186.14   1
  -1  -9  -8  18759. 1057.20   1
   1   9   8  21037. 1159.48   1
   1   9   8  19034. 1124.74   1
  -1   9  -8  22201. 977.217   1
   1  -9   9  15907. 711.100   1
   1  -9   9  17289. 880.109   1
  -1  -9  -9  18549. 1122.15   1
  -1  -9  -9  17499. 1012.60   1
   1   9   9  18597. 1130.07   1
   1   9   9  18727. 1071.25   1
  -1   9  -9  18581. 937.630   1
  -1   9  -9  18565. 836.160   1
   1  -9  10  15227. 690.418   1
   1  -9  10  16481. 857.165   1
  -1  -9 -10  16610. 989.173   1
  -1  -9 -10  19098. 1160.61   1
   1   9  10  16432. 976.732   1
   1   9  10  17305. 1092.42   1
  -1   9 -10  16066. 744.061   1
  -1   9 -10  15691. 821.133   1
   1  -9  11 7988.36 400.872   1
   1  -9  11 7484.24 479.398   1
  -1  -9 -11 8101.46 609.791   1
   1   9  11 7442.23 569.074   1
  -1   9 -11 7258.03 390.531   1
  -1   9 -11 7897.88 499.757   1
   1  -9  12 2069.80 163.516   1
   1  -9  12 2396.18 236.064   1
  -1  -9 -12 2384.87 303.926   1
  -1  -9 -12 2354.17 344.159   1
   1   9  12 2342.86 350.299  -1
   1   9  12 1908.22 272.903  -1
  -1   9 -12 2347.71 185.167   1
  -1   9 -12 1825.82 204.879   1
   1  -9  13 4918.40 287.445   1
   1  -9  13 5395.05 375.181   1
  -1  -9 -13 5915.33 558.086   1
   1   9  13 6198.09 614.638   1
   1   9  13 5645.49 488.447   1
  -1   9 -13 6272.41 365.325   1
  -1   9 -13 6416.22 421.069   1
   1  -9  14 1322.99 125.610   1
  -1  -9 -14 1778.96 321.538   1
  -1  -9 -14 1419.13 256.584   1
   1   9  14 1002.42 255.291   1
   1   9  14 1085.47 219.744   1
  -1   9 -14 1554.21 164.000   1
  -1   9 -14 1714.33 173.857   1
  -1  -9 -15  226.85 139.457   1
  -1  -9 -15   90.34 164.970   1
   1   9  15  167.39 143.125   1
  -1  -9 -16 3284.86 400.549   1
  -1  -9 -16 3659.72 361.124   1
   1 -10 -16 3701.73 411.536   1
   1 -10 -16 2803.36 347.229   1
   1 -10 -15 1706.25 289.223   1
   1 -10 -15 1711.10 286.637   1
  -1  10  15 1654.55 278.882   1
   1 -10 -14  10313. 804.491   1
   1 -10 -14 9909.51 741.799   1
  -1  10  14 8597.50 663.758   1
  -1  10  14 9201.80 728.227   1
   1 -10 -13 6188.39 560.025   1
  -1  10  13 6902.56 657.941   1
  -1  10  13 7679.75 658.102   1
   1 -10 -12 1943.77 303.764   1
   1 -10 -12 3141.05 379.059   1
  -1  10  12 1770.88 281.144   1
  -1  10  12 2157.05 323.962   1
   1 -10 -11  26806. 1486.51   1
  -1 -10  11  26741. 1143.96   1
  -1  10  11  25933. 1433.19   1
   1 -10 -10  304.90 140.200   1
   1 -10 -10  362.58 147.116   1
  -1 -10  10  269.51  45.080   1
   1  10 -10  231.70  45.645   1
   1  10 -10  213.93  39.279   1
  -1  10  10  125.45 115.350   1
  -1  10  10  177.41 113.831   1
   1 -10  -9  11470. 790.434   1
   1 -10  -9  11419. 794.958   1
  -1 -10   9  10758. 480.368   1
   1  10  -9  11659. 522.378   1
  -1  10   9  11511. 785.425   1
  -1  10   9  11978. 818.225  -1
   1 -10  -8 1152.53 233.317   1
   1 -10  -8  837.13 182.420   1
   1  10  -8  892.07  71.417   1
   1  10  -8 1007.43  70.754   1
  -1  10   8 1243.66 237.195   1
  -1  10   8 1078.85 210.858   1
   1 -10  -7  25109. 1358.05   1
   1 -10  -7  25077. 1345.77  -1
   1  10  -7  23736. 1003.72   1
  -1  10   7  24026. 1304.09   1
  -1  10   7  26596. 1414.77   1
   1 -10  -6  42495. 2060.10   1
   1 -10  -6  41784. 2018.09   1
  -1  10   6  43125. 2087.57   1
  -1  10   6  45710. 2195.83   1
   1 -10  -5  42026. 2016.48   1
   1 -10  -5  39926. 1930.84  -1
  -1  10   5  40798. 1963.16   1
  -1  10   5  40087. 1943.77   1
   1 -10  -4  97673. 4278.55   1
  -1  10   4  98400. 4307.64   1
  -1  10   4 110535. 4881.24   1
   1 -10  -3 7479.39 505.089   1
   1 -10  -3 7975.43 531.265   1
  -1 -10   3 7088.38 324.446   1
  -1 -10   3 8355.14 360.478   1
   1  10  -3 8825.33 377.928   1
   1  10  -3 7682.98 353.530   1
  -1  10   3 8867.34 563.257   1
  -1  10   3 8392.30 550.331   1
   1 -10  -2  70108. 3087.73   1
   1 -10  -2  74164. 3257.39   1
  -1 -10   2  66618. 2813.05   1
   1  10  -2  68185. 2874.45   1
  -1  10   2  73954. 3247.69   1
  -1  10   2  69510. 3068.34  -1
   1 -10  -1  38035. 1736.95   1
   1 -10  -1  43690. 1968.01   1
  -1 -10   1  40362. 1764.42   1
  -1 -10   1  40265. 1738.57   1
   1  10  -1  44967. 1943.77   1
   1  10  -1  37890. 1656.16   1
  -1  10   1  41444. 1882.37   1
  -1  10   1  42010. 1898.53   1
   1 -10   0 173534. 7270.96   1
  -1 -10   0 177411. 7411.53   1
   1  10   0 171756. 7186.94   1
  -1  10   0 173372. 7270.96   1
   1 -10   1  32218. 1427.37   1
   1 -10   1  32396. 1445.95   1
  -1 -10  -1  29294. 1375.02   1
  -1 -10  -1  33834. 1543.38   1
   1  10   1  30328. 1412.67   1
   1  10   1  32105. 1481.01   1
  -1  10  -1  30667. 1377.93   1
  -1  10  -1  33075. 1460.82   1
   1 -10   2  58572. 2497.98   1
   1 -10   2  64324. 2706.41   1
  -1 -10  -2  60882. 2687.02   1
  -1 -10  -2  60785. 2709.64   1
   1  10   2  61609. 2727.42   1
  -1  10  -2  60753. 2590.08   1
  -1  10  -2  61254. 2578.77   1
   1 -10   3 120666. 5026.66   1
   1 -10   3 123267. 5107.44   1
  -1 -10  -3 125432. 5374.04   1
  -1 -10  -3 125254. 5399.90   1
   1  10   3 122491. 5275.48   1
   1  10   3 130215. 5577.63   1
  -1  10  -3 125384. 5222.16   1
  -1  10  -3 124463. 5146.22   1
   1 -10   4 8649.21 394.086   1
  -1 -10  -4 7346.90 524.478   1
   1  10   4 7985.13 546.776   1
  -1  10  -4 8183.87 376.151   1
   1 -10   5 5201.16 279.528   1
  -1 -10  -5 4968.49 402.649   1
   1  10   5 3696.88 342.058   1
   1  10   5 5204.39 438.681   1
  -1  10  -5 4698.65 238.003   1
  -1  10  -5 4252.70 241.234   1
   1 -10   6  15075. 661.172   1
   1 -10   6  15271. 723.380   1
  -1 -10  -6  15106. 881.078   1
   1  10   6  16088. 926.320   1
  -1  10  -6  15859. 747.939   1
  -1  10  -6  15528. 685.732   1
   1 -10   7  58523. 2451.12  -1
   1 -10   7  65891. 2829.21   1
  -1 -10  -7  68848. 3141.05  -1
  -1 -10  -7  67022. 3115.20   1
   1  10   7  68315. 3116.82   1
   1  10   7  67151. 3121.66   1
  -1  10  -7  65002. 2725.80   1
  -1  10  -7  67038. 2877.68   1
   1 -10   8 3936.01 276.296   1
  -1 -10  -8 3915.01 416.545   1
  -1 -10  -8 4314.10 406.527   1
   1  10   8 3608.01 362.902   1
   1  10   8 3423.81 390.854   1
  -1  10  -8 2932.62 227.985   1
  -1  10  -8 3551.46 204.718   1
   1 -10   9 9903.04 466.149   1
  -1 -10  -9  10349. 756.987   1
   1  10   9  10748. 779.931   1
  -1  10  -9  10152. 484.084   1
   1 -10  10  28308. 1229.60   1
  -1 -10 -10  31944. 1717.56   1
  -1 -10 -10  31491. 1625.46  -1
   1  10  10  30845. 1683.63   1
   1  10  10  32283. 1662.63   1
  -1  10 -10  28017. 1226.21  -1
  -1  10 -10  32978. 1522.86   1
   1 -10  11 3625.78 216.836   1
   1 -10  11 4018.42 294.231   1
  -1 -10 -11 3882.69 403.781   1
  -1 -10 -11 2785.58 375.181   1
   1  10  11 3921.47 390.693   1
   1  10  11 4057.19 447.729   1
  -1  10 -11 3913.39 291.485   1
  -1  10 -11 4233.31 257.230   1
   1 -10  12 4840.84 271.126   1
   1 -10  12 5521.08 365.002  -1
  -1 -10 -12 5340.11 529.649   1
  -1 -10 -12 6120.53 506.867   1
   1  10  12 5792.53 490.063   1
   1  10  12 5519.46 546.453   1
  -1  10 -12 5136.53 295.524   1
  -1  10 -12 5380.51 348.198   1
   1 -10  13  333.01  68.266   1
   1 -10  13  249.96  84.731   1
  -1 -10 -13  222.17 127.581   1
  -1 -10 -13  243.17 139.392   1
   1  10  13  462.76 195.185   1
  -1  10 -13  479.24  88.851   1
   1  10  14 9119.40 638.875   1
  -1  10 -14 9786.71 460.817   1
  -1 -10 -15 1514.46 250.606   1
  -1 -10 -15 2145.74 349.491   1
   1  10  15 1680.40 263.209   1
  -1 -10 -16 3490.06 474.713   1
  -1 -10 -16 3963.48 397.641   1
   1 -11 -16 7629.66 594.118   1
   1 -11 -15 1777.35 314.267   1
   1 -11 -15 2662.79 353.207   1
  -1  11  15 2635.32 358.377   1
   1 -11 -14 4986.26 507.998   1
   1 -11 -14 6026.82 563.257   1
  -1  11  14 5818.38 531.588   1
  -1  11  14 5779.60 576.345   1
   1 -11 -13 1641.62 288.415  -1
   1 -11 -13 1476.97 269.025   1
   1 -11 -12  777.99 206.818   1
   1 -11 -12  507.35 196.801   1
  -1  11  12  471.48 159.137   1
  -1  11  12  731.14 203.264   1
   1 -11 -11 4079.81 444.175   1
   1 -11 -11 4522.54 469.704   1
  -1  11  11 4112.13 435.288   1
  -1  11  11 4997.57 509.452   1
   1 -11 -10 3937.63 426.078  -1
   1 -11 -10 3995.79 433.995   1
  -1  11  10 2914.85 366.941   1
  -1  11  10 3394.73 391.016   1
   1 -11  -9  19502. 1153.66   1
  -1  11   9  19745. 1170.14   1
   1 -11  -8  13354. 858.942   1
   1 -11  -8  14216. 913.555   1
  -1  11   8  11774. 778.800   1
  -1  11   8  12774. 846.178   1
   1 -11  -7 4590.40 437.065   1
   1 -11  -7 4444.98 420.261   1
  -1  11   7 4432.05 424.624   1
  -1  11   7 4288.25 415.414   1
   1 -11  -6  23073. 1254.64   1
  -1  11   6  21474. 1187.43   1
   1 -11  -5  24253. 1282.27   1
   1 -11  -5  23752. 1261.43   1
  -1  11   5  21603. 1168.20  -1
  -1  11   5  20003. 1107.93   1
   1 -11  -4 2375.18 268.379   1
  -1  11   4 2140.89 256.099  -1
   1 -11  -3  22298. 1158.51  -1
   1 -11  -3  21813. 1127.16   1
  -1 -11   3  23299. 1006.30   1
  -1 -11   3  19470. 817.094   1
   1  11  -3  23235. 970.915  -1
   1  11  -3  22136. 959.605   1
  -1  11   3  23493. 1206.17   1
  -1  11   3  22184. 1145.90   1
   1 -11  -2  59493. 2662.79   1
   1 -11  -2  63241. 2817.90   1
  -1 -11   2  58523. 2493.13   1
  -1 -11   2  59961. 2520.60   1
   1  11  -2  61706. 2622.39   1
   1  11  -2  66731. 2808.21   1
  -1  11   2  67167. 2985.94   1
   1 -11  -1  39263. 1796.73   1
   1 -11  -1  39651. 1814.51   1
  -1 -11   1  36533. 1622.23   1
  -1 -11   1  36904. 1614.15   1
   1  11  -1  34270. 1522.86   1
   1  11  -1  37389. 1643.24   1
  -1  11   1  37550. 1735.34   1
  -1  11   1  36322. 1664.24   1
   1 -11   0  16707. 838.099   1
   1 -11   0  16125. 805.299   1
  -1 -11   0  16739. 818.710   1
   1  11   0  15599. 774.438   1
  -1  11   0  16033. 813.055   1
  -1  11   0  16723. 832.605   1
   1 -11   1  12144. 621.909   1
   1 -11   1  10767. 549.361   1
  -1 -11  -1  12976. 688.156   1
  -1 -11  -1  11207. 631.119   1
   1  11   1  11944. 652.124   1
   1  11   1  11714. 640.652   1
  -1  11  -1  10792. 565.357   1
  -1  11  -1  12684. 631.765   1
   1 -11   2  56810. 2439.81   1
   1 -11   2  55049. 2336.40   1
  -1 -11  -2  56730. 2528.68   1
  -1 -11  -2  56956. 2562.61   1
   1  11   2  55744. 2514.14   1
   1  11   2  53999. 2425.27   1
  -1  11  -2  58329. 2473.74   1
  -1  11  -2  55098. 2370.33   1
   1 -11   3  22362. 961.382   1
   1 -11   3  22039. 985.457   1
  -1 -11  -3  21490. 1128.29   1
  -1 -11  -3  22669. 1148.81   1
   1  11   3  23833. 1217.64   1
   1  11   3  25109. 1256.74   1
  -1  11  -3  22992. 1024.88   1
  -1  11  -3  24043. 1026.66   1
   1 -11   4  17709. 757.472   1
  -1 -11  -4  18953. 1053.16   1
  -1 -11  -4  16594. 940.539   1
   1  11   4  17854. 992.405   1
  -1  11  -4  15938. 683.793   1
   1 -11   5  93521. 3908.54   1
  -1 -11  -5  92180. 4107.28   1
  -1 -11  -5  96122. 4226.85   1
   1  11   5  95314. 4207.46   1
   1  11   5  96219. 4268.86   1
  -1  11  -5  94442. 3948.94   1
   1 -11   6  16400. 756.664   1
  -1 -11  -6  15642. 910.162   1
   1  11   6  15074. 887.218   1
  -1  11  -6  16788. 737.760   1
  -1  11  -6  15599. 724.672   1
   1 -11   7  23655. 1068.35   1
   1 -11   7  22928. 987.881   1
  -1 -11  -7  25594. 1395.54   1
  -1 -11  -7  24430. 1301.66   1
  -1  11  -7  26628. 1197.12   1
  -1  11  -7  25109. 1082.24   1
   1 -11   8 4196.15 218.290   1
   1 -11   8 4666.34 285.829   1
  -1 -11  -8 5294.87 460.332   1
  -1 -11  -8 4157.37 432.703   1
   1  11   8 5147.84 486.993   1
   1  11   8 4278.55 398.772   1
  -1  11  -8 4823.07 298.271   1
  -1  11  -8 5269.02 269.510   1
   1 -11   9  20456. 961.059   1
   1 -11   9  18646. 820.649   1
  -1 -11  -9  22702. 1315.07   1
   1  11   9  20229. 1214.25   1
  -1  11  -9  20504. 907.900   1
  -1  11  -9  21102. 993.536   1
   1 -11  10  10651. 557.602   1
   1 -11  10 9861.03 462.756   1
  -1 -11 -10  11359. 817.579  -1
  -1 -11 -10 9594.43 680.077   1
   1  11  10  11314. 754.564   1
   1  11  10  11116. 822.103   1
  -1  11 -10  10751. 511.714   1
  -1  11 -10  11225. 581.838   1
   1 -11  11  11302. 524.155   1
   1 -11  11  13466. 670.382   1
  -1 -11 -11  13618. 871.545   1
  -1 -11 -11  12332. 869.930   1
   1  11  11  10653. 793.342   1
   1  11  11  11802. 783.486   1
  -1  11 -11  12543. 587.655   1
  -1  11 -11  13613. 692.841   1
   1 -11  12 6551.94 356.762   1
   1 -11  12 5332.04 275.004   1
  -1 -11 -12 5944.41 566.004   1
  -1 -11 -12 5755.37 501.050   1
   1  11  12 6083.37 577.476   1
   1  11  12 6472.77 522.863   1
  -1  11 -12 6708.67 370.980   1
  -1  11 -12 6298.26 327.355   1
  -1 -11 -13 6994.66 564.549   1
  -1 -11 -13 7550.48 650.508   1
   1  11  13 8902.88 659.233   1
   1  11  13 8910.96 745.031   1
  -1 -11 -14 1292.78 260.462   1
  -1 -11 -14 1680.40 281.467   1
   1  11  14 2391.34 365.648   1
   1  11  14 2339.63 301.987   1
  -1 -11 -15 1425.27 288.738   1
   1  11  15 1661.01 260.785   1
  -1 -11 -16 3879.46 402.003   1
  -1 -11 -16 3457.74 407.335   1
   1 -12 -16 1736.95 281.305   1
   1 -12 -16 1382.45 249.313   1
   1 -12 -15  10819. 789.303   1
   1 -12 -14 8641.13 697.850   1
   1 -12 -14 9369.84 734.528   1
  -1  12  14 7912.42 676.684   1
  -1  12  14 9188.87 702.536   1
   1 -12 -13  576.67 185.975   1
   1 -12 -13  407.66 173.049   1
  -1  12  13  829.54 214.736   1
  -1  12  13  684.92 210.535   1
   1 -12 -12  23994. 1380.84   1
   1 -12 -12  24220. 1370.33   1
  -1  12  12  23752. 1368.07   1
  -1  12  12  24317. 1367.42   1
   1 -12 -11 1221.36 245.597   1
   1 -12 -11 1704.64 285.829   1
  -1  12  11 1511.55 259.654   1
  -1  12  11 1291.32 264.340   1
   1 -12 -10 6852.47 588.463   1
   1 -12 -10 6177.08 553.401   1
  -1  12  10 6157.69 558.248   1
  -1  12  10 5988.04 538.697   1
   1 -12  -9  634.35 177.411   1
   1 -12  -9  697.69 194.054   1
  -1  12   9  364.52 146.259   1
  -1  12   9  691.23 186.137  -1
   1 -12  -8  14070. 898.206   1
   1 -12  -8  15272. 952.657   1
  -1  12   8  16303. 986.103   1
  -1  12   8  16562. 1022.30   1
   1 -12  -7  10974. 746.485   1
   1 -12  -7  10551. 737.437   1
   1 -12  -6  56423. 2648.24   1
   1 -12  -6  52512. 2494.75   1
  -1  12   6  55550. 2620.78   1
  -1  12   6  54419. 2573.92   1
   1 -12  -5  46017. 2199.06   1
   1 -12  -5  44369. 2132.81   1
  -1  12   5  43076. 2074.65   1
  -1  12   5  42123. 2043.95   1
   1 -12  -4  431.73 133.592  -1
   1 -12  -4  685.89 164.647   1
  -1  12   4 1128.61 194.215   1
  -1  12   4  543.71 147.261   1
   1 -12  -3  43577. 2053.64   1
   1 -12  -3  43157. 2026.17   1
  -1 -12   3  43496. 1846.82   1
  -1 -12   3  49653. 2061.72  -1
   1  12  -3  43884. 1866.21   1
   1  12  -3  43076. 1791.89   1
  -1  12   3  42689. 2014.86   1
  -1  12   3  43577. 2045.56   1
   1 -12  -2  80998. 3564.38   1
   1 -12  -2  80029. 3517.53   1
  -1 -12   2  74568. 3166.91   1
  -1 -12   2  81726. 3427.04   1
   1  12  -2  80966. 3406.04   1
   1  12  -2  79302. 3360.80   1
  -1  12   2  80465. 3546.61   1
  -1  12   2  87332. 3827.76   1
   1 -12  -1  83761. 3645.17   1
   1 -12  -1  85361. 3714.65   1
  -1 -12   1  79900. 3394.73  -1
  -1 -12   1  77040. 3297.78   1
   1  12  -1  79480. 3385.03   1
   1  12  -1  78171. 3341.41   1
  -1  12   1  82921. 3616.09   1
  -1  12   1  84182. 3654.87   1
   1 -12   0  15922. 808.207   1
   1 -12   0  14783. 769.429   1
  -1 -12   0  13825. 702.375   1
  -1 -12   0  14873. 767.651   1
   1  12   0  14298. 739.052   1
   1  12   0  15088. 767.490   1
  -1  12   0  15731. 810.146   1
  -1  12   0  14624. 750.524   1
   1 -12   1  80530. 3452.90   1
  -1 -12  -1  84278. 3641.94   1
  -1 -12  -1  82130. 3577.31   1
   1  12   1  77864. 3386.65   1
   1  12   1  81322. 3538.53   1
  -1  12  -1  79318. 3407.66   1
   1 -12   2  19518. 916.625   1
   1 -12   2  19825. 904.992   1
  -1 -12  -2  19696. 1030.70   1
  -1 -12  -2  19906. 1018.74   1
   1  12   2  21377. 1101.47   1
   1  12   2  20746. 1059.94   1
  -1  12  -2  20246. 954.919   1
  -1  12  -2  20908. 945.871   1
   1 -12   3  15153. 668.766   1
   1 -12   3  14384. 679.754   1
  -1 -12  -3  14122. 797.382   1
   1  12   3  13917. 792.696   1
   1  12   3  14508. 832.767   1
  -1  12  -3  13563. 646.954   1
   1 -12   4 118080. 4878.00   1
  -1 -12  -4 123816. 5356.27  -1
  -1 -12  -4 131831. 5719.82   1
   1  12   4 129455. 5597.02   1
   1  12   4 129585. 5626.10   1
  -1  12  -4 130570. 5391.82   1
   1 -12   5  13295. 601.874   1
  -1 -12  -5  13340. 799.967   1
  -1 -12  -5  12239. 780.739   1
   1  12   5  12984. 791.565   1
   1  12   5  14149. 862.820   1
  -1  12  -5  12655. 575.214   1
   1 -12   6  14039. 645.661   1
  -1 -12  -6  14544. 867.183   1
  -1 -12  -6  12010. 789.949   1
   1  12   6  14068. 855.549   1
   1  12   6  13837. 875.262   1
  -1  12  -6  14481. 666.504   1
   1 -12   7 1504.28 123.105   1
  -1 -12  -7 1492.49 241.073   1
  -1 -12  -7 1185.33 226.046   1
   1  12   7 1322.67 237.518   1
   1  12   7 1034.41 197.932   1
  -1  12  -7 1171.76 107.158   1
   1 -12   8 8371.30 420.100   1
   1  12   8 7671.67 626.110   1
   1  12   8 7644.20 579.899   1
  -1  12  -8 8941.66 418.322   1
  -1  12  -8 7918.88 408.628   1
   1 -12   9  12648. 601.066   1
  -1 -12  -9  14325. 893.358   1
  -1 -12  -9  13377. 905.153   1
   1  12   9  14733. 973.985   1
   1  12   9  14022. 885.441   1
  -1  12  -9  14644. 660.526   1
  -1  12  -9  13299. 638.390   1
   1 -12  10  11265. 540.151   1
  -1 -12 -10  10940. 748.747   1
   1  12  10  11989. 798.997   1
  -1  12 -10  11380. 523.832   1
  -1  12 -10  11572. 562.287   1
  -1 -12 -11  33317. 1724.02   1
  -1 -12 -11  33123. 1785.42   1
   1  12  11  30942. 1615.77   1
   1  12  11  28858. 1612.86   1
  -1 -12 -12 1843.59 315.721   1
  -1 -12 -12 2014.86 305.380   1
   1  12  12 1840.36 317.983   1
   1  12  12 2354.17 304.088   1
  -1 -12 -13 2745.19 389.723   1
  -1 -12 -13 2699.95 338.665   1
   1  12  13 3569.23 400.872   1
   1  12  13 3690.41 463.725   1
  -1 -12 -14  666.83 186.460   1
  -1 -12 -14  882.53 224.753   1
   1  12  14 1156.89 268.218   1
   1  12  14 1204.39 233.963   1
  -1 -12 -15  13786. 977.540   1
  -1 -12 -15  12475. 816.771   1
   1  12  15  11814. 758.765   1
  -1 -12 -16 1266.60 243.496   1
  -1 -12 -16 1413.15 265.632   1
   1 -13 -16 2628.85 348.844   1
   1 -13 -16 3690.41 392.793   1
   1 -13 -15 1300.53 265.794   1
   1 -13 -15 1617.38 300.694   1
  -1  13  15 1599.13 285.829   1
   1 -13 -14 4155.76 462.110   1
   1 -13 -14 4761.67 481.822   1
  -1  13  14 4364.19 477.460   1
  -1  13  14 3811.60 439.651   1
   1 -13 -13 2174.82 348.036   1
   1 -13 -13 2480.20 355.307   1
  -1  13  13 2468.89 369.203   1
  -1  13  13 2491.51 347.713   1
   1 -13 -12 2459.20 357.893   1
  -1  13  12 1799.97 304.411   1
   1 -13 -11 2746.81 361.609  -1
   1 -13 -11 2249.15 329.294   1
  -1  13  11 2955.24 370.657   1
  -1  13  11 2352.56 343.028   1
   1 -13 -10  39651. 2037.48   1
  -1  13  10  40669. 2069.80   1
   1 -13  -9  10709. 773.145  -1
   1 -13  -9 9846.49 729.035  -1
  -1  13   9  10250. 756.664   1
  -1  13   9 9891.73 729.519   1
  -1  13   8  12732. 838.584   1
  -1  13   8  14270. 928.582   1
   1 -13  -7  62046. 2913.23   1
   1 -13  -7  60252. 2850.22   1
  -1  13   7  60462. 2850.22   1
  -1  13   7  61141. 2880.91   1
   1 -13  -6  36419. 1833.90   1
   1 -13  -6  35305. 1777.35   1
  -1  13   6  33430. 1709.48   1
  -1  13   6  35886. 1811.28   1
   1 -13  -5 6152.85 499.111   1
  -1  13   5 5937.95 489.416   1
   1 -13  -4  23623. 1258.52   1
   1 -13  -4  23719. 1255.29   1
  -1  13   4  24107. 1278.88   1
  -1  13   4  25513. 1330.10   1
  -1  13   3  40685. 1938.92   1
   1 -13  -2  80950. 3566.00   1
   1 -13  -2  81273. 3588.62   1
   1  13  -2  81726. 3473.90   1
   1  13  -2  84149. 3549.84   1
  -1  13   2  82743. 3653.25   1
  -1  13   2  82954. 3656.48   1
   1 -13  -1 113912. 4879.62   1
   1 -13  -1 119454. 5125.22   1
  -1 -13   1 122491. 5160.76   1
   1  13  -1 120294. 5075.13   1
  -1  13   1 118549. 5079.98  -1
  -1  13   1 116836. 5021.81   1
   1 -13   0  16127. 837.453   1
   1 -13   0  15070. 780.901   1
  -1 -13   0  14933. 765.389   1
  -1 -13   0  16116. 831.797   1
   1  13   0  15762. 811.762   1
   1  13   0  16481. 834.867   1
  -1  13   0  16869. 858.458   1
  -1  13   0  16049. 837.776   1
   1 -13   1  46841. 2081.11   1
  -1 -13  -1  47746. 2153.82  -1
  -1 -13  -1  49184. 2237.84   1
   1  13   1  45338. 2073.03   1
   1  13   1  46356. 2102.11   1
  -1  13  -1  47940. 2129.58   1
   1 -13   2  80982. 3459.36   1
   1 -13   2  86217. 3643.56   1
  -1 -13  -2  82033. 3596.70   1
  -1 -13  -2  83923. 3706.57   1
   1  13   2  79690. 3522.37   1
   1  13   2  78720. 3465.82   1
  -1  13  -2  82420. 3517.53   1
  -1  13  -2  83826. 3546.61   1
   1 -13   3  71207. 2982.71   1
   1 -13   3  65713. 2800.13   1
  -1 -13  -3  70868. 3197.61   1
   1  13   3  71595. 3221.84   1
  -1  13  -3  68525. 2921.31   1
  -1  13  -3  67200. 2814.67   1
   1 -13   4 118355. 4945.87   1
   1 -13   4 113637. 4701.89   1
  -1 -13  -4 115721. 5033.12   1
  -1 -13  -4 119179. 5212.47   1
   1  13   4 123719. 5396.67   1
   1  13   4 120811. 5251.25   1
  -1  13  -4 109678. 4533.85   1
  -1  13  -4 114623. 4792.37   1
   1 -13   5  59751. 2504.44   1
  -1 -13  -5  62466. 2863.14   1
   1  13   5  59557. 2751.65   1
  -1  13  -5  62320. 2614.31   1
  -1 -13  -6  40879. 2029.41   1
  -1 -13  -6  36904. 1824.20   1
   1  13   6  37890. 1909.84   1
   1  13   6  39732. 1934.07   1
  -1  13  -6  40265. 1717.56   1
  -1  13  -6  40976. 1736.95   1
  -1 -13  -7 1374.53 234.933   1
  -1 -13  -7 1864.60 283.567   1
   1  13   7 2336.40 317.498   1
   1  13   7 2388.11 300.694   1
  -1 -13  -8  123.98 126.595  -1
   1  13   8  130.20 110.470   1
  -1 -13  -9 4092.74 439.166   1
  -1 -13  -9 5412.82 483.761   1
   1  13   9 5354.66 522.055   1
   1  13   9 4611.40 440.297   1
  -1 -13 -10  12766. 835.029   1
  -1 -13 -10  12925. 892.712   1
   1  13  10  14935. 1006.46   1
   1  13  10  13165. 854.418   1
  -1 -13 -11 5928.25 559.702   1
  -1 -13 -11 6353.20 549.361   1
   1  13  11 5820.00 562.449  -1
   1  13  11 5669.73 500.403   1
  -1 -13 -12 6860.55 584.423   1
  -1 -13 -12 6380.67 592.987   1
   1  13  12 5954.11 577.314   1
  -1 -13 -13 3851.99 404.912   1
   1  13  13 4339.95 442.074   1
  -1 -13 -14  648.89 207.788   1
  -1 -13 -14  538.37 173.857   1
   1  13  14  421.72 152.642   1
  -1 -13 -15  532.23 214.736   1
  -1 -13 -15  962.03 219.098   1
   1  13  15  539.51 166.747   1
  -1 -13 -16 2771.04 359.670   1
  -1 -13 -16 3186.29 354.015  -1
   1  13  16 3267.08 364.194   1
   1 -14 -16 4457.90 456.616   1
   1 -14 -16 4835.99 461.787   1
   1 -14 -15  856.36 257.715   1
   1 -14 -15 1405.56 276.135   1
  -1  14  15 1429.63 274.842   1
  -1  14  14 5600.25 530.295   1
   1 -14 -13  21651. 1300.37   1
   1 -14 -13  22734. 1348.36   1
  -1  14  13  18969. 1148.33   1
  -1  14  13  18985. 1246.89   1
   1 -14 -12 5689.12 549.200   1
   1 -14 -12 5572.79 537.728   1
  -1  14  12 3848.76 449.022   1
  -1  14  12 5244.78 501.050   1
   1 -14 -11  14280. 954.273  -1
   1 -14 -11  13792. 939.892   1
  -1  14  11  15389. 1022.14   1
  -1  14  11  14317. 951.041   1
   1 -14 -10  411.54 155.518   1
   1 -14 -10  375.99 158.345   1
  -1  14  10  326.39 143.092   1
  -1  14  10  670.38 202.294   1
   1 -14  -9 8402.00 669.413   1
   1 -14  -9 8056.22 642.430   1
  -1  14   9 8642.75 674.745   1
  -1  14   9 7632.89 633.543   1
   1 -14  -8 9542.73 701.405   1
  -1  14   8 8647.59 673.614   1
   1 -14  -7  59299. 2821.13  -1
   1 -14  -7  61367. 2892.23   1
  -1  14   7  61399. 2893.84   1
  -1  14   7  59573. 2825.98   1
   1 -14  -6  46906. 2281.46   1
   1 -14  -6  51834. 2468.89   1
  -1  14   6  52141. 2497.98   1
  -1  14   6  45775. 2232.99   1
   1 -14  -5 3212.15 347.390   1
  -1  14   5 2771.04 331.879   1
   1 -14  -4 183390. 7855.87   1
   1 -14  -4 184844. 7915.65   1
  -1  14   4 186136. 7973.82   1
  -1  14   4 185005. 7918.88   1
   1 -14  -3  23089. 1210.37   1
   1 -14  -3  23105. 1220.55   1
  -1 -14   3  22281.  999.84   1
  -1 -14   3  22378. 965.583  -1
   1  14  -3  22411. 1004.36   1
   1  14  -3  25109. 1085.15  -1
  -1  14   3  23477. 1232.67   1
  -1  14   3  22847. 1210.21   1
   1 -14  -2  16040. 897.236   1
   1 -14  -2  15095. 847.955   1
  -1 -14   2  13626. 679.915   1
  -1 -14   2  16465. 768.298   1
   1  14  -2  14794. 712.069   1
   1  14  -2  15266. 749.878   1
  -1  14   2  16145. 901.599   1
  -1  14   2  16723. 920.180   1
   1 -14  -1 194862. 8237.19   1
   1 -14  -1 201163. 8486.01   1
  -1 -14   1 196639. 8217.80   1
   1  14  -1 193569. 8098.23   1
  -1  14   1 195670. 8261.42   1
  -1  14   1 196801. 8324.44   1
   1 -14   0  38778. 1790.27   1
   1 -14   0  35159. 1630.31   1
  -1 -14   0  34594. 1612.70   1
   1  14   0  39748. 1811.28   1
   1  14   0  42753. 1948.62   1
  -1  14   0  36112. 1683.63   1
  -1  14   0  43206. 1959.93   1
   1 -14   1 123008. 5204.39   1
   1 -14   1 115317. 4908.70  -1
  -1 -14  -1 126353. 5399.90   1
  -1 -14  -1 125044. 5370.81   1
   1  14   1 122701. 5272.25   1
   1  14   1 115317. 4950.71   1
  -1  14  -1 116949. 4955.56   1
  -1  14  -1 120827. 5139.76   1
  -1 -14  -2  26741. 1323.96   1
  -1 -14  -2  24140. 1239.62   1
   1  14   2  24220. 1225.08   1
   1  14   2  25594. 1296.17   1
  -1  14  -2  23526. 1108.58  -1
   1 -14   3  95233. 3974.79   1
   1 -14   3 108709. 4588.78   1
  -1 -14  -3 105914. 4617.87   1
  -1 -14  -3 106156. 4663.11   1
   1 -14   4 5916.94 326.224   1
  -1 -14  -4 5264.17 432.541   1
  -1 -14  -4 6606.88 515.915   1
   1  14   4 6191.62 498.788   1
   1  14   4 6794.31 508.805   1
  -1  14  -4 6585.87 354.823   1
   1 -14   5  14049. 619.324   1
  -1 -14  -5  12016. 759.734   1
   1  14   5  10843. 710.453   1
   1  14   5  11223. 749.716   1
  -1  14  -5  11167. 501.373   1
  -1 -14  -6  25109. 1323.15   1
  -1 -14  -6  23219. 1295.68   1
   1  14   6  24899. 1334.95   1
   1  14   6  27339. 1472.45   1
  -1 -14  -7  18016. 1085.47   1
  -1 -14  -7  18630. 1080.46   1
   1  14   7  19906. 1158.18   1
   1  14   7  20181. 1141.38   1
  -1 -14  -8  187.43 111.892   1
  -1 -14  -8  121.26 107.012   1
   1  14   8  314.91 146.582   1
  -1 -14  -9  23930. 1378.25   1
  -1 -14  -9  21393. 1217.97   1
   1  14   9  22217. 1310.39   1
   1  14   9  23348. 1304.09   1
  -1 -14 -10  28599. 1587.17   1
  -1 -14 -10  27549. 1479.40   1
   1  14  10  27355. 1560.19   1
   1  14  10  26806. 1448.05   1
  -1 -14 -11 5186.62 521.085   1
  -1 -14 -11 5750.52 516.400   1
   1  14  11 5965.42 584.423   1
   1  14  11 5028.27 473.743   1
  -1 -14 -12 1298.27 252.383   1
  -1 -14 -12 1429.31 277.104   1
   1  14  12 1423.49 247.697   1
   1  14  12 1406.85 281.467   1
  -1 -14 -13  238.16 128.421   1
  -1 -14 -13  376.15 180.158   1
   1  14  13  364.84 159.008   1
   1  14  13   95.67 133.883   1
  -1 -14 -14 4002.26 470.189   1
  -1 -14 -14 3863.30 436.419   1
   1  14  14 4878.00 467.280   1
  -1 -14 -15  281.95 165.132   1
  -1 -14 -15  187.59 145.338   1
   1  14  15  412.99 154.080   1
  -1 -14 -16 2338.02 328.647   1
   1 -15 -16 3664.56 444.013   1
   1 -15 -16 3894.00 412.182   1
   1 -15 -15 3808.37 432.864   1
   1 -15 -15 4133.14 468.088   1
  -1  15  15 4865.08 484.730   1
   1 -15 -14 6091.45 564.065   1
  -1  15  14 6719.98 640.491   1
   1 -15 -13 4272.09 470.673   1
   1 -15 -13 4112.13 463.402   1
  -1  15  13 4575.86 474.066   1
  -1  15  13 3905.31 463.241   1
   1 -15 -12 3031.18 380.675   1
   1 -15 -12 4123.44 460.494   1
  -1  15  12 3433.51 400.226   1
  -1  15  12 3667.79 434.319   1
   1 -15 -11 4538.69 484.246   1
   1 -15 -11 4070.12 446.760   1
  -1  15  11 2396.18 352.561   1
  -1  15  11 3609.63 420.261   1
   1 -15 -10 1992.24 309.096   1
   1 -15 -10 2221.68 337.049   1
  -1  15  10 1627.08 284.214   1
  -1  15  10 1778.96 288.091   1
   1 -15  -9  49750. 2462.43  -1
  -1  15   9  54112. 2698.33   1
  -1  15   9  48829. 2412.34   1
   1 -15  -8 7240.26 592.502   1
   1 -15  -8 8356.75 652.447   1
  -1  15   8 8835.02 688.802   1
  -1  15   8 7712.06 614.477   1
   1 -15  -7 3645.17 393.924   1
   1 -15  -7 3459.36 389.885  -1
  -1  15   7 3179.83 366.456   1
  -1  15   7 3764.74 409.113   1
   1 -15  -6  42527. 2111.81   1
   1 -15  -6  41800. 2056.87   1
  -1  15   6  40604. 2026.17   1
  -1  15   6  37793. 1906.61   1
   1 -15  -5  11436. 754.725   1
   1 -15  -5 9802.87 687.186   1
  -1  15   5 9450.63 664.242   1
  -1  15   5  10420. 713.200   1
   1 -15  -4 6614.96 519.631   1
   1 -15  -4 6624.65 518.500   1
  -1 -15   4 6143.15 268.702   1
  -1 -15   4 6750.68 302.310   1
  -1  15   4 6584.26 521.247   1
  -1  15   4 5826.46 481.337   1
   1 -15  -3  96074. 4252.70   1
   1 -15  -3  96009. 4249.47   1
  -1 -15   3 100905. 4209.08   1
  -1 -15   3  97140. 4091.13   1
   1  15  -3  91194. 3813.21   1
   1  15  -3  89804. 3788.98  -1
  -1  15   3  93343. 4144.45   1
   1 -15  -2 379059.  15838.   1
  -1 -15   2 352238.  14576.   1
  -1 -15   2 346259.  14361.   1
   1  15  -2 393116.  16271.   1
   1  15  -2 368718.  15287.   1
  -1  15   2 388431.  16222.   1
   1 -15  -1  50654. 2321.86  -1
   1 -15  -1  50364. 2299.24   1
  -1 -15   1  54468. 2389.72   1
  -1 -15   1  50784. 2255.61   1
   1  15  -1  50864. 2245.92   1
   1  15  -1  50170. 2237.84   1
  -1  15   1  51559. 2362.25   1
  -1  15   1  51995. 2365.48   1
   1 -15   0 9266.43 567.619   1
   1 -15   0 7922.11 497.980   1
  -1 -15   0 8570.04 531.426   1
   1  15   0 8933.58 545.160   1
   1  15   0 8662.13 524.317   1
  -1  15   0 8091.77 515.268   1
  -1  15   0 9009.52 543.544   1
   1 -15   1  64001. 2813.05   1
   1 -15   1  64001. 2793.66   1
  -1 -15  -1  63015. 2806.59   1
  -1 -15  -1  63015. 2830.83   1
   1  15   1  65326. 2906.77   1
   1  15   1  68395. 3048.95   1
  -1  15  -1  65261. 2869.60   1
  -1  15  -1  64631. 2817.90   1
   1 -15   2 4283.40 302.149   1
  -1 -15  -2 4579.09 390.531   1
   1 -15   3  64356. 2774.27   1
   1 -15   3  68961. 2913.23   1
  -1 -15  -3  67620. 3053.80   1
  -1 -15  -3  69042. 3144.28   1
   1  15   3  67668. 3060.27   1
   1  15   3  64405. 2952.01   1
  -1  15  -3  64566. 2785.58   1
  -1  15  -3  63306. 2677.33   1
   1 -15   4  15141. 719.986   1
   1 -15   4  14986. 662.142   1
  -1 -15  -4  13770. 841.331   1
  -1 -15  -4  15317. 891.581   1
   1  15   4  15368. 922.281   1
   1  15   4  14586. 866.536   1
  -1  15  -4  15196. 724.672   1
  -1  15  -4  15166. 663.596   1
   1 -15   5  56164. 2346.10  -1
  -1 -15  -5  59880. 2777.51   1
  -1 -15  -5  60882. 2853.45   1
   1  15   5  60963. 2827.59   1
   1  15   5  58329. 2753.27   1
  -1  15  -5  58636. 2449.50   1
  -1 -15  -6  10894. 753.433  -1
  -1 -15  -6 9376.30 656.002   1
   1  15   6 8555.49 626.918   1
   1  15   6 8487.63 647.923   1
  -1 -15  -7  12500. 847.147   1
  -1 -15  -7  13173. 849.409   1
   1  15   7  12335. 803.683   1
   1  15   7  11577. 807.399   1
  -1 -15  -8  826.30 207.141   1
  -1 -15  -8  802.71 199.871   1
   1  15   8  481.98 194.377   1
   1  15   8  697.69 177.896   1
  -1 -15  -9  14093. 908.385   1
   1  15   9  12671. 840.684   1
  -1 -15 -10 8020.67 670.867   1
  -1 -15 -10 8309.90 636.936   1
   1  15  10 8031.98 682.339   1
   1  15  10 8264.66 634.997   1
  -1 -15 -11 8437.54 656.648   1
  -1 -15 -11 9125.86 728.550  -1
   1  15  11 8967.51 735.336   1
   1  15  11 8586.19 656.325   1
  -1 -15 -12  13065. 931.652   1
  -1 -15 -12  13476. 890.127  -1
   1  15  12  13994. 984.811   1
   1  15  12  13388. 863.305   1
  -1 -15 -13 4797.22 470.996   1
  -1 -15 -13 4302.79 478.752   1
   1  15  13 5026.66 539.667  -1
   1  15  13 4474.06 449.991   1
  -1 -15 -14 4768.13 473.420   1
  -1 -15 -14 5385.36 547.422   1
  -1 -15 -15 1613.02 281.144   1
  -1 -15 -15 1778.96 330.101  -1
   1  15  15 1757.96 270.480   1
   1  15  16 3292.94 409.597   1
   1 -16 -15 6875.09 597.188   1
   1 -16 -15 7550.48 640.491   1
  -1  16  15 6461.46 554.532   1
   1 -16 -14 6689.28 597.511   1
   1 -16 -14 7497.17 640.491   1
  -1  16  14 6493.77 590.563   1
   1 -16 -13  923.73 232.024   1
   1 -16 -13 1017.29 240.426   1
  -1  16  13  974.63 234.771   1
  -1  16  13 1028.76 251.575   1
   1 -16 -12  12248. 879.463   1
   1 -16 -12  12682. 892.389   1
  -1  16  12  11900. 866.375   1
  -1  16  12  11370. 811.762   1
   1 -16 -11  11986. 849.571   1
  -1  16  11  14304. 973.339   1
   1 -16 -10 6644.04 594.926   1
   1 -16 -10 6404.91 579.414  -1
  -1  16  10 7552.10 637.421   1
  -1  16  10 6395.21 565.842   1
   1 -16  -9  14493. 965.422   1
   1 -16  -9  14279. 951.526   1
  -1  16   9  16642. 1046.86   1
   1 -16  -8  55873. 2704.80   1
   1 -16  -8  58103. 2796.89   1
  -1  16   8  52900. 2569.07   1
  -1  16   8  56810. 2753.27  -1
   1 -16  -7 4041.04 439.004   1
   1 -16  -7 4671.19 455.000   1
  -1  16   7 4490.22 454.839   1
  -1  16   7 4320.56 443.852   1
   1 -16  -6  38035. 1909.84   1
   1 -16  -6  41364. 2074.65   1
  -1  16   6  41299. 2060.10   1
  -1  16   6  44628. 2197.44   1
   1 -16  -5  34222. 1738.57   1
   1 -16  -5  40378. 2008.40   1
  -1  16   5  41154. 2035.87   1
  -1  16   5  38278. 1919.53   1
   1 -16  -4  17208. 1006.79   1
  -1 -16   4  18113. 788.333   1
  -1 -16   4  19680. 828.243   1
   1  16  -4  17790. 780.255   1
  -1  16   4  18937. 1082.89   1
   1 -16  -3  18727. 1049.76   1
   1 -16  -3  19082. 1068.83   1
  -1 -16   3  19955. 891.096   1
  -1 -16   3  18824. 880.755   1
   1  16  -3  21974. 984.811   1
   1  16  -3  21571. 996.929   1
  -1  16   3  19308. 1062.04   1
  -1  16   3  20892. 1139.76   1
   1 -16  -2 2268.54 263.209   1
  -1 -16   2 3124.90 225.723   1
   1 -16  -1  45225. 2098.88   1
   1 -16  -1  44434. 2071.41   1
  -1 -16   1  49119. 2181.29   1
  -1 -16   1  45969. 2074.65   1
   1  16  -1  45435. 2027.79   1
   1  16  -1  45080. 2040.72   1
  -1  16   1  47407. 2187.75   1
  -1  16   1  44983. 2102.11   1
   1 -16   0  28308. 1367.91   1
   1 -16   0  25400. 1259.33   1
  -1 -16   0  27016. 1301.34   1
  -1 -16   0  26385. 1295.85   1
   1  16   0  28680. 1377.77   1
   1  16   0  27517. 1344.80   1
  -1  16   0  29762. 1446.27   1
  -1  16   0  26127. 1274.68   1
   1 -16   1  75327. 3288.09   1
   1 -16   1  78365. 3401.19   1
  -1 -16  -1  81596. 3608.01   1
  -1 -16  -1  80110. 3522.37   1
   1  16   1  76555. 3399.58   1
   1  16   1  76361. 3373.72  -1
  -1  16  -1  76232. 3333.33  -1
  -1  16  -1  75521. 3276.78   1
   1 -16   2  50832. 2257.23   1
   1 -16   2  52076. 2278.23  -1
  -1 -16  -2  50977. 2376.80  -1
   1  16   2  55744. 2570.69   1
  -1  16  -2  51091. 2232.99   1
  -1  16  -2  51882. 2305.70   1
   1 -16   3  12343. 594.926   1
   1 -16   3  13075. 671.190   1
  -1 -16  -3  13117. 807.238  -1
  -1 -16  -3  14301. 840.846   1
   1  16   3  13899. 847.309   1
   1  16   3  13222. 798.028   1
  -1  16  -3  12517. 649.700  -1
  -1  16  -3  12616. 606.075   1
   1 -16   4  87833. 3722.73   1
   1 -16   4  85943. 3582.16   1
  -1 -16  -4  91000. 4047.50   1
   1  16   4  87833. 3923.09   1
  -1  16  -4  89707. 3803.52   1
  -1  16  -4  87688. 3648.40   1
   1 -16   5 6820.16 309.258   1
  -1 -16  -5 6088.21 518.985   1
  -1 -16  -5 7086.76 547.261   1
   1  16   5 7733.07 604.459   1
   1  16   5 6871.86 538.697   1
  -1  16  -5 7212.79 327.355   1
  -1 -16  -6  14715. 935.207   1
  -1 -16  -6  15180. 929.390   1
   1  16   6  14424. 897.721   1
   1  16   6  14514. 929.713   1
  -1 -16  -7 5611.56 515.592   1
   1  16   7 5750.52 528.356   1
  -1 -16  -8  21845. 1285.67   1
  -1 -16  -8  22944. 1294.07   1
   1  16   8  21603. 1226.85   1
   1  16   8  22120. 1305.38   1
  -1 -16  -9  11953. 816.448   1
  -1 -16  -9  13729. 938.600  -1
   1  16   9  11866. 801.583   1
   1  16   9  11953. 868.475   1
  -1 -16 -10 5083.21 479.237   1
  -1 -16 -10 6259.49 575.860   1
   1  16  10 5401.51 547.099   1
   1  16  10 5713.36 513.330   1
  -1 -16 -11  21037. 1274.19   1
   1  16  11  23719. 1413.80  -1
  -1 -16 -12 2788.82 358.377   1
   1  16  12 2632.09 333.656   1
  -1 -16 -13  880.11 216.351   1
  -1 -16 -13  821.62 221.199   1
   1  16  13 1236.71 248.344   1
  -1 -16 -14  355.95 166.909   1
  -1 -16 -14  154.74 126.402   1
   1  16  14  556.15 186.460   1
  -1 -16 -15 7295.19 593.310   1
  -1 -16 -15 7901.11 681.208   1
   1  16  15 6815.31 540.474   1
   1 -17 -15 2011.63 305.380   1
   1 -17 -15 1984.16 322.184   1
  -1  17  15 1953.46 298.917   1
   1 -17 -14 3525.61 440.943   1
   1 -17 -14 4215.54 465.503   1
  -1  17  14 4971.72 509.613  -1
   1 -17 -13  428.99 166.263   1
   1 -17 -13  357.89 187.591   1
  -1  17  13  617.55 205.364   1
   1 -17 -12 3094.20 408.951   1
   1 -17 -12 2729.03 384.553   1
  -1  17  12 2837.29 365.487   1
   1 -17 -11  727.58 205.203   1
   1 -17 -11  485.70 193.407   1
  -1  17  11  789.79 215.705  -1
  -1  17  11  579.74 180.481   1
   1 -17 -10  15408. 1012.76   1
   1 -17 -10  15612. 1021.17   1
  -1  17  10  15128. 988.365   1
  -1  17  10  14505. 971.561  -1
   1 -17  -9 6571.33 577.799   1
   1 -17  -9 6476.00 584.747   1
  -1  17   9 6865.40 603.974   1
  -1  17   9 6099.53 551.785   1
   1 -17  -8 4839.23 481.337  -1
   1 -17  -8 5084.82 505.574   1
  -1  17   8 3641.94 399.579   1
  -1  17   8 4092.74 446.760   1
   1 -17  -7  37486. 1913.07   1
  -1  17   7  39360. 2010.02   1
   1 -17  -6  11747. 794.958   1
   1 -17  -6  12669. 855.065   1
  -1  17   6  11624. 785.102   1
  -1  17   6  12343. 827.758   1
   1 -17  -5  44127. 2155.43   1
   1 -17  -5  41137. 2052.03   1
  -1  17   5  43383. 2140.89   1
  -1  17   5  42672. 2116.66   1
   1 -17  -4  17143. 1015.51   1
  -1 -17   4  17418. 775.246   1
   1  17  -4  16287. 734.528   1
  -1  17   4  18048. 1054.45   1
   1 -17  -3  52868. 2485.05   1
   1 -17  -3  53821. 2530.29  -1
  -1 -17   3  53450. 2283.08  -1
  -1 -17   3  53854. 2339.63   1
   1  17  -3  53724. 2302.47  -1
   1  17  -3  54031. 2349.33   1
  -1  17   3  51608. 2425.27   1
  -1  17   3  52803. 2489.90   1
   1 -17  -2  27678. 1411.05   1
   1 -17  -2  27016. 1391.98   1
  -1 -17   2  24414. 1163.19   1
  -1 -17   2  26870. 1238.00   1
   1  17  -2  22831. 1114.88   1
   1  17  -2  21457. 1020.20   1
  -1  17   2  22540. 1205.69   1
  -1  17   2  26337. 1355.63   1
   1 -17  -1  84004. 3708.19  -1
   1 -17  -1  88803. 3921.47   1
   1  17  -1  85296. 3690.41   1
   1  17  -1  83503. 3633.86   1
  -1  17   1  85151. 3771.20   1
  -1  17   1  84731. 3738.89   1
   1 -17   0  30910. 1502.83   1
   1 -17   0  30603. 1474.55   1
  -1 -17   0  32768. 1573.11   1
  -1 -17   0  33495. 1581.19   1
   1  17   0  31491. 1516.56   1
   1  17   0  30037. 1444.01   1
  -1  17   0  32380. 1545.64   1
  -1  17   0  32041. 1551.95   1
   1 -17   1 7870.41 501.858   1
   1 -17   1 7453.54 464.695   1
  -1 -17  -1 7490.70 512.683   1
  -1 -17  -1 9403.77 592.987   1
   1  17   1 8584.58 573.113   1
   1  17   1 8190.33 540.798   1
  -1  17  -1 8733.23 523.347   1
  -1  17  -1 8295.35 524.640   1
   1 -17   2  21441. 1056.39   1
   1 -17   2  22104. 1054.13   1
  -1 -17  -2  23542. 1222.81   1
  -1 -17  -2  21053. 1125.87   1
   1  17   2  20165. 1073.52   1
   1  17   2  21393. 1151.88   1
  -1  17  -2  23089. 1093.23   1
  -1  17  -2  21312. 1055.26   1
   1 -17   3  54597. 2392.95   1
  -1 -17  -3  59767. 2780.74   1
  -1 -17  -3  57214. 2641.78   1
   1  17   3  59105. 2750.04   1
   1  17   3  56746. 2628.85   1
  -1  17  -3  56827. 2494.75   1
   1 -17   4 2089.19 177.088   1
   1 -17   4 2455.97 153.789   1
  -1 -17  -4 2405.88 292.939   1
   1  17   4 1753.11 251.252   1
  -1  17  -4 2055.26 133.559   1
   1 -17   5  23283. 984.972   1
  -1 -17  -5  21247. 1185.49   1
  -1 -17  -5  21231. 1209.73   1
   1  17   5  19825. 1129.91   1
   1  17   5  22669. 1284.05   1
  -1  17  -5  21797. 922.927   1
  -1 -17  -6  38988. 1972.85   1
  -1 -17  -6  40588. 2013.25   1
   1  17   6  45371. 2255.61   1
   1  17   6  42139. 2085.96   1
  -1 -17  -7 1137.18 241.719   1
  -1 -17  -7  829.37 208.434   1
   1  17   7  739.54 203.102   1
   1  17   7  752.46 188.883   1
  -1 -17  -8 9996.76 728.873   1
  -1 -17  -8 8773.62 700.112   1
  -1 -17  -9  24689. 1426.08   1
  -1 -17  -9  21651. 1250.44   1
   1  17   9  22734. 1358.86   1
   1  17   9  23736. 1323.80   1
  -1 -17 -10  21231. 1282.60   1
  -1 -17 -10  22508. 1283.08   1
   1  17  10  21037. 1218.13   1
   1  17  10  22281. 1350.14   1
  -1 -17 -11  699.95 192.276   1
  -1 -17 -11  789.46 221.845   1
   1  17  11  851.67 208.919   1
   1  17  11  886.41 228.470  -1
  -1 -17 -12  10515. 765.874   1
  -1 -17 -12  10549. 813.055   1
   1  17  12 9575.04 697.204   1
   1  17  12 9581.51 779.447   1
  -1 -17 -13 9890.12 770.398   1
  -1 -17 -13  10380. 751.655   1
   1  17  13  10506. 739.860   1
  -1 -17 -14 2081.11 317.660   1
   1  17  14 1976.08 308.935   1
  -1 -17 -15  507.19 169.009   1
  -1 -17 -15  911.13 243.819   1
   1  17  15  982.06 216.675   1
   1 -18 -15  967.04 221.199   1
  -1  18  15  887.22 217.159   1
   1 -18 -14 4583.93 487.962   1
  -1  18  14 4288.25 472.612   1
   1 -18 -13  13745. 960.089   1
   1 -18 -13  14476. 968.653   1
  -1  18  13  15505. 1004.85   1
   1 -18 -12  190.50 156.616   1
   1 -18 -12   45.81 109.824   1
  -1  18  12  279.53 151.494   1
  -1  18  12  183.39 141.234   1
   1 -18 -11  23364. 1362.42   1
   1 -18 -11  22912. 1362.42   1
  -1  18  11  21926. 1315.07   1
  -1  18  11  23703. 1370.82   1
   1 -18 -10  347.87 157.004   1
   1 -18 -10  470.83 173.857   1
  -1  18  10  471.48 182.097   1
  -1  18  10  762.16 203.425   1
   1 -18  -9  15127. 1003.55   1
   1 -18  -9  16691. 1061.40   1
  -1  18   9  14026. 954.273   1
  -1  18   9  16114. 1031.02  -1
   1 -18  -8  11412. 835.837   1
   1 -18  -7  25271. 1401.84   1
   1 -18  -7  24624. 1397.80   1
  -1  18   7  24705. 1388.59   1
  -1  18   7  25852. 1441.27   1
   1 -18  -6  27371. 1482.47   1
   1 -18  -6  28534. 1555.34   1
  -1  18   6  27581. 1499.92   1
  -1  18   6  25852. 1403.46   1
   1 -18  -5  29407. 1542.90   1
   1 -18  -5  28001. 1509.61   1
  -1  18   5  27613. 1492.16   1
  -1  18   5  28712. 1536.43   1
   1 -18  -4  33737. 1732.10   1
  -1 -18   4  31863. 1385.84   1
   1  18  -4  34868. 1475.52   1
   1  18  -4  35805. 1549.68   1
  -1  18   4  34012. 1743.41   1
   1 -18  -3  21247. 1178.86   1
  -1 -18   3  23606. 1105.83   1
  -1 -18   3  21474. 976.409   1
   1  18  -3  22395. 1026.17   1
   1  18  -3  22007. 1040.23   1
  -1  18   3  22718. 1241.72   1
   1 -18  -2  176.44  99.208   1
   1 -18  -2  250.77 106.738   1
  -1 -18   2  371.63  90.160   1
  -1 -18   2  603.33 103.280   1
   1  18  -2  241.23  82.453   1
   1  18  -2  183.39  71.659   1
  -1  18   2  313.62 125.060  -1
  -1  18   2  745.03 158.814   1
   1 -18  -1  14758. 840.361   1
  -1 -18   1  15844. 850.217   1
  -1 -18   1  14057. 744.384   1
   1  18  -1  15484. 819.679   1
   1  18  -1  14531. 793.019   1
  -1  18   1  14561. 837.937   1
   1 -18   0  40265. 1887.22   1
   1 -18   0  40734. 1926.00   1
  -1 -18   0  39021. 1843.59   1
  -1 -18   0  43173. 1992.24   1
   1  18   0  40071. 1871.06   1
   1  18   0  39182. 1851.67   1
  -1  18   0  36807. 1762.80   1
  -1  18   0  40863. 1909.84   1
  -1 -18  -1 4482.14 383.583   1
   1  18   1 3939.24 356.600   1
  -1  18  -1 3751.81 320.407   1
  -1  18  -1 4297.94 329.294   1
   1 -18   2 3701.73 300.533   1
  -1 -18  -2 2893.84 313.459   1
   1  18   2 4918.40 421.554   1
   1  18   2 3590.24 339.796  -1
   1 -18   3 186621. 7807.39   1
   1 -18   3 161431. 6799.15   1
  -1 -18  -3 164808. 7077.06   1
   1  18   3 164808. 7088.38   1
  -1  18  -3 185005. 7731.45   1
  -1  18  -3 172402. 7258.03  -1
   1 -18   4 7973.82 449.830   1
  -1 -18  -4 7616.73 573.436   1
   1  18   4 7645.82 573.759   1
  -1  18  -4 7665.20 436.904   1
  -1  18  -4 8196.79 394.409   1
   1 -18   5  10646. 528.033   1
   1 -18   5  10976. 478.429   1
  -1 -18  -5 9893.35 691.387   1
  -1 -18  -5  10944. 763.289   1
   1  18   5  10401. 745.354   1
   1  18   5  10097. 704.475   1
  -1  18  -5  10443. 516.561   1
  -1  18  -5  12060. 522.055   1
  -1 -18  -6 6545.48 541.444   1
  -1 -18  -6 6526.09 558.571   1
   1  18   6 6169.00 552.270   1
   1  18   6 6356.43 534.496   1
  -1 -18  -7  22491. 1272.74   1
  -1 -18  -7  23154. 1335.59   1
   1  18   7  21231. 1213.12   1
   1  18   7  21635. 1272.74   1
  -1 -18  -8 2082.73 310.066   1
   1  18   8 1801.58 276.458   1
   1  18   9  16594. 1026.34   1
   1  18   9  16127. 1069.48   1
  -1 -18 -10  23429. 1329.78   1
  -1 -18 -10  24253. 1418.97   1
   1  18  10  25384. 1494.59   1
   1  18  10  23833. 1343.35   1
  -1 -18 -11 1455.16 276.296   1
  -1 -18 -11 1667.47 279.689   1
   1  18  11 1561.16 290.354   1
   1  18  11 1501.05 263.532   1
  -1 -18 -12 6304.73 563.095   1
  -1 -18 -12 6983.35 631.281   1
   1  18  12 8049.76 625.464   1
   1  18  12 8486.01 728.388   1
  -1 -18 -13 1429.95 284.052   1
   1  18  14  10924. 777.346   1
  -1 -18 -15  233.32 162.708   1
  -1 -18 -15  464.69 176.119   1
   1 -19 -15 5325.57 505.736   1
   1 -19 -15 5424.13 527.710   1
  -1  19  15 5336.88 495.071  -1
   1 -19 -14 2845.37 415.091   1
   1 -19 -14 3221.84 411.213   1
  -1  19  14 3284.86 419.615   1
   1 -19 -13 4422.36 465.341   1
   1 -19 -13 5309.41 537.728   1
  -1  19  13 4537.08 508.805   1
   1 -19 -12   22.39 101.939   1
   1 -19 -12   43.76 104.831   1
  -1  19  12   49.07 123.736   1
  -1  19  12  239.46 150.509  -1
   1 -19 -11 5424.13 539.667   1
   1 -19 -11 6191.62 570.689   1
  -1  19  11 6540.63 582.323   1
  -1  19  11 5627.72 555.340   1
   1 -19 -10  752.79 204.395   1
  -1  19  10  775.08 213.928   1
   1 -19  -9 7435.77 643.560   1
   1 -19  -9 8886.73 701.082   1
  -1  19   9 8322.82 673.614   1
  -1  19   9 9757.62 758.926   1
   1 -19  -8 1314.43 267.410   1
   1 -19  -8 1592.82 275.812   1
  -1  19   8 1162.06 249.636   1
  -1  19   8 1131.36 243.981   1
   1 -19  -7 3630.63 412.344   1
   1 -19  -7 4029.73 427.694   1
  -1  19   7 4318.95 449.022   1
  -1  19   7 3764.74 421.231   1
   1 -19  -6 5298.10 494.587   1
  -1  19   6 5883.01 523.994  -1
   1 -19  -5  879.79 207.303   1
   1 -19  -5  921.31 211.827   1
  -1  19   5  399.26 153.062   1
  -1  19   5  806.43 185.490   1
   1 -19  -4  51898. 2501.21   1
  -1 -19   4  59250. 2485.05   1
  -1 -19   4  57457. 2451.12   1
   1  19  -4  52416. 2247.53   1
   1  19  -4  53417. 2249.15   1
  -1  19   4  52351. 2518.98   1
   1 -19  -3  61981. 2888.99   1
  -1 -19   3  64194. 2753.27   1
   1  19  -3  57667. 2489.90   1
  -1  19   3  59315. 2780.74   1
   1 -19  -2  59719. 2769.43   1
   1 -19  -2  59008. 2727.42   1
  -1 -19   2  55986. 2493.13   1
  -1 -19   2  60268. 2636.93   1
   1  19  -2  61318. 2688.64   1
   1  19  -2  60349. 2674.10   1
  -1  19   2  60236. 2782.35   1
  -1  19   2  58507. 2716.11   1
   1 -19  -1  587.65 151.301   1
   1 -19  -1  438.03 129.504   1
  -1 -19   1  680.24 133.139   1
  -1 -19   1 1084.02 151.624  -1
   1  19  -1  669.09 129.972   1
   1  19  -1  527.39 122.346   1
  -1  19   1  755.53 160.801   1
  -1  19   1  387.62 124.382   1
   1 -19   0 9006.29 595.734   1
   1 -19   0 9668.76 610.599   1
  -1 -19   0 8825.33 561.318   1
  -1 -19   0  10380. 647.923   1
   1  19   0 9581.51 614.477   1
   1  19   0  10564. 643.076   1
  -1  19   0 9545.96 603.651   1
  -1  19   0  10191. 649.377   1
   1 -19   1  21522. 1089.35   1
   1 -19   1  20698. 1073.84   1
  -1 -19  -1  20779. 1103.73   1
  -1 -19  -1  22233. 1182.90  -1
   1  19   1  22007. 1175.47   1
   1  19   1  22217. 1160.61   1
  -1  19  -1  22007. 1104.05   1
  -1  19  -1  21183. 1097.43   1
   1 -19   2  68509. 2987.56   1
   1 -19   2  66327. 2939.08   1
  -1 -19  -2  69381. 3141.05   1
  -1 -19  -2  69947. 3187.91   1
   1  19   2  67652. 3061.88   1
   1  19   2  68735. 3139.44   1
  -1  19  -2  67087. 2931.00   1
  -1  19  -2  70609. 3113.59   1
   1 -19   3  28728. 1358.05   1
   1 -19   3  28486. 1297.62   1
  -1 -19  -3  29552. 1512.36   1
   1  19   3  28211. 1459.52   1
  -1  19  -3  29326. 1330.26  -1
  -1  19  -3  29181. 1377.77   1
   1 -19   4  25287. 1111.97   1
   1 -19   4  27129. 1258.20   1
  -1 -19  -4  24269. 1312.97  -1
   1  19   4  24608. 1330.91   1
  -1  19  -4  24414. 1072.71   1
  -1  19  -4  26078. 1216.19   1
   1 -19   5  25093. 1070.12   1
   1 -19   5  24851. 1118.92   1
  -1 -19  -5  26563. 1423.01   1
  -1 -19  -5  26838. 1467.28   1
   1  19   5  25723. 1394.41   1
  -1  19  -5  23623. 1002.91   1
  -1  19  -5  25658. 1152.53   1
  -1 -19  -6 5159.15 492.163   1
   1  19   6 5081.59 491.517  -1
  -1 -19  -7  10100. 728.227   1
  -1 -19  -7  10953. 794.312   1
   1  19   7  11685. 798.351   1
   1  19   7  10582. 780.901   1
  -1 -19  -8 7516.55 628.695   1
  -1 -19  -8 7933.42 643.399   1
   1  19   8 8477.94 697.689   1
   1  19   8 7789.62 619.809   1
  -1 -19  -9  13889. 914.202   1
  -1 -19  -9  13351. 926.482   1
   1  19   9  13432. 949.749   1
   1  19   9  11739. 807.561   1
  -1 -19 -10  16966. 1098.24   1
   1  19  10  17677. 1158.34   1
  -1 -19 -11  11278. 796.897   1
   1  19  11  10428. 751.494   1
  -1 -19 -12  19405. 1217.16   1
  -1 -19 -12  20084. 1196.80   1
   1  19  12  20989. 1316.53   1
   1  19  12  19373. 1142.67   1
  -1 -19 -13 2187.75 331.232   1
  -1 -19 -13 1471.64 283.567   1
   1  19  13 1745.03 290.030   1
  -1 -19 -14 7175.63 641.137   1
  -1 -19 -14 6012.27 539.828   1
   1  19  14 6471.15 565.357   1
  -1 -19 -15  750.69 192.923   1
  -1 -19 -15  706.74 218.290   1
   1  19  15  548.55 176.765   1
   1 -20 -15 5640.65 529.003   1
  -1  20  15 4814.99 471.158   1
  -1  20  14 2716.11 375.828   1
   1 -20 -13  442.88 174.665   1
   1 -20 -13  451.28 181.936   1
  -1  20  13  558.89 187.914   1
   1 -20 -12  14670. 1005.17   1
   1 -20 -12  16038. 1045.24   1
  -1  20  12  15605. 1013.41   1
   1 -20 -11 3076.42 404.912   1
  -1  20  11 3923.09 439.004   1
   1 -20 -10 1437.39 279.528   1
   1 -20 -10 1619.00 291.323   1
  -1  20  10 2347.71 349.006   1
  -1  20  10 1486.51 275.327   1
  -1  20   9 5089.67 514.945   1
  -1  20   9 4559.70 479.398   1
   1 -20  -8  56487. 2738.73   1
   1 -20  -8  57780. 2813.05   1
  -1  20   8  56762. 2785.58   1
  -1  20   8  57909. 2827.59   1
   1 -20  -7 6771.69 582.969   1
   1 -20  -7 8088.54 661.334   1
  -1  20   7 7455.15 622.555   1
  -1  20   7 7287.11 614.315   1
   1 -20  -6  55954. 2719.34   1
   1 -20  -6  56099. 2695.10   1
  -1  20   6  52545. 2562.61   1
  -1  20   6  56423. 2720.95   1
   1 -20  -5  82194. 3785.75   1
  -1  20   5  88076. 4020.03   1
  -1  20   5  84731. 3877.84  -1
   1 -20  -4  19276. 1131.52   1
  -1 -20   4  18921. 836.806   1
  -1 -20   4  19308. 894.166   1
   1  20  -4  18597. 868.637   1
   1  20  -4  19502. 871.061   1
  -1  20   4  20084. 1182.90   1
   1 -20  -3  68702. 3166.91   1
   1 -20  -3  68573. 3173.37   1
  -1 -20   3  68686. 2948.78   1
  -1 -20   3  73517. 3223.46   1
   1  20  -3  68202. 2939.08   1
   1  20  -3  70868. 3081.27   1
  -1  20   3  72710. 3333.33   1
  -1  20   3  69623. 3220.23   1
   1 -20  -2 7545.64 555.016   1
   1 -20  -2 6663.43 524.155   1
  -1 -20   2 6532.55 416.222   1
  -1 -20   2 5928.25 409.274   1
   1  20  -2 6446.92 436.257  -1
   1  20  -2 6118.91 402.003   1
  -1  20   2 6275.64 507.513   1
  -1  20   2 7193.40 545.807   1
   1 -20  -1  19228. 1072.55   1
   1 -20  -1  20908. 1137.02   1
  -1 -20   1  17466. 939.246   1
  -1 -20   1  18484. 952.334   1
   1  20  -1  18711. 991.435   1
   1  20  -1  19712. 1015.83   1
  -1  20   1  21296. 1157.21   1
  -1  20   1  19163. 1052.03   1
   1 -20   0 7382.44 515.753   1
  -1 -20   0 7388.91 509.775   1
  -1 -20   0 6660.20 490.547   1
   1  20   0 8027.14 551.462   1
   1  20   0 6666.66 488.608   1
  -1  20   0 7424.46 513.653   1
   1 -20   1 2071.41 229.439   1
   1 -20   1 2375.18 257.715   1
  -1 -20  -1 1968.01 252.868   1
  -1 -20  -1 2625.62 286.476   1
   1  20   1 3236.38 327.355   1
   1  20   1 2514.14 279.528   1
  -1  20  -1 2607.85 257.715   1
  -1  20  -1 2355.79 256.584   1
   1 -20   2 127969. 5485.53   1
   1 -20   2 135304. 5742.44   1
  -1 -20  -2 136177. 5897.55   1
  -1 -20  -2 130037. 5672.96   1
   1  20   2 127306. 5522.70   1
   1  20   2 132541. 5777.99   1
  -1  20  -2 133802. 5685.89   1
  -1  20  -2 133430. 5710.12   1
   1 -20   3 9371.46 511.068   1
   1 -20   3 8835.02 530.780   1
  -1 -20  -3 8898.04 627.888   1
  -1 -20  -3 9221.19 664.081   1
   1  20   3 8875.42 646.792   1
   1  20   3 8783.32 626.918   1
  -1  20  -3 9001.45 496.849   1
  -1  20  -3 8007.75 497.980   1
   1 -20   4  25448. 1197.77   1
  -1 -20  -4  25949. 1391.34   1
   1  20   4  25222. 1363.39   1
  -1  20  -4  23364. 1113.26   1
   1 -20   5  16070. 765.228   1
   1 -20   5  14374. 634.512   1
  -1 -20  -5  15196. 937.953   1
   1  20   5  17046. 1025.53  -1
  -1  20  -5  16303. 778.639   1
  -1  20  -5  15272. 667.474   1
  -1 -20  -6  27727. 1495.23   1
  -1 -20  -6  26289. 1468.73   1
   1  20   6  27161. 1473.42   1
   1  20   6  26224. 1472.77   1
  -1 -20  -7  12091. 850.540   1
  -1 -20  -7  11383. 793.504   1
   1  20   7  11404. 825.173   1
   1  20   7  12172. 826.950   1
  -1 -20  -8  44724. 2275.00   1
  -1 -20  -8  42705. 2155.43   1
   1  20   8  44821. 2296.01   1
   1  20   8  43561. 2178.06   1
  -1 -20  -9 9226.04 728.550   1
  -1 -20  -9 9040.22 700.274   1
   1  20   9 8219.41 696.558   1
   1  20   9 9326.21 693.972   1
  -1 -20 -10 1463.56 282.921   1
  -1 -20 -10 1691.71 297.948   1
   1  20  10 1470.51 262.078   1
   1  20  10 1081.11 271.934   1
  -1 -20 -11 8088.54 681.531   1
  -1 -20 -11 7702.37 629.180   1
   1  20  11  10019. 795.927   1
   1  20  11 9101.62 687.186   1
  -1 -20 -12  752.62 206.495  -1
  -1 -20 -12  935.37 229.762   1
   1  20  12  941.83 224.430   1
  -1 -20 -13 4814.99 482.792   1
  -1 -20 -13 3512.68 436.419   1
   1  20  13 4454.67 451.122   1
  -1 -20 -14 1152.04 251.090   1
  -1 -20 -14 1938.92 320.730   1
   1  20  14 1377.28 262.885   1
  -1 -20 -15 2123.12 298.432   1
   1  20  15 2011.63 291.323   1
   1 -21 -15  797.06 210.373   1
  -1  21  15 1142.19 228.631   1
   1 -21 -14 5306.18 544.999   1
   1 -21 -14 5887.86 560.995   1
  -1  21  14 4194.53 466.149   1
   1 -21 -13 7964.12 672.321   1
  -1  21  13 7017.28 606.883   1
   1 -21 -12 2622.39 400.387   1
   1 -21 -12 3519.14 421.069   1
  -1  21  12 3216.99 406.043   1
   1 -21 -11 2641.78 381.321   1
   1 -21 -11 3974.79 449.507   1
  -1  21  11 3399.58 404.750   1
  -1  21  11 3653.25 440.782   1
   1 -21 -10  13432. 944.093   1
   1 -21 -10  12501. 881.402   1
  -1  21  10  12663. 902.083   1
  -1  21  10  10743. 790.434   1
   1 -21  -9 6379.05 577.960   1
   1 -21  -9 6508.31 601.066   1
  -1  21   9 7047.98 621.101   1
  -1  21   9 5883.01 550.815   1
   1 -21  -8  254.65 159.089   1
   1 -21  -8  326.87 148.150   1
  -1  21   8  348.04 157.925   1
  -1  21   8  338.02 153.708   1
   1 -21  -7  26385. 1490.71   1
  -1  21   7  28955. 1589.27   1
   1 -21  -6  31491. 1672.32   1
   1 -21  -6  28421. 1568.59   1
  -1  21   6  32202. 1714.33   1
  -1  21   6  28777. 1573.92   1
   1 -21  -5  270.16 153.498   1
  -1  21   5  851.03 208.919   1
   1 -21  -4 5860.39 522.701   1
  -1 -21   4 6115.68 313.297   1
  -1 -21   4 5094.52 309.743   1
   1  21  -4 4850.54 271.934   1
   1  21  -4 4844.07 302.472   1
  -1  21   4 4878.00 471.320   1
   1 -21  -3  25642. 1393.28   1
   1 -21  -3  27096. 1442.88   1
  -1 -21   3  27371. 1295.85  -1
  -1 -21   3  26854. 1239.29   1
   1  21  -3  27662. 1281.47   1
   1  21  -3  28971. 1366.46   1
  -1  21   3  30732. 1613.67   1
  -1  21   3  29407. 1543.54   1
   1 -21  -2  30570. 1578.77   1
  -1 -21   2  31960. 1496.20   1
  -1 -21   2  27306. 1332.69   1
   1  21  -2  28114. 1342.22   1
   1  21  -2  27953. 1364.52   1
  -1  21   2  28050. 1474.55   1
   1 -21  -1  55792. 2611.08   1
   1 -21  -1  56633. 2640.17   1
  -1 -21   1  58652. 2661.17   1
  -1 -21   1  55421. 2493.13   1
   1  21  -1  53191. 2439.81   1
   1  21  -1  51979. 2365.48   1
  -1  21   1  52512. 2452.74   1
  -1  21   1  52012. 2441.43   1
   1 -21   0  14439. 836.806   1
   1 -21   0  12257. 761.996  -1
  -1 -21   0  14807. 923.896   1
   1  21   0  12147. 745.677   1
  -1  21   0  12117. 752.302   1
  -1  21   0  11937. 724.672   1
   1 -21   1  48942. 2245.92   1
   1 -21   1  47988. 2234.61   1
  -1 -21  -1  49879. 2331.55   1
  -1 -21  -1  51656. 2433.35   1
   1  21   1  48053. 2283.08   1
   1  21   1  46114. 2178.06   1
  -1  21  -1  46405. 2139.28   1
  -1  21  -1  47730. 2223.30   1
   1 -21   2  49006. 2250.77   1
   1 -21   2  53708. 2397.80   1
  -1 -21  -2  51947. 2439.81   1
   1  21   2  51640. 2418.81   1
  -1  21  -2  52755. 2365.48   1
  -1  21  -2  48861. 2242.69   1
   1 -21   3  12375. 646.307   1
   1 -21   3  13096. 725.803   1
  -1 -21  -3  12925. 837.453   1
  -1 -21  -3  13755. 852.156   1
   1  21   3  13676. 873.969   1
   1  21   3  12511. 806.430   1
  -1  21  -3  12700. 709.807   1
  -1  21  -3  13632. 704.637   1
   1 -21   4  76264. 3305.86  -1
  -1 -21  -4  80659. 3672.64   1
   1  21   4  75279. 3481.98   1
   1  21   4  76361. 3499.75   1
  -1  21  -4  69591. 3021.49   1
   1 -21   5  43997. 1862.98   1
   1 -21   5  43981. 1927.61   1
  -1 -21  -5  45015. 2208.76   1
   1  21   5  46680. 2289.54   1
  -1  21  -5  45306. 1985.78   1
  -1  21  -5  44191. 1861.37   1
  -1 -21  -6  30958. 1675.55   1
  -1 -21  -6  27775. 1502.18   1
   1  21   6  29730. 1586.52   1
   1  21   6  28195. 1565.84   1
  -1 -21  -7 2126.35 317.014   1
   1  21   7 2436.58 332.202  -1
  -1 -21  -8  10858. 786.556   1
  -1 -21  -8  10751. 802.067   1
  -1 -21  -9 2827.59 382.614   1
  -1 -21  -9 2918.08 374.535   1
   1  21   9 2942.31 398.772   1
   1  21   9 2577.15 335.272   1
  -1 -21 -10 7235.41 626.110   1
  -1 -21 -10 8326.05 662.465  -1
   1  21  10 9576.66 781.224   1
   1  21  10 8479.55 662.303   1
  -1 -21 -11 6206.17 582.161   1
  -1 -21 -11 5634.18 517.531   1
   1  21  11 5849.08 527.387   1
   1  21  11 5765.06 574.244   1
  -1 -21 -12 6618.19 618.839   1
  -1 -21 -12 6204.55 590.725   1
   1  21  12 6989.81 592.341   1
  -1 -21 -13  10191. 756.987   1
   1  21  13  10313. 747.293   1
  -1 -21 -14 2979.48 410.728   1
  -1 -21 -14 3882.69 451.122   1
   1  21  14 4142.83 443.690   1
  -1 -21 -15  299.89 141.364   1
   1  21  15  281.31 147.536   1
   1 -22 -15  404.91 176.603   1
  -1  22  15  365.16 134.190   1
   1 -22 -14 4769.75 503.312   1
   1 -22 -13 7568.26 662.788   1
   1 -22 -13 7096.45 622.071   1
  -1  22  13 8368.06 679.592   1
   1 -22 -12 6560.02 594.603   1
   1 -22 -11  16206. 1056.87   1
   1 -22 -11  14747. 986.265   1
  -1  22  11  16352. 1071.90   1
  -1  22  11  16303. 1056.07   1
   1 -22 -10 1546.61 283.890   1
   1 -22 -10 1267.89 282.921   1
  -1  22  10 1028.44 240.749   1
  -1  22  10 1600.26 280.982   1
   1 -22  -9 1809.66 301.502   1
  -1  22   9 1156.08 252.221   1
   1 -22  -8 3572.46 421.716   1
   1 -22  -8 3701.73 425.917   1
  -1  22   8 3425.43 409.597   1
  -1  22   8 3150.75 399.418   1
   1 -22  -7  46825. 2362.25   1
   1 -22  -7  48489. 2413.96   1
  -1  22   7  53110. 2614.31   1
  -1  22   7  52173. 2583.61   1
   1 -22  -6 8481.17 661.819   1
   1 -22  -6 9064.46 709.969   1
  -1  22   6 8238.80 659.395   1
  -1  22   6 8183.87 658.587   1
  -1 -22   5  21037. 892.389   1
  -1 -22   5  20973. 893.843   1
   1 -22  -4  21167. 1234.61   1
  -1 -22   4  20601. 971.561   1
  -1 -22   4  21457. 969.623   1
   1  22  -4  20068. 917.110   1
   1  22  -4  20343. 964.937   1
  -1  22   4  20536. 1199.22   1
   1 -22  -3 3123.28 351.753   1
   1 -22  -3 3381.80 374.535   1
  -1 -22   3 2806.59 247.859   1
  -1 -22   3 3301.01 252.706   1
   1  22  -3 2814.67 234.933   1
   1  22  -3 2617.54 247.859   1
  -1  22   3 3418.97 372.435   1
  -1  22   3 2732.26 341.089  -1
   1 -22  -2 1065.28 212.635   1
   1 -22  -2  821.13 180.158   1
  -1 -22   2 1257.23 167.394   1
   1  22  -2  546.94 129.827   1
   1  22  -2  795.12 139.683   1
  -1  22   2 1297.46 225.884   1
  -1  22   2  574.08 160.446   1
   1 -22  -1  22588. 1233.64   1
   1 -22  -1  21360. 1167.55   1
  -1 -22   1  20553. 1055.10   1
  -1 -22   1  21651. 1134.43   1
   1  22  -1  21457. 1108.42   1
   1  22  -1  20682. 1102.76   1
  -1  22   1  20843. 1127.64   1
  -1  22   1  21264. 1172.24   1
  -1 -22   0  96785. 4247.85   1
  -1 -22   0  92648. 4105.67   1
   1  22   0 100517. 4409.43   1
   1  22   0  98885. 4367.42   1
  -1  22   0  95540. 4236.54   1
  -1  22   0  98917. 4349.65   1
   1 -22   1 2275.00 250.929   1
  -1 -22  -1 2123.12 264.824   1
  -1 -22  -1 2506.06 296.009   1
   1  22   1 2890.61 323.315   1
   1  22   1 3439.97 341.250   1
  -1  22  -1 2556.15 301.179   1
   1 -22   2  23800. 1214.73   1
   1 -22   2  24253. 1190.34   1
  -1 -22  -2  24786. 1316.04   1
  -1 -22  -2  25109. 1356.44  -1
   1  22   2  25949. 1364.35   1
   1  22   2  23881. 1290.68   1
  -1  22  -2  24786. 1257.07   1
  -1  22  -2  24737. 1214.73   1
   1 -22   3  77848. 3355.95  -1
   1 -22   3  78058. 3428.66   1
  -1 -22  -3  76426. 3481.98   1
  -1 -22  -3  74923. 3449.67   1
   1  22   3  77848. 3549.84   1
   1  22   3  75812. 3483.60  -1
  -1  22  -3  77751. 3412.50   1
  -1  22  -3  76830. 3320.40   1
   1 -22   4  26999. 1210.53   1
   1 -22   4  26644. 1272.09   1
  -1 -22  -4  26596. 1431.25   1
  -1 -22  -4  27080. 1475.52   1
   1  22   4  26240. 1419.78   1
  -1  22  -4  25335. 1216.67   1
  -1  22  -4  24592. 1112.13   1
   1 -22   5  18016. 802.229   1
   1 -22   5  17967. 862.659   1
  -1  22  -5  17709. 781.062   1
  -1  22  -5  18565. 890.935   1
  -1 -22  -6  11756. 840.684   1
  -1 -22  -6  11462. 797.382   1
   1  22   6  12202. 830.505   1
   1  22   6  11879. 847.632   1
  -1 -22  -7  35305. 1867.83   1
  -1 -22  -7  34513. 1804.81   1
   1  22   7  33673. 1770.88  -1
   1  22   7  34610. 1864.60   1
  -1 -22  -8 2399.42 344.643   1
  -1 -22  -8 2371.95 342.866   1
   1  22   8 3173.37 411.375   1
   1  22   8 2825.98 350.460   1
  -1 -22  -9  14303. 973.985   1
   1  22   9  13991. 982.064   1
  -1 -22 -10  15379. 1099.85   1
  -1 -22 -10  13383. 903.214   1
   1  22  10  13290. 937.792   1
   1  22  10  13311. 893.520   1
  -1 -22 -11 3415.73 388.915   1
  -1 -22 -11 3074.81 408.951   1
   1  22  11 2624.01 346.582   1
   1  22  11 3162.06 422.685   1
  -1 -22 -12 6524.47 591.694   1
  -1 -22 -12 6799.15 604.620   1
   1  22  12 7571.49 627.080   1
  -1 -22 -13 1740.18 303.603   1
  -1 -22 -13 1349.49 275.165   1
   1  22  13 1600.58 284.698   1
  -1 -22 -14 6946.19 572.790   1
  -1 -22 -14 5262.56 557.117   1
   1  22  14 6944.57 582.808   1
  -1 -22 -15  480.21 164.808   1
   1  22  15  464.53 163.516   1
   1 -23 -15 1353.04 278.074   1
  -1  23  15 1735.34 274.519   1
   1 -23 -14 2297.62 345.774   1
   1 -23 -14 3250.93 415.414   1
  -1  23  14 2493.13 374.050   1
   1 -23 -13 6117.30 568.912   1
   1 -23 -13 6380.67 597.026   1
  -1  23  13 6220.71 570.528   1
   1 -23 -12 1657.78 294.393   1
   1 -23 -12 2667.63 385.845   1
  -1  23  12 2216.83 339.473   1
   1 -23 -11 8009.36 676.522   1
   1 -23 -11 7938.27 665.535   1
  -1  23  11 8266.27 677.007   1
   1 -23 -10  527.55 189.530   1
  -1  23  10  392.47 153.886   1
   1 -23  -9 8959.44 709.807   1
   1 -23  -9 8238.80 692.034   1
  -1  23   9 8686.37 709.645   1
  -1  23   9 7956.04 662.950   1
   1 -23  -8 5217.32 528.033   1
   1 -23  -8 5462.91 527.387   1
  -1  23   8 6590.72 603.166   1
  -1  23   8 5996.12 560.995   1
   1 -23  -7  11532. 841.169   1
   1 -23  -7  10730. 793.665   1
  -1  23   7  10165. 768.944   1
  -1  23   7  10467. 788.333   1
   1 -23  -6  12794. 895.620   1
   1 -23  -6  11121. 794.635   1
  -1  23   6  12619. 873.484   1
  -1  23   6  13492. 916.787   1
   1 -23  -5  26208. 1470.19   1
  -1 -23   5  27161. 1163.84   1
   1  23  -5  27678. 1193.24   1
  -1  23   5  27727. 1526.90   1
   1 -23  -4  45856. 2257.23   1
   1 -23  -4  46809. 2323.47   1
  -1 -23   4  47326. 2047.18   1
   1  23  -4  43626. 1896.91   1
  -1  23   4  48425. 2386.49   1
   1 -23  -3  24640. 1350.14   1
   1 -23  -3  26240. 1435.45   1
  -1 -23   3  27807. 1295.36   1
  -1 -23   3  25481. 1236.87   1
   1  23  -3  24867. 1219.74   1
   1  23  -3  24592. 1178.70   1
  -1  23   3  25788. 1405.72   1
  -1  23   3  25238. 1403.29   1
   1 -23  -2 107093. 4764.90   1
   1 -23  -2 108935. 4821.45  -1
  -1 -23   2 108547. 4671.19   1
  -1 -23   2 109872. 4758.44   1
   1  23  -2 106657. 4634.02   1
   1  23  -2 108967. 4695.42   1
  -1  23   2 111262. 4939.40   1
  -1  23   2 112425. 4973.33   1
   1 -23  -1  12488. 803.683   1
  -1 -23   1  12388. 749.716  -1
   1  23  -1  10727. 683.793   1
  -1  23   1  11091. 738.568   1
   1 -23   0 4411.05 389.400   1
   1 -23   0 3937.63 382.129   1
  -1 -23   0 4158.99 381.644   1
  -1 -23   0 5042.81 411.536   1
   1  23   0 3835.83 356.115   1
   1  23   0 4721.27 423.654   1
  -1  23   0 4706.73 405.719   1
  -1  23   0 4302.79 395.055   1
   1 -23   1  41962. 1977.70   1
  -1 -23  -1  41283. 1993.86   1
   1  23   1  40071. 1947.00   1
  -1  23  -1  40572. 1921.15   1
   1 -23   2  18694. 968.330   1
   1 -23   2  19874. 1062.04   1
  -1 -23  -2  18775. 1065.92   1
  -1 -23  -2  18824. 1092.26   1
   1  23   2  17499. 1040.23   1
   1  23   2  18581. 1060.11   1
  -1  23  -2  15022. 844.077   1
  -1  23  -2  17256. 915.010   1
   1 -23   3 4488.60 360.316   1
   1 -23   3 4309.25 310.712   1
  -1 -23  -3 5470.99 478.429   1
  -1 -23  -3 3929.55 409.597   1
   1  23   3 4855.38 450.315   1
   1  23   3 5826.46 514.945   1
  -1  23  -3 5290.03 362.417   1
  -1  23  -3 4823.07 374.858   1
   1 -23   4  67507. 2968.17   1
   1 -23   4  68040. 2911.61   1
  -1 -23  -4  68654. 3191.14   1
  -1 -23  -4  66553. 3131.36   1
   1  23   4  68638. 3239.62   1
   1  23   4  68767. 3200.84   1
  -1  23  -4  66053. 2910.00   1
  -1  23  -4  68557. 2931.00   1
   1 -23   5  13682. 693.972   1
   1 -23   5  13299. 613.507   1
  -1 -23  -5  13535. 883.179   1
   1  23   5  11571. 797.543   1
  -1  23  -5  11286. 520.762  -1
  -1  23  -5  11018. 584.262   1
  -1 -23  -6  32558. 1717.56   1
  -1 -23  -6  33139. 1837.13   1
   1  23   6  32186. 1775.73   1
   1  23   6  32574. 1720.79   1
  -1 -23  -7 5587.33 540.151  -1
  -1 -23  -7 5440.29 511.552   1
   1  23   7 4950.71 514.945   1
   1  23   7 4432.05 456.939   1
  -1 -23  -8 1846.82 313.944   1
  -1 -23  -8 2604.62 363.548   1
   1  23   8 2119.89 310.712   1
   1  23   8 2026.17 335.757   1
  -1 -23  -9  29375. 1640.00   1
  -1 -23  -9  30183. 1644.85   1
  -1 -23 -10 9461.94 747.778   1
  -1 -23 -10 8403.61 668.443   1
  -1 -23 -11 3577.31 404.104  -1
  -1 -23 -11 3950.55 460.494   1
   1  23  11 3793.82 417.353   1
  -1 -23 -12  24204. 1396.51  -1
  -1 -23 -12  24640. 1437.55   1
   1  23  12  25351. 1416.87   1
  -1 -23 -13 1127.00 251.737   1
  -1 -23 -13  803.36 228.146   1
   1  23  13  795.60 217.321   1
   1  23  14 9793.17 713.846   1
   1 -24 -14  917.76 230.409   1
  -1  24  14  833.09 222.491   1
   1 -24 -13  565.03 184.521   1
   1 -24 -13  608.82 209.727   1
  -1  24  13  472.77 181.774   1
   1 -24 -12  13766. 972.369   1
   1 -24 -12  13028. 909.193   1
  -1  24  12  13773. 932.621   1
   1 -24 -11  116.53 146.922   1
   1 -24 -11  460.49 183.390   1
  -1  24  11  318.31 145.532   1
   1 -24 -10 5398.28 531.103   1
   1 -24 -10 5606.72 557.602   1
  -1  24  10 6135.07 561.479   1
  -1  24  10 5312.65 540.636   1
   1 -24  -9 4958.79 520.601   1
   1 -24  -9 4378.73 456.293  -1
  -1  24   9 5097.75 525.771   1
  -1  24   9 4776.21 498.626   1
   1 -24  -8  23719. 1381.16   1
   1 -24  -8  23623. 1392.95   1
  -1  24   8  26127. 1489.74   1
  -1  24   8  26612. 1521.08   1
   1 -24  -7  16545. 1072.55   1
   1 -24  -7  16917. 1071.09   1
  -1  24   7  18824. 1176.93   1
  -1  24   7  16966. 1080.46   1
   1 -24  -6  23493. 1379.54   1
  -1  24   6  24430. 1399.90   1
   1 -24  -5  21910. 1287.93   1
  -1 -24   5  24333. 1061.40   1
   1  24  -5  20553. 876.554   1
   1  24  -5  22702. 1002.10   1
  -1  24   5  24107. 1379.06   1
   1 -24  -4  15621. 982.710   1
  -1 -24   4  16135. 769.106   1
  -1 -24   4  15820. 797.059   1
   1  24  -4  15715. 794.958   1
   1  24  -4  17159. 824.688   1
  -1  24   4  16481. 1034.25   1
   1 -24  -3  15002. 938.277   1
   1 -24  -3  15592. 982.710   1
  -1 -24   3  16054. 852.479   1
  -1 -24   3  13235. 693.165   1
   1  24  -3  15321. 800.936   1
   1  24  -3  13627. 757.795   1
  -1  24   3  14807. 936.661   1
  -1  24   3  15330. 974.631   1
   1 -24  -2 9276.13 662.142   1
   1 -24  -2 9193.72 672.806   1
  -1 -24   2 8516.71 537.243   1
  -1 -24   2 7912.42 537.728   1
   1  24  -2 7883.33 513.330   1
   1  24  -2 8347.06 558.248   1
  -1  24   2 7721.76 601.874   1
  -1  24   2 8723.53 641.945   1
   1 -24  -1  16062. 950.233   1
   1 -24  -1  17984. 1051.22   1
  -1 -24   1  16151. 882.694   1
  -1 -24   1  16335. 929.390   1
   1  24  -1  19535. 1047.83   1
   1  24  -1  18533. 1031.67   1
  -1  24   1  17499. 1030.05   1
  -1  24   1  17563. 1017.93   1
   1 -24   0  25141. 1342.06   1
   1 -24   0  27274. 1402.97   1
  -1 -24   0  23219. 1218.94   1
  -1 -24   0  26385. 1380.19   1
   1  24   0  25529. 1324.93   1
   1  24   0  25206. 1341.25   1
  -1  24   0  24043. 1275.00   1
  -1  24   0  25513. 1354.98   1
   1 -24   1 8571.65 576.506   1
   1 -24   1 9127.48 622.555   1
  -1 -24  -1 9062.84 626.433   1
   1  24   1 9930.51 670.059   1
  -1  24  -1  10561. 665.050   1
  -1  24  -1 9909.51 657.779   1
   1 -24   2  37825. 1820.97   1
   1 -24   2  35967. 1696.56   1
  -1 -24  -2  36936. 1841.98   1
  -1 -24  -2  34028. 1745.03   1
   1  24   2  37793. 1914.69   1
   1  24   2  34561. 1745.03   1
  -1  24  -2  41024. 1914.69  -1
  -1  24  -2  36597. 1772.50   1
   1 -24   3  27403. 1296.49   1
   1 -24   3  29132. 1432.38   1
  -1 -24  -3  27710. 1473.74   1
  -1 -24  -3  27452. 1484.73   1
   1  24   3  28583. 1516.72   1
   1  24   3  27694. 1508.32   1
  -1  24  -3  27775. 1323.48   1
  -1  24  -3  26014. 1300.69   1
   1 -24   4  35369. 1577.64   1
   1 -24   4  34125. 1603.65   1
  -1 -24  -4  34836. 1816.12   1
   1  24   4  37470. 1947.00   1
  -1  24  -4  39215. 1816.12   1
  -1  24  -4  37599. 1672.32   1
   1 -24   5  15127. 764.420   1
  -1 -24  -5  16287. 1010.66   1
   1  24   5  16352. 1017.13   1
  -1  24  -5  15193. 769.429   1
  -1 -24  -6  32299. 1714.33   1
   1  24   6  32299. 1711.10   1
  -1  24  -6  32154. 1351.11   1
  -1 -24  -7  38778. 2031.02   1
  -1 -24  -7  38795. 2001.94   1
   1  24   7  40265. 2113.42   1
   1  24   7  39926. 2045.56   1
  -1 -24  -8  46421. 2355.79   1
  -1 -24  -8  47681. 2384.87   1
   1  24   8  44886. 2244.30   1
   1  24   8  47083. 2412.34  -1
  -1 -24  -9  13917. 960.574   1
  -1 -24  -9  10850. 798.997   1
   1  24   9  11994. 894.974   1
   1  24   9  12139. 841.331   1
  -1 -24 -10 1033.45 234.610   1
  -1 -24 -10  814.99 218.937   1
   1  24  10  841.49 232.186   1
   1  24  10  904.18 214.736   1
  -1 -24 -11 8607.20 714.977   1
  -1 -24 -11 9353.68 713.523   1
   1  24  11  10443. 762.966   1
  -1 -24 -12 4270.48 466.795   1
   1  24  12 4372.27 453.869   1
  -1 -24 -13  984.00 251.737   1
  -1 -24 -13  769.59 219.421   1
   1  24  13  762.16 206.495   1
  -1 -24 -14  335.60 164.000   1
   1  24  14  300.53 170.625   1
   1 -25 -14 5083.21 513.168   1
  -1  25  14 5343.35 515.268   1
   1 -25 -13 6994.66 671.029   1
   1 -25 -13 7781.54 663.111   1
  -1  25  13 7316.20 643.560   1
   1 -25 -12 2473.74 379.867   1
   1 -25 -12 3011.79 411.698   1
  -1  25  12 2756.50 376.151   1
   1 -25 -11  15212. 1007.11   1
   1 -25 -10  28195. 1581.68   1
   1 -25 -10  26175. 1513.01   1
  -1  25  10  24560. 1450.80   1
  -1  25  10  26870. 1512.04   1
   1 -25  -9  11485. 844.724   1
   1 -25  -9  11577. 862.012   1
   1 -25  -8 7403.45 633.866   1
   1 -25  -7 8148.32 666.020   1
   1 -25  -7 8749.39 704.475   1
  -1  25   7 8403.61 681.046   1
  -1  25   7 8781.70 709.807   1
   1 -25  -6  15347. 1002.58   1
   1 -25  -6  14007. 965.098   1
  -1  25   6  13500. 922.765  -1
   1 -25  -5 4273.71 462.433   1
  -1 -25   5 4433.67 252.545  -1
   1  25  -5 4808.53 247.051   1
  -1  25   5 4769.75 480.529   1
   1 -25  -4  171.43 120.811   1
   1 -25  -4   35.32  77.880   1
  -1 -25   4  274.68  69.575   1
  -1 -25   4  189.85  75.553   1
   1  25  -4   58.30  57.376   1
   1  25  -4  173.70  66.150   1
  -1  25   4  139.02 113.055   1
  -1  25   4   94.33 101.567  -1
   1 -25  -3  23881. 1327.03   1
   1 -25  -3  24479. 1380.19   1
  -1 -25   3  26095. 1285.18   1
  -1 -25   3  23509. 1132.65   1
   1  25  -3  24802. 1208.76   1
   1  25  -3  24398. 1221.68   1
  -1  25   3  25432. 1405.23   1
  -1  25   3  24544. 1381.64   1
   1 -25  -2  17192. 1043.14   1
   1 -25  -2  15807. 963.483   1
  -1 -25   2  16190. 874.292   1
  -1 -25   2  15814. 895.944   1
   1  25  -2  16788. 905.153   1
   1  25  -2  16352. 918.403   1
  -1  25   2  18145. 1070.45  -1
  -1  25   2  18517. 1100.98   1
   1 -25  -1  58087. 2746.81   1
   1 -25  -1  56859. 2670.86   1
  -1 -25   1  57214. 2651.48   1
  -1 -25   1  55001. 2515.75   1
   1  25  -1  55663. 2594.92   1
   1  25  -1  51204. 2376.80   1
  -1  25   1  54855. 2607.85   1
  -1  25   1  53530. 2535.14   1
   1 -25   0 7884.95 591.371   1
  -1 -25   0 7796.08 554.532   1
  -1 -25   0 8642.75 617.062   1
  -1  25   0 7650.66 576.991   1
   1 -25   1  67959. 3105.51   1
   1 -25   1  68654. 3100.66   1
   1  25   1  66974. 3078.04   1
   1  25   1  69930. 3239.62   1
  -1  25  -1  68735. 3107.12   1
  -1  25  -1  69268. 3160.44   1
   1 -25   2 9122.63 573.921   1
  -1 -25  -2 9379.54 683.955   1
  -1 -25  -2 8877.03 637.097   1
   1  25   2 9091.93 678.299   1
   1  25   2 9332.68 663.434   1
  -1  25  -2 8288.89 546.614   1
   1 -25   3  44951. 2031.02   1
   1 -25   3  45306. 2111.81   1
  -1 -25  -3  42301. 2089.19   1
  -1 -25  -3  46373. 2289.54   1
   1  25   3  45613. 2237.84   1
   1  25   3  46276. 2300.85   1
  -1  25  -3  45742. 2131.20   1
  -1  25  -3  44272. 2016.48   1
   1 -25   4  31701. 1513.97   1
   1 -25   4  33204. 1496.52   1
  -1 -25  -4  31588. 1659.39   1
  -1 -25  -4  31879. 1701.40   1
   1  25   4  34949. 1808.04   1
   1  25   4  33705. 1795.12   1
  -1  25  -4  35644. 1677.17   1
  -1  25  -4  34141. 1541.60   1
   1 -25   5 1850.05 192.600   1
  -1 -25  -5 1502.50 266.763   1
   1  25   5  807.72 203.425   1
  -1  25  -5  836.81 129.407   1
   1 -25   6  26305. 1109.39   1
  -1 -25  -6  26208. 1459.69   1
   1  25   6  27436. 1508.97   1
  -1  25  -6  29989. 1261.92   1
  -1 -25  -7 5588.94 535.789   1
  -1 -25  -7 5412.82 533.527   1
   1  25   7 7519.79 659.395   1
   1  25   7 6527.70 570.043   1
  -1 -25  -8  18258. 1154.30   1
   1  25   8  18484. 1189.04   1
  -1 -25  -9  986.43 270.318   1
  -1 -25  -9 1172.89 259.331   1
   1  25   9  832.77 242.527   1
   1  25   9  836.16 204.556   1
  -1 -25 -10 6388.75 619.162   1
  -1 -25 -10 5353.04 560.025   1
   1  25  10 5858.78 531.911   1
   1  25  10 6884.79 647.438   1
  -1 -25 -11 4671.19 497.495   1
   1  25  12 2872.84 363.386   1
  -1 -25 -13  26353. 1523.18   1
  -1 -25 -14  167.72 132.024   1
   1 -26 -14 3233.15 401.680   1
  -1  26  14 2872.84 372.596   1
   1 -26 -13 9290.67 735.498   1
   1 -26 -13 9017.60 731.620   1
  -1  26  13 9453.86 735.498   1
   1 -26 -12 5025.04 529.003   1
   1 -26 -12 4527.38 496.041   1
  -1  26  12 5042.81 506.705   1
   1 -26 -11 8720.30 703.182   1
   1 -26 -11 8566.80 721.602   1
  -1  26  11  10168. 774.115   1
   1 -26 -10  309.58 167.717   1
   1 -26 -10  -26.89 117.790   1
  -1  26  10  341.73 152.432   1
   1 -26  -9  710.94 217.482   1
  -1  26   9  979.96 239.618   1
   1 -26  -8  16497. 1084.02   1
   1 -26  -8  17596. 1110.52   1
  -1  26   8  15214. 1023.75   1
  -1  26   8  16756. 1085.15   1
   1 -26  -7  16465. 1053.97   1
   1 -26  -7  18808. 1159.64  -1
  -1  26   7  17208. 1108.09   1
  -1  26   7  18097. 1133.95   1
   1 -26  -6 6370.97 589.917   1
  -1  26   6 7812.24 654.063   1
   1 -26  -5 4814.99 505.251   1
  -1 -26   5 4031.34 246.243   1
  -1 -26   5 4367.42 225.884   1
   1  26  -5 4074.97 254.484   1
   1  26  -5 4217.16 232.347   1
  -1  26   5 5144.61 506.705   1
   1 -26  -4  29455. 1611.57   1
   1 -26  -4  30199. 1615.77   1
  -1 -26   4  29278. 1334.95   1
  -1 -26   4  29892. 1400.71   1
   1  26  -4  31895. 1489.90   1
   1  26  -4  32025. 1464.05   1
  -1  26   4  31459. 1696.56   1
  -1  26   4  32881. 1748.26   1
   1 -26  -3  243.66 130.926   1
   1 -26  -3  381.32 148.441   1
  -1 -26   3  155.26  84.036   1
  -1 -26   3  167.88  79.851  -1
   1  26  -3  160.51  85.006   1
   1  26  -3   52.64  61.415   1
  -1  26   3  234.77 127.436   1
  -1  26   3  233.64 123.073   1
   1 -26  -2  11823. 779.123   1
   1 -26  -2  12117. 822.749  -1
  -1 -26   2  13044. 783.324   1
   1  26  -2  11372. 710.453   1
  -1  26   2  12501. 827.273   1
  -1  26   2  13298. 878.978   1
  -1 -26   1  12130. 767.975   1
  -1 -26   1  11362. 700.274   1
   1  26  -1  11535. 745.354   1
   1  26  -1  11617. 722.410   1
  -1  26   1  11721. 790.272   1
  -1  26   1  11360. 759.411   1
   1 -26   0  59703. 2803.36   1
   1 -26   0  54807. 2572.30   1
  -1 -26   0  61125. 2811.44   1
   1  26   0  60624. 2801.74   1
   1 -26   1  14089. 863.143   1
   1 -26   1  14065. 835.191   1
  -1 -26  -1  13199. 826.465   1
  -1 -26  -1  14697. 915.656   1
   1  26   1  14274. 876.393   1
   1  26   1  13647. 883.017   1
  -1  26  -1  14527. 880.917   1
  -1  26  -1  13611. 815.317   1
   1 -26   2  57214. 2591.69   1
   1 -26   2  55518. 2570.69   1
  -1 -26  -2  58749. 2795.28   1
  -1 -26  -2  57441. 2704.80   1
   1  26   2  58410. 2796.89   1
   1  26   2  60478. 2837.29   1
  -1  26  -2  61771. 2793.66   1
  -1  26  -2  60042. 2764.58   1
   1 -26   3  11923. 722.248   1
   1 -26   3  10780. 617.385   1
  -1 -26  -3  10065. 733.882   1
  -1 -26  -3  11496. 778.639   1
   1  26   3  12493. 833.090   1
   1  26   3  13999. 925.997   1
  -1  26  -3  11781. 717.563   1
  -1  26  -3  12252. 691.549   1
   1 -26   4 9815.79 599.127   1
   1 -26   4 8393.92 475.844   1
  -1 -26  -4 8534.49 676.361   1
  -1 -26  -4  10822. 759.088  -1
   1  26   4 9542.73 708.030   1
   1  26   4 9098.39 714.816   1
  -1  26  -4 9300.36 520.601   1
  -1  26  -4 8595.89 546.614   1
   1 -26   5  11170. 620.617   1
   1 -26   5  11066. 541.929   1
  -1 -26  -5  10751. 770.721   1
   1  26   5 9885.27 732.751   1
  -1  26  -5  10667. 594.280   1
  -1  26  -5  11569. 554.693   1
   1 -26   6 8484.40 376.151   1
  -1 -26  -6 6941.34 592.664   1
   1  26   6 7408.30 614.477   1
  -1  26  -6 8865.72 392.793   1
  -1  26  -6 7392.14 382.129   1
  -1 -26  -7  49636. 2462.43   1
  -1 -26  -7  53740. 2664.40   1
   1  26   7  49604. 2514.14   1
   1  26   7  51640. 2535.14   1
  -1 -26  -8 2443.04 351.591   1
  -1 -26  -8 2081.11 326.547   1
   1  26   8 1984.16 344.643   1
   1  26   8 2152.20 315.075   1
  -1 -26  -9 1486.02 285.668   1
  -1 -26  -9  958.47 242.850   1
   1  26   9 1587.65 302.149   1
   1  26   9 1627.08 276.620   1
  -1 -26 -10  13862. 972.854   1
  -1 -26 -10  14127. 960.897   1
   1  26  10  13372. 896.267   1
  -1 -26 -11 4764.90 480.206   1
  -1 -26 -11 5055.74 526.256   1
   1  26  11 4945.87 484.407   1
  -1 -26 -12 1906.61 309.420   1
  -1 -26 -12 1031.67 241.557   1
   1  26  12 1315.56 258.200   1
  -1 -26 -13 1500.40 282.275   1
  -1 -26 -13 1051.38 249.798   1
   1  26  13 1124.09 247.374   1
  -1 -26 -14 6028.43 519.954   1
   1  26  14 6248.18 521.893   1
   1 -27 -13 8153.17 674.745   1
   1 -27 -13 8466.63 707.060   1
  -1  27  13 8061.07 666.181   1
   1 -27 -12 1733.72 330.263   1
   1 -27 -12 1426.89 266.117   1
  -1  27  12 2024.56 327.193   1
   1 -27 -11 4596.86 503.958   1
   1 -27 -11 5849.08 556.309   1
  -1  27  11 4281.79 461.302   1
  -1  27  10 8744.54 703.344   1
   1 -27  -9  12842. 929.875   1
   1 -27  -9  11367. 835.675   1
  -1  27   9  12609. 917.595   1
  -1  27   9  10965. 811.116   1
   1 -27  -8 2157.05 330.586   1
   1 -27  -8 2380.03 359.024   1
  -1  27   8 2459.20 366.618   1
  -1  27   8 2464.05 353.530   1
   1 -27  -7  29552. 1628.69   1
   1 -27  -7  27048. 1549.68   1
  -1  27   7  25061. 1415.90   1
  -1  27   7  26579. 1524.80   1
   1 -27  -6  28712. 1608.98   1
  -1  27   6  31330. 1706.25   1
   1 -27  -5  16707. 1081.43   1
  -1 -27   5  15523. 698.173   1
  -1 -27   5  14889. 710.292   1
   1  27  -5  15993. 765.551   1
   1  27  -5  15959. 727.419   1
  -1  27   5  16090. 1046.86   1
  -1  27   5  13973. 948.133   1
   1 -27  -4 9184.03 714.008   1
   1 -27  -4 9135.55 690.418   1
  -1 -27   4 8720.30 488.608   1
  -1 -27   4 8603.97 517.692   1
   1  27  -4 8591.04 522.378   1
   1  27  -4 8581.35 496.202   1
  -1  27   4 9059.61 704.960   1
  -1  27   4 8691.22 687.025   1
   1 -27  -3  22362. 1273.87   1
  -1 -27   3  23655. 1163.68   1
  -1 -27   3  24818. 1257.07   1
   1  27  -3  24915. 1261.75   1
   1  27  -3  25998. 1278.72   1
  -1  27   3  25238. 1411.54   1
   1 -27  -2  53757. 2586.84   1
   1 -27  -2  50606. 2472.13   1
  -1 -27   2  50687. 2367.10   1
  -1 -27   2  47100. 2181.29   1
   1  27  -2  46680. 2169.98   1
   1  27  -2  45565. 2161.90   1
  -1  27   2  49394. 2423.65   1
  -1  27   2  44789. 2203.91   1
   1 -27  -1  33204. 1699.79  -1
   1 -27  -1  30813. 1630.31   1
  -1 -27   1  32348. 1638.39   1
  -1 -27   1  29908. 1495.39  -1
   1  27  -1  30797. 1532.56   1
   1  27  -1  31814. 1622.23   1
  -1  27   1  33285. 1709.48   1
  -1  27   1  32089. 1678.78   1
   1 -27   0 2948.78 346.259   1
   1 -27   0 2417.19 289.869   1
  -1 -27   0 3171.75 332.848   1
  -1 -27   0 2312.16 303.603   1
   1  27   0 2982.71 352.722   1
   1  27   0 2952.01 322.346   1
  -1  27   0 3128.13 343.028   1
  -1  27   0 2286.31 296.493   1
   1 -27   1 9059.61 644.045   1
   1 -27   1  10322. 678.461   1
  -1 -27  -1 8805.94 657.133   1
  -1 -27  -1  10255. 699.305  -1
   1  27   1 8582.96 627.080   1
   1  27   1 8982.06 678.784   1
  -1  27  -1  10144. 674.906   1
  -1  27  -1 8528.02 615.769   1
   1 -27   2  30150. 1531.75   1
   1 -27   2  29423. 1448.70   1
  -1 -27  -2  27613. 1468.25   1
  -1 -27  -2  28583. 1541.12  -1
   1  27   2  29746. 1604.94   1
   1  27   2  30635. 1605.43   1
  -1  27  -2  28890. 1480.53   1
  -1  27  -2  30700. 1518.01   1
   1 -27   3  31184. 1483.44   1
  -1 -27  -3  29439. 1587.49   1
   1  27   3  32542. 1738.57   1
  -1  27  -3  33705. 1597.19   1
   1 -27   4 2932.62 287.768   1
   1 -27   4 2678.94 222.491   1
  -1 -27  -4 2683.79 357.570   1
  -1 -27  -4 3036.03 370.496   1
   1  27   4 2919.69 373.727   1
   1  27   4 2286.31 318.145   1
  -1  27  -4 3566.00 274.681   1
  -1  27  -4 2567.46 261.270   1
   1 -27   5  70900. 3105.51   1
  -1 -27  -5  72629. 3441.59   1
  -1 -27  -5  71272. 3336.56   1
   1  27   5  74325. 3472.29   1
   1  27   5  69785. 3334.95   1
  -1  27  -5  72855. 3184.68   1
  -1  27  -5  70173. 2974.63   1
   1 -27   6  24495. 1091.13   1
   1 -27   6  27048. 1154.95   1
  -1 -27  -6  22588. 1312.81   1
   1  27   6  23623. 1356.76   1
  -1  27  -6  22233. 1008.40  -1
  -1  27  -6  24301. 1033.77   1
  -1 -27  -7  442.24 199.063   1
  -1 -27  -7  467.93 189.045   1
   1  27   7  810.79 229.924   1
   1  27   7  313.30 157.424   1
  -1 -27  -8  11251. 835.352   1
  -1 -27  -8 9276.13 729.843   1
   1  27   8 9407.00 769.106   1
   1  27   8 8133.78 650.508   1
  -1 -27  -9  13230. 935.207   1
  -1 -27  -9  14222. 961.544   1
   1  27   9  15240. 1057.84   1
   1  27   9  14747. 968.492   1
  -1 -27 -10 1659.39 301.179   1
  -1 -27 -10 1239.62 263.370  -1
   1  27  10 1942.15 304.734   1
  -1 -27 -11 4265.63 463.079   1
  -1 -27 -11 3869.77 454.031   1
   1  27  11 5141.37 497.495   1
  -1 -27 -12 6325.73 600.096  -1
  -1 -27 -12 7812.24 648.731   1
   1  27  12 7754.07 634.512   1
  -1 -27 -13   64.99 107.723   1
   1  27  13   37.94 133.075   1
   1 -28 -13 1152.04 262.078   1
  -1  28  13  829.37 228.308   1
   1 -28 -12  20116. 1261.92   1
   1 -28 -12  18080. 1124.25   1
  -1  28  12  20876. 1259.65   1
   1 -28 -11 1397.48 321.376   1
   1 -28 -11  917.27 248.505   1
  -1  28  11 1138.15 251.090  -1
   1 -28 -10  660.36 212.958   1
   1 -28  -9 5269.02 534.496   1
   1 -28  -9 6068.83 574.567   1
  -1  28   9 4840.84 504.443   1
  -1  28   9 4957.18 534.981   1
   1 -28  -8 5325.57 538.374   1
   1 -28  -8 6178.70 596.865   1
  -1  28   8 4758.44 498.788   1
  -1  28   8 4572.62 496.364   1
   1 -28  -7 2522.21 351.753   1
  -1  28   7 3410.89 419.453   1
   1 -28  -6  20924. 1273.23   1
  -1  28   6  21748. 1297.62   1
   1 -28  -5  46954. 2360.64   1
   1 -28  -5  45048. 2297.62  -1
  -1 -28   5  45807. 1959.93   1
   1  28  -5  42398. 1820.97   1
  -1  28   5  44886. 2286.31   1
  -1  28   5  43561. 2226.53   1
   1 -28  -4 4031.34 453.223   1
   1 -28  -4 4435.28 471.320   1
  -1 -28   4 4457.90 337.696   1
  -1 -28   4 4230.08 298.432   1
   1  28  -4 4018.42 321.376   1
   1  28  -4 3614.47 281.790   1
  -1  28   4 3989.33 456.616   1
  -1  28   4 4113.75 449.345   1
   1 -28  -3 1940.54 306.027   1
   1 -28  -3 1947.00 293.908   1
  -1 -28   3 2139.28 232.186   1
  -1 -28   3 1969.62 239.780  -1
   1  28  -3 2165.13 248.667   1
  -1  28   3 2320.24 325.577   1
  -1  28   3 2249.15 316.529   1
   1 -28  -2  15545. 990.304   1
   1 -28  -2  16739. 1025.20   1
  -1 -28   2  16129. 925.189   1
  -1 -28   2  16626. 920.826   1
   1  28  -2  16222. 942.639   1
   1  28  -2  16449. 915.494   1
  -1  28   2  17677. 1071.74   1
  -1  28   2  17466. 1081.60   1
   1 -28  -1 8263.04 646.469   1
   1 -28  -1 8434.31 631.765   1
  -1 -28   1  10428. 673.452   1
   1  28  -1 9466.79 636.451   1
  -1  28   1 9066.08 682.016   1
  -1  28   1  10543. 732.589   1
   1 -28   0  32800. 1665.86   1
   1 -28   0  32719. 1698.17   1
  -1 -28   0  33511. 1683.63   1
  -1 -28   0  33495. 1722.41   1
   1  28   0  33915. 1712.71   1
   1  28   0  35692. 1824.20   1
  -1  28   0  32493. 1657.78  -1
  -1  28   0  36436. 1853.29   1
   1 -28   1  34222. 1738.57  -1
  -1 -28  -1  32089. 1646.47   1
  -1 -28  -1  35224. 1812.89   1
   1  28   1  35531. 1840.36   1
   1  28   1  34270. 1748.26   1
  -1  28  -1  38520. 1919.53   1
   1 -28   2 6939.73 533.042   1
  -1 -28  -2 6301.50 551.300   1
  -1 -28  -2 8007.75 613.992   1
   1  28   2 7652.28 625.625  -1
   1  28   2 6075.29 525.286   1
  -1  28  -2 5965.42 485.700   1
  -1  28  -2 6139.92 465.988   1
   1 -28   3  30021. 1443.20   1
  -1 -28  -3  27403. 1482.14   1
  -1 -28  -3  29391. 1596.54   1
   1  28   3  30586. 1627.08   1
   1  28   3  26515. 1490.71   1
  -1  28  -3  29472. 1431.25   1
   1 -28   4 8545.80 494.748   1
   1 -28   4 9778.63 617.870   1
  -1 -28  -4 9245.43 694.780   1
  -1 -28  -4 8484.40 688.479   1
   1  28   4 9906.28 764.582   1
   1  28   4 9822.26 725.480   1
  -1  28  -4  10242. 576.829   1
  -1  28  -4  10066. 628.372   1
   1 -28   5 6254.64 423.493   1
   1 -28   5 6561.64 364.356   1
  -1 -28  -5 6603.65 578.607   1
  -1 -28  -5 6417.83 588.786   1
   1  28   5 7595.73 656.648   1
   1  28   5 7136.85 604.297   1
  -1  28  -5 7115.84 460.494   1
  -1  28  -5 6684.43 367.426   1
   1 -28   6  11104. 507.998   1
   1 -28   6  10711. 529.810   1
  -1 -28  -6  11047. 790.595   1
   1  28   6  12430. 862.982  -1
  -1  28  -6  11797. 530.295   1
  -1  28  -6  11155. 561.156   1
  -1 -28  -7 4016.80 455.808   1
  -1 -28  -7 4976.57 529.810   1
   1  28   7 3948.94 468.088   1
   1  28   7 3827.76 459.201   1
  -1 -28  -8  13694. 943.609   1
   1  28   8  14597. 958.151   1
  -1 -28  -9  10457. 804.491   1
  -1 -28  -9  11264. 826.142   1
   1  28   9 9655.83 726.773   1
   1  28   9  11133. 874.131   1
  -1 -28 -10 2342.86 359.670   1
  -1 -28 -11 8219.41 688.802   1
  -1 -28 -11 8290.51 665.212   1
   1  28  11 9238.96 703.344   1
  -1 -28 -12 7351.75 634.512   1
  -1 -28 -12 7448.69 655.679   1
   1  28  12 8012.59 654.871   1
  -1 -28 -13  315.56 159.735   1
   1  28  13  248.34 155.534   1
   1 -29 -13  847.63 236.225   1
  -1  29  13 1328.16 264.178   1
   1 -29 -12  206.82 158.862   1
   1 -29 -12  193.41 145.904   1
  -1  29  12 -134.00 112.231   1
   1 -29 -11 8376.14 702.051   1
   1 -29 -11 9667.14 757.795   1
  -1  29  11 8715.45 694.619   1
   1 -29 -10 9148.48 752.948   1
   1 -29 -10  10024. 772.014   1
  -1  29  10 8649.21 698.012   1
   1 -29  -9 3619.32 434.157   1
   1 -29  -9 3646.79 454.192   1
  -1  29   9 4215.54 472.289   1
   1 -29  -8  17693. 1143.80   1
   1 -29  -8  17773. 1155.11   1
  -1  29   8  16287. 1055.90   1
  -1  29   8  16432. 1068.18   1
   1 -29  -7 2801.74 375.343   1
   1 -29  -7 3515.91 433.511   1
  -1  29   7 2963.32 391.824  -1
  -1  29   7 2496.36 363.548   1
   1 -29  -6  23978. 1407.66   1
  -1  29   6  26692. 1520.28   1
   1 -29  -5  16707. 1065.44   1
   1 -29  -5  16820. 1091.94   1
  -1 -29   5  18258. 836.160   1
  -1 -29   5  19535. 930.844   1
   1  29  -5  18210. 884.472   1
   1  29  -5  17515. 815.801   1
  -1  29   5  17628. 1115.20   1
  -1  29   5  18129. 1143.32   1
   1 -29  -4  443.04 193.892   1
   1 -29  -4  789.30 222.007   1
  -1 -29   4  768.94 140.281  -1
   1  29  -4  406.85 115.414   1
   1  29  -4  261.43  90.079   1
  -1  29   4  274.84 147.503   1
  -1  29   4  648.89 215.382   1
   1 -29  -3  62175. 2987.56   1
   1 -29  -3  58491. 2792.05   1
  -1 -29   3  59444. 2708.03   1
   1  29  -3  58168. 2659.55   1
  -1  29   3  63597. 3042.49  -1
  -1  29   3  60252. 2890.61   1
   1 -29  -2 1207.14 243.819  -1
  -1 -29   2 1367.26 221.522   1
  -1 -29   2 1862.98 242.204   1
   1  29  -2 1622.23 244.466   1
   1  29  -2 1850.05 240.103   1
  -1  29   2 1914.69 287.607   1
   1 -29  -1  25174. 1404.59   1
   1 -29  -1  22685. 1269.02   1
  -1 -29   1  25432. 1398.77   1
  -1 -29   1  22605. 1209.73   1
   1  29  -1  24075. 1278.88   1
   1  29  -1  22281. 1235.58   1
  -1  29   1  25868. 1433.67   1
  -1  29   1  24511. 1352.07   1
   1 -29   0  12973. 856.842   1
   1 -29   0  13372. 842.946   1
  -1 -29   0  13471. 839.068   1
  -1 -29   0  12798. 839.230   1
   1  29   0  11734. 769.106   1
   1  29   0  13047. 855.549   1
  -1  29   0  12669. 819.518   1
  -1  29   0  12202. 821.780   1
   1 -29   1  21037. 1144.45   1
   1 -29   1  21894. 1226.69   1
  -1 -29  -1  22007. 1263.53   1
  -1 -29  -1  21312. 1194.86   1
  -1  29  -1  22556. 1221.52   1
  -1  29  -1  19955. 1144.13   1
   1 -29   2 4304.41 368.557   1
   1 -29   2 4254.32 403.457   1
   1  29   2 4369.04 463.887   1
  -1  29  -2 3632.25 369.203   1
  -1  29  -2 4270.48 382.452   1
   1 -29   3  18727. 1049.28   1
   1 -29   3  18533. 972.693   1
  -1 -29  -3  18355. 1095.98   1
  -1 -29  -3  18113. 1116.66   1
   1  29   3  17079. 1085.80   1
   1  29   3  18436. 1111.16   1
  -1  29  -3  17580. 942.478   1
  -1  29  -3  17289. 982.064   1
   1 -29   4 2855.06 295.362   1
   1 -29   4 2664.40 232.509   1
  -1 -29  -4 2611.08 350.622   1
   1  29   4 3498.14 394.247   1
  -1  29  -4 4218.77 317.014   1
  -1  29  -4 3672.64 333.979   1
   1 -29   5  29294. 1401.19   1
   1 -29   5  28260. 1269.83   1
  -1 -29  -5  28874. 1613.83   1
  -1 -29  -5  26660. 1484.73   1
   1  29   5  29100. 1641.62   1
   1  29   5  28955. 1587.65   1
  -1  29  -5  29229. 1310.23   1
  -1  29  -5  29407. 1410.08   1
   1 -29   6  25675. 1111.16  -1
   1 -29   6  28567. 1276.94   1
  -1 -29  -6  30053. 1636.77   1
   1  29   6  30037. 1633.54   1
  -1  29  -6  29068. 1245.92   1
  -1  29  -6  31588. 1417.35   1
  -1 -29  -7 3349.49 420.261   1
  -1 -29  -7 3000.48 400.549   1
   1  29   7 3246.08 394.571   1
   1  29   7 3008.56 461.302   1
  -1 -29  -8 4029.73 463.564   1
  -1 -29  -8 4743.90 500.888   1
   1  29   8 4037.80 465.341   1
   1  29   8 3939.24 430.925   1
  -1 -29  -9 3960.25 461.625   1
  -1 -29  -9 3200.84 400.549   1
   1  29   9 2711.26 351.753   1
  -1 -29 -10 5370.81 549.361   1
  -1 -29 -10 5525.93 535.142   1
   1  29  10 6534.17 569.881   1
  -1 -29 -11 2746.81 386.977   1
  -1 -29 -11 3087.73 396.671   1
   1  29  11 3742.12 411.213   1
  -1 -29 -12   75.33 150.945   1
  -1 -29 -12  190.34 157.198   1
   1  29  12  134.93 138.714   1
  -1 -29 -13  13611. 904.830   1
   1  29  13  14823. 940.054   1
   1 -30 -13 1812.89 321.053  -1
  -1  30  13 2121.50 321.699   1
   1 -30 -12 1722.41 331.232   1
   1 -30 -12 2224.91 347.875   1
  -1  30  12 2232.99 336.888   1
   1 -30 -11  14219. 977.863   1
   1 -30 -11  12592. 891.258   1
  -1  30  11  11377. 820.649   1
   1 -30 -10 1104.54 254.807   1
   1 -30 -10  769.59 225.077   1
  -1  30  10  740.51 206.657   1
   1 -30  -9 2635.32 394.409   1
   1 -30  -9 1682.01 301.179  -1
  -1  30   9 1452.74 265.471   1
   1 -30  -8 3787.36 440.620   1
   1 -30  -8 4763.28 519.631   1
  -1  30   8 4724.51 494.264   1
  -1  30   8 4457.90 511.552   1
   1 -30  -7  16885. 1065.92   1
   1 -30  -7  19308. 1220.55   1
  -1  30   7  20068. 1239.29   1
  -1  30   7  16691. 1101.79   1
   1 -30  -5  14072. 949.749   1
   1 -30  -5  13382. 935.530   1
  -1 -30   5  13307. 673.775   1
  -1 -30   5  14996. 706.899   1
   1  30  -5  15316. 736.952   1
   1  30  -5  14091. 722.572   1
  -1  30   5  15369. 1016.00   1
  -1  30   5  15232. 1014.70   1
   1 -30  -4  20423. 1249.80   1
   1 -30  -4  20730. 1227.98   1
  -1 -30   4  20488. 1007.11   1
  -1 -30   4  20666. 1058.17   1
   1  30  -4  22524. 1106.64   1
   1  30  -4  22395. 1140.73   1
  -1  30   4  21280. 1273.06   1
  -1  30   4  20407. 1235.09   1
   1 -30  -3 5109.06 494.910  -1
   1 -30  -3 5462.91 529.649   1
  -1 -30   3 4970.10 411.859   1
  -1 -30   3 4280.17 344.482   1
   1  30  -3 3926.32 341.250   1
   1  30  -3 4446.59 386.653   1
  -1  30   3 5039.58 496.526   1
  -1  30   3 4344.80 447.891   1
  -1 -30   2 2370.33 281.952   1
  -1 -30   2 2560.99 289.223   1
   1  30  -2 2709.64 291.646   1
   1  30  -2 3389.88 355.631   1
  -1  30   2 3457.74 394.409   1
  -1  30   2 3158.83 389.077   1
   1 -30  -1 5832.92 514.299   1
   1 -30  -1 6227.17 549.684   1
  -1 -30   1 6181.93 520.116   1
  -1 -30   1 6723.21 521.247   1
   1  30  -1 6083.37 490.224   1
   1  30  -1 5529.16 486.669   1
   1 -30   0  63661. 2963.32   1
   1 -30   0  65002. 3063.50  -1
  -1 -30   0  65422. 3071.58   1
  -1 -30   0  59347. 2759.73   1
   1  30   0  63580. 2992.40   1
   1  30   0  67992. 3144.28   1
  -1  30   0  66650. 3126.51   1
  -1  30   0  68185. 3165.29   1
   1 -30   1  34480. 1728.87   1
   1 -30   1  31362. 1641.62   1
  -1 -30  -1  32542. 1673.94   1
  -1 -30  -1  33479. 1759.57   1
   1  30   1  35498. 1853.29   1
   1  30   1  39716. 1989.01   1
  -1  30  -1  35579. 1777.35   1
  -1  30  -1  34384. 1762.80   1
   1 -30   2 7524.63 573.921   1
  -1 -30  -2 7322.66 618.354   1
  -1 -30  -2 7826.78 610.760   1
   1  30   2 9505.57 696.558  -1
   1  30   2 9332.68 722.410   1
  -1  30  -2 9058.00 644.207   1
   1 -30   3  42301. 1968.01   1
   1 -30   3  44304. 2132.81   1
  -1 -30  -3  42382. 2124.74   1
  -1 -30  -3  43965. 2228.14   1
   1  30   3  47988. 2365.48   1
   1  30   3  44611. 2273.39   1
  -1  30  -3  42705. 1998.71   1
  -1  30  -3  47051. 2239.45   1
   1 -30   4 2166.75 212.150   1
   1 -30   4 3016.64 317.498   1
  -1 -30  -4 2018.09 312.490   1
  -1 -30  -4 2056.87 320.892   1
   1  30   4 2341.25 324.608   1
   1  30   4 2669.25 375.828   1
  -1  30  -4 2693.49 248.667   1
   1 -30   5  748.10 154.225   1
   1 -30   5  702.86 112.296   1
  -1 -30  -5  778.64 214.736   1
  -1 -30  -5  470.19 177.735   1
   1  30   5  769.27 206.980   1
   1  30   5  444.98 184.521   1
  -1  30  -5  417.51 113.475  -1
  -1  30  -5  601.71 100.452   1
   1 -30   6  136.97  55.098   1
   1 -30   6   94.72  55.243   1
   1  30   6  164.81 158.458   1
  -1  30  -6  216.51  53.223   1
  -1  30  -6   95.01  53.934   1
  -1 -30  -7  18533. 1158.83   1
   1  30   7  16352. 1044.59   1
  -1 -30  -8 1478.27 288.415   1
  -1 -30  -8 1561.48 301.018   1
   1  30   8 1495.72 264.663   1
   1  30   8 1636.77 329.132   1
  -1 -30  -9 2362.25 353.045   1
  -1 -30  -9 2265.31 338.665   1
   1  30   9 2861.53 366.941   1
  -1 -30 -10 3858.45 433.672   1
  -1 -30 -10 3553.07 446.598   1
  -1 -30 -11 5527.54 551.139   1
  -1 -30 -11 4619.48 477.460  -1
   1  30  11 4042.65 432.380   1
  -1 -30 -12  970.92 241.234   1
  -1 -30 -12 1158.18 272.095   1
   1  30  12 1209.89 250.606   1
  -1 -30 -13 2005.17 328.809   1
   1  30  13 2245.92 321.053   1
   1 -31 -12 1060.43 261.431   1
  -1  31  12 1037.32 242.365   1
   1 -31 -11 7872.02 662.303   1
   1 -31 -11 7941.50 685.894   1
  -1  31  11 8511.87 676.522   1
   1 -31 -10 1452.25 326.547   1
   1 -31 -10 1649.70 308.773   1
  -1  31  10 2287.93 347.713   1
   1 -31  -9  19567. 1212.63   1
   1 -31  -8  19292. 1196.31   1
   1 -31  -8  18452. 1194.70   1
   1 -31  -7 3027.95 414.606   1
  -1  31   7 2927.77 403.781   1
   1 -31  -6  29989. 1699.79   1
  -1  31   6  27306. 1535.46   1
  -1  31   6  28502. 1619.00   1
   1 -31  -5  18016. 1104.54   1
   1 -31  -5  18468. 1165.78   1
  -1 -31   5  19292. 935.207   1
  -1 -31   5  18872. 878.655   1
   1  31  -5  19470. 955.888   1
   1  31  -5  19018. 900.629   1
  -1  31   5  17935. 1139.12   1
  -1  31   5  16836. 1093.23   1
   1 -31  -4 2203.91 345.936   1
   1 -31  -4 3057.03 399.903   1
  -1 -31   4 2594.92 243.012   1
  -1 -31   4 2504.44 258.684   1
   1  31  -4 2205.52 243.173   1
   1  31  -4 2352.56 233.802   1
  -1  31   4 2205.52 326.385   1
  -1  31   4 2476.97 354.984   1
   1 -31  -3  10242. 784.779   1
  -1 -31   3 8261.42 574.406   1
  -1 -31   3 9712.38 601.389   1
   1  31  -3 8718.69 574.567  -1
   1  31  -3 8899.65 609.791   1
  -1  31   3  10197. 768.621   1
   1 -31  -2  52997. 2580.38   1
   1 -31  -2  50186. 2491.51  -1
  -1 -31   2  47229. 2224.91   1
   1  31  -2  46453. 2197.44   1
  -1  31   2  47633. 2373.56   1
  -1  31   2  45581. 2279.85   1
   1 -31  -1 6248.18 543.060   1
  -1 -31   1 5222.16 472.451   1
  -1 -31   1 5744.06 478.591   1
   1  31  -1 5933.10 514.461   1
   1  31  -1 5443.52 460.332   1
  -1  31   1 6107.60 536.597   1
   1 -31   0  19615. 1165.29   1
   1 -31   0  18210. 1068.35   1
  -1 -31   0  18258. 1061.72   1
  -1 -31   0  18775. 1121.67   1
   1  31   0  17903. 1085.80   1
   1  31   0  19648. 1129.10   1
  -1  31   0  19615. 1156.41  -1
  -1  31   0  19115. 1121.34   1
   1 -31   1  19615. 1112.13   1
   1 -31   1  18775. 1111.97   1
  -1 -31  -1  17256. 1063.01   1
   1  31   1  18678. 1139.28   1
  -1  31  -1  17967. 1069.32   1
  -1  31  -1  17773. 1028.60   1
   1 -31   2 1336.24 243.335   1
  -1 -31  -2 1089.19 243.819   1
  -1 -31  -2 1833.90 281.467   1
   1  31   2 1478.91 280.659   1
   1  31   2 1117.95 238.326   1
  -1  31  -2  677.33 170.140   1
  -1  31  -2 1145.42 200.678   1
   1 -31   3 1331.88 198.416   1
   1 -31   3 1665.86 250.606   1
  -1 -31  -3 2451.12 327.839   1
   1  31   3 1192.11 235.579   1
  -1  31  -3 1500.08 210.373   1
  -1  31  -3 1558.41 240.265   1
   1 -31   4 8419.77 510.583   1
  -1 -31  -4 8288.89 658.264   1
  -1 -31  -4 9339.14 735.498   1
   1  31   4 6954.27 628.372   1
   1  31   4 8183.87 656.487   1
  -1  31  -4 7445.46 476.975   1
   1 -31   5  30150. 1349.17   1
   1 -31   5  32315. 1544.51   1
  -1 -31  -5  31071. 1673.94   1
  -1 -31  -5  34642. 1859.75   1
   1  31   5  33446. 1832.28  -1
   1  31   5  35870. 1885.60   1
  -1  31  -5  33560. 1509.94   1
  -1  31  -5  32622. 1560.83   1
   1 -31   6  12104. 613.184   1
  -1 -31  -6  11861. 849.409   1
  -1 -31  -6  10952. 822.749   1
   1  31   6  11865. 845.855   1
   1  31   6  11330. 862.982   1
  -1  31  -6  12386. 639.359   1
  -1 -31  -7 7136.85 633.543   1
   1  31   7 6710.29 591.533   1
  -1 -31  -8 3485.21 439.812   1
  -1 -31  -8 3457.74 429.310   1
  -1 -31  -9 6366.13 598.481   1
  -1 -31 -10 1751.49 313.459  -1
  -1 -31 -10 2218.45 345.290   1
   1  31  10 1926.00 304.411   1
  -1 -31 -11 1843.59 302.310   1
  -1 -31 -11 1730.49 308.289   1
   1  31  11 2472.13 338.988   1
  -1 -31 -12 1403.94 273.550   1
   1  31  12 1477.78 279.851   1
   1 -32 -12  13419. 939.084   1
  -1  32  12  12291. 865.244   1
   1 -32 -11 3270.31 422.685   1
   1 -32 -10 5251.25 549.361   1
   1 -32 -10 6173.85 578.607   1
   1 -32  -9 1117.30 257.230   1
   1 -32  -9  944.58 246.889   1
  -1  32   9 1263.69 260.785   1
   1 -32  -8 8143.47 690.418   1
   1 -32  -8 9080.62 757.311   1
  -1  32   8 7523.02 642.753   1
   1 -32  -7 3475.52 450.961   1
  -1  32   7 4066.89 471.804   1
   1 -32  -6 1659.39 311.197   1
   1 -32  -6 1955.08 320.892   1
   1  32  -6 2234.61 128.147   1
  -1  32   6 1837.13 304.249   1
  -1  32   6 1846.82 324.285   1
   1 -32  -5 9261.58 739.376   1
   1 -32  -5 8180.63 694.619   1
  -1 -32   5 9583.12 501.211   1
  -1 -32   5 8679.91 499.757   1
   1  32  -5  10578. 593.310   1
   1  32  -5  10312. 546.614   1
  -1  32   5  10351. 791.565   1
  -1  32   5 9531.42 738.729   1
   1 -32  -4 9269.66 722.572   1
   1 -32  -4 8844.72 716.593   1
  -1 -32   4  10299. 632.250  -1
  -1 -32   4 9100.01 578.445   1
   1  32  -4 8292.12 548.715   1
  -1  32   4 9024.07 716.109   1
  -1  32   4 9749.55 754.241   1
   1 -32  -3  237.19 145.678  -1
   1 -32  -3  468.25 196.639   1
  -1 -32   3  570.85 135.644   1
  -1 -32   3  486.51 142.349   1
   1  32  -3  222.17  95.653   1
   1  32  -3  337.37 129.181   1
  -1  32   3  160.19 136.015   1
  -1  32   3  555.66 177.735   1
   1 -32  -2  13907. 950.718   1
   1 -32  -2  15190. 982.387   1
  -1 -32   2  14262. 880.109   1
  -1 -32   2  14430. 858.296   1
   1  32  -2  13497. 810.793  -1
   1  32  -2  14523. 907.092   1
  -1  32   2  15090. 988.850   1
  -1  32   2  15242. 987.396   1
   1 -32  -1  45209. 2283.08   1
   1 -32  -1  46615. 2310.55   1
  -1 -32   1  44708. 2163.51   1
  -1 -32   1  48392. 2355.79   1
   1  32  -1  44660. 2161.90   1
   1  32  -1  44595. 2210.37   1
  -1  32   1  47245. 2350.94   1
  -1  32   1  43028. 2163.51   1
   1 -32   0  16130. 987.558   1
   1 -32   0  17677. 1094.04   1
  -1 -32   0  17273. 1063.01   1
  -1 -32   0  18000. 1057.84   1
   1  32   0  17353. 1021.97   1
   1  32   0  20536. 1212.31   1
  -1  32   0  19228. 1132.65   1
  -1  32   0  18694. 1123.61   1
   1 -32   1  15631. 984.972   1
   1 -32   1  14595. 901.437   1
  -1 -32  -1  14477. 952.819   1
  -1 -32  -1  16481. 1031.51   1
   1  32   1  17337. 1053.16   1
   1  32   1  18436. 1125.87   1
  -1  32  -1  14329. 914.686   1
  -1  32  -1  17305. 1017.93   1
   1 -32   2  12923. 787.364   1
   1 -32   2  12330. 816.448   1
  -1 -32  -2  11803. 810.793   1
  -1 -32  -2  12008. 852.156   1
   1  32   2  12165. 869.768   1
   1  32   2  11396. 801.098   1
  -1  32  -2  12075. 761.673   1
  -1  32  -2  12689. 823.234   1
   1 -32   3 6506.70 468.573   1
   1 -32   3 7487.47 563.742   1
  -1 -32  -3 7198.25 604.136   1
  -1 -32  -3 6322.50 581.030   1
   1  32   3 7230.56 603.166   1
   1  32   3 7154.62 627.241  -1
  -1  32  -3 6408.14 506.705   1
  -1  32  -3 6875.09 503.958   1
   1 -32   4 8507.02 523.024   1
   1 -32   4 8149.94 571.336   1
  -1 -32  -4 9379.54 716.755   1
  -1 -32  -4 8221.03 681.693   1
   1  32   4 8862.49 694.942   1
   1  32   4 9699.46 769.914   1
  -1  32  -4 8555.49 585.878   1
  -1  32  -4 8613.66 536.435   1
   1 -32   5 2672.48 264.663   1
   1 -32   5 2708.03 211.989   1
  -1 -32  -5 3026.33 388.431   1
  -1 -32  -5 2995.63 394.571   1
   1  32   5 3675.87 455.324   1
   1  32   5 3218.61 390.046   1
  -1  32  -5 3061.88 240.588   1
  -1  32  -5 2903.54 281.305   1
   1 -32   6 7369.52 421.877   1
  -1 -32  -6 7291.96 633.058   1
  -1 -32  -6 7274.19 628.857   1
   1  32   6 9101.62 751.332   1
   1  32   6 7235.41 622.071   1
  -1  32  -6 7542.41 441.913   1
  -1  32  -6 8364.83 412.990   1
  -1 -32  -7 1811.28 314.590   1
   1  32   7 2031.02 314.590   1
  -1 -32  -8 6107.60 611.084   1
  -1 -32  -8 6739.37 613.022   1
   1  32   8 5525.93 522.055   1
  -1 -32  -9 9129.09 742.769   1
  -1 -32  -9 9458.71 743.738   1
   1  32   9 9581.51 722.410   1
  -1 -32 -10 8347.06 691.710   1
  -1 -32 -10 6446.92 590.402   1
   1  32  10 8211.33 657.779   1
  -1 -32 -11  15547. 1013.57   1
  -1 -32 -11  16206. 1072.55   1
   1  32  11  15445. 996.444   1
  -1 -32 -12 3191.14 391.985   1
   1  32  12 4146.06 446.437   1
   1 -33 -12   -9.97 125.238   1
  -1  33  12   78.69 133.188   1
   1 -33 -11 2901.92 382.614   1
   1 -33 -11 3084.50 426.078   1
  -1  33  11 3158.83 408.951  -1
   1 -33 -10  24996. 1440.46   1
   1 -33 -10  22895. 1370.82   1
  -1  33  10  22411. 1333.17   1
   1 -33  -9   70.45 137.728   1
   1 -33  -9    8.62 113.508   1
  -1  33   9  467.60 175.796   1
   1 -33  -8 7556.95 700.274   1
   1 -33  -8 7178.86 663.919   1
  -1  33   8 7204.71 627.403   1
   1 -33  -7  28098. 1615.12   1
  -1  33   7  27129. 1549.36   1
   1 -33  -6 3423.81 412.990   1
   1 -33  -6 4163.83 473.743   1
  -1  33   6 4409.43 485.862   1
  -1  33   6 4625.94 498.465   1
   1 -33  -5 2940.70 390.854   1
   1 -33  -5 3942.47 473.582   1
  -1 -33   5 3289.70 234.933   1
  -1 -33   5 3213.76 261.916   1
   1  33  -5 3557.92 286.637   1
   1  33  -5 2968.17 231.378   1
  -1  33   5 2720.95 387.623   1
  -1  33   5 3389.88 418.969   1
   1 -33  -4  12548. 879.301   1
   1 -33  -4  11740. 865.890   1
  -1 -33   4  13054. 757.472  -1
   1  33  -4  13109. 768.136   1
  -1  33   4  11486. 844.885   1
  -1  33   4  10714. 809.338   1
   1 -33  -3  19244. 1287.12  -1
   1 -33  -3  20973. 1304.73   1
  -1 -33   3  20310. 1076.42   1
  -1 -33   3  20423. 1102.60   1
   1  33  -3  20084. 1113.91   1
   1  33  -3  19438. 1051.22   1
  -1  33   3  20084. 1212.96   1
  -1  33   3  22281. 1314.43   1
   1 -33  -2 2528.68 370.980   1
  -1 -33   2 2544.83 323.315   1
  -1 -33   2 3473.90 354.176   1
   1  33  -2 3391.50 343.674   1
   1  33  -2 3189.53 359.185   1
   1 -33  -1  20052. 1218.77   1
   1 -33  -1  17515. 1053.64   1
  -1 -33   1  20213. 1140.73   1
  -1 -33   1  20165. 1168.69   1
   1  33  -1  19567. 1160.44   1
   1  33  -1  17677. 1030.70   1
  -1  33   1  19502. 1175.63   1
  -1  33   1  18727. 1136.85   1
   1 -33   0  18355. 1088.38   1
  -1 -33   0  18371. 1118.43  -1
  -1 -33   0  17919. 1059.62   1
   1  33   0  17531. 1050.09  -1
   1  33   0  17935. 1103.57   1
  -1  33   0  16723. 1029.08   1
   1 -33   1 2106.96 318.953   1
   1 -33   1 2318.63 306.350  -1
  -1 -33  -1 1845.21 296.978  -1
  -1 -33  -1 2278.23 313.621   1
   1  33   1 2221.68 313.621   1
   1  33   1 2275.00 331.879   1
  -1  33  -1 2493.13 311.197   1
  -1  33  -1 2641.78 333.171  -1
   1 -33   2 9142.02 623.202   1
   1 -33   2 8490.86 643.884   1
  -1 -33  -2 8686.37 667.797   1
   1  33   2 8311.51 652.609   1
  -1  33  -2 9319.75 674.583   1
  -1  33  -2 8765.54 623.040   1
   1 -33   3 6610.11 539.990   1
  -1 -33  -3 5837.77 535.466   1
  -1 -33  -3 5837.77 548.230   1
   1  33   3 6052.67 572.951   1
   1  33   3 5681.04 525.286   1
  -1  33  -3 4847.30 432.703   1
   1 -33   4  30053. 1438.84   1
   1 -33   4  29504. 1500.56  -1
  -1 -33  -4  28534. 1589.92   1
  -1 -33  -4  29310. 1593.15   1
   1  33   4  31120. 1683.63   1
   1  33   4  31314. 1741.80   1
  -1  33  -4  29310. 1485.86   1
  -1  33  -4  28082. 1362.90  -1
   1 -33   5 1537.08 159.476   1
   1 -33   5 2155.43 241.719   1
  -1 -33  -5 1475.52 286.476   1
   1  33   5 1445.95 290.354   1
  -1  33  -5 1832.28 222.653   1
  -1  33  -5 2005.17 195.346   1
   1 -33   6  29762. 1367.42   1
   1 -33   6  27581. 1223.14   1
  -1 -33  -6  26870. 1538.21   1
  -1 -33  -6  28017. 1562.93   1
   1  33   6  27646. 1601.87   1
   1  33   6  27953. 1560.83  -1
  -1  33  -6  28971. 1267.25   1
  -1  33  -6  28534. 1327.52   1
  -1 -33  -7 2632.09 384.553   1
   1  33   7 3036.03 390.208   1
  -1 -33  -8 3882.69 465.988   1
   1  33   8 4183.22 446.598   1
  -1 -33  -9  404.43 177.250   1
  -1 -33  -9  376.47 183.874   1
   1  33   9  217.64 124.301   1
  -1 -33 -10 5470.99 528.679   1
  -1 -33 -10 6804.00 616.739   1
   1  33  10 6059.13 544.999   1
  -1 -33 -11  118.69 120.181   1
  -1 -33 -11  169.01 144.611   1
   1  33  11  281.63 141.816   1
  -1 -33 -12  229.28 137.437   1
   1  33  12   54.02 126.208   1
   1 -34 -11 5323.96 554.047   1
  -1  34  11 5225.39 521.085   1
   1 -34 -10 5057.35 527.872   1
   1 -34 -10 5624.49 540.636   1
  -1  34  10 6464.69 587.817   1
   1 -34  -9 1364.68 294.070   1
   1 -34  -9 1509.29 289.384   1
  -1  34   9 1092.26 239.780   1
   1 -34  -8  695.59 220.229   1
  -1  34   8  437.39 179.189   1
   1 -34  -7 2557.76 385.845   1
  -1  34   7 1722.41 307.804   1
   1 -34  -6 7119.08 644.045   1
   1 -34  -6 7792.85 659.880   1
  -1 -34   6 8440.77 389.239   1
  -1 -34   6 9452.24 460.171   1
   1  34  -6 7086.76 351.914   1
  -1  34   6 5729.51 575.537   1
  -1  34   6 6959.11 632.089   1
   1 -34  -5 2150.59 332.364   1
   1 -34  -5 2237.84 349.652   1
   1  34  -5 2367.10 231.701   1
   1  34  -5 2229.76 200.032   1
  -1  34   5 2750.04 363.709   1
  -1  34   5 2388.11 357.085   1
   1 -34  -4  12900. 916.787   1
   1 -34  -4  14096. 952.495   1
  -1 -34   4  12490. 736.144   1
  -1 -34   4  12493. 705.444   1
   1  34  -4  11583. 710.615   1
   1  34  -4  12073. 694.296   1
  -1  34   4  12800. 904.992   1
  -1  34   4  13466. 941.185   1
   1 -34  -3 7337.20 624.818   1
   1 -34  -3 8041.68 677.492   1
  -1 -34   3 7526.25 531.588   1
   1  34  -3 7707.21 534.819   1
  -1  34   3 8591.04 698.012   1
  -1  34   3 7611.88 643.237   1
   1 -34  -2 5752.13 555.016   1
   1 -34  -2 6038.13 551.946   1
  -1 -34   2 6406.52 502.666   1
  -1 -34   2 6123.76 514.461   1
   1  34  -2 5548.55 478.914   1
   1  34  -2 5671.35 468.896   1
  -1  34   2 4842.46 487.800   1
  -1  34   2 4947.48 493.940   1
   1 -34  -1  732.75 211.989   1
   1 -34  -1  726.61 190.984   1
  -1 -34   1  567.78 170.302   1
  -1 -34   1  976.57 209.404   1
   1  34  -1  996.77 223.784   1
   1  34  -1 1042.98 209.404   1
  -1  34   1  938.44 218.775   1
  -1  34   1  704.64 194.862  -1
   1 -34   0  33301. 1733.72  -1
   1 -34   0  35353. 1861.37   1
  -1 -34   0  32994. 1745.03   1
   1  34   0  35789. 1879.14   1
  -1  34   0  34270. 1799.97   1
  -1  34   0  34949. 1812.89   1
   1 -34   1 1053.64 218.775   1
   1 -34   1 1017.45 208.596   1
  -1 -34  -1 1266.44 256.584   1
  -1 -34  -1 1227.18 248.667   1
   1  34   1 1059.14 239.942   1
   1  34   1  962.84 208.919   1
  -1  34  -1  919.86 202.617   1
  -1  34  -1 1021.17 213.928   1
   1 -34   2 4650.18 449.022   1
   1 -34   2 4474.06 404.104   1
  -1 -34  -2 5112.29 518.662   1
  -1 -34  -2 4545.16 454.192  -1
   1  34   2 4970.10 510.260   1
   1  34   2 5159.15 492.486  -1
  -1  34  -2 4962.02 461.625   1
  -1  34  -2 4850.54 435.450   1
   1 -34   3 9644.52 623.202   1
   1 -34   3  10057. 698.820   1
  -1 -34  -3  10191. 776.054   1
  -1 -34  -3  10153. 741.314   1
   1  34   3  10200. 786.879   1
   1  34   3  10624. 777.346   1
  -1  34  -3  10750. 733.720   1
  -1  34  -3  10654. 682.662   1
   1 -34   4 7901.11 508.967   1
   1 -34   4 8119.24 586.362   1
  -1 -34  -4 7960.89 670.382   1
  -1 -34  -4 7687.83 639.359   1
   1  34   4 8549.03 707.222   1
   1  34   4 7637.74 635.805   1
  -1  34  -4 8952.97 619.001   1
  -1  34  -4 6967.19 469.865   1
   1 -34   5  329.13  90.241   1
  -1 -34  -5  519.63 186.944  -1
  -1 -34  -5  470.51 180.481   1
   1  34   5  814.19 230.409   1
  -1  34  -5  962.67 139.182   1
   1 -34   6  11882. 578.930   1
   1 -34   6  11926. 634.674   1
  -1 -34  -6  11008. 812.085   1
  -1 -34  -6  12209. 885.603   1
   1  34   6  13076. 902.407   1
   1  34   6  10995. 853.934  -1
  -1  34  -6  11474. 551.462   1
  -1  34  -6  11360. 615.446   1
  -1 -34  -7  27533. 1556.63   1
   1  34   7  25965. 1474.39   1
  -1 -34  -8 1703.02 310.551   1
   1  34   8 1029.57 224.269   1
  -1 -34  -9 2331.55 355.792   1
  -1 -34  -9 2179.67 336.726   1
   1  34   9 1924.38 302.149   1
  -1 -34 -10 7639.35 634.835   1
  -1 -34 -10 7644.20 654.871   1
   1  34  10 6867.02 591.856   1
  -1 -34 -11 2341.25 362.094   1
   1  34  11 3147.52 384.876   1
  -1  35  11 5341.73 532.396   1
   1 -35 -10 4824.68 542.252   1
   1 -35 -10 4126.67 462.594   1
  -1  35  10 5805.46 602.520   1
   1 -35  -9  19034. 1215.22   1
   1 -35  -9  18064. 1149.62   1
  -1  35   9  19373. 1193.08   1
   1 -35  -8 3208.92 431.410   1
  -1  35   8 2184.52 321.215   1
   1 -35  -7 3464.21 439.004   1
  -1  35   7 4288.25 474.874   1
   1 -35  -6 5142.99 537.405   1
   1 -35  -6 4583.93 506.867   1
  -1 -35   6 4850.54 261.431   1
  -1 -35   6 4962.02 246.082   1
   1  35  -6 4102.44 236.872   1
   1  35  -6 5141.37 252.060   1
  -1  35   6 4611.40 495.718   1
  -1  35   6 4074.97 470.027   1
   1 -35  -5 5777.99 550.977   1
   1 -35  -5 5545.32 560.348   1
  -1 -35   5 5705.28 353.853   1
  -1 -35   5 5194.70 362.255   1
   1  35  -5 5572.79 361.286   1
   1  35  -5 5314.26 381.968   1
  -1  35   5 5445.14 547.099   1
  -1  35   5 5500.08 546.130  -1
   1 -35  -4 2081.11 327.839   1
  -1 -35   4 1656.16 208.757   1
  -1 -35   4 1759.57 233.155   1
   1  35  -4 2336.40 274.842   1
   1  35  -4 1686.86 208.111   1
  -1  35   4 2136.05 333.979   1
   1 -35  -3 5493.61 533.042   1
   1 -35  -3 5595.41 551.462   1
  -1 -35   3 6385.52 480.691   1
  -1 -35   3 5126.83 444.821   1
   1  35  -3 5627.72 486.185   1
   1  35  -3 5525.93 442.721  -1
  -1  35   3 5879.78 562.287   1
  -1  35   3 5958.95 567.135   1
   1 -35  -2  32299. 1728.87   1
   1 -35  -2  33204. 1798.35   1
  -1 -35   2  34674. 1770.88   1
  -1 -35   2  31782. 1606.24  -1
   1  35  -2  34545. 1732.10   1
   1  35  -2  32752. 1699.79   1
  -1  35   2  32412. 1753.11   1
  -1  35   2  31669. 1719.18   1
   1 -35  -1 9927.28 769.590  -1
  -1 -35   1  10181. 708.999   1
  -1 -35   1 8621.74 658.264   1
   1  35  -1 9213.11 706.576   1
   1  35  -1  10162. 710.292   1
  -1  35   1 9659.06 735.498   1
   1 -35   0 4057.19 422.847   1
   1 -35   0 3921.47 433.187   1
  -1 -35   0 3958.63 421.231   1
  -1 -35   0 2979.48 367.749   1
   1  35   0 3633.86 418.969   1
   1  35   0 4053.96 420.100  -1
  -1  35   0 4596.86 465.664   1
  -1  35   0 5291.64 494.748   1
   1 -35   1  15403. 945.386   1
   1 -35   1  16022. 1060.91   1
  -1 -35  -1  17321. 1064.15   1
  -1 -35  -1  13660. 943.286   1
   1  35   1  15568. 985.134   1
  -1  35  -1  15919. 977.701  -1
   1 -35   2  12248. 831.151   1
   1 -35   2  11865. 757.795   1
  -1 -35  -2  12046. 861.528   1
  -1 -35  -2  12690. 869.930   1
   1  35   2  12462. 894.166   1
   1  35   2  11840. 818.548   1
  -1  35  -2  13018. 853.934   1
  -1  35  -2  11663. 767.490   1
   1 -35   3 3588.62 339.150   1
   1 -35   3 3973.17 404.912   1
  -1 -35  -3 4097.59 455.162   1
  -1 -35  -3 4483.76 471.643   1
   1  35   3 3792.21 417.515   1
   1  35   3 3593.47 434.319   1
  -1  35  -3 3446.43 370.496   1
  -1  35  -3 3364.03 340.442   1
   1 -35   4  419.61 114.946   1
   1 -35   4  378.25 144.223   1
  -1 -35  -4  690.26 202.779   1
   1  35   4  826.47 224.269   1
  -1  35  -4  425.75 139.893   1
  -1  35  -4  488.93 124.560   1
   1 -35   5  28761. 1336.89   1
  -1 -35  -5  29068. 1607.69  -1
  -1 -35  -5  30021. 1667.47   1
   1  35   5  30376. 1656.16   1
   1  35   5  30183. 1707.87   1
  -1  35  -5  31297. 1449.51   1
   1 -35   6  828.89 113.653   1
   1 -35   6 1085.47 147.730   1
  -1 -35  -6  551.95 200.032   1
   1  35   6  418.97 169.333   1
   1  35   6  493.62 203.587   1
  -1  35  -6  594.93 114.720   1
  -1 -35  -7  10207. 778.962   1
   1  35   7 9070.92 708.514   1
  -1 -35  -8 2530.29 374.535   1
   1  35   8 2840.52 366.295   1
  -1 -35  -9 3564.38 438.035   1
  -1 -35  -9 3905.31 455.324   1
   1  35   9 3608.01 416.868   1
  -1 -35 -10 3616.09 431.410   1
  -1 -35 -10 3066.73 396.348   1
   1  35  10 3617.71 412.667   1
  -1 -35 -11 1035.06 239.780   1
   1  35  11 1396.51 269.833   1
   1 -36 -11 3425.43 436.419   1
  -1  36  11 3851.99 451.284  -1
   1 -36 -10 1665.86 314.590   1
   1 -36 -10 2706.41 389.885   1
  -1  36  10 1079.01 248.667   1
   1 -36  -9  241.40 161.900   1
   1 -36  -9  189.53 145.355   1
  -1  36   9  407.66 174.988  -1
   1 -36  -8 6411.37 613.507  -1
  -1  36   8 7033.44 621.263   1
   1 -36  -6 5404.75 560.833   1
   1 -36  -6 4218.77 497.657   1
  -1 -36   6 5010.50 253.514   1
  -1 -36   6 4499.91 255.291   1
   1  36  -6 4739.05 242.042   1
  -1  36   6 4074.97 466.957   1
   1 -36  -5  18000. 1163.03   1
  -1 -36   5  18274. 932.137   1
  -1 -36   5  18791. 911.778   1
   1  36  -5  20310. 1010.82  -1
   1  36  -5  20827. 1110.19   1
  -1  36   5  18549. 1172.40   1
   1 -36  -4 8521.56 682.339   1
   1 -36  -4 7681.36 667.635   1
  -1 -36   4 6689.28 488.447   1
  -1 -36   4 7539.17 499.596   1
   1  36  -4 7359.82 533.204   1
   1  36  -4 7896.26 528.679   1
  -1  36   4 7031.82 602.358   1
  -1  36   4 7597.34 657.456   1
   1 -36  -3 3551.46 421.877   1
   1 -36  -3 2916.46 406.366   1
  -1 -36   3 3113.59 336.888   1
  -1 -36   3 3612.86 349.168   1
   1  36  -3 3239.62 327.355   1
   1  36  -3 3380.19 361.447   1
  -1  36   3 3423.81 420.261   1
  -1  36   3 2717.72 377.443   1
   1 -36  -2  11495. 836.968   1
   1 -36  -2  11991. 867.991   1
  -1 -36   2  11604. 783.809   1
  -1 -36   2  10940. 715.139   1
   1  36  -2  10667. 714.331   1
   1  36  -2  11562. 791.565   1
  -1  36   2  11821. 852.318  -1
  -1  36   2  10280. 781.386  -1
   1 -36  -1  30893. 1654.55   1
   1 -36  -1  29391. 1627.08  -1
  -1 -36   1  29956. 1603.65   1
   1  36  -1  27630. 1530.94   1
  -1  36   1  27807. 1544.19   1
  -1  36   1  29649. 1633.54   1
   1 -36   0 7673.28 646.630   1
   1 -36   0 8073.99 635.805   1
  -1 -36   0 8193.56 654.871  -1
  -1 -36   0 7529.48 612.376   1
   1  36   0 6689.28 561.641   1
   1  36   0 8022.29 671.675   1
  -1  36   0 7424.46 611.245   1
  -1  36   0 8498.94 675.068   1
   1 -36   1  17580. 1042.33   1
  -1 -36  -1  16659. 1074.81   1
  -1 -36  -1  17240. 1061.40   1
   1  36   1  16074. 1010.02   1
   1  36   1  17967. 1140.09   1
  -1  36  -1  16852. 1027.14   1
  -1  36  -1  17919. 1104.22   1
   1 -36   2  16303. 1012.12   1
   1 -36   2  15573. 929.228   1
  -1 -36  -2  16222. 1053.80   1
  -1 -36  -2  15707. 1004.20   1
   1  36   2  17612. 1136.05   1
   1  36   2  17337. 1078.53   1
  -1  36  -2  19163. 1140.25   1
  -1  36  -2  17563. 1034.25  -1
   1 -36   3 5671.35 504.281   1
   1 -36   3 4881.24 408.951   1
  -1 -36  -3 6144.77 557.602   1
  -1 -36  -3 5435.44 542.575   1
   1  36   3 6370.97 577.637   1
   1  36   3 7316.20 660.526   1
  -1  36  -3 6280.49 526.094   1
  -1  36  -3 5530.77 454.516   1
   1 -36   4 7791.23 579.576   1
   1  36   4 8179.02 667.474   1
   1  36   4 6994.66 642.106   1
  -1  36  -4 7901.11 575.860   1
   1 -36   5 2801.74 304.572   1
   1 -36   5 3069.96 249.313   1
  -1 -36  -5 2627.24 373.889   1
   1  36   5 3018.26 379.544   1
  -1  36  -5 2633.70 239.134  -1
  -1  36  -5 3713.04 341.250   1
   1 -36   6  14893. 719.502   1
   1 -36   6  15920. 818.387   1
  -1 -36  -6  14432. 972.693   1
  -1 -36  -6  15791. 1088.70   1
   1  36   6  14379. 1009.86   1
   1  36   6  15705. 1025.53   1
  -1  36  -6  15233. 796.089   1
  -1  36  -6  14556. 689.287   1
   1  36   7  212.47 161.900   1
  -1 -36  -8  11309. 828.728   1
   1  36   8  12572. 867.506   1
  -1 -36  -9 5047.66 515.268   1
  -1 -36  -9 5451.60 547.099   1
   1  36   9 5545.32 515.753   1
  -1 -36 -10 3218.61 395.540   1
  -1 -36 -10 3619.32 432.380   1
   1  36  10 3278.39 391.177  -1
  -1 -36 -11 8133.78 653.901   1
   1  36  11  10074. 758.765   1
   1 -37 -10  12272. 886.895   1
  -1  37  10  12958. 902.083   1
   1 -37  -9  181.45 179.189   1
   1 -37  -9  317.01 174.018   1
  -1  37   9  320.57 166.424   1
   1 -37  -8  839.88 242.365   1
  -1  37   8 1379.06 273.226   1
   1 -37  -7  10751. 837.937   1
   1 -37  -6  10662. 828.243   1
  -1 -37   6  10609. 491.355   1
   1  37  -6  10383. 479.560   1
  -1  37   6  10797. 818.548  -1
  -1  37   6  11262. 848.278   1
   1 -37  -5 8578.11 725.965   1
   1 -37  -5 9117.78 728.873   1
  -1 -37   5 8282.43 479.722   1
  -1 -37   5 8608.81 529.972   1
   1  37  -5 9133.94 572.305   1
  -1  37   5 9046.69 730.166   1
  -1  37   5 9143.63 744.223   1
   1 -37  -4 7569.87 689.771   1
   1 -37  -4 6621.42 603.651   1
  -1 -37   4 8691.22 558.571   1
  -1 -37   4 8174.17 568.427   1
   1  37  -4 7776.69 532.234   1
  -1  37   4 7841.32 676.845   1
  -1  37   4 8082.07 689.448   1
   1 -37  -3  36856. 1932.46   1
  -1 -37   3  39619. 1951.85   1
  -1 -37   3  36484. 1785.42   1
   1  37  -3  39602. 1919.53   1
   1  37  -3  37243. 1874.29   1
  -1  37   3  36662. 1953.46   1
   1 -37  -2 4819.84 483.599   1
   1 -37  -2 5218.93 516.238   1
  -1 -37   2 4341.57 445.306   1
  -1 -37   2 5792.53 478.267   1
   1  37  -2 4987.88 484.730   1
   1  37  -2 5904.02 494.102   1
  -1  37   2 5734.36 550.169   1
  -1  37   2 5904.02 560.025   1
   1 -37  -1  17256. 1071.74   1
   1 -37  -1  13867. 947.325   1
  -1 -37   1  15544. 974.631   1
  -1 -37   1  15721. 961.867   1
   1  37  -1  15751. 1017.77   1
   1  37  -1  15487. 951.526  -1
  -1  37   1  15788. 1026.34   1
  -1  37   1  15456. 1019.55   1
   1 -37   0  12739. 875.262   1
  -1 -37   0  13753. 900.791   1
  -1 -37   0  14461. 956.050   1
   1  37   0  14136. 913.555   1
   1  37   0  13669. 946.032   1
  -1  37   0  14510. 968.168   1
   1 -37   1 6154.46 557.925   1
   1 -37   1 5735.98 500.080   1
  -1 -37  -1 5320.73 522.701   1
  -1 -37  -1 6627.88 576.506   1
   1  37   1 6721.60 577.152   1
   1  37   1 6385.52 589.755   1
  -1  37  -1 5871.70 523.347   1
  -1  37  -1 6476.00 549.200   1
   1 -37   2 4178.38 442.074   1
   1 -37   2 4053.96 392.955   1
  -1 -37  -2 3622.55 411.213   1
  -1 -37  -2 4503.15 477.944   1
   1  37   2 4100.82 466.795   1
   1  37   2 3784.13 422.685   1
  -1  37  -2 4461.14 427.209  -1
  -1  37  -2 4496.68 450.961   1
   1 -37   3 3976.41 365.002   1
   1 -37   3 4157.37 426.724   1
  -1 -37  -3 3023.10 395.702   1
   1  37   3 3701.73 450.638   1
  -1  37  -3 3517.53 358.054   1
  -1  37  -3 3889.15 401.842   1
   1 -37   4  25982. 1376.63   1
   1 -37   4  26547. 1317.98   1
  -1 -37  -4  24156. 1420.10   1
  -1 -37  -4  26838. 1510.58  -1
   1  37   4  26789. 1561.48   1
   1  37   4  25044. 1428.82   1
  -1  37  -4  26466. 1402.97   1
  -1  37  -4  23913. 1218.13   1
   1 -37   5  -12.96  74.842   1
   1 -37   5   46.18  65.826   1
  -1 -37  -5  -66.13  80.853  -1
  -1 -37  -5  -46.07 118.904   1
   1  37   5  -82.21  74.309   1
   1  37   5   12.82 104.686   1
  -1  37  -5   18.53  66.424   1
  -1  37  -5  -64.50  54.177   1
   1 -37   6  18048. 856.680   1
   1 -37   6  18791. 946.679  -1
  -1 -37  -6  20375. 1242.53   1
   1  37   6  19664. 1193.24   1
   1  37   6  20585. 1298.92   1
  -1  37  -6  18226. 847.309   1
  -1  37  -6  18824. 948.133   1
  -1 -37  -7 2953.62 399.095   1
   1  37   7 3126.51 436.257   1
   1  37   7 3147.52 386.815   1
  -1 -37  -8 1727.26 301.987   1
   1  37   8 2019.71 314.428  -1
  -1 -37  -9 2275.00 357.570   1
   1  37   9 1837.13 298.432   1
  -1 -37 -10 4420.74 464.695   1
   1  37  10 4196.15 448.699   1
   1 -38 -10 1411.86 292.292   1
  -1  38  10 1442.40 270.641   1
  -1  38   9 3651.64 422.362   1
   1 -38  -8 3488.44 442.236   1
  -1  38   8 2767.81 381.321   1
   1 -38  -7  15623. 1065.60   1
  -1  38   7  14356. 1000.00   1
  -1  38   7  16130. 1081.76   1
   1 -38  -6 2601.39 399.741   1
  -1 -38   6 3343.02 198.093   1
   1  38  -6 2417.19 152.706   1
   1  38  -6 2657.94 194.215   1
  -1  38   6 2842.14 395.217   1
  -1  38   6 2743.57 385.522   1
   1 -38  -5 2877.68 416.545   1
   1 -38  -5 3271.93 429.794   1
  -1 -38   5 3582.16 307.642   1
   1  38  -5 3449.67 312.328   1
   1  38  -5 3551.46 317.175   1
  -1  38   5 3037.64 398.287   1
  -1  38   5 3126.51 412.990   1
   1 -38  -4  23946. 1428.18   1
  -1 -38   4  23526. 1198.09  -1
   1  38  -4  25448. 1397.32   1
   1  38  -4  26111. 1323.80   1
  -1  38   4  24188. 1421.71   1
   1 -38  -3 5878.17 553.724   1
   1 -38  -3 6634.34 612.053   1
  -1 -38   3 6547.09 526.417  -1
  -1 -38   3 6753.91 518.338   1
   1  38  -3 6293.42 492.809   1
   1  38  -3 5721.44 499.757   1
  -1  38   3 5322.34 533.850   1
  -1  38   3 5501.69 545.968   1
   1 -38  -2 1572.47 283.729   1
   1 -38  -2 2073.03 353.045   1
  -1 -38   2 1841.98 269.510   1
  -1 -38   2 1803.20 281.952   1
   1  38  -2 2443.04 303.926   1
   1  38  -2 2231.38 324.446   1
  -1  38   2 1506.22 268.056   1
  -1  38   2 2541.60 361.447   1
   1 -38  -1  17305. 1107.93   1
   1 -38  -1  16497. 1038.78  -1
  -1 -38   1  18307. 1113.91   1
  -1 -38   1  18614. 1098.56   1
   1  38  -1  17208. 1077.23   1
   1  38  -1  16642. 996.444   1
  -1  38   1  16497. 1050.09   1
  -1  38   1  16949. 1081.27   1
   1 -38   0  12994. 874.131  -1
   1 -38   0  12821. 896.913   1
  -1 -38   0  12954. 868.152   1
   1  38   0  12824. 851.025   1
  -1  38   0  12655. 860.235   1
  -1  38   0  12784. 866.375   1
   1 -38   1 3215.38 404.588   1
   1 -38   1 3608.01 389.723   1
  -1 -38  -1 3583.77 411.213   1
  -1 -38  -1 2846.98 379.382   1
   1  38   1 4760.05 513.976   1
   1  38   1 3860.07 414.445   1
  -1  38  -1 4107.28 426.240   1
  -1  38  -1 3724.35 424.301   1
   1 -38   2 4692.19 429.148   1
  -1 -38  -2 4065.27 443.528   1
  -1 -38  -2 3734.04 428.663   1
   1  38   2 4601.71 467.442   1
   1  38   2 4908.70 519.469  -1
  -1  38  -2 3721.11 391.177   1
   1 -38   3  23380. 1306.03   1
   1 -38   3  23235. 1221.68   1
  -1 -38  -3  22766. 1323.48   1
  -1 -38  -3  21797. 1312.49   1
   1  38   3  23186. 1342.06  -1
   1  38   3  25594. 1507.03   1
  -1  38  -3  24721. 1365.49   1
  -1  38  -3  22734. 1232.51   1
  -1 -38  -4 2357.41 359.024  -1
   1  38   4 1502.66 270.318   1
  -1  38  -4 1141.54 213.605   1
  -1  38  -4 1572.63 220.552   1
   1 -38   5  175.15 102.989   1
   1 -38   5  109.92  82.727   1
  -1 -38  -5  188.24 140.669   1
  -1 -38  -5   49.36 133.155   1
   1  38   5  163.84 133.139   1
   1  38   5  235.74 139.312   1
  -1  38  -5  276.46 107.691   1
  -1  38  -5   25.17  73.485   1
   1 -38   6 2596.54 243.173   1
   1 -38   6 2662.79 216.190   1
  -1 -38  -6 3152.36 409.597   1
   1  38   6 2867.99 409.113   1
   1  38   6 2202.29 334.141   1
  -1  38  -6 2423.65 236.387   1
  -1  38  -6 2762.96 206.980   1
  -1 -38  -7 8072.38 674.906   1
   1  38   7 6703.82 582.646   1
   1  38   7 7797.70 694.619   1
  -1 -38  -8 4470.83 486.346   1
   1  38   8 3407.66 390.531   1
  -1 -38  -9 2866.37 374.697   1
   1  38   9 2530.29 333.979   1
  -1 -38 -10 6181.93 560.187   1
   1  38  10 5430.60 519.954   1
   1 -39 -10  -99.98 135.886   1
  -1  39  10 -109.65  90.483   1
   1 -39  -9  25351. 1478.27   1
  -1  39   9  24285. 1407.66   1
   1 -39  -8 5278.71 533.688   1
  -1  39   8 4475.68 471.966   1
   1 -39  -7  136.81 155.744   1
  -1  39   7  466.47 189.691   1
  -1  39   7  606.88 201.325   1
   1 -39  -6 1436.90 298.917   1
  -1 -39   6 1219.74 124.301   1
   1  39  -6 1566.65 122.588   1
   1  39  -6 1531.59 150.056   1
  -1  39   6  999.84 253.676   1
  -1  39   6 1384.07 286.960   1
   1 -39  -5 6713.52 642.430   1
  -1 -39   5 7068.99 473.097   1
  -1 -39   5 6812.08 426.886   1
   1  39  -5 7849.40 487.477   1
   1  39  -5 6884.79 481.337   1
  -1  39   5 6477.62 609.953   1
  -1  39   5 6296.65 593.633   1
   1 -39  -4 3388.27 410.405   1
   1 -39  -4 2536.76 384.553   1
  -1 -39   4 3528.84 341.573   1
  -1 -39   4 3598.32 327.839   1
   1  39  -4 2940.70 310.874   1
   1  39  -4 3483.60 382.291   1
  -1  39   4 3538.53 420.100   1
  -1  39   4 3207.30 414.606   1
   1 -39  -3  931.65 225.400   1
   1 -39  -3 1015.83 253.352   1
  -1 -39   3 1312.49 227.339   1
  -1 -39   3  715.46 178.058   1
   1  39  -3 1051.54 199.224   1
   1  39  -3  967.68 210.535   1
  -1  39   3 1234.12 270.803   1
  -1  39   3 1373.56 273.711   1
   1 -39  -2  29326. 1602.52   1
  -1 -39   2  28227. 1494.75   1
   1  39  -2  29536. 1607.04   1
  -1  39   2  30102. 1675.55   1
   1 -39  -1 8002.90 675.714   1
   1 -39  -1 8954.59 694.457   1
  -1 -39   1 8359.99 644.692   1
  -1 -39   1 8513.48 668.928   1
   1  39  -1  10606. 792.050   1
   1  39  -1 9240.58 676.845   1
  -1  39   1 9723.69 746.485   1
  -1  39   1 9684.92 753.917   1
   1 -39   0 2893.84 366.456   1
   1 -39   0 2296.01 353.692   1
  -1 -39   0 2921.31 380.513   1
  -1 -39   0 2556.15 353.853   1
   1  39   0 2814.67 387.946   1
   1  39   0 3755.05 399.903   1
  -1  39   0 2554.53 347.713   1
  -1  39   0 2409.11 331.879   1
   1 -39   1 4320.56 476.652   1
  -1 -39  -1 4929.71 486.508   1
  -1 -39  -1 4448.21 470.350   1
   1  39   1 6009.04 538.697   1
   1  39   1 5364.35 545.160   1
  -1  39  -1 6251.41 564.711   1
   1 -39   2  17305. 1080.95   1
   1 -39   2  16432. 978.994   1
  -1 -39  -2  17870. 1130.71   1
   1  39   2  17095. 1119.40   1
  -1  39  -2  18953. 1111.49   1
  -1  39  -2  16497. 1033.61   1
   1 -39   3 1955.08 252.383   1
   1 -39   3 2100.50 317.175   1
  -1 -39  -3 1985.78 330.748   1
  -1 -39  -3 1767.65 313.459   1
   1  39   3 1846.82 325.416   1
   1  39   3 1673.94 283.890   1
  -1  39  -3 1955.08 268.056   1
  -1  39  -3 1859.75 285.183   1
   1 -39   4 2900.30 290.515   1
   1 -39   4 2630.47 327.193   1
  -1 -39  -4 2782.35 380.029   1
  -1 -39  -4 2926.16 389.400   1
  -1  39  -4 3284.86 358.539   1
  -1  39  -4 2800.13 299.402   1
   1 -39   5  28793. 1466.79  -1
   1 -39   5  28777. 1361.12   1
   1  39   5  30893. 1677.17   1
   1  39   5  29003. 1672.32   1
  -1  39  -5  29165. 1388.11   1
  -1  39  -5  30086. 1508.32   1
   1 -39   6 1572.30 192.600   1
   1 -39   6 1271.93 173.372   1
  -1 -39  -6 1963.16 338.827   1
   1  39   6 1487.64 299.402   1
   1  39   6 1304.89 264.340   1
  -1  39  -6 1835.51 207.303   1
  -1  39  -6 2069.80 187.591   1
  -1 -39  -7 1843.59 314.267   1
   1  39   7 1686.86 285.668   1
   1  39   7 1682.01 319.437  -1
  -1 -39  -8 1432.22 283.729   1
   1  39   8 1351.91 252.868   1
  -1 -39  -9 1896.91 310.389   1
   1  39   9 1317.01 258.523   1
  -1 -39 -10 1239.13 260.947   1
   1  39  10 1090.32 245.597   1
   1 -40  -9 1654.55 314.267   1
  -1  40   9 1778.96 304.895   1
   1 -40  -7  137.44 150.735   1
  -1  40   7  104.56 126.902   1
  -1  40   7  223.95 150.783   1
   1 -40  -6 6400.06 606.559  -1
  -1 -40   6 5522.70 312.813   1
   1  40  -6 6028.43 357.570   1
   1  40  -6 6039.74 318.791   1
  -1  40   6 5294.87 548.392   1
  -1  40   6 5907.25 585.554   1
  -1 -40   5 2333.17 221.845   1
  -1 -40   5 1796.73 216.513  -1
   1  40  -5 1592.82 217.806   1
   1  40  -5 1644.85 196.639   1
  -1  40   5 1964.77 329.455   1
  -1  40   5 1838.74 326.062   1
   1 -40  -4 4049.12 456.939   1
   1 -40  -4 4760.05 521.732   1
  -1 -40   4 4419.13 376.312   1
  -1 -40   4 4097.59 374.212   1
   1  40  -4 4485.37 382.614   1
   1  40  -4 5073.51 450.799   1
  -1  40   4 4709.96 513.814   1
  -1  40   4 4499.91 496.202   1
   1 -40  -3 5619.64 575.698   1
   1  40  -3 5102.60 481.984   1
   1  40  -3 5579.25 464.210   1
  -1  40   3 6518.01 597.026  -1
   1 -40  -2 1441.91 295.201   1
   1 -40  -2 2179.67 322.507   1
  -1 -40   2 2249.15 310.874  -1
  -1 -40   2 1966.39 274.519   1
   1  40  -2 1877.52 280.336   1
   1  40  -2 2042.33 306.350   1
  -1  40   2 1603.49 305.219   1
  -1  40   2 2136.05 338.342   1
   1 -40  -1 6461.46 604.620   1
   1 -40  -1 6450.15 573.436   1
  -1 -40   1 6115.68 527.064   1
   1  40  -1 7146.54 585.716   1
  -1  40   1 7083.53 624.818   1
  -1  40   1 7426.07 637.421   1
   1 -40   0  17612. 1131.36   1
   1 -40   0  17612. 1082.56   1
  -1 -40   0  16400. 1018.10   1
  -1 -40   0  17838. 1101.47   1
   1  40   0  18436. 1173.21   1
   1  40   0  18759. 1125.06   1
  -1  40   0  17628. 1115.53  -1
  -1  40   0  18565. 1138.96   1
   1 -40   1 1725.64 278.882   1
   1 -40   1 1640.00 305.219   1
  -1 -40  -1 1377.12 270.803   1
  -1 -40  -1 1754.72 299.725   1
   1  40   1 1492.81 291.808   1
   1  40   1 1063.18 229.439   1
  -1  40  -1 1704.64 281.628   1
  -1  40  -1 1557.28 276.943   1
   1 -40   2 5706.89 489.901   1
   1 -40   2 4645.33 483.923   1
  -1 -40  -2 5668.12 539.667   1
  -1 -40  -2 4383.58 469.381   1
   1  40   2 4700.27 519.954   1
   1  40   2 4175.15 446.760   1
  -1  40  -2 4643.72 468.250   1
  -1  40  -2 4512.84 441.751   1
   1 -40   3 1059.14 188.560   1
   1 -40   3  574.08 206.172   1
  -1 -40  -3 1381.00 275.973   1
   1  40   3 1014.54 227.662  -1
  -1  40  -3 1701.40 261.431   1
   1 -40   4 5235.09 414.283   1
   1 -40   4 5925.02 512.522   1
  -1 -40  -4 6143.15 573.275   1
  -1 -40  -4 5451.60 550.331   1
   1  40   4 5979.96 590.725   1
   1  40   4 4579.09 475.521   1
  -1  40  -4 5236.71 462.594   1
  -1  40  -4 5273.87 432.864   1
   1 -40   5 1051.70 199.224   1
  -1 -40  -5 1132.33 264.340   1
   1  40   5  277.59 177.250   1
   1  40   5  457.91 162.546   1
  -1  40  -5  926.32 180.966   1
   1 -40   6  14227. 722.895   1
   1 -40   6  15371. 815.801   1
  -1 -40  -6  14513. 983.518   1
   1  40   6  16529. 1053.48   1
   1  40   6  14038. 994.021   1
  -1  40  -6  15652. 759.411   1
  -1  40  -6  15772. 841.331   1
  -1 -40  -7 4478.91 485.054   1
   1  40   7 3729.19 420.261   1
   1  40   7 4083.05 490.547   1
  -1 -40  -9 1635.16 281.305   1
   1  40   9 2155.43 319.599   1
   1 -41  -9 2787.20 387.784   1
  -1  41   9 4049.12 462.433   1
   1 -41  -8 1709.48 313.782   1
  -1  41   8 2357.41 342.866   1
   1 -41  -7 7484.24 675.068   1
  -1  41   7 7321.05 638.875   1
  -1  41   7 5239.94 549.846   1
   1 -41  -6  335.92 170.948   1
  -1 -41   6  215.38  70.916   1
   1  41  -6  187.75  58.022   1
  -1  41   6  194.70 118.484   1
   1 -41  -5 1254.32 295.686   1
  -1 -41   5 1497.01 205.364   1
  -1 -41   5 1153.82 164.647   1
   1  41  -5 1241.88 198.416   1
   1  41  -5 1135.40 166.586   1
  -1  41   5 1458.07 290.838   1
  -1  41   5  713.52 224.107   1
   1 -41  -4 7282.27 664.889   1
  -1 -41   4 7781.54 531.265   1
  -1 -41   4 7224.10 537.081   1
   1  41  -4 7765.38 544.029   1
   1  41  -4 7052.83 546.938   1
  -1  41   4 7314.58 643.560   1
  -1  41   4 6841.16 618.354   1
   1 -41  -3  21651. 1336.08   1
   1 -41  -3  22491. 1327.52   1
  -1 -41   3  20795. 1170.14   1
  -1 -41   3  20746. 1145.42   1
   1  41  -3  20068. 1165.78   1
  -1  41   3  20116. 1243.33   1
  -1  41   3  20827. 1277.59   1
   1 -41  -2 1541.77 307.965   1
  -1 -41   2 2001.94 284.052   1
  -1 -41   2 2137.66 317.014   1
   1  41  -2 1364.84 269.995  -1
   1  41  -2 1722.41 274.842   1
  -1  41   2 1825.82 308.935  -1
  -1  41   2 1722.41 312.166   1
   1 -41  -1 6190.01 559.541   1
  -1 -41   1 5459.68 493.940   1
  -1 -41   1 6642.42 582.969   1
   1  41  -1 7479.39 602.843   1
   1  41  -1 6899.33 611.084   1
  -1  41   1 7253.18 626.433   1
   1 -41   0 6737.75 574.082   1
   1 -41   0 7794.47 669.251   1
  -1 -41   0 7514.94 620.778   1
  -1 -41   0 7146.54 617.385   1
   1  41   0 7280.65 635.643   1
   1  41   0 8179.02 637.259   1
  -1  41   0 8140.24 672.160   1
  -1  41   0 8254.96 671.675   1
   1 -41   1  517.53 207.626   1
   1 -41   1  680.40 188.075   1
  -1 -41  -1  397.48 174.341   1
  -1 -41  -1  621.91 207.949   1
   1  41   1  543.38 199.709   1
  -1  41  -1  566.33 183.713   1
  -1  41  -1  758.44 202.456   1
   1 -41   2 1725.64 270.318   1
   1 -41   2 1770.88 303.441   1
  -1 -41  -2 1972.85 323.315   1
  -1 -41  -2 1352.07 266.925   1
   1  41   2 1829.05 335.918   1
   1  41   2 1738.57 294.070   1
  -1  41  -2 2115.04 318.630   1
  -1  41  -2 2709.64 339.634   1
   1 -41   3 5721.44 462.918   1
  -1 -41  -3 5576.02 552.754   1
  -1 -41  -3 5753.75 560.995   1
   1  41   3 6424.29 617.223   1
   1  41   3 7018.90 603.005   1
  -1  41  -3 5868.47 525.286   1
  -1  41  -3 6616.57 538.536   1
   1 -41   4 9415.08 608.175   1
   1 -41   4 8961.05 667.474   1
  -1 -41  -4  10260. 777.669   1
   1  41   4 9444.17 723.864   1
   1  41   4 9815.79 794.150   1
  -1  41  -4 9539.50 682.824   1
  -1  41  -4 8657.29 588.786   1
   1 -41   5  538.21 150.412   1
  -1 -41  -5  338.50 207.303   1
   1  41   5  221.68 149.604   1
   1  41   5  221.84 150.040   1
  -1  41  -5   96.36  93.892   1
  -1  41  -5  292.45 115.220   1
   1 -41   6 8710.61 539.020   1
   1 -41   6 9961.21 553.239   1
  -1 -41  -6 8864.10 716.916   1
   1  41   6  10254. 760.704   1
  -1  41  -6 9340.76 504.443   1
  -1  41  -6  10927. 692.195   1
  -1 -41  -7 4189.69 460.171   1
   1  41   7 4011.95 430.925   1
   1  41   7 4133.14 498.949  -1
  -1 -41  -8  -96.77  92.794   1
   1  41   8  156.08 146.696   1
   1  41   8   37.87 107.562   1
  -1 -41  -9 4417.51 462.271   1
   1  41   9 4299.56 454.839   1
   1 -42  -9 3288.09 439.489   1
  -1  42   9 3654.87 433.349   1
   1 -42  -8 4697.04 510.098   1
  -1  42   8 5181.77 519.631  -1
   1 -42  -7 2423.65 391.016   1
  -1  42   7 2766.20 403.619   1
  -1  42   7 3050.57 407.982   1
   1 -42  -6 4412.66 510.744   1
  -1 -42   6 5104.21 313.944   1
   1  42  -6 4433.67 304.249   1
   1  42  -6 3869.77 233.802   1
  -1  42   6 4407.82 484.407   1
  -1  42   6 3354.33 432.056   1
   1 -42  -5  408.47 194.700   1
  -1 -42   5  638.87 148.602   1
  -1 -42   5  660.53 130.619   1
   1  42  -5  405.40 115.043   1
  -1  42   5  186.94 142.963   1
  -1  42   5  652.77 201.971   1
   1 -42  -4 4876.39 556.794   1
  -1 -42   4 5676.19 468.088   1
  -1 -42   4 5740.82 446.598   1
   1  42  -4 5774.76 494.587   1
   1  42  -4 5645.49 444.821   1
  -1  42   4 5328.80 544.029   1
  -1  42   4 6133.46 579.576   1
   1 -42  -3 1528.19 322.023   1
   1 -42  -3 1310.87 261.431   1
  -1 -42   3 1724.02 269.349   1
  -1  42   3 2005.17 326.385   1
  -1  42   3 2000.32 321.861   1
   1 -42  -2 2155.43 360.155   1
  -1 -42   2 2210.37 330.586   1
  -1 -42   2 2325.09 312.813   1
   1  42  -2 2520.60 309.096   1
  -1  42   2 2064.95 335.272   1
   1 -42  -1 4420.74 460.171   1
   1 -42  -1 4427.21 496.041   1
  -1 -42   1 4575.86 448.860   1
  -1 -42   1 3780.90 425.755   1
   1  42  -1 4129.90 462.271   1
   1  42  -1 4666.34 458.717   1
  -1  42   1 4074.97 454.516   1
  -1  42   1 4281.79 477.621   1
   1 -42   0 9647.75 773.307   1
   1 -42   0  10032. 730.166   1
  -1 -42   0 9746.31 725.642   1
  -1 -42   0  10339. 777.831   1
   1  42   0  11032. 831.151   1
   1  42   0  10690. 766.682   1
  -1  42   0 9470.02 737.275   1
  -1  42   0  10814. 795.766   1
   1 -42   1 3635.48 389.400   1
   1 -42   1 3343.02 407.982   1
  -1 -42  -1 3745.35 427.532   1
  -1 -42  -1 3953.78 452.577   1
   1  42   1 3545.00 404.427   1
   1  42   1 3475.52 436.419   1
  -1  42  -1 3601.55 419.938   1
  -1  42  -1 3877.84 426.401   1
   1 -42   2 1333.01 277.266   1
  -1 -42  -2 1938.92 328.486   1
  -1 -42  -2 1560.35 331.232   1
   1  42   2 1598.80 281.467   1
  -1  42  -2 1491.35 273.873   1
   1 -42   3  18387. 1118.27   1
   1 -42   3  18080. 1026.66   1
  -1 -42  -3  19228. 1188.07   1
  -1 -42  -3  18808. 1190.34   1
   1  42   3  18662. 1210.21  -1
   1  42   3  19228. 1165.13   1
  -1  42  -3  18339. 1069.48   1
  -1  42  -3  17628. 1079.66   1
   1 -42   4 2068.18 311.843   1
   1 -42   4 2454.35 272.419   1
  -1 -42  -4 2777.51 387.300   1
   1  42   4 2092.42 357.570   1
   1  42   4 2467.28 343.189   1
  -1  42  -4 2304.09 282.113   1
  -1  42  -4 2397.80 314.590   1
   1 -42   5  111.55 107.142   1
   1 -42   5  233.64 123.041   1
  -1 -42  -5  396.67 167.717   1
  -1  42  -5  277.10 123.235  -1
  -1  42  -5  311.36 125.723   1
   1 -42   6 6337.04 405.719   1
   1 -42   6 5925.02 456.131   1
   1  42   6 6343.51 567.943   1
   1  42   6 7282.27 672.160   1
  -1  42  -6 6036.51 367.749   1
  -1 -42  -7 1696.56 327.516   1
   1  42   7 1722.41 325.416   1
   1  42   7 1590.89 313.297   1
  -1 -42  -8 3292.94 409.113   1
   1  42   8 2617.54 356.439  -1
  -1 -42  -9 3393.11 424.301   1
   1  42   9 3659.72 430.441   1
   1 -43  -8 1525.29 308.935   1
  -1  43   8 2441.43 360.963   1
   1 -43  -7  185.17 150.638   1
  -1  43   7  260.46 163.516   1
  -1  43   7  311.52 148.392   1
  -1 -43   6 2203.91 172.241   1
  -1 -43   6 2064.95 186.137   1
   1  43  -6 1877.52 191.953   1
   1  43  -6 1600.90 139.053   1
  -1  43   6 1837.13 313.297   1
  -1  43   6 1459.85 298.917   1
   1 -43  -5 9507.18 786.394   1
  -1 -43   5 8864.10 538.212   1
   1  43  -5 9597.66 577.637   1
  -1  43   5 8639.51 694.942   1
   1 -43  -4  14206. 1065.60   1
  -1 -43   4  13146. 791.565   1
  -1 -43   4  13792. 845.531   1
   1  43  -4  14624. 905.800   1
   1  43  -4  14188. 832.121   1
  -1  43   4  14046. 979.964   1
  -1  43   4  14303. 985.780   1
   1 -43  -3 1883.99 358.216   1
  -1 -43   3 1452.90 251.414   1
   1  43  -3 1576.99 242.042   1
   1  43  -3 1081.92 240.588   1
  -1  43   3 1833.90 328.324   1
  -1  43   3 1411.70 286.637   1
   1 -43  -2  39457. 2100.50   1
   1 -43  -2  38342. 1998.71  -1
  -1 -43   2  41315. 2084.34   1
  -1 -43   2  44482. 2291.16   1
   1  43  -2  40572. 2022.94   1
   1  43  -2  43044. 2192.60  -1
  -1  43   2  41121. 2136.05   1
  -1  43   2  43868. 2258.84   1
   1 -43  -1 3538.53 457.747   1
   1 -43  -1 3301.01 398.772   1
  -1 -43   1 3525.61 398.772   1
  -1 -43   1 3207.30 371.788   1
   1  43  -1 3965.10 421.877   1
   1  43  -1 3905.31 446.275   1
  -1  43   1 3462.59 427.048   1
  -1  43   1 4089.51 458.232   1
   1 -43   0  492.81 167.070   1
  -1 -43   0  350.14 161.205   1
  -1 -43   0  315.24 156.859   1
   1  43   0  414.93 160.106   1
   1  43   0  623.85 204.556  -1
  -1  43   0  441.27 169.817   1
   1 -43   1  10835. 755.695   1
   1 -43   1  10386. 790.595   1
  -1 -43  -1  10527. 778.639   1
  -1 -43  -1 9712.38 761.350   1
   1  43   1  10797. 766.682   1
   1  43   1 8678.29 724.187   1
  -1  43  -1  10144. 759.573   1
  -1  43  -1 9390.84 721.602   1
   1 -43   2 7813.86 663.919   1
   1 -43   2 8912.58 661.495   1
  -1 -43  -2 8998.21 704.637   1
  -1 -43  -2  10239. 787.202   1
   1  43   2 7757.30 686.540   1
   1  43   2 8702.53 686.378   1
  -1  43  -2 7989.97 624.494   1
  -1  43  -2 8248.50 668.120   1
   1 -43   3  723.06 215.867   1
   1 -43   3  931.98 194.054   1
  -1 -43  -3  974.79 244.466   1
   1  43   3  774.11 213.605   1
   1  43   3 1056.23 263.532   1
  -1  43  -3 1115.36 212.635   1
  -1  43  -3 1068.51 231.701   1
   1 -43   4 5857.16 450.476   1
   1 -43   4 6033.28 531.426   1
   1  43   4 6286.95 617.708   1
  -1  43  -4 6781.38 518.338   1
   1 -43   5  14579. 870.737   1
   1 -43   5  15166. 811.600   1
  -1 -43  -5  15020. 997.252   1
   1  43   5  16117. 1026.82   1
  -1  43  -5  15812. 861.204   1
  -1  43  -5  16756. 975.278   1
   1 -43   6 2350.94 235.902   1
  -1 -43  -6 2843.75 387.461   1
   1  43   6 1908.22 296.170   1
   1  43   6 2646.63 396.671   1
  -1  43  -6 2843.75 283.567   1
  -1  43  -6 2769.43 229.116   1
  -1 -43  -7 1316.20 270.803   1
   1  43   7 1738.57 290.030   1
   1  43   7 1614.15 315.721   1
  -1 -43  -8 1909.84 330.101   1
   1  43   8 3132.97 380.513   1
   1 -44  -8  13760. 957.020   1
  -1  44   8  14703. 996.606   1
   1 -44  -7 1402.16 301.826  -1
  -1  44   7 2064.95 334.141   1
   1 -44  -6 1504.93 298.594  -1
  -1 -44   6 1352.24 156.002   1
  -1 -44   6 1633.54 153.595   1
   1  44  -6 1426.72 171.433   1
   1  44  -6 1269.02 126.095   1
  -1  44   6 1469.70 280.821   1
  -1  44   6 1057.84 260.300   1
   1 -44  -5 3320.40 450.476   1
  -1 -44   5 3309.09 292.131  -1
  -1 -44   5 2890.61 300.048   1
   1  44  -5 2825.98 299.887   1
   1  44  -5 2806.59 269.349   1
  -1  44   5 2746.81 382.614   1
  -1  44   5 3472.29 444.983   1
   1 -44  -4  10606. 841.654   1
  -1 -44   4 9605.74 642.753   1
  -1 -44   4  10853. 717.078   1
   1  44  -4  10646. 729.358   1
   1  44  -4  11024. 688.640   1
  -1  44   4  11028. 844.077   1
  -1  44   4  10225. 764.258   1
   1 -44  -3  12706. 937.469   1
  -1 -44   3  12445. 816.932   1
  -1 -44   3  11524. 760.542   1
   1  44  -3  12130. 784.294   1
   1  44  -3  12128. 832.121   1
  -1  44   3  14466. 991.274   1
  -1  44   3  12191. 890.127   1
   1 -44  -2 2569.07 360.316   1
   1 -44  -2 1319.92 293.424   1
  -1 -44   2 2084.34 307.158   1
  -1 -44   2 2047.18 316.044   1
   1  44  -2 2451.12 351.591   1
   1  44  -2 1875.91 278.720   1
  -1  44   2 1942.15 328.163   1
  -1  44   2 1529.00 295.847   1
   1 -44  -1 2577.15 402.165   1
  -1 -44   1 2646.63 350.783   1
  -1 -44   1 1964.77 313.782   1
   1  44  -1 2793.66 380.837   1
   1  44  -1 2577.15 345.451   1
  -1  44   1 1900.14 324.446   1
   1 -44   0 1225.56 238.487   1
   1 -44   0 1603.97 322.831   1
  -1 -44   0 1335.76 266.117   1
  -1 -44   0 1452.41 296.493   1
   1  44   0 1249.64 269.510   1
   1  44   0 1239.62 240.588   1
  -1  44   0  667.47 199.224   1
  -1  44   0 1016.16 242.204   1
   1 -44   1 7505.24 657.133   1
   1 -44   1 7306.50 592.502   1
  -1 -44  -1 6509.93 608.983   1
  -1 -44  -1 7311.35 622.879   1
   1  44   1 7859.10 642.430   1
  -1  44  -1 6330.58 569.720   1
  -1  44  -1 7136.85 621.748   1
   1 -44   2 7729.84 602.682   1
   1 -44   2 6808.85 619.324   1
  -1 -44  -2 8073.99 672.644   1
  -1 -44  -2 7506.86 641.622   1
   1  44   2 7561.80 627.080   1
   1  44   2 8492.48 723.703   1
  -1  44  -2 8158.01 640.329   1
  -1  44  -2 7852.63 654.386   1
   1 -44   3 2552.91 365.972   1
  -1 -44  -3 2580.38 375.989   1
   1  44   3 3050.57 416.060   1
   1  44   3 3194.37 386.007   1
  -1  44  -3 3635.48 410.890   1
   1 -44   4  12635. 756.826   1
  -1 -44  -4  13398. 923.250   1
   1  44   4  13188. 895.620   1
   1  44   4  13450. 974.147  -1
  -1  44  -4  13519. 827.920   1
  -1  44  -4  15233. 955.727   1
   1 -44   5  659.56 180.804   1
   1 -44   5  582.81 132.558   1
  -1 -44  -5  681.85 225.238   1
   1  44   5  602.20 194.054   1
   1  44   5  359.83 199.224   1
  -1  44  -5  609.63 144.708   1
  -1  44  -5  816.12 181.451  -1
   1 -44   6 3913.39 366.295   1
   1 -44   6 3511.06 283.406   1
  -1 -44  -6 3346.26 415.576   1
   1  44   6 3876.23 425.270   1
   1  44   6 3289.70 447.083   1
  -1  44  -6 3879.46 283.567   1
  -1  44  -6 3753.43 326.870   1
  -1 -44  -7 7128.77 620.455   1
   1  44   7 7440.61 627.403   1
  -1 -44  -8 9056.38 701.243   1
   1  44   8  10034. 760.704   1
   1 -45  -7 3997.41 478.429   1
  -1  45   7 5147.84 517.369   1
   1 -45  -6 1832.28 329.940  -1
  -1 -45   6 1888.83 167.878   1
  -1 -45   6 1888.83 183.390   1
   1  45  -6 1712.71 189.368   1
   1  45  -6 1745.03 152.949   1
  -1  45   6 1505.57 308.773   1
  -1  45   6 2236.22 347.875   1
   1 -45  -5  501.05 205.687   1
  -1 -45   5  456.13 119.147   1
  -1 -45   5  782.35 165.939   1
   1  45  -5  512.20 143.157   1
   1  45  -5  596.86 137.744   1
  -1  45   5  433.83 181.612   1
  -1  45   5  803.36 222.007   1
   1 -45  -4  177.57 188.075   1
  -1 -45   4  697.53 175.957   1
   1  45  -4  892.87 210.535   1
  -1  45   4 1089.84 241.557   1
   1 -45  -3  16035. 1121.83   1
  -1 -45   3  15390. 934.237   1
   1  45  -3  17757. 1042.98   1
  -1  45   3  17773. 1153.34   1
  -1  45   3  16101. 1068.18   1
   1 -45  -2 1131.36 289.223   1
  -1 -45   2  850.06 221.360   1
  -1 -45   2  878.01 229.116   1
   1  45  -2  626.27 208.111   1
   1  45  -2  842.30 198.578   1
  -1  45   2  675.55 217.321   1
  -1  45   2  598.80 205.203   1
   1 -45  -1  12800. 888.673   1
   1 -45  -1  12007. 899.660   1
  -1 -45   1  11275. 813.862   1
  -1 -45   1  13270. 949.425   1
   1  45  -1  11986. 883.017   1
   1  45  -1  13385. 894.974   1
  -1  45   1  14153. 972.208   1
  -1  45   1  12773. 902.891   1
   1 -45   0 2297.62 378.413   1
   1 -45   0 2994.02 364.033   1
  -1 -45   0 2493.13 362.578   1
   1  45   0 3475.52 440.782   1
   1  45   0 3084.50 382.129  -1
  -1  45   0 3751.81 436.581   1
  -1  45   0 4049.12 468.734   1
   1 -45   1 1416.06 254.484   1
  -1 -45  -1 2468.89 368.557   1
  -1 -45  -1 2160.28 335.918   1
   1  45   1 2394.57 369.688   1
   1  45   1 1790.27 309.581   1
  -1  45  -1 2535.14 355.469   1
   1 -45   2 7267.73 633.058   1
   1 -45   2 6854.09 557.117   1
  -1 -45  -2 6093.06 584.747   1
   1  45   2 5288.41 559.056   1
   1  45   2 6463.07 565.680   1
   1 -45   3 8182.25 687.671   1
   1 -45   3 7363.06 579.738   1
   1  45   3 8376.14 719.663   1
  -1  45  -3 7195.02 605.267   1
  -1  45  -3 8095.00 623.040   1
   1 -45   4 9188.87 607.852   1
   1 -45   4 9888.50 723.541   1
  -1 -45  -4 9045.07 740.830   1
   1  45   4 8500.56 659.233   1
  -1  45  -4 8768.77 646.146   1
  -1  45  -4 9408.62 647.277   1
   1 -45   5  457.10 161.900   1
   1 -45   5  484.57 124.624   1
  -1 -45  -5  631.28 195.023   1
   1  45   5  249.15 155.388   1
   1  45   5  498.46 185.813   1
  -1  45  -5  798.84 165.455   1
  -1  45  -5  742.93 184.198   1
   1 -45   6 6925.18 476.975   1
   1 -45   6 8072.38 493.456   1
  -1 -45  -6 7227.33 625.625   1
   1  45   6 7174.01 681.531  -1
   1  45   6 8111.16 662.950   1
  -1  45  -6 7235.41 489.901   1
  -1  45  -6 7199.86 433.026   1
   1  45   7 1753.11 295.847   1
  -1  46   7 9654.22 755.533   1
   1 -46  -6 1419.78 293.262   1
   1  46  -6 1333.66 178.381   1
   1  46  -6 1481.98 142.527   1
  -1  46   6  975.44 249.151   1
   1 -46  -5 1627.08 324.123   1
  -1 -46   5 2102.11 258.684  -1
  -1 -46   5 2846.98 271.611   1
   1  46  -5 1935.69 259.977   1
   1  46  -5 1872.68 227.500   1
  -1  46   5 2236.22 340.766   1
  -1  46   5 1864.60 333.656   1
   1 -46  -4 9919.20 803.360   1
  -1 -46   4  10800. 720.956   1
  -1 -46   4 9232.50 642.430   1
   1  46  -4 9688.15 695.427   1
   1  46  -4  10832. 691.710   1
  -1  46   4  10485. 804.814   1
  -1  46   4  10076. 795.443   1
   1 -46  -3  258.04 190.499   1
  -1 -46   3   83.16 111.294   1
  -1 -46   3  233.48 135.450   1
   1  46  -3   49.51 120.504   1
   1  46  -3   59.27 105.106   1
  -1  46   3   90.94 115.237   1
  -1  46   3   54.05 122.249   1
   1 -46  -2  248.34 209.727   1
  -1 -46   2  926.00 224.269   1
  -1 -46   2  622.07 194.377   1
   1  46  -2  596.22 178.219   1
   1  46  -2  824.04 227.823   1
  -1  46   2  962.51 246.566   1
  -1  46   2  311.68 164.485   1
   1 -46  -1 6028.43 554.209   1
   1 -46  -1 5849.08 590.563   1
  -1 -46   1 5139.76 511.552   1
   1  46  -1 5398.28 505.736   1
   1  46  -1 6653.73 622.232   1
  -1  46   1 5517.85 551.462   1
  -1  46   1 7172.40 624.010   1
   1 -46   0 2118.27 382.291   1
  -1 -46   0 1961.54 316.691   1
  -1 -46   0 1604.13 287.607   1
   1  46   0 2829.21 367.910   1
  -1  46   0 2370.33 364.033   1
   1 -46   1 4784.29 525.125   1
   1 -46   1 4772.98 472.774   1
  -1 -46  -1 4942.64 518.662   1
  -1 -46  -1 3936.01 453.061   1
   1  46   1 5091.29 494.102   1
   1  46   1 4638.87 516.561   1
  -1  46  -1 5023.42 517.531   1
  -1  46  -1 5164.00 505.897   1
   1 -46   2 2858.29 346.098   1
   1 -46   2 2898.69 405.235   1
  -1 -46  -2 2955.24 399.579   1
   1  46   2 2738.73 395.055   1
   1  46   2 3018.26 372.435   1
  -1  46  -2 2580.38 353.045   1
  -1  46  -2 3717.88 425.270   1
   1 -46   3  10343. 791.080   1
   1 -46   3 9415.08 675.553   1
  -1 -46  -3 8486.01 697.204   1
   1  46   3 7954.43 691.549   1
   1  46   3 8033.60 660.203   1
  -1  46  -3 9004.68 670.221   1
  -1  46  -3 6912.26 587.817  -1
   1 -46   4  615.28 157.424   1
   1 -46   4 1309.26 251.575   1
  -1 -46  -4  835.19 240.265   1
   1  46   4  581.35 205.203   1
   1  46   4  861.04 221.522   1
  -1  46  -4  910.97 207.788   1
  -1  46  -4  932.62 197.285   1
   1 -46   5 6280.49 531.911   1
   1 -46   5 6841.16 467.119   1
  -1 -46  -5 7195.02 625.464   1
   1  46   5 7393.76 685.086  -1
   1  46   5 7096.45 602.520   1
  -1  46  -5 7262.88 566.004   1
  -1  46  -5 7442.23 515.915   1
   1 -46   6  849.41 160.058   1
   1 -46   6 1175.96 185.167   1
  -1 -46  -6  658.10 218.452   1
   1  46   6 1159.31 301.826   1
   1  46   6  899.18 226.208  -1
  -1  46  -6 1211.83 195.185   1
  -1  46  -6 1107.45 153.223   1
  -1 -46  -7 1487.64 281.952   1
   1  46   7 1711.10 293.262   1
   1 -47  -6 3515.91 447.568   1
  -1  47   6 4963.64 512.683   1
   1 -47  -5 1635.16 329.778   1
  -1 -47   5 1451.93 209.404  -1
  -1 -47   5 1656.16 227.177   1
   1  47  -5 1885.60 265.632   1
   1  47  -5 2229.76 238.649   1
  -1  47   5 1869.44 316.529   1
  -1  47   5 1893.68 343.189   1
   1 -47  -4 1507.67 324.285   1
  -1 -47   4 2045.56 279.366   1
  -1 -47   4 1935.69 272.580   1
   1  47  -4 1359.18 216.028   1
   1  47  -4 1476.81 265.955   1
  -1  47   4 1644.85 299.725   1
  -1  47   4 1741.80 315.560   1
   1 -47  -3   31.54 193.084   1
  -1 -47   3  448.05 172.402   1
   1  47  -3  444.50 151.850   1
   1  47  -3  192.92 141.654   1
  -1  47   3  277.75 156.649   1
   1 -47  -2 7962.51 709.161   1
  -1 -47   2 7279.04 614.638   1
  -1 -47   2 6781.38 582.808   1
   1  47  -2 8103.08 673.452   1
   1  47  -2 7613.50 604.136   1
  -1  47   2 9085.46 731.620   1
  -1  47   2 7786.39 671.836   1
   1 -47  -1  907.90 266.279   1
  -1 -47   1  667.64 213.766   1
  -1 -47   1  482.47 196.316   1
   1  47  -1  686.54 231.055   1
   1  47  -1  498.63 174.665   1
  -1  47   1 1200.19 252.060   1
  -1  47   1  776.54 220.714  -1
   1 -47   0  320.57 164.647   1
   1 -47   0  250.12 177.573   1
  -1 -47   0  460.82 171.595   1
  -1 -47   0  360.32 180.320   1
   1  47   0  386.65 209.242   1
   1  47   0  542.41 176.927   1
  -1  47   0  498.14 188.399   1
  -1  47   0  303.28 174.180   1
   1 -47   1 2407.49 386.007   1
   1 -47   1 2603.00 349.491   1
  -1 -47  -1 1830.67 321.861   1
   1  47   1 2682.18 360.155   1
   1  47   1 2328.32 370.819   1
  -1  47  -1 2405.88 368.557   1
  -1  47  -1 2195.83 341.089   1
   1 -47   2 9310.06 680.238   1
   1 -47   2  10312. 860.073   1
   1  47   2 9668.76 786.394   1
   1  47   2  10152. 808.369   1
  -1  47  -2 9562.12 727.742   1
   1 -47   3 1927.61 279.689   1
   1 -47   3 1379.70 289.061   1
  -1 -47  -3 1675.55 317.498   1
   1  47   3 1447.24 268.541   1
  -1  47  -3 1622.23 284.214   1
  -1  47  -3 1399.42 257.553   1
   1 -47   4 7716.91 614.154   1
   1 -47   4 7258.03 533.365   1
[truncated: 2,311,055 more chars]
