# Supplementary material for: Rational Design of Palladium(II) Indenyl and Allyl Complexes Bearing Phosphine and Isocyanide Ancillary Ligands with Promising Antitumor Activity
Source: Molecules. 2024 Jan 10;29(2):345. doi: 10.3390/molecules29020345 (PMC10819880; doi:10.3390/molecules29020345)
Supplement: Supplementary file 1 [file molecules-29-00345-s001.zip › CIF/EB43.cif]

data_EB43

_publ_section_title
;
Pd-Indenyl complexes bearing isocyanide and phosphinic ligands
;
 
_publ_contact_author_name        'Nicola Demitri'
_publ_contact_author_address     
;
Elettra-Sincrotrone Trieste, S.S. 14 Km 163.5 in Area Science Park, 
34149 Basovizza - Trieste, Italy.
;
_publ_contact_author_email       nicola.demitri@elettra.eu
_publ_contact_author_phone       '+39 040 375 8861'
loop_
_publ_author_name
_publ_author_address
'Demitri, Nicola'
;
Elettra-Sincrotrone Trieste, S.S. 14 Km 163.5 in Area Science Park, 
34149 Basovizza - Trieste, Italy.
;
'Bortolamiol, Enrica'
;
Dipartimento di Scienze Molecolari e Nanosistemi, Universita' Ca' Foscari,
Campus Scientifico Via Torino 155, 30174 Venezia-Mestre, Italy.
;
'Visentin, Fabiano'
;
Dipartimento di Scienze Molecolari e Nanosistemi, Universita' Ca' Foscari,
Campus Scientifico Via Torino 155, 30174 Venezia-Mestre, Italy.
;

_publ_section_abstract
;
The structure of EB43, [PdC~32~H~28~F~3~NP](ClO~4~), at 100 K has monoclinic
(<i>P</i>2~1~<i>/c</i>) symmetry.
;
_publ_contact_letter 
;
Please consider this CIF for publication. I certify that this contibution is the
original work of those listed as authors; that it has not been published
before (in any language or medium) and is not being considered for publication
elsewhere; that all authors concur with and are aware of the submission; that
all workers involved in the study are listed as authors or given proper credit
in the acknowledgements; that I have obtained permission for and acknowledged
the source of any excerpts from other copyright works; and that to the best of
my knowledge the paper contains no statements which are libellous, unlawful or
in any way actionable. All coauthors have made significant scientific
contributions to the work reported, including the ideas and their execution,
and share responsibility and accountability for the results.
;

_audit_creation_method            'SHELXL-2018/3'
_shelx_SHELXL_version_number      '2018/3'
_chemical_name_systematic         ?
_chemical_name_common             ?
_chemical_melting_point           ?
_chemical_formula_moiety
 'C32 H28 F3 N P Pd, ClO4'
_chemical_formula_sum
 'C32 H28 Cl F3 N O4 P Pd'
_chemical_formula_weight          720.37

loop_
 _atom_type_symbol
 _atom_type_description
 _atom_type_scat_dispersion_real
 _atom_type_scat_dispersion_imag
 _atom_type_scat_source
 'C'  'C'   0.0020   0.0012
 'International Tables Vol C Tables 4.2.6.8 and 6.1.1.4'
 'N'  'N'   0.0042   0.0025
 'International Tables Vol C Tables 4.2.6.8 and 6.1.1.4'
 'O'  'O'   0.0077   0.0045
 'International Tables Vol C Tables 4.2.6.8 and 6.1.1.4'
 'F'  'F'   0.0129   0.0077
 'International Tables Vol C Tables 4.2.6.8 and 6.1.1.4'
 'Pd'  'Pd'  -1.3766   0.7904
 'International Tables Vol C Tables 4.2.6.8 and 6.1.1.4'
 'P'  'P'   0.0809   0.0720
 'International Tables Vol C Tables 4.2.6.8 and 6.1.1.4'
 'Cl'  'Cl'   0.1198   0.1216
 'International Tables Vol C Tables 4.2.6.8 and 6.1.1.4'
 'H'  'H'   0.0000   0.0000
 'International Tables Vol C Tables 4.2.6.8 and 6.1.1.4'
 
_space_group_crystal_system       monoclinic
_space_group_IT_number            14
_space_group_name_H-M_alt         'P 21/c'
_space_group_name_Hall            '-P 2ybc'
 
_shelx_space_group_comment
;
The symmetry employed for this shelxl refinement is uniquely defined
by the following loop, which should always be used as a source of
symmetry information in preference to the above space-group names.
They are only intended as comments.
;
 
loop_
 _space_group_symop_operation_xyz
 'x, y, z'
 '-x, y+1/2, -z+1/2'
 '-x, -y, -z'
 'x, -y-1/2, z-1/2'
 
_cell_length_a                    15.006(3)
_cell_length_b                    10.701(2)
_cell_length_c                    18.944(4)
_cell_angle_alpha                 90
_cell_angle_beta                  95.65(3)
_cell_angle_gamma                 90
_cell_volume                      3027.2(11)
_cell_formula_units_Z             4
_cell_measurement_temperature     100(2)
_cell_measurement_reflns_used     54177
_cell_measurement_theta_min       1.189
_cell_measurement_theta_max       31.096
 
_exptl_crystal_description        'Thick blocks'
_exptl_crystal_colour             'Red'
_exptl_crystal_density_meas       ?
_exptl_crystal_density_method     ?
_exptl_crystal_density_diffrn     1.581          
_exptl_crystal_F_000              1456
_exptl_transmission_factor_min    ?
_exptl_transmission_factor_max    ?
_exptl_crystal_size_max           0.100
_exptl_crystal_size_mid           0.050
_exptl_crystal_size_min           0.020
_exptl_absorpt_coefficient_mu     0.556
_shelx_estimated_absorpt_T_min    0.947
_shelx_estimated_absorpt_T_max    0.989
_exptl_absorpt_correction_type    none
_exptl_absorpt_correction_T_min   ?
_exptl_absorpt_correction_T_max   ?
_exptl_absorpt_process_details    ?
_exptl_absorpt_special_details    ?
_diffrn_ambient_temperature       100(2)
_diffrn_radiation_wavelength      0.620

_diffrn_measurement_method       'Rotating crystal'
_diffrn_radiation_type           Synchrotron
_diffrn_source                   'Elettra Synchrotron - XRD2 BL'
_diffrn_measurement_device_type  
;
'Arinax MD2s Goniometer, Pilatus 6M detector'
;

_diffrn_detector_area_resol_mean  ?
_diffrn_reflns_number             66652
_diffrn_reflns_av_unetI/netI      0.0296
_diffrn_reflns_av_R_equivalents   0.0409
_diffrn_reflns_limit_h_min        -24
_diffrn_reflns_limit_h_max        25
_diffrn_reflns_limit_k_min        -17
_diffrn_reflns_limit_k_max        17
_diffrn_reflns_limit_l_min        -28
_diffrn_reflns_limit_l_max        29
_diffrn_reflns_theta_min          1.189
_diffrn_reflns_theta_max          31.096
_diffrn_reflns_theta_full         21.835
_diffrn_measured_fraction_theta_max   0.897
_diffrn_measured_fraction_theta_full  0.995
_diffrn_reflns_Laue_measured_fraction_max    0.897
_diffrn_reflns_Laue_measured_fraction_full   0.995
_diffrn_reflns_point_group_measured_fraction_max   0.897
_diffrn_reflns_point_group_measured_fraction_full  0.995
_reflns_number_total              13152
_reflns_number_gt                 12859
_reflns_threshold_expression      'I > 2\s(I)'
_reflns_Friedel_coverage          0.000
_reflns_Friedel_fraction_max      .
_reflns_Friedel_fraction_full     .
 
_reflns_special_details
;
 Reflections were merged by SHELXL according to the crystal
 class for the calculation of statistics and refinement.
 
 _reflns_Friedel_fraction is defined as the number of unique
 Friedel pairs measured divided by the number that would be
 possible theoretically, ignoring centric projections and
 systematic absences.
;

_diffrn_standards_number 0
_diffrn_standards_interval_count 0
_diffrn_standards_decay_% 0
 
_computing_data_collection       'Elettra XRD2 Data Collection SW'
_computing_cell_refinement       'XDS (Kabsch, 2010)'
_computing_data_reduction        'XDS (Kabsch, 2010)'
_computing_structure_solution    'SHELXT (Sheldrick, 2015)'
_computing_structure_refinement 'SHELXL-2018/3 (Sheldrick, 2015)'
_computing_molecular_graphics    'Ortep3 for Windows - Coot'
_computing_publication_material  'enCIFer - publCIF'
 
_refine_special_details
;
Hydrogen atoms were included at calculated positions with isotropic 
Ufactors=1.2Ueq and Ufactors=1.5Ueq for methyl groups. Anisotropic thermal
motion modeling has been applied to all atoms.
;

_refine_ls_structure_factor_coef  Fsqd
_refine_ls_matrix_type            full
_refine_ls_weighting_scheme       calc
_refine_ls_weighting_details
'w=1/[\s^2^(Fo^2^)+(0.0326P)^2^+1.0493P] where P=(Fo^2^+2Fc^2^)/3'
_atom_sites_solution_primary      direct
_atom_sites_solution_secondary    difmap
_atom_sites_solution_hydrogens    geom
_refine_ls_hydrogen_treatment     constr
_refine_ls_extinction_method      'SHELXL-2018/3 (Sheldrick 2018)'
_refine_ls_extinction_coef        0.0712(10)
_refine_ls_extinction_expression
 'Fc^*^=kFc[1+0.001xFc^2^\l^3^/sin(2\q)]^-1/4^'
_refine_ls_number_reflns          13152
_refine_ls_number_parameters      392
_refine_ls_number_restraints      0
_refine_ls_R_factor_all           0.0267
_refine_ls_R_factor_gt            0.0262
_refine_ls_wR_factor_ref          0.0690
_refine_ls_wR_factor_gt           0.0685
_refine_ls_goodness_of_fit_ref    1.076
_refine_ls_restrained_S_all       1.076
_refine_ls_shift/su_max           0.006
_refine_ls_shift/su_mean          0.000
 
loop_
 _atom_site_label
 _atom_site_type_symbol
 _atom_site_fract_x
 _atom_site_fract_y
 _atom_site_fract_z
 _atom_site_U_iso_or_equiv
 _atom_site_adp_type
 _atom_site_occupancy
 _atom_site_site_symmetry_order  
 _atom_site_calc_flag
 _atom_site_refinement_flags_posn
 _atom_site_refinement_flags_adp
 _atom_site_refinement_flags_occupancy
 _atom_site_disorder_assembly
 _atom_site_disorder_group
O4_5 O 0.74692(9) -0.01350(10) 0.83308(6) 0.0467(3) Uani 1 1 d . . . . .
Cl_5 Cl 0.77477(2) 0.03730(2) 0.76863(2) 0.02299(5) Uani 1 1 d . . . . .
O1_5 O 0.79094(7) 0.16888(8) 0.77719(5) 0.03439(19) Uani 1 1 d . . . . .
O2_5 O 0.70588(9) 0.01574(12) 0.71229(7) 0.0521(3) Uani 1 1 d . . . . .
O3_5 O 0.85413(8) -0.02549(11) 0.75213(8) 0.0538(3) Uani 1 1 d . . . . .
Pd_1 Pd 0.75191(2) 0.38618(2) 0.56691(2) 0.01436(3) Uani 1 1 d . . . . .
FA_4 F 0.43148(6) 0.88479(8) 0.53417(5) 0.03741(19) Uani 1 1 d . . . . .
FB_4 F 1.06349(4) 0.90333(7) 0.57063(4) 0.02471(12) Uani 1 1 d . . . . .
FC_4 F 0.76072(5) 0.55735(7) 0.93033(3) 0.02639(13) Uani 1 1 d . . . . .
C18_4 C 0.75058(6) 0.68332(8) 0.75324(4) 0.01657(13) Uani 1 1 d . . . . .
H18_4 H 0.743863 0.761634 0.729702 0.020 Uiso 1 1 calc R U . . .
C17_4 C 0.75322(6) 0.67809(8) 0.82660(5) 0.01749(13) Uani 1 1 d . . . . .
H17_4 H 0.749333 0.752076 0.853848 0.021 Uiso 1 1 calc R U . . .
C16_4 C 0.76168(6) 0.56229(9) 0.85901(4) 0.01783(14) Uani 1 1 d . . . . .
C15_4 C 0.77068(7) 0.45274(8) 0.82226(5) 0.02012(15) Uani 1 1 d . . . . .
H15_4 H 0.777573 0.374969 0.846370 0.024 Uiso 1 1 calc R U . . .
C14_4 C 0.76940(6) 0.45918(8) 0.74872(5) 0.01779(14) Uani 1 1 d . . . . .
H14_4 H 0.776510 0.385083 0.722225 0.021 Uiso 1 1 calc R U . . .
C13_4 C 0.75776(5) 0.57363(7) 0.71361(4) 0.01407(12) Uani 1 1 d . . . . .
P_4 P 0.75485(2) 0.58035(2) 0.61769(2) 0.01346(4) Uani 1 1 d . . . . .
C7_4 C 0.85042(6) 0.67706(8) 0.60271(4) 0.01548(13) Uani 1 1 d . . . . .
C8_4 C 0.85249(6) 0.74254(9) 0.53885(5) 0.01905(14) Uani 1 1 d . . . . .
H8_4 H 0.803924 0.734962 0.502956 0.023 Uiso 1 1 calc R U . . .
C9_4 C 0.92484(6) 0.81846(9) 0.52747(5) 0.01992(15) Uani 1 1 d . . . . .
H9_4 H 0.926158 0.863918 0.484511 0.024 Uiso 1 1 calc R U . . .
C10_4 C 0.99473(6) 0.82588(9) 0.58043(5) 0.01871(14) Uani 1 1 d . . . . .
C11_4 C 0.99736(6) 0.75868(11) 0.64280(5) 0.02322(17) Uani 1 1 d . . . . .
H11_4 H 1.047727 0.763174 0.677266 0.028 Uiso 1 1 calc R U . . .
C12_4 C 0.92387(6) 0.68408(10) 0.65363(5) 0.02057(15) Uani 1 1 d . . . . .
H12_4 H 0.923819 0.637388 0.696280 0.025 Uiso 1 1 calc R U . . .
C1_4 C 0.65779(6) 0.67613(8) 0.58914(4) 0.01592(13) Uani 1 1 d . . . . .
C2_4 C 0.57678(7) 0.61785(9) 0.56596(5) 0.02075(16) Uani 1 1 d . . . . .
H2_4 H 0.574287 0.529304 0.562726 0.025 Uiso 1 1 calc R U . . .
C3_4 C 0.49971(7) 0.68770(11) 0.54755(6) 0.02533(18) Uani 1 1 d . . . . .
H3_4 H 0.444366 0.648168 0.532598 0.030 Uiso 1 1 calc R U . . .
C4_4 C 0.50626(7) 0.81639(10) 0.55172(6) 0.02494(18) Uani 1 1 d . . . . .
C5_4 C 0.58496(8) 0.87756(9) 0.57341(6) 0.02483(18) Uani 1 1 d . . . . .
H5_4 H 0.587110 0.966241 0.575212 0.030 Uiso 1 1 calc R U . . .
C6_4 C 0.66114(6) 0.80685(9) 0.59260(5) 0.02029(15) Uani 1 1 d . . . . .
H6_4 H 0.715883 0.847399 0.608186 0.024 Uiso 1 1 calc R U . . .
C4_3 C 0.98567(7) 0.36457(11) 0.60691(6) 0.02460(17) Uani 1 1 d . . . . .
H4_3 H 1.014153 0.443835 0.606721 0.030 Uiso 1 1 calc R U . . .
C5_3 C 1.01559(7) 0.27326(12) 0.65585(6) 0.02733(19) Uani 1 1 d . . . . .
H5_3 H 1.065870 0.290122 0.688978 0.033 Uiso 1 1 calc R U . . .
C6_3 C 0.97319(8) 0.15734(11) 0.65726(6) 0.02675(19) Uani 1 1 d . . . . .
H6_3 H 0.995899 0.096260 0.690710 0.032 Uiso 1 1 calc R U . . .
C9_3 C 0.91258(6) 0.33647(9) 0.55805(5) 0.02009(15) Uani 1 1 d . . . . .
C3_3 C 0.86256(7) 0.40907(10) 0.50130(5) 0.02386(17) Uani 1 1 d . . . . .
H3_3 H 0.871336 0.494973 0.491398 0.029 Uiso 1 1 calc R U . . .
C8_3 C 0.86905(6) 0.21888(8) 0.56037(5) 0.01799(14) Uani 1 1 d . . . . .
C7_3 C 0.89841(7) 0.12947(9) 0.61069(5) 0.02206(16) Uani 1 1 d . . . . .
H7_3 H 0.868270 0.051761 0.613154 0.026 Uiso 1 1 calc R U . . .
C1_3 C 0.79268(7) 0.22044(9) 0.50547(5) 0.02114(16) Uani 1 1 d . . . . .
H1_3 H 0.746938 0.158943 0.499088 0.025 Uiso 1 1 calc R U . . .
C2_3 C 0.79892(8) 0.32900(10) 0.46383(5) 0.02526(18) Uani 1 1 d . . . . .
H2_3 H 0.766588 0.345382 0.419127 0.030 Uiso 1 1 calc R U . . .
N_2 N 0.59499(5) 0.28919(8) 0.64940(5) 0.02098(14) Uani 1 1 d . . . . .
C_2 C 0.65281(6) 0.32046(8) 0.61766(5) 0.01815(14) Uani 1 1 d . . . . .
C1_2 C 0.52019(7) 0.26276(10) 0.69102(6) 0.02375(17) Uani 1 1 d . . . . .
C2_2 C 0.55539(9) 0.26785(14) 0.76906(7) 0.0352(2) Uani 1 1 d . . . . .
H2A_2 H 0.603775 0.206789 0.778480 0.053 Uiso 1 1 calc R U . . .
H2B_2 H 0.506788 0.248180 0.798205 0.053 Uiso 1 1 calc R U . . .
H2C_2 H 0.578295 0.351853 0.780770 0.053 Uiso 1 1 calc R U . . .
C3_2 C 0.45061(8) 0.36430(12) 0.67210(9) 0.0343(3) Uani 1 1 d . . . . .
H3A_2 H 0.477573 0.446528 0.682398 0.051 Uiso 1 1 calc R U . . .
H3B_2 H 0.399810 0.352721 0.700231 0.051 Uiso 1 1 calc R U . . .
H3C_2 H 0.429743 0.358909 0.621525 0.051 Uiso 1 1 calc R U . . .
C4_2 C 0.48496(8) 0.13310(11) 0.67070(8) 0.0304(2) Uani 1 1 d . . . . .
H4A_2 H 0.461708 0.132499 0.620510 0.046 Uiso 1 1 calc R U . . .
H4B_2 H 0.436839 0.111116 0.699850 0.046 Uiso 1 1 calc R U . . .
H4C_2 H 0.533650 0.072129 0.678632 0.046 Uiso 1 1 calc R U . . .
 
loop_
 _atom_site_aniso_label
 _atom_site_aniso_U_11
 _atom_site_aniso_U_22
 _atom_site_aniso_U_33
 _atom_site_aniso_U_23
 _atom_site_aniso_U_13
 _atom_site_aniso_U_12
O4_5 0.0733(8) 0.0318(5) 0.0380(5) -0.0055(4) 0.0203(5) -0.0239(5)
Cl_5 0.02446(10) 0.01540(9) 0.02892(11) -0.00211(7) 0.00175(8) -0.00173(7)
O1_5 0.0457(5) 0.0145(3) 0.0418(5) -0.0016(3) -0.0013(4) -0.0056(3)
O2_5 0.0535(7) 0.0469(6) 0.0507(6) -0.0156(5) -0.0209(5) -0.0058(5)
O3_5 0.0431(6) 0.0346(5) 0.0880(10) 0.0205(6) 0.0284(6) 0.0196(5)
Pd_1 0.01649(4) 0.01360(4) 0.01311(4) -0.00173(2) 0.00211(2) 0.00201(2)
FA_4 0.0285(3) 0.0352(4) 0.0468(5) 0.0063(3) -0.0047(3) 0.0175(3)
FB_4 0.0193(3) 0.0267(3) 0.0292(3) -0.0016(2) 0.0078(2) -0.0064(2)
FC_4 0.0408(3) 0.0252(3) 0.0127(2) 0.00014(19) 0.0003(2) -0.0026(3)
C18_4 0.0210(3) 0.0128(3) 0.0162(3) -0.0001(2) 0.0031(2) 0.0006(3)
C17_4 0.0206(3) 0.0155(3) 0.0164(3) -0.0020(2) 0.0022(3) -0.0003(3)
C16_4 0.0215(3) 0.0183(3) 0.0132(3) -0.0001(2) -0.0009(2) -0.0022(3)
C15_4 0.0297(4) 0.0146(3) 0.0151(3) 0.0014(2) -0.0026(3) -0.0011(3)
C14_4 0.0245(4) 0.0128(3) 0.0154(3) 0.0002(2) -0.0016(3) 0.0009(3)
C13_4 0.0162(3) 0.0124(3) 0.0136(3) 0.0002(2) 0.0013(2) 0.0006(2)
P_4 0.01507(8) 0.01209(8) 0.01319(8) 0.00025(6) 0.00118(6) 0.00133(7)
C7_4 0.0165(3) 0.0151(3) 0.0150(3) 0.0010(2) 0.0018(2) 0.0006(3)
C8_4 0.0196(3) 0.0204(4) 0.0170(3) 0.0036(3) 0.0010(3) -0.0009(3)
C9_4 0.0202(3) 0.0201(4) 0.0197(4) 0.0036(3) 0.0032(3) -0.0009(3)
C10_4 0.0165(3) 0.0193(3) 0.0211(4) -0.0015(3) 0.0055(3) -0.0011(3)
C11_4 0.0177(3) 0.0314(5) 0.0203(4) 0.0017(3) 0.0002(3) -0.0036(3)
C12_4 0.0179(3) 0.0263(4) 0.0172(3) 0.0039(3) 0.0001(3) -0.0017(3)
C1_4 0.0175(3) 0.0149(3) 0.0150(3) 0.0007(2) 0.0001(2) 0.0029(3)
C2_4 0.0198(4) 0.0192(4) 0.0222(4) -0.0020(3) -0.0037(3) 0.0028(3)
C3_4 0.0208(4) 0.0267(4) 0.0268(4) -0.0017(3) -0.0057(3) 0.0054(3)
C4_4 0.0241(4) 0.0260(4) 0.0241(4) 0.0034(3) -0.0007(3) 0.0115(4)
C5_4 0.0274(4) 0.0185(4) 0.0288(5) 0.0041(3) 0.0037(4) 0.0078(3)
C6_4 0.0216(4) 0.0152(3) 0.0241(4) 0.0020(3) 0.0025(3) 0.0031(3)
C4_3 0.0184(4) 0.0254(4) 0.0310(5) -0.0060(4) 0.0074(3) -0.0010(3)
C5_3 0.0201(4) 0.0325(5) 0.0288(5) -0.0076(4) -0.0006(3) 0.0029(4)
C6_3 0.0272(4) 0.0281(5) 0.0238(4) -0.0022(3) -0.0032(3) 0.0066(4)
C9_3 0.0208(3) 0.0197(4) 0.0210(4) -0.0016(3) 0.0083(3) 0.0023(3)
C3_3 0.0298(4) 0.0228(4) 0.0209(4) 0.0031(3) 0.0120(3) 0.0055(4)
C8_3 0.0200(3) 0.0179(3) 0.0163(3) -0.0035(2) 0.0029(3) 0.0037(3)
C7_3 0.0257(4) 0.0186(3) 0.0215(4) -0.0015(3) 0.0003(3) 0.0043(3)
C1_3 0.0258(4) 0.0204(4) 0.0169(3) -0.0062(3) 0.0003(3) 0.0055(3)
C2_3 0.0341(5) 0.0284(4) 0.0136(3) -0.0017(3) 0.0042(3) 0.0108(4)
N_2 0.0178(3) 0.0204(3) 0.0250(4) -0.0020(3) 0.0038(3) 0.0004(3)
C_2 0.0175(3) 0.0167(3) 0.0202(3) -0.0031(3) 0.0010(3) 0.0013(3)
C1_2 0.0190(3) 0.0214(4) 0.0324(5) -0.0025(3) 0.0104(3) -0.0006(3)
C2_2 0.0357(6) 0.0425(6) 0.0292(5) -0.0038(5) 0.0121(4) -0.0021(5)
C3_2 0.0228(4) 0.0238(4) 0.0578(8) 0.0001(5) 0.0121(5) 0.0041(4)
C4_2 0.0229(4) 0.0210(4) 0.0483(7) -0.0030(4) 0.0091(4) -0.0026(4)
 
_geom_special_details
;
 All esds (except the esd in the dihedral angle between two l.s. planes)
 are estimated using the full covariance matrix.  The cell esds are taken
 into account individually in the estimation of esds in distances, angles
 and torsion angles; correlations between esds in cell parameters are only
 used when they are defined by crystal symmetry.  An approximate (isotropic)
 treatment of cell esds is used for estimating esds involving l.s. planes.
;
 
loop_
 _geom_bond_atom_site_label_1
 _geom_bond_atom_site_label_2
 _geom_bond_distance
 _geom_bond_site_symmetry_2
 _geom_bond_publ_flag
O4_5 Cl_5 1.4358(11) . ?
Cl_5 O3_5 1.4285(11) . ?
Cl_5 O2_5 1.4296(12) . ?
Cl_5 O1_5 1.4353(9) . ?
Pd_1 C_2 1.9779(10) . ?
Pd_1 C3_3 2.1836(11) . ?
Pd_1 C2_3 2.2263(10) . ?
Pd_1 C1_3 2.2394(9) . ?
Pd_1 P_4 2.2883(4) . ?
Pd_1 C9_3 2.4908(10) . ?
Pd_1 C8_3 2.5206(9) . ?
FA_4 C4_4 1.3536(12) . ?
FB_4 C10_4 1.3505(11) . ?
FC_4 C16_4 1.3536(10) . ?
C18_4 C17_4 1.3875(12) . ?
C18_4 C13_4 1.4032(12) . ?
C18_4 H18_4 0.9500 . ?
C17_4 C16_4 1.3832(13) . ?
C17_4 H17_4 0.9500 . ?
C16_4 C15_4 1.3769(13) . ?
C15_4 C14_4 1.3932(13) . ?
C15_4 H15_4 0.9500 . ?
C14_4 C13_4 1.3964(12) . ?
C14_4 H14_4 0.9500 . ?
C13_4 P_4 1.8148(9) . ?
P_4 C7_4 1.8134(9) . ?
P_4 C1_4 1.8192(9) . ?
C7_4 C12_4 1.3935(13) . ?
C7_4 C8_4 1.4009(12) . ?
C8_4 C9_4 1.3898(13) . ?
C8_4 H8_4 0.9500 . ?
C9_4 C10_4 1.3805(14) . ?
C9_4 H9_4 0.9500 . ?
C10_4 C11_4 1.3805(14) . ?
C11_4 C12_4 1.3929(14) . ?
C11_4 H11_4 0.9500 . ?
C12_4 H12_4 0.9500 . ?
C1_4 C2_4 1.3979(13) . ?
C1_4 C6_4 1.4010(13) . ?
C2_4 C3_4 1.3924(14) . ?
C2_4 H2_4 0.9500 . ?
C3_4 C4_4 1.3823(16) . ?
C3_4 H3_4 0.9500 . ?
C4_4 C5_4 1.3772(17) . ?
C5_4 C6_4 1.3892(14) . ?
C5_4 H5_4 0.9500 . ?
C6_4 H6_4 0.9500 . ?
C4_3 C5_3 1.3907(17) . ?
C4_3 C9_3 1.3965(15) . ?
C4_3 H4_3 0.9500 . ?
C5_3 C6_3 1.3955(17) . ?
C5_3 H5_3 0.9500 . ?
C6_3 C7_3 1.3896(15) . ?
C6_3 H6_3 0.9500 . ?
C9_3 C8_3 1.4205(13) . ?
C9_3 C3_3 1.4710(15) . ?
C3_3 C2_3 1.4200(17) . ?
C3_3 H3_3 0.9500 . ?
C8_3 C7_3 1.3913(14) . ?
C8_3 C1_3 1.4698(14) . ?
C7_3 H7_3 0.9500 . ?
C1_3 C2_3 1.4124(15) . ?
C1_3 H1_3 0.9500 . ?
C2_3 H2_3 0.9500 . ?
N_2 C_2 1.1526(12) . ?
N_2 C1_2 1.4616(13) . ?
C1_2 C4_2 1.5208(16) . ?
C1_2 C2_2 1.5211(18) . ?
C1_2 C3_2 1.5249(16) . ?
C2_2 H2A_2 0.9800 . ?
C2_2 H2B_2 0.9800 . ?
C2_2 H2C_2 0.9800 . ?
C3_2 H3A_2 0.9800 . ?
C3_2 H3B_2 0.9800 . ?
C3_2 H3C_2 0.9800 . ?
C4_2 H4A_2 0.9800 . ?
C4_2 H4B_2 0.9800 . ?
C4_2 H4C_2 0.9800 . ?
 
loop_
 _geom_angle_atom_site_label_1
 _geom_angle_atom_site_label_2
 _geom_angle_atom_site_label_3
 _geom_angle
 _geom_angle_site_symmetry_1
 _geom_angle_site_symmetry_3
 _geom_angle_publ_flag
O3_5 Cl_5 O2_5 108.54(9) . . ?
O3_5 Cl_5 O1_5 110.54(7) . . ?
O2_5 Cl_5 O1_5 110.15(7) . . ?
O3_5 Cl_5 O4_5 109.06(8) . . ?
O2_5 Cl_5 O4_5 108.92(8) . . ?
O1_5 Cl_5 O4_5 109.60(6) . . ?
C_2 Pd_1 C3_3 165.20(4) . . ?
C_2 Pd_1 C2_3 130.31(4) . . ?
C3_3 Pd_1 C2_3 37.55(5) . . ?
C_2 Pd_1 C1_3 103.18(4) . . ?
C3_3 Pd_1 C1_3 62.03(4) . . ?
C2_3 Pd_1 C1_3 36.88(4) . . ?
C_2 Pd_1 P_4 95.90(3) . . ?
C3_3 Pd_1 P_4 98.81(3) . . ?
C2_3 Pd_1 P_4 128.58(3) . . ?
C1_3 Pd_1 P_4 160.51(3) . . ?
C_2 Pd_1 C9_3 137.39(4) . . ?
C3_3 Pd_1 C9_3 35.93(4) . . ?
C2_3 Pd_1 C9_3 59.32(4) . . ?
C1_3 Pd_1 C9_3 58.67(4) . . ?
P_4 Pd_1 C9_3 104.10(3) . . ?
C_2 Pd_1 C8_3 109.43(4) . . ?
C3_3 Pd_1 C8_3 58.58(4) . . ?
C2_3 Pd_1 C8_3 58.59(4) . . ?
C1_3 Pd_1 C8_3 35.35(3) . . ?
P_4 Pd_1 C8_3 132.92(3) . . ?
C9_3 Pd_1 C8_3 32.93(3) . . ?
C17_4 C18_4 C13_4 120.40(8) . . ?
C17_4 C18_4 H18_4 119.8 . . ?
C13_4 C18_4 H18_4 119.8 . . ?
C16_4 C17_4 C18_4 118.23(8) . . ?
C16_4 C17_4 H17_4 120.9 . . ?
C18_4 C17_4 H17_4 120.9 . . ?
FC_4 C16_4 C15_4 118.85(8) . . ?
FC_4 C16_4 C17_4 117.94(8) . . ?
C15_4 C16_4 C17_4 123.21(8) . . ?
C16_4 C15_4 C14_4 118.10(8) . . ?
C16_4 C15_4 H15_4 120.9 . . ?
C14_4 C15_4 H15_4 120.9 . . ?
C15_4 C14_4 C13_4 120.56(8) . . ?
C15_4 C14_4 H14_4 119.7 . . ?
C13_4 C14_4 H14_4 119.7 . . ?
C14_4 C13_4 C18_4 119.44(8) . . ?
C14_4 C13_4 P_4 120.08(6) . . ?
C18_4 C13_4 P_4 120.47(6) . . ?
C7_4 P_4 C13_4 103.76(4) . . ?
C7_4 P_4 C1_4 104.73(4) . . ?
C13_4 P_4 C1_4 105.05(4) . . ?
C7_4 P_4 Pd_1 115.80(3) . . ?
C13_4 P_4 Pd_1 112.49(3) . . ?
C1_4 P_4 Pd_1 113.89(3) . . ?
C12_4 C7_4 C8_4 119.18(8) . . ?
C12_4 C7_4 P_4 120.41(7) . . ?
C8_4 C7_4 P_4 120.38(7) . . ?
C9_4 C8_4 C7_4 120.69(9) . . ?
C9_4 C8_4 H8_4 119.7 . . ?
C7_4 C8_4 H8_4 119.7 . . ?
C10_4 C9_4 C8_4 118.04(8) . . ?
C10_4 C9_4 H9_4 121.0 . . ?
C8_4 C9_4 H9_4 121.0 . . ?
FB_4 C10_4 C11_4 118.65(9) . . ?
FB_4 C10_4 C9_4 118.13(9) . . ?
C11_4 C10_4 C9_4 123.22(9) . . ?
C10_4 C11_4 C12_4 117.92(9) . . ?
C10_4 C11_4 H11_4 121.0 . . ?
C12_4 C11_4 H11_4 121.0 . . ?
C11_4 C12_4 C7_4 120.84(8) . . ?
C11_4 C12_4 H12_4 119.6 . . ?
C7_4 C12_4 H12_4 119.6 . . ?
C2_4 C1_4 C6_4 119.10(8) . . ?
C2_4 C1_4 P_4 119.21(7) . . ?
C6_4 C1_4 P_4 121.64(7) . . ?
C3_4 C2_4 C1_4 120.95(9) . . ?
C3_4 C2_4 H2_4 119.5 . . ?
C1_4 C2_4 H2_4 119.5 . . ?
C4_4 C3_4 C2_4 117.89(10) . . ?
C4_4 C3_4 H3_4 121.1 . . ?
C2_4 C3_4 H3_4 121.1 . . ?
FA_4 C4_4 C5_4 118.82(10) . . ?
FA_4 C4_4 C3_4 118.17(10) . . ?
C5_4 C4_4 C3_4 123.00(9) . . ?
C4_4 C5_4 C6_4 118.59(9) . . ?
C4_4 C5_4 H5_4 120.7 . . ?
C6_4 C5_4 H5_4 120.7 . . ?
C5_4 C6_4 C1_4 120.45(9) . . ?
C5_4 C6_4 H6_4 119.8 . . ?
C1_4 C6_4 H6_4 119.8 . . ?
C5_3 C4_3 C9_3 118.13(10) . . ?
C5_3 C4_3 H4_3 120.9 . . ?
C9_3 C4_3 H4_3 120.9 . . ?
C4_3 C5_3 C6_3 121.29(10) . . ?
C4_3 C5_3 H5_3 119.4 . . ?
C6_3 C5_3 H5_3 119.4 . . ?
C7_3 C6_3 C5_3 121.32(10) . . ?
C7_3 C6_3 H6_3 119.3 . . ?
C5_3 C6_3 H6_3 119.3 . . ?
C4_3 C9_3 C8_3 120.25(9) . . ?
C4_3 C9_3 C3_3 132.97(10) . . ?
C8_3 C9_3 C3_3 106.70(9) . . ?
C4_3 C9_3 Pd_1 127.70(7) . . ?
C8_3 C9_3 Pd_1 74.69(5) . . ?
C3_3 C9_3 Pd_1 60.58(5) . . ?
C2_3 C3_3 C9_3 108.44(9) . . ?
C2_3 C3_3 Pd_1 72.86(6) . . ?
C9_3 C3_3 Pd_1 83.50(6) . . ?
C2_3 C3_3 H3_3 125.8 . . ?
C9_3 C3_3 H3_3 125.8 . . ?
Pd_1 C3_3 H3_3 110.4 . . ?
C7_3 C8_3 C9_3 120.98(9) . . ?
C7_3 C8_3 C1_3 131.68(9) . . ?
C9_3 C8_3 C1_3 107.27(8) . . ?
C7_3 C8_3 Pd_1 129.05(7) . . ?
C9_3 C8_3 Pd_1 72.39(5) . . ?
C1_3 C8_3 Pd_1 61.82(5) . . ?
C6_3 C7_3 C8_3 117.96(10) . . ?
C6_3 C7_3 H7_3 121.0 . . ?
C8_3 C7_3 H7_3 121.0 . . ?
C2_3 C1_3 C8_3 108.33(9) . . ?
C2_3 C1_3 Pd_1 71.06(6) . . ?
C8_3 C1_3 Pd_1 82.83(5) . . ?
C2_3 C1_3 H1_3 125.8 . . ?
C8_3 C1_3 H1_3 125.8 . . ?
Pd_1 C1_3 H1_3 112.6 . . ?
C1_3 C2_3 C3_3 107.18(9) . . ?
C1_3 C2_3 Pd_1 72.07(5) . . ?
C3_3 C2_3 Pd_1 69.59(6) . . ?
C1_3 C2_3 H2_3 126.4 . . ?
C3_3 C2_3 H2_3 126.4 . . ?
Pd_1 C2_3 H2_3 123.6 . . ?
C_2 N_2 C1_2 174.27(10) . . ?
N_2 C_2 Pd_1 175.74(8) . . ?
N_2 C1_2 C4_2 107.83(8) . . ?
N_2 C1_2 C2_2 107.80(9) . . ?
C4_2 C1_2 C2_2 110.95(10) . . ?
N_2 C1_2 C3_2 106.24(9) . . ?
C4_2 C1_2 C3_2 112.19(10) . . ?
C2_2 C1_2 C3_2 111.54(10) . . ?
C1_2 C2_2 H2A_2 109.5 . . ?
C1_2 C2_2 H2B_2 109.5 . . ?
H2A_2 C2_2 H2B_2 109.5 . . ?
C1_2 C2_2 H2C_2 109.5 . . ?
H2A_2 C2_2 H2C_2 109.5 . . ?
H2B_2 C2_2 H2C_2 109.5 . . ?
C1_2 C3_2 H3A_2 109.5 . . ?
C1_2 C3_2 H3B_2 109.5 . . ?
H3A_2 C3_2 H3B_2 109.5 . . ?
C1_2 C3_2 H3C_2 109.5 . . ?
H3A_2 C3_2 H3C_2 109.5 . . ?
H3B_2 C3_2 H3C_2 109.5 . . ?
C1_2 C4_2 H4A_2 109.5 . . ?
C1_2 C4_2 H4B_2 109.5 . . ?
H4A_2 C4_2 H4B_2 109.5 . . ?
C1_2 C4_2 H4C_2 109.5 . . ?
H4A_2 C4_2 H4C_2 109.5 . . ?
H4B_2 C4_2 H4C_2 109.5 . . ?
 
loop_
 _geom_torsion_atom_site_label_1
 _geom_torsion_atom_site_label_2
 _geom_torsion_atom_site_label_3
 _geom_torsion_atom_site_label_4
 _geom_torsion
 _geom_torsion_site_symmetry_1
 _geom_torsion_site_symmetry_2
 _geom_torsion_site_symmetry_3
 _geom_torsion_site_symmetry_4
 _geom_torsion_publ_flag
C13_4 C18_4 C17_4 C16_4 -0.98(13) . . . . ?
C18_4 C17_4 C16_4 FC_4 -177.48(8) . . . . ?
C18_4 C17_4 C16_4 C15_4 2.32(14) . . . . ?
FC_4 C16_4 C15_4 C14_4 178.50(9) . . . . ?
C17_4 C16_4 C15_4 C14_4 -1.30(15) . . . . ?
C16_4 C15_4 C14_4 C13_4 -1.07(14) . . . . ?
C15_4 C14_4 C13_4 C18_4 2.32(13) . . . . ?
C15_4 C14_4 C13_4 P_4 -179.24(7) . . . . ?
C17_4 C18_4 C13_4 C14_4 -1.27(13) . . . . ?
C17_4 C18_4 C13_4 P_4 -179.71(7) . . . . ?
C14_4 C13_4 P_4 C7_4 -117.80(7) . . . . ?
C18_4 C13_4 P_4 C7_4 60.62(8) . . . . ?
C14_4 C13_4 P_4 C1_4 132.50(7) . . . . ?
C18_4 C13_4 P_4 C1_4 -49.07(8) . . . . ?
C14_4 C13_4 P_4 Pd_1 8.09(8) . . . . ?
C18_4 C13_4 P_4 Pd_1 -173.48(6) . . . . ?
C13_4 P_4 C7_4 C12_4 26.30(8) . . . . ?
C1_4 P_4 C7_4 C12_4 136.23(8) . . . . ?
Pd_1 P_4 C7_4 C12_4 -97.46(8) . . . . ?
C13_4 P_4 C7_4 C8_4 -155.70(7) . . . . ?
C1_4 P_4 C7_4 C8_4 -45.77(8) . . . . ?
Pd_1 P_4 C7_4 C8_4 80.53(8) . . . . ?
C12_4 C7_4 C8_4 C9_4 -3.06(14) . . . . ?
P_4 C7_4 C8_4 C9_4 178.93(7) . . . . ?
C7_4 C8_4 C9_4 C10_4 0.86(14) . . . . ?
C8_4 C9_4 C10_4 FB_4 -177.48(8) . . . . ?
C8_4 C9_4 C10_4 C11_4 2.15(15) . . . . ?
FB_4 C10_4 C11_4 C12_4 176.81(9) . . . . ?
C9_4 C10_4 C11_4 C12_4 -2.81(15) . . . . ?
C10_4 C11_4 C12_4 C7_4 0.47(15) . . . . ?
C8_4 C7_4 C12_4 C11_4 2.37(14) . . . . ?
P_4 C7_4 C12_4 C11_4 -179.61(8) . . . . ?
C7_4 P_4 C1_4 C2_4 153.89(8) . . . . ?
C13_4 P_4 C1_4 C2_4 -97.12(8) . . . . ?
Pd_1 P_4 C1_4 C2_4 26.40(8) . . . . ?
C7_4 P_4 C1_4 C6_4 -28.85(8) . . . . ?
C13_4 P_4 C1_4 C6_4 80.14(8) . . . . ?
Pd_1 P_4 C1_4 C6_4 -156.34(7) . . . . ?
C6_4 C1_4 C2_4 C3_4 -1.05(15) . . . . ?
P_4 C1_4 C2_4 C3_4 176.28(8) . . . . ?
C1_4 C2_4 C3_4 C4_4 1.13(16) . . . . ?
C2_4 C3_4 C4_4 FA_4 -179.74(10) . . . . ?
C2_4 C3_4 C4_4 C5_4 -0.30(17) . . . . ?
FA_4 C4_4 C5_4 C6_4 178.85(10) . . . . ?
C3_4 C4_4 C5_4 C6_4 -0.59(17) . . . . ?
C4_4 C5_4 C6_4 C1_4 0.67(16) . . . . ?
C2_4 C1_4 C6_4 C5_4 0.13(14) . . . . ?
P_4 C1_4 C6_4 C5_4 -177.13(8) . . . . ?
C9_3 C4_3 C5_3 C6_3 -1.09(16) . . . . ?
C4_3 C5_3 C6_3 C7_3 -1.23(17) . . . . ?
C5_3 C4_3 C9_3 C8_3 1.89(14) . . . . ?
C5_3 C4_3 C9_3 C3_3 178.19(10) . . . . ?
C5_3 C4_3 C9_3 Pd_1 95.58(11) . . . . ?
C4_3 C9_3 C3_3 C2_3 174.80(10) . . . . ?
C8_3 C9_3 C3_3 C2_3 -8.53(10) . . . . ?
Pd_1 C9_3 C3_3 C2_3 -69.47(7) . . . . ?
C4_3 C9_3 C3_3 Pd_1 -115.73(10) . . . . ?
C8_3 C9_3 C3_3 Pd_1 60.94(7) . . . . ?
C4_3 C9_3 C8_3 C7_3 -0.43(13) . . . . ?
C3_3 C9_3 C8_3 C7_3 -177.61(8) . . . . ?
Pd_1 C9_3 C8_3 C7_3 -125.48(9) . . . . ?
C4_3 C9_3 C8_3 C1_3 176.91(8) . . . . ?
C3_3 C9_3 C8_3 C1_3 -0.27(9) . . . . ?
Pd_1 C9_3 C8_3 C1_3 51.86(6) . . . . ?
C4_3 C9_3 C8_3 Pd_1 125.05(9) . . . . ?
C3_3 C9_3 C8_3 Pd_1 -52.13(6) . . . . ?
C5_3 C6_3 C7_3 C8_3 2.66(16) . . . . ?
C9_3 C8_3 C7_3 C6_3 -1.84(14) . . . . ?
C1_3 C8_3 C7_3 C6_3 -178.44(10) . . . . ?
Pd_1 C8_3 C7_3 C6_3 -93.71(11) . . . . ?
C7_3 C8_3 C1_3 C2_3 -174.04(10) . . . . ?
C9_3 C8_3 C1_3 C2_3 9.01(10) . . . . ?
Pd_1 C8_3 C1_3 C2_3 67.27(6) . . . . ?
C7_3 C8_3 C1_3 Pd_1 118.69(10) . . . . ?
C9_3 C8_3 C1_3 Pd_1 -58.26(7) . . . . ?
C8_3 C1_3 C2_3 C3_3 -14.29(10) . . . . ?
Pd_1 C1_3 C2_3 C3_3 61.07(7) . . . . ?
C8_3 C1_3 C2_3 Pd_1 -75.36(6) . . . . ?
C9_3 C3_3 C2_3 C1_3 14.15(11) . . . . ?
Pd_1 C3_3 C2_3 C1_3 -62.68(7) . . . . ?
C9_3 C3_3 C2_3 Pd_1 76.83(6) . . . . ?
 
_refine_diff_density_max    0.673
_refine_diff_density_min   -1.088
_refine_diff_density_rms    0.134

_shelx_res_file
;
TITL X4ESxT-18Jul133002_a.res in P2(1)/c
    PFV32_XDS_correct-sx.res
    created by SHELXL-2018/3 at 13:29:09 on 03-Sep-2022

REM Old TITL X4ESxT-18Jul133002 in P2(1)/c
REM SHELXT solution in P2(1)/c: R1 0.108, Rweak 0.004, Alpha 0.052
REM <I/s>   2.359 for  333 systematic absences,  Orientation as input
REM Formula found by SHELXT:  C34 N3 O3 Cl2 Pd

CELL 0.61990  15.00600  10.70100  18.94400  90.0000  95.6500  90.0000
ZERR    4.00   0.00300   0.00214   0.00379   0.0000   0.0300   0.0000
LATT  1
SYMM -X, 1/2+Y, 1/2-Z
SFAC  C  N  O  F  PD P  Cl H
DISP    H     0.00000    0.00000         0.66
DISP    C     0.00201    0.00119         8.75
DISP    N     0.00416    0.00245        14.28
DISP    Pd   -1.37665    0.79039      2972.50
DISP    O     0.00771    0.00451        22.87
DISP    F     0.01289    0.00767        35.49
DISP    Cl    0.11982    0.12156       450.13
DISP    P     0.08091    0.07202       271.84
UNIT 128 4 16 12 4 4 4 112
L.S. 12
LIST 4
BOND $H
CONF
MERG 2
FMAP 2
rem PLAN   25
rem SHEL 180 0.7
ACTA
WPDB -2
TEMP -173.15
SIZE 0.1 0.05 0.02
REM hfix_DEN 43 c7 c6 c5 c1 c4 c3 c2
rem HFIX_HPX  43 C3 C2 C5 C6 C8 C9
rem HFIX_HPX  43 C11 C12 C14 C15 C17 C18
rem HFIX_CNT  137 C3 C2 C4
PLAN 20
rem simu_* 0.01

REM Omit extracted on Sat Sep  3 13:28:16 2022
omit 1 1 3
omit 0 2 3
omit -1 0 2
omit 2 1 4
omit -2 3 4
omit 0 0 6

REM Omit extracted on Sat Sep  3 13:28:44 2022
omit 0 6 0
omit -2 1 1
omit -5 4 7

WGHT    0.032600    1.049300
EXTI    0.071190
FVAR       5.51958
RESI   5 LCP
O4    3    0.746923   -0.013504    0.833084    11.00000    0.07333    0.03176 =
         0.03802   -0.00554    0.02031   -0.02392
CL    7    0.774766    0.037299    0.768629    11.00000    0.02446    0.01540 =
         0.02892   -0.00211    0.00175   -0.00173
O1    3    0.790938    0.168883    0.777193    11.00000    0.04574    0.01450 =
         0.04180   -0.00156   -0.00132   -0.00558
O2    3    0.705876    0.015737    0.712292    11.00000    0.05352    0.04689 =
         0.05065   -0.01557   -0.02087   -0.00577
O3    3    0.854129   -0.025493    0.752133    11.00000    0.04306    0.03464 =
         0.08802    0.02045    0.02840    0.01960

RESI  1 PD
PD    5    0.751911    0.386182    0.566914    11.00000    0.01649    0.01360 =
         0.01311   -0.00173    0.00211    0.00201

RESI  4 HPX
FA    4    0.431476    0.884787    0.534165    11.00000    0.02851    0.03523 =
         0.04684    0.00631   -0.00467    0.01752
FB    4    1.063495    0.903331    0.570629    11.00000    0.01933    0.02665 =
         0.02920   -0.00164    0.00776   -0.00636
FC    4    0.760722    0.557345    0.930325    11.00000    0.04079    0.02521 =
         0.01270    0.00014    0.00026   -0.00257
C18   1    0.750578    0.683318    0.753242    11.00000    0.02099    0.01278 =
         0.01619   -0.00012    0.00309    0.00061
AFIX  43
H18   8    0.743863    0.761634    0.729702    11.00000   -1.20000
AFIX   0
C17   1    0.753224    0.678093    0.826603    11.00000    0.02058    0.01553 =
         0.01643   -0.00203    0.00225   -0.00032
AFIX  43
H17   8    0.749333    0.752076    0.853848    11.00000   -1.20000
AFIX   0
C16   1    0.761679    0.562293    0.859007    11.00000    0.02146    0.01831 =
         0.01320   -0.00006   -0.00086   -0.00224
C15   1    0.770683    0.452736    0.822261    11.00000    0.02971    0.01458 =
         0.01512    0.00145   -0.00258   -0.00113
AFIX  43
H15   8    0.777573    0.374969    0.846370    11.00000   -1.20000
AFIX   0
C14   1    0.769402    0.459181    0.748717    11.00000    0.02451    0.01279 =
         0.01536    0.00022   -0.00163    0.00091
AFIX  43
H14   8    0.776510    0.385083    0.722225    11.00000   -1.20000
AFIX   0
C13   1    0.757759    0.573632    0.713612    11.00000    0.01619    0.01244 =
         0.01357    0.00021    0.00132    0.00056
P     6    0.754846    0.580352    0.617690    11.00000    0.01507    0.01209 =
         0.01319    0.00025    0.00118    0.00133
C7    1    0.850418    0.677064    0.602707    11.00000    0.01647    0.01506 =
         0.01495    0.00097    0.00176    0.00061
C8    1    0.852487    0.742539    0.538853    11.00000    0.01958    0.02038 =
         0.01702    0.00362    0.00095   -0.00095
AFIX  43
H8    8    0.803924    0.734962    0.502956    11.00000   -1.20000
AFIX   0
C9    1    0.924838    0.818463    0.527471    11.00000    0.02019    0.02011 =
         0.01971    0.00361    0.00324   -0.00089
AFIX  43
H9    8    0.926158    0.863918    0.484511    11.00000   -1.20000
AFIX   0
C10   1    0.994731    0.825878    0.580431    11.00000    0.01653    0.01925 =
         0.02109   -0.00153    0.00553   -0.00108
C11   1    0.997364    0.758680    0.642805    11.00000    0.01767    0.03135 =
         0.02030    0.00165    0.00018   -0.00359
AFIX  43
H11   8    1.047727    0.763174    0.677266    11.00000   -1.20000
AFIX   0
C12   1    0.923870    0.684080    0.653633    11.00000    0.01786    0.02629 =
         0.01724    0.00391    0.00014   -0.00171
AFIX  43
H12   8    0.923819    0.637388    0.696280    11.00000   -1.20000
AFIX   0
C1    1    0.657786    0.676134    0.589137    11.00000    0.01755    0.01495 =
         0.01497    0.00068    0.00011    0.00289
C2    1    0.576782    0.617849    0.565962    11.00000    0.01977    0.01917 =
         0.02217   -0.00197   -0.00373    0.00281
AFIX  43
H2    8    0.574287    0.529304    0.562726    11.00000   -1.20000
AFIX   0
C3    1    0.499706    0.687700    0.547552    11.00000    0.02083    0.02670 =
         0.02683   -0.00172   -0.00575    0.00542
AFIX  43
H3    8    0.444366    0.648168    0.532598    11.00000   -1.20000
AFIX   0
C4    1    0.506257    0.816386    0.551724    11.00000    0.02411    0.02605 =
         0.02407    0.00340   -0.00067    0.01146
C5    1    0.584962    0.877562    0.573413    11.00000    0.02740    0.01852 =
         0.02877    0.00414    0.00373    0.00782
AFIX  43
H5    8    0.587110    0.966241    0.575212    11.00000   -1.20000
AFIX   0
C6    1    0.661141    0.806847    0.592605    11.00000    0.02161    0.01522 =
         0.02410    0.00196    0.00254    0.00311
AFIX  43
H6    8    0.715883    0.847399    0.608186    11.00000   -1.20000
AFIX   0

RESI  3 DEN
C4    1    0.985671    0.364568    0.606909    11.00000    0.01836    0.02540 =
         0.03103   -0.00597    0.00744   -0.00104
AFIX  43
H4    8    1.014153    0.443835    0.606721    11.00000   -1.20000
AFIX   0
C5    1    1.015587    0.273258    0.655851    11.00000    0.02014    0.03251 =
         0.02875   -0.00763   -0.00055    0.00292
AFIX  43
H5    8    1.065870    0.290122    0.688978    11.00000   -1.20000
AFIX   0
C6    1    0.973188    0.157341    0.657255    11.00000    0.02719    0.02809 =
         0.02384   -0.00217   -0.00319    0.00657
AFIX  43
H6    8    0.995899    0.096260    0.690710    11.00000   -1.20000
AFIX   0
C9    1    0.912585    0.336466    0.558046    11.00000    0.02077    0.01973 =
         0.02102   -0.00165    0.00831    0.00227
C3    1    0.862557    0.409067    0.501301    11.00000    0.02984    0.02279 =
         0.02086    0.00309    0.01203    0.00548
AFIX  43
H3    8    0.871336    0.494973    0.491398    11.00000   -1.20000
AFIX   0
C8    1    0.869048    0.218878    0.560367    11.00000    0.02003    0.01791 =
         0.01626   -0.00350    0.00291    0.00368
C7    1    0.898413    0.129474    0.610695    11.00000    0.02569    0.01862 =
         0.02145   -0.00150    0.00025    0.00431
AFIX  43
H7    8    0.868270    0.051761    0.613154    11.00000   -1.20000
AFIX   0
C1    1    0.792679    0.220441    0.505472    11.00000    0.02575    0.02039 =
         0.01694   -0.00616    0.00034    0.00554
AFIX  43
H1    8    0.746938    0.158943    0.499088    11.00000   -1.20000
AFIX   0
C2    1    0.798918    0.328999    0.463834    11.00000    0.03414    0.02842 =
         0.01357   -0.00175    0.00420    0.01084
AFIX  43
H2    8    0.766588    0.345382    0.419127    11.00000   -1.20000
AFIX   0

RESI  2 CNT
N     2    0.594994    0.289193    0.649396    11.00000    0.01780    0.02043 =
         0.02504   -0.00201    0.00380    0.00039
C     1    0.652806    0.320457    0.617663    11.00000    0.01746    0.01668 =
         0.02015   -0.00312    0.00104    0.00134
C1    1    0.520186    0.262762    0.691024    11.00000    0.01899    0.02141 =
         0.03241   -0.00247    0.01043   -0.00061
C2    1    0.555392    0.267848    0.769059    11.00000    0.03574    0.04249 =
         0.02922   -0.00385    0.01214   -0.00209
AFIX 137
H2A   8    0.603775    0.206789    0.778480    11.00000   -1.50000
H2B   8    0.506788    0.248180    0.798205    11.00000   -1.50000
H2C   8    0.578295    0.351853    0.780770    11.00000   -1.50000
AFIX   0
C3    1    0.450613    0.364301    0.672104    11.00000    0.02284    0.02383 =
         0.05775    0.00008    0.01207    0.00410
AFIX 137
H3A   8    0.477573    0.446528    0.682398    11.00000   -1.50000
H3B   8    0.399810    0.352721    0.700231    11.00000   -1.50000
H3C   8    0.429743    0.358909    0.621525    11.00000   -1.50000
AFIX   0
C4    1    0.484965    0.133100    0.670697    11.00000    0.02290    0.02101 =
         0.04828   -0.00295    0.00913   -0.00261
AFIX 137
H4A   8    0.461708    0.132499    0.620510    11.00000   -1.50000
H4B   8    0.436839    0.111116    0.699850    11.00000   -1.50000
H4C   8    0.533650    0.072129    0.678632    11.00000   -1.50000

AFIX   0
HKLF 4


REM  X4ESxT-18Jul133002_a.res in P2(1)/c
REM wR2 = 0.0690, GooF = S = 1.076, Restrained GooF = 1.076 for all data
REM R1 = 0.0262 for 12859 Fo > 4sig(Fo) and 0.0267 for all 13152 data
REM 392 parameters refined using 0 restraints

END

WGHT      0.0325      1.0396

REM Highest difference peak  0.673,  deepest hole -1.088,  1-sigma level  0.134
Q1    1   0.8541  0.7060  0.5724  11.00000  0.05    0.67
Q2    1   0.8829  0.6776  0.6234  11.00000  0.05    0.64
Q3    1   0.8428  0.3773  0.6310  11.00000  0.05    0.58
Q4    1   0.8755  0.1814  0.5861  11.00000  0.05    0.56
Q5    1   0.8893  0.7697  0.5328  11.00000  0.05    0.54
Q6    1   0.6488  0.7634  0.4986  11.00000  0.05    0.51
Q7    1   0.6442  0.6854  0.5100  11.00000  0.05    0.51
Q8    1   0.8457  0.7863  0.6037  11.00000  0.05    0.50
Q9    1   0.8933  0.2792  0.5600  11.00000  0.05    0.49
Q10   1   0.6575  0.7419  0.5886  11.00000  0.05    0.48
Q11   1   0.7646  0.5109  0.8393  11.00000  0.05    0.48
Q12   1   0.7647  0.5168  0.7325  11.00000  0.05    0.46
Q13   1   0.8733  0.4124  0.8336  11.00000  0.05    0.46
Q14   1   1.0088  0.3120  0.6328  11.00000  0.05    0.45
Q15   1   0.8908  0.3774  0.5314  11.00000  0.05    0.43
Q16   1   0.7554  0.6322  0.7269  11.00000  0.05    0.42
Q17   1   0.9990  0.7969  0.6120  11.00000  0.05    0.42
Q18   1   0.3850  0.9037  0.4628  11.00000  0.05    0.42
Q19   1   0.6250  0.8470  0.5822  11.00000  0.05    0.42
Q20   1   0.8326  0.3751  0.4793  11.00000  0.05    0.41
;
_shelx_res_checksum   44219

_shelx_hkl_file
;
   0   0   1   66.67   7.091   1
   0   0   1   70.02   6.587   1
   0   0  -1   50.18   5.538   1
   0   0   2  84879. 4705.93   1
   0   0   2  90727. 5033.41   1
   0   0  -2  83626. 4637.42   1
   0   0   3   16.03   7.856  -1
   0   0  -3   23.27  12.966   1
   0   0  -3    0.73   3.997   1
   0   0   4  23943. 1339.18   1
   0   0   4  22063. 1236.42   1
   0   0  -4  22974. 1287.38   1
   0   0   5   10.09   9.407   1
   0   0  -5   23.16  15.305   1
   0   0   6 318379.  17652.   1
   0   0   6 368922.  20451.   1
   0   0  -6 311194.  17260.   1
   0   0   7   51.93  18.697   1
   0   0  -7   55.10  17.285   1
   0   0   8 325981.  18079.   1
   0   0   8 310693.  17235.  -1
   0   0  -8 340434.  18881.   1
   0   0  -8 307769.  17068.   1
   0   0   9  197.74  37.544   1
   0   0  -9  169.01  33.534   1
   0   0  -9  145.45  30.902   1
   0   0  10 401002.  22239.   1
   0   0  10 419298.  23250.   1
   0   0 -10 348204.  19323.   1
   0   0  11   62.61  29.975   1
   0   0 -11  -17.24  26.850   1
   0   0  13   -4.48  15.948   1
   0   0  13   -7.25  24.829   1
   0   0 -13  -49.26  22.531   1
   0   0 -13   -0.84  24.520   1
   0   0  14 182038.  10125.   1
   0   0  14 184962.  10284.   1
   0   0 -14 179699. 9991.64  -1
   0   0 -14 194235.  10810.   1
   0   0  15   57.16  24.670  -1
   0   0  15  -18.96  27.661   1
   0   0 -15   40.89  26.224   1
   0   0  16 181453.  10092.   1
   0   0  16 184795.  10284.   1
   0   0 -16 163659. 9106.09   1
   0   0 -16 179448.  10000.   1
   0   0  17   -7.49  33.108   1
   0   0 -17    3.11  30.510   1
   0   0 -17  125.90  38.530   1
   0   0  18 128738. 7182.12   1
   0   0  18 125731. 7005.84   1
   0   0 -18 124728. 6953.21   1
   0   0 -18 121387. 6785.29   1
   0   0  19  -51.24  38.129   1
   0   0  19    5.45  23.860   1
   0   0 -19   22.94  30.977   1
   0   0 -19  -28.82  21.788   1
   0   0  20  65347. 3675.02   1
   0   0  20  65271. 3656.64   1
   0   0 -20  63667. 3573.10   1
   0   0 -20  69081. 3890.56   1
   0   0  21  -31.09  44.829   1
   0   0  21   -1.25  24.428   1
   0   0 -21   36.64  33.317   1
   0   0 -21   66.34  33.960  -1
   0   0  22 147118. 8190.47   1
   0   0  22 150877. 8412.69   1
   0   0 -22 161069. 8989.13   1
   0   0 -22 159565. 8888.88   1
   0   0  23  -17.41  17.627   1
   0   0  23    2.32  39.724   1
   0   0 -23   26.78  26.508   1
   0   0 -23  -54.26  38.563   1
   0   0 -24  53910. 3036.76   1
   0   0  25  -27.08  39.490   1
   0   0 -25   91.48  40.326  -1
   0   0 -26  12573. 762.572   1
   0   0 -26  12832. 760.317   1
   0   0  27  -30.79  43.099   1
   0   0 -27   24.27  33.768   1
   0   0 -27    5.21  26.090   1
   0   0  28  65363. 3679.19   1
   0   0 -28  65146. 3675.02   1
   0  -1   1 167585. 9289.88   1
   0  -1  -1 154052. 8538.00   1
   0  -1  -1 148454. 8225.56   1
   0   1   1 150710. 8351.70   1
   0   1   1 151378. 8387.63   1
   0   1  -1 128321. 7111.94   1
   0  -1   2  48981. 2719.30   1
   0  -1  -2  47995. 2664.99   1
   0   1   2  46099. 2561.40   1
   0   1  -2  51144. 2840.43   1
   0  -1   3 7847.11 444.026   1
   0  -1   3 7396.82 418.128   1
   0  -1  -3 6395.15 363.659   1
   0  -1  -3 6434.41 367.335   1
   0   1   3 7684.20 437.092   1
   0   1   3 6971.59 396.073   1
   0   1  -3 7979.94 451.629   1
   0  -1   4 115455. 6405.17   1
   0  -1   4 113283. 6284.87   1
   0  -1  -4  92063. 5113.61   1
   0  -1  -4 107435. 5959.89   1
   0   1   4 109022. 6055.13   1
   0   1   4 106098. 5888.88   1
   0   1  -4 116625. 6475.35   1
   0   1  -4 112698. 6252.29   1
   0  -1   5  42197. 2351.71   1
   0  -1  -5  38446. 2148.70   1
   0   1   5  42657. 2378.44   1
   0   1  -5  45698. 2548.87   1
   0  -1   6  75104. 4179.61   1
   0  -1   6  68621. 3818.71   1
   0  -1  -6  65330. 3635.75   1
   0  -1  -6  70994. 3954.05   1
   0   1   6  67803. 3774.43   1
   0   1   6  70267. 3912.28   1
   0   1  -6  67911. 3781.95   1
   0   1  -6  70493. 3920.63   1
   0  -1   7 148287. 8235.58   1
   0  -1   7 128154. 7117.79   1
   0  -1  -7 151295. 8404.34   1
   0  -1  -7 138596. 7700.91   1
   0   1   7 140518. 7806.17   1
   0   1   7 144444. 8025.89   1
   0   1  -7 141604. 7868.83   1
   0   1  -7 153216. 8504.59   1
   0  -1   8  52715. 2943.19   1
   0  -1   8  52231. 2918.96   1
   0  -1  -8  51111. 2853.80   1
   0  -1  -8  51228. 2867.17   1
   0   1   8  48580. 2716.79   1
   0   1   8  49724. 2779.45   1
   0   1  -8  49958. 2795.32   1
   0   1  -8  50251. 2805.34   1
   0  -1   9  27419. 1547.20   1
   0  -1  -9  25898. 1468.67   1
   0   1   9  23968. 1355.89   1
   0   1   9  23851. 1350.04   1
   0   1  -9  22757. 1284.88   1
   0  -1  10 405346.  22481.   1
   0  -1  10 430492.  23876.   1
   0  -1 -10 451796.  25063.   1
   0  -1 -10 360234.  19983.   1
   0   1  10 349290.  19373.   1
   0   1  10 381036.  21136.   1
   0   1 -10 437176.  24252.   1
   0   1 -10 381203.  21145.   1
   0  -1  11  31604. 1784.46   1
   0  -1  11  28588. 1617.38   1
   0   1  11  66424. 3713.45   1
   0   1  11  63584. 3556.39  -1
   0   1 -11  70526. 3946.53   1
   0   1 -11  65355. 3651.63   1
   0  -1  12  79073. 4416.87   1
   0  -1 -12  80927. 4527.15   1
   0   1  12  80735. 4509.60   1
   0   1 -12  76040. 4254.80   1
   0  -1  13  54294. 3045.11   1
   0  -1 -13  54703. 3066.00  -1
   0  -1 -13  50952. 2869.67   1
   0   1  13  54244. 3045.95   1
   0   1  13  52540. 2949.04   1
   0   1 -13  51479. 2897.24   1
   0  -1  14  54712. 3072.68   1
   0  -1 -14  54603. 3075.19   1
   0  -1 -14  54210. 3040.10   1
   0   1  14  51170. 2878.03   1
   0   1  14  54812. 3075.19   1
   0   1 -14  55781. 3139.51   1
   0  -1  15  17477. 1012.53   1
   0  -1 -15  18095. 1040.93   1
   0  -1 -15  16834. 985.797   1
   0   1  15  16007. 926.482   1
   0   1  15  16784. 973.266   1
   0   1 -15  17577. 1025.90   1
   0  -1  16  22632. 1299.92   1
   0  -1 -16  24294. 1401.84   1
   0  -1 -16  23609. 1347.53   1
   0   1  16  23300. 1339.18   1
   0   1 -16  23667. 1365.91   1
   0  -1  17 187385.  10426.  -1
   0  -1 -17 184879.  10284.   1
   0  -1 -17 187051.  10418.   1
   0   1  17 196658.  10944.   1
   0   1  17 185714.  10326.   1
   0   1 -17 189975.  10576.   1
   0  -1  18 110860. 6192.14   1
   0  -1 -18 113116. 6324.14   1
   0  -1 -18 104678. 5839.59  -1
   0   1  18 104261. 5822.88   1
   0   1  18 106182. 5923.14   1
   0   1 -18 107435. 6010.85   1
   0  -1  19 2556.39 191.061   1
   0  -1 -19 2701.75 206.934   1
   0  -1 -19 2067.67 156.892   1
   0   1  19 2757.72 193.567   1
   0   1  19 2406.01 183.960   1
   0   1 -19 2296.57 182.122   1
   0  -1 -20 135171. 7554.71   1
   0  -1 -20 133500. 7441.93   1
   0  -1  21  32256. 1843.77   1
   0  -1 -21  31270. 1780.28   1
   0  -1 -21  32013. 1839.60   1
   0   1  21  29933. 1700.92   1
   0   1  21  30735. 1759.40   1
   0   1 -21  34495. 1975.77   1
   0  -1  22  27126. 1559.73   1
   0  -1 -22  27552. 1577.27   1
   0  -1 -22  26366. 1527.15   1
   0   1  22  26967. 1542.19   1
   0   1  22  23534. 1360.07   1
   0   1 -22  23776. 1382.62   1
   0  -1  23  53617. 3026.73   1
   0  -1 -23  52456. 2954.05   1
   0  -1 -23  49549. 2812.86   1
   0   1  23  52565. 2957.39   1
   0   1  23  53250. 3006.68   1
   0   1 -23  51512. 2919.80   1
   0  -1 -24 9139.51 555.722   1
   0   1 -24 8663.32 548.454   1
   0  -1  25    0.20  27.569   1
   0  -1 -25   63.23  36.291   1
   0  -1 -25  114.70  48.713   1
   0   1  25   22.82  34.511   1
   0   1 -25  145.03  46.224   1
   0  -1  26  20175. 1175.44   1
   0  -1 -26  17962. 1045.11   1
   0  -1 -26  15773. 940.684   1
   0   1  26  21905. 1273.18   1
   0   1 -26  20660. 1211.36  -1
   0  -1  27 3378.44 243.609   1
   0  -1 -27 3758.56 261.487   1
   0  -1 -27 3303.25 246.199   1
   0   1 -27 3764.41 269.757   1
   0  -1  28  17109. 1003.34   1
   0  -1 -28  19265. 1132.00  -1
   0   1  28  20284. 1182.96   1
   0   1 -28  18655. 1098.58   1
   0  -2   0 102840. 5702.58   1
   0  -2   0 114453. 6344.19   1
   0   2   0 102005. 5657.47   1
   0   2   0 118212. 6553.88   1
   0  -2   1  17794. 991.645   1
   0  -2  -1  16541. 923.140   1
   0   2   1  18129. 1010.86   1
   0   2  -1  20835. 1161.24   1
   0  -2   2 270509.  14996.   1
   0  -2   2 212280.  11763.   1
   0  -2  -2 243609.  13509.   1
   0  -2  -2 234503.  12991.   1
   0   2   2 187552.  10401.   1
   0   2  -2 194653.  10785.   1
   0  -2   3 287301.  15923.   1
   0  -2   3 265497.  14712.   1
   0  -2  -3 251712.  13952.  -1
   0   2   3 252966.  14027.   1
   0   2  -3 248287.  13768.   1
   0  -2   4  85965. 4776.94   1
   0  -2   4  94904. 5270.67  -1
   0  -2  -4  83793. 4656.64   1
   0  -2  -4  97911. 5435.25   1
   0   2   4  84795. 4712.61   1
   0   2   4  90560. 5028.40   1
   0   2  -4  80568. 4475.35  -1
   0   2  -4  91312. 5073.51   1
   0  -2   5 383709.  21270.   1
   0  -2   5 376942.  20894.   1
   0  -2  -5 348204.  19307.   1
   0   2   5 488888.  27093.  -1
   0   2  -5 424812.  23542.   1
   0   2  -5 400334.  22189.   1
   0  -2   6 169423. 9398.49   1
   0  -2   6 160735. 8922.30   1
   0  -2  -6 166249. 9231.40   1
   0  -2  -6 164996. 9156.21   1
   0   2   6 188387.  10451.   1
   0   2   6 184962.  10267.   1
   0   2  -6 195739.  10860.   1
   0  -2   7 134419. 7464.49   1
   0  -2   7 146199. 8117.79   1
   0  -2  -7 130660. 7256.47   1
   0  -2  -7 144695. 8041.76   1
   0   2   7 148371. 8241.43   1
   0   2   7 146533. 8139.51   1
   0   2  -7 144778. 8043.43   1
   0   2  -7 130660. 7259.81   1
   0  -2   8 2706.76 173.266   1
   0  -2  -8 2726.81 180.367   1
   0  -2  -8 2874.68 182.790  -1
   0   2   8 3152.04 200.000   1
   0   2   8 2895.57 187.552   1
   0   2  -8 2966.58 188.638   1
   0   2  -8 2718.46 177.360   1
   0  -2   9 184461.  10242.   1
   0  -2  -9 187719.  10434.   1
   0  -2  -9 191061.  10610.   1
   0   2   9 201169.  11170.   1
   0   2   9 199415.  11078.  -1
   0  -2  10 3467.00 221.387   1
   0  -2  10 3737.67 235.589   1
   0  -2 -10 3468.67 229.741   1
   0  -2 -10 3618.21 228.321   1
   0   2  10 3384.29 218.630   1
   0   2  10 4112.78 260.234   1
   0   2 -10 3598.16 228.822   1
   0   2 -10 3289.05 215.455   1
   0  -2  11 410693.  22782.   1
   0  -2 -11 402088.  22314.   1
   0  -2 -11 419298.  23258.   1
   0   2  11 429657.  23835.   1
   0   2  11 424728.  23559.   1
   0   2 -11 410192.  22749.   1
   0   2 -11 395906.  21963.   1
   0  -2  12 5182.12 321.804   1
   0  -2  12 5186.29 318.713   1
   0   2  12 4381.78 280.033   1
   0   2 -12 5045.94 321.637   1
   0   2 -12 5375.10 333.249   1
   0  -2  13  82623. 4609.02   1
   0  -2  13  87886. 4904.76   1
   0  -2 -13  79273. 4426.90   1
   0  -2 -13  84962. 4752.71   1
   0   2  13  88805. 4958.22   1
   0   2  13  81303. 4543.85   1
   0   2 -13  88471. 4949.03   1
   0   2 -13  87803. 4903.92   1
   0  -2  14 9791.13 583.792   1
   0  -2  14 8504.59 505.430   1
   0  -2 -14 8805.34 537.928   1
   0  -2 -14 8663.32 517.293   1
   0   2  14 7769.42 472.180   1
   0   2  14 8721.80 525.313   1
   0   2 -14 9624.05 573.099   1
   0   2 -14 9081.03 551.796   1
   0  -2  15 2863.82 195.656   1
   0  -2 -15 2842.10 194.987   1
   0  -2 -15 2324.14 180.535   1
   0   2  15 2572.26 185.213   1
   0   2  15 2239.76 162.656   1
   0   2 -15 2752.71 191.980   1
   0  -2  16  59557. 3350.04   1
   0  -2 -16  47811. 2705.09   1
   0  -2 -16  51855. 2913.11   1
   0   2  16  45530. 2566.41   1
   0   2  16  45647. 2577.27   1
   0   2 -16  46399. 2620.72   1
   0   2 -16  54453. 3060.15  -1
   0  -2  17 179365. 9983.28  -1
   0  -2 -17 185547.  10317.   1
   0  -2 -17 182372.  10159.   1
   0   2  17 175856. 9791.13  -1
   0   2  17 172347. 9590.63  -1
   0   2 -17 171679. 9565.57   1
   0  -2  18 8671.67 517.794   1
   0  -2  18 9156.21 557.226   1
   0  -2 -18 9548.86 571.177   1
   0  -2 -18  11094. 673.684   1
   0   2  18  10209. 616.123  -1
   0   2  18  10017. 598.329   1
   0   2 -18  10117. 606.683   1
   0   2 -18  10075. 616.708   1
   0  -2  19  58956. 3316.62  -1
   0  -2  19  57494. 3225.56   1
   0  -2 -19  58780. 3319.13   1
   0  -2 -19  58621. 3289.89   1
   0   2  19  49507. 2781.12   1
   0   2  19  58855. 3313.28   1
   0   2 -19  56458. 3188.80   1
   0  -2  20  53467. 3003.34   1
   0  -2 -20  54244. 3070.17   1
   0  -2 -20  50217. 2826.23   1
   0   2  20  52180. 2934.83   1
   0   2  20  53726. 3031.74   1
   0   2 -20  52239. 2941.52   1
   0  -2  21  23083. 1334.17   1
   0  -2  21  23542. 1346.70   1
   0  -2 -21  22849. 1330.83   1
   0  -2 -21  20601. 1186.30   1
   0   2  21  23300. 1345.86   1
   0   2  21  22339. 1282.37   1
   0   2 -21  21804. 1256.47   1
   0   2 -21  20459. 1197.16   1
   0  -2  22  13024. 764.995   1
   0  -2  22  12289. 737.259   1
   0  -2 -22  11788. 718.796   1
   0  -2 -22  10652. 637.593   1
   0   2  22  10735. 651.545  -1
   0   2  22  11830. 704.594   1
   0   2 -22  10994. 672.932   1
   0   2 -22  11253. 673.600   1
   0  -2  23 1817.04 156.224   1
   0  -2 -23 1596.49 133.083   1
   0  -2 -23 1742.69 156.809   1
   0   2  23 1726.82 143.609   1
   0   2  23 1277.36 121.888  -1
   0   2 -23 1724.31 152.715   1
   0  -2  24  475.86  80.802   1
   0  -2 -24  481.54  68.095   1
   0   2 -24  421.64  74.152   1
   0  -2  25  39532. 2248.12   1
   0  -2 -25  37669. 2153.72   1
   0   2  25  37686. 2146.20   1
   0   2 -25  38772. 2213.03   1
   0  -2  26   55.44  39.023   1
   0  -2 -26   65.31  35.121   1
   0  -2 -26  -10.44  28.839   1
   0   2  26   55.89  45.472   1
   0   2 -26    3.79  28.463   1
   0  -2 -27  57444. 3231.41   1
   0  -2 -27  55422. 3135.34   1
   0   2  27  51830. 2931.49   1
   0   2 -27  57418. 3246.45  -1
   0  -2  28 1887.22 159.148   1
   0  -2 -28 1549.71 159.900   1
   0   2  28 2026.73 173.433   1
   0   2 -28 2289.89 182.707   1
   0  -3   1 160651. 8905.59   1
   0  -3   1 156391. 8671.67   1
   0  -3  -1 157978. 8755.21   1
   0  -3  -1 161236. 8939.01   1
   0   3   1 160067. 8880.53  -1
   0   3  -1 192648.  10677.   1
   0   3  -1 188638.  10459.   1
   0  -3   2 107268. 5951.54   1
   0  -3   2 114787. 6368.42   1
   0  -3  -2 105764. 5870.50  -1
   0  -3  -2 100251. 5563.07   1
   0   3   2  98580. 5470.34   1
   0   3   2  98329. 5456.97   1
   0   3  -2 108271. 6008.35   1
   0   3  -2 105681. 5863.82  -1
   0  -3   3 2814.53 167.669   1
   0  -3   3 2398.49 146.366   1
   0  -3  -3 2534.67 154.386   1
   0  -3  -3 2487.88 150.042   1
   0   3   3 2096.91 129.574   1
   0   3  -3 2476.19 150.961   1
   0   3  -3 2383.46 143.024   1
   0  -3   4 307017.  17018.   1
   0  -3   4 292982.  16241.   1
   0  -3  -4 287301.  15931.   1
   0  -3  -4 271512.  15054.   1
   0   3   4 256140.  14202.   1
   0   3   4 253884.  14077.   1
   0   3  -4 216123.  11988.   1
   0   3  -4 237928.  13200.   1
   0  -3   5 141520. 7853.79   1
   0  -3   5 132414. 7350.87   1
   0  -3  -5 140184. 7781.11   1
   0  -3  -5 149624. 8308.26  -1
   0   3   5 139181. 7730.99  -1
   0   3   5 132498. 7354.21   1
   0   3  -5 130827. 7264.82  -1
   0   3  -5 127402. 7074.35   1
   0  -3   6  45589. 2543.86   1
   0  -3   6  50401. 2809.52   1
   0  -3  -6  50952. 2847.12   1
   0  -3  -6  49398. 2756.05   1
   0   3   6  48580. 2714.28   1
   0   3   6  48028. 2680.87   1
   0   3  -6  50434. 2813.70   1
   0   3  -6  47494. 2651.63   1
   0  -3   7 162239. 9005.84   1
   0  -3   7 151796. 8429.40   1
   0  -3  -7 164829. 9156.21  -1
   0  -3  -7 156892. 8721.80   1
   0   3   7 164745. 9156.21   1
   0   3   7 169507. 9415.20   1
   0   3  -7 150042. 8335.83   1
   0   3  -7 153550. 8529.65   1
   0  -3   8  277.03  37.477   1
   0  -3   8  228.49  32.540   1
   0  -3  -8  372.18  42.916   1
   0  -3  -8  233.42  40.301   1
   0   3   8  303.51  39.524   1
   0   3   8  349.54  43.492   1
   0  -3   9  53743. 3003.34   1
   0  -3   9  53166. 2972.43   1
   0  -3  -9  54135. 3026.73   1
   0   3   9  49708. 2785.29   1
   0   3  -9  52022. 2912.28   1
   0   3  -9  51997. 2908.10   1
   0  -3  10 242105.  13442.   1
   0  -3  10 258479.  14344.   1
   0  -3 -10 246700.  13693.   1
   0  -3 -10 242272.  13459.   1
   0   3  10 210275.  11679.   1
   0   3  10 236591.  13141.   1
   0   3 -10 245530.  13634.   1
   0   3 -10 234837.  13033.   1
   0  -3  11 6214.70 375.188   1
   0  -3 -11 6744.35 415.204   1
   0  -3 -11 6845.44 410.359   1
   0   3  11 7540.51 452.882   1
   0   3  11 6888.88 418.797   1
   0   3 -11 6670.00 405.931   1
   0  -3  12 142773. 7940.68   1
   0  -3  12 139181. 7745.19   1
   0  -3 -12 132414. 7379.27   1
   0  -3 -12 136424. 7588.96   1
   0   3  12 129490. 7212.19   1
   0   3  12 139849. 7785.29   1
   0   3 -12 136090. 7577.27   1
   0   3 -12 134336. 7477.02   1
   0  -3  13  801.67  76.174   1
   0  -3  13  951.54  85.380   1
   0  -3 -13  837.09  77.043   1
   0  -3 -13  607.18  75.472   1
   0   3  13  805.60  79.340   1
   0   3  13  761.40  76.366   1
   0   3 -13  699.58  74.845   1
   0  -3  14 5537.17 346.616   1
   0  -3  14 6292.39 383.960   1
   0  -3 -14 6168.75 379.365   1
   0  -3 -14 6218.87 395.822   1
   0   3  14 6091.89 380.451   1
   0   3  14 5639.93 353.550   1
   0   3 -14 6222.22 382.957   1
   0  -3  15 159482. 8872.17   1
   0  -3 -15 164244. 9139.51   1
   0  -3 -15 165748. 9231.40   1
   0   3  15 158229. 8813.69   1
   0   3  15 158563. 8830.40   1
   0   3 -15 148454. 8263.99   1
   0   3 -15 154553. 8613.19   1
   0  -3  16  56992. 3203.84   1
   0  -3  16  59106. 3312.44   1
   0  -3 -16  52322. 2939.85   1
   0  -3 -16  49624. 2805.34   1
   0   3  16  53074. 2985.79   1
   0   3  16  52214. 2940.68   1
   0   3 -16  54979. 3088.55   1
   0   3 -16  53066. 2992.48  -1
   0  -3  17  600.92  73.442   1
   0  -3  17  489.56  61.855   1
   0  -3 -17  535.84  74.403   1
   0  -3 -17  489.97  60.735   1
   0   3  17  523.47  68.446   1
   0   3  17  595.49  74.987   1
   0   3 -17  516.21  67.410   1
   0  -3  18 9089.38 552.547   1
   0  -3  18  10777. 637.510   1
   0  -3 -18 8680.03 524.394   1
   0  -3 -18 9231.40 570.509   1
   0   3  18 9231.40 555.304   1
   0   3  18 8897.23 544.360   1
   0   3 -18 8613.19 533.500   1
   0  -3  19  11312. 667.418   1
   0  -3  19  10017. 605.847   1
   0  -3 -19  11061. 656.474   1
   0  -3 -19 9983.28 615.037   1
   0   3 -19  10794. 643.525   1
   0   3 -19  10652. 648.955   1
   0  -3  20  13191. 783.291   1
   0  -3  20  12431. 730.492   1
   0  -3 -20  12130. 735.505   1
   0  -3 -20  13016. 765.246   1
   0   3  20  12807. 754.218   1
   0   3  20  12765. 762.405   1
   0   3 -20  12932. 776.858   1
   0   3 -20  11846. 702.506   1
   0  -3  21  14929. 880.534   1
   0  -3 -21  17669. 1043.44   1
   0  -3 -21  14595. 850.459   1
   0   3  21  16516. 969.924   1
   0   3  21  17644. 1022.56   1
   0   3 -21  16132. 955.722   1
   0  -3  22 7521.30 456.892  -1
   0  -3  22 8788.63 541.603   1
   0  -3 -22 9122.80 569.841   1
   0  -3 -22 9106.09 549.289   1
   0   3  22 9214.69 566.332   1
   0   3  22 8121.13 496.908   1
   0   3 -22 9064.32 551.545   1
   0   3 -22 7961.56 504.761   1
   0  -3  23  21696. 1244.78   1
   0  -3  23  21153. 1228.90   1
   0  -3 -23  21972. 1284.04   1
   0  -3 -23  21378. 1233.08   1
   0   3  23  20610. 1195.49   1
   0   3  23  21069. 1222.22   1
   0   3 -23  19607. 1151.21   1
   0  -3  24 3681.70 243.776   1
   0  -3  24 2730.99 206.433   1
   0  -3 -24 2972.43 211.278   1
   0   3 -24 2997.49 226.650   1
   0  -3  25  11495. 676.608   1
   0  -3  25  12899. 772.932   1
   0  -3 -25  12331. 749.122   1
   0   3  25  10902. 661.737   1
   0   3 -25  12348. 748.454   1
   0  -3  26  50568. 2840.43   1
   0  -3  26  51671. 2919.80   1
   0  -3 -26  50551. 2848.79   1
   0  -3 -26  48956. 2777.78   1
   0   3  26  49148. 2781.12   1
   0   3 -26  51412. 2913.11   1
   0  -3  27  11153. 670.676   1
   0  -3  27  13417. 789.640  -1
   0  -3 -27  11754. 700.417   1
   0  -3 -27  12306. 746.950   1
   0   3  27  12865. 771.678   1
   0   3 -27  10618. 658.730   1
   0  -3  28  34486. 1964.07   1
   0  -3 -28  34578. 1979.95   1
   0   3  28  38154. 2174.60   1
   0   3 -28  35313. 2020.88   1
   0  -4   0 588387.  32598.   1
   0  -4   0 659732.  36558.   1
   0  -4   1 8251.45 470.927   1
   0  -4   1 9139.51 520.133   1
   0  -4  -1 9916.45 561.821   1
   0  -4  -1 8596.48 490.726   1
   0   4   1 8596.48 488.387   1
   0   4   1 8771.92 498.579   1
   0   4  -1 9390.13 530.158   1
   0  -4   2 873850.  48413.   1
   0  -4  -2 796240.  44119.   1
   0   4  -2 546616.  30292.   1
   0   4  -2 577025.  31980.   1
   0  -4   3 8010.85 459.983   1
   0  -4   3 9548.86 543.024  -1
   0  -4  -3 8304.09 475.939   1
   0   4   3 7949.87 457.894   1
   0   4   3 8395.98 481.035   1
   0   4  -3 8139.51 468.755   1
   0   4  -3 8897.23 506.098   1
   0  -4   4 217961.  12089.  -1
   0  -4   4 236341.  13108.   1
   0  -4  -4 230743.  12799.   1
   0   4   4 229908.  12757.   1
   0   4  -4 210777.  11696.   1
   0   4  -4 210693.  11679.   1
   0  -4   5  77017. 4285.71   1
   0  -4   5  80952. 4500.41   1
   0  -4  -5  79365. 4418.54   1
   0  -4  -5  77210. 4296.57   1
   0   4   5  73517. 4096.07   1
   0   4  -5  73709. 4104.42   1
   0   4  -5  63133. 3516.29   1
   0  -4   6 390726.  21662.   1
   0  -4   6 334001.  18521.   1
   0  -4  -6 361153.  20025.   1
   0  -4  -6 356725.  19783.   1
   0   4   6 397744.  22055.   1
   0   4   6 347201.  19256.   1
   0   4  -6 338011.  18747.   1
   0   4  -6 344695.  19114.   1
   0  -4   7  93651. 5209.69   1
   0  -4   7  90225. 5018.37   1
   0  -4  -7  95405. 5309.10   1
   0   4   7  94987. 5290.72   1
   0   4   7  98246. 5464.49   1
   0   4  -7  94653. 5267.33   1
   0   4  -7  94904. 5279.03   1
   0  -4   8 397828.  22055.   1
   0  -4  -8 440100.  24411.   1
   0  -4  -8 446365.  24745.   1
   0   4   8 445697.  24712.   1
   0   4   8 456474.  25313.   1
   0  -4   9 8287.38 484.210   1
   0  -4   9 8395.98 492.898   1
   0  -4  -9 8115.28 478.613   1
   0   4   9 7283.20 437.677   1
   0   4  -9 7730.15 458.312   1
   0   4  -9 8060.14 476.274   1
   0  -4  10 2593.98 173.266   1
   0  -4  10 2380.95 158.145   1
   0  -4 -10 3105.26 209.607   1
   0  -4 -10 2706.76 181.537   1
   0   4  10 2597.32 175.689   1
   0   4  10 2371.76 165.748  -1
   0   4 -10 2215.54 153.717   1
   0   4 -10 2786.13 187.719   1
   0  -4  11 131829. 7335.83   1
   0  -4  11 131161. 7295.73   1
   0  -4 -11 124979. 6964.91   1
   0  -4 -11 130576. 7265.66   1
   0   4  11 128905. 7180.44   1
   0   4  11 115706. 6444.44   1
   0   4 -11 131913. 7344.19   1
   0   4 -11 126483. 7040.09  -1
   0  -4  12 6208.01 373.934   1
   0  -4 -12 6199.66 387.886   1
   0  -4 -12 6908.10 417.042   1
   0   4 -12 7213.86 439.348   1
   0   4 -12 6573.93 400.167   1
   0  -4  13  39941. 2243.94   1
   0  -4  13  35330. 1995.82   1
   0  -4 -13  40109. 2258.14   1
   0  -4 -13  40710. 2304.93   1
   0   4  13  40276. 2274.85   1
   0   4  13  38555. 2177.11   1
   0   4 -13  36241. 2050.96   1
   0   4 -13  37953. 2140.35   1
   0  -4  14 104762. 5842.94   1
   0  -4  14 100251. 5587.30   1
   0  -4 -14 113032. 6312.44   1
   0  -4 -14 110777. 6176.27   1
   0   4  14 107017. 5969.92   1
   0   4  14 104595. 5837.09   1
   0   4 -14 105096. 5860.48  -1
   0   4 -14 106182. 5929.82   1
   0  -4  15 1350.04 107.853   1
   0  -4  15 1319.13 110.944   1
   0  -4 -15 1213.87 102.590   1
   0   4  15 1166.25 104.929   1
   0   4  15 1131.16 103.007   1
   0   4 -15 1289.05 109.273   1
   0  -4  16 167836. 9331.65   1
   0  -4  16 171595. 9548.86   1
   0  -4 -16 175021. 9732.66   1
   0  -4 -16 167418. 9331.65   1
   0   4  16 172514. 9607.34   1
   0   4  16 169173. 9415.20   1
   0   4 -16 177945. 9908.09   1
   0   4 -16 170426. 9482.03   1
   0  -4  17 1371.76 120.969   1
   0  -4  17 1176.27  99.916   1
   0  -4 -17 1476.19 135.923   1
   0   4  17 1435.25 125.313   1
   0   4 -17 1441.10 126.399   1
   0   4 -17 1362.57 115.873   1
   0   4  18  31395. 1791.14   1
   0   4  18  28705. 1637.43   1
   0   4 -18  27719. 1581.45   1
   0   4 -18  29148. 1670.84   1
   0  -4  19 6288.21 387.552  -1
   0  -4 -19 5285.71 351.712   1
   0  -4 -19 5659.14 357.644   1
   0   4  19 5685.88 369.340   1
   0   4  19 6065.99 382.456   1
   0   4 -19 5532.16 362.322   1
   0   4 -19 6119.46 384.711   1
   0  -4  20  63058. 3545.53   1
   0  -4  20  64536. 3614.87   1
   0  -4 -20  63918. 3586.46   1
   0   4  20  59432. 3337.51   1
   0   4 -20  56917. 3200.50   1
   0  -4  21 8579.77 527.067   1
   0  -4  21 8111.10 489.056   1
   0  -4 -21 7468.66 477.025   1
   0  -4 -21 8043.43 491.060   1
   0   4  21 7948.20 494.903  -1
   0   4  21 7811.19 478.446   1
   0   4 -21 7642.43 472.013   1
   0   4 -21 7703.42 487.719   1
   0  -4  22 162406. 9039.26   1
   0  -4  22 156474. 8721.80   1
   0  -4 -22 171178. 9548.86   1
   0  -4 -22 159231. 8863.82   1
   0   4  22 170760. 9507.09   1
   0   4  22 175438. 9774.43   1
   0   4 -22 159900. 8922.30   1
   0   4 -22 170175. 9473.67   1
   0  -4  23  247.28  48.246   1
   0  -4 -23  205.10  56.550   1
   0   4  23  116.54  43.033   1
   0  -4  24  22540. 1288.22   1
   0  -4  24  24152. 1394.32   1
   0  -4 -24  23793. 1385.13  -1
   0  -4 -24  22464. 1290.73   1
   0  -4  25 5899.74 365.914   1
   0  -4  25 5086.04 338.596   1
   0  -4 -25 6333.33 415.455  -1
   0   4  25 5875.52 382.957   1
   0   4 -25 5708.43 380.284   1
   0  -4  26   63.98  31.980   1
   0  -4 -26   18.65  27.393   1
   0  -4 -26  -38.34  21.796   1
   0   4  26 -108.52  43.776   1
   0  -4  27  20785. 1208.85   1
   0  -4 -27  18981. 1116.96   1
   0  -4 -27  21554. 1243.11   1
   0   4  27  21479. 1248.95   1
   0   4 -27  20050. 1176.27   1
   0   4  28  33108. 1896.41  -1
   0   4 -28  33033. 1894.73   1
   0  -5   0    2.27  11.395   1
   0   5   0   16.87   9.791   1
   0  -5   1 164494. 9131.15   1
   0  -5  -1 169423. 9398.49   1
   0   5  -1 157811. 8755.21   1
   0  -5   2  47636. 2655.80   1
   0  -5   2  46692. 2604.01   1
   0  -5  -2  52155. 2903.92   1
   0   5  -2  53534. 2980.78   1
   0   5  -2  51713. 2877.19   1
   0  -5   3 110693. 6147.86   1
   0  -5   3 117042. 6502.92   1
   0  -5  -3 112197. 6233.08   1
   0  -5  -3 112281. 6238.09   1
   0   5   3 107769. 5988.30   1
   0   5   3 110192. 6123.64   1
   0   5  -3 114035. 6335.00   1
   0   5  -3 114202. 6341.68   1
   0  -5   4  22448. 1259.81   1
   0  -5   4  21554. 1214.70   1
   0  -5  -4  19942. 1124.48   1
   0  -5  -4  20886. 1176.27   1
   0   5   4  22222. 1251.46   1
   0   5   4  20668. 1167.92   1
   0   5  -4  21537. 1209.69   1
   0   5  -4  23116. 1301.59   1
   0  -5   5  65931. 3673.35   1
   0  -5   5  58137. 3237.26   1
   0  -5  -5  67076. 3737.67   1
   0  -5  -5  69883. 3893.06   1
   0   5   5  64620. 3604.84   1
   0   5   5  69474. 3870.51   1
   0   5  -5  57001. 3177.11   1
   0   5  -5  69031. 3847.11   1
   0  -5   6 1638.26 108.772   1
   0  -5   6 1654.13 114.536   1
   0  -5  -6 1747.70 121.971   1
   0  -5  -6 1729.32 119.298   1
   0   5   6 1860.48 126.984   1
   0   5  -6 2139.51 143.776   1
   0   5  -6 1819.55 122.473   1
   0  -5   7 196408.  10902.   1
   0  -5  -7 224561.  12473.   1
   0  -5  -7 207017.  11487.   1
   0   5   7 183041.  10167.   1
   0   5  -7 206015.  11437.   1
   0  -5   8  23901. 1350.04   1
   0  -5   8  26541. 1493.73   1
   0  -5  -8  26474. 1496.24   1
   0  -5  -8  27477. 1555.55   1
   0   5   8  24503. 1390.98   1
   0   5   8  25497. 1441.94   1
   0   5  -8  25029. 1416.87   1
   0   5  -8  25948. 1464.49   1
   0  -5   9  11930. 689.139   1
   0  -5   9  11738. 674.686   1
   0  -5  -9  11855. 693.065   1
   0  -5  -9  12030. 697.994   1
   0   5   9  13183. 762.489   1
   0   5   9  11871. 693.901  -1
   0   5  -9  11211. 648.287   1
   0   5  -9  11245. 655.638   1
   0  -5  10 5996.65 363.241   1
   0  -5 -10 6188.80 382.038   1
   0  -5 -10 6161.23 374.352   1
   0   5  10 5327.48 334.252   1
   0   5  10 6138.67 374.603   1
   0   5 -10 5958.22 363.408   1
   0  -5  11 8224.72 489.807   1
   0  -5  11 7940.68 468.755   1
   0  -5 -11 7715.11 470.760   1
   0   5 -11 8025.05 481.286   1
   0   5 -11 7215.53 436.758   1
   0  -5  12  21830. 1246.45   1
   0  -5  12  20309. 1155.39   1
   0   5  12  21278. 1218.04   1
   0   5  12  22707. 1300.75   1
   0   5 -12  21094. 1208.02   1
   0   5 -12  21161. 1213.03  -1
   0  -5  13  23584. 1333.33   1
   0  -5  13  26015. 1480.37   1
   0  -5 -13  23810. 1368.42   1
   0  -5 -13  24378. 1388.47   1
   0   5  13  24353. 1390.98   1
   0   5  13  23041. 1322.47   1
   0   5 -13  25363. 1449.46   1
   0   5 -13  24077. 1377.61   1
   0  -5  14 1614.03 120.635   1
   0  -5 -14 1527.99 119.799   1
   0   5  14 1770.26 141.604   1
   0   5  14 1919.80 147.870   1
   0   5 -14 1701.75 135.672   1
   0  -5  15 234169.  13008.   1
   0  -5  15 241019.  13392.   1
   0  -5 -15 236925.  13158.   1
   0   5  15 235422.  13091.   1
   0   5 -15 227903.  12673.   1
   0   5 -15 235255.  13074.   1
   0  -5  16  70418. 3944.86   1
   0  -5 -16  69916. 3914.78   1
   0   5  16  60627. 3403.51   1
   0   5  16  62489. 3509.60   1
   0   5 -16  71078. 3989.97   1
   0  -5  17 121804. 6795.31   1
   0  -5  17 115956. 6459.48   1
   0  -5 -17 126566. 7071.84   1
   0   5  17 118379. 6609.85   1
   0   5 -17 123809. 6913.11   1
   0   5 -17 119883. 6689.22   1
   0  -5  18  78187. 4379.28   1
   0  -5  18  78630. 4394.31   1
   0  -5 -18  79215. 4433.58   1
   0  -5 -18  79858. 4483.70   1
   0   5  18  76817. 4303.25   1
   0   5  18  79373. 4448.62   1
   0   5 -18  74085. 4152.04   1
   0   5 -18  77811. 4366.75   1
   0  -5  19  152.88  41.345   1
   0  -5 -19  232.58  53.033   1
   0  -5 -19  212.20  53.743   1
   0   5  19  249.96  56.775   1
   0   5  19  260.40  50.785   1
   0   5 -19  409.77  62.815   1
   0  -5  20  21362. 1223.89   1
   0  -5 -20  21855. 1258.14   1
   0   5  20  20601. 1190.47   1
   0   5 -20  20033. 1159.56   1
   0   5 -20  19256. 1126.15  -1
   0  -5  21  80401. 4492.89   1
   0  -5  21  83542. 4682.54   1
   0  -5 -21  81554. 4564.74   1
   0  -5 -21  77594. 4364.24   1
   0   5  21  77995. 4376.77   1
   0   5  21  77268. 4328.32   1
   0   5 -21  81086. 4543.85   1
   0   5 -21  81161. 4558.06   1
   0  -5  22  418.71  71.763   1
   0  -5  22  544.95  69.866   1
   0  -5 -22  579.11  71.378   1
   0  -5 -22  494.07  78.129   1
   0   5  22  366.58  72.865   1
   0   5  22  263.49  55.990   1
   0   5 -22  356.31  66.441   1
   0  -5  23  30242. 1728.49   1
   0  -5  23  28730. 1629.07   1
   0  -5 -23  27962. 1593.15   1
   0  -5 -23  29307. 1689.22   1
   0   5  23  29983. 1717.63   1
   0  -5  24 7005.84 442.606   1
   0  -5  24 7182.12 436.758   1
   0  -5 -24 7015.03 433.082   1
   0   5  24 7406.01 467.752   1
   0  -5  25  10242. 622.723   1
   0  -5  25  10175. 602.088   1
   0  -5 -25 9089.38 569.172  -1
   0  -5 -25 8805.34 532.748   1
   0   5  25 9440.26 584.294   1
   0   5 -25  10576. 649.874   1
   0  -5  26 5210.52 326.733   1
   0  -5  26 4938.17 329.657   1
   0  -5 -26 4949.03 321.888   1
   0   5  26 4693.40 316.792   1
   0   5 -26 4456.97 311.111   1
   0  -5  27  544.86  86.215   1
   0  -5 -27  551.13  71.863   1
   0  -5 -28  652.63  91.144   1
   0   5  28  550.29  87.803   1
   0  -6   0  549.54  51.061   1
   0  -6   0  593.57  49.014   1
   0   6   0  486.55  39.808   1
   0   6   0  443.61  40.710   1
   0  -6   1  92314. 5134.50   1
   0  -6   1  91061. 5063.49   1
   0   6   1  82949. 4614.03   1
   0   6   1  87134. 4841.27   1
   0   6  -1  98413. 5465.32   1
   0   6  -1  89474. 4974.93   1
   0  -6   2 131829. 7322.47   1
   0  -6   2 113116. 6287.38   1
   0   6   2 125982. 6996.65   1
   0   6   2 117627. 6533.83   1
   0   6  -2 119131. 6614.03   1
   0   6  -2 122556. 6803.67   1
   0  -6   3 328655.  18229.   1
   0  -6   3 313784.  17402.   1
   0  -6  -3 316374.  17544.   1
   0  -6  -3 322890.  17903.   1
   0   6   3 340016.  18855.   1
   0   6   3 322473.  17886.   1
   0   6  -3 326232.  18087.   1
   0   6  -3 333667.  18505.   1
   0  -6   4  17026. 962.405   1
   0  -6   4  18688. 1058.48   1
   0  -6  -4  18254. 1034.25   1
   0  -6  -4  19290. 1089.39   1
   0   6   4  18421. 1046.78   1
   0   6   4  17444. 989.139   1
   0   6  -4  19424. 1094.40   1
   0   6  -4  18304. 1034.25   1
   0  -6   5 608771.  33734.   1
   0  -6   5 540601.  29967.   1
   0  -6  -5 489724.  27151.   1
   0  -6  -5 607435.  33667.   1
   0   6   5 493149.  27335.   1
   0   6   5 524394.  29073.   1
   0   6  -5 544277.  30167.   1
   0   6  -5 521219.  28889.   1
   0  -6   6 3925.64 237.844  -1
   0  -6  -6 3498.74 220.301   1
   0  -6  -6 3390.14 213.784   1
   0   6   6 3492.06 223.976   1
   0   6   6 3281.53 208.354   1
   0   6  -6 3818.71 238.763   1
   0  -6   7 4205.51 253.968   1
   0  -6   7 3976.60 248.705   1
   0  -6  -7 4598.99 283.208   1
   0  -6  -7 3817.87 239.766   1
   0   6   7 4185.46 264.411   1
   0   6   7 3546.36 224.728   1
   0   6  -7 3407.68 218.379   1
   0   6  -7 3807.01 235.171   1
   0  -6   8  13893. 792.230   1
   0  -6   8  14227. 817.543   1
   0  -6  -8  15280. 878.028   1
   0   6   8  14002. 811.361   1
   0   6  -8  11429. 660.651   1
   0   6  -8  13617. 787.384   1
   0  -6   9  82122. 4578.94   1
   0  -6  -9  88304. 4923.14  -1
   0  -6  -9  83626. 4667.50   1
   0   6   9  83960. 4690.89   1
   0   6  -9  71412. 3987.46   1
   0  -6  10  163.16  29.699   1
   0  -6  10  155.30  35.530   1
   0  -6 -10  158.31  31.571   1
   0  -6 -10  172.93  35.706   1
   0   6  10  377.28  51.236   1
   0   6 -10  313.28  48.755   1
   0   6 -10  446.95  52.774   1
   0  -6  11 152047. 8462.82   1
   0  -6  11 152047. 8454.46   1
   0  -6 -11 152882. 8504.59   1
   0   6  11 149373. 8314.11   1
   0   6 -11 150543. 8379.27   1
   0   6 -11 150459. 8370.92   1
   0  -6  12  11729. 679.531   1
   0  -6  12  12381. 723.224   1
   0  -6 -12  13759. 808.604   1
   0   6  12  13718. 800.333   1
   0   6  12  12097. 714.786   1
   0   6 -12  11495. 677.777   1
   0   6 -12  11763. 692.731   1
   0  -6  13 158396. 8805.34   1
   0  -6 -13 164327. 9147.86   1
   0  -6 -13 169674. 9440.26   1
   0   6  13 156307. 8696.73  -1
   0   6 -13 160902. 8955.71   1
   0  -6  14  95656. 5331.66   1
   0  -6  14 101504. 5661.65   1
   0  -6 -14  92398. 5170.42   1
   0  -6 -14  91228. 5095.23   1
   0   6  14  91980. 5142.02   1
   0   6  14  90894. 5078.52   1
   0   6 -14  94820. 5296.57   1
   0   6 -14  96408. 5385.12   1
   0  -6  15 8197.99 497.660   1
   0  -6  15 8496.23 504.678   1
   0  -6 -15 8021.71 485.380   1
   0   6  15 8093.56 495.989   1
   0   6  15 6693.39 418.128   1
   0   6 -15 8136.17 498.496   1
   0   6 -15 7558.05 464.243  -1
   0  -6  16 126817. 7057.64   1
   0  -6  16 134837. 7514.61   1
   0  -6 -16 136591. 7608.18   1
   0  -6 -16 133083. 7429.40   1
   0   6  16 127318. 7099.41   1
   0   6  16 112615. 6289.05   1
   0   6 -16 106767. 5961.56   1
   0   6 -16 126984. 7086.88  -1
   0  -6  17  56149. 3157.06   1
   0  -6 -17  56775. 3189.64   1
   0  -6 -17  56675. 3197.99   1
   0   6  17  52573. 2960.73   1
   0   6  17  52690. 2969.92   1
   0   6 -17  51495. 2907.27   1
   0   6 -17  52757. 2970.76   1
   0  -6  18 3568.92 244.026   1
   0  -6  18 3535.50 233.082   1
   0  -6 -18 3700.92 249.373   1
   0   6  18 3901.42 266.917   1
   0   6  18 3496.24 240.935   1
   0   6 -18 3447.78 236.842   1
   0   6 -18 3024.22 222.974   1
   0  -6  19 135505. 7561.40   1
   0  -6 -19 129407. 7229.73   1
   0  -6 -19 142105. 7916.45   1
   0   6  19 128154. 7150.37   1
   0   6 -19 134837. 7520.46   1
   0   6 -19 130493. 7286.54   1
   0  -6 -20  12732. 753.299   1
   0  -6 -20  11437. 697.326   1
   0   6  20  11103. 664.661   1
   0   6  20  11103. 670.258   1
   0   6 -20  11562. 699.164   1
   0   6  21 7702.58 482.706   1
   0   6 -21 8763.57 542.773   1
   0   6 -21 8446.11 527.986   1
   0  -6  22  22264. 1272.35   1
   0  -6  22  22264. 1294.90   1
   0  -6 -22  21888. 1258.98   1
   0  -6 -22  21604. 1262.32   1
   0   6  22  22364. 1288.22   1
   0   6  22  19089. 1113.62   1
   0   6 -22  20677. 1208.02   1
   0  -6  23  604.84  66.951   1
   0  -6 -23  628.07  84.378   1
   0  -6 -23  882.20  91.813   1
   0   6  23  531.24  83.542   1
   0   6 -23  571.26  81.128   1
   0  -6  24 7957.39 479.281   1
   0  -6  24 8162.90 505.430   1
   0  -6 -24 8139.51 495.822   1
   0  -6 -24 7554.71 482.790   1
   0   6  24 7654.96 482.623   1
   0   6 -24 8604.84 540.267   1
   0  -6  25  55656. 3120.30   1
   0  -6 -25  51178. 2880.53   1
   0  -6 -25  51387. 2911.44   1
   0   6  25  58429. 3298.24   1
   0  -6  26 6451.96 412.865   1
   0  -6 -26 6558.89 409.858   1
   0   6  26 6421.05 419.465   1
   0   6 -26 7238.92 465.914   1
   0  -6  27  23592. 1362.57   1
   0  -6 -27  21094. 1235.59   1
   0   6  27  26232. 1517.12   1
   0   6 -27  24428. 1416.87   1
   0  -6 -28 9072.67 561.152   1
   0   6  28  10777. 661.152   1
   0  -7   1  29048. 1632.41  -1
   0  -7   1  27803. 1566.41   1
   0  -7  -1  28521. 1604.84   1
   0  -7  -1  25171. 1411.86   1
   0   7   1  29791. 1673.35   1
   0   7   1  24211. 1356.72   1
   0   7  -1  29023. 1629.07   1
   0   7  -1  29850. 1669.17   1
   0  -7   2 124144. 6903.92   1
   0  -7   2 125647. 6985.79   1
   0  -7  -2 114787. 6384.29   1
   0  -7  -2 107352. 5963.24   1
   0   7   2 115037. 6393.48   1
   0   7   2 123809. 6882.20   1
   0   7  -2 120635. 6698.41   1
   0   7  -2 122807. 6825.39   1
   0  -7   3  53066. 2964.91   1
   0  -7   3  48772. 2727.65   1
   0  -7  -3  50568. 2826.23   1
   0  -7  -3  52398. 2923.14   1
   0   7   3  51671. 2888.89   1
   0   7   3  50660. 2827.90   1
   0   7  -3  53375. 2974.10   1
   0   7  -3  52715. 2940.68   1
   0  -7   4 141938. 7884.70   1
   0  -7   4 146199. 8125.31   1
   0  -7  -4 145530. 8084.37   1
   0  -7  -4 145447. 8082.70   1
   0   7   4 146700. 8156.22   1
   0   7   4 145113. 8061.81   1
   0   7  -4 142523. 7917.29   1
   0   7  -4 144361. 8015.03  -1
   0  -7   5 7063.49 416.040   1
   0  -7  -5 7681.70 453.216   1
   0  -7  -5 7340.01 431.244   1
   0   7   5 7269.00 429.908   1
   0   7   5 7258.97 432.999  -1
   0   7  -5 8035.08 468.922   1
   0  -7   6 173266. 9624.05   1
   0  -7   6 174436. 9690.88   1
   0  -7  -6 184043.  10226.   1
   0  -7  -6 186215.  10343.  -1
   0   7   6 176107. 9782.78   1
   0   7   6 181203.  10067.   1
   0   7  -6 181370.  10075.   1
   0   7  -6 165079. 9172.92   1
   0  -7   7 124728. 6932.32   1
   0  -7   7 119632. 6658.31   1
   0  -7  -7 118880. 6618.21   1
   0   7   7 121303. 6756.89   1
   0   7  -7 118129. 6573.09   1
   0   7  -7 115956. 6446.94   1
   0  -7   8  80802. 4507.93   1
   0  -7  -8  81629. 4555.55   1
   0  -7  -8  75038. 4188.80   1
   0   7   8  77444. 4328.32   1
   0   7   8  86048. 4806.18   1
   0   7  -8  77544. 4323.30   1
   0   7  -8  72966. 4077.69   1
   0  -7   9  85547. 4762.74   1
   0  -7   9  84210. 4695.90   1
   0  -7  -9  84795. 4731.82  -1
   0   7   9  85547. 4779.44   1
   0   7   9  71930. 4020.05   1
   0   7  -9  83534. 4658.31   1
   0   7  -9  81604. 4557.22   1
   0  -7  10  67410. 3766.91   1
   0  -7 -10  72339. 4046.78   1
   0   7  10  73283. 4097.74   1
   0   7 -10  72356. 4042.60   1
   0   7 -10  68772. 3848.78   1
   0  -7  11 4658.31 293.400   1
   0  -7  11 4713.45 290.142   1
   0  -7 -11 4096.07 268.337   1
   0  -7 -11 4302.42 276.441   1
   0   7  11 4081.87 267.001   1
   0   7  11 4654.13 302.840   1
   0   7 -11 4197.99 269.507   1
   0   7 -11 5015.87 318.546   1
   0  -7  12 106182. 5917.29   1
   0  -7  12 101671. 5660.81   1
   0  -7 -12  96658. 5397.66   1
   0  -7 -12 107602. 6001.66   1
   0   7  12 100585. 5620.71   1
   0   7 -12 100501. 5611.52   1
   0   7 -12  99749. 5565.58   1
   0  -7  13  53893. 3026.73   1
   0  -7  13  55330. 3096.91   1
   0  -7 -13  55146. 3103.59   1
   0  -7 -13  54302. 3050.96   1
   0   7  13  53509. 3009.19   1
   0   7  13  54094. 3044.27   1
   0   7 -13  50802. 2857.98   1
   0  -7  14 6856.30 422.556   1
   0  -7  14 7272.34 436.006   1
   0  -7 -14 6151.21 382.706   1
   0  -7 -14 5705.09 367.502   1
   0   7  14 6677.52 418.379   1
   0   7 -14 6609.85 411.779   1
   0   7 -14 5599.83 357.143   1
   0  -7  15  23308. 1325.81   1
   0  -7  15  21863. 1253.97   1
   0  -7 -15  22899. 1311.61   1
   0  -7 -15  23617. 1361.74   1
   0   7  15  23509. 1352.55   1
   0   7  15  20877. 1205.51   1
   0   7 -15  20744. 1197.99   1
   0   7 -15  22556. 1298.24   1
   0  -7  16  143.27  38.738   1
   0  -7  16  247.87  42.130   1
   0  -7 -16  187.47  40.092   1
   0  -7 -16  104.85  41.462   1
   0   7  16  159.48  39.114   1
   0   7  16   85.46  32.632   1
   0   7 -16  201.17  44.829   1
   0  -7  17 5505.42 350.292   1
   0  -7  17 5405.17 335.422   1
   0  -7 -17 6122.80 396.157   1
   0  -7 -17 5959.89 374.937   1
   0   7  17 5984.96 380.117   1
   0   7  17 5360.90 348.955   1
   0   7 -17 4769.42 313.366   1
   0   7 -17 5631.57 364.076   1
   0  -7  18  38204. 2153.72   1
   0  -7  18  40042. 2266.50   1
   0  -7 -18  38087. 2157.06   1
   0  -7 -18  39524. 2249.79   1
   0   7  18  36458. 2071.01   1
   0   7  18  37987. 2159.56   1
   0   7 -18  37076. 2111.11   1
   0   7 -18  38279. 2172.09   1
   0  -7  19 8446.11 517.460   1
   0  -7  19 9030.90 538.095   1
   0  -7 -19 8763.57 546.867   1
   0  -7 -19 9715.95 585.380   1
   0   7  19 8830.40 545.196   1
   0   7 -19 8688.38 539.014   1
   0   7 -19 8437.75 519.548   1
   0  -7  20  10685. 643.107  -1
   0  -7  20 9172.92 545.363   1
   0  -7 -20 9874.68 609.105   1
   0  -7 -20  11044. 660.066   1
   0   7  20  10343. 629.740   1
   0   7  20  10977. 659.314   1
   0   7 -20  11312. 687.552   1
   0   7 -20 9866.32 600.167   1
   0  -7  21  853.80  97.744  -1
   0  -7 -21  713.95  89.390   1
   0  -7 -21  554.72  73.701   1
   0   7  21  854.64  92.314   1
   0   7  21  858.81  99.582   1
   0   7 -21  922.30 102.924   1
   0  -7  22  13375. 794.318   1
   0  -7  22  13935. 809.774   1
   0  -7 -22  13801. 811.862   1
   0  -7 -22  14929. 890.559   1
   0   7  22  14712. 868.838   1
   0   7  22  15079. 895.571   1
   0   7 -22  13049. 783.124   1
   0  -7  23 3591.48 250.125   1
   0  -7  23 3090.22 209.357   1
   0  -7 -23 3060.98 214.286   1
   0   7 -23 3507.93 254.302   1
   0  -7  24 3731.83 259.482   1
   0  -7  24 3605.68 237.343   1
   0  -7 -24 3477.02 257.059   1
   0   7  24 3538.01 255.555   1
   0   7 -24 3331.66 245.196   1
   0  -7  25  20936. 1197.16   1
   0  -7  25  20309. 1178.78   1
   0  -7 -25  19616. 1133.67   1
   0  -7 -25  18688. 1101.08   1
   0   7  25  21938. 1280.70   1
   0   7 -25  21470. 1254.80   1
   0  -7  26  30217. 1726.82   1
   0  -7 -26  32573. 1868.84   1
   0  -7 -26  29282. 1669.17   1
   0   7  26  35906. 2054.30   1
   0   7 -26  33233. 1905.60   1
   0  -7 -27  311.03  61.019   1
   0   7  27  178.45  61.571   1
   0  -8   0  19549. 1107.77   1
   0  -8   0  20777. 1180.45   1
   0   8   0  20075. 1137.84   1
   0   8   0  21236. 1193.82   1
   0  -8   1  72991. 4073.51   1
   0  -8   1  76717. 4275.69   1
   0  -8  -1  72974. 4064.32   1
   0  -8  -1  63734. 3553.88   1
   0   8   1  63350. 3533.83  -1
   0   8   1  71094. 3955.72   1
   0   8  -1  67251. 3750.21   1
   0   8  -1  73592. 4094.40   1
   0  -8   2  77961. 4345.86   1
   0  -8   2  79674. 4444.44   1
   0  -8  -2  85213. 4741.85  -1
   0  -8  -2  79858. 4451.12   1
   0   8   2  80660. 4489.55   1
   0   8   2  81955. 4567.25   1
   0   8  -2  75823. 4218.88   1
   0   8  -2  72130. 4019.21   1
   0  -8   3 5548.03 337.092   1
   0  -8   3 4936.50 301.921   1
   0  -8  -3 5834.58 344.277   1
   0  -8  -3 5532.99 335.087   1
   0   8   3 5226.39 313.868   1
   0   8   3 5461.98 331.662   1
   0   8  -3 5969.08 354.970  -1
   0   8  -3 5328.32 315.622   1
   0  -8  -4  621.72  55.439   1
   0  -8  -4  782.71  69.925  -1
   0   8   4  813.12  75.004   1
   0   8   4 1026.73  81.228   1
   0   8  -4  811.70  67.485   1
   0  -8   5  87636. 4882.20   1
   0  -8   5  93484. 5204.67   1
   0  -8  -5  93567. 5214.70   1
   0  -8  -5  96241. 5354.21   1
   0   8   5  98747. 5501.25   1
   0   8   5  85798. 4789.47   1
   0   8  -5  92147. 5127.81   1
   0   8  -5  91729. 5106.09   1
   0  -8   6  12765. 737.343   1
   0  -8   6  13124. 757.560   1
   0  -8  -6  12122. 703.174   1
   0   8   6  12089. 706.098   1
   0   8  -6  12047. 694.820   1
   0   8  -6  13943. 799.916   1
   0  -8   7 7076.85 424.728   1
   0  -8  -7 8563.07 505.597   1
   0  -8  -7 8880.53 525.814   1
   0   8   7 8847.11 523.725   1
   0   8   7 8880.53 530.158   1
   0   8  -7 8638.25 506.934  -1
   0  -8   8 233250.  12949.   1
   0  -8   8 233918.  12982.   1
   0  -8  -8 226232.  12565.   1
   0  -8  -8 238429.  13241.   1
   0   8   8 238763.  13258.   1
   0   8   8 233082.  12949.   1
   0   8  -8 223308.  12398.   1
   0   8  -8 193484.  10752.   1
   0  -8   9  16817. 960.734   1
   0  -8   9  16074. 923.976   1
   0  -8  -9  14779. 854.636   1
   0  -8  -9  15714. 906.432   1
   0   8   9  14135. 821.219   1
   0   8   9  14194. 828.821   1
   0   8  -9  13300. 775.187   1
   0   8  -9  16984. 974.101   1
   0  -8  10  22013. 1248.12   1
   0  -8  10  17911. 1027.57   1
   0  -8 -10  19223. 1106.10   1
   0  -8 -10  20969. 1198.83   1
   0   8  10  21679. 1246.45   1
   0   8 -10  20418. 1171.26   1
   0   8 -10  23617. 1344.19   1
   0  -8  11 113200. 6305.76   1
   0  -8  11 109774. 6107.76   1
   0  -8 -11 116708. 6504.59   1
   0  -8 -11 114035. 6355.88   1
   0   8  11 108688. 6061.81   1
   0   8  11  97159. 5431.07   1
   0   8 -11 108438. 6049.28   1
   0   8 -11 107853. 6013.36   1
   0  -8  12  18429. 1052.63   1
   0  -8 -12  17686. 1024.23   1
   0  -8 -12  16525. 958.228   1
   0   8  12  16140. 939.013   1
   0   8  12  18195. 1056.81   1
   0   8 -12  17277. 1001.67   1
   0  -8  13  23734. 1356.72   1
   0  -8  13  23150. 1314.95   1
   0  -8 -13  23300. 1338.34   1
   0  -8 -13  27953. 1601.50   1
   0   8  13  21671. 1249.79   1
   0   8  13  24102. 1381.79   1
   0   8 -13  24595. 1407.68   1
   0   8 -13  25430. 1455.30   1
   0  -8  14  94152. 5258.14   1
   0  -8 -14  96658. 5398.49   1
   0  -8  15  56241. 3150.37   1
   0  -8  15  58605. 3291.56   1
   0  -8 -15  56683. 3192.98   1
   0  -8 -15  58162. 3267.33   1
   0   8  15  56358. 3174.60   1
   0   8  15  52748. 2974.10   1
   0   8 -15  55856. 3144.52   1
   0   8 -15  53149. 2993.31   1
   0  -8  16  47101. 2644.11   1
   0  -8 -16  48772. 2756.89   1
   0   8 -16  44837. 2536.34   1
   0   8 -16  45213. 2556.39   1
   0  -8  17  358.31  50.033   1
   0  -8 -17  399.67  64.194   1
   0  -8 -17  547.20  69.373   1
   0   8  17  273.77  51.938   1
   0   8 -17  339.60  55.957   1
   0  -8  18 4733.50 309.607   1
   0  -8  18 4937.34 309.858   1
   0  -8 -18 4864.66 325.647   1
   0  -8 -18 4918.12 317.711  -1
   0   8  18 4913.11 321.470   1
   0   8  18 4443.60 300.083   1
   0   8 -18 4403.50 292.063   1
   0   8 -18 4664.16 312.197   1
   0  -8  19 3888.89 250.877   1
   0  -8  19 3932.33 265.747   1
   0  -8 -19 4003.34 267.585   1
   0   8  19 3823.72 260.568   1
   0   8 -19 4097.74 276.942   1
   0   8 -19 3857.97 269.757   1
   0  -8  20  15656. 918.128   1
   0  -8  20  15196. 879.698   1
   0  -8 -20  14311. 841.269   1
   0  -8 -20  13693. 819.632   1
   0   8  20  14495. 860.484   1
   0   8  20  14896. 877.192   1
   0   8 -20  15706. 928.153   1
   0  -8  21  212.11  41.788   1
   0  -8 -21  191.39  48.747   1
   0   8  21  160.65  46.708   1
   0   8  21   58.15  49.006   1
   0  -8  22  39348. 2224.73   1
   0  -8 -22  37427. 2136.17   1
   0  -8 -22  40150. 2272.35   1
   0   8  22  38471. 2191.31   1
   0   8 -22  39799. 2267.33   1
   0  -8  23 5856.30 361.403   1
   0  -8  23 5599.83 363.158   1
   0  -8 -23 6009.18 379.699   1
   0  -8  24  30150. 1707.60  -1
   0  -8 -24  29708. 1694.23   1
   0   8  24  31838. 1827.90   1
   0  -8  25  31161. 1777.78   1
   0  -8 -25  31963. 1832.91   1
   0  -8 -25  29641. 1688.39   1
   0   8  25  33559. 1924.81   1
   0   8 -25  33325. 1913.11   1
   0  -8  26  601.00  84.545   1
   0   8  26 1047.62 120.301   1
   0   8 -26  741.19  94.904   1
   0  -8 -27 3939.85 274.937   1
   0   8  27 5896.40 398.245   1
   0  -9   0    4.50  17.051   1
   0  -9   0   24.60  18.179   1
   0   9   0   17.62  13.876   1
   0   9   0   55.67  23.542   1
   0  -9   1 101253. 5642.43   1
   0  -9  -1 108688. 6045.11   1
   0  -9  -1 104344. 5812.02   1
   0   9   1 110777. 6157.89   1
   0   9   1 109022. 6070.17   1
   0  -9   2 107769. 6004.17   1
   0  -9  -2 106600. 5928.15   1
   0  -9  -2 100000. 5570.59   1
   0   9   2 108688. 6042.60   1
   0   9   2 112615. 6269.84   1
   0   9  -2 110025. 6123.64   1
   0  -9   3 1008.35  83.484   1
   0  -9  -3  923.14  73.910   1
   0   9   3 1151.21  87.385   1
   0   9   3  890.56  79.148   1
   0   9  -3 1076.86  81.721   1
   0  -9   4  19407. 1106.10   1
   0  -9   4  17611. 1010.86   1
   0  -9  -4  20084. 1145.36   1
   0   9   4  21312. 1217.21   1
   0   9  -4  20844. 1182.96   1
   0   9  -4  21579. 1219.71   1
   0  -9   5  36124. 2037.59   1
   0  -9   5  36917. 2076.02   1
   0  -9  -5  34987. 1965.75  -1
   0  -9  -5  37051. 2086.88   1
   0   9   5  36633. 2067.67  -1
   0   9  -5  38337. 2149.54   1
   0   9  -5  37402. 2099.41   1
   0  -9   6  13776. 795.488   1
   0  -9  -6  13467. 775.020   1
   0  -9  -6  14528. 840.434   1
   0   9   6  14394. 837.092   1
   0   9   6  13910. 804.427   1
   0   9  -6  15029. 862.155   1
   0  -9   7  52322. 2933.16   1
   0  -9   7  54152. 3034.25  -1
   0  -9  -7  51796. 2907.27   1
   0  -9  -7  54779. 3066.83   1
   0   9   7  54678. 3071.01   1
   0   9   7  48496. 2722.64   1
   0   9  -7  47001. 2633.25   1
   0   9  -7  56850. 3179.61   1
   0  -9   8 3771.09 241.604   1
   0  -9   8 3802.84 245.948   1
   0  -9  -8 3537.17 229.490   1
   0  -9  -8 3265.66 218.630   1
   0   9   8 3363.41 222.640   1
   0   9   8 3515.45 237.176   1
   0   9  -8 3731.83 237.260   1
   0   9  -8 4000.83 253.968   1
   0  -9   9 285129.  15831.  -1
   0  -9   9 300752.  16692.   1
   0  -9  -9 308855.  17143.   1
   0   9   9 315121.  17494.   1
   0   9  -9 291646.  16190.   1
   0   9  -9 288471.  16015.   1
   0  -9  10  10610. 619.799   1
   0  -9  10 9348.36 554.469   1
   0  -9 -10  10226. 605.095   1
   0  -9 -10 9181.28 551.044   1
   0   9  10 9849.61 587.635   1
   0   9  10 9465.32 572.765   1
   0   9 -10  10109. 596.741   1
   0   9 -10 9540.51 567.502   1
   0  -9  11  12406. 720.384   1
   0  -9 -11  13726. 802.088   1
   0  -9 -11  14929. 870.509   1
   0   9  11  14127. 827.401   1
   0   9  11  13484. 797.409   1
   0   9 -11  14110. 825.479   1
   0  -9  12  28972. 1645.78   1
   0  -9  12  28212. 1594.82   1
   0  -9 -12  28279. 1611.53   1
   0  -9 -12  29023. 1652.46   1
   0   9  12  29699. 1692.56   1
   0   9  12  29716. 1696.74   1
   0   9 -12  29089. 1654.13   1
   0   9 -12  27970. 1592.31   1
   0  -9  13  65814. 3689.22   1
   0  -9 -13  64611. 3625.73   1
   0   9  13  63475. 3568.08   1
   0   9 -13  64887. 3640.77   1
   0  -9  14  12022. 701.002   1
   0  -9  14  13158. 774.435   1
   0  -9 -14  13467. 795.655   1
   0  -9 -14  13442. 791.561   1
   0   9  14  12206. 727.401   1
   0   9  14  13542. 802.505   1
   0   9 -14  13183. 778.529   1
   0   9 -14  12715. 752.798   1
   0  -9  15 138513. 7720.96   1
   0  -9  15 128822. 7168.75   1
   0  -9 -15 135088. 7536.33   1
   0  -9 -15 117377. 6549.70   1
   0   9  15 131829. 7358.39   1
   0   9  15 125564. 7010.85   1
   0   9 -15 131829. 7351.71   1
   0   9 -15 132498. 7390.13   1
   0  -9  16  247.12  47.452   1
   0  -9  16  278.70  46.901   1
   0  -9 -16  184.38  48.053   1
   0  -9 -16  385.55  56.575   1
   0   9  16  149.54  47.243   1
   0   9  16  289.89  59.064   1
   0   9 -16  242.19  48.279   1
   0   9 -16  332.16  54.035   1
   0  -9  17  15497. 906.432   1
   0  -9  17  14603. 844.611   1
   0  -9 -17  14311. 849.623   1
   0  -9 -17  15355. 898.913   1
   0   9  17  14812. 875.521   1
   0   9  17  14870. 877.192   1
   0   9 -17  15439. 908.103   1
   0   9 -17  15982. 940.684   1
   0  -9  18 3228.90 226.148   1
   0  -9 -18 3111.11 217.878   1
   0  -9 -18 2914.78 217.878   1
   0   9  18 2189.64 168.003   1
   0   9  18 2214.70 176.107   1
   0  -9  19 6696.74 419.465   1
   0  -9 -19 6436.08 404.260   1
   0  -9 -19 6201.33 403.258   1
   0   9  19 6743.52 430.325   1
   0   9 -19 6589.80 422.890   1
   0   9 -19 7582.28 475.104   1
   0  -9  20  28922. 1652.46   1
   0  -9  20  28630. 1622.39   1
   0  -9 -20  32239. 1847.12   1
   0   9  20  29131. 1674.18   1
   0   9 -20  30769. 1767.75   1
   0  -9  21  46115. 2607.35   1
   0  -9  21  44854. 2521.30   1
   0  -9 -21  48697. 2760.23   1
   0  -9 -21  48814. 2754.38   1
   0   9  21  37026. 2112.78   1
   0   9 -21  41846. 2378.44   1
   0  -9  22 4108.60 263.826   1
   0  -9  22 3422.72 238.513   1
   0  -9 -22 4457.81 295.238   1
   0   9  22 4067.67 290.392  -1
   0   9 -22 4381.78 301.169   1
   0  -9  23  41813. 2369.25   1
   0  -9  23  43626. 2452.80   1
   0  -9 -23  42531. 2405.18   1
   0  -9 -23  41679. 2371.76   1
   0   9  23  43868. 2494.57   1
   0   9 -23  46901. 2663.32   1
   0  -9  24 5812.02 373.684   1
   0  -9 -24 4987.46 324.143   1
   0   9  24 6675.85 436.006   1
   0   9 -24 5340.01 358.813   1
   0  -9  25 9799.49 594.903   1
   0  -9 -25  10234. 628.070   1
   0  -9 -25  10292. 616.039   1
   0   9 -25  10468. 642.522   1
   0  -9 -26   67.80  35.848   1
   0   9  26  -28.20  56.984   1
   0 -10   0  34528. 1944.02   1
   0 -10   0  33158. 1874.68   1
   0  10   0  33058. 1852.96   1
   0  10   0  30827. 1741.02   1
   0 -10   1 145781. 8109.43  -1
   0 -10   1 143860. 8005.84   1
   0 -10  -1 145697. 8097.74   1
   0 -10  -1 134002. 7458.64   1
   0  10   1 153968. 8546.36   1
   0  10   1 151963. 8446.11   1
   0  10  -1 149791. 8319.96  -1
   0  10  -1 138262. 7691.72   1
   0 -10   2 146951. 8174.60   1
   0 -10   2 141186. 7861.31   1
   0 -10  -2 142523. 7920.63   1
   0 -10  -2 152799. 8496.23   1
   0  10   2 151378. 8421.04   1
   0  10   2 133250. 7401.83   1
   0  10  -2 147201. 8177.94   1
   0  10  -2 126817. 7054.30   1
   0 -10   3  89975. 5020.05   1
   0 -10   3  94904. 5296.57   1
   0 -10  -3  98246. 5477.86   1
   0 -10  -3 102423. 5700.08   1
   0  10   3 104678. 5834.58   1
   0  10   3 101838. 5664.99   1
   0  10  -3  95238. 5298.24   1
   0  10  -3 100501. 5598.16   1
   0 -10   4  11905. 692.815   1
   0 -10   4  10627. 630.158   1
   0 -10  -4  12206. 702.422   1
   0 -10  -4  12565. 732.163   1
   0  10   4  11779. 691.060   1
   0  10   4  10844. 628.070   1
   0  10  -4  12498. 724.227   1
   0  10  -4  12740. 731.996   1
   0 -10   5 4496.24 282.205   1
   0 -10  -5 4385.96 269.590   1
   0 -10  -5 4041.77 259.732   1
   0  10   5 4303.25 268.671   1
   0  10   5 4411.02 284.544   1
   0  10  -5 4200.50 260.651   1
   0 -10   6  28722. 1625.73   1
   0 -10   6  28162. 1605.68   1
   0 -10  -6  26817. 1514.62   1
   0 -10  -6  28204. 1600.67   1
   0  10   6  29365. 1669.17   1
   0  10   6  28304. 1600.67   1
   0  10  -6  27686. 1565.58   1
   0  10  -6  28630. 1617.38   1
   0 -10   7  162.41  35.898   1
   0 -10  -7  137.26  31.637   1
   0 -10  -7  163.07  41.930  -1
   0  10   7  136.26  36.282   1
   0  10   7  103.26  38.346   1
   0  10  -7  200.67  34.561   1
   0  10  -7  259.31  40.794   1
   0 -10   8  53910. 3024.22   1
   0 -10   8  51520. 2893.06   1
   0 -10  -8  57118. 3207.18   1
   0 -10  -8  52089. 2919.80   1
   0  10   8  51838. 2910.61   1
   0  10  -8  50401. 2825.39   1
   0  10  -8  54595. 3057.64   1
   0 -10   9 7268.16 439.766   1
   0 -10   9 7301.58 444.695   1
   0 -10  -9 7343.35 449.039   1
   0 -10  -9 8114.44 486.883   1
   0  10   9 7249.78 442.773   1
   0  10   9 7187.13 442.773   1
   0  10  -9 7756.88 464.828   1
   0  10  -9 7970.75 478.195   1
   0 -10  10 1659.15 126.650   1
   0 -10 -10 1505.43 126.817   1
   0 -10 -10 1493.73 120.969   1
   0  10  10 1280.70 111.779   1
   0  10  10 1474.52 125.313   1
   0  10 -10 1593.98 122.890   1
   0 -10  11  62824. 3520.46   1
   0 -10  11  58688. 3286.55   1
   0 -10 -11  59156. 3318.29   1
   0 -10 -11  61378. 3446.11   1
   0  10  11  62657. 3522.14   1
   0  10  11  54002. 3035.08   1
   0  10 -11  62147. 3484.54   1
   0  10 -11  55154. 3095.24   1
   0 -10 -12 1670.01 134.670   1
   0 -10 -12 1675.85 137.761   1
   0  10  12 1753.55 145.865   1
   0  10  12 1733.50 140.518   1
   0  10 -12 2043.44 153.634   1
   0 -10  13 9256.47 557.226   1
   0 -10  13 8437.75 503.592   1
   0 -10 -13 8579.77 523.725   1
   0 -10 -13 9273.17 560.400   1
   0  10  13 9624.05 587.886   1
   0  10  13 8352.54 512.364   1
   0  10 -13 8288.21 504.344   1
   0  10 -13 8299.91 506.934   1
   0 -10  14  44703. 2522.97   1
   0 -10 -14  47260. 2668.33   1
   0 -10 -14  43241. 2445.28   1
   0  10  14  43016. 2437.76   1
   0  10  14  42272. 2394.32   1
   0  10 -14  42966. 2428.57   1
   0  10 -14  42414. 2399.33   1
   0 -10  15  226.57  48.396   1
   0 -10  15  312.28  47.703   1
   0 -10 -15  502.26  70.142   1
   0 -10 -15  292.23  54.553   1
   0  10  15  188.05  48.379   1
   0  10 -15  197.91  43.910   1
   0  10 -15  250.29  50.226   1
   0 -10  16  31512. 1781.95   1
   0 -10  16  33333. 1894.73   1
   0 -10 -16  29875. 1705.93   1
   0 -10 -16  30334. 1729.32   1
   0  10  16  32205. 1841.27   1
   0  10 -16  30952. 1766.92   1
   0  10 -16  30384. 1733.50   1
   0 -10  17  15940. 930.659   1
   0 -10 -17  15489. 905.596   1
   0 -10 -17  16132. 947.367   1
   0  10  17  16190. 954.051   1
   0  10  17  13484. 801.252   1
   0  10 -17  15881. 934.001   1
   0 -10  18 4650.79 304.177   1
   0 -10  18 4892.23 307.101   1
   0 -10 -18 4698.41 307.602   1
   0  10  18 4736.84 312.865   1
   0  10 -18 5574.77 366.082   1
   0  10 -18 5350.04 347.786   1
   0 -10  19  14862. 859.648   1
   0 -10  19  14219. 837.092   1
   0 -10 -19  15063. 892.230   1
   0 -10 -19  15004. 881.369   1
   0  10  19  11972. 718.211   1
   0  10 -19  13734. 820.300   1
   0 -10  20 2005.01 157.226   1
   0 -10  20 1677.53 128.404   1
   0  10  20 1745.19 161.153   1
   0  10  20 1807.85 151.796   1
   0  10 -20 1865.50 157.895   1
   0 -10  21  11704. 684.460   1
   0 -10 -21  10576. 643.775   1
   0 -10 -21  11671. 698.496   1
   0  10  21  12231. 742.021   1
   0  10 -21  11520. 699.999  -1
   0 -10  22  30860. 1761.90   1
   0 -10  22  30961. 1752.71   1
   0 -10 -22  29482. 1692.56  -1
   0 -10 -22  30835. 1759.40   1
   0  10  22  33325. 1911.44   1
   0  10 -22  34879. 1995.82   1
   0 -10  23  18805. 1078.53   1
   0 -10  23  18329. 1067.67   1
   0 -10 -23  17619. 1023.39   1
   0 -10 -23  19908. 1163.74   1
   0  10  23  18705. 1101.92   1
   0  10 -23  19298. 1132.83   1
   0 -10 -24 2025.06 171.679   1
   0 -10 -24 2600.67 193.066   1
   0  10  24 3487.88 257.727   1
   0  10 -24 2878.86 219.465   1
   0 -10 -25  12573. 754.719   1
   0 -10 -25  13116. 776.106   1
   0  10  25  14720. 883.040  -1
   0  10  26  392.40 102.088   1
   0 -11   0  232.41  49.165   1
   0 -11   0  137.18  33.960   1
   0  11   0   37.60  17.661   1
   0  11   0   95.07  29.900   1
   0 -11   1  19532. 1117.79   1
   0 -11   1  19457. 1120.30   1
   0 -11  -1  17502. 1010.02  -1
   0 -11  -1  19515. 1115.29   1
   0  11   1  20401. 1167.08   1
   0  11   1  18463. 1045.95   1
   0  11  -1  17744. 1018.38   1
   0  11  -1  19206. 1088.55   1
   0 -11   2  98078. 5477.86   1
   0 -11   2 100668. 5610.69   1
   0 -11  -2 101587. 5660.81   1
   0 -11  -2 100334. 5598.16   1
   0  11   2 103425. 5752.71   1
   0  11   2 100083. 5583.95   1
   0  11  -2 104762. 5829.57   1
   0  11  -2 101420. 5653.29   1
   0 -11   3  826.57  78.555   1
   0 -11  -3 1127.82  90.810   1
   0 -11  -3  984.96  89.808   1
   0  11   3  958.23  75.447   1
   0  11   3 1144.53 100.585   1
   0  11  -3 1040.93  83.241   1
   0 -11   4  64469. 3616.54   1
   0 -11   4  70576. 3944.02   1
   0 -11  -4  69432. 3875.52   1
   0 -11  -4  71520. 4000.83   1
   0  11   4  72080. 4019.21   1
   0  11   4  74570. 4173.76   1
   0  11  -4  69315. 3868.00   1
   0  11  -4  70560. 3944.86   1
   0 -11   5  12314. 717.794  -1
   0 -11   5  12623. 745.363   1
   0 -11  -5  12348. 724.227   1
   0 -11  -5  11813. 683.374   1
   0  11   5  12665. 746.031   1
   0  11   5  12089. 699.582   1
   0  11  -5  13033. 757.309   1
   0  11  -5  13868. 799.999   1
   0 -11   6  11111. 661.152   1
   0 -11   6  11688. 687.217   1
   0 -11  -6  10192. 593.650   1
   0  11   6  10685. 624.561   1
   0  11  -6  11504. 671.595   1
   0  11  -6  10735. 630.994   1
   0 -11   7  20384. 1175.44   1
   0 -11   7  20735. 1187.97  -1
   0 -11  -7  19933. 1136.17   1
   0 -11  -7  16834. 976.607   1
   0  11   7  19791. 1132.00   1
   0  11   7  18396. 1068.50   1
   0  11  -7  21128. 1203.01  -1
   0  11  -7  20902. 1193.82   1
   0 -11   8 7157.05 442.857   1
   0 -11   8 8872.17 530.409   1
   0 -11  -8 7431.07 447.034   1
   0 -11  -8 7779.44 475.438   1
   0  11   8 7954.88 490.476   1
   0  11   8 7578.94 457.477   1
   0  11  -8 8039.26 480.451   1
   0  11  -8 7641.60 457.894   1
   0 -11   9 5700.91 360.066   1
   0 -11  -9 5971.59 367.418   1
   0 -11  -9 5870.50 367.335  -1
   0  11   9 5809.52 371.178   1
   0  11   9 6896.40 423.475   1
   0  11  -9 6515.45 396.491   1
   0 -11  10  22013. 1260.65   1
   0 -11  10  21011. 1209.69   1
   0 -11 -10  22556. 1290.73   1
   0 -11 -10  24595. 1410.19   1
   0  11  10  22490. 1290.73   1
   0  11  10  22974. 1324.98   1
   0  11 -10  23392. 1337.51   1
   0  11 -10  21053. 1204.68   1
   0 -11  11  819.55  85.213   1
   0 -11 -11  792.65  80.284   1
   0 -11 -11  781.79  83.108   1
   0  11  11  974.10  99.833  -1
   0  11  11  896.41  89.975   1
   0  11 -11  956.56  91.729   1
   0 -11  12  27385. 1562.24   1
   0 -11  12  31855. 1807.02   1
   0 -11 -12  31546. 1796.16   1
   0  11  12  32089. 1832.08   1
   0  11 -12  31562. 1789.47   1
   0  11 -12  30986. 1762.74   1
   0 -11  13  11930. 707.518   1
   0 -11  13  10810. 639.097   1
   0 -11 -13  13283. 787.551   1
   0 -11 -13  10727. 642.105   1
   0  11  13  10902. 655.471   1
   0  11  13  10568. 637.677   1
   0  11 -13  11119. 657.978   1
   0  11 -13  10134. 609.941  -1
   0 -11  14  23400. 1345.03   1
   0 -11 -14  21445. 1237.26   1
   0  11 -14  20058. 1156.22   1
   0  11 -14  21796. 1258.14   1
   0 -11  15 7595.65 469.256   1
   0 -11  15 8395.98 502.840   1
   0 -11 -15 8126.14 499.665   1
   0 -11 -15 8813.69 537.009   1
   0  11  15 7469.50 470.008   1
   0  11  15 8671.67 534.753   1
   0  11 -15 9256.47 564.410   1
   0  11 -15 8705.09 528.404   1
   0 -11  16 7519.62 464.411   1
   0  11  16 6093.56 392.230   1
   0  11  16 6175.43 398.162   1
   0  11 -16 6192.14 395.906   1
   0  11 -16 6721.80 423.642   1
   0 -11  17 7906.42 485.964   1
   0 -11  17 6635.75 406.432   1
   0 -11 -17 7596.48 468.922   1
   0 -11 -17 6159.56 397.911   1
   0  11  17 6081.87 389.975   1
   0  11  17 7688.38 483.792   1
   0  11 -17 7529.65 473.600  -1
   0 -11  18  29298. 1661.65   1
   0 -11  18  26449. 1513.78  -1
   0 -11 -18  29866. 1709.27   1
   0 -11 -18  27051. 1548.87   1
   0  11  18  27953. 1609.02   1
   0  11  18  26282. 1510.44   1
   0  11 -18  28580. 1642.44   1
   0 -11  19  14211. 825.647   1
   0 -11 -19  14820. 878.028   1
   0 -11 -19  13559. 802.589   1
   0  11  19  12774. 770.342  -1
   0  11 -19  14453. 862.155   1
   0 -11  20  50677. 2846.28   1
   0 -11  20  49089. 2771.09   1
   0 -11 -20  50802. 2866.33   1
   0 -11 -20  52790. 2982.45   1
   0  11  20  51763. 2923.97   1
   0  11  20  54436. 3081.87   1
   0  11 -20  51002. 2887.22   1
   0 -11  21 1852.13 149.791   1
   0 -11  21 1704.26 129.490   1
   0 -11 -21 1319.97 120.301   1
   0  11 -21 1356.72 138.262   1
   0 -11  22  468.84  62.782   1
   0 -11  22  434.42  66.750   1
   0 -11 -22  373.85  68.530   1
   0 -11  23  392.15  68.154   1
   0 -11 -23  651.80  85.129   1
   0 -11 -23  646.37  80.551   1
   0  11  23  302.00  84.294   1
   0  11 -23  324.64  66.784   1
   0 -11 -24  10777. 646.783   1
   0 -11 -24  10485. 637.677   1
   0  11  24  11078. 682.205   1
   0 -12   0  28187. 1599.83   1
   0  12   0  25931. 1462.82   1
   0 -12   1 4455.30 297.493   1
   0 -12   1 3798.66 247.452   1
   0 -12  -1 3986.63 258.396   1
   0  12   1 3187.13 200.919  -1
   0  12  -1 3455.30 217.878   1
   0 -12   2 1072.68  90.393   1
   0 -12   2  980.78  94.486   1
   0 -12  -2 1068.50  92.815   1
   0  12   2 1248.95  92.147   1
   0  12  -2  928.99  76.257   1
   0  12  -2  966.58  88.220   1
   0 -12   3 161988. 9022.55   1
   0 -12   3 157811. 8780.28   1
   0 -12  -3 159733. 8880.53   1
   0  12   3 157059. 8721.80   1
   0  12  -3 144444. 8030.90   1
   0  12  -3 159315. 8863.82   1
   0 -12   4  11094. 665.162   1
   0 -12   4  10819. 636.758   1
   0 -12  -4  12406. 722.138   1
   0  12   4  12063. 693.901   1
   0  12  -4  12698. 742.272   1
   0  12  -4  13317. 769.339   1
   0 -12   5  59632. 3355.05   1
   0 -12   5  62774. 3515.45   1
   0 -12  -5  61838. 3457.81   1
   0 -12  -5  56124. 3152.88   1
   0  12   5  59165. 3304.93   1
   0  12   5  57402. 3227.23   1
   0  12  -5  66190. 3700.08   1
   0  12  -5  63709. 3568.92   1
   0 -12   6  42247. 2392.65   1
   0 -12   6  45372. 2553.88   1
   0 -12  -6  45739. 2566.41   1
   0 -12  -6  43617. 2459.48   1
   0  12   6  44795. 2530.49   1
   0  12   6  42723. 2400.16   1
   0  12  -6  45088. 2531.33   1
   0  12  -6  44018. 2478.69   1
   0 -12   7 2832.08 196.742   1
   0 -12   7 3044.27 218.212   1
   0 -12  -7 3546.36 241.103   1
   0 -12  -7 3121.97 204.511   1
   0  12   7 3366.75 235.923   1
   0  12   7 2916.45 196.073   1
   0  12  -7 3126.98 212.615  -1
   0 -12   8  42957. 2420.21   1
   0 -12   8  41236. 2335.84   1
   0 -12  -8  43233. 2442.77   1
   0 -12  -8  42498. 2387.63   1
   0  12   8  43851. 2486.21   1
   0  12   8  47101. 2649.12   1
   0  12  -8  45372. 2552.21   1
   0  12  -8  46984. 2643.27   1
   0 -12   9  13626. 795.739   1
   0 -12   9  12698. 749.874   1
   0 -12  -9  13133. 764.828   1
   0 -12  -9  15990. 938.178   1
   0  12   9  13417. 796.992   1
   0  12   9  12916. 756.140  -1
   0  12  -9  14770. 859.648   1
   0  12  -9  11395. 667.501   1
   0 -12  10  35530. 2010.86   1
   0 -12 -10  34528. 1963.24   1
   0 -12 -10  33876. 1916.46   1
   0  12  10  36299. 2055.14   1
   0  12  10  34628. 1972.43   1
   0  12 -10  35046. 1984.96   1
   0  12  11  33484. 1910.61  -1
   0  12 -11  33434. 1898.08   1
   0  12 -11  35622. 2013.36  -1
   0 -12  12  46942. 2648.28   1
   0 -12  12  53542. 3010.86   1
   0 -12 -12  48388. 2730.99   1
   0 -12 -12  49532. 2789.47   1
   0  12  12  52114. 2943.19   1
   0  12  12  53350. 3005.84   1
   0  12 -12  53609. 3010.86   1
   0  12 -12  51738. 2914.78   1
   0 -12  13  41696. 2357.56   1
   0 -12  13  43091. 2432.75   1
   0 -12 -13  36667. 2074.35   1
   0 -12 -13  44520. 2514.62   1
   0  12  13  43500. 2461.99   1
   0  12  13  36207. 2062.65   1
   0  12 -13  43818. 2469.50   1
   0  12 -13  43751. 2474.52   1
   0 -12  14  29298. 1670.84   1
   0 -12  14  30309. 1726.82   1
   0 -12 -14  28797. 1644.94   1
   0 -12 -14  30058. 1716.79   1
   0  12  14  29198. 1674.18   1
   0  12  14  29457. 1686.72   1
   0  12 -14  27510. 1579.78   1
   0  12 -14  29373. 1673.35   1
   0 -12  15  172.35  40.752   1
   0 -12 -15   45.44  36.307   1
   0 -12 -15  194.57  45.188   1
   0  12  15  315.12  59.148   1
   0  12  15  263.83  58.947   1
   0  12 -15  248.29  51.170   1
   0  12 -15  161.24  42.573   1
   0 -12  16  20785. 1197.16   1
   0 -12  16  25104. 1440.27   1
   0 -12 -16  24469. 1406.85   1
   0 -12 -16  24018. 1382.62   1
   0  12  16  22389. 1297.41   1
   0  12  16  25104. 1449.46   1
   0  12 -16  23843. 1377.61   1
   0  12 -16  22339. 1284.04   1
   0 -12  17  27761. 1588.14   1
   0 -12  17  29256. 1663.32   1
   0 -12 -17  26416. 1517.12   1
   0 -12 -17  26909. 1543.02   1
   0  12  17  27109. 1563.07   1
   0  12  17  27076. 1557.22   1
   0  12 -17  25338. 1464.49   1
   0 -12  18   21.97  34.035   1
   0 -12  18   71.00  39.048   1
   0 -12 -18  123.14  43.835   1
   0  12  18  -50.23  28.622   1
   0  12  18  106.60  59.307   1
   0  12 -18   26.76  31.821   1
   0 -12  19  35647. 2025.90   1
   0 -12  19  31328. 1778.61   1
   0 -12 -19  37084. 2106.10  -1
   0 -12 -19  32991. 1880.53   1
   0  12  19  39666. 2261.48   1
   0  12  19  32957. 1883.04   1
   0  12 -19  34937. 1999.16   1
   0 -12  20 5691.72 366.249   1
   0 -12  20 5481.20 344.026   1
   0 -12 -20 5585.63 363.408   1
   0 -12 -20 5672.51 367.418   1
   0  12  20 6296.57 414.619   1
   0  12 -20 5963.24 391.478   1
   0 -12  21 8404.34 518.629   1
   0 -12  21 8306.59 500.584   1
   0 -12 -21 7709.27 483.208   1
   0 -12 -21 7520.46 469.590   1
   0 -12 -23 5395.98 348.955   1
   0  12  23 5076.85 345.697   1
   0  13   0  -23.53  27.836   1
   0  13   0   12.69  16.642   1
   0 -13   1  25271. 1439.43   1
   0 -13   1  24043. 1381.79   1
   0  13   1  23943. 1354.22   1
   0  13   1  20927. 1204.68   1
   0  13  -1  22723. 1286.55   1
   0  13  -1  24678. 1411.03   1
   0 -13   2  30159. 1725.98   1
   0 -13   2  28388. 1611.53   1
   0  13   2  29791. 1698.41   1
   0  13   2  30568. 1720.13  -1
   0  13  -2  28538. 1610.69   1
   0  13  -2  30042. 1708.44   1
   0 -13   3  13417. 782.121   1
   0 -13   3  12723. 757.894   1
   0 -13  -3  14837. 861.319   1
   0 -13  -3  14779. 864.661   1
   0  13   3  13634. 804.093   1
   0  13   3  14102. 806.933   1
   0  13  -3  14469. 832.998   1
   0  13  -3  14394. 840.434   1
   0 -13   4 9598.99 570.676   1
   0 -13   4 7830.40 487.635  -1
   0 -13  -4 9415.20 559.649   1
   0  13   4  10535. 609.941   1
   0  13  -4  10986. 645.363   1
   0  13  -4  10084. 602.004   1
   0 -13   5 7266.49 439.766   1
   0 -13   5 7477.02 468.755   1
   0 -13  -5 7224.72 437.677   1
   0 -13  -5 7238.09 446.031   1
   0  13   5 8227.23 505.764   1
   0  13   5 7623.22 449.373   1
   0  13  -5 7995.81 485.296   1
   0  13  -5 7327.48 439.097   1
   0 -13   6 1915.62 160.067   1
   0 -13  -6 2106.93 158.981   1
   0 -13  -6 1919.80 139.181   1
   0  13   6 1492.06 109.273   1
   0  13   6 1573.93 132.581   1
   0  13  -6 1867.17 142.857   1
   0 -13   7  91479. 5111.11   1
   0 -13   7  77352. 4345.86   1
   0 -13  -7  95739. 5340.85   1
   0 -13  -7  88137. 4930.66   1
   0  13   7  83626. 4666.66   1
   0  13   7  88805. 4970.76   1
   0  13  -7  90894. 5074.35   1
   0  13  -7  92230. 5150.37  -1
   0 -13  -8  141.85  34.670   1
   0 -13  -8  130.33  37.594   1
   0  13   8  132.83  34.202   1
   0  13   8   53.52  31.529   1
   0  13  -8   76.11  33.141   1
   0  13  -8  113.28  33.851   1
   0 -13   9  39323. 2221.38   1
   0 -13  -9  39599. 2244.78   1
   0 -13  -9  43718. 2456.97   1
   0  13   9  40869. 2319.13   1
   0  13   9  43559. 2451.13   1
   0  13  -9  42690. 2408.52   1
   0 -13  10 5394.31 352.715   1
   0 -13  10 5624.05 354.970   1
   0 -13 -10 5888.88 376.357   1
   0  13  10 5060.15 335.505   1
   0  13 -10 5411.86 344.778   1
   0  13 -10 5054.30 321.971   1
   0 -13  11  10025. 601.420   1
   0 -13  11  10384. 623.642   1
   0 -13 -11  11044. 663.324  -1
   0 -13 -11  12289. 721.971   1
   0  13  11  12891. 758.729   1
   0  13  11  12013. 722.389   1
   0  13 -11  10986. 657.393   1
   0  13 -11  10643. 626.482   1
   0 -13  12  103.51  47.151   1
   0 -13  12   38.23  30.468   1
   0 -13 -12   29.76  31.905   1
   0 -13 -12  -11.40  33.634   1
   0  13  12  164.58  43.091   1
   0  13  12  117.88  45.280   1
   0  13 -12  120.72  36.875   1
   0  13 -12   72.53  42.657   1
   0 -13  13 103843. 5800.33   1
   0 -13  13 112531. 6287.38   1
   0 -13 -13  93066. 5201.33   1
   0 -13 -13 117460. 6558.89   1
   0  13  13 125814. 7031.74  -1
   0  13  13 121888. 6802.83   1
   0  13 -13 121053. 6757.72   1
   0  13 -13 119632. 6666.66   1
   0 -13  14 3944.86 266.416   1
   0 -13 -14 2995.82 211.946   1
   0 -13 -14 3719.29 255.973   1
   0  13  14 3848.78 269.173   1
   0  13  14 4343.35 294.653   1
   0 -13  15  43977. 2487.05   1
   0 -13  15  39407. 2234.75   1
   0 -13 -15  39783. 2255.64   1
   0 -13 -15  38922. 2207.18   1
   0  13  15  40334. 2289.89   1
   0  13  15  37502. 2137.01   1
   0  13 -15  41002. 2314.95   1
   0  13 -15  43383. 2459.48   1
   0 -13  16  282.21  58.546   1
   0 -13  16  289.97  51.988   1
   0 -13 -16  345.28  56.842   1
   0  13  16  227.40  56.073   1
   0  13 -16  127.15  50.568   1
   0 -13  17  19499. 1130.32   1
   0 -13  17  15597. 914.786   1
   0 -13 -17  18555. 1081.87  -1
   0 -13 -17  17953. 1046.78   1
   0  13  17  17962. 1056.81   1
   0  13  17  19223. 1123.64   1
   0  13 -17  20476. 1198.83   1
   0 -13  18 3463.66 241.687   1
   0 -13  18 3983.29 271.178   1
   0 -13 -18 3230.57 229.407   1
   0 -13 -18 3114.45 225.981   1
   0  13  18 3766.08 269.423   1
   0  13  18 3502.92 250.710   1
   0  13 -18 4107.77 286.633   1
   0 -13  19 1193.82 115.205   1
   0 -13 -19 1149.54 114.286   1
   0 -13 -19 1267.33 118.964   1
   0  13  19 1343.36 138.596   1
   0  13 -19 1572.26 142.773   1
   0 -13  20 1660.82 144.862   1
   0 -13 -20 1520.47 133.250   1
   0 -13 -20 1345.86 124.728  -1
   0 -13  21 2903.92 212.949   1
   0  13 -21 2586.46 204.678   1
   0 -14   0 145614. 8120.29   1
   0 -14   0 138596. 7712.61   1
   0  14   0 139599. 7759.39   1
   0  14   0 154219. 8588.13   1
   0 -14   1 5048.45 332.498   1
   0 -14  -1 5101.08 321.721   1
   0 -14  -1 5106.09 332.581   1
   0  14   1 4598.16 283.876   1
   0  14   1 4802.00 313.450   1
   0  14  -1 5048.45 310.944   1
   0 -14   2 8013.36 482.623   1
   0 -14   2 8504.59 524.644   1
   0 -14  -2 8980.78 546.950   1
   0 -14  -2 8124.47 489.557   1
   0  14   2 8354.21 491.979   1
   0  14   2 8663.32 528.738   1
   0  14  -2 8123.63 482.790   1
   0  14  -2 8354.21 508.771   1
   0 -14   3  32581. 1872.18   1
   0 -14   3  29591. 1680.03   1
   0 -14  -3  29098. 1652.46   1
   0 -14  -3  29139. 1663.32   1
   0  14   3  28546. 1608.19   1
   0  14   3  31429. 1791.98   1
   0  14  -3  29340. 1672.51   1
   0  14  -3  30936. 1748.54   1
   0 -14   4  20292. 1182.12   1
   0 -14   4  19089. 1093.57   1
   0 -14  -4  20718. 1197.16   1
   0 -14  -4  21997. 1258.98   1
   0  14   4  20468. 1185.46   1
   0  14   4  21094. 1196.32   1
   0  14  -4  20334. 1172.93   1
   0  14  -4  20200. 1152.05   1
   0 -14   5 8571.42 534.335   1
   0 -14   5 9398.49 564.828   1
   0 -14  -5 9373.42 569.256   1
   0 -14  -5 9406.84 561.487   1
   0  14   5 9974.93 604.678   1
   0  14   5 9281.53 542.439  -1
   0  14  -5 8554.71 521.219   1
   0 -14   6  96157. 5386.80   1
   0 -14   6 104595. 5837.09   1
   0 -14  -6 105430. 5880.53  -1
   0 -14  -6 100501. 5617.37   1
   0  14   6 104762. 5831.24   1
   0  14   6  97661. 5464.49   1
   0  14  -6 105597. 5886.38   1
   0  14  -6 108855. 6078.52   1
   0 -14   7  211.45  43.701   1
   0 -14   7  334.50  64.403   1
   0 -14  -7  330.83  56.892   1
   0 -14  -7  357.31  54.261   1
   0  14   7  361.57  63.759   1
   0  14  -7  355.39  52.373   1
   0  14  -7  356.72  54.829   1
   0 -14   8  43024. 2426.06   1
   0 -14   8  40109. 2284.04   1
   0 -14  -8  42807. 2423.56   1
   0 -14  -8  43158. 2429.40   1
   0  14   8  40493. 2299.91  -1
   0  14   8  44194. 2481.20   1
   0  14  -8  45063. 2539.68   1
   0  14  -8  44904. 2540.52   1
   0 -14   9 5695.07 379.031   1
   0 -14   9 5853.80 368.087   1
   0 -14  -9 5967.41 382.038   1
   0  14   9 5879.69 380.534   1
   0  14  -9 6131.99 384.628   1
   0  14  -9 5329.99 338.429   1
   0 -14  10  33993. 1928.99   1
   0 -14  10  29774. 1713.45   1
   0 -14 -10  35322. 1994.99   1
   0 -14 -10  33467. 1906.43   1
   0  14  10  35288. 1994.99   1
   0  14  10  35121. 2003.34   1
   0  14 -10  31980. 1818.71   1
   0  14 -10  34252. 1945.70   1
   0 -14 -11   20.08  29.716   1
   0 -14 -11    4.04  35.280   1
   0  14  11  132.92  38.914   1
   0  14  11   15.12  32.974   1
   0  14 -11   78.35  29.231   1
   0  14 -11   53.14  33.759   1
   0 -14  12  16424. 969.088   1
   0 -14  12  17995. 1045.11   1
   0 -14 -12  17460. 1008.35   1
   0  14  12  18563. 1075.19   1
   0  14 -12  18989. 1099.41   1
   0  14 -12  18939. 1103.59   1
   0 -14  13 2214.70 167.335   1
   0 -14 -13 2374.27 181.036  -1
   0 -14 -13 2510.44 180.618   1
   0  14  13 2532.16 194.987   1
   0  14  13 2170.42 166.249   1
   0  14 -13 2456.14 188.137   1
   0 -14  14 4839.59 326.817   1
   0 -14  14 5642.43 359.899   1
   0 -14 -14 5535.50 356.558   1
   0 -14 -14 5011.69 322.807   1
   0  14  14 5041.77 330.326   1
   0  14  14 5223.89 347.117   1
   0  14 -14 6248.11 399.164   1
   0  14 -14 4954.05 317.293   1
   0 -14  15  -17.69  23.726   1
   0 -14  15   31.44  41.963   1
   0 -14 -15  -28.32  36.299  -1
   0  14  15  -35.55  29.657   1
   0  14  15   21.91  38.404   1
   0  14 -15  104.01  46.616   1
   0 -14  16  12941. 772.514   1
   0 -14  16  13601. 804.343   1
   0 -14 -16  11520. 688.888   1
   0 -14 -16  12590. 751.211   1
   0  14  16  12164. 730.993   1
   0  14  16  13450. 805.764   1
   0  14 -16  12907. 776.357   1
   0 -14  17 1847.12 157.143   1
   0 -14  17 1691.73 143.943   1
   0 -14 -17 1469.51 137.677   1
   0 -14 -17 1614.87 141.854   1
   0  14 -17 1893.90 164.745   1
   0 -14  18  278.45  61.111   1
   0 -14  18  414.03  67.527   1
   0  14 -18  268.17  62.790   1
   0 -14  19  10994. 661.486   1
   0 -14  19 9941.51 604.594   1
   0  14 -19 9573.92 592.063   1
   0 -15   0    9.69  37.953   1
   0 -15   0  -35.51  21.261   1
   0 -15   1 9774.43 597.075   1
   0 -15   1  11011. 649.874   1
   0 -15  -1  11161. 660.484   1
   0 -15  -1  11470. 687.719   1
   0  15   1  10159. 594.653   1
   0  15   1 8763.57 538.930   1
   0  15  -1  10084. 608.938   1
   0 -15   2  11671. 686.883   1
   0 -15   2  13083. 782.205   1
   0 -15  -2  11662. 697.326   1
   0 -15  -2  12189. 717.794   1
   0  15   2  13743. 814.786   1
   0  15   2  12481. 722.389  -1
   0  15  -2  12448. 740.851   1
   0  15  -2  13559. 787.635   1
   0 -15   3  381.54  70.017   1
   0 -15  -3  295.32  57.460   1
   0 -15  -3  276.52 2576.44  -1
   0  15   3  396.07  65.038   1
   0  15   3  303.42  42.991   1
   0  15  -3  324.56  56.759   1
   0 -15   4  26266. 1497.07   1
   0 -15   4  25046. 1450.29   1
   0 -15  -4  28079. 1599.00   1
   0 -15  -4  23876. 1372.60   1
   0  15   4  27936. 1578.11   1
   0  15   4  27561. 1581.45   1
   0  15  -4  27953. 1598.16   1
   0  15  -4  24896. 1416.04   1
   0 -15   5  293.57  62.573  -1
   0 -15   5  116.29  33.743   1
   0 -15  -5  133.17  37.778   1
   0 -15  -5   97.66  32.080   1
   0  15   5   80.59  28.187   1
   0  15   5   59.07  29.365   1
   0  15  -5    9.31  25.079   1
   0 -15   6  121.22  34.520   1
   0 -15  -6  228.91  45.773   1
   0 -15  -6  154.14  38.229   1
   0  15   6   42.56  33.484   1
   0  15   6   93.73  30.017   1
   0  15  -6  175.02  39.398   1
   0  15  -6  113.12  34.854   1
   0 -15   7  15255. 886.382   1
   0 -15   7  15848. 945.697   1
   0 -15  -7  17210. 1015.04   1
   0 -15  -7  15948. 928.988   1
   0  15   7  15096. 892.230   1
   0  15   7  15472. 887.217   1
   0  15  -7  16224. 942.355   1
   0  15  -7  15505. 910.609   1
   0 -15   8  13434. 812.196   1
   0 -15   8  14962. 873.015   1
   0 -15  -8  13826. 819.882   1
   0  15   8  14728. 848.788   1
   0  15   8  12840. 768.838   1
   0  15  -8  15054. 883.875   1
   0  15  -8  15196. 889.723   1
   0 -15   9  148.04  42.431   1
   0 -15   9  209.19  56.099   1
   0 -15  -9   98.75  36.416   1
   0 -15  -9   57.70  41.896   1
   0  15  -9  237.01  55.422   1
   0  15  -9  380.87  57.494   1
   0 -15  10  12339. 750.208   1
   0 -15 -10  12314. 722.639   1
   0 -15 -10  11980. 716.457   1
   0  15  10  13158. 788.805   1
   0  15  10  12891. 750.459   1
   0  15 -10  13049. 772.013   1
   0  15 -10  14820. 882.205  -1
   0 -15  11 3853.80 261.570   1
   0 -15  11 3495.40 259.064   1
   0 -15 -11 3556.39 237.260   1
   0  15  11 3752.71 250.209   1
   0  15  11 4345.02 298.914   1
   0  15 -11 3482.03 245.697   1
   0  15 -11 3640.77 248.621   1
   0 -15  12  14169. 859.648   1
   0 -15  12  14444. 850.459   1
   0 -15 -12  13968. 816.541   1
   0 -15 -12  11487. 688.721   1
   0  15 -12  14169. 842.940   1
   0 -15  13 3999.16 283.458   1
   0 -15  13 4552.21 301.253   1
   0 -15 -13 4686.71 309.941   1
   0 -15 -13 4558.06 295.572   1
   0  15 -13 4833.75 317.293   1
   0  15 -13 5098.57 338.680   1
   0 -15  14  30234. 1727.65   1
   0 -15  14  28262. 1629.91   1
   0  15 -14  30760. 1767.75   1
   0  15 -15  115.12  40.785   1
   0 -15  16 3573.10 264.077   1
   0 -15  16 3929.82 270.844   1
   0 -16   0  16048. 947.367   1
   0 -16   0  16566. 959.899   1
   0  16   0  18145. 1062.66   1
   0  16   0  18864. 1082.71   1
   0 -16   1 8362.56 513.116   1
   0 -16   1 6900.58 441.353   1
   0 -16  -1 7472.84 455.137   1
   0 -16  -1 7075.18 447.535   1
   0  16   1 7484.54 449.457   1
   0  16   1 8529.65 527.903   1
   0  16  -1 8621.54 533.834   1
   0  16  -1 7472.84 450.375   1
   0 -16   2  14687. 875.521   1
   0 -16  -2  14294. 834.502   1
   0 -16  -2  15422. 908.938   1
   0  16   2  15322. 905.596   1
   0  16   2  15497. 892.230   1
   0  16  -2  15990. 942.355   1
   0 -16   3  50568. 2844.61   1
   0 -16   3  49749. 2819.55   1
   0 -16  -3  44144. 2485.38   1
   0 -16  -3  49048. 2771.09  -1
   0  16   3  48864. 2764.41   1
   0  16   3  48805. 2736.00   1
   0  16  -3  48505. 2725.98   1
   0  16  -3  53124. 3000.00   1
   0 -16   4  13417. 807.936   1
   0 -16   4  12222. 718.462   1
   0 -16  -4  11980. 708.771   1
   0 -16  -4  12172. 728.153   1
   0  16  -4  13517. 790.225   1
   0  16  -4  13901. 825.647   1
   0 -16   5 9774.43 583.040   1
   0 -16  -5  10084. 604.260   1
   0 -16  -5  11696. 699.665   1
   0  16  -5  12682. 758.145   1
   0  16  -5  10309. 614.619   1
   0 -16   6 4118.63 292.815   1
   0 -16   6 4993.31 318.797   1
   0 -16  -6 4784.46 311.194   1
   0 -16  -6 4477.02 302.005   1
   0  16  -6 4880.53 325.480   1
   0  16  -6 5475.35 349.039   1
   0 -16   7 1234.75 130.075   1
   0 -16   7 1147.03 106.266   1
   0 -16   8  18404. 1092.73   1
   0 -16   8  20543. 1183.79   1
   0 -16   9  10317. 641.353  -1
   0 -16  10  115.96  54.804   1
   0 -16  10    8.36  27.753   1
   1   0 -28  15681. 933.165   1
  -1   0  28  14887. 881.369  -1
   1   0 -27  -22.72  32.882   1
   1   0 -27  -72.87  26.299   1
   1   0 -26  49432. 2788.64   1
   1   0 -26  47920. 2722.64   1
  -1   0  26  48872. 2766.91   1
   1   0 -25   -4.44  20.986   1
  -1   0  25  -55.75  39.106   1
   1   0 -24  28363. 1624.06   1
   1   0 -23    5.02  41.554   1
   1   0 -23    2.89  30.869   1
  -1   0  23   46.13  29.139   1
  -1   0  23  -22.27  15.706   1
   1   0 -22  28296. 1614.87   1
  -1   0  22  26140. 1504.59   1
  -1   0  22  25347. 1447.78   1
   1   0 -21  157.31  43.743   1
   1   0 -21   87.80  42.957   1
  -1   0  21   85.55  30.050   1
  -1   0  21   63.43  33.901   1
   1   0 -20 225814.  12573.   1
   1   0 -20 212782.  11830.   1
  -1   0  20 223809.  12448.  -1
  -1   0  20 212113.  11796.   1
   1   0 -19   32.30  23.108  -1
   1   0 -19    4.73  20.234   1
  -1   0  19    5.44  31.545   1
  -1   0  19   -3.26  35.581   1
   1   0 -18  35723. 2039.26  -1
   1   0 -18  35388. 2002.50  -1
   1   0 -17   33.55  33.542   1
   1   0 -17   -3.84  25.631   1
  -1   0  17   10.88  35.664   1
   1   0 -16  80568. 4518.79   1
  -1   0  16  84043. 4703.42  -1
   1   0 -15   91.81  35.505   1
  -1   0  15   24.01  29.181   1
   1   0 -14 369841.  20535.   1
  -1   0  14 351295.  19499.   1
   1   0 -12  96825. 5408.52   1
  -1   0  12 100585. 5608.18   1
   1   0 -11   -2.66   7.896   1
   1   0 -11   49.91  26.533   1
  -1   0  11   12.57  20.134   1
  -1   0  11  -15.78  22.999   1
   1   0 -10  78120. 4365.08   1
  -1   0  10  68947. 3851.29   1
  -1   0  10  79164. 4419.38   1
   1   0  -9   97.41  28.881  -1
   1   0  -9   56.20  19.048   1
  -1   0   9   38.17  21.696   1
  -1   0   9   10.09  13.592   1
   1   0  -8 396324.  21980.   1
   1   0  -8 506934.  28112.   1
  -1   0   8 423057.  23459.  -1
  -1   0   8 430492.  23868.   1
   1   0  -7   24.95  15.397   1
   1   0  -7   43.88  15.213   1
  -1   0   7   53.48  23.509   1
  -1   0   7   -8.13  17.619   1
   1   0  -6 3458.64 210.275   1
   1   0  -6 3928.15 240.768   1
  -1   0   6 3172.93 197.410   1
  -1   0   6 3534.67 215.622   1
   1   0  -5  159.48  26.792   1
  -1   0   5  186.80  26.566   1
   1   0  -3   -4.94   8.538  -1
  -1   0   3    2.97   3.805   1
   1   0  -2 129407. 7176.27   1
   1   0  -1   34.55   7.042   1
  -1   0   1   52.82   7.870   1
   1   0   0  91144. 5051.79   1
   1   0   0  80961. 4487.88   1
  -1   0   0  84043. 4659.98   1
   1   0   3  117.54  17.026   1
  -1   0  -3   92.98  13.283   1
  -1   0  -3  113.87  15.372   1
   1   0   4 462823.  25647.   1
  -1   0  -4 562740.  31178.   1
   1   0   5   66.62  17.176   1
  -1   0  -5   71.40  16.424   1
   1   0   6  28379. 1589.81   1
   1   0   6  33525. 1875.52   1
  -1   0  -6  30409. 1704.26   1
  -1   0  -6  28931. 1618.21   1
   1   0   7   73.29  22.331   1
  -1   0  -7  130.66  23.551   1
  -1   0  -7   54.43  17.093   1
   1   0   8  14194. 809.941   1
   1   0   8  14453. 823.892   1
  -1   0  -8  13417. 765.580   1
  -1   0  -8  12941. 744.109   1
   1   0  10 125146. 6961.56   1
   1   0  10 133834. 7440.26   1
  -1   0 -10 125397. 6971.59   1
  -1   0 -10 132331. 7364.24   1
   1   0  11   30.93  20.685   1
  -1   0 -11   16.20  21.880   1
   1   0  12  228.99  39.198   1
   1   0  12  219.88  38.246   1
  -1   0 -12  191.14  41.520   1
   1   0  13   46.36  25.514   1
   1   0  13   18.60  22.080   1
  -1   0 -13  147.12  33.241   1
  -1   0 -13   45.23  28.112   1
   1   0  14 149707. 8335.83   1
   1   0  14 148204. 8243.10   1
  -1   0 -14 156140. 8696.73   1
  -1   0 -14 155973. 8680.03   1
   1   0  15  -40.86  28.070   1
   1   0  15   66.47  25.631   1
  -1   0 -15  -19.57  26.800   1
  -1   0 -15   14.29  27.519   1
   1   0  16  53768. 3023.39   1
   1   0  16  56541. 3168.75   1
  -1   0 -16  58855. 3303.25   1
  -1   0 -16  55564. 3133.66   1
   1   0  17   93.15  39.975   1
   1   0  17   85.63  43.158   1
  -1   0 -17   50.01  36.800   1
  -1   0 -17   30.53  25.731   1
   1   0  18  55840. 3131.99   1
   1   0  18  58496. 3290.72   1
  -1   0 -18  57260. 3218.04   1
  -1   0 -18  58997. 3327.48   1
   1   0  19   62.75  42.682   1
   1   0  19   -3.60  22.164   1
  -1   0 -19   32.71  29.181   1
  -1   0 -19   44.86  34.236   1
   1   0  20 298663.  16583.   1
  -1   0 -20 264160.  14678.   1
   1   0  21   -0.88  23.459   1
   1   0  21   78.27  50.518   1
  -1   0 -21   76.48  42.205   1
   1   0  22 1576.44 127.485   1
   1   0  22 1468.67 135.422   1
  -1   0 -22 1295.74 114.369   1
  -1   0 -22 1398.49 135.756   1
   1   0  23  233.75  57.661  -1
  -1   0 -23  120.72  51.462  -1
  -1   0 -24  65121. 3655.80   1
   1   0  25  -84.04  36.082   1
  -1   0 -25  -13.53  25.372   1
   1   0  26  15171. 898.078   1
  -1   0 -26  16608. 969.924   1
  -1   0 -26  16683. 990.809   1
   1   0  27   -6.42  39.841   1
  -1   0 -27  133.50  43.333   1
  -1   0 -27   -0.81  29.307   1
   1   0  28  149.04  50.702   1
  -1   0 -28   35.04  31.955   1
  -1   1  29 1526.31 151.963   1
   1  -1 -28 4082.70 282.790   1
  -1  -1  28 3772.76 265.747   1
   1   1 -28 4086.04 287.468   1
  -1   1  28 4864.66 326.650   1
   1   1 -27  56065. 3172.09  -1
   1  -1 -26 9348.36 565.664   1
   1  -1 -26 8922.30 559.147  -1
  -1  -1  26 8346.69 520.802   1
   1   1 -26 9498.74 591.311   1
  -1   1  26 8529.65 531.077   1
   1  -1 -25  21504. 1258.14   1
   1  -1 -25  19532. 1131.16   1
  -1  -1  25  19039. 1112.78   1
   1   1 -25  20259. 1188.80   1
  -1   1  25  19833. 1157.89   1
   1  -1 -24  16825. 980.784   1
   1  -1 -23  37945. 2147.87   1
   1  -1 -23  39165. 2237.26   1
  -1  -1  23  39307. 2234.75   1
   1   1 -23  41612. 2372.60   1
  -1   1  23  42648. 2410.19   1
  -1   1  23  37093. 2112.78   1
   1  -1 -22 5827.90 386.800   1
  -1  -1  22 5472.84 359.398   1
   1   1 -22 5246.44 354.219   1
  -1   1  22 6298.24 404.260   1
   1  -1 -21  33626. 1908.10  -1
   1  -1 -21  32139. 1846.28   1
   1   1 -21  34261. 1964.07   1
  -1   1  21  33642. 1908.94   1
  -1   1  21  34244. 1953.21   1
   1  -1 -20  335.17  52.907   1
   1  -1 -20  466.33  75.998   1
  -1  -1  20  322.22  68.454   1
   1   1 -20  291.56  60.167   1
  -1   1  20  342.61  53.676  -1
  -1   1  20  215.87  57.535   1
   1  -1 -19  77836. 4375.10   1
   1  -1 -19  83793. 4682.54   1
  -1  -1  19  85296. 4778.61   1
   1   1 -19  83542. 4691.72   1
  -1   1  19  83325. 4670.00   1
  -1   1  19  78972. 4419.38   1
   1  -1 -18  21980. 1259.81   1
  -1  -1  18  22147. 1280.70   1
   1   1 -18  22180. 1289.05   1
  -1   1  18  21662. 1244.78   1
  -1   1  18  20426. 1182.96   1
   1  -1 -17 154052. 8588.13   1
   1  -1 -17 155054. 8629.90   1
  -1  -1  17 140100. 7809.52   1
   1   1 -17 156725. 8738.50   1
  -1   1  17 153300. 8538.00   1
  -1   1  17 158814. 8838.75   1
   1  -1 -16  31228. 1771.93   1
   1  -1 -16  27611. 1586.46   1
  -1  -1  16  26633. 1523.81   1
   1   1 -16  26391. 1517.12   1
  -1   1  16  29716. 1694.23   1
  -1   1  16  28839. 1643.27   1
   1  -1 -15 6156.22 393.233   1
   1  -1 -15 6101.08 378.028   1
  -1  -1  15 5131.16 327.485   1
   1   1 -15 5884.71 377.360   1
  -1   1  15 6153.71 384.711   1
  -1   1  15 5738.51 359.816   1
   1  -1 -14 158145. 8796.98   1
  -1  -1  14 141019. 7852.12   1
  -1  -1  14 140184. 7800.33   1
   1   1 -14 145865. 8131.15   1
  -1   1  14 149373. 8317.45   1
  -1   1  14 148287. 8254.79   1
   1  -1 -13 109691. 6110.27   1
   1  -1 -13 116124. 6483.70   1
  -1  -1  13 118296. 6588.97   1
  -1  -1  13 111696. 6227.23   1
   1   1 -13 109190. 6096.90  -1
  -1   1  13 117460. 6548.87   1
  -1   1  13 112949. 6297.40   1
   1  -1 -12 4656.64 303.091   1
  -1  -1  12 4941.52 308.939   1
  -1  -1  12 4012.53 258.563   1
   1   1 -12 4480.36 292.230   1
  -1   1  12 4859.64 306.600   1
   1  -1 -11 129992. 7244.77   1
   1  -1 -11 125898. 7006.68   1
  -1  -1  11 124227. 6916.45   1
  -1  -1  11 129407. 7201.33   1
   1   1 -11 112030. 6248.11  -1
   1   1 -11 133834. 7444.44   1
  -1   1  11 127819. 7116.95   1
  -1   1  11 125397. 6981.61   1
   1  -1 -10  55196. 3086.88   1
   1  -1 -10  54912. 3081.03   1
  -1  -1  10  55698. 3117.79  -1
  -1  -1  10  57193. 3199.66   1
   1   1 -10  52038. 2919.80   1
   1   1 -10  51086. 2858.81   1
  -1   1  10  47427. 2659.15   1
  -1   1  10  55380. 3102.75  -1
   1  -1  -9 251796.  13985.   1
   1  -1  -9 268755.  14912.   1
  -1  -1   9 231161.  12832.   1
  -1  -1   9 228154.  12665.   1
   1   1  -9 264411.  14670.   1
  -1   1   9 246616.  13684.   1
  -1   1   9 254052.  14102.   1
   1  -1  -8 248204.  13776.   1
   1  -1  -8 198580.  11019.   1
  -1  -1   8 213199.  11830.   1
  -1  -1   8 225731.  12531.  -1
   1   1  -8 222389.  12339.   1
   1   1  -8 224311.  12456.   1
  -1   1   8 213116.  11830.   1
  -1   1   8 216959.  12047.   1
   1  -1  -7 4149.54 256.391   1
   1  -1  -7 4237.26 256.224   1
  -1  -1   7 4217.21 254.636   1
  -1  -1   7 4848.78 290.977  -1
   1   1  -7 3566.41 217.544   1
   1   1  -7 4308.27 263.659   1
  -1   1   7 3913.11 240.267   1
  -1   1   7 3945.69 244.194   1
   1  -1  -6 1060.15  80.150   1
   1  -1  -6 1237.26  86.717   1
  -1  -1   6 1215.54  84.712   1
  -1  -1   6 1176.27  83.626   1
   1   1  -6 1205.51  86.967   1
   1   1  -6 1194.65  82.698   1
  -1   1   6 1005.85  75.564   1
  -1   1   6 1157.89  85.464   1
   1  -1  -5 3819.55 231.328   1
  -1  -1   5 3701.75 219.966   1
   1   1  -5 3695.90 222.640   1
  -1   1   5 3697.57 222.640   1
   1  -1  -4 322055.  17853.   1
  -1  -1   4 318295.  17644.   1
  -1  -1   4 300752.  16675.   1
   1   1  -4 424979.  23551.   1
  -1   1   4 459147.  25447.   1
   1   1  -3 450877.  24979.   1
  -1   1   3 492147.  27276.   1
   1  -1  -2 100585. 5582.28  -1
   1  -1  -2 106683. 5920.63   1
   1   1  -2 111946. 6205.51   1
  -1   1   2 108187. 6004.17   1
  -1   1   2 109440. 6072.68   1
   1  -1  -1  44845. 2493.73   1
  -1  -1   1  48931. 2713.45   1
  -1  -1   1  55530. 3079.36   1
   1   1  -1  53275. 2954.05   1
  -1   1   1  61044. 3388.47   1
  -1   1   0 114119. 6325.81   1
  -1  -1  -1  60008. 3326.65   1
  -1  -1  -1  59641. 3305.76   1
   1   1   1  61788. 3425.23   1
   1   1   1  67026. 3715.12   1
  -1   1  -1  63216. 3509.60   1
   1  -1   2 134753. 7473.68   1
  -1  -1  -2 148872. 8250.62   1
  -1  -1  -2 136341. 7554.71   1
   1   1   2 136341. 7556.38   1
   1   1   2 146616. 8126.98   1
  -1   1  -2 140434. 7790.30   1
   1  -1   3 233166.  12932.   1
  -1  -1  -3 192815.  10693.   1
   1   1   3 287218.  15915.  -1
  -1   1  -3 280284.  15539.   1
   1  -1   4  26717. 1494.57   1
  -1  -1  -4  24578. 1371.76   1
  -1  -1  -4  24428. 1366.75   1
   1   1   4  25330. 1416.04   1
   1   1   4  24010. 1341.69  -1
  -1   1  -4  25355. 1419.38  -1
  -1   1  -4  27168. 1518.80   1
   1  -1   5 165330. 9172.92   1
  -1  -1  -5 171595. 9523.80   1
   1   1   5 172682. 9573.92   1
  -1   1  -5 148872. 8263.15   1
   1  -1   6 170844. 9482.03   1
  -1  -1  -6 174854. 9707.59   1
  -1  -1  -6 184127.  10209.   1
   1   1   6 168087. 9323.30   1
   1   1   6 190392.  10568.   1
  -1   1  -6 158479. 8796.98  -1
   1  -1   7  10668. 612.781   1
   1  -1   7  10802. 620.049   1
  -1  -1  -7  10025. 579.866   1
  -1  -1  -7  10418. 596.574   1
   1   1   7  10125. 582.205   1
   1   1   7  10267. 589.640   1
  -1   1  -7  10952. 630.492   1
  -1   1  -7  10092. 583.207   1
   1  -1   8  65756. 3666.66   1
   1  -1   8  64812. 3614.03   1
  -1  -1  -8  68922. 3839.60   1
  -1  -1  -8  65581. 3660.82   1
   1   1   8  66658. 3716.79   1
   1   1   8  63241. 3526.31   1
  -1   1  -8  60242. 3364.24   1
  -1   1  -8  71662. 3996.65   1
   1  -1   9  40476. 2269.00   1
  -1  -1  -9  36516. 2055.14   1
  -1  -1  -9  42038. 2353.38   1
   1   1   9  38764. 2173.77   1
   1   1   9  39307. 2204.68   1
  -1   1  -9  41362. 2320.80   1
   1  -1  10  64929. 3625.73   1
   1  -1  10  62281. 3479.53   1
  -1  -1 -10  64127. 3579.78  -1
   1   1  10  66901. 3735.17  -1
   1   1  10  62924. 3516.29   1
  -1   1 -10  65096. 3639.93  -1
   1  -1  11 212364.  11796.   1
  -1  -1 -11 233500.  12966.   1
  -1  -1 -11 203174.  11295.   1
   1   1  11 240601.  13358.   1
   1   1  11 217377.  12072.   1
  -1   1 -11 219883.  12214.   1
   1  -1  12  20902. 1192.15  -1
  -1  -1 -12  19582. 1127.82   1
   1   1  12  20585. 1176.27   1
  -1   1 -12  19858. 1142.02   1
   1  -1  13 156140. 8688.38   1
  -1  -1 -13 156474. 8713.44   1
  -1  -1 -13 150125. 8349.20   1
   1   1  13 159565. 8872.17   1
   1   1  13 154720. 8604.84   1
  -1   1 -13 162239. 9030.90   1
   1  -1  14 205263.  11412.   1
  -1  -1 -14 229072.  12740.   1
  -1  -1 -14 223559.  12423.   1
   1   1  14 225981.  12556.   1
   1   1  14 218964.  12172.   1
  -1   1 -14 214870.  11947.   1
  -1  -1 -15  64845. 3644.94   1
  -1  -1 -15  61236. 3429.40   1
   1   1  15  63450. 3552.21   1
   1   1  15  64896. 3639.09   1
   1  -1  16 130409. 7258.97  -1
  -1  -1 -16 156391. 8721.80   1
  -1  -1 -16 161320. 8972.42   1
   1   1  16 164745. 9164.57   1
   1   1  16 167836. 9348.36   1
  -1   1 -16 160401. 8939.01   1
   1  -1  17 160735. 8955.71   1
  -1  -1 -17 159649. 8888.88   1
  -1  -1 -17 165664. 9231.40   1
   1   1  17 166834. 9289.88   1
   1   1  17 162991. 9072.67   1
  -1   1 -17 161905. 9022.55   1
   1  -1  18  28881. 1649.96   1
  -1  -1 -18  28262. 1624.89   1
  -1  -1 -18  29983. 1705.09   1
   1   1  18  26817. 1525.48   1
   1   1  18  29791. 1701.75   1
  -1   1 -18  29023. 1654.97  -1
  -1   1 -18  27853. 1601.50   1
   1  -1  19 120134. 6705.09   1
   1  -1  19 115622. 6451.96   1
  -1  -1 -19 128488. 7178.77   1
  -1  -1 -19 129908. 7241.43   1
   1   1  19 126232. 7046.78   1
  -1   1 -19 126483. 7065.16   1
  -1   1 -19 132748. 7403.50   1
   1  -1  20  40100. 2263.99   1
  -1  -1 -20  39089. 2228.90   1
  -1  -1 -20  42982. 2429.40   1
   1   1  20  38847. 2207.18   1
  -1   1 -20  41261. 2334.17   1
   1  -1  21  81621. 4574.77   1
   1  -1  21  84545. 4725.98   1
  -1  -1 -21  82790. 4651.62   1
  -1  -1 -21  86800. 4857.14   1
   1   1  21  77377. 4337.51  -1
  -1   1 -21  83383. 4668.33   1
  -1   1 -21  81019. 4551.37   1
   1  -1  22  42899. 2420.21   1
   1  -1  22  41487. 2354.22   1
  -1  -1 -22  43801. 2492.90   1
  -1  -1 -22  43325. 2450.29   1
   1   1  22  43809. 2482.87   1
  -1   1 -22  40852. 2327.48   1
  -1   1 -22  42949. 2429.40   1
   1  -1  23  21345. 1238.93   1
  -1  -1 -23  23910. 1375.10   1
  -1  -1 -23  27343. 1582.29   1
   1   1  23  22749. 1316.62   1
  -1   1 -23  23400. 1360.90  -1
   1  -1  24  58012. 3270.67   1
  -1  -1 -24  60192. 3385.13   1
  -1   1 -24  54929. 3094.40   1
  -1   1 -24  53216. 3012.53   1
   1  -1  25  19131. 1116.96   1
  -1  -1 -25  19833. 1165.41   1
   1   1  25  18346. 1074.35   1
  -1   1 -25  18363. 1083.54   1
  -1   1 -25  21136. 1229.74   1
   1  -1  26   53.10  33.350   1
  -1  -1 -26   54.99  47.460   1
   1   1  26   93.48  40.017   1
  -1   1 -26  167.92  46.215   1
   1  -1  27  53049. 2994.15   1
  -1  -1 -27  52740. 2969.92   1
  -1   1 -27  56667. 3203.84   1
  -1   1 -27  56934. 3203.00   1
   1   1  28  11378. 688.972   1
  -1   1 -28  11504. 701.336   1
   1   2 -28 1021.72 112.448   1
  -1   2  28 1197.99 126.065   1
   1  -2 -27 1388.47 125.898   1
   1  -2 -27 1290.73 130.743   1
  -1  -2  27 1385.96 131.662   1
   1   2 -27 1452.80 137.427   1
   1  -2 -26   25.20  25.731   1
   1  -2 -26  -81.60  36.249   1
  -1  -2  26    1.92  40.668   1
   1  -2 -25  14302. 840.434   1
  -1  -2  25  15781. 932.330   1
   1   2 -25  13584. 818.378   1
  -1   2  25  16007. 945.697   1
   1  -2 -24 2266.50 171.178   1
  -1  -2  24 2587.30 200.835   1
  -1  -2  24   16.55 898.078  -1
   1   2 -24 2275.69 185.547   1
   1  -2 -23  69022. 3869.67   1
   1  -2 -23  73266. 4126.14   1
  -1  -2  23  76215. 4283.20   1
  -1  -2  23  76566. 4287.38   1
   1   2 -23  71813. 4044.27   1
  -1   2  23  66800. 3758.56   1
  -1   2  23  75280. 4220.55   1
   1  -2 -22  27168. 1550.54   1
   1  -2 -22  26642. 1541.35   1
  -1  -2  22  23158. 1319.97   1
  -1  -2  22  26725. 1538.01   1
   1   2 -22  26132. 1496.24   1
   1   2 -22  26692. 1544.69   1
  -1   2  22  25831. 1477.86   1
  -1   2  22  25982. 1496.24   1
   1  -2 -21  26759. 1528.82   1
   1  -2 -21  28931. 1668.34   1
  -1  -2  21  27703. 1576.44   1
  -1  -2  21  30309. 1736.01   1
   1   2 -21  27669. 1595.65   1
   1   2 -21  30342. 1728.49   1
  -1   2  21  27636. 1588.14  -1
  -1   2  21  27452. 1566.41   1
   1  -2 -20  20267. 1187.13   1
   1  -2 -20  21136. 1215.54   1
  -1  -2  20  20610. 1182.12   1
   1   2 -20  22197. 1276.52   1
  -1   2  20  20267. 1178.78   1
  -1   2  20  19173. 1107.77   1
   1  -2 -19  15355. 894.736   1
   1  -2 -19  15455. 918.128   1
  -1  -2  19  14369. 834.753   1
  -1  -2  19  15915. 934.836  -1
   1   2 -19  15046. 879.698   1
   1   2 -19  14862. 885.546   1
  -1   2  19  15046. 886.382   1
  -1   2  19  15464. 903.090   1
   1  -2 -18  970.76  91.729   1
   1  -2 -18 1031.74 105.931   1
  -1  -2  18 1036.76  94.068  -1
  -1  -2  18 1053.47 106.934   1
   1   2 -18  857.14  98.830   1
   1   2 -18  958.23  95.154   1
  -1   2  18  789.72  88.722   1
  -1   2  18 1206.35 109.106   1
   1  -2 -17 120718. 6745.19   1
   1  -2 -17 123392. 6876.35  -1
  -1  -2  17 117126. 6538.84   1
   1   2 -17 117627. 6575.60   1
  -1   2  17 120217. 6708.43   1
  -1   2  17 114703. 6406.01   1
   1  -2 -16 3002.50 205.597   1
  -1  -2  16 2411.86 171.428   1
  -1  -2  16 2788.64 200.501   1
   1   2 -16 3067.67 221.303   1
  -1   2  16 2695.90 195.071   1
   1  -2 -15 171094. 9515.45  -1
   1  -2 -15 181955.  10134.   1
  -1  -2  15 166917. 9281.53   1
   1   2 -15 163408. 9089.38   1
  -1   2  15 170259. 9473.67   1
  -1   2  15 178697. 9941.51   1
   1  -2 -14  33408. 1903.09   1
   1  -2 -14  34837. 1968.25   1
  -1  -2  14  36157. 2045.11   1
  -1  -2  14  36249. 2043.44   1
   1   2 -14  34052. 1923.14   1
   1   2 -14  34018. 1934.00   1
  -1   2  14  33333. 1889.72   1
  -1   2  14  32197. 1827.90   1
   1  -2 -13 294653.  16358.   1
   1  -2 -13 324310.  18012.   1
  -1  -2  13 316625.  17577.   1
  -1  -2  13 283208.  15723.   1
   1   2 -13 260150.  14453.   1
   1   2 -13 304260.  16892.   1
  -1   2  13 299582.  16633.   1
  -1   2  13 294987.  16383.   1
   1  -2 -12 6724.30 417.794   1
   1  -2 -12 6583.95 398.579   1
  -1  -2  12 7193.81 431.495   1
  -1  -2  12 7200.49 435.756   1
   1   2 -12 6730.15 414.954   1
  -1   2  12 6670.00 407.268  -1
  -1   2  12 7845.44 475.355   1
   1  -2 -11 112531. 6278.19   1
   1  -2 -11 103425. 5762.73   1
  -1  -2  11 116541. 6485.37   1
  -1  -2  11 115121. 6410.19   1
   1   2 -11 108688. 6059.31  -1
   1   2 -11 101754. 5664.99   1
  -1   2  11 103258. 5753.54   1
  -1   2  11 104595. 5831.24   1
   1  -2 -10 2034.25 142.523   1
   1  -2 -10 2177.11 158.563   1
  -1  -2  10 1652.46 120.134   1
   1   2 -10 1554.72 113.450   1
   1   2 -10 1398.49 110.610   1
  -1   2  10 1800.33 131.078   1
  -1   2  10 1820.38 135.923   1
   1   2  -9 401420.  22256.   1
  -1   2   9 455806.  25280.   1
   1  -2  -8  47059. 2639.10   1
   1  -2  -8  45338. 2537.17   1
  -1  -2   8  45856. 2563.91  -1
  -1  -2   8  45096. 2522.14   1
   1   2  -8  46099. 2582.29   1
   1   2  -8  44428. 2482.87   1
  -1   2   8  46591. 2612.36   1
  -1   2   8  44252. 2478.69   1
   1  -2  -7 510108.  28279.   1
  -1  -2   7 503508.  27911.  -1
   1   2  -7 377694.  20944.   1
  -1   2   7 403508.  22373.   1
   1  -2  -6  63241. 3523.81   1
   1  -2  -6  68580. 3822.89   1
  -1  -2   6  67235. 3742.69   1
  -1  -2   6  67327. 3746.86   1
   1   2  -6  60443. 3364.24   1
   1   2  -6  60109. 3349.20   1
  -1   2   6  61412. 3421.88   1
   1  -2  -5  11303. 644.110   1
   1  -2  -5  11002. 630.743   1
   1   2  -5  11111. 632.247   1
  -1   2   5  10142. 582.957   1
  -1   2   5  10852. 618.546   1
   1  -2  -4 114536. 6365.07   1
  -1  -2   4 114536. 6355.05   1
  -1  -2   4 107017. 5939.01   1
   1   2  -4  81270. 4514.62  -1
  -1   2   4  81211. 4513.78   1
   1  -2  -3 195739.  10852.   1
  -1  -2   3 189891.  10526.   1
   1   2  -3 190894.  10585.   1
   1   2  -3 189306.  10493.   1
  -1   2   3 202840.  11253.  -1
   1  -2  -2  14862. 835.170   1
  -1  -2   2  16015. 893.065   1
   1   2  -2  15873. 886.382   1
  -1   2   2  15856. 891.394  -1
  -1   2   2  17978. 1009.19   1
   1  -2  -1 178697. 9908.09   1
   1  -2  -1 198914.  11028.   1
  -1  -2   1 187051.  10368.   1
   1   2  -1 224645.  12448.   1
   1   2  -1 235839.  13066.   1
  -1   2   1 193316.  10718.   1
   1  -2   0 1319.97  81.997   1
   1  -2   0 1172.93  75.773   1
  -1  -2   0 1025.90  59.799   1
  -1   2   0 1001.67  65.865   1
  -1   2   0 1063.49  68.906   1
   1  -2   1 270175.  14979.   1
   1  -2   1 335004.  18563.   1
  -1  -2  -1 283375.  15698.   1
  -1  -2  -1 303341.  16809.   1
   1   2   1 275940.  15288.   1
  -1   2  -1 272180.  15079.   1
   1  -2   2 243442.  13492.   1
  -1  -2  -2 266499.  14770.   1
  -1  -2  -2 274854.  15230.   1
   1   2   2 299081.  16575.   1
   1   2   2 265915.  14737.   1
   1  -2   3  84628. 4700.91   1
   1  -2   3  71754. 3988.30   1
  -1  -2  -3  71637. 3979.11   1
  -1  -2  -3  70526. 3914.78   1
   1   2   3  66433. 3688.38   1
   1   2   3  69014. 3832.91   1
  -1   2  -3  69382. 3856.30   1
  -1   2  -3  71938. 3996.65   1
   1  -2   4 6416.87 371.679   1
  -1  -2  -4 6675.85 381.119   1
  -1  -2  -4 7225.56 414.619   1
   1   2   4 7159.56 409.523   1
   1   2   4 7452.79 424.979   1
   1  -2   5 134419. 7461.98   1
   1  -2   5 130827. 7261.48   1
  -1  -2  -5 142022. 7884.70   1
   1   2   5 133333. 7401.83   1
  -1   2  -5 121637. 6754.38   1
  -1   2  -5 135255. 7512.11   1
   1  -2   6  57569. 3206.35   1
   1  -2   6  56875. 3169.59   1
  -1  -2  -6  61671. 3432.75   1
  -1  -2  -6  51771. 2888.89   1
   1   2   6  52832. 2945.69   1
   1   2   6  59190. 3297.41   1
  -1   2  -6  58220. 3246.45   1
  -1   2  -6  58713. 3271.51   1
   1  -2   7 305012.  16917.   1
   1  -2   7 301754.  16733.   1
   1   2   7 407435.  22590.   1
  -1   2  -7 348955.  19348.   1
   1  -2   8  13651. 780.283   1
   1  -2   8  16700. 949.038   1
  -1  -2  -8  13367. 769.841   1
  -1  -2  -8  13793. 786.131   1
   1   2   8  13492. 772.013   1
   1   2   8  14102. 805.931   1
  -1   2  -8  14160. 810.693   1
  -1   2  -8  14336. 820.718   1
   1  -2   9 133500. 7419.37   1
   1  -2   9 137260. 7629.90   1
  -1  -2  -9 124979. 6948.20   1
  -1  -2  -9 124812. 6947.36   1
   1   2   9 124394. 6918.96   1
   1   2   9 122139. 6790.30   1
  -1   2  -9 114620. 6379.28   1
  -1   2  -9 125397. 6975.77   1
   1  -2  10  40551. 2276.52   1
   1  -2  10  46174. 2587.30   1
  -1  -2 -10  41729. 2348.37   1
  -1  -2 -10  39916. 2238.93   1
   1   2  10  41529. 2331.66   1
   1   2  10  41387. 2323.31   1
  -1   2 -10  40743. 2290.72   1
  -1   2 -10  37744. 2121.97   1
   1  -2  11 3168.75 207.686   1
  -1  -2 -11 3187.97 215.789   1
  -1  -2 -11 3423.56 219.131   1
   1   2  11 3437.76 225.062   1
   1   2  11 3349.20 217.794   1
  -1   2 -11 3814.53 247.368   1
   1  -2  12  15338. 883.040   1
   1  -2  12  14820. 855.471   1
  -1  -2 -12  14954. 871.344   1
   1   2  12  14177. 822.723   1
  -1   2 -12  13684. 798.663   1
   1  -2  13 344528.  19123.   1
   1  -2  13 370175.  20543.   1
  -1  -2 -13 353550.  19616.   1
  -1  -2 -13 368588.  20459.   1
   1   2  13 351462.  19507.   1
   1   2  13 355221.  19716.   1
  -1   2 -13 331161.  18388.   1
   1  -2  14  83793. 4680.03   1
  -1  -2 -14  79465. 4451.96   1
  -1  -2 -14  85129. 4750.20   1
   1   2  14  80058. 4472.01   1
   1   2  14  81270. 4543.02   1
  -1   2 -14  87636. 4902.25   1
  -1  -2 -15 170844. 9498.74   1
  -1  -2 -15 169256. 9423.55   1
   1   2  15 163408. 9097.74   1
   1   2  15 168003. 9348.36   1
   1  -2  16  23860. 1366.75   1
  -1  -2 -16  21729. 1243.11   1
  -1  -2 -16  21119. 1225.56   1
   1   2  16  21604. 1237.26   1
   1   2  16  21612. 1245.61   1
  -1   2 -16  22732. 1311.61  -1
   1  -2  17  16600. 967.418   1
  -1  -2 -17  15355. 892.230   1
  -1  -2 -17  15221. 902.255   1
   1   2  17  15029. 880.534   1
   1   2  17  13851. 808.521   1
  -1   2 -17  14327. 848.788   1
   1  -2  18  -24.14  28.747   1
  -1  -2 -18   10.17  21.888   1
   1   2  18   93.48  31.629   1
   1   2  18  111.11  41.153   1
  -1   2 -18  104.51  34.946   1
   1  -2  19  39716. 2249.79   1
  -1  -2 -19  40702. 2299.08   1
  -1  -2 -19  38438. 2192.14   1
   1   2  19  38329. 2175.44  -1
   1   2  19  39340. 2220.55   1
  -1   2 -19  39866. 2267.33   1
   1  -2  20  15029. 883.875   1
  -1  -2 -20  12857. 775.939   1
  -1  -2 -20  14369. 842.104   1
   1   2  20  14478. 855.471   1
   1   2  20  13442. 786.716   1
  -1   2 -20  14545. 866.332   1
   1  -2  21  18488. 1077.69   1
  -1  -2 -21  19691. 1138.68   1
  -1  -2 -21  20100. 1177.94   1
   1   2  21  18546. 1069.34  -1
   1   2  21  17302. 1013.37   1
  -1   2 -21  20860. 1218.88   1
   1  -2  22 1078.53 110.359   1
  -1  -2 -22 1249.79 113.032   1
  -1   2 -22 1125.31 120.551   1
   1  -2  23  68162. 3830.41   1
  -1  -2 -23  72924. 4089.39  -1
  -1  -2 -23  66817. 3768.58   1
   1   2  23  72189. 4056.80   1
   1   2  23  75171. 4210.52   1
  -1   2 -23  68964. 3884.71   1
   1  -2  24 1418.54 132.331   1
  -1  -2 -24 1280.70 115.622   1
  -1   2 -24 1356.72 129.574   1
   1  -2  25  31378. 1794.48   1
  -1  -2 -25  29440. 1698.41   1
   1  -2  26   54.06  43.425   1
  -1  -2 -26   17.85  25.556   1
  -1  -2 -26  -57.90  24.879   1
   1   2  26   69.65  47.101   1
  -1   2 -26  149.87  44.678   1
   1  -2  27 4705.09 314.285   1
  -1  -2 -27 5375.93 347.201  -1
   1   2  27  12573. 755.054   1
  -1   2 -27  11337. 692.480   1
   1  -2  28 1424.39 129.156  -1
  -1  -2 -28 1055.14 114.119   1
   1   2  28 1595.65 145.697   1
  -1   2 -28 1835.42 158.814   1
   1  -3 -28  14795. 885.546   1
  -1  -3  28  15230. 899.749   1
   1   3 -28  17377. 1027.57   1
  -1   3  28  16032. 949.874   1
   1  -3 -27 4643.27 303.174   1
   1  -3 -27 4067.67 285.881   1
  -1  -3  27 3858.81 252.214   1
  -1  -3  27 3707.60 259.315   1
   1   3 -27 3812.03 274.519   1
  -1   3  27 4786.13 323.559   1
   1  -3 -26  10368. 621.136   1
   1  -3 -26  10351. 638.429   1
  -1  -3  26 9958.22 591.478   1
  -1  -3  26 9749.36 596.574   1
   1   3 -26  10476. 645.780  -1
  -1   3  26  10844. 659.899   1
   1  -3 -25 6478.69 424.310   1
  -1  -3  25 7026.73 429.991   1
   1   3 -25 6669.17 434.837   1
  -1   3  25 7117.79 451.462   1
   1  -3 -24  52038. 2928.99   1
  -1  -3  24  54486. 3076.86   1
  -1  -3  24  52623. 2956.56   1
   1   3 -24  55965. 3167.08   1
   1  -3 -23   85.21  37.744   1
   1  -3 -23  136.67  44.586   1
  -1  -3  23  195.07  62.197   1
   1   3 -23  129.99  43.818   1
  -1   3  23   71.24  46.249   1
   1  -3 -22 7633.24 468.671   1
   1  -3 -22 7249.78 465.831   1
  -1  -3  22 8696.73 524.227   1
  -1  -3  22 8629.90 533.918   1
   1   3 -22 7776.93 494.486   1
   1   3 -22 8546.36 521.804   1
  -1   3  22 8307.43 524.477  -1
   1  -3 -21 3925.64 263.074   1
  -1  -3  21 3802.84 254.971   1
  -1  -3  21 3939.85 274.018   1
   1   3 -21 3448.62 250.877   1
   1   3 -21 3970.76 266.082   1
  -1   3  21 3979.95 266.249   1
  -1   3  21 4420.21 299.749   1
   1  -3 -20  15004. 877.192   1
  -1  -3  20  15723. 913.951   1
  -1  -3  20  15013. 887.217   1
   1   3 -20  14586. 854.636   1
   1   3 -20  15739. 934.836   1
  -1   3  20  14804. 868.838   1
  -1   3  20  14520. 860.484   1
   1  -3 -19  25455. 1455.30   1
  -1  -3  19  26015. 1492.90   1
  -1  -3  19  25881. 1474.52   1
   1   3 -19  25581. 1478.70   1
   1   3 -19  25205. 1441.94   1
  -1   3  19  24670. 1415.20   1
  -1   3  19  23116. 1334.17   1
   1  -3 -18 4086.88 269.925   1
   1  -3 -18 3934.83 275.271   1
  -1  -3  18 4147.03 278.028   1
  -1  -3  18 4670.84 303.007   1
   1   3 -18 3347.53 226.148   1
   1   3 -18 3686.71 261.153   1
  -1   3  18 3538.01 242.523   1
  -1   3  18 4142.02 279.615   1
   1  -3 -17 5640.76 369.507   1
   1  -3 -17 4541.35 293.066   1
  -1  -3  17 4519.63 298.412   1
  -1   3  17 3912.28 263.074   1
  -1   3  17 4502.08 296.491   1
   1  -3 -16  58697. 3308.27   1
   1  -3 -16  56399. 3166.25   1
  -1  -3  16  57176. 3204.68   1
  -1  -3  16  57360. 3224.73   1
   1   3 -16  61387. 3443.61   1
   1   3 -16  58337. 3286.55   1
  -1   3  16  60217. 3383.46   1
   1  -3 -15  589.39  69.307   1
   1  -3 -15  576.61  75.213   1
  -1  -3  15  419.63  52.097   1
   1   3 -15  585.30  66.174   1
  -1   3  15  369.26  57.594   1
  -1   3  15  499.16  61.788   1
   1  -3 -14  30618. 1735.17   1
   1  -3 -14  29833. 1704.26   1
  -1  -3  14  32899. 1864.66   1
  -1  -3  14  29524. 1668.34   1
   1   3 -14  28254. 1614.87   1
   1   3 -14  30685. 1738.51   1
  -1   3  14  31128. 1769.42   1
  -1   3  14  28839. 1643.27   1
   1  -3 -13 2126.15 152.130   1
   1  -3 -13 1708.44 135.255   1
  -1  -3  13 1633.25 122.222   1
   1   3 -13 2339.18 164.912   1
  -1   3  13 2087.72 155.221   1
  -1   3  13 2700.92 192.732   1
   1  -3 -12 169925. 9448.61  -1
   1  -3 -12 166666. 9273.17   1
  -1  -3  12 156976. 8721.80  -1
  -1  -3  12 150543. 8370.92   1
   1   3 -12 155890. 8680.03   1
   1   3 -12 176859. 9832.91   1
  -1   3  12 158897. 8838.75   1
  -1   3  12 169925. 9456.97   1
   1  -3 -11 134837. 7510.44   1
  -1  -3  11 140100. 7792.81   1
   1   3 -11 136007. 7570.59   1
  -1   3  11 133166. 7410.18   1
  -1   3  11 140267. 7807.85   1
   1  -3 -10  27995. 1583.12   1
   1  -3 -10  26959. 1532.16   1
  -1  -3  10  27009. 1525.48   1
  -1  -3  10  29064. 1637.43   1
   1   3 -10  26825. 1522.14   1
   1   3 -10  27118. 1532.16   1
  -1   3  10  25129. 1430.24   1
  -1   3  10  27059. 1532.16   1
   1  -3  -9  10167. 592.982   1
  -1  -3   9 9866.32 571.846   1
   1   3  -9  10886. 630.409   1
  -1   3   9  10209. 601.253   1
   1  -3  -8 143943. 8005.00   1
   1  -3  -8 132164. 7348.36   1
  -1  -3   8 139682. 7759.39   1
  -1  -3   8 138012. 7665.82   1
   1   3  -8 128989. 7170.42   1
   1   3  -8 148872. 8270.67   1
  -1   3   8 135672. 7543.85   1
  -1   3   8 141353. 7861.31   1
   1  -3  -7 2624.89 169.340   1
   1  -3  -7 2637.42 175.355   1
  -1  -3   7 3017.54 187.886   1
   1   3  -7 3190.47 195.321   1
   1   3  -7 2928.15 186.048   1
  -1   3   7 2856.30 186.633   1
  -1   3   7 2804.51 180.284   1
   1  -3  -6 299331.  16600.   1
   1  -3  -6 273099.  15146.   1
  -1  -3   6 303341.  16817.   1
  -1  -3   6 247702.  13734.   1
   1   3  -6 258145.  14319.   1
   1   3  -6 254052.  14094.   1
  -1   3   6 269674.  14962.   1
  -1   3   6 263492.  14620.   1
   1  -3  -5  78346. 4359.23   1
  -1  -3   5  86884. 4825.39   1
  -1  -3   5  75388. 4190.47   1
   1   3  -5  77611. 4314.95   1
   1   3  -5  80902. 4497.91   1
  -1   3   5  78179. 4350.04   1
  -1   3   5  81771. 4552.21   1
   1  -3  -4 213701.  11855.   1
   1  -3  -4 251796.  13968.   1
  -1  -3   4 203592.  11287.   1
   1   3  -4 239348.  13275.   1
  -1   3   4 222974.  12364.   1
  -1   3   4 225230.  12498.   1
   1  -3  -3 3636.59 217.209  -1
  -1  -3   3 3742.69 217.794   1
  -1  -3   3 3605.68 210.443   1
   1   3  -3 3067.67 181.036   1
  -1   3   3 3782.79 225.814   1
   1  -3  -2 166834. 9256.47   1
   1  -3  -2 183375.  10175.   1
  -1  -3   2 162239. 8997.48   1
  -1  -3   2 179866. 9974.93   1
   1   3  -2 153717. 8521.29  -1
   1   3  -2 157895. 8755.21   1
  -1   3   2 162907. 9039.26   1
  -1   3   2 174018. 9657.47   1
   1  -3  -1 339432.  18814.   1
   1  -3  -1 390309.  21637.   1
  -1  -3   1 398746.  22097.   1
  -1   3   1 362322.  20084.   1
  -1   3   1 334085.  18513.   1
   1  -3   0 298078.  16525.   1
   1  -3   0 254887.  14127.   1
  -1  -3   0 307686.  17051.   1
  -1  -3   0 271011.  15013.   1
   1   3   0 258563.  14327.   1
   1   3   0 239766.  13283.   1
  -1   3   0 256976.  14244.   1
  -1   3   0 300919.  16675.   1
   1  -3   1 259148.  14369.   1
   1  -3   1 271178.  15038.   1
  -1  -3  -1 252548.  13993.   1
  -1  -3  -1 266750.  14779.   1
   1   3   1 283876.  15731.   1
  -1   3  -1 303174.  16800.   1
  -1   3  -1 302005.  16742.   1
   1  -3   2  20752. 1164.58   1
  -1  -3  -2  18028. 1005.85   1
   1  -3   3  24678. 1382.62   1
  -1  -3  -3  25347. 1414.37   1
  -1  -3  -3  25238. 1410.19   1
   1   3   3  22581. 1260.65   1
   1   3   3  22949. 1282.37   1
   1  -3   4  66207. 3685.04   1
   1  -3   4  68972. 3835.42   1
  -1  -3  -4  67911. 3776.94   1
  -1  -3  -4  70969. 3944.02   1
   1   3   4  52072. 2898.91   1
   1   3   4  64428. 3581.45   1
  -1   3  -4  52523. 2928.99   1
   1  -3   5  82874. 4608.18   1
   1  -3   5  85380. 4749.37   1
   1   3   5  77377. 4301.58   1
  -1   3  -5  78020. 4340.01   1
  -1   3  -5  74177. 4129.49   1
   1  -3   6 118463. 6584.79   1
   1  -3   6 134336. 7458.64   1
  -1  -3  -6 122389. 6800.33   1
   1   3   6 109941. 6109.43   1
   1   3   6 116708. 6484.54   1
  -1   3  -6 122389. 6799.49   1
  -1   3  -6 122222. 6791.14   1
   1  -3   7 9340.01 539.014   1
   1  -3   7 9448.61 547.284   1
  -1  -3  -7 9390.13 541.019   1
  -1  -3  -7 8905.59 520.384   1
   1   3   7 8763.57 509.607   1
   1   3   7 8158.72 475.020   1
  -1   3  -7 9072.67 528.487   1
  -1   3  -7 9482.03 548.370   1
   1  -3   8 291395.  16165.   1
  -1  -3  -8 323893.  17962.   1
   1   3   8 394319.  21863.   1
   1   3   8 363993.  20184.   1
  -1   3  -8 382372.  21211.   1
   1  -3   9  20844. 1182.12   1
   1  -3   9  23308. 1317.46   1
  -1  -3  -9  22164. 1263.16   1
  -1  -3  -9  21546. 1218.88  -1
   1   3   9  22114. 1253.13   1
   1   3   9  21119. 1198.83   1
  -1   3  -9  22348. 1267.33   1
  -1   3  -9  21011. 1193.82   1
   1  -3  10 162573. 9030.90   1
  -1  -3 -10 174937. 9732.66   1
  -1  -3 -10 168672. 9373.42   1
   1   3  10 163826. 9106.09   1
   1   3  10 162239. 9022.55   1
  -1   3 -10 158563. 8813.69   1
  -1   3 -10 152799. 8496.23   1
   1  -3  11 167836. 9331.65   1
   1  -3  11 165580. 9206.34   1
  -1  -3 -11 178279. 9908.09  -1
  -1  -3 -11 167920. 9348.36   1
   1   3  11 175606. 9766.07   1
   1   3  11 168003. 9340.01   1
  -1   3 -11 169841. 9440.26   1
  -1   3 -11 161905. 9005.84   1
   1  -3  12  37811. 2130.32   1
   1  -3  12  37995. 2135.34   1
  -1  -3 -12  35965. 2036.76   1
   1   3  12  35873. 2024.23   1
  -1   3 -12  36717. 2075.19   1
  -1   3 -12  37535. 2116.12  -1
   1  -3  13  29198. 1655.80   1
   1  -3  13  30860. 1741.85   1
  -1  -3 -13  28881. 1649.12   1
  -1  -3 -13  30067. 1700.92   1
   1   3  13  29181. 1655.80   1
   1   3  13  29006. 1646.61   1
  -1   3 -13  29891. 1694.23   1
  -1   3 -13  30585. 1737.68   1
   1  -3  14  66650. 3731.83   1
   1  -3  14  64327. 3597.32   1
  -1  -3 -14  65347. 3657.47   1
   1   3  14  60326. 3383.46   1
   1   3  14  61930. 3470.34   1
  -1   3 -14  62214. 3491.22   1
  -1   3 -14  62832. 3520.46   1
   1  -3  15 2734.33 191.061   1
  -1  -3 -15 3051.79 218.045   1
  -1  -3 -15 3045.11 205.179   1
   1   3  15 2881.37 205.931   1
   1   3  15 2791.98 193.149   1
  -1   3 -15 2477.86 176.524   1
   1  -3  16  10443. 615.121   1
   1  -3  16  10426. 621.637   1
  -1  -3 -16  10050. 596.658   1
  -1  -3 -16  10050. 612.197   1
  -1   3 -16 9841.26 596.658   1
  -1   3 -16  10576. 629.657   1
   1  -3  17  11287. 661.821   1
   1  -3  17  11788. 699.164   1
  -1  -3 -17  12080. 727.819   1
  -1  -3 -17  11696. 688.721   1
   1   3  17  11888. 700.668  -1
   1   3  17  11896. 708.019   1
  -1   3 -17  11621. 698.328   1
  -1   3 -17  10869. 647.201   1
   1  -3  18 4682.54 306.265  -1
   1  -3  18 4424.39 282.038   1
  -1  -3 -18 4571.42 310.693   1
  -1  -3 -18 5037.59 320.300   1
   1   3  18 4842.94 318.379   1
   1   3  18 4680.03 300.334   1
  -1   3 -18 4226.40 279.198   1
  -1   3 -18 5155.38 340.183   1
   1  -3  19  75180. 4203.00   1
   1  -3  19  76324. 4279.03   1
  -1  -3 -19  80468. 4521.30   1
  -1  -3 -19  79206. 4430.24   1
   1   3  19  81328. 4548.03   1
   1   3  19  82281. 4611.52   1
  -1   3 -19  80501. 4506.26   1
  -1   3 -19  79649. 4470.34  -1
   1  -3  20 2104.43 154.135   1
   1  -3  20 1805.34 148.956   1
  -1  -3 -20 2458.64 178.947   1
   1   3  20 1659.15 143.525   1
   1   3  20 2214.70 163.575   1
  -1   3 -20 2332.50 173.350   1
  -1   3 -20 1944.86 161.905   1
   1  -3  21 7918.96 491.228   1
   1   3  21  18371. 1072.68   1
   1   3  21  18454. 1066.00   1
  -1   3 -21  19023. 1115.29   1
   1  -3  22  12139. 725.229   1
   1  -3  22  13818. 805.931   1
  -1  -3 -22  14302. 857.977   1
  -1  -3 -22  12581. 743.358   1
   1   3  22  13517. 792.564   1
   1   3  22  13417. 800.083   1
  -1   3 -22  14085. 843.775   1
  -1   3 -22  13133. 779.197   1
   1  -3  23  285.88  50.476   1
  -1  -3 -23  388.39  72.556   1
  -1  -3 -23  336.17  57.744   1
   1   3  23  230.83  53.718   1
   1   3  23  302.17  54.236   1
  -1   3 -23  187.38  49.190   1
  -1   3 -24  18872. 1110.27   1
   1  -3  25  23701. 1370.93   1
  -1  -3 -25  23743. 1381.79   1
   1   3  25  24127. 1395.15   1
  -1   3 -25  24553. 1425.23   1
   1   3  26  225.48  60.042   1
   1  -3  27 6583.95 420.885   1
  -1  -3 -27 6395.15 417.376   1
  -1  -3 -27 5830.40 370.342   1
   1  -3  28 9273.17 568.003   1
  -1  -3 -28 8922.30 556.975   1
   1   3  28 8143.69 511.946   1
  -1   3 -28 9557.22 592.648   1
   1  -4 -28  13175. 792.982   1
  -1  -4  28  13241. 790.475   1
   1   4 -28  13317. 802.840   1
  -1   4  28  15188. 903.090   1
   1  -4 -27  151.46  54.461   1
   1  -4 -27   89.64  40.309   1
  -1  -4  27   96.57  48.321   1
   1   4 -27  104.18  42.732   1
  -1   4  27   62.60  54.252   1
   1  -4 -26  65681. 3704.26  -1
   1  -4 -26  62673. 3517.12   1
  -1  -4  26  64887. 3632.41  -1
   1   4 -26  67210. 3798.66   1
  -1   4  26  64185. 3615.70   1
   1  -4 -25  12448. 754.636   1
  -1  -4  25  12799. 767.334   1
  -1  -4  25  11487. 675.521   1
   1   4 -25  12640. 766.165   1
  -1   4  25  12197. 732.998   1
   1  -4 -24  29206. 1664.16  -1
   1  -4 -24  29081. 1677.53   1
  -1  -4  24  28145. 1599.83   1
  -1  -4  24  30785. 1762.74   1
   1   4 -24  29958. 1725.98   1
  -1   4  24  28889. 1659.15   1
   1  -4 -23  16642. 988.303   1
   1  -4 -23  16800. 977.443   1
  -1  -4  23  18680. 1076.86   1
  -1  -4  23  18279. 1071.01   1
   1   4 -23  16884.  999.16   1
  -1   4  23  16124. 951.545   1
   1  -4 -22 5672.51 360.651   1
   1  -4 -22 4820.38 330.326   1
  -1  -4  22 6103.59 394.653   1
  -1  -4  22 5243.94 331.161   1
   1   4 -22 5740.18 367.000   1
   1   4 -22 5655.80 375.021   1
  -1   4  22 5657.47 369.173   1
  -1   4  22 5479.53 351.963   1
  -1  -4  21  49916. 2819.55   1
   1   4 -21  50017. 2834.58   1
  -1   4  21  49607. 2796.99   1
  -1   4  21  46759. 2646.61   1
   1  -4 -20  84545. 4730.99   1
  -1  -4  20  80184. 4494.57   1
  -1  -4  20  86633. 4838.76   1
   1   4 -20  78062. 4370.92   1
   1   4 -20  78463. 4408.52   1
  -1   4  20  78379. 4391.81   1
   1  -4 -19  425.73  71.896   1
  -1  -4  19  672.93  82.180   1
  -1  -4  19  570.34  68.463   1
   1   4 -19  757.23  82.631   1
   1   4 -19  791.14  91.562   1
  -1   4  19  574.10  71.078   1
  -1   4  19  842.94  93.818   1
   1  -4 -18 179616.  10008.   1
   1  -4 -18 174687. 9715.95   1
  -1  -4  18 171345. 9540.51   1
   1   4 -18 172765. 9615.70   1
   1   4 -18 175522. 9782.78   1
  -1   4  18 178362. 9933.16   1
  -1   4  18 167168. 9306.59   1
   1  -4 -17  305.18  58.830   1
  -1  -4  17  277.44  47.778   1
  -1  -4  17  261.40  58.914   1
   1   4 -17  337.34  62.013   1
   1   4 -17  236.51  46.491   1
   1  -4 -16  712.36  88.805   1
   1  -4 -16  773.85  78.070   1
  -1  -4  16  765.41  77.193   1
  -1  -4  16  931.49  94.486   1
   1   4 -16  821.22  83.191   1
   1   4 -16  595.24  73.751   1
  -1   4  16  846.28  90.810   1
   1  -4 -15  30326. 1720.97   1
  -1  -4  15  31838. 1800.33   1
  -1  -4  15  34227. 1940.68   1
   1   4 -15  30535. 1742.69   1
   1   4 -15  31236. 1771.09   1
   1  -4 -14  25931. 1487.88   1
   1  -4 -14  25146. 1433.58   1
  -1  -4  14  25397. 1448.62   1
  -1  -4  14  25739. 1461.15   1
   1   4 -14  26132. 1486.21  -1
   1   4 -14  26441. 1514.62   1
  -1   4  14  23759. 1360.90   1
  -1   4  14  25915. 1483.71   1
   1  -4 -13 194820.  10844.   1
   1  -4 -13 194737.  10827.   1
  -1  -4  13 191980.  10668.   1
  -1  -4  13 189056.  10501.   1
   1   4 -13 190894.  10610.   1
  -1   4  13 194570.  10827.  -1
  -1   4  13 199499.  11094.   1
   1  -4 -12 205012.  11395.   1
   1  -4 -12 199833.  11119.   1
  -1  -4  12 208270.  11571.   1
  -1  -4  12 200919.  11161.   1
   1   4 -12 200334.  11128.   1
   1   4 -12 203592.  11320.   1
  -1   4  12 191311.  10635.   1
   1  -4 -11  10017. 597.326   1
  -1  -4  11 9356.72 551.127   1
   1   4 -11  10067. 595.237   1
  -1   4  11 9899.74 585.797   1
   1  -4 -10 420969.  23350.   1
   1  -4 -10 392564.  21788.  -1
  -1  -4  10 403091.  22356.   1
  -1  -4  10 382205.  21195.   1
   1   4 -10 362072.  20092.   1
   1   4 -10 396240.  21972.   1
  -1   4  10 419548.  23275.   1
  -1   4  10 403843.  22406.   1
   1  -4  -9  27151. 1536.34   1
   1  -4  -9  24578. 1398.49   1
  -1  -4   9  28287. 1594.82   1
  -1  -4   9  28237. 1588.97   1
   1   4  -9  25606. 1446.11   1
   1   4  -9  26984. 1525.48   1
  -1   4   9  26917. 1522.97   1
  -1   4   9  25848. 1469.51   1
   1  -4  -8 118379. 6586.46   1
   1  -4  -8 113283. 6308.26   1
  -1  -4   8 112865. 6275.68   1
  -1  -4   8 116875. 6497.90   1
   1   4  -8 111612. 6209.69   1
   1   4  -8 118630. 6597.32   1
  -1   4   8 110192. 6137.84   1
  -1   4   8 111612. 6213.03   1
   1  -4  -7  77444. 4319.96   1
   1  -4  -7  80451. 4482.87   1
  -1  -4   7  80434. 4475.35   1
  -1  -4   7  79674. 4435.25   1
   1   4  -7  83793. 4664.16   1
   1   4  -7  80610. 4487.88   1
  -1   4   7  79281. 4422.72   1
  -1   4   7  81512. 4542.18   1
   1  -4  -6  82264. 4580.61   1
  -1  -4   6  76266. 4243.94   1
  -1  -4   6  81813. 4549.70   1
   1   4  -6  74361. 4139.51   1
   1   4  -6  77636. 4320.80   1
  -1   4   6  76667. 4274.85   1
   1  -4  -5  61178. 3411.86   1
   1  -4  -5  60033. 3347.53   1
  -1  -4   5  68170. 3791.98   1
  -1  -4   5  58220. 3242.27   1
   1   4  -5  62088. 3456.14   1
   1   4  -5  58413. 3253.97  -1
  -1   4   5  59240. 3304.09   1
   1  -4  -4 331412.  18379.   1
   1  -4  -4 380868.  21119.   1
  -1  -4   4 373433.  20702.   1
   1   4  -4 298412.  16541.   1
   1   4  -4 309273.  17143.   1
  -1   4   4 343358.  19039.   1
  -1   4   4 312030.  17302.   1
   1  -4  -3 135088. 7500.41   1
  -1  -4   3 142356. 7893.89   1
  -1  -4   3 146032. 8103.58   1
   1   4  -3 129156. 7168.75   1
   1   4  -3 142272. 7892.22   1
  -1   4   3 142606. 7918.12   1
  -1   4   3 137761. 7649.95   1
  -1  -4   2 502589.  27845.   1
  -1  -4   2 443692.  24586.   1
   1   4  -2 540935.  29975.   1
   1   4  -2 504177.  27936.   1
  -1   4   2 461069.  25556.   1
   1  -4  -1  98914. 5495.40   1
  -1  -4   1  95071. 5276.52   1
  -1  -4   1  97744. 5422.72   1
   1   4  -1 103342. 5731.82   1
   1   4  -1 102339. 5674.18   1
  -1   4   1 102924. 5715.95   1
   1  -4   0  18104. 1017.54   1
  -1  -4   0  15280. 855.471   1
  -1  -4   0  14812. 831.244   1
   1   4   0  15388. 861.319   1
   1   4   0  15205. 849.623   1
  -1   4   0  16241. 913.951   1
   1  -4   1  32272. 1803.67   1
  -1  -4  -1  31629. 1760.23   1
  -1  -4  -1  29850. 1663.32  -1
   1   4   1  30459. 1696.74   1
   1   4   1  29833. 1661.65   1
  -1   4  -1  33074. 1844.61   1
   1  -4   2 316040.  17519.   1
   1  -4   2 313701.  17393.   1
  -1  -4  -2 346783.  19215.   1
  -1  -4  -2 297493.  16491.   1
   1   4   2 304093.  16850.   1
   1   4   2 282623.  15664.   1
  -1   4  -2 325146.  18020.   1
  -1   4  -2 295906.  16408.  -1
   1  -4   3 160067. 8880.53   1
   1  -4   3 167418. 9289.88   1
  -1  -4  -3 167753. 9306.59   1
  -1  -4  -3 152799. 8479.52   1
   1   4   3 147535. 8188.80   1
   1   4   3 157477. 8738.50   1
  -1   4  -3 161153. 8939.01   1
  -1   4  -3 155472. 8629.90   1
   1  -4   4 224394.  12448.   1
   1  -4   4 220551.  12239.   1
  -1  -4  -4 196742.  10911.   1
  -1  -4  -4 200418.  11111.   1
   1   4   4 215539.  11955.   1
  -1   4  -4 206683.  11470.   1
  -1   4  -4 202590.  11236.   1
   1  -4   5   62.76  15.271   1
   1  -4   5   74.38  22.423   1
  -1  -4  -5   86.80  20.618   1
   1   4   5  217.96  26.541   1
  -1   4  -5  182.96  25.731   1
   1  -4   6  616.87  56.441   1
  -1  -4  -6  528.74  49.373   1
  -1  -4  -6  516.21  47.569   1
   1   4   6  603.01  52.022   1
  -1   4  -6  518.63  50.510   1
  -1   4  -6  659.65  57.753   1
  -1  -4  -7  28087. 1583.96   1
  -1  -4  -7  26617. 1496.24   1
   1   4   7  25088. 1416.87   1
   1   4   7  27251. 1537.17   1
  -1   4  -7  27995. 1578.95   1
   1  -4   8  58204. 3247.28   1
   1  -4   8  58897. 3289.89   1
  -1  -4  -8  53475. 2993.31   1
  -1   4  -8  53809. 3010.86   1
  -1   4  -8  56825. 3173.76   1
   1  -4   9  36023. 2020.88   1
   1  -4   9  33392. 1878.03   1
  -1  -4  -9  35297. 1982.45   1
  -1  -4  -9  38463. 2173.77   1
   1   4   9  31253. 1760.23   1
   1   4   9  32974. 1858.81   1
  -1   4  -9  31495. 1776.94   1
  -1   4  -9  35748. 2010.86   1
   1  -4  10  52356. 2930.66   1
  -1  -4 -10  54904. 3070.17   1
  -1  -4 -10  48379. 2715.95   1
   1   4  10  55171. 3090.22   1
   1   4  10  52506. 2940.68   1
  -1   4 -10  56007. 3135.34   1
   1  -4  11 6473.68 391.311   1
   1  -4  11 6335.83 379.782   1
  -1  -4 -11 6744.35 415.371   1
  -1  -4 -11 6311.61 379.949   1
   1   4  11 5965.74 365.079   1
   1   4  11 5724.30 352.882   1
  -1   4 -11 6030.90 370.092   1
  -1   4 -11 5473.68 336.508   1
   1  -4  12 220301.  12231.   1
   1  -4  12 231412.  12849.  -1
  -1  -4 -12 218296.  12139.   1
   1   4  12 237009.  13166.   1
  -1   4 -12 239265.  13292.   1
  -1   4 -12 204010.  11337.   1
   1  -4  13 207435.  11520.   1
  -1  -4 -13 221220.  12289.   1
  -1  -4 -13 217460.  12097.   1
   1   4  13 216207.  12013.   1
   1   4  13 213784.  11880.   1
  -1   4 -13 219549.  12197.   1
  -1   4 -13 213534.  11871.  -1
   1  -4  14 7828.73 466.833   1
  -1  -4 -14 8040.09 496.073   1
  -1  -4 -14 8317.45 498.412   1
   1   4  14 8487.88 511.361   1
   1   4  14 8680.03 524.143   1
  -1   4 -14 9114.44 547.034   1
   1  -4  15  36408. 2060.15   1
   1  -4  15  35489. 2000.83  -1
   1   4  15  36032. 2041.77   1
   1   4  15  36717. 2076.86   1
  -1   4 -15  34703. 1970.76   1
  -1   4 -15  33066. 1876.36   1
   1  -4  16 3228.07 220.635   1
  -1  -4 -16 3128.65 214.620   1
  -1  -4 -16 3130.32 225.814   1
   1   4  16 3047.62 213.701  -1
   1   4  16 3421.05 230.994   1
  -1   4 -16 2720.97 197.995   1
   1  -4  17 3832.91 248.872   1
   1  -4  17 4016.70 265.580   1
  -1  -4 -17 3337.51 242.606   1
  -1  -4 -17 3736.00 247.619   1
   1   4  17 3279.86 222.723   1
   1   4  17 3782.79 258.396   1
  -1   4 -17 3883.87 266.332   1
  -1   4 -17 4143.69 274.937   1
   1  -4  18 234670.  13049.   1
   1  -4  18 215037.  11947.   1
  -1  -4 -18 242773.  13492.   1
  -1  -4 -18 241019.  13409.   1
   1   4  18 226232.  12581.   1
   1   4  18 226900.  12615.   1
  -1   4 -18 241604.  13425.   1
  -1   4 -18 222807.  12398.   1
   1  -4  19 4233.91 273.350   1
  -1  -4 -19 4412.69 303.425   1
  -1  -4 -19 4217.21 277.109   1
   1   4  19 4436.92 299.164   1
   1   4  19 4509.60 292.230   1
  -1   4 -19 4071.01 272.347   1
   1  -4  20 118713. 6615.70   1
   1  -4  20 115372. 6441.10   1
  -1  -4 -20 114620. 6391.81   1
   1   4  20 112531. 6277.35   1
   1   4  20 111027. 6205.51   1
  -1   4 -20 112698. 6301.58   1
  -1   4 -20 112782. 6294.90  -1
   1  -4  21 3154.55 232.331   1
   1  -4  21 2741.85 189.891   1
  -1  -4 -21 3441.93 250.626   1
  -1  -4 -21 2594.82 188.471   1
   1   4  21 3664.16 246.115   1
   1   4  21 2955.72 215.789   1
  -1   4 -21 2873.85 208.354   1
  -1   4 -21 3258.14 236.758   1
   1  -4  22 1297.41 120.885   1
  -1  -4 -22 1060.15 113.200   1
   1   4  22 1146.20 105.347   1
   1   4  22 1293.23 123.225   1
  -1   4 -22 1308.27 126.232   1
   1  -4  23  26065. 1497.91   1
   1  -4  23  26408. 1502.92   1
  -1  -4 -23  26048. 1491.23   1
  -1  -4 -23  24745. 1437.76   1
   1   4  23  27519. 1581.45   1
  -1   4 -23  25163. 1459.48   1
   1  -4  24  50702. 2862.15   1
  -1  -4 -24  52105. 2935.67   1
  -1  -4 -24  50334. 2856.30   1
  -1   4 -24  55288. 3128.65   1
   1  -4  25 3642.44 254.302   1
   1  -4  25 3375.10 224.561   1
  -1  -4 -25 3471.17 254.553   1
   1   4  25 3188.80 232.080   1
  -1   4 -25 3401.00 247.452   1
   1  -4  26  33977. 1919.80   1
   1  -4  26  35923. 2045.11   1
  -1  -4 -26  35681. 2026.73   1
  -1  -4 -26  32272. 1854.63   1
   1   4  26  34570. 1974.94   1
  -1   4 -26  33567. 1923.97   1
   1  -4  27   59.35  50.944   1
  -1  -4 -27   37.95  31.462   1
  -1  -4 -27   82.68  35.180   1
   1   4  27 -105.35  52.022   1
  -1   4 -27  -31.47  27.987   1
  -1  -4 -28  16541. 980.784   1
   1   4  28  17761. 1048.45   1
   1  -5 -28  11395. 690.308   1
  -1   5  28  13367. 804.510   1
   1   5 -27  22272. 1299.92   1
  -1   5  27  23116. 1340.02   1
   1  -5 -26 1920.63 149.791   1
  -1  -5  26 1705.93 153.717   1
   1   5 -26 2530.49 201.671   1
  -1   5  26 2510.44 198.245   1
   1  -5 -25  59064. 3339.18   1
  -1  -5  25  61403. 3441.10  -1
  -1  -5  25  61529. 3466.16   1
   1   5 -25  62038. 3502.08   1
  -1   5  25  53016. 2997.49   1
   1  -5 -24 1282.37 131.078   1
   1  -5 -24 1384.29 118.212   1
  -1  -5  24 1149.54 120.301   1
   1   5 -24 1456.14 137.510   1
  -1   5  24 1293.23 124.394   1
   1  -5 -23  15430. 919.799   1
   1  -5 -23  15606. 912.280   1
  -1  -5  23  15639. 906.432   1
  -1  -5  23  16349. 965.747   1
  -1   5  23  14937. 883.875   1
   1  -5 -22  32381. 1841.27   1
   1  -5 -22  27995. 1617.38   1
  -1  -5  22  29515. 1690.06   1
  -1  -5  22  29340. 1665.83   1
  -1   5  22  32515. 1854.63   1
  -1   5  22  28463. 1636.59   1
   1  -5 -21  14478. 866.332   1
   1  -5 -21  13835. 814.619   1
  -1  -5  21  12999. 759.648   1
   1   5 -21  13467. 795.906   1
   1   5 -21  14687. 877.192   1
  -1   5  21  13108. 778.028   1
  -1   5  21  14035. 833.917   1
   1  -5 -20  16433. 958.228   1
   1  -5 -20  16174. 959.063   1
  -1  -5  20  16683. 964.076   1
  -1  -5  20  15848. 929.824   1
   1   5 -20  16241. 948.203   1
   1   5 -20  16842. 992.480   1
  -1   5  20  18229. 1061.82   1
  -1   5  20  16466. 969.088   1
   1  -5 -19 234837.  13066.   1
   1  -5 -19 233500.  12982.   1
  -1  -5  19 223559.  12423.   1
   1   5 -19 223475.  12423.   1
  -1   5  19 223225.  12414.   1
  -1   5  19 243275.  13525.   1
   1  -5 -18  303.84  57.920   1
   1  -5 -18  531.24  65.489   1
  -1  -5  18  405.68  58.129   1
  -1  -5  18  473.02  64.695   1
   1   5 -18  372.93  58.037   1
   1   5 -18  532.08  73.133   1
  -1   5  18  476.77  75.982   1
  -1   5  18  445.28  65.497   1
   1  -5 -17  70008. 3936.50  -1
   1  -5 -17  70225. 3934.00   1
  -1  -5  17  74829. 4182.12  -1
  -1  -5  17  77920. 4365.08   1
   1   5 -17  72389. 4054.30   1
   1   5 -17  71646. 4023.39   1
  -1   5  17  71980. 4037.59   1
  -1   5  17  63166. 3550.54   1
   1  -5 -16  18363. 1074.35   1
   1  -5 -16  20267. 1166.25   1
  -1  -5  16  19766. 1142.02   1
   1   5 -16  20092. 1166.25   1
  -1   5  16  19073. 1105.26   1
  -1  -5  15 1615.70 130.493   1
  -1  -5  15 1504.59 116.959   1
  -1   5  15 1573.93 134.837   1
   1  -5 -14  20702. 1198.83   1
  -1  -5  14  19666. 1121.97   1
   1  -5 -13 113367. 6322.47  -1
   1  -5 -13 113534. 6336.67   1
  -1  -5  13 114286. 6363.40   1
   1  -5 -12  56951. 3193.81   1
   1  -5 -12  54102. 3044.27   1
  -1  -5  12  54645. 3056.81   1
  -1  -5  12  56667. 3176.27   1
  -1   5  12  52506. 2949.87   1
  -1   5  12  56274. 3164.58   1
   1  -5 -11 114954. 6411.02   1
  -1  -5  11 119465. 6653.29   1
  -1  -5  11 117794. 6550.54   1
  -1   5  11 104511. 5828.73   1
   1  -5 -10 9841.26 580.785   1
   1  -5 -10  10894. 643.274   1
  -1  -5  10  11128. 643.358   1
  -1  -5  10  10576. 617.460   1
   1  -5  -9  63542. 3557.22   1
   1  -5  -9  62824. 3512.95   1
  -1  -5   9  69699. 3885.54   1
  -1  -5   9  66399. 3707.60   1
  -1   5   9  60986. 3416.04   1
  -1   5   9  66992. 3745.19   1
   1  -5  -8  49499. 2772.76  -1
  -1  -5   8  49557. 2767.75   1
  -1   5   8  50685. 2847.95   1
   1  -5  -7 2385.13 159.482   1
   1  -5  -7 2244.78 153.467   1
  -1  -5   7 2491.23 160.735   1
  -1  -5   7 2206.35 142.189   1
   1  -5  -6  17644. 1004.18   1
   1  -5  -6  17402. 989.974   1
  -1  -5   6  18145. 1026.73   1
  -1  -5   6  18738. 1055.97   1
   1   5  -6  17318. 980.784   1
   1   5  -6  16633. 946.532   1
  -1   5   6  16742. 958.228   1
  -1   5   6  16107. 919.799   1
   1  -5  -5 262823.  14578.   1
   1  -5  -5 268254.  14879.   1
  -1  -5   5 306349.  16984.   1
   1   5  -5 304427.  16876.   1
   1   5  -5 277694.  15405.   1
  -1   5   5 329239.  18262.   1
  -1   5   5 316040.  17535.  -1
   1  -5  -4  18354. 1038.43   1
   1  -5  -4  18028. 1021.72   1
  -1  -5   4  18396. 1036.76   1
  -1  -5   4  15029. 846.282   1
   1   5  -4  18187. 1023.39   1
   1   5  -4  15121. 857.142   1
  -1   5   4  17001. 967.418   1
  -1   5   4  17043. 967.418   1
   1  -5  -3 190392.  10568.   1
   1  -5  -3 210359.  11679.   1
  -1  -5   3 216959.  12030.   1
   1   5  -3 195990.  10869.   1
  -1   5   3 221470.  12289.   1
  -1   5   3 215455.  11955.   1
   1  -5  -2 347117.  19248.   1
   1  -5  -2 334586.  18555.  -1
  -1  -5   2 358061.  19850.   1
  -1  -5   2 324645.  17995.   1
   1   5  -2 314536.  17435.   1
   1   5  -2 313617.  17385.   1
  -1   5   2 288387.  15990.   1
  -1   5   2 325814.  18070.   1
   1  -5  -1 217544.  12063.   1
   1  -5  -1 202172.  11220.   1
  -1  -5   1 216374.  11997.   1
  -1  -5   1 207101.  11487.   1
   1   5  -1 193901.  10752.   1
   1   5  -1 207936.  11529.   1
  -1   5   1 209941.  11646.   1
  -1   5   1 206182.  11437.   1
   1  -5   0  93149. 5182.12  -1
   1  -5   0 103926. 5774.43   1
  -1  -5   0 100585. 5581.45   1
  -1  -5   0  91395. 5075.18   1
   1   5   0 103592. 5747.70   1
   1   5   0 101002. 5607.35   1
  -1   5   0 100585. 5589.80   1
  -1   5   0  98830. 5492.89   1
   1  -5   1 449122.  24896.   1
   1  -5   1 429824.  23826.   1
  -1  -5  -1 455221.  25230.   1
  -1  -5  -1 472431.  26174.   1
   1   5   1 454636.  25188.  -1
   1   5   1 413032.  22891.   1
  -1   5  -1 372264.  20635.   1
  -1   5  -1 435672.  24144.   1
   1  -5   2 116959. 6498.74   1
   1  -5   2 113701. 6319.96  -1
  -1  -5  -2 101838. 5654.97   1
  -1  -5  -2 103676. 5756.05   1
   1   5   2 101086. 5612.36   1
   1   5   2 109941. 6105.26   1
  -1   5  -2 112782. 6263.15   1
  -1   5  -2 117460. 6519.63   1
   1  -5   3 372681.  20668.   1
   1  -5   3 343525.  19048.   1
  -1  -5  -3 389724.  21604.   1
  -1  -5  -3 410108.  22732.   1
   1   5   3 405848.  22498.   1
   1   5   3 367919.  20401.   1
  -1   5  -3 344026.  19073.   1
  -1   5  -3 384377.  21312.   1
   1  -5   4 187134.  10393.   1
   1  -5   4 201336.  11170.   1
  -1  -5  -4 168839. 9373.42   1
   1   5   4 189390.  10510.   1
  -1   5  -4 201671.  11195.   1
  -1   5  -4 211194.  11713.   1
   1  -5   5 477276.  26449.  -1
   1  -5   5 495655.  27477.   1
  -1  -5  -5 447117.  24787.  -1
  -1  -5  -5 475104.  26332.   1
   1   5   5 493400.  27352.   1
   1   5   5 451044.  25004.   1
  -1   5  -5 398245.  22080.   1
  -1   5  -5 402840.  22331.   1
   1  -5   6  59064. 3298.24   1
   1  -5   6  61069. 3402.67   1
  -1  -5  -6  59223. 3302.42   1
  -1  -5  -6  66165. 3690.05   1
   1   5   6  61562. 3436.09   1
   1   5   6  64018. 3568.92   1
  -1   5  -6  61094. 3412.69   1
  -1   5  -6  61713. 3441.10   1
   1  -5   7  68262. 3808.68   1
   1  -5   7  65689. 3659.98   1
  -1  -5  -7  59666. 3331.66   1
  -1  -5  -7  59766. 3340.85   1
   1   5   7  58454. 3263.15  -1
   1   5   7  69791. 3894.73   1
  -1   5  -7  64611. 3609.85   1
  -1   5  -7  62063. 3463.66   1
   1  -5   8  73033. 4075.18   1
   1  -5   8  75547. 4208.02   1
   1   5   8  75405. 4203.84   1
   1   5   8  76692. 4279.03   1
  -1   5  -8  72732. 4055.97   1
  -1   5  -8  71529. 3994.98   1
   1  -5   9  55221. 3089.39   1
  -1  -5  -9  46817. 2618.21  -1
   1   5   9  52381. 2934.00   1
  -1   5  -9  45698. 2561.40   1
   1  -5  10  23066. 1304.93   1
   1  -5  10  20568. 1171.26   1
  -1  -5 -10  22456. 1274.85   1
  -1  -5 -10  21980. 1257.31   1
   1   5  10  20969. 1194.65   1
   1   5  10  22189. 1264.83  -1
  -1   5 -10  18964. 1087.72  -1
  -1   5 -10  19582. 1118.63   1
   1  -5  11  78104. 4355.05   1
   1  -5  11  75296. 4204.67   1
  -1  -5 -11  76424. 4276.52   1
  -1  -5 -11  73342. 4095.23   1
   1   5  11  63642. 3561.40   1
   1   5  11  61170. 3427.73   1
  -1   5 -11  77310. 4318.29   1
  -1   5 -11  71111. 3978.28   1
   1  -5  12  32924. 1860.48   1
   1  -5  12  34461. 1939.01   1
  -1  -5 -12  32957. 1860.48   1
  -1  -5 -12  32089. 1823.72   1
   1   5  12  31520. 1786.13   1
   1   5  12  31245. 1770.26   1
  -1   5 -12  31579. 1789.47   1
  -1   5 -12  32540. 1842.10   1
   1  -5  13 228905.  12707.   1
   1  -5  13 240016.  13333.   1
  -1  -5 -13 244862.  13601.   1
  -1  -5 -13 237761.  13216.   1
   1   5  13 234670.  13041.  -1
   1   5  13 247619.  13751.   1
  -1   5 -13 234252.  13016.   1
  -1   5 -13 238847.  13275.   1
   1  -5  14  94653. 5274.85   1
   1  -5  14  98830. 5514.61   1
  -1  -5 -14 102088. 5704.25   1
  -1  -5 -14  99415. 5547.20   1
   1   5  14  99499. 5555.55   1
  -1   5 -14  94737. 5293.23   1
  -1   5 -14  94403. 5272.34   1
   1  -5  15 1331.66 105.430   1
   1  -5  15 1268.17 111.362   1
  -1  -5 -15 1460.32 139.348   1
  -1  -5 -15 1350.04 112.865   1
   1   5  15 1120.30 107.268   1
   1   5  15 1368.42 117.042   1
  -1   5 -15 1247.28 112.197   1
  -1   5 -15 1394.32 120.134   1
   1  -5  16  20242. 1165.41   1
   1  -5  16  19357. 1108.60   1
  -1  -5 -16  21504. 1233.08   1
   1   5  16  21445. 1233.08   1
   1   5  16  19958. 1153.72   1
  -1   5 -16  20752. 1197.16   1
  -1   5 -16  19490. 1129.49   1
   1  -5  17  28638. 1624.06   1
   1  -5  17  29173. 1661.65   1
  -1  -5 -17  25547. 1474.52  -1
   1   5  17  26909. 1541.35   1
  -1   5 -17  27736. 1586.46   1
  -1   5 -17  25547. 1467.83   1
   1  -5  18 7843.77 480.868   1
   1  -5  18 7016.70 426.817   1
  -1  -5 -18 7821.21 478.111   1
  -1  -5 -18 7254.80 460.651   1
   1   5  18 7871.34 480.785   1
   1   5  18 7404.34 461.403   1
  -1   5 -18 7366.74 462.406   1
  -1   5 -18 7457.80 462.155   1
   1  -5  19 158646. 8822.05   1
   1  -5  19 167669. 9331.65   1
  -1  -5 -19 168755. 9398.49   1
  -1  -5 -19 159900. 8913.94   1
   1   5  19 167418. 9331.65   1
   1   5  19 135923. 7573.93   1
  -1   5 -19 159064. 8863.82   1
  -1   5 -19 156224. 8713.44   1
   1  -5  20  11470. 685.964   1
  -1  -5 -20  11947. 708.019   1
   1   5  20  11512. 683.040   1
  -1   5 -20  10777. 655.471   1
   1  -5  21  15965. 936.507   1
  -1  -5 -21  16759. 993.316   1
  -1  -5 -21  15372. 897.242   1
   1   5  21  16558. 962.405   1
   1   5  21  16675. 979.114   1
  -1   5 -21  16383. 967.418   1
  -1   5 -21  17427. 1019.21   1
   1  -5  22  81554. 4557.22   1
   1  -5  22  92398. 5177.94   1
  -1  -5 -22  81462. 4578.94   1
  -1  -5 -22  80769. 4520.46   1
   1   5  22  80819. 4522.13   1
   1   5  22  77769. 4365.91   1
  -1   5 -22  70175. 3944.02   1
   1  -5  23 1156.22 113.450   1
   1  -5  23 1593.15 125.063   1
  -1  -5 -23 1361.74 131.746   1
  -1  -5 -23 1111.11 106.683   1
   1   5  23 1265.66 125.063   1
  -1   5 -23 1315.79 126.733   1
   1  -5  24 1527.15 135.422   1
  -1  -5 -24 1639.10 132.164   1
   1   5  24 1925.65 162.072   1
  -1   5 -24 1629.91 149.123   1
   1  -5  25  35079. 1980.78  -1
   1  -5  25  38772. 2201.33   1
  -1  -5 -25  38764. 2195.49   1
  -1  -5 -25  39975. 2282.37  -1
   1   5  25  41078. 2336.67   1
  -1   5 -25  38162. 2178.78   1
   1  -5  26 6068.50 374.018   1
   1  -5  26 6363.40 407.184   1
  -1  -5 -26 5434.41 351.712   1
  -1  -5 -26 5836.25 385.296   1
   1   5  26 6897.24 440.434   1
  -1   5 -26 6121.13 402.757   1
   1  -5  27  15397. 908.103   1
  -1  -5 -27  16541. 966.582   1
  -1  -5 -27  16023. 953.215   1
   1   5  27  17084. 1010.02   1
  -1   5 -27  16733. 991.645   1
  -1  -5 -28 9640.76 596.156   1
   1   5  28 9841.26 607.435   1
   1  -6 -28  472.76  76.341   1
  -1   6  28  372.76  77.836   1
   1  -6 -27 3803.67 272.013   1
  -1  -6  27 3590.64 253.216   1
   1   6 -27 3783.62 270.092   1
  -1   6  27 4228.90 294.987   1
   1  -6 -26  223.31  46.190   1
  -1  -6  26  219.63  57.903   1
  -1  -6  26  163.49  40.936   1
   1   6 -26  277.36  69.340   1
   1  -6 -25  15038. 900.584   1
   1  -6 -25  13008. 766.750   1
  -1  -6  25  14578. 846.282   1
  -1  -6  25  13826. 822.639   1
   1   6 -25  14403. 862.990   1
  -1   6  25  15088. 898.078   1
   1  -6 -24  21738. 1269.84   1
   1  -6 -24  21520. 1238.09   1
  -1  -6  24  21947. 1254.80   1
  -1  -6  24  23818. 1375.94   1
   1   6 -24  20735. 1213.03   1
  -1   6  24  22523. 1308.27   1
   1  -6 -23 7958.22 506.265   1
   1  -6 -23 7957.39 488.137  -1
  -1  -6  23 7903.92 492.397   1
  -1  -6  23 8521.29 510.359   1
   1   6 -23 7594.81 483.709   1
  -1   6  23 7265.66 462.071   1
   1  -6 -22  16591. 983.291   1
   1  -6 -22  18212. 1058.48   1
  -1  -6  22  17594. 1028.40   1
  -1  -6  22  18279. 1051.80   1
   1   6 -22  16759. 992.480   1
  -1   6  22  15464. 916.457   1
  -1   6  22  18513. 1080.20   1
   1  -6 -21  47669. 2705.09  -1
  -1  -6  21  47352. 2676.69   1
  -1  -6  21  47769. 2685.88   1
   1   6 -21  47293. 2671.68   1
   1   6 -21  45689. 2594.82   1
  -1   6  21  40042. 2276.52   1
   1  -6 -20  21704. 1249.79   1
   1  -6 -20  22515. 1310.78  -1
  -1  -6  20  25255. 1451.13   1
   1   6 -20  21295. 1240.60  -1
  -1   6  20  21253. 1228.07   1
  -1   6  20  23208. 1342.52  -1
   1  -6 -19  17009. 1003.34   1
   1  -6 -19  16942. 983.291   1
  -1  -6  19  14378. 840.434   1
  -1  -6  19  15205. 879.698   1
   1   6 -19  16784. 987.468   1
   1   6 -19  16767. 977.443   1
  -1   6  19  16984. 993.316   1
  -1   6  19  17544. 1027.57   1
   1  -6 -18  28521. 1626.56   1
   1  -6 -18  22974. 1333.33   1
  -1  -6  18  28195. 1612.36   1
  -1  -6  18  26182. 1485.38   1
   1   6 -18  26232. 1503.76   1
   1   6 -18  25004. 1441.94   1
  -1   6  18  26717. 1533.83   1
  -1   6  18  25614. 1470.34   1
   1  -6 -17  27410. 1576.44   1
   1  -6 -17  26725. 1526.31   1
  -1  -6  17  27502. 1572.26   1
  -1  -6  17  25205. 1431.91   1
   1   6 -17  27251. 1564.74   1
  -1   6  17  27686. 1586.46   1
  -1   6  17  27535. 1578.11   1
   1  -6 -16  39131. 2225.56   1
   1  -6 -16  37611. 2127.82   1
  -1  -6  16  36483. 2066.83   1
  -1  -6  16  35029. 1977.44   1
   1   6 -16  36190. 2058.48   1
   1   6 -16  31587. 1791.14   1
  -1   6  16  37485. 2128.65   1
  -1   6  16  36767. 2087.72   1
   1  -6 -15 211027.  11729.   1
   1  -6 -15 192815.  10735.   1
  -1  -6  15 196992.  10952.   1
  -1  -6  15 196157.  10902.   1
   1   6 -15 194235.  10810.   1
   1   6 -15 197410.  10986.   1
  -1   6  15 197494.  10986.   1
  -1   6  15 197744.  11002.   1
   1  -6 -14  30242. 1727.65   1
   1  -6 -14  30159. 1708.44   1
  -1  -6  14  33041. 1863.82   1
   1   6 -14  35606. 2020.88   1
  -1   6  14  35823. 2035.09   1
  -1   6  14  34904. 1980.78   1
   1  -6 -13 5299.91 341.938  -1
   1  -6 -13 5197.15 329.407   1
  -1  -6  13 5912.27 358.813   1
  -1  -6  13 6065.99 375.772   1
   1   6 -13 4976.60 318.964   1
  -1   6  13 4583.96 296.825   1
  -1   6  13 5522.97 354.803   1
   1  -6 -12  13534. 790.642   1
   1  -6 -12  13517. 794.987   1
  -1  -6  12  14469. 831.662  -1
  -1  -6  12  14578. 846.282   1
   1   6 -12  14252. 831.160   1
   1   6 -12  14361. 834.669   1
  -1   6  12  16617. 962.405   1
  -1   6  12  14185. 834.001   1
   1  -6 -11 7212.19 437.761   1
   1  -6 -11 8014.19 486.549   1
  -1  -6  11 8412.69 505.597   1
   1   6 -11 7548.86 455.054   1
  -1   6  11 6774.43 414.870   1
  -1   6  11 8052.62 491.144   1
   1  -6 -10 5399.33 338.680   1
   1  -6  -9 227819.  12657.   1
   1  -6  -9 235923.  13099.   1
  -1  -6   9 240016.  13317.   1
   1   6  -9 234670.  13033.   1
   1   6  -9 247786.  13759.   1
  -1   6   9 271679.  15088.   1
  -1   6   9 267168.  14837.   1
   1  -6  -8 2114.45 148.872   1
  -1  -6   8 2125.31 149.624   1
  -1  -6   8 2224.73 145.697   1
   1   6  -8 2011.69 138.012   1
   1   6  -8 1973.26 138.429   1
  -1   6   8 1969.92 140.434   1
  -1   6   8 2199.66 157.811   1
  -1  -6   7 136424. 7576.43   1
   1   6  -7 170844. 9490.38   1
  -1   6   7 166165. 9239.76   1
  -1  -6   6  39256. 2192.98   1
  -1  -6   6  41028. 2297.41   1
   1   6  -6  38764. 2173.77   1
   1   6  -6  38396. 2148.70   1
  -1   6   6  39282. 2208.85   1
  -1   6   6  39056. 2192.98   1
   1  -6  -5  45522. 2549.71   1
   1  -6  -5  47118. 2636.59   1
  -1  -6   5  49783. 2774.43   1
  -1  -6   5  47928. 2677.52   1
   1   6  -5  48337. 2700.92   1
   1   6  -5  46725. 2607.35   1
  -1   6   5  45848. 2567.25   1
  -1   6   5  46332. 2597.32   1
   1  -6  -4 8080.19 474.101   1
   1  -6  -4 6431.07 379.615   1
  -1  -6   4 7760.23 449.624   1
  -1  -6   4 7275.68 419.381   1
   1   6  -4 7374.26 427.903   1
   1   6  -4 8038.42 463.492   1
  -1   6   4 6441.10 382.539   1
  -1   6   4 6904.76 410.693  -1
   1  -6  -3  76800. 4279.03   1
   1  -6  -3  77009. 4287.38   1
  -1  -6   3  77686. 4321.63  -1
  -1  -6   3  72531. 4035.08   1
   1   6  -3  74653. 4151.21   1
   1   6  -3  74728. 4153.71   1
  -1   6   3  73124. 4076.85   1
  -1   6   3  72966. 4065.16   1
   1  -6  -2  10777. 616.875   1
   1  -6  -2  10368. 599.415   1
  -1  -6   2  11445. 654.385   1
  -1  -6   2  10902. 621.386   1
   1   6  -2  13091. 740.517   1
   1   6  -2  10919. 618.379   1
  -1   6   2  10259. 592.230   1
  -1   6   2  10192. 586.131   1
   1  -6  -1 231328.  12840.   1
   1  -6  -1 236257.  13099.   1
  -1  -6   1 202506.  11236.  -1
   1   6  -1 219131.  12147.  -1
  -1   6   1 218296.  12114.   1
  -1   6   1 227318.  12615.   1
  -1   6   0   46.12  16.491   1
  -1   6   0   16.71  12.281   1
   1  -6   1 143442. 7966.58   1
   1  -6   1 122389. 6802.83   1
  -1  -6  -1 134837. 7483.70   1
   1   6   1 126399. 7015.03   1
  -1   6  -1 135338. 7510.44   1
  -1   6  -1 117460. 6524.64   1
   1  -6   2 144695. 8039.26   1
   1  -6   2 161403. 8964.07   1
  -1  -6  -2 146282. 8115.28   1
   1   6   2 134670. 7474.51   1
  -1   6  -2 147870. 8207.18   1
  -1   6  -2 148120. 8224.72   1
   1  -6   3  20860. 1178.78   1
   1  -6   3  20217. 1146.20   1
  -1  -6  -3  22673. 1271.51   1
   1   6   3  23116. 1298.24   1
  -1   6  -3  22306. 1255.64   1
  -1   6  -3  22715. 1276.52   1
   1  -6   4 3301.58 208.939   1
   1  -6   4 4005.01 245.614   1
  -1  -6  -4 3245.61 198.162   1
  -1  -6  -4 3162.07 194.820   1
   1   6   4 3251.46 199.833   1
   1   6   4 3447.78 213.283   1
  -1   6  -4 3807.85 230.743   1
  -1   6  -4 4120.30 251.044   1
   1  -6   5  29649. 1664.16   1
  -1  -6  -5  28613. 1606.51  -1
  -1  -6  -5  29273. 1643.27   1
   1   6   5  27343. 1540.52   1
   1   6   5  24870. 1399.33   1
  -1   6  -5  28956. 1629.07   1
   1  -6   6  49591. 2774.43   1
   1  -6   6  53358. 2977.44   1
  -1  -6  -6  51997. 2904.76   1
  -1  -6  -6  50936. 2845.44   1
   1   6   6  49298. 2754.38   1
   1   6   6  50852. 2845.44   1
  -1   6  -6  52999. 2959.90   1
  -1   6  -6  50017. 2800.33   1
   1  -6   7  79682. 4442.77   1
   1  -6   7  82657. 4600.66   1
  -1  -6  -7  73609. 4103.59   1
  -1  -6  -7  79423. 4428.57   1
   1   6   7  75380. 4202.17   1
   1   6   7  75330. 4203.00   1
  -1   6  -7  87886. 4896.40   1
  -1   6  -7  79841. 4455.30   1
   1  -6   8 1031.74  86.466   1
   1  -6   8 1137.01  84.461   1
  -1  -6  -8  934.84  79.056   1
  -1  -6  -8 1087.72  89.724  -1
   1   6   8  796.57  73.333   1
  -1   6  -8  896.41  76.892   1
   1  -6   9 119549. 6645.77   1
   1  -6   9 124227. 6914.78   1
  -1  -6  -9 126149. 7016.70   1
  -1  -6  -9 122306. 6812.02   1
   1   6   9 130159. 7245.61   1
   1   6   9 124561. 6933.16   1
  -1   6  -9 121303. 6748.53   1
  -1   6  -9 120551. 6714.28   1
   1  -6  10  778.19  72.865   1
  -1  -6 -10  835.25  82.924   1
   1   6  10  761.49  73.367   1
  -1   6 -10  681.95  70.384   1
   1  -6  11  61529. 3442.77   1
   1  -6  11  58271. 3253.97   1
  -1  -6 -11  61429. 3446.11   1
   1   6  11  58805. 3294.90   1
  -1   6 -11  63383. 3548.03   1
  -1   6 -11  64244. 3600.66   1
   1  -6  12  16909. 973.266   1
   1  -6  12  18363. 1047.62   1
  -1  -6 -12  16441. 957.393  -1
  -1  -6 -12  18062. 1035.92   1
   1   6  12  18045. 1039.26   1
  -1   6 -12  18638. 1071.85   1
  -1   6 -12  16733. 969.924   1
   1  -6  13  41011. 2311.61   1
   1  -6  13  39733. 2233.08   1
  -1  -6 -13  40284. 2281.53   1
  -1  -6 -13  41696. 2347.53   1
   1   6  13  39290. 2218.04   1
   1   6  13  41287. 2330.82   1
  -1   6 -13  39691. 2243.94   1
  -1   6 -13  38479. 2176.27   1
   1  -6  14 4558.89 285.046   1
   1  -6  14 5138.67 324.979   1
  -1  -6 -14 4798.66 316.290   1
  -1  -6 -14 5356.72 334.503   1
   1   6  14 5317.46 337.343   1
   1   6  14 5121.97 326.065   1
  -1   6 -14 4752.71 308.939   1
  -1   6 -14 4801.17 309.941   1
   1  -6  15 198997.  11069.   1
  -1  -6 -15 194402.  10810.   1
   1   6  15 191228.  10635.   1
  -1   6 -15 191896.  10677.   1
   1  -6  16 2719.30 185.380  -1
   1  -6  16 2472.01 178.947   1
  -1  -6 -16 2787.80 206.850   1
  -1  -6 -16 3275.69 222.807   1
   1   6  16 2677.52 191.729   1
   1   6  16 3360.90 234.169   1
  -1   6 -16 3162.07 223.308   1
   1  -6  17  29307. 1670.01  -1
   1  -6  17  29758. 1685.04   1
  -1  -6 -17  28162. 1619.05   1
   1   6  17  29357. 1677.53   1
  -1   6 -17  27302. 1563.91   1
  -1   6 -17  27285. 1561.40   1
   1  -6  18  57510. 3223.05   1
  -1  -6 -18  57444. 3228.07   1
  -1  -6 -18  52540. 2971.59   1
   1   6  18  54578. 3071.01   1
   1   6  18  56132. 3162.07   1
  -1   6 -18  53709. 3025.90   1
   1  -6  19 1487.88 118.463   1
   1  -6  19 1302.42 117.126   1
  -1  -6 -19 1427.73 136.341   1
   1   6  19 1568.09 138.346   1
   1   6  19 1461.15 126.650   1
  -1   6 -19 1413.53 125.981  -1
   1  -6  20  40393. 2287.38   1
   1  -6  20  40777. 2296.57   1
  -1  -6 -20  40443. 2287.38   1
  -1  -6 -20  38104. 2175.44   1
   1   6  20  38889. 2201.33  -1
  -1   6 -20  39181. 2230.57   1
   1  -6  21  85296. 4775.27   1
   1  -6  21  85296. 4760.23   1
  -1  -6 -21  84795. 4741.85   1
   1   6  21  85046. 4767.75   1
   1   6  21  85129. 4761.06   1
  -1   6 -21  82264. 4618.21   1
   1  -6  22 1047.62  93.317   1
  -1  -6 -22 1110.27 100.919   1
  -1  -6 -22  914.79 111.863   1
   1   6  22 1106.10 118.045   1
   1   6  22 1269.84 114.954   1
   1  -6  23  39515. 2241.43   1
  -1  -6 -23  38622. 2204.68   1
   1   6  23  39582. 2252.30   1
  -1   6 -23  37945. 2164.58   1
   1  -6  24 2271.51 178.529   1
   1  -6  24 2423.56 171.930   1
  -1  -6 -24 2193.82 184.210   1
  -1  -6 -24 2224.73 167.001   1
   1   6  24 2857.14 213.701   1
  -1   6 -24 2385.13 189.891  -1
  -1  -6 -25 5443.60 365.747   1
  -1  -6 -25 5040.93 327.234   1
   1   6  25 5711.77 377.610   1
  -1   6 -25 5786.13 383.208  -1
   1  -6  26 4107.77 280.618   1
  -1  -6 -26 3610.69 248.955   1
  -1  -6 -26 3832.08 275.772  -1
   1   6  26 4138.68 290.810   1
  -1   6 -26 4387.63 306.683   1
  -1  -6 -27 3736.84 267.502   1
   1   6  27 3682.54 264.578   1
  -1   6 -27 3816.20 278.780   1
  -1  -6 -28  151.96  50.351   1
   1   6  28  119.05  47.469   1
   1  -7 -27 2456.14 191.646   1
  -1   7  27 2437.76 201.754   1
   1  -7 -26  17870. 1033.42   1
   1  -7 -26  17719. 1045.95   1
  -1  -7  26  19298. 1123.64   1
   1   7 -26  17861. 1055.14   1
  -1   7  26  21253. 1241.44   1
   1  -7 -25  658.98  76.700   1
   1  -7 -25  700.50  94.152   1
  -1  -7  25  939.85  86.466   1
   1   7 -25  719.21 101.002   1
  -1   7  25 1017.54 116.458   1
   1  -7 -24  57945. 3274.85   1
  -1  -7  24  56625. 3174.60   1
   1   7 -24  58630. 3313.28   1
  -1   7  24  59465. 3355.05   1
   1  -7 -23  11771. 715.371   1
  -1  -7  23  10610. 642.439   1
   1   7 -23  11871. 722.305   1
  -1   7  23  11512. 701.252  -1
   1  -7 -22  90977. 5086.88   1
   1  -7 -22  88053. 4941.52   1
  -1  -7  22  84795. 4736.00   1
  -1   7  22  87302. 4898.91   1
   1  -7 -21 1563.07 146.533   1
   1  -7 -21 1660.82 134.753   1
  -1  -7  21 1830.41 137.761   1
  -1  -7  21 1691.73 145.530   1
   1   7 -21 1707.60 151.044   1
  -1   7  21 1794.48 150.459  -1
   1  -7 -20  159.31  45.180   1
  -1  -7  20  169.92  35.372   1
  -1  -7  20   77.52  34.353   1
   1   7 -20  130.99  43.885   1
   1   7 -20   32.15  33.108   1
  -1   7  20  162.49  40.242   1
  -1   7  20  147.87  41.905   1
   1  -7 -19  222.81  45.898   1
  -1  -7  19  160.48  34.119   1
   1   7 -19  -11.64  30.042   1
   1   7 -19    8.69  22.038   1
  -1   7  19  117.04  36.625   1
   1  -7 -18 1771.93 141.186   1
   1  -7 -18 1911.44 161.069   1
  -1  -7  18 1697.58 130.159   1
   1   7 -18 1399.33 122.807   1
  -1   7  18 1293.23 120.301   1
   1  -7 -17 9047.61 547.786   1
   1  -7 -17 7209.68 454.386   1
  -1  -7  17 7948.20 488.304   1
  -1  -7  17 7972.42 478.111   1
   1   7 -17 7607.34 469.674   1
   1   7 -17 6476.18 413.533   1
  -1   7  17 7684.20 478.279   1
  -1   7  17 8412.69 519.883   1
   1  -7 -16  79783. 4474.52   1
  -1  -7  16  81362. 4542.18   1
  -1  -7  16  83325. 4661.65   1
   1   7 -16  75639. 4238.09   1
   1   7 -16  81662. 4577.27   1
   1  -7 -15  126.82  39.048   1
   1  -7 -15  163.07  39.858   1
  -1  -7  15  129.16  38.070   1
   1   7 -15  185.55  45.196   1
  -1   7  15  230.16  56.057   1
  -1   7  15  256.98  53.860   1
   1  -7 -14 224561.  12481.   1
  -1  -7  14 215204.  11963.   1
  -1  -7  14 207184.  11512.   1
   1   7 -14 200752.  11170.   1
   1   7 -14 210693.  11713.   1
  -1   7  14 213032.  11855.   1
   1  -7 -13  669.26  80.576   1
   1  -7 -13  705.60  76.725   1
  -1  -7  13  716.29  67.168   1
  -1   7  13  465.83  71.245   1
  -1   7  13  571.01  71.571   1
   1  -7 -12 144194. 8030.90   1
   1  -7 -12 138429. 7716.78   1
  -1  -7  12 138763. 7717.62   1
  -1  -7  12 137761. 7668.33   1
   1   7 -12 136508. 7604.00   1
   1   7 -12 140768. 7838.76   1
  -1   7  12 117210. 6542.18  -1
  -1   7  12 140184. 7807.85   1
   1  -7 -11  22381. 1282.37   1
   1  -7 -11  23099. 1322.47   1
  -1  -7  11  19407. 1103.59   1
  -1  -7  11  23091. 1315.79   1
   1   7 -11  23400. 1335.84   1
   1   7 -11  23099. 1319.97   1
  -1   7  11  19499. 1128.65   1
  -1   7  11  22865. 1308.27   1
   1  -7 -10  279.78  49.382   1
   1  -7 -10  322.64  50.092  -1
  -1  -7  10  338.60  43.317   1
   1   7 -10  313.87  48.271   1
   1   7 -10  281.04  43.651   1
  -1   7  10  429.74  59.774   1
  -1   7  10  277.44  47.093   1
   1  -7  -9 8955.71 533.750   1
   1  -7  -9 7876.35 474.436   1
  -1  -7   9 7121.96 426.232   1
   1   7  -9 9340.01 549.707   1
  -1   7   9 9014.19 543.358   1
  -1   7   9 8496.23 508.270   1
   1  -7  -8 367418.  20384.  -1
   1  -7  -8 367502.  20393.   1
  -1  -7   8 344026.  19073.   1
  -1  -7   8 353801.  19624.   1
   1   7  -8 331495.  18396.   1
   1   7  -8 332247.  18429.   1
  -1   7   8 341270.  18939.  -1
  -1   7   8 371595.  20627.   1
   1  -7  -7  43200. 2426.90   1
   1  -7  -7  39716. 2231.41   1
  -1  -7   7  38663. 2168.75   1
  -1  -7   7  39574. 2213.87   1
   1   7  -7  39039. 2188.80   1
   1   7  -7  37761. 2122.80   1
  -1   7   7  38304. 2155.39   1
  -1   7   7  37527. 2117.79   1
   1  -7  -6  95572. 5324.97   1
  -1  -7   6 102005. 5673.34   1
   1   7  -6  99916. 5563.90   1
  -1   7   6  97577. 5440.26   1
   1  -7  -5  60543. 3380.95   1
   1  -7  -5  56508. 3161.23   1
  -1  -7   5  57285. 3193.81   1
  -1  -7   5  68379. 3815.37   1
   1   7  -5  55848. 3116.12   1
  -1   7   5  53801. 3014.20   1
  -1   7   5  55004. 3076.86   1
   1  -7  -4  49992. 2799.50   1
   1  -7  -4  51988. 2904.76   1
  -1  -7   4  52648. 2938.18  -1
  -1  -7   4  51896. 2897.24   1
   1   7  -4  53968. 3009.19   1
   1   7  -4  54177. 3020.05   1
  -1   7   4  50451. 2822.05   1
  -1   7   4  52891. 2960.73   1
   1  -7  -3 3507.10 223.392   1
   1  -7  -3 4226.40 257.143   1
  -1  -7   3 4116.12 249.457   1
  -1  -7   3 3956.55 241.687   1
   1   7  -3 4252.29 253.550   1
   1   7  -3 3842.10 229.490   1
  -1   7   3 3662.49 232.498   1
  -1   7   3 3370.09 211.445   1
   1  -7  -2 317376.  17594.   1
   1  -7  -2 323224.  17928.   1
  -1  -7   2 328153.  18195.   1
  -1  -7   2 318797.  17678.   1
   1   7  -2 327652.  18162.  -1
   1   7  -2 331495.  18379.   1
  -1   7   2 329156.  18254.   1
  -1   7   2 347034.  19248.   1
   1  -7  -1 176692. 9816.20   1
   1  -7  -1 180952.  10042.   1
  -1  -7   1 170092. 9440.26  -1
  -1  -7   1 169006. 9381.78   1
   1   7  -1 167753. 9314.95   1
   1   7  -1 168755. 9356.72   1
  -1   7   1 167585. 9306.59   1
  -1   7   1 172180. 9557.22   1
   1  -7   0 179950.  10000.   1
   1  -7   0 172347. 9573.92   1
  -1  -7   0 183793.  10200.   1
  -1  -7   0 172347. 9565.57   1
   1   7   0 187803.  10418.   1
   1   7   0 158312. 8780.28   1
  -1   7   0 178613. 9916.45   1
  -1   7   0 164077. 9106.09   1
   1  -7   1  49156. 2752.71   1
   1  -7   1  48864. 2733.50   1
  -1  -7  -1  47460. 2649.96   1
  -1  -7  -1  48179. 2685.04   1
   1   7   1  44261. 2464.49   1
   1   7   1  45581. 2543.86   1
  -1   7  -1  48596. 2715.95  -1
  -1   7  -1  47953. 2674.18   1
   1  -7   2 333333.  18488.   1
   1  -7   2 309607.  17176.   1
  -1  -7  -2 325313.  18037.   1
   1   7   2 305263.  16926.   1
   1   7   2 314620.  17444.   1
  -1   7  -2 295488.  16383.   1
  -1   7  -2 293149.  16266.   1
   1  -7   3  12882. 742.105   1
   1  -7   3  15547. 895.571   1
  -1  -7  -3  13066. 740.768   1
  -1  -7  -3  13609. 775.688   1
   1   7   3  12055. 686.215   1
   1   7   3  13901. 793.734   1
  -1   7  -3  12924. 735.755   1
  -1   7  -3  13534. 773.683   1
   1  -7   4  53191. 2974.10   1
  -1  -7  -4  50226. 2802.00   1
  -1  -7  -4  47845. 2673.35   1
   1   7   4  53099. 2962.40   1
   1   7   4  47076. 2633.25   1
  -1   7  -4  52615. 2938.18   1
   1  -7   5  53041. 2966.58   1
   1  -7   5  53216. 2978.28   1
  -1  -7  -5  49682. 2776.94   1
  -1  -7  -5  51078. 2851.29   1
   1   7   5  53475. 2990.81   1
   1   7   5  51721. 2889.72   1
  -1   7  -5  52256. 2918.13   1
  -1   7  -5  49749. 2781.95   1
   1  -7   6  77878. 4344.19   1
   1  -7   6  70852. 3950.71   1
  -1  -7  -6  70994. 3959.06   1
  -1  -7  -6  81512. 4539.68   1
   1   7   6  79290. 4418.54   1
   1   7   6  72573. 4050.96   1
  -1   7  -6  78839. 4391.81   1
  -1   7  -6  79123. 4411.02   1
   1  -7   7 1771.09 127.819   1
   1  -7   7 1922.30 131.746   1
  -1  -7  -7 1848.79 125.397   1
  -1  -7  -7 1926.48 134.085   1
   1   7   7 1925.65 138.513   1
   1   7   7 1742.69 123.308   1
  -1   7  -7 1945.70 135.422   1
   1  -7   8 200000.  11103.   1
   1  -7   8 217878.  12097.   1
  -1  -7  -8 229657.  12749.   1
   1   7   8 238346.  13241.   1
  -1   7  -8 233417.  12966.   1
   1  -7   9  29925. 1693.40   1
   1  -7   9  30643. 1725.14   1
  -1  -7  -9  27477. 1557.22   1
  -1  -7  -9  30936. 1746.03   1
   1   7   9  25739. 1460.32   1
   1   7   9  28588. 1622.39   1
  -1   7  -9  29632. 1671.68   1
  -1   7  -9  29449. 1669.17   1
   1  -7  10  83116. 4639.09   1
  -1  -7 -10  79933. 4467.00   1
  -1  -7 -10  84712. 4726.81   1
   1   7  10  84712. 4734.33   1
   1   7  10  84795. 4734.33   1
  -1   7 -10  81395. 4548.87   1
  -1   7 -10  82281. 4591.47   1
   1  -7  11  46667. 2620.72   1
   1  -7  11  49407. 2766.91   1
  -1  -7 -11  52222. 2935.67   1
  -1   7 -11  46491. 2613.20   1
  -1   7 -11  49532. 2786.13   1
   1  -7  12  89390. 4984.12   1
  -1  -7 -12  85631. 4781.11   1
  -1  -7 -12  82815. 4632.41   1
   1   7  12  84127. 4702.59   1
   1   7  12  72757. 4071.84   1
  -1   7 -12  85881. 4801.17   1
   1  -7  13  520.22  64.887   1
   1  -7  13  491.73  57.728   1
  -1  -7 -13  779.61  82.673   1
   1   7  13  712.45  77.619   1
   1   7  13  621.05  73.517   1
  -1   7 -13  483.71  63.333   1
  -1   7 -13  800.83  86.048   1
   1  -7  14  60418. 3389.30   1
  -1  -7 -14  57594. 3230.57   1
  -1  -7 -14  62055. 3488.72   1
   1   7  14  60368. 3390.14   1
   1   7  14  56366. 3167.92   1
  -1   7 -14  60025. 3370.92   1
   1  -7  15  15672. 901.419   1
   1  -7  15  17185. 995.822   1
  -1  -7 -15  15698. 911.444   1
  -1  -7 -15  16165. 949.874   1
   1   7  15  16282. 950.709   1
   1   7  15  15246. 889.723   1
  -1   7 -15  15731. 919.799   1
  -1   7 -15  15430. 903.926   1
   1  -7  16  83626. 4680.03   1
   1  -7  16  79816. 4456.97   1
  -1  -7 -16  81763. 4586.46   1
  -1  -7 -16  74428. 4167.08   1
   1   7  16  83325. 4662.48   1
   1   7  16  73442. 4118.63   1
  -1   7 -16  82540. 4623.22   1
  -1   7 -16  82013. 4593.15   1
   1  -7  17 9164.57 543.943   1
   1  -7  17 9624.05 579.866   1
  -1  -7 -17 9682.53 595.237   1
  -1  -7 -17  10393. 621.971   1
   1   7  17 8746.86 536.925   1
   1   7  17  10017. 602.172   1
  -1   7 -17 8771.92 537.259   1
  -1   7 -17 8989.13 548.203   1
   1  -7  18  541.10  68.571   1
   1  -7  18  685.30  70.526   1
  -1  -7 -18  483.12  73.434   1
  -1  -7 -18  486.05  62.448   1
   1   7  18  584.46  75.154  -1
   1   7  18  350.71  69.123   1
  -1   7 -18  436.34  71.178   1
  -1   7 -18  626.40  78.780   1
   1  -7  19  416.21  66.224   1
  -1  -7 -19  297.33  56.383   1
  -1  -7 -19  552.13  82.548   1
   1   7  19  411.78  60.501   1
   1   7  19  352.21  62.147   1
  -1   7 -19  341.35  64.653  -1
   1  -7  20 4243.10 283.625  -1
  -1  -7 -20 4348.37 286.633   1
  -1  -7 -20 3934.00 277.026   1
   1   7  20 3872.18 268.421   1
   1   7  20 3788.63 254.887   1
  -1   7 -20 4162.90 287.552   1
  -1   7 -20 4974.10 330.743   1
   1  -7  21 2641.60 193.651   1
   1  -7  21 2695.07 185.547   1
  -1  -7 -21 2580.62 201.336   1
   1  -7  22  49415. 2789.47   1
   1  -7  22  48329. 2715.12   1
  -1  -7 -22  46241. 2607.35   1
  -1  -7 -22  46967. 2666.66   1
   1   7  22  49156. 2771.93   1
   1   7  22  51028. 2886.38   1
  -1   7 -22  46976. 2662.49   1
   1  -7  23 4264.82 273.851   1
   1  -7  23 3838.76 256.725   1
  -1  -7 -23 4151.21 274.519   1
   1   7  23 5715.12 375.271   1
  -1   7 -23 4801.17 323.642   1
   1  -7  24 6725.98 423.893   1
   1  -7  24 6529.65 399.164   1
  -1  -7 -24 6245.61 392.648   1
   1  -7  25 3768.58 260.150   1
   1  -7  25 4072.68 265.747   1
  -1  -7 -25 4771.92 326.483   1
  -1  -7 -25 4939.01 323.308   1
   1   7  25 4707.60 324.895   1
  -1   7 -25 4020.05 284.377   1
   1  -7  26 3151.21 224.143  -1
  -1  -7 -26 3182.12 236.424   1
  -1  -7 -26 2852.96 204.762   1
  -1   7 -26 2771.93 216.040   1
  -1  -7 -27 1233.08 124.478   1
   1   7  27 1890.56 171.261  -1
  -1   8  27   -7.51  39.407   1
   1  -8 -26  47327. 2683.37   1
  -1  -8  26  47385. 2682.54   1
   1   8 -26  47594. 2700.92   1
  -1   8  26  51178. 2900.58   1
   1  -8 -25  18630. 1080.20   1
   1  -8 -25  17945. 1056.81   1
  -1  -8  25  18429. 1076.02   1
   1   8 -25  18655. 1099.41   1
  -1   8  25  20677. 1209.69   1
   1  -8 -24  19290. 1131.16   1
   1  -8 -24  17920. 1041.77   1
  -1  -8  24  17544. 1010.02   1
  -1  -8  24  16850. 989.139   1
   1   8 -24  17661. 1043.44   1
  -1   8  24  17059. 1009.19   1
   1  -8 -23 8705.09 530.994   1
   1  -8 -23 8546.36 537.092   1
  -1  -8  23 9540.51 565.580   1
  -1  -8  23 8905.59 547.451   1
   1   8 -23 9390.13 585.714   1
  -1   8  23  10117. 621.303   1
   1  -8 -22   82.72  45.614  -1
   1  -8 -22   86.97  39.465   1
  -1  -8  22  -11.27  32.749   1
  -1  -8  22   22.19  20.159   1
   1  -8 -21  898.08 101.504   1
   1  -8 -21  751.46  84.545   1
  -1  -8  21  867.17  83.626   1
  -1  -8  21  881.37  97.577   1
   1   8 -21  934.84 107.268  -1
  -1   8  21  985.80 115.372   1
  -1   8  21  987.47 101.671   1
   1  -8 -20  336.76  63.793   1
  -1  -8  20  485.63  68.922   1
   1   8 -20  146.87  45.230   1
   1   8 -20  167.08  47.561   1
   1  -8 -19 6451.96 414.787  -1
   1  -8 -19 5676.69 362.322   1
  -1  -8  19 6269.00 399.081   1
   1   8 -19 5950.70 386.800   1
  -1   8  19 6158.72 393.400   1
   1  -8 -18  76642. 4304.09   1
   1  -8 -18  68964. 3868.00   1
  -1  -8  18  74002. 4136.17   1
  -1  -8  18  76633. 4295.73   1
   1   8 -18  72540. 4075.18   1
   1   8 -18  74002. 4151.21   1
  -1   8  18  73442. 4123.64   1
  -1   8  18  71161. 3998.33   1
   1  -8 -17  10050. 604.928   1
   1  -8 -17 9239.76 568.337   1
  -1  -8  17 8980.78 546.449   1
  -1  -8  17 9055.96 538.262   1
   1   8 -17 9456.97 580.116   1
   1   8 -17 9323.30 568.755   1
  -1   8  17  10702. 648.955   1
  -1   8  17 9983.28 608.604   1
   1  -8 -16  20058. 1159.56   1
   1  -8 -16  17761. 1040.10   1
  -1  -8  16  18037. 1035.09   1
  -1  -8  16  17761. 1030.91   1
   1   8 -16  18095. 1053.47  -1
   1   8 -16  18371. 1072.68   1
  -1   8  16  19507. 1134.50   1
  -1   8  16  18989. 1106.93   1
   1  -8 -15  71662. 4015.03   1
   1  -8 -15  68613. 3853.80   1
  -1  -8  15  71738. 4009.19   1
  -1  -8  15  71103. 3984.12   1
   1   8 -15  70635. 3962.40   1
   1   8 -15  68388. 3838.76   1
  -1   8  15  72130. 4047.62   1
  -1   8  15  65948. 3707.60   1
   1  -8 -14 4196.32 278.446   1
   1  -8 -14 4221.38 282.038   1
  -1  -8  14 3979.11 263.742   1
  -1  -8  14 4142.85 261.988   1
   1   8 -14 3905.59 261.905   1
   1   8 -14 3492.90 238.680   1
  -1   8  14 3637.42 252.381   1
  -1   8  14 3695.90 256.140   1
   1  -8 -13  10718. 639.348   1
  -1  -8  13  10459. 611.862   1
   1   8 -13  10535. 628.237  -1
   1   8 -13  10551. 629.573   1
  -1   8  13 8922.30 548.287   1
   1  -8 -12 152130. 8471.17  -1
   1  -8 -12 142189. 7922.30   1
  -1  -8  12 141854. 7886.38   1
   1   8 -12 144862. 8065.16   1
   1   8 -12 137260. 7645.77   1
  -1   8  12 140768. 7844.60   1
  -1   8  12 127736. 7127.81   1
   1  -8 -11  31487. 1787.80   1
   1  -8 -11  31111. 1766.08   1
  -1  -8  11  33835. 1912.28   1
   1   8 -11  31579. 1789.47   1
   1   8 -11  29950. 1700.92   1
  -1   8  11  27034. 1548.04   1
  -1   8  11  32364. 1840.43  -1
   1  -8 -10 145614. 8107.76   1
   1  -8 -10 136842. 7619.04   1
  -1  -8  10 140936. 7833.74   1
  -1  -8  10 143525. 7984.95   1
   1   8 -10 133500. 7436.08   1
   1   8 -10 147034. 8178.77   1
  -1   8  10 140351. 7817.03   1
  -1   8  10 140601. 7836.25   1
   1  -8  -9 150794. 8395.98   1
   1  -8  -9 142272. 7918.12   1
  -1  -8   9 153216. 8512.94   1
  -1  -8   9 147118. 8182.11   1
   1   8  -9 145530. 8096.90   1
   1   8  -9 126232. 7026.73   1
  -1   8   9 154052. 8571.42   1
  -1   8   9 123058. 6864.65   1
   1  -8  -8  32364. 1827.90   1
   1  -8  -8  32765. 1857.98   1
  -1  -8   8  32398. 1824.56  -1
   1   8  -8  33910. 1910.61  -1
  -1   8   8  32632. 1846.28   1
   1  -8  -7 8010.85 476.190   1
   1  -8  -7 8025.05 480.618   1
  -1  -8   7 7098.57 418.128   1
  -1  -8   7 7752.71 458.813   1
   1   8  -7 8571.42 502.422   1
   1   8  -7 8225.56 485.046   1
  -1   8   7 8163.73 488.137   1
  -1   8   7 7326.64 446.449   1
   1  -8  -6 226483.  12581.   1
   1  -8  -6 188889.  10493.   1
  -1  -8   6 210610.  11696.   1
  -1  -8   6 240601.  13350.   1
   1   8  -6 198914.  11044.   1
   1   8  -6 240852.  13367.   1
  -1   8   6 214202.  11896.  -1
  -1   8   6 237928.  13216.   1
   1  -8  -5  41662. 2335.84   1
   1  -8  -5  43375. 2436.92  -1
  -1  -8   5  41963. 2351.71   1
   1   8  -5  43759. 2447.78   1
  -1   8   5  43200. 2430.24   1
  -1   8   5  42089. 2363.41   1
   1  -8  -4 185965.  10334.   1
  -1  -8   4 190977.  10601.   1
  -1  -8   4 196240.  10894.   1
   1   8  -4 192732.  10702.   1
   1   8  -4 218964.  12147.   1
  -1   8   4 209941.  11662.   1
   1  -8  -3 5920.63 360.568   1
  -1  -8   3 5721.80 343.525   1
  -1  -8   3 5299.08 317.878   1
   1   8  -3 6203.00 362.573   1
   1   8  -3 6373.43 374.937   1
  -1   8   3 6155.38 373.433   1
   1  -8  -2  35405. 1993.31   1
   1  -8  -2  42966. 2410.19   1
  -1  -8   2  37268. 2087.72   1
  -1  -8   2  37728. 2116.96   1
   1   8  -2  37886. 2120.30   1
   1   8  -2  39758. 2219.71   1
  -1   8   2  35305. 1985.80   1
  -1   8   2  38062. 2132.83   1
   1  -8  -1 2964.91 188.471   1
   1  -8  -1 2946.53 195.321   1
  -1  -8   1 2988.30 191.228   1
  -1  -8   1 2448.62 158.646   1
   1   8  -1 2761.07 174.519   1
   1   8  -1 2646.61 162.322   1
  -1   8   1 2995.82 187.552   1
  -1   8   1 2789.47 182.540   1
   1  -8   0  11378. 663.491   1
  -1  -8   0  11880. 680.283   1
  -1  -8   0  11437. 658.980  -1
   1   8   0  11947. 683.959   1
   1   8   0  11671. 661.403   1
  -1   8   0  12657. 729.657   1
  -1   8   0  12991. 742.188   1
   1  -8   1 4101.08 260.234   1
  -1  -8  -1 4148.70 250.209   1
  -1  -8  -1 3963.24 243.525   1
   1   8   1 3696.74 227.151   1
   1   8   1 3685.88 219.214   1
  -1   8  -1 3604.84 226.316   1
   1  -8   2  71746. 4008.35   1
  -1  -8  -2  64912. 3612.36   1
   1   8   2  62815. 3494.57   1
   1   8   2  75171. 4188.80   1
  -1   8  -2  73977. 4125.31   1
   1  -8   3 3871.34 247.034   1
   1  -8   3 4183.79 262.573   1
  -1  -8  -3 4025.06 248.037   1
  -1  -8  -3 3689.22 222.640   1
   1   8   3 3820.38 231.662   1
   1   8   3 3563.91 224.143   1
  -1   8  -3 4038.43 250.209   1
  -1   8  -3 3598.99 220.969   1
   1  -8   4  85296. 4755.22   1
   1  -8   4  81938. 4573.10   1
  -1  -8  -4  79014. 4402.67   1
  -1  -8  -4  86967. 4838.76   1
   1   8   4  87719. 4882.20   1
   1   8   4  81997. 4571.42   1
  -1   8  -4  86299. 4808.68   1
  -1   8  -4  89223. 4967.41   1
   1  -8   5 1071.85  89.557   1
   1  -8   5  888.05  78.647   1
  -1  -8  -5 1119.46  87.218   1
   1   8   5  692.31  65.263   1
   1   8   5  789.22  68.446  -1
   1  -8   6 148371. 8250.62   1
  -1  -8  -6 152631. 8479.52   1
  -1  -8  -6 150292. 8354.21   1
   1   8   6 143191. 7961.56   1
   1   8   6 155388. 8638.25   1
  -1   8  -6 144778. 8043.43   1
   1  -8   7 4003.34 252.381   1
   1  -8   7 5064.32 312.865   1
  -1  -8  -7 4579.78 288.805   1
  -1  -8  -7 4578.11 283.960   1
   1   8   7 4089.39 257.393   1
   1   8   7 4532.99 285.798   1
  -1   8  -7 4751.04 293.400   1
  -1   8  -7 5026.73 307.936   1
   1  -8   8  695.49  64.862   1
   1  -8   8  635.59  67.953   1
  -1  -8  -8  643.36  66.809   1
   1   8   8  708.94  69.156   1
   1   8   8  933.17  85.046   1
  -1   8  -8  656.81  66.399  -1
  -1   8  -8  758.48  73.233   1
   1  -8   9 127235. 7084.37   1
   1  -8   9 132832. 7385.96   1
  -1  -8  -9 138847. 7727.65   1
  -1  -8  -9 137260. 7637.42   1
   1   8   9 134670. 7493.73   1
   1   8   9 130075. 7243.10   1
  -1   8  -9 132164. 7360.90   1
  -1   8  -9 129657. 7211.35   1
   1  -8  10 136341. 7588.13   1
   1  -8  10 141520. 7868.83   1
  -1  -8 -10 131579. 7325.81   1
  -1  -8 -10 116458. 6490.39   1
   1   8  10 135338. 7535.50   1
   1   8  10 142523. 7934.83   1
  -1   8 -10 113701. 6339.17   1
  -1   8 -10 130743. 7277.35   1
   1  -8  11  66967. 3741.02   1
  -1  -8 -11  62523. 3504.59   1
  -1  -8 -11  78204. 4379.28  -1
   1   8  11  60618. 3401.00   1
   1   8  11  61011. 3421.05   1
  -1   8 -11  65054. 3646.61   1
   1  -8  12 259148.  14394.   1
   1  -8  12 285547.  15848.   1
  -1  -8 -12 283793.  15764.   1
  -1  -8 -12 283625.  15748.   1
   1   8  12 291478.  16190.   1
   1   8  12 284294.  15789.   1
  -1   8 -12 248037.  13776.   1
  -1   8 -12 260568.  14478.   1
   1  -8  13  17260. 989.139   1
   1  -8  13  16992. 982.455   1
  -1  -8 -13  17377. 1002.51  -1
  -1  -8 -13  16575. 965.747   1
   1   8  13  18789. 1087.72   1
   1   8  13  17101. 993.316   1
  -1   8 -13  17210. 1000.83   1
  -1   8 -13  18546. 1070.17   1
   1  -8  14  16650. 964.911   1
   1  -8  14  16608. 953.215   1
  -1  -8 -14  16316. 954.051   1
  -1  -8 -14  16625. 963.240   1
   1   8  14  17210. 1000.83   1
   1   8  14  17193. 1002.51   1
  -1   8 -14  16625. 969.924   1
  -1   8 -14  16500. 960.734   1
   1  -8  15  33208. 1884.71   1
   1  -8  15  33016. 1863.82   1
  -1  -8 -15  33475. 1898.08   1
  -1  -8 -15  33367. 1900.58   1
   1   8  15  30969. 1762.74   1
  -1   8 -15  30852. 1757.73   1
  -1   8 -15  32715. 1862.99   1
   1  -8  16  19607. 1121.14   1
   1  -8  16  19942. 1151.21   1
  -1  -8 -16  18187. 1050.96   1
  -1  -8 -16  17845. 1043.44   1
   1   8  16  16834. 985.797   1
   1   8  16  18989. 1101.08   1
  -1   8 -16  19515. 1132.83   1
  -1   8 -16  18897. 1097.74   1
   1  -8  17 1878.03 139.014   1
  -1  -8 -17 2019.21 156.307   1
   1   8  17 2967.42 210.944   1
   1   8  17 2343.36 184.210   1
  -1   8 -17 2532.16 190.309  -1
   1  -8  18 120718. 6736.00  -1
  -1  -8 -18 124227. 6928.98   1
  -1  -8 -18 120301. 6722.63  -1
   1   8  18 125814. 7020.88   1
   1   8  18 123475. 6895.57   1
  -1   8 -18 116374. 6502.92   1
  -1   8 -18 116207. 6494.56   1
   1  -8  19  139.35  38.254   1
   1  -8  19  233.58  45.505   1
  -1  -8 -19  208.52  43.408   1
   1   8  19  281.62  64.227   1
  -1   8 -19  226.06  49.499   1
  -1   8 -19  180.62  48.563   1
   1  -8  20  38630. 2177.11   1
   1  -8  20  39340. 2228.07   1
  -1  -8 -20  37820. 2142.02   1
  -1  -8 -20  40050. 2281.53  -1
   1   8  20  38655. 2191.31   1
   1   8  20  37845. 2154.55   1
  -1   8 -20  38279. 2178.78   1
   1  -8  21 3919.80 253.133   1
   1  -8  21 3758.56 256.976   1
  -1  -8 -21 4071.84 284.711   1
  -1  -8 -21 3953.21 264.828   1
   1   8  21 3937.34 264.327   1
  -1   8 -21 4401.83 301.921   1
   1  -8  22 7568.91 469.340   1
   1  -8  22 7729.32 465.413   1
  -1  -8 -22 7318.29 467.585   1
  -1  -8 -22 6749.37 420.467   1
   1   8  22 6566.41 425.814   1
  -1   8 -22 6229.73 403.508   1
   1  -8  23 4631.57 308.103   1
   1  -8  23 4310.77 274.686   1
  -1  -8 -23 4143.69 275.605   1
  -1  -8 -23 3749.37 268.588   1
   1   8  23 4701.75 324.394   1
  -1   8 -23 5289.05 353.133   1
   1  -8  24 6514.61 412.698   1
   1  -8  24 7226.39 436.173   1
  -1  -8 -24 7414.36 472.514   1
  -1  -8 -24 6672.51 417.126   1
   1   8  24 5368.42 367.335   1
  -1   8 -24 6130.32 400.919   1
   1  -8  25 6705.92 422.389   1
  -1  -8 -26  54352. 3060.98   1
  -1  -8 -26  51236. 2900.58   1
   1   8  26  58371. 3300.75   1
  -1  -8 -27   80.44  41.103   1
   1   8  27  199.58  65.789  -1
   1  -9 -26  865.50 103.425   1
  -1   9  26  895.57 118.964   1
   1  -9 -25  89557. 5020.88   1
   1  -9 -25  86884. 4860.48   1
  -1  -9  25  95322. 5336.67   1
   1   9 -25  90810. 5094.40   1
  -1   9  25  92565. 5192.14  -1
   1  -9 -24  10000. 602.004   1
  -1  -9  24 9515.45 580.868   1
  -1  -9  24  11554. 677.610  -1
   1   9 -24  11303. 692.982   1
  -1   9  24  11420. 697.744   1
   1  -9 -23 7819.54 494.068   1
  -1  -9  23 7746.86 482.372   1
  -1  -9  23 7705.92 463.492   1
   1   9 -23 7840.43 499.832   1
   1  -9 -22 4517.96 297.828   1
   1  -9 -22 4671.67 318.212   1
  -1  -9  22 4072.68 276.775   1
  -1  -9  22 4160.40 266.750   1
   1   9 -22 3246.45 242.523   1
   1  -9 -21 8083.53 507.518   1
   1  -9 -21 7189.63 446.533   1
  -1  -9  21 7772.76 467.752   1
  -1  -9  21 7714.28 480.367   1
   1   9 -21 6653.29 427.819   1
  -1   9  21 7130.32 456.975   1
   1  -9 -20  -36.71  25.906   1
   1  -9 -20   35.46  27.068   1
  -1  -9  20   63.71  36.207   1
   1   9 -20    2.86  44.528   1
  -1   9  20 -151.46  50.802   1
  -1   9  20    9.63  24.745   1
   1  -9 -19  68613. 3860.48   1
   1  -9 -19  70301. 3942.35   1
  -1  -9  19  67970. 3801.17   1
  -1  -9  19  72673. 4077.69   1
   1   9 -19  68688. 3859.65   1
   1   9 -19  70484. 3964.91   1
  -1   9  19  65355. 3678.36   1
  -1   9  19  69298. 3894.73   1
   1  -9 -18 4814.53 313.617   1
  -1  -9  18 5030.91 314.118  -1
  -1  -9  18 4692.56 309.691  -1
   1   9 -18 4269.00 288.554   1
   1   9 -18 3591.48 257.727   1
  -1   9  18 4507.10 304.093   1
   1  -9 -17  40084. 2276.52   1
   1  -9 -17  43776. 2474.52   1
  -1  -9  17  44745. 2527.98   1
   1   9 -17  43007. 2435.25   1
  -1   9  17  42698. 2422.72   1
  -1   9  17  42122. 2389.30   1
   1  -9 -16 4843.77 319.465   1
   1  -9 -16 5543.85 355.889   1
  -1  -9  16 4982.45 322.723   1
  -1  -9  16 5517.12 340.685   1
   1   9 -16 5023.39 331.913   1
   1   9 -16 5297.40 343.275   1
  -1   9  16 5142.02 338.763   1
   1  -9 -15  25071. 1440.27   1
   1  -9 -15  30042. 1725.14   1
  -1  -9  15  26324. 1492.90   1
  -1  -9  15  26291. 1503.76   1
   1   9 -15  19983. 1159.56   1
  -1   9  15  22757. 1314.12   1
   1  -9 -14    7.72  31.504   1
   1  -9 -14  139.93  47.911   1
  -1  -9  14   36.88  29.373   1
   1   9 -14   27.92  31.412   1
   1   9 -14  -48.21  23.308   1
  -1   9  14  105.18  50.242   1
  -1   9  14   14.81  37.043   1
   1  -9 -13  84294. 4715.95   1
   1  -9 -13  88471. 4949.87   1
  -1  -9  13  83183. 4639.93   1
  -1  -9  13  88388. 4940.68   1
   1   9 -13  81027. 4535.50   1
   1   9 -13  82548. 4619.04   1
  -1   9  13  82373. 4618.21   1
  -1   9  13  83542. 4680.03   1
   1  -9 -12 1957.39 149.624   1
   1  -9 -12 1770.26 142.941   1
  -1  -9  12 1846.28 140.100   1
  -1  -9  12 1964.07 139.432   1
   1   9 -12 1958.23 151.044   1
   1   9 -12 1793.65 140.351   1
  -1   9  12 1628.24 138.179   1
  -1   9  12 1545.53 129.741   1
   1  -9 -11 106266. 5927.31   1
   1  -9 -11 112698. 6287.38   1
  -1  -9  11 115288. 6423.55   1
  -1  -9  11 107101. 5962.40   1
   1   9 -11 111111. 6196.32   1
   1   9 -11 111362. 6212.19   1
  -1   9  11 108354. 6049.28   1
  -1   9  11 111445. 6224.72  -1
   1  -9 -10 6228.90 385.380   1
   1  -9 -10 6540.51 405.346   1
  -1  -9  10 6261.48 383.375   1
  -1  -9  10 5972.42 361.403   1
   1   9 -10 5921.46 365.831   1
   1   9 -10 5097.74 322.138   1
  -1   9  10 5892.22 369.674   1
  -1   9  10 5467.83 352.715  -1
   1  -9  -9  28622. 1628.24   1
   1  -9  -9  25564. 1454.47   1
  -1  -9   9  28237. 1598.16   1
  -1  -9   9  27703. 1564.74   1
   1   9  -9  28496. 1614.87   1
   1   9  -9  27577. 1563.07   1
  -1   9   9  28513. 1629.07   1
  -1   9   9  24762. 1413.53   1
   1  -9  -8 6009.18 368.588  -1
   1  -9  -8 6472.84 399.331   1
  -1  -9   8 5347.53 326.232   1
  -1  -9   8 6497.07 391.896   1
   1   9  -8 4791.14 296.825   1
   1   9  -8 4854.63 301.754   1
  -1   9   8 5906.43 373.684   1
   1  -9  -7 3629.90 234.670   1
  -1  -9   7 4449.45 277.527   1
   1   9  -7 3452.80 220.468   1
   1   9  -7 3725.14 236.257   1
  -1   9   7 3573.93 235.171   1
   1  -9  -6 102256. 5703.42   1
   1  -9  -6 105096. 5850.45   1
  -1  -9   6 100501. 5601.50   1
  -1  -9   6  96408. 5371.76   1
   1   9  -6 106767. 5939.84   1
   1   9  -6  91395. 5088.55   1
  -1   9   6 109941. 6126.14   1
  -1   9   6 108605. 6057.64  -1
   1  -9  -5 183793.  10217.   1
   1  -9  -5 170844. 9490.38   1
  -1  -9   5 194319.  10794.   1
  -1  -9   5 162072. 9014.19   1
   1   9  -5 179114. 9949.87   1
   1   9  -5 205681.  11420.   1
  -1   9   5 171595. 9532.15   1
  -1   9   5 169674. 9440.26   1
   1  -9  -4 2673.35 174.269   1
  -1  -9   4 2884.71 191.061   1
   1   9  -4 3216.37 204.010   1
  -1   9   4 2979.95 195.823   1
  -1   9   4 2956.56 200.334   1
   1  -9  -3  51245. 2874.68   1
   1  -9  -3  55848. 3119.46   1
  -1  -9   3  52180. 2923.14   1
  -1  -9   3  51905. 2901.42   1
   1   9  -3  54695. 3055.97   1
   1   9  -3  51245. 2859.65   1
  -1   9   3  55831. 3120.30   1
  -1   9   3  53985. 3027.57   1
   1  -9  -2  10317. 606.766   1
  -1  -9   2  11495. 668.253   1
  -1  -9   2  10718. 620.133   1
   1   9  -2  10134. 586.800   1
   1   9  -2  10251. 587.301   1
  -1   9   2  10710. 627.234   1
  -1   9   2 8487.88 493.567   1
   1  -9  -1 3345.86 213.116   1
   1  -9  -1 3121.97 208.187   1
  -1  -9   1 3878.86 240.100   1
   1   9  -1 4735.17 280.367   1
   1   9  -1 3708.43 230.159   1
  -1   9   1 3681.70 226.316   1
  -1   9   1 3965.74 252.297   1
   1  -9   0 134002. 7453.63   1
   1  -9   0 153968. 8563.07   1
  -1  -9   0 134503. 7477.85   1
  -1  -9   0 146867. 8158.72   1
   1   9   0 152548. 8479.52   1
   1   9   0 153717. 8529.65   1
  -1   9   0 136174. 7565.57   1
  -1   9   0 149624. 8319.12   1
   1  -9   1 6601.50 402.673   1
   1  -9   1 6271.51 379.448   1
  -1  -9  -1 6459.48 385.797   1
  -1  -9  -1 6751.87 397.911   1
   1   9   1 6214.70 370.760   1
   1   9   1 6141.18 356.975   1
  -1   9  -1 6850.45 401.754   1
  -1   9  -1 6850.45 410.359   1
   1  -9   2  47644. 2672.51  -1
   1  -9   2  44068. 2478.69   1
  -1  -9  -2  44052. 2461.99  -1
  -1  -9  -2  48363. 2706.76   1
   1   9   2  44887. 2514.62   1
   1   9   2  45514. 2538.84   1
  -1   9  -2  45806. 2568.92   1
  -1   9  -2  45547. 2546.36   1
   1  -9   3  80869. 4517.96   1
  -1  -9  -3  89557. 4989.13   1
  -1  -9  -3  90977. 5061.82   1
   1   9   3  90058. 5010.86   1
   1   9   3  92648. 5164.57   1
  -1   9  -3  87385. 4868.83   1
  -1   9  -3  79031. 4401.83   1
   1  -9   4  21345. 1217.21   1
   1  -9   4  18229. 1048.45   1
  -1  -9  -4  19440. 1105.26   1
  -1  -9  -4  22832. 1285.71   1
   1   9   4  22231. 1263.16   1
   1   9   4  21646. 1223.06   1
  -1   9  -4  21629. 1228.90  -1
  -1   9  -4  20393. 1155.39   1
   1  -9   5 238262.  13233.   1
  -1  -9  -5 236758.  13150.  -1
  -1  -9  -5 238763.  13250.   1
   1   9   5 233918.  12982.   1
   1   9   5 232247.  12899.   1
  -1   9  -5 246700.  13693.   1
   1  -9   6  20660. 1178.78   1
   1  -9   6  21412. 1223.06   1
  -1  -9  -6  20259. 1154.55   1
  -1  -9  -6  21713. 1230.58   1
   1   9   6  20877. 1192.98   1
   1   9   6  21462. 1219.71   1
  -1   9  -6  21905. 1241.44  -1
  -1   9  -6  21019. 1194.65   1
   1  -9   7  19967. 1142.02   1
  -1  -9  -7  20911. 1187.97   1
  -1  -9  -7  21412. 1220.55   1
   1   9   7  21362. 1222.22   1
  -1   9  -7  21654. 1231.41   1
  -1   9  -7  21537. 1224.73   1
   1  -9   8  30150. 1706.77   1
  -1  -9  -8  30485. 1725.14   1
  -1  -9  -8  30860. 1741.85   1
   1   9   8  30869. 1751.04   1
   1   9   8  31921. 1803.67   1
  -1   9  -8  35188. 1985.80   1
  -1   9  -8  31529. 1781.12   1
   1  -9   9  10459. 613.700   1
   1  -9   9 8350.03 502.255   1
  -1  -9  -9 8588.13 514.285   1
  -1  -9  -9  10167. 597.827   1
   1   9   9  10493. 618.963   1
   1   9   9 8755.21 528.070   1
  -1   9  -9 9791.13 575.605   1
  -1   9  -9 9816.20 579.114   1
   1  -9  10 1182.12  95.906   1
  -1  -9 -10 1227.23 101.169   1
   1   9  10 1696.74 131.245   1
  -1   9 -10 1288.22 106.683   1
   1  -9  11  70936. 3968.25   1
   1  -9  11  72222. 4034.25  -1
  -1  -9 -11  73058. 4087.72   1
  -1  -9 -11  73977. 4138.68   1
   1   9  11  72673. 4068.50   1
   1   9  11  59833. 3356.72   1
  -1   9 -11  72147. 4035.92   1
  -1   9 -11  62573. 3508.77   1
   1  -9  12 1051.80  90.894   1
   1  -9  12  918.13  84.795   1
  -1  -9 -12 1157.89 102.673   1
  -1  -9 -12 1057.64  96.742  -1
   1   9  12 1513.78 133.667   1
  -1   9 -12 1363.41 112.782   1
  -1   9 -12 1192.15 107.435   1
   1  -9  13  73091. 4091.06   1
   1  -9  13  77084. 4304.92   1
  -1  -9 -13  79916. 4470.34   1
  -1  -9 -13  75104. 4207.18   1
   1   9  13  70752. 3967.41   1
   1   9  13  77803. 4357.56   1
  -1   9 -13  75038. 4204.67   1
   1  -9  14 7313.28 440.267   1
   1  -9  14 7573.09 463.408   1
  -1  -9 -14 8139.51 494.235   1
   1   9  14 6991.64 435.839   1
  -1   9 -14 7337.50 453.383   1
   1  -9  15  511.61  63.951   1
   1  -9  15  328.07  49.816   1
  -1  -9 -15  358.81  54.753  -1
  -1  -9 -15  505.93  71.111   1
   1   9  15  272.26  50.493   1
   1   9  15  499.33  74.962  -1
  -1   9 -15  394.99  58.454  -1
  -1   9 -15  392.73  63.133   1
   1  -9  16  290.56  51.053   1
   1  -9  16  274.44  46.349   1
  -1  -9 -16  328.40  59.532  -1
   1   9  16  100.75  53.149   1
  -1   9 -16   87.80  34.361   1
  -1   9 -16  125.81  41.312   1
   1  -9  17 4885.54 317.794   1
   1  -9  17 5157.05 320.551   1
  -1  -9 -17 6030.07 380.284   1
   1   9  17 4572.26 306.600   1
   1   9  17 4900.58 320.635   1
  -1   9 -17 4864.66 320.468   1
  -1   9 -17 5109.44 333.584   1
   1  -9  18 1315.79 116.875   1
   1  -9  18 1138.68  96.324   1
  -1  -9 -18 1221.39 120.802   1
  -1  -9 -18 1406.85 120.718   1
   1   9  18 1071.85 104.177   1
  -1   9 -18 1083.54 104.010   1
   1  -9  19  20635. 1190.47   1
  -1  -9 -19  21871. 1259.81   1
  -1  -9 -19  22749. 1320.80   1
   1   9  19  21186. 1225.56   1
  -1   9 -19  22389. 1298.24   1
   1  -9  20  25363. 1440.27   1
   1  -9  20  24336. 1396.82   1
  -1  -9 -20  26842. 1535.50   1
  -1  -9 -20  26842. 1549.71   1
   1   9  20  24887. 1428.57   1
   1   9  20  25305. 1461.99   1
   1  -9  21  281.79  52.005   1
  -1  -9 -21  377.94  58.438   1
  -1  -9 -21  467.75  73.016   1
   1   9  21  572.10  89.975   1
   1   9  21  556.89  75.647   1
  -1   9 -21  454.13  74.887   1
   1  -9  22 3970.76 256.224   1
   1  -9  22 3919.80 266.917   1
  -1  -9 -22 3476.19 255.305   1
  -1   9 -22 4602.33 315.204   1
   1  -9  23  141.52  52.490   1
   1  -9  23  134.25  41.629   1
  -1  -9 -23  141.10  49.891   1
  -1  -9 -23   71.95  31.972   1
  -1  -9 -24 3738.51 253.884   1
  -1  -9 -24 3675.02 260.317   1
  -1   9 -24 3964.91 281.036   1
  -1   9 -25  33826. 1934.84   1
  -1  -9 -26 1463.66 132.581   1
   1 -10 -26  16149. 949.038   1
  -1  10  26  16608. 988.303   1
   1 -10 -25  325.40  64.227   1
  -1  10  25  339.85  73.860   1
   1 -10 -24 3241.43 227.485   1
  -1 -10  24 3493.73 246.783   1
  -1  10  24 3727.65 274.269   1
   1 -10 -23  32030. 1823.72   1
   1 -10 -23  32114. 1837.93   1
  -1 -10  23  32239. 1822.05   1
  -1 -10  23  31312. 1787.80   1
   1  10 -23  31688. 1821.22   1
  -1  10  23  35756. 2045.95   1
   1 -10 -22 4341.68 296.407   1
   1 -10 -22 4348.37 289.473   1
  -1 -10  22 4497.07 301.838   1
  -1 -10  22 4543.85 288.638   1
   1  10 -22 4779.44 328.738   1
  -1  10  22 4807.85 331.662   1
   1 -10 -21  11654. 711.110   1
  -1 -10  21  12723. 759.147   1
   1  10 -21  12615. 761.820   1
  -1  10  21  13250. 799.749   1
   1 -10 -20  29967. 1711.78   1
   1 -10 -20  31479. 1801.17   1
  -1 -10  20  30543. 1729.32   1
  -1  10  20  31069. 1778.61   1
  -1  10  20  31537. 1809.52   1
   1 -10 -19 2248.95 179.532   1
  -1 -10  19 2220.55 170.259   1
   1  10 -19 2388.47 188.220   1
  -1  10  19 2355.05 189.056   1
   1 -10 -18  56892. 3208.85   1
   1 -10 -18  58287. 3278.19   1
  -1 -10  18  59031. 3320.80   1
   1  10 -18  60017. 3384.29   1
   1  10 -18  59908. 3372.59   1
  -1  10  18  52740. 2979.95   1
  -1  10  18  57368. 3237.26   1
   1 -10 -17 8142.01 504.678   1
   1 -10 -17 6997.49 435.756  -1
  -1 -10  17 7299.07 453.049   1
  -1 -10  17 7406.84 445.614   1
   1  10 -17 7323.30 456.391   1
   1  10 -17 6782.78 430.660   1
  -1  10  17 6522.97 407.184   1
  -1  10  17 6998.32 445.697   1
   1 -10 -16   29.51  39.031   1
   1 -10 -16   10.36  33.609   1
  -1 -10  16   19.19  21.838   1
   1  10 -16   37.64  26.374   1
  -1  10  16  -28.08  33.943   1
  -1  10  16   96.32  39.440   1
   1 -10 -15  30301. 1730.16   1
   1 -10 -15  33935. 1940.68   1
  -1 -10  15  29114. 1660.82   1
  -1 -10  15  28137. 1593.98   1
   1  10 -15  28588. 1633.25   1
  -1  10  15  28488. 1635.75   1
  -1  10  15  27485. 1577.27   1
   1 -10 -14 3439.43 238.346   1
  -1 -10  14 3451.12 235.338   1
  -1 -10  14 3539.68 230.409   1
   1  10 -14 3521.30 241.186   1
   1  10 -14 3008.35 209.106   1
  -1  10  14 3042.60 220.635   1
   1 -10 -13  21454. 1239.76   1
   1 -10 -13  21270. 1226.40   1
  -1 -10  13  22180. 1274.02   1
   1  10 -13  22164. 1276.52   1
  -1  10  13  21546. 1250.63   1
  -1  10  13  21679. 1252.30   1
   1 -10 -12 108521. 6060.98   1
   1 -10 -12 103843. 5798.66   1
  -1 -10  12 107519. 5991.64   1
  -1 -10  12 111362. 6213.03   1
   1  10 -12 106098. 5922.30   1
   1  10 -12 109106. 6092.73   1
  -1  10  12 105180. 5883.04   1
  -1  10  12  99666. 5573.09   1
   1 -10 -11 6853.79 422.807   1
   1 -10 -11 5805.34 369.757   1
  -1 -10  11 6239.76 386.382   1
  -1 -10  11 5906.43 361.236   1
   1  10 -11 5442.77 340.183   1
  -1  10  11 5902.25 378.947   1
  -1  10  11 6644.10 414.870   1
   1 -10 -10  37535. 2121.13   1
   1 -10 -10  38237. 2165.41   1
  -1 -10  10  37895. 2133.67   1
  -1 -10  10  38755. 2185.46   1
   1  10 -10  40159. 2264.83   1
  -1  10  10  35965. 2038.43   1
  -1  10  10  39975. 2268.17   1
   1 -10  -9  158.48  43.183   1
   1 -10  -9  239.93  43.074   1
  -1 -10   9  221.14  39.766   1
  -1 -10   9  265.58  44.929   1
   1  10  -9  252.97  40.000   1
  -1  10   9  382.71  56.717   1
  -1  10   9  470.76  66.383  -1
   1 -10  -8  14144. 828.069   1
   1 -10  -8  12239. 712.029   1
  -1 -10   8  12874. 750.876   1
  -1 -10   8  13576. 785.881   1
   1  10  -8  12456. 724.895   1
   1  10  -8  14127. 814.870   1
  -1  10   8  12197. 725.981   1
  -1  10   8  11930. 702.923   1
   1 -10  -7 127151. 7077.69   1
   1 -10  -7 120802. 6733.49   1
  -1 -10   7 113784. 6341.68   1
  -1 -10   7 136675. 7604.00   1
   1  10  -7 135756. 7548.86   1
   1  10  -7 116374. 6476.18   1
  -1  10   7 132414. 7381.78  -1
  -1  10   7 130242. 7254.80   1
   1 -10  -6  15046. 865.496   1
   1 -10  -6  14327. 835.421   1
  -1 -10   6  14578. 840.434   1
   1  10  -6  14670. 841.269   1
  -1  10   6  15054. 869.673   1
   1 -10  -5 178529. 9916.45  -1
  -1 -10   5 154804. 8604.84   1
  -1 -10   5 162991. 9064.32   1
   1  10  -5 187803.  10434.   1
   1  10  -5 163074. 9055.96   1
  -1  10   5 184712.  10267.   1
   1 -10  -4  29641. 1682.54   1
   1 -10  -4  33492. 1883.87   1
  -1 -10   4  32657. 1847.12   1
  -1 -10   4  32640. 1837.09   1
   1  10  -4  32130. 1809.52   1
   1  10  -4  35380. 1985.80   1
  -1  10   4  28789. 1638.26   1
  -1  10   4  33099. 1863.82   1
   1 -10  -3 6629.90 396.574   1
  -1 -10   3 6408.52 384.294  -1
  -1 -10   3 6583.95 401.169   1
   1  10  -3 6178.77 371.178   1
  -1  10   3 7026.73 429.323   1
  -1  10   3 7005.84 417.042   1
   1 -10  -2 134670. 7500.41   1
   1 -10  -2 128070. 7124.47   1
  -1 -10   2 126984. 7069.33   1
   1  10  -2 114286. 6358.39   1
  -1  10   2 124561. 6924.81   1
  -1  10   2 135672. 7553.04   1
   1 -10  -1  49549. 2786.13   1
   1 -10  -1  52757. 2955.72   1
  -1 -10   1  51721. 2898.91   1
  -1 -10   1  48880. 2736.84   1
   1  10  -1  50426. 2813.70   1
   1  10  -1  48705. 2726.81   1
  -1  10   1  50643. 2842.94   1
  -1  10   1  53676. 2997.49   1
   1 -10   0 6412.69 388.889   1
   1 -10   0 6212.19 385.547   1
  -1 -10   0 6317.45 382.539   1
  -1 -10   0 6221.38 372.514   1
   1  10   0 6352.54 380.534   1
   1  10   0 7193.81 417.711   1
  -1  10   0 6258.97 381.537   1
  -1  10   0 6781.95 399.081   1
   1 -10   1  39749. 2243.94   1
   1 -10   1  35823. 2020.88   1
  -1 -10  -1  40326. 2265.66   1
  -1 -10  -1  39056. 2190.47   1
   1  10   1  39850. 2238.09   1
   1  10   1  38889. 2172.09   1
  -1  10  -1  35238. 1987.47   1
  -1  10  -1  34344. 1926.48   1
   1 -10   2  99248. 5534.66  -1
  -1 -10  -2 101253. 5641.60   1
  -1 -10  -2  99332. 5529.65   1
   1  10   2 101002. 5612.36   1
   1  10   2  96825. 5395.98   1
  -1  10  -2 103091. 5734.33   1
   1 -10   3  805.60  77.560   1
  -1 -10  -3  777.53  65.121   1
  -1 -10  -3  665.75  64.461   1
   1  10   3  696.66  57.627   1
   1  10   3  638.09  65.271   1
  -1  10  -3  703.34  63.968   1
   1 -10   4  63392. 3549.70   1
   1 -10   4  53450. 3005.01   1
  -1 -10  -4  62264. 3472.85   1
  -1 -10  -4  63033. 3522.97   1
   1  10   4  53475. 2997.49   1
   1  10   4  62924. 3508.77   1
  -1  10  -4  60317. 3369.25   1
  -1  10  -4  50785. 2847.95   1
   1 -10   5  21412. 1228.90   1
   1 -10   5  24102. 1372.60   1
  -1 -10  -5  23525. 1336.67   1
   1  10   5  24444. 1390.98   1
  -1  10  -5  23952. 1361.74   1
  -1  10  -5  23977. 1356.72   1
   1 -10   6  32381. 1830.41   1
   1 -10   6  31988. 1815.37   1
  -1 -10  -6  33918. 1904.76   1
  -1 -10  -6  32314. 1825.40   1
   1  10   6  31554. 1786.97   1
  -1  10  -6  32657. 1839.60   1
  -1  10  -6  31312. 1768.59   1
   1 -10   7  58730. 3295.74   1
   1 -10   7  62197. 3482.87   1
  -1 -10  -7  63275. 3541.35   1
  -1 -10  -7  58379. 3263.15   1
   1  10   7  55840. 3126.15   1
   1  10   7  64378. 3606.51   1
  -1  10  -7  62481. 3495.40   1
   1 -10   8  31153. 1765.24   1
   1 -10   8  30677. 1741.02   1
  -1 -10  -8  29357. 1659.15   1
  -1 -10  -8  31036. 1757.73   1
   1  10   8  31337. 1771.93   1
   1  10   8  32590. 1847.95   1
  -1  10  -8  33066. 1866.33   1
  -1  10  -8  33300. 1878.86   1
   1  10   9 3182.12 213.951   1
  -1  10  -9 2846.28 193.316   1
   1 -10  10 1527.15 123.225   1
   1 -10  10 1319.97 110.192   1
  -1 -10 -10 1479.53 120.301   1
   1  10  10  918.96  91.395   1
   1  10  10 1015.04  92.398   1
  -1  10 -10 1032.58  91.813   1
  -1  10 -10  994.15  88.889   1
   1 -10  11 1797.83 137.928   1
   1 -10  11 2083.54 152.966   1
  -1 -10 -11 1812.03 138.680   1
   1  10  11 1954.89 151.378   1
   1  10  11 1979.95 150.459   1
  -1  10 -11 1869.67 142.356   1
  -1  10 -11 1832.08 139.098   1
   1 -10  12  36282. 2046.78   1
   1 -10  12  43926. 2471.18   1
  -1 -10 -12  41445. 2339.18   1
  -1 -10 -12  45522. 2566.41   1
   1  10  12  44018. 2487.88   1
   1  10  12  44035. 2485.38   1
  -1  10 -12  42414. 2391.81   1
  -1  10 -12  42281. 2383.46   1
   1 -10  13  23843. 1365.08   1
   1 -10  13  22214. 1267.33   1
  -1 -10 -13  23108. 1324.98   1
  -1 -10 -13  21470. 1235.59   1
   1  10  13  21395. 1234.75  -1
   1  10  13  20810. 1204.68   1
  -1  10 -13  23333. 1338.34   1
  -1  10 -13  22105. 1269.00   1
   1 -10  14   88.22  34.311   1
  -1 -10 -14   69.89  25.430   1
  -1 -10 -14   -0.41  28.137  -1
   1  10  14   -0.29  26.875  -1
   1  10  14  -59.69  26.566   1
  -1  10 -14   29.62  32.857   1
  -1  10 -14  -15.51  18.972   1
   1 -10  15  38822. 2187.97   1
   1 -10  15  40150. 2271.51   1
  -1 -10 -15  40685. 2301.58   1
  -1 -10 -15  36750. 2086.05   1
   1  10  15  38337. 2173.77   1
  -1  10 -15  38855. 2203.01   1
   1 -10  16  12565. 732.748   1
   1 -10  16  11479. 683.542   1
  -1 -10 -16  10961. 659.983   1
  -1 -10 -16  11245. 670.258   1
   1  10  16  11779. 702.923   1
   1  10  16  11203. 676.106   1
  -1  10 -16  10710. 645.530   1
  -1  10 -16  12105. 722.054   1
   1 -10  17  39749. 2249.79   1
   1 -10  17  38346. 2160.40   1
  -1 -10 -17  41754. 2360.90   1
  -1 -10 -17  40743. 2312.45   1
  -1  10 -17  39315. 2233.08   1
  -1  10 -17  41119. 2330.82   1
   1 -10  18  53467. 3010.02   1
   1 -10  18  52097. 2922.30   1
  -1 -10 -18  51170. 2883.87   1
   1  10  18  51796. 2921.47   1
   1  10  18  44027. 2496.24   1
  -1  10 -18  46157. 2613.20   1
   1 -10  19 1042.61  94.904  -1
  -1 -10 -19 1096.07 113.367   1
  -1 -10 -19 1077.69 103.926   1
   1 -10  20 8538.00 510.108   1
   1 -10  20 9022.55 548.203   1
  -1 -10 -20 8680.03 531.244   1
  -1 -10 -20 8035.08 502.756   1
   1  10  20 8863.82 553.466   1
   1  10  20 8083.53 500.083   1
  -1  10 -20 8579.77 533.082   1
   1 -10  21  49123. 2771.09   1
   1 -10  21  48404. 2717.62  -1
  -1 -10 -21  48939. 2771.09   1
  -1 -10 -21  49173. 2774.43   1
   1  10  21  49724. 2804.51   1
   1  10  21  55004. 3110.27   1
  -1  10 -21  50359. 2852.13   1
   1 -10  22  450.21  63.484   1
  -1 -10 -22  594.40  78.931   1
   1 -10  23  30025. 1716.79   1
  -1 -10 -23  29749. 1710.94   1
   1  10  23  30501. 1756.06   1
  -1  10 -23  32089. 1837.93   1
   1 -10  24 6015.03 387.051   1
  -1 -10 -24 5316.62 354.803   1
  -1 -10 -24 4734.33 310.944   1
   1  10  24 4715.95 327.318   1
  -1  10 -24 4262.32 292.314   1
  -1 -10 -25  956.56 100.251   1
  -1 -10 -25  904.76 100.334   1
   1  10  25  951.54 122.640   1
   1 -11 -24  20977. 1215.54   1
   1 -11 -24  22548. 1300.75   1
  -1 -11  24  22398. 1294.90   1
   1 -11 -23  563.07  72.615   1
   1 -11 -23  520.47  75.154   1
  -1 -11  23  603.42  84.461   1
   1  11 -23  397.74  68.429   1
  -1  11  23  541.77  81.788   1
   1 -11 -22  49975. 2819.55   1
  -1 -11  22  52598. 2950.71   1
  -1  11  22  53175. 3012.53   1
   1 -11 -21   36.68  31.880   1
   1 -11 -21   49.87  35.639   1
  -1 -11  21  -62.49  34.870   1
  -1 -11  21   45.08  35.138   1
   1 -11 -20  29231. 1675.85   1
   1 -11 -20  28037. 1601.50   1
  -1 -11  20  32598. 1843.77   1
  -1 -11  20  31554. 1802.84   1
   1  11 -20  32924. 1888.05   1
  -1  11  20  30969. 1781.12   1
   1 -11 -19  780.12  90.142  -1
   1 -11 -19  878.86  93.818   1
  -1 -11  19  685.63  74.486   1
  -1  11  19  795.40  91.479   1
  -1  11  19 1009.19 113.367   1
   1 -11 -18  10802. 652.631   1
   1 -11 -18  11520. 691.729   1
  -1 -11  18  11855. 707.685   1
  -1 -11  18  10526. 622.055   1
   1  11 -18  11462. 694.903   1
   1  11 -18  11320. 681.954   1
  -1  11  18  10827. 658.479   1
  -1  11  18  12030. 726.649  -1
   1 -11 -17 4417.71 293.233   1
   1 -11 -17 5149.54 337.176   1
  -1 -11  17 4463.65 285.714   1
  -1 -11  17 3919.80 265.831   1
   1  11 -17 3696.74 261.069   1
   1  11 -17 4114.45 278.613   1
  -1  11  17 4514.62 306.600   1
  -1  11  17 4998.32 333.500   1
   1 -11 -16  68053. 3822.89   1
   1 -11 -16  68329. 3837.92   1
  -1 -11  16  69883. 3920.63   1
  -1 -11  16  68371. 3825.39   1
   1  11 -16  70535. 3959.06   1
   1  11 -16  60919. 3431.91  -1
  -1  11  16  65748. 3700.92   1
  -1  11  16  66859. 3760.23   1
   1 -11 -15  15347. 899.749   1
  -1 -11  15  18371. 1055.14   1
   1  11 -15  18454. 1076.86   1
   1  11 -15  18045. 1048.45   1
  -1  11  15  17895. 1050.12   1
  -1  11  15  16566. 974.101   1
   1 -11 -14  55756. 3141.18   1
   1 -11 -14  53149. 2989.97   1
  -1 -11  14  62281. 3498.74   1
  -1 -11  14  59031. 3307.43   1
   1  11 -14  60351. 3389.30   1
   1  11 -14  57761. 3251.46   1
  -1  11  14  54570. 3073.51   1
  -1  11  14  58672. 3309.94  -1
   1 -11 -13  293.82  59.323   1
  -1 -11  13  232.75  45.681   1
  -1 -11  13  378.20  58.003   1
   1  11 -13  292.06  53.149   1
   1  11 -13  108.60  35.413   1
  -1  11  13  138.10  50.025   1
   1 -11 -12 1886.38 153.383   1
   1 -11 -12 1908.94 147.118   1
  -1 -11  12 1961.57 152.548   1
   1  11 -12 2045.11 157.477   1
  -1  11  12 2108.60 170.259   1
  -1  11  12 1817.04 147.535   1
   1 -11 -11 2635.75 194.235   1
   1 -11 -11 2255.64 167.084  -1
  -1 -11  11 2159.56 161.236   1
   1  11 -11 2375.10 171.345   1
   1  11 -11 2413.53 176.608   1
  -1  11  11 2613.20 196.658   1
   1 -11 -10  15188. 891.394   1
   1 -11 -10  15480. 899.749   1
  -1 -11  10  13542. 794.903   1
   1  11 -10  15505. 896.407   1
  -1  11  10  14787. 866.332   1
  -1  11  10  15372. 907.267   1
   1 -11  -9 3040.93 206.015   1
   1 -11  -9 3219.71 224.227   1
  -1 -11   9 3162.07 212.280   1
  -1 -11   9 2890.56 201.504   1
   1  11  -9 3332.49 222.055   1
   1  11  -9 3189.64 210.860   1
  -1  11   9 3424.39 240.184  -1
  -1  11   9 3304.93 225.480   1
   1 -11  -8  60727. 3412.69  -1
  -1 -11   8  60952. 3412.69   1
  -1 -11   8  54277. 3050.96   1
   1  11  -8  61387. 3433.58   1
   1  11  -8  59332. 3323.30   1
  -1  11   8  51270. 2881.37   1
  -1  11   8  58538. 3295.74   1
   1 -11  -7  60835. 3404.34   1
   1 -11  -7  60476. 3396.82   1
  -1 -11   7  59841. 3350.04   1
  -1 -11   7  51637. 2905.59   1
   1  11  -7  59724. 3341.68   1
   1  11  -7  63843. 3569.75   1
  -1  11   7  63759. 3583.12   1
  -1  11   7  62606. 3507.10   1
   1 -11  -6  68229. 3811.19   1
   1 -11  -6  75472. 4225.56   1
  -1 -11   6  77811. 4345.86   1
  -1 -11   6  70652. 3957.39   1
   1  11  -6  73542. 4104.42   1
   1  11  -6  74779. 4176.27   1
  -1  11   6  73383. 4101.08   1
  -1  11   6  73158. 4101.92   1
   1 -11  -5 1873.85 134.252   1
   1 -11  -5 1727.65 136.424   1
  -1 -11   5 1974.94 141.938  -1
   1  11  -5 1814.53 128.070   1
  -1  11   5 1748.54 128.905   1
  -1  11   5 2135.34 162.489   1
   1 -11  -4  376.52  50.192   1
   1 -11  -4  305.01  52.581   1
  -1 -11   4  298.16  48.546   1
   1  11  -4  328.99  46.441   1
   1  11  -4  347.20  45.029   1
  -1  11   4  400.92  51.545   1
  -1  11   4  448.45  62.080   1
   1 -11  -3 3876.35 257.143  -1
   1 -11  -3 3745.19 238.930   1
  -1 -11   3 4136.17 259.565   1
  -1 -11   3 4012.53 262.406   1
   1  11  -3 3851.29 239.014   1
   1  11  -3 3419.38 221.136   1
  -1  11   3 3244.78 206.015   1
  -1  11   3 3842.94 253.801   1
   1 -11  -2  70359. 3941.52   1
   1 -11  -2  76992. 4300.75   1
  -1 -11   2  74637. 4173.76   1
  -1 -11   2  75848. 4232.24   1
   1  11  -2  75196. 4188.80   1
   1  11  -2  75196. 4197.16   1
  -1  11   2  74804. 4169.59   1
   1 -11  -1  28112. 1593.98   1
   1 -11  -1  25957. 1482.04   1
  -1 -11   1  23826. 1351.71   1
  -1 -11   1  28396. 1604.84   1
   1  11  -1  27510. 1555.55   1
  -1  11   1  26884. 1514.62   1
   1 -11   0 301754.  16750.   1
   1 -11   0 257727.  14319.   1
  -1 -11   0 282539.  15689.   1
   1  11   0 303258.  16825.   1
  -1  11   0 292732.  16249.   1
  -1  11   0 302757.  16792.   1
   1  11   1  16483. 946.532   1
  -1  11  -1  18179. 1045.11   1
  -1  11  -1  14536. 830.241   1
   1 -11   2  30568. 1733.50   1
   1 -11   2  27477. 1569.76   1
  -1 -11  -2  28221. 1598.16   1
   1  11   2  31779. 1796.16   1
  -1  11  -2  30660. 1736.84   1
  -1  11  -2  31579. 1776.94   1
   1 -11   3  308.02  56.358   1
   1 -11   3  225.56  44.670   1
   1  11   3   87.22  28.480   1
  -1  11  -3   29.57  27.059   1
   1 -11   4  30668. 1739.35   1
   1 -11   4  27987. 1599.00   1
  -1 -11  -4  28705. 1624.89   1
   1  11   4  30167. 1709.27   1
  -1  11  -4  31320. 1765.24   1
  -1  11  -4  30284. 1715.95   1
   1 -11   5 1756.06 133.500   1
   1 -11   5 1640.77 136.842   1
  -1 -11  -5 1725.98 121.971   1
  -1 -11  -5 1879.70 138.012   1
   1  11   5 1512.95 120.384   1
   1  11   5 1583.96 114.453   1
  -1  11  -5 1812.03 134.921   1
  -1  11  -5 1477.86 111.612   1
   1 -11   6 133083. 7409.35   1
   1 -11   6 124645. 6953.21   1
  -1 -11  -6 144361. 8021.71   1
  -1 -11  -6 134920. 7510.44   1
   1  11   6 143108. 7968.25   1
   1  11   6 135088. 7513.78   1
  -1  11  -6 136758. 7612.36   1
  -1  11  -6 143275. 7970.75   1
   1 -11   7  17026. 991.645   1
   1 -11   7  18906. 1087.72   1
  -1 -11  -7  18145. 1035.92   1
  -1 -11  -7  18580. 1068.50   1
   1  11   7  21504. 1229.74   1
   1  11   7  18780. 1084.38   1
  -1  11  -7  20368. 1164.58   1
   1 -11   8  39691. 2247.28   1
   1 -11   8  40677. 2295.74   1
  -1 -11  -8  41395. 2326.65   1
   1  11   8  39098. 2201.33   1
  -1  11  -8  41345. 2325.81   1
  -1  11  -8  42306. 2380.11   1
   1 -11   9 1729.32 134.753   1
  -1 -11  -9 1934.00 146.867   1
  -1 -11  -9 1908.10 138.847  -1
   1  11   9 1802.00 141.019   1
   1  11   9 1885.55 140.601   1
  -1  11  -9 1563.91 122.556   1
  -1  11  -9 1960.73 144.528   1
   1 -11  10  20760. 1192.98   1
  -1 -11 -10  21103. 1208.02   1
  -1 -11 -10  19683. 1133.67   1
   1  11  10  21612. 1246.45  -1
   1  11  10  20652. 1186.30   1
  -1  11 -10  19641. 1127.82   1
   1 -11  11 2974.10 209.440   1
   1 -11  11 3371.76 227.485   1
   1  11  11 3957.39 265.998   1
   1  11  11 3802.00 254.219   1
  -1  11 -11 4624.89 297.995   1
  -1  11 -11 3931.49 256.558   1
   1 -11  12  899.75  90.810   1
   1 -11  12  828.07  84.378   1
  -1 -11 -12  652.38  76.600   1
  -1 -11 -12  904.76  90.058   1
  -1  11 -12 1237.26 106.015   1
  -1  11 -12  952.38  91.395   1
   1 -11  13  286.80  53.250   1
   1 -11  13  343.27  57.586   1
  -1 -11 -13  216.62  42.840   1
   1  11  13  242.69  52.949   1
  -1  11 -13  290.23  52.774   1
  -1  11 -13  336.01  53.734   1
   1 -11  14  94068. 5252.29   1
   1 -11  14  96909. 5416.04  -1
  -1 -11 -14  97243. 5435.25   1
  -1 -11 -14  99749. 5574.77   1
   1  11  14  97995. 5481.20   1
   1  11  14  99749. 5580.61   1
  -1  11 -14  92899. 5191.31   1
   1 -11  15 1583.96 124.645   1
   1 -11  15 1865.50 148.454   1
  -1 -11 -15 1841.27 149.373  -1
   1  11  15 1910.61 155.973   1
  -1  11 -15 1383.46 125.063   1
  -1  11 -15 1522.14 126.566   1
   1 -11  16  54996. 3084.37   1
   1 -11  16  57928. 3255.64   1
  -1 -11 -16  51955. 2923.97   1
  -1 -11 -16  59223. 3333.33   1
   1  11  16  57836. 3261.48   1
   1  11  16  55982. 3152.88   1
  -1  11 -16  55773. 3143.69   1
  -1  11 -16  54311. 3056.81   1
   1 -11  17   38.00  28.079   1
   1 -11  17   27.55  34.085   1
  -1 -11 -17   47.18  31.804   1
  -1 -11 -17   97.83  40.919   1
   1  11  17   32.50  28.747   1
   1  11  17   10.17  34.703   1
  -1  11 -17   71.77  27.385   1
   1 -11  18 9949.87 590.225   1
  -1 -11 -18 8075.18 503.926   1
  -1 -11 -18 9640.76 584.544   1
   1  11  18 9381.78 571.595   1
   1 -11  19  31186. 1766.92   1
   1 -11  19  31028. 1768.59   1
  -1 -11 -19  29641. 1694.23   1
  -1 -11 -19  28797. 1653.30   1
   1  11  19  30852. 1772.76   1
   1  11  19  31562. 1802.84   1
  -1  11 -19  29724. 1705.93   1
   1 -11  20  12615. 738.763   1
  -1 -11 -20  10752. 651.294   1
  -1 -11 -20  11270. 674.937   1
   1  11  20  13910. 840.434   1
  -1  11 -20  13016. 781.703   1
   1 -11  21  11713. 701.587   1
   1 -11  21  10660. 630.826   1
  -1 -11 -21  10760. 656.140   1
   1  11  21  11429. 699.164   1
  -1  11 -21  11378. 691.060   1
   1 -11  22  34302. 1951.54   1
  -1 -11 -22  32314. 1839.60  -1
  -1 -11 -22  35564. 2030.07   1
   1  11  22  39816. 2273.18   1
   1 -11  23   81.32  42.523   1
  -1 -11 -23    7.87  48.346   1
  -1 -11 -23   -9.85  34.261   1
  -1  11 -23  -22.54  27.251  -1
  -1 -11 -24  16399. 958.228   1
   1  11  24  18212. 1082.71   1
   1 -12 -23  10785. 648.788   1
   1 -12 -23  10702. 646.616   1
  -1 -12  23  10301. 626.482   1
   1  12 -23  11245. 684.962   1
  -1  12  23  10226. 630.910   1
   1 -12 -22  591.65  82.322   1
   1 -12 -22  597.24  80.025   1
  -1 -12  22  627.90  86.800   1
   1  12 -22  779.20  93.317   1
   1 -12 -21  20393. 1185.46   1
  -1 -12  21  19641. 1128.65   1
   1  12 -21  19933. 1169.59   1
  -1  12  21  21738. 1270.68   1
   1 -12 -20 9465.32 578.362   1
   1 -12 -20 8127.81 501.420   1
  -1 -12  20 7731.82 475.856   1
  -1 -12  20 7866.33 476.274  -1
   1  12 -20 7996.65 504.344   1
   1 -12 -19  -16.73  31.980   1
  -1 -12  19   -2.27  22.899   1
  -1 -12  19   16.07  22.598  -1
   1  12 -19   67.78  44.870   1
  -1  12  19  -27.51  45.288   1
  -1 -12  18 4547.20 292.732   1
  -1 -12  18 5207.18 347.786   1
   1  12 -18 4049.29 285.881  -1
  -1  12  18 4606.51 313.450   1
  -1  12  18 4314.95 303.174   1
   1 -12 -17  63550. 3573.93   1
   1 -12 -17  61387. 3452.80   1
  -1 -12  17  63149. 3550.54  -1
  -1 -12  17  59098. 3314.95   1
   1  12 -17  62665. 3519.63   1
   1  12 -17  62456. 3521.30   1
  -1  12  17  61596. 3473.68   1
  -1  12  17  56692. 3203.00   1
   1 -12 -16  18964. 1104.43   1
   1 -12 -16  15614. 918.128   1
   1  12 -16  21403. 1244.78   1
  -1  12  16  21253. 1238.09   1
   1 -12 -15  17744. 1033.42   1
   1 -12 -15  18847. 1097.74   1
  -1 -12  15  16032. 931.494   1
  -1 -12  15  18246. 1059.31   1
   1  12 -15  16174. 953.215   1
   1  12 -15  15998. 930.659   1
  -1  12  15  17661. 1038.43   1
  -1  12  15  19540. 1141.19   1
   1 -12 -14  357.81  61.679   1
  -1 -12  14  465.08  61.036   1
   1  12 -14  592.15  78.396  -1
  -1  12  14  412.03  67.853   1
  -1  12  14  697.74  87.636   1
   1 -12 -13 7315.78 454.720   1
   1 -12 -13 7636.58 475.939   1
  -1 -12  13 8131.99 497.159   1
  -1 -12  13 8212.19 502.255   1
   1  12 -13 8293.22 510.275   1
   1  12 -13 8214.70 496.407   1
  -1  12  13 8060.14 499.916  -1
  -1  12  13 7681.70 483.375   1
   1 -12 -12  20869. 1202.17   1
  -1 -12  12  20777. 1197.99   1
  -1 -12  12  20535. 1183.79   1
  -1  12  12  20159. 1169.59   1
   1 -12 -11 3220.55 231.245   1
   1 -12 -11 4153.71 271.261   1
  -1 -12  11 3391.81 231.662   1
   1  12 -11 3994.98 268.254   1
  -1  12  11 3426.90 238.095   1
  -1  12  11 3405.18 242.439   1
   1 -12 -10 146366. 8150.37   1
   1 -12 -10 141520. 7891.39   1
  -1 -12  10 152799. 8504.59   1
  -1 -12  10 146616. 8172.09   1
   1  12 -10 154971. 8629.90   1
   1  12 -10 154219. 8579.77   1
   1 -12  -9  14528. 855.471   1
  -1 -12   9  16583. 976.607   1
   1  12  -9  14052. 816.708   1
  -1  12   9  13225. 775.688   1
  -1  12   9  14227. 845.446   1
   1 -12  -8  223.39  47.561   1
   1 -12  -8  127.49  37.845   1
  -1 -12   8  229.66  41.846   1
  -1 -12   8  146.12  43.175   1
   1  12  -8  137.18  34.595   1
   1  12  -8  102.51  34.536   1
  -1  12   8  184.29  49.499   1
  -1  12   8  108.86  37.911   1
   1 -12  -7  36508. 2071.84   1
   1 -12  -7  35071. 1977.44   1
  -1 -12   7  35171. 1984.12   1
  -1 -12   7  31813. 1812.03   1
   1  12  -7  33918. 1917.29   1
   1  12  -7  36065. 2034.25   1
  -1  12   7  32849. 1857.98   1
  -1  12   7  33225. 1893.06   1
   1 -12  -6  38229. 2166.25   1
   1 -12  -6  37778. 2126.98   1
  -1 -12   6  36090. 2052.63   1
  -1 -12   6  36700. 2068.50   1
   1  12  -6  39315. 2211.36   1
   1  12  -6  36032. 2033.41   1
  -1  12   6  38129. 2165.41   1
  -1  12   6  40994. 2306.60   1
   1 -12  -5 2195.49 153.634   1
   1 -12  -5 2658.31 193.484   1
  -1 -12   5 2646.61 192.565  -1
  -1 -12   5 2376.77 165.748  -1
   1  12  -5 2274.02 160.651   1
   1  12  -5 2216.37 152.214   1
  -1  12   5 2258.14 155.388  -1
  -1  12   5 2609.02 191.729  -1
   1 -12  -4  41988. 2374.27   1
   1 -12  -4  42189. 2372.60   1
  -1 -12   4  37385. 2100.25   1
   1  12  -4  41111. 2304.09   1
  -1  12   4  43968. 2485.38   1
  -1  12   4  43434. 2434.42  -1
   1 -12  -3 5333.33 333.417   1
   1 -12  -3 5698.41 361.737   1
  -1 -12   3 5237.25 333.751   1
  -1 -12   3 5272.34 325.480  -1
   1  12  -3 4809.52 295.405   1
   1  12  -3 5009.18 312.113   1
  -1  12   3 6025.89 380.451   1
  -1  12   3 5294.06 320.635   1
   1 -12  -2  11821. 694.653   1
  -1 -12   2  12740. 738.429   1
  -1 -12   2  12256. 721.720   1
   1  12  -2  13258. 769.757   1
   1  12  -2  12431. 714.536   1
  -1  12   2  13358. 785.129   1
  -1  12   2  11980. 690.392   1
   1 -12  -1  74302. 4164.57   1
   1 -12  -1  73542. 4115.28   1
  -1 -12   1  73434. 4101.08   1
  -1 -12   1  71955. 4026.73   1
   1  12  -1  74219. 4146.19   1
   1  12  -1  79056. 4404.34   1
  -1  12   1  74954. 4177.94   1
  -1  12   1  70585. 3954.05   1
   1 -12   0  14653. 861.319   1
   1 -12   0  17143. 991.645   1
  -1 -12   0  17694. 1013.37   1
  -1 -12   0  15138. 878.028   1
   1  12   0  15489. 881.369   1
   1  12   0  15898. 916.457  -1
  -1  12   0  16575. 945.697   1
  -1  12   0  16424. 953.215   1
   1 -12   1  47586. 2678.36   1
   1 -12   1  55347. 3116.96   1
  -1 -12  -1  51545. 2893.90   1
  -1 -12  -1  56257. 3149.54   1
   1  12   1  56591. 3172.09   1
   1  12   1  54996. 3068.50  -1
  -1  12  -1  55012. 3090.22   1
  -1  12  -1  51261. 2868.00   1
   1 -12   2 1548.04 132.080   1
   1 -12   2 1477.02 120.885   1
  -1 -12  -2 1473.68 112.197   1
  -1 -12  -2 1588.97 122.306   1
   1  12   2 1427.73 114.870   1
   1  12   2 1507.93 105.514   1
  -1  12  -2 1154.55 101.671   1
   1 -12   3 7072.68 432.665   1
   1 -12   3 7351.71 458.396   1
  -1 -12  -3 7500.41 448.370   1
  -1 -12  -3 8529.65 509.941   1
   1  12   3 7959.89 462.322   1
   1  12   3 8063.48 486.299   1
  -1  12  -3 6917.29 424.728   1
  -1  12  -3 8301.58 490.392  -1
   1 -12   4  52414. 2957.39   1
   1 -12   4  64662. 3623.22   1
  -1 -12  -4  58187. 3261.48   1
  -1 -12  -4  59490. 3328.32   1
   1  12   4  57911. 3250.62   1
   1  12   4  61621. 3436.92   1
  -1  12  -4  62214. 3487.88   1
  -1  12  -4  65823. 3678.36   1
   1 -12   5  15263. 898.913  -1
   1 -12   5  16399. 949.038   1
  -1 -12  -5  13860. 798.245   1
  -1 -12  -5  14353. 833.750   1
  -1  12  -5  16408. 943.190   1
  -1  12  -5  16600. 961.570  -1
   1 -12   6 9824.55 598.329   1
  -1 -12  -6  10033. 585.045   1
  -1 -12  -6  11779. 692.146   1
   1  12   6 9857.97 570.676   1
   1  12   6  10735. 638.345  -1
  -1  12  -6  11529. 680.701   1
   1 -12   7  50535. 2837.93   1
   1 -12   7  55246. 3115.29   1
   1  12   7  66291. 3703.42   1
   1  12   7  62740. 3521.30   1
  -1  12  -7  60627. 3400.16   1
  -1  12  -7  53601. 3004.17   1
   1 -12   8  15397. 906.432   1
   1 -12   8  16633. 965.747   1
  -1 -12  -8  16082. 921.469   1
  -1 -12  -8  16232. 942.355   1
   1  12   8  16458. 959.063   1
   1  12   8  15581. 898.913   1
  -1  12  -8  15422. 892.230   1
  -1  12  -8  15781. 916.457   1
   1 -12   9 1816.21 141.771   1
   1  12   9 1942.35 143.358   1
   1  12   9 1995.82 155.472   1
  -1  12  -9 2309.10 166.165  -1
   1 -12  10  54561. 3065.16  -1
   1 -12  10  57226. 3222.22   1
  -1 -12 -10  55363. 3111.94  -1
  -1 -12 -10  54352. 3048.45   1
   1  12  10  55246. 3101.92   1
   1  12  10  57719. 3247.28   1
  -1  12 -10  57402. 3222.22   1
  -1  12 -10  58738. 3294.07   1
   1 -12  11  165.25  48.530   1
   1 -12  11   88.14  36.441   1
  -1 -12 -11  173.52  37.527   1
  -1 -12 -11  118.46  35.489   1
   1  12  11   54.14  34.094   1
   1  12  11  218.63  48.078   1
  -1  12 -11  127.23  37.627  -1
  -1  12 -11  118.80  35.255   1
   1 -12  12  46917. 2642.44   1
   1 -12  12  45489. 2568.08   1
  -1 -12 -12  49206. 2773.60   1
   1  12  12  50601. 2855.47   1
   1  12  12  46909. 2646.61   1
  -1  12 -12  50526. 2840.43   1
  -1  12 -12  47193. 2659.98   1
   1 -12  13 9832.91 592.146   1
   1 -12  13  11345. 673.684   1
  -1 -12 -13 9289.88 560.985   1
  -1 -12 -13  11270. 670.593   1
   1  12  13  10359. 623.558   1
   1  12  13  10794. 650.709   1
  -1  12 -13  11395. 679.866   1
  -1  12 -13  11729. 692.648   1
   1 -12  14  10033. 603.675   1
   1 -12  14 8939.01 541.603   1
  -1 -12 -14 9273.17 560.902   1
  -1 -12 -14 9239.76 559.565   1
   1  12  14 8529.65 524.812   1
   1  12  14 8231.40 507.685   1
  -1  12 -14 8471.17 521.136   1
  -1  12 -14 7964.07 485.046   1
   1 -12  15  14971. 878.028   1
   1 -12  15  15263. 893.065   1
  -1 -12 -15  14862. 873.015   1
  -1 -12 -15  14570. 856.307   1
   1  12  15  15013. 888.053   1
   1  12  15  14628. 861.319   1
  -1  12 -15  16926. 982.455   1
  -1  12 -15  15723. 924.811   1
   1 -12  16  39566. 2238.09   1
   1 -12  16  40944. 2316.62   1
  -1 -12 -16  43033. 2434.42   1
  -1 -12 -16  41930. 2374.27   1
   1  12  16  38722. 2197.99   1
   1  12  16  39148. 2228.07   1
  -1  12 -16  39515. 2245.61   1
   1 -12  17  18154. 1049.29   1
  -1 -12 -17  19632. 1141.19   1
  -1 -12 -17  18488. 1076.02   1
   1  12  17  18897. 1107.77   1
   1  12  17  20167. 1170.42   1
   1 -12  18  11253. 665.831   1
   1 -12  18  11504. 686.800   1
  -1 -12 -18  12473. 743.023   1
  -1 -12 -18  12732. 761.152   1
   1  12  18  12657. 765.162   1
   1  12  18  12247. 732.163   1
  -1  12 -18  11186. 679.866   1
   1  12  19  614.62 103.509   1
   1  12  19  578.95  89.641   1
   1 -12  20  11963. 715.538   1
   1 -12  20  13099. 767.084   1
  -1 -12 -20  13066. 781.119   1
  -1 -12 -20  11629. 695.405   1
   1  12  20  12932. 783.291   1
  -1  12 -20  12949. 777.777   1
   1 -12  21 9507.09 578.362   1
  -1 -12 -21  10092. 616.123   1
  -1 -12 -21 8588.13 527.318   1
  -1  12 -21 9899.74 608.855   1
   1 -12  22 1514.62 134.085   1
  -1 -12 -22 1720.97 149.290   1
   1  12  22 1705.93 162.656   1
  -1  12 -22 1705.93 150.543   1
   1 -13 -21  11487. 691.060  -1
   1 -13 -21  12130. 726.315   1
  -1 -13  21  11963. 718.796   1
   1  13 -21 9774.43 605.095   1
   1 -13 -20 1722.64 143.108   1
   1 -13 -20 1769.42 152.882   1
  -1 -13  20 1753.55 141.854   1
  -1 -13  20 2034.25 172.932   1
   1  13 -20 1691.73 152.799   1
  -1  13  20 1715.12 156.892   1
   1 -13 -19  15280. 899.749   1
  -1 -13  19  15013. 888.053   1
  -1 -13  19  16850. 980.784   1
   1  13 -19  14754. 880.534   1
  -1  13  19  17185. 1020.88   1
   1 -13 -18   54.44  30.067   1
   1 -13 -18   99.50  37.519   1
  -1 -13  18   46.88  32.941   1
  -1 -13  18  120.38  41.111   1
   1  13 -18  118.80  44.670   1
  -1  13  18   86.22  38.413   1
  -1  13  18  180.37  58.204   1
   1 -13 -17  47243. 2670.84   1
   1 -13 -17  47627. 2691.73   1
  -1 -13  17  50777. 2868.00   1
  -1 -13  17  52665. 2968.25   1
   1  13 -17  53509. 3029.24   1
  -1  13  17  56207. 3177.94   1
  -1  13  17  56834. 3211.36   1
   1 -13 -16  120.55  42.481   1
   1 -13 -16   47.22  38.271   1
  -1 -13  16   29.70  33.158   1
  -1 -13  16  129.16  45.906   1
   1  13 -16  132.41  41.696   1
   1  13 -16   55.48  37.243   1
  -1  13  16  114.12  51.930  -1
  -1  13  16   65.96  38.880   1
   1 -13 -15    6.10  30.451   1
  -1 -13  15   85.63  35.714   1
   1  13 -15   -4.52  40.535   1
  -1  13  15  -10.42  21.387   1
   1 -13 -14  25046. 1443.61   1
   1 -13 -14  24185. 1387.63   1
  -1 -13  14  22406. 1292.40   1
  -1 -13  14  24754. 1421.89   1
   1  13 -14  25388. 1462.82   1
   1  13 -14  25439. 1452.80   1
  -1  13  14  22398. 1298.24   1
  -1  13  14  25372. 1461.99   1
   1 -13 -13  16023. 934.001   1
   1 -13 -13  17402. 1019.21   1
  -1 -13  13  17544. 1021.72   1
   1  13 -13  16892. 990.809   1
   1  13 -13  16391. 949.874   1
  -1  13  13  18429. 1081.87   1
  -1  13  13  17678. 1032.58   1
   1 -13 -12 8588.13 520.133   1
   1 -13 -12 7219.71 454.803   1
  -1 -13  12 7710.94 474.436   1
  -1 -13  12 7614.03 475.271   1
   1  13 -12 8187.13 493.734   1
   1  13 -12 9081.03 555.639   1
  -1  13  12 7411.86 471.010   1
  -1  13  12 9289.88 563.826   1
   1 -13 -11 141019. 7855.46   1
  -1 -13  11 150209. 8379.27   1
  -1 -13  11 150543. 8387.63  -1
   1  13 -11 144110. 8024.22   1
   1  13 -11 133250. 7431.07   1
  -1  13  11 141520. 7887.21   1
   1 -13 -10 5363.40 338.680   1
   1 -13 -10 6741.01 437.594   1
  -1 -13  10 5375.93 342.356   1
   1  13 -10 4857.14 315.956   1
  -1  13  10 4674.18 318.880   1
   1 -13  -9  27987. 1588.14   1
   1 -13  -9  26174. 1503.76   1
  -1 -13   9  30451. 1730.16   1
  -1 -13   9  28179. 1616.54   1
   1  13  -9  29983. 1705.93   1
   1  13  -9  29741. 1689.22   1
  -1  13   9  29039. 1650.79   1
  -1  13   9  26433. 1525.48   1
   1 -13  -8  310.44  57.561   1
  -1 -13   8  179.95  51.938   1
   1  13  -8  273.68  46.433   1
  -1  13   8  199.08  52.865   1
   1 -13  -7  33701. 1919.80   1
   1 -13  -7  34478. 1946.53   1
  -1 -13   7  30050. 1700.92  -1
  -1 -13   7  32439. 1852.96   1
   1  13  -7  34052. 1928.15   1
   1  13  -7  33417. 1888.89   1
  -1  13   7  34411. 1963.24   1
  -1  13   7  34252. 1934.84   1
   1 -13  -6 1615.70 124.311  -1
   1 -13  -6 2083.54 161.988   1
  -1 -13   6 2140.35 169.006   1
  -1 -13   6 1703.42 128.404   1
   1  13  -6 1700.92 131.245   1
   1  13  -6 1729.32 130.326   1
  -1  13   6 1584.79 139.515   1
  -1 -13   5  39165. 2221.38   1
  -1 -13   5  40142. 2260.65   1
   1  13  -5  42916. 2410.19   1
   1  13  -5  42824. 2412.70   1
  -1  13   5  40251. 2258.98   1
  -1  13   5  42264. 2395.99   1
   1 -13  -4 1616.54 134.252   1
   1 -13  -4 1172.93 102.924   1
  -1 -13   4 1309.10 105.180   1
   1  13  -4 1139.51 100.835   1
   1  13  -4 1269.84  98.914   1
  -1  13   4 1530.49 115.121   1
  -1  13   4 1397.66 125.731   1
   1 -13  -3  85798. 4794.48   1
   1 -13  -3  78722. 4412.69   1
  -1 -13   3  80969. 4533.83   1
  -1 -13   3  99332. 5538.84   1
   1  13  -3 100919. 5624.05   1
   1  13  -3  87970. 4913.11   1
  -1  13   3  84545. 4711.77   1
  -1  13   3  83793. 4695.07   1
   1 -13  -2 1148.70 102.840   1
   1 -13  -2 1072.68 104.511   1
  -1 -13   2 1164.58  97.744   1
   1  13  -2 1186.30  93.734   1
  -1  13   2 1213.87 113.534   1
  -1  13   2 1163.74  91.061   1
   1 -13  -1  257.81  46.959   1
   1 -13  -1  422.72  64.979   1
  -1 -13   1  300.50  52.882   1
  -1 -13   1  259.98  44.720   1
   1  13  -1   46.60  26.366   1
  -1  13   1  121.14  38.906   1
  -1  13   1   25.73  18.221   1
   1 -13   0  256.81  46.291   1
   1 -13   0  242.36  56.316   1
  -1 -13   0  274.44  47.410   1
  -1 -13   0  327.99  45.681  -1
   1  13   0  149.79  30.368   1
   1  13   0  224.06  41.303   1
  -1  13   0  126.90  30.334   1
  -1  13   0  229.32  51.203   1
   1 -13   1  847.95  84.461   1
   1 -13   1 1103.59 109.190   1
  -1 -13  -1  733.25  71.972   1
  -1 -13  -1  892.23  85.547   1
   1  13   1  695.32  61.930   1
   1  13   1  500.17  62.297  -1
  -1  13  -1  826.98  85.464   1
  -1  13  -1  687.55  64.912   1
   1 -13   2  10351. 628.654   1
   1 -13   2  10769. 640.601   1
  -1 -13  -2  10886. 638.763   1
  -1 -13  -2  10601. 627.902   1
   1  13   2  10067. 581.954   1
   1  13   2  10927. 647.869   1
  -1  13  -2 9223.05 556.808   1
  -1  13  -2 9782.78 573.684   1
   1 -13   3  48221. 2714.28   1
   1 -13   3  43617. 2472.85   1
  -1 -13  -3  46132. 2591.48   1
  -1 -13  -3  46249. 2602.34   1
   1  13   3  43701. 2444.44   1
   1  13   3  47736. 2687.55   1
  -1  13  -3  46533. 2623.22   1
  -1  13  -3  45263. 2540.52   1
   1 -13   4  16525. 973.266   1
  -1 -13  -4  14528. 842.104  -1
  -1 -13  -4  16324. 939.849   1
   1  13   4  17569. 1017.54   1
   1  13   4  18120. 1026.73   1
  -1  13  -4  18254. 1056.81   1
   1 -13   5  47143. 2653.30   1
   1 -13   5  47711. 2702.59   1
  -1 -13  -5  48037. 2695.90   1
  -1 -13  -5  49691. 2793.65   1
   1  13   5  47962. 2680.87   1
   1  13   5  47218. 2660.82   1
  -1  13  -5  52490. 2944.86   1
  -1  13  -5  50242. 2827.90   1
   1 -13   6 4201.33 274.185   1
   1 -13   6 3811.19 268.755   1
  -1 -13  -6 4187.13 265.413   1
   1  13   6 3905.59 242.021   1
   1  13   6 3837.09 257.310   1
  -1  13  -6 4277.36 274.102   1
  -1  13  -6 4408.52 286.967   1
   1 -13   7  33400. 1894.73   1
  -1 -13  -7  31604. 1783.62   1
  -1 -13  -7  38488. 2182.12   1
   1  13   7  33926. 1907.27   1
  -1  13  -7  32180. 1827.90   1
  -1  13  -7  32373. 1832.08   1
   1 -13   8  17502. 1028.40  -1
   1 -13   8  19165. 1106.10   1
  -1 -13  -8  16291. 948.203   1
  -1 -13  -8  18881. 1077.69   1
   1  13   8  17452. 1015.04   1
   1  13   8  16040. 922.305   1
  -1  13  -8  17845. 1032.58   1
  -1  13  -8  18989. 1091.06   1
   1 -13   9  39474. 2243.94   1
   1 -13   9  44971. 2535.50   1
  -1 -13  -9  43601. 2446.95   1
  -1 -13  -9  42423. 2395.15   1
   1  13   9  41621. 2341.69   1
   1  13   9  45781. 2584.79   1
  -1  13  -9  43183. 2436.92   1
  -1  13  -9  45597. 2568.08   1
   1 -13  10  133.17  39.941  -1
  -1 -13 -10  153.30  43.868   1
   1  13  10  134.75  37.185   1
   1  13  10  131.75  42.632   1
  -1  13 -10  323.39  60.426   1
   1 -13  11 104511. 5834.58   1
   1 -13  11 101838. 5705.09   1
  -1 -13 -11 107101. 5970.75   1
  -1 -13 -11 107686. 6011.69   1
   1  13  11 108605. 6060.14   1
   1  13  11 112114. 6262.32   1
  -1  13 -11 108103. 6030.90   1
  -1  13 -11 112030. 6249.78   1
   1 -13  12 2729.32 205.012   1
  -1 -13 -12 2299.08 171.178   1
  -1 -13 -12 2193.82 162.239   1
   1  13  12 2660.82 196.909   1
  -1  13 -12 2801.17 196.240  -1
  -1  13 -12 2362.57 175.438   1
   1 -13  13 7101.91 440.518   1
  -1 -13 -13 7944.85 488.053   1
  -1 -13 -13 7696.73 469.423  -1
   1  13  13 8214.70 504.427   1
   1  13  13 8230.57 507.017   1
  -1  13 -13 7316.62 447.619   1
  -1  13 -13 6894.73 432.832   1
   1 -13  14  19891. 1150.37   1
   1 -13  14  18162. 1058.48   1
  -1 -13 -14  19582. 1132.00   1
   1  13  14  21119. 1223.89   1
  -1  13 -14  21495. 1244.78   1
  -1  13 -14  20610. 1185.46   1
   1 -13  15  149.29  46.667   1
  -1 -13 -15  126.90  39.206  -1
  -1 -13 -15   82.11  35.965   1
   1  13  15    4.29  32.013   1
   1  13  15   45.58  33.918   1
  -1  13 -15  113.45  39.540   1
   1 -13  16 2511.28 188.137   1
   1 -13  16 1922.30 155.806   1
  -1 -13 -16 1925.65 156.641   1
  -1 -13 -16 2018.38 159.983   1
   1  13  16 1816.21 150.376   1
   1  13  16 2167.08 173.350   1
   1 -13  17  29507. 1684.21   1
  -1 -13 -17  29073. 1664.16   1
  -1 -13 -17  30042. 1716.79   1
   1 -13  18  642.36  81.671   1
   1 -13  18  746.70  86.550   1
  -1 -13 -18  742.94  88.471   1
  -1 -13 -18  883.88  97.661   1
   1  13  18  710.61  95.238   1
   1  13  18  611.86  79.240   1
  -1  13 -18  941.52 103.592   1
  -1 -13 -19  12122. 728.571   1
  -1 -13 -19  12774. 758.813   1
   1  13  19  15380. 906.432   1
   1  13  19  14444. 868.838   1
  -1  13 -19  14745. 878.863   1
  -1 -13 -20  446.45  72.347   1
  -1 -13 -20  393.65  65.129   1
  -1  13 -20  840.43 101.504   1
   1 -13  21  24670. 1420.22   1
  -1  13 -21  23517. 1361.74   1
  -1 -14  19 1491.23 132.331   1
   1  14 -19 1528.82 145.280   1
   1 -14 -18 9289.88 567.669   1
   1 -14 -18 8546.36 531.745   1
  -1 -14  18 8362.56 521.386   1
  -1 -14  18 9223.05 566.332   1
   1  14 -18 9757.72 607.184   1
   1 -14 -17 2692.56 199.582   1
   1 -14 -17 2821.22 206.015   1
  -1 -14  17 2604.01 196.825   1
  -1 -14  17 2935.67 217.126   1
   1  14 -17 3190.47 237.343   1
  -1  14  17 3823.72 269.173   1
  -1  14  17 3201.33 239.766   1
   1 -14 -16  33024. 1883.04   1
   1 -14 -16  32339. 1842.10   1
  -1 -14  16  29323. 1681.70   1
  -1 -14  16  29398. 1684.21   1
   1  14 -16  36642. 2094.40   1
  -1  14  16  37561. 2142.02   1
   1 -14 -15 9005.84 548.537   1
   1 -14 -15 9005.84 553.717   1
  -1 -14  15 9147.86 558.479   1
  -1 -14  15 8654.96 537.259   1
   1  14 -15 9632.41 578.863   1
   1  14 -15  10058. 620.049   1
  -1  14  15 9624.05 589.222   1
  -1  14  15  10752. 659.565   1
   1 -14 -14  11495. 693.483   1
  -1 -14  14  12531. 745.446   1
   1  14 -14  12322. 744.444  -1
  -1  14  14  12607. 761.403   1
   1 -14 -13  12080. 713.867   1
   1 -14 -13  11261. 679.364   1
  -1 -14  13  10476. 636.758   1
  -1 -14  13  11596. 693.232   1
   1  14 -13  12097. 728.069   1
   1  14 -13  13901. 814.703   1
  -1  14  13  11028. 662.071   1
  -1  14  13  12022. 727.652   1
   1 -14 -12  23225. 1343.36   1
   1 -14 -12  25572. 1458.65   1
  -1 -14  12  23300. 1349.20   1
  -1 -14  12  28045. 1603.17   1
   1  14 -12  25990. 1494.57   1
   1  14 -12  24912. 1426.06   1
  -1  14  12  27168. 1554.72   1
  -1  14  12  27636. 1594.82   1
   1 -14 -11  161.24  42.490   1
   1 -14 -11  238.51  51.830  -1
  -1 -14  11  383.21  59.382   1
  -1 -14  11  203.93  51.763   1
   1  14 -11   69.39  32.573   1
   1  14 -11   63.83  38.738   1
  -1  14  11  -43.88  31.804   1
   1 -14 -10  59490. 3335.00   1
  -1 -14  10  55948. 3146.20   1
  -1 -14  10  55079. 3113.61   1
   1  14 -10  54628. 3077.69   1
   1  14 -10  61470. 3451.12   1
  -1  14  10  58889. 3304.09   1
   1 -14  -9 2216.37 161.738   1
   1 -14  -9 1925.65 161.570   1
  -1 -14   9 2328.32 172.849   1
   1  14  -9 2894.73 206.098   1
  -1  14   9 2940.68 203.759   1
   1 -14  -8  164.58  40.125   1
  -1 -14   8  227.32  52.556   1
   1  14  -8  193.48  43.726   1
  -1  14   8  145.53  44.160   1
  -1  14   8  186.80  40.769   1
   1 -14  -7 9690.88 577.192   1
   1 -14  -7  11930. 715.288   1
  -1 -14   7  11345. 687.384   1
   1  14  -7  10251. 611.612   1
  -1  14   7 9774.43 574.268   1
  -1  14   7  11236. 681.871   1
   1 -14  -6  547.79  76.717   1
  -1 -14   6  396.91  64.503   1
  -1 -14   6  358.73  53.216   1
   1  14  -6  258.56  49.281   1
   1  14  -6  156.72  36.984   1
  -1  14   6  211.61  56.458   1
   1 -14  -5  25723. 1478.70   1
  -1 -14   5  26040. 1478.70   1
  -1 -14   5  29415. 1685.04   1
   1  14  -5  29432. 1667.50   1
   1  14  -5  25815. 1473.68   1
  -1  14   5  26558. 1500.42   1
  -1  14   5  27335. 1572.26   1
   1 -14  -4  82707. 4634.08   1
   1 -14  -4  82832. 4632.41   1
  -1 -14   4  88304. 4944.86   1
  -1 -14   4  88471. 4935.67   1
   1  14  -4  90309. 5044.27   1
   1  14  -4  86717. 4837.09   1
  -1  14   4  86717. 4832.91   1
  -1  14   4  88304. 4947.36   1
   1 -14  -3 3741.85 259.148  -1
   1 -14  -3 3832.08 255.388   1
  -1 -14   3 3609.85 250.710   1
  -1 -14   3 3710.94 241.353   1
   1  14  -3 3913.95 247.953   1
   1  14  -3 4031.74 263.659   1
  -1  14   3 4024.22 276.441   1
  -1  14   3 4276.52 265.413   1
   1 -14  -2  21821. 1264.83   1
   1 -14  -2  23024. 1319.97   1
  -1 -14   2  23985. 1377.61   1
  -1 -14   2  25455. 1448.62   1
   1  14  -2  24620. 1407.68   1
   1  14  -2  21387. 1211.36   1
  -1  14   2  22815. 1293.23   1
  -1  14   2  20977. 1217.21   1
   1 -14  -1  38321. 2167.08   1
   1 -14  -1  39156. 2224.73   1
  -1 -14   1  38797. 2183.79   1
   1  14  -1  39081. 2195.49   1
  -1  14   1  40184. 2256.47   1
  -1  14   1  38346. 2177.11   1
   1 -14   0 1215.54 120.802   1
   1 -14   0 1504.59 123.141   1
  -1 -14   0 1320.80 105.931   1
   1  14   0  936.51  78.120   1
   1  14   0  689.31  78.697   1
  -1  14   0 1010.86  85.631  -1
   1 -14   1  45079. 2554.72   1
  -1 -14  -1  43985. 2478.69   1
  -1 -14  -1  50276. 2820.38   1
   1  14   1  46884. 2641.60   1
   1  14   1  49841. 2787.80   1
  -1  14  -1  48104. 2715.12   1
   1 -14   2 3457.81 249.123   1
   1 -14   2 3109.44 214.286   1
  -1 -14  -2 3031.74 209.524   1
  -1 -14  -2 3457.81 226.733   1
   1  14   2 3907.26 259.732   1
  -1  14  -2 3730.16 253.884   1
   1 -14   3 2696.74 191.144   1
   1 -14   3 2412.70 190.894   1
  -1 -14  -3 2638.26 180.952   1
  -1 -14  -3 2501.25 179.365   1
   1  14   3 2485.38 179.532   1
   1  14   3 3042.60 193.484   1
  -1  14  -3 3128.65 206.850   1
  -1  14  -3 2870.51 206.516   1
   1 -14   4  91312. 5102.75   1
   1 -14   4  98413. 5512.11   1
  -1 -14  -4  95739. 5340.01   1
  -1 -14  -4  97327. 5431.91   1
   1  14   4 100919. 5615.70   1
   1  14   4 101838. 5686.71   1
  -1  14  -4 104093. 5802.00   1
  -1  14  -4 101838. 5691.72   1
   1 -14   5  24369. 1395.15   1
   1 -14   5  21370. 1244.78   1
  -1 -14  -5  21713. 1239.76   1
   1  14   5  23083. 1303.26   1
   1  14   5  23208. 1333.33   1
  -1  14  -5  23383. 1334.17   1
  -1  14  -5  23116. 1330.83   1
   1 -14   6 6618.21 411.361   1
  -1 -14  -6 7033.41 426.232   1
   1  14   6 6997.49 413.032   1
  -1  14  -6 6596.48 403.592   1
   1 -14   7  24754. 1417.71   1
   1 -14   7  25330. 1467.00   1
  -1 -14  -7  25004. 1431.08   1
  -1 -14  -7  25656. 1459.48   1
   1  14   7  27694. 1582.29   1
   1  14   7  29332. 1651.63   1
  -1  14  -7  27736. 1583.96   1
   1 -14   8 1411.86 135.589   1
  -1 -14  -8 1433.58 114.453   1
  -1 -14  -8 1395.15 118.129   1
   1  14   8 1832.08 129.240   1
   1  14   8 1934.84 151.796   1
  -1  14  -8 1497.91 126.149   1
  -1  14  -8 1527.15 124.394  -1
   1 -14   9 3477.86 253.634   1
   1 -14   9 3728.48 248.037   1
  -1 -14  -9 3372.59 221.637   1
  -1 -14  -9 3732.66 250.626   1
   1  14   9 4276.52 269.841   1
   1  14   9 4319.13 288.137   1
  -1  14  -9 4716.79 305.346   1
   1 -14  10  94403. 5295.73   1
  -1 -14 -10 101086. 5637.42   1
  -1 -14 -10  91479. 5114.45   1
   1  14  10  97410. 5432.74   1
   1  14  10  98329. 5497.07   1
  -1  14 -10  98246. 5490.39   1
   1 -14  11 3481.20 237.844   1
   1 -14  11 3182.12 233.333   1
  -1 -14 -11 4162.07 276.691   1
   1  14  11 4019.21 262.072   1
   1  14  11 3680.03 253.884   1
  -1  14 -11 3520.46 244.194   1
  -1  14 -11 4099.41 275.355   1
   1 -14  12 4786.13 312.197  -1
  -1 -14 -12 4348.37 287.468   1
  -1 -14 -12 4557.22 291.478   1
   1  14  12 5183.79 338.178   1
   1  14  12 5239.76 334.920   1
  -1  14 -12 4794.48 317.878   1
   1 -14  13 8738.50 532.832   1
   1 -14  13 7562.23 475.856   1
  -1 -14 -13 8015.86 485.463   1
  -1 -14 -13 7692.56 474.519   1
   1  14  13 7446.11 455.472   1
   1  14  13 8005.00 494.653   1
  -1  14 -13 7693.39 472.096   1
  -1  14 -13 7258.14 457.393   1
   1 -14  14 9289.88 579.365   1
   1 -14  14 7345.02 456.808   1
  -1 -14 -14 7522.13 461.487   1
   1  14  14 8989.13 551.545   1
   1  14  14 8171.25 503.007   1
  -1  14 -14 8663.32 537.259   1
   1 -14  15  23759. 1366.75   1
   1 -14  15  22481. 1304.93   1
  -1 -14 -15  22139. 1277.36   1
  -1 -14 -15  20986. 1209.69   1
   1  14  15  25430. 1465.33   1
   1  14  15  24703. 1423.56   1
  -1  14 -15  23049. 1336.67   1
   1 -14  16  12448. 740.601  -1
  -1 -14 -16  11504. 690.726   1
  -1 -14 -16  10359. 622.055   1
  -1  14 -16  12281. 739.181   1
   1 -14  17 6840.43 427.151   1
   1 -14  17 7477.85 471.428   1
  -1  14 -17 7311.60 466.332   1
   1 -14  19 1771.09 149.540   1
  -1  14 -19 1546.36 139.181   1
  -1 -15  16  35957. 2049.29   1
  -1 -15  16  32297. 1852.13   1
  -1 -15  15  829.49  99.332   1
  -1 -15  15  647.03  89.724   1
   1 -15 -14 5822.05 378.362   1
   1 -15 -14 4961.57 319.716   1
  -1 -15  14 4884.71 333.584   1
   1  15 -14 5223.89 339.181  -1
   1  15 -14 6377.60 416.959   1
   1 -15 -13 1345.03 119.716   1
  -1 -15  13 1411.86 126.817   1
   1  15 -13 2267.33 185.631   1
   1 -15 -12 2208.02 175.606   1
   1 -15 -12 1815.37 143.776   1
  -1 -15  12 2348.37 178.279   1
  -1 -15  12 1870.51 164.745  -1
   1  15 -12 2167.92 172.431   1
   1  15 -12 1791.14 145.113   1
  -1  15  12 2279.86 190.225   1
  -1  15  12 2203.84 166.834   1
   1 -15 -11  293.23  59.474   1
   1 -15 -11  139.52  44.962   1
  -1 -15  11  292.23  65.923   1
  -1 -15  11  256.31  52.272   1
   1  15 -11  241.85  51.545   1
   1  15 -11  157.81  49.783   1
  -1  15  11  163.41  58.028   1
  -1  15  11  100.67  47.402   1
   1 -15 -10  11662. 702.756   1
   1 -15 -10  10777. 638.679   1
  -1 -15  10  10952. 672.681   1
  -1 -15  10  10936. 654.636   1
   1  15 -10  11145. 666.582   1
   1  15 -10  10944. 659.983   1
  -1  15  10  11053. 651.628   1
  -1  15  10  11086. 677.526   1
   1 -15  -9  10309. 613.533   1
  -1 -15   9 9624.05 599.999   1
  -1 -15   9  11504. 684.628   1
   1  15  -9  10543. 631.996   1
   1  15  -9  11170. 670.258   1
  -1  15   9  10510. 617.961   1
   1 -15  -8  18889. 1091.90   1
   1 -15  -8  20084. 1170.42   1
  -1 -15   8  19791. 1142.02   1
   1  15  -8  18688. 1083.54   1
   1  15  -8  20794. 1201.34   1
  -1  15   8  19808. 1131.16   1
  -1  15   8  20159. 1177.94   1
   1 -15  -7 1361.74 120.217   1
   1 -15  -7 1048.45 107.519   1
  -1 -15   7 1137.01 118.296   1
  -1 -15   7 1081.03  98.580   1
   1  15  -7 1039.26  97.744   1
   1  15  -7  914.79  93.901   1
  -1  15   7 1213.87 120.134   1
  -1  15   7 1137.84  93.651   1
   1 -15  -6  26249. 1510.44   1
   1 -15  -6  22782. 1309.10   1
  -1 -15   6  27953. 1612.36   1
   1  15  -6  27661. 1580.62   1
  -1  15   6  29465. 1692.56   1
  -1  15   6  27569. 1558.90   1
   1 -15  -5  606.93  72.707   1
  -1 -15   5  543.11  75.647   1
   1  15  -5  301.17  53.642   1
   1  15  -5  350.04  53.058   1
  -1  15   5  519.63  74.461   1
  -1  15   5  369.51  49.682   1
   1 -15  -4  429.24  65.940   1
  -1 -15   4  421.64  71.829   1
  -1 -15   4  415.37  55.789   1
   1  15  -4  307.60  47.118   1
   1  15  -4  312.11  54.962   1
  -1  15   4  510.94  76.399   1
   1 -15  -3  18881. 1103.59   1
   1 -15  -3  15539. 908.103  -1
  -1 -15   3  17118. 984.961   1
  -1 -15   3  17561. 1025.90   1
   1  15  -3  17009. 989.974   1
   1  15  -3  17310. 994.151   1
  -1  15   3  17552. 1030.91   1
   1 -15  -2 2187.13 175.104   1
   1 -15  -2 2649.12 191.061   1
  -1 -15   2 2387.63 167.836   1
  -1 -15   2 2350.04 176.775   1
   1  15  -2 2263.99 156.641   1
  -1  15   2 2538.01 194.653   1
   1 -15  -1 2137.84 163.074   1
  -1 -15   1 1746.87 142.690   1
  -1 -15   1 1909.77 141.854   1
   1  15  -1 1812.03 129.574   1
  -1  15   1 2050.12 165.497   1
  -1  15   1 2310.77 160.067   1
   1 -15   0  54319. 3068.50   1
   1 -15   0  49373. 2776.94   1
  -1 -15   0  54261. 3040.93   1
   1  15   0  56976. 3186.30   1
  -1  15   0  58012. 3269.00   1
  -1  15   0  47761. 2675.02   1
   1 -15   1 4197.99 291.061   1
   1 -15   1 4609.02 298.997   1
  -1 -15  -1 5273.18 326.148   1
   1  15   1 4999.16 305.346   1
  -1  15  -1 5309.10 328.655   1
  -1  15  -1 5060.98 332.498   1
   1 -15   2 3639.09 244.361   1
   1 -15   2 3533.00 255.889  -1
  -1 -15  -2 3158.73 210.526   1
   1  15   2 3642.44 247.452   1
   1  15   2 3146.20 200.668   1
  -1  15  -2 3275.69 230.743   1
  -1  15  -2 4175.43 266.165  -1
   1 -15   3  29231. 1688.39   1
   1 -15   3  27226. 1552.21   1
  -1 -15  -3  27419. 1553.88   1
   1  15   3  24946. 1406.01   1
   1  15   3  29883. 1702.59  -1
  -1  15  -3  26157. 1500.42   1
  -1  15  -3  28454. 1615.70   1
   1 -15   4  11930. 705.263   1
  -1 -15  -4  11871. 695.655   1
   1  15   4  12164. 699.749   1
   1  15   4  12840. 759.398   1
  -1  15  -4  12540. 734.335   1
   1 -15   5 2271.51 167.084   1
   1 -15   5 2024.23 174.937   1
  -1 -15  -5 2294.07 164.244   1
   1  15   5 1552.21 111.445   1
  -1  15  -5 1859.65 148.872   1
  -1  15  -5 1992.48 148.204   1
   1 -15   6  39866. 2276.52   1
   1 -15   6  41888. 2365.91   1
  -1 -15  -6  42272. 2381.79   1
  -1 -15  -6  39808. 2253.13   1
   1  15   6  41161. 2306.60   1
  -1  15  -6  43768. 2465.33   1
  -1  15  -6  39891. 2263.16  -1
   1 -15   7 4639.93 322.389   1
   1 -15   7 4669.17 301.754   1
  -1 -15  -7 4597.32 295.488   1
  -1 -15  -7 4923.97 317.376   1
   1  15   7 4483.70 297.243   1
   1  15   7 4931.49 299.666   1
  -1  15  -7 5134.50 335.422   1
  -1  15  -7 4787.80 308.020   1
   1 -15   8 8529.65 539.431   1
   1 -15   8 8604.84 521.136   1
  -1 -15  -8 8638.25 523.642   1
  -1 -15  -8 9331.65 559.314   1
   1  15   8 9515.45 555.054   1
   1  15   8 9682.53 587.134   1
  -1  15  -8 9690.88 583.542   1
  -1  15  -8 9908.09 599.415   1
   1 -15   9 5449.45 341.520   1
   1 -15   9 6676.69 434.503   1
  -1 -15  -9 6669.17 411.528   1
  -1 -15  -9 6579.78 410.108   1
   1  15   9 6406.84 384.962   1
   1  15   9 6744.35 423.559   1
  -1  15  -9 5753.54 366.082   1
  -1  15  -9 6267.33 397.243   1
   1 -15  10 1547.20 132.414   1
   1 -15  10 1746.03 158.981   1
  -1 -15 -10 1832.08 138.346   1
  -1 -15 -10 1974.10 151.796   1
   1  15  10 1746.03 146.199   1
   1  15  10 2121.13 149.206   1
  -1  15 -10 2040.93 161.236   1
  -1  15 -10 1760.23 144.862   1
   1 -15  11  12732. 753.967   1
   1 -15  11  14344. 862.990   1
  -1 -15 -11  12932. 763.993   1
  -1  15 -11  16023. 939.013   1
  -1  15 -11  14294. 845.446   1
   1 -15  12  228.91  56.174   1
   1 -15  12   59.42  35.647   1
  -1  15 -13  723.14  91.729   1
   1 -15  14  11955. 713.283   1
   1 -15  14  13083. 790.308   1
  -1  15 -14  15079. 897.242   1
   1 -15  15 4537.17 314.452   1
   1 -15  15 5483.70 353.467   1
  -1  15 -15 5175.43 349.707   1
   1 -15  16  32205. 1839.60   1
   1 -15  16  29657. 1710.11   1
  -1  15 -16  24294. 1409.36   1
   1 -16  -8  29398. 1679.20   1
   1 -16  -8  28964. 1669.17   1
  -1 -16   8  29758. 1696.74   1
  -1 -16   8  29449. 1700.08   1
   1 -16  -7  36132. 2050.96   1
  -1 -16   7  40560. 2314.95   1
  -1 -16   7  36992. 2094.40   1
   1 -16  -6 2188.80 177.193   1
   1 -16  -6 2463.66 183.291   1
  -1 -16   6 2143.69 179.448   1
  -1 -16   6 2525.48 179.699   1
   1 -16  -5 5807.01 379.281   1
   1 -16  -5 5697.57 365.079   1
  -1 -16   5 6072.68 399.498   1
  -1  16   5 6025.06 365.580   1
  -1  16   5 6702.58 434.503   1
   1 -16  -4  11437. 683.124   1
   1 -16  -4  10668. 650.041   1
  -1 -16   4  10869. 662.405   1
  -1 -16   4  13008. 759.648   1
  -1  16   4  14169. 819.130   1
  -1  16   4  12715. 764.160   1
   1 -16  -3  506.85  78.045   1
   1 -16  -3  432.50  63.342   1
  -1 -16   3  453.30  54.210   1
  -1  16   3  726.15  95.990   1
  -1  16   3  787.97  76.884   1
   1 -16  -2  10677. 652.464  -1
   1 -16  -2  11153. 666.248   1
  -1 -16   2  10526. 619.548   1
  -1 -16   2  10593. 641.269   1
  -1  16   2  11111. 677.777   1
  -1  16   2  11546. 675.605   1
   1 -16  -1  45639. 2575.60   1
   1 -16  -1  47151. 2675.02   1
  -1 -16   1  42840. 2424.39  -1
  -1 -16   1  44745. 2515.45   1
  -1  16   1  45405. 2577.27   1
  -1  16   1  46926. 2636.59   1
   1 -16   0 7787.80 476.274   1
   1 -16   0 6925.64 447.117   1
  -1 -16   0 8244.77 494.068   1
  -1  16   0 8822.05 525.480   1
  -1  16   0 7221.38 460.735   1
   1 -16   1  47093. 2653.30   1
  -1 -16  -1  46708. 2620.72   1
  -1  16  -1  48112. 2704.26   1
  -1  16  -1  51629. 2919.80   1
   1 -16   2 3108.60 216.040   1
  -1 -16  -2 3052.63 204.177   1
  -1 -16  -2 2840.43 202.172   1
  -1  16  -2 3204.68 218.630   1
   1 -16   3 2667.50 188.053   1
   1 -16   3 2771.93 216.374   1
  -1 -16  -3 2959.06 199.749   1
  -1 -16  -3 2474.52 180.702   1
  -1  16  -3 3093.56 227.569   1
  -1  16  -3 2856.30 193.066   1
   1 -16   4 3150.37 238.179   1
   1 -16   4 3411.02 234.503   1
  -1 -16  -4 4006.68 270.593   1
  -1 -16  -4 3293.23 220.384   1
  -1  16  -4 3112.78 213.032   1
  -1  16  -4 3312.44 237.844   1
  -1  16  -5 4878.02 325.981   1
  -1  16  -5 4406.01 287.803   1
   1 -16   6  12690. 775.688   1
   1 -16   6  13099. 770.425   1
  -1  16  -6  15029. 878.028   1
  -1  16  -6  13601. 810.024   1
   1 -16   7  39549. 2264.83   1
  -1  16  -7  53166. 3008.35   1
  -1  16  -7  43550. 2470.34   1
   1 -16   8 2873.85 226.316   1
   1 -16   8 2612.36 190.225   1
  -1  16  -8 3027.57 222.473   1
  -1  16  -8 2663.32 198.663   1
   1 -16   9  822.22  88.388   1
   1 -16  10   -8.33  21.671  -1
   1 -16  10   61.24  43.901   1
   1 -16  11 3890.56 261.905   1
   1 -16  11 4047.62 293.567   1
  -2   0  29    5.76  45.982   1
   2   0 -28  39616. 2259.81   1
  -2   0  28  37419. 2129.49  -1
   2   0 -25  -71.91  38.555   1
  -2   0  25   -8.96  26.099   1
   2   0 -23  -51.66  26.642   1
  -2   0  23  -54.95  39.641   1
   2   0 -22  60342. 3410.19   1
  -2   0  22  62239. 3505.43   1
   2   0 -21  -14.29  38.012   1
  -2   0  21   39.16  32.807   1
   2   0 -20  74361. 4183.79   1
  -2   0  20  73935. 4150.37   1
   2   0 -18  33442. 1913.95   1
  -2   0  18  34010. 1937.34  -1
   2   0 -17   85.13  35.255   1
  -2   0  17  -22.44  29.131   1
   2   0 -16 140434. 7837.08  -1
  -2   0  16 137260. 7649.95   1
   2   0 -15  -14.48  19.398   1
  -2   0  15   31.21  31.520   1
   2   0 -14  72247. 4055.13   1
  -2   0  14  77586. 4340.85   1
   2   0 -13   -0.13  21.495   1
  -2   0  13  103.51  35.338   1
   2   0 -12 158062. 8796.98   1
  -2   0  12 151211. 8412.69   1
   2   0 -11   31.60  21.253   1
  -2   0  11  -11.90   7.856   1
   2   0 -10  11512. 668.170   1
   2   0 -10  11963. 702.338   1
  -2   0  10  10827. 632.581   1
  -2   0  10  11729. 687.635   1
   2   0  -9   -1.55  16.182   1
  -2   0   9   13.58  13.935   1
   2   0  -8 128070. 7119.46   1
   2   0  -8 127987. 7123.64   1
  -2   0   8 118880. 6612.36   1
  -2   0   8 123225. 6857.97   1
   2   0  -7    8.81  14.845   1
   2   0  -7   82.85  28.062  -1
  -2   0   7   11.55  18.722   1
   2   0  -6 501336.  27786.   1
   2   0  -6 579532.  32122.   1
  -2   0   6 536758.  29758.   1
   2   0  -4 197744.  10969.   1
   2   0  -4 223976.  12423.   1
  -2   0   4 206265.  11437.   1
  -2   0   4 210108.  11654.   1
   2   0  -3    0.72  13.141   1
   2   0  -3  -20.01  15.430   1
  -2   0   3   31.07  11.779   1
   2   0  -2  95823. 5319.96   1
   2   0  -2 111863. 6206.34   1
  -2   0   2  93484. 5187.13   1
  -2   0   2 113534. 6300.75   1
   2   0   2  42155. 2344.19   1
   2   0   2  46575. 2587.30   1
  -2   0  -2  40017. 2225.56   1
  -2   0  -2  46850. 2603.17   1
   2   0   3   32.17  10.560   1
  -2   0  -3   33.16   9.866   1
   2   0   4 131245. 7284.04   1
   2   0   4 120301. 6673.34   1
  -2   0  -4 154386. 8563.07   1
  -2   0  -4 137009. 7603.17   1
  -2   0  -5  236.59  26.976   1
  -2   0  -5  331.16  33.559   1
   2   0   6 437426.  24244.   1
  -2   0  -6 514035.  28488.   1
   2   0   7   15.00  13.350   1
   2   0   7   44.85  15.556   1
  -2   0  -7   30.52  16.642   1
  -2   0  -7   38.11  14.536   1
   2   0   8 141270. 7848.78   1
   2   0   8 141437. 7857.14   1
  -2   0  -8 150125. 8341.68   1
  -2   0  -8 120217. 6685.04   1
   2   0   9  108.10  24.211   1
  -2   0  -9   71.08  21.078   1
   2   0  10  67644. 3776.10   1
   2   0  10  72030. 4016.70   1
  -2   0 -10  65372. 3654.97   1
  -2   0 -10  70961. 3962.40   1
   2   0  11  109.27  29.900   1
  -2   0 -11   27.36  19.699   1
  -2   0 -11  108.52  28.738   1
   2   0  12  171.09  36.683   1
   2   0  12  150.54  33.250   1
  -2   0 -12   91.31  26.424   1
  -2   0 -12  102.67  29.206   1
   2   0  13  113.70  32.590   1
   2   0  13   42.92  21.454   1
  -2   0 -13   62.02  22.966   1
   2   0  14 208103.  11571.   1
   2   0  14 206015.  11445.   1
  -2   0 -14 210610.  11713.   1
  -2   0 -14 219298.  12189.   1
   2   0  16 440685.  24461.   1
  -2   0 -16 377527.  20969.   1
  -2   0 -16 388805.  21579.   1
   2   0  17  -50.30  31.804   1
  -2   0 -17   67.28  41.253   1
   2   0  18 102256. 5705.09   1
   2   0  18 101002. 5644.94   1
  -2   0 -18  99248. 5553.88   1
  -2   0 -18  82239. 4597.32   1
   2   0  19  131.33  41.445   1
  -2   0 -19  -12.72  28.179  -1
  -2   0 -19   31.04  27.820   1
   2   0  20 178195. 9908.09   1
  -2   0 -20 178028. 9916.45   1
   2   0  21   30.18  28.329   1
   2   0  21   79.67  42.974   1
  -2   0 -21   52.26  31.587   1
  -2   0 -21   79.27  35.948   1
   2   0  22 127569. 7110.27   1
   2   0  22 113367. 6333.33   1
  -2   0 -22 122556. 6837.92   1
  -2   0 -22 112782. 6309.94   1
   2   0  23    2.65  36.575   1
  -2   0 -23  -29.72  32.047   1
  -2   0 -23   34.95  31.654   1
   2   0  24  10267. 626.733   1
  -2   0 -24  10668. 655.471   1
  -2   0 -24  11337. 677.192   1
   2   0  25  182.12  58.964   1
  -2   0 -25   40.04  33.835   1
   2   0  26  -41.98  38.129   1
  -2   0 -26   16.31  33.099   1
  -2   0 -27   31.31  33.843   1
  -2   0 -27  -23.48  30.267   1
   2   0  28  57385. 3235.59   1
  -2   0 -28  57126. 3230.57   1
  -2   1  29 6939.01 452.464   1
   2  -1 -28  16090. 955.722   1
  -2  -1  28  17527. 1029.24   1
   2   1 -28  17678. 1042.61   1
  -2   1  28  18020. 1056.81  -1
   2  -1 -27 1718.46 139.348   1
  -2  -1  27 1865.50 160.568   1
   2   1 -27 1751.88 153.885   1
   2  -1 -26  10710. 657.811   1
   2  -1 -26 9264.82 560.150   1
  -2  -1  26  11788. 711.277   1
   2  -1 -25 4886.38 334.419   1
   2  -1 -25 5433.58 346.533   1
  -2  -1  25 5165.41 343.609   1
   2   1 -25 4491.22 313.450   1
  -2   1  25 4043.44 278.362   1
   2  -1 -24 6018.37 379.198   1
   2  -1 -23  50885. 2864.66   1
   2  -1 -23  51036. 2894.73   1
  -2  -1  23  53910. 3045.11   1
   2   1 -23  49975. 2836.25   1
  -2   1  23  52180. 2949.04   1
   2  -1 -22  842.10  98.162   1
   2  -1 -22  770.59  83.542   1
  -2  -1  22  777.94  92.732   1
  -2  -1  22  946.53  92.648   1
   2   1 -22 1050.96 113.701   1
  -2   1  22 1101.92 104.010   1
  -2   1  22 1250.63 124.144   1
   2  -1 -21  66817. 3746.03   1
   2  -1 -21  62966. 3553.88   1
  -2  -1  21  62807. 3522.97   1
  -2  -1  21  68722. 3863.82   1
   2   1 -21  63667. 3573.10   1
   2   1 -21  65672. 3705.09   1
  -2   1  21  68997. 3878.02   1
  -2   1  21  65238. 3659.98   1
   2  -1 -20  23676. 1375.94   1
   2  -1 -20  25163. 1438.59   1
  -2  -1  20  22807. 1319.13   1
   2   1 -20  22924. 1334.17   1
   2   1 -20  23576. 1350.04   1
  -2   1  20  22774. 1308.27   1
  -2   1  20  24453. 1410.19   1
   2  -1 -19 3212.19 237.009   1
   2  -1 -19 3484.54 234.920  -1
  -2  -1  19 3205.51 229.908   1
  -2  -1  19 3356.72 229.072  -1
   2   1 -19 3170.42 233.500   1
   2   1 -19 3900.58 258.062   1
  -2   1  19 3222.22 230.910   1
  -2   1  19 3880.53 261.153   1
   2  -1 -18  56090. 3151.21   1
   2  -1 -18  54887. 3101.92   1
  -2  -1  18  52139. 2937.34   1
  -2  -1  18  49791. 2801.17   1
   2   1 -18  55347. 3126.98   1
   2   1 -18  52515. 2950.71  -1
  -2   1  18  55831. 3142.02   1
  -2   1  18  54754. 3085.21   1
   2  -1 -17 169006. 9406.84   1
   2  -1 -17 166332. 9273.17   1
  -2  -1  17 174185. 9699.24   1
  -2  -1  17 161738. 8997.48   1
   2   1 -17 154135. 8579.77   1
   2   1 -17 159900. 8913.94   1
  -2   1  17 169173. 9423.55   1
  -2   1  17 168087. 9356.72   1
   2  -1 -16  19265. 1110.27   1
   2  -1 -16  18947. 1106.10   1
  -2  -1  16  19089. 1106.93   1
   2   1 -16  19365. 1127.82   1
   2   1 -16  18672. 1074.35  -1
  -2   1  16  16800. 979.949   1
  -2   1  16  19048. 1102.76   1
   2  -1 -15  26449. 1521.30   1
  -2  -1  15  28187. 1607.35   1
  -2  -1  15  28254. 1607.35   1
   2   1 -15  27895. 1583.96   1
   2   1 -15  27686. 1586.46   1
  -2   1  15  28454. 1623.22   1
  -2   1  15  25522. 1459.48   1
   2  -1 -14  99332. 5553.04   1
   2  -1 -14  99582. 5554.71   1
  -2  -1  14  97577. 5450.29   1
  -2  -1  14 101754. 5680.03   1
   2   1 -14 100919. 5640.76   1
   2   1 -14  99833. 5566.41   1
  -2   1  14 100334. 5603.17   1
  -2   1  14  96575. 5393.48   1
   2  -1 -13  40560. 2283.21   1
   2  -1 -13  41170. 2330.82   1
  -2  -1  13  41512. 2339.18   1
  -2  -1  13  39006. 2203.01   1
   2   1 -13  41913. 2370.09   1
   2   1 -13  42573. 2395.15   1
  -2   1  13  33776. 1917.29   1
  -2   1  13  38221. 2159.56   1
   2  -1 -12 468337.  25982.   1
   2  -1 -12 518045.  28738.   1
  -2  -1  12 489306.  27143.   1
  -2  -1  12 428738.  23784.   1
   2   1 -12 470593.  26099.   1
  -2   1  12 403425.  22381.   1
   2  -1 -11 122473. 6819.54   1
   2  -1 -11 120301. 6708.43   1
  -2  -1  11 117961. 6573.09   1
  -2  -1  11 120802. 6727.65   1
   2   1 -11 115873. 6448.62   1
   2   1 -11 120134. 6697.57   1
  -2   1  11 126149. 7024.22   1
  -2   1  11 123141. 6859.64   1
   2  -1 -10 317209.  17611.   1
   2  -1 -10 347702.  19290.   1
  -2  -1  10 356641.  19783.   1
  -2  -1  10 299081.  16600.   1
   2   1 -10 333667.  18521.   1
   2   1 -10 302924.  16809.   1
  -2   1  10 293818.  16307.   1
  -2   1  10 341938.  18981.   1
   2  -1  -9 114703. 6385.12   1
  -2  -1   9 111946. 6229.73   1
  -2  -1   9 138095. 7680.03   1
   2   1  -9 126316. 7034.25   1
   2   1  -9 119883. 6666.66   1
  -2   1   9 124645. 6941.51   1
   2  -1  -8 123642. 6874.68   1
   2  -1  -8 128404. 7146.19   1
  -2  -1   8 123475. 6868.00   1
  -2  -1   8 134002. 7447.78   1
   2   1  -8 127151. 7066.83   1
   2   1  -8 124060. 6903.08   1
  -2   1   8 139515. 7758.56   1
  -2   1   8 134169. 7461.15   1
   2  -1  -7 246199.  13667.   1
   2  -1  -7 204093.  11328.   1
  -2  -1   7 218045.  12097.   1
  -2  -1   7 226232.  12556.   1
   2   1  -7 202506.  11245.   1
   2   1  -7 223809.  12414.   1
  -2   1   7 223475.  12406.   1
  -2   1   7 214536.  11905.   1
   2  -1  -6 439682.  24378.   1
  -2  -1   6 363325.  20142.   1
  -2  -1   6 407769.  22606.   1
   2   1  -6 390225.  21629.   1
   2   1  -6 361236.  20025.   1
  -2   1   6 420551.  23317.   1
  -2   1   6 353216.  19582.   1
   2  -1  -5 139014. 7723.47   1
  -2  -1   5 138680. 7697.57   1
   2   1  -5 128404. 7129.48   1
  -2   1   5 126984. 7055.97   1
  -2   1   5 129323. 7180.44   1
   2  -1  -4 315873.  17519.   1
  -2  -1   4 355889.  19724.   1
  -2  -1   4 345280.  19139.   1
   2   1  -4 389640.  21596.   1
  -2   1   4 401587.  22264.   1
   2  -1  -3  71537. 3979.11   1
  -2  -1   3  66616. 3699.24   1
  -2  -1   3  62690. 3483.71  -1
   2   1  -3  63400. 3522.97   1
   2   1  -3  67828. 3766.91   1
  -2   1   3  67051. 3728.48   1
  -2   1   3  68421. 3808.68   1
   2  -1  -2 3280.70 195.739   1
   2  -1  -2 3222.22 192.147   1
  -2   1   2 5839.59 337.677   1
  -2   1   2 5294.06 308.270   1
   2  -1  -1 177026. 9816.20   1
   2  -1  -1 206600.  11454.   1
   2   1  -1 179699. 9958.22   1
  -2   1   1 183960.  10200.   1
  -2   1   1 206683.  11462.   1
   2  -1   0  41454. 2309.10   1
   2  -1   0  39507. 2198.83   1
  -2  -1   0  35756. 1984.12   1
  -2  -1   0  37435. 2076.86   1
   2   1   0  40150. 2227.23   1
   2   1   0  38981. 2162.91   1
  -2   1   0  39482. 2197.99   1
  -2   1   0  43684. 2431.08   1
   2  -1   1 190142.  10543.  -1
   2  -1   1 216792.  12022.   1
   2   1   1 306182.  16967.   1
   2   1   1 273935.  15171.   1
   2  -1   2 178279. 9883.03   1
   2  -1   2 169841. 9423.55   1
  -2  -1  -2 181704.  10067.  -1
   2   1   2 175104. 9707.59   1
  -2   1  -2 178613. 9908.09   1
   2  -1   3 7226.39 415.455   1
   2  -1   3 8504.59 484.711   1
  -2  -1  -3 7406.01 419.298   1
  -2  -1  -3 7377.60 418.045   1
   2   1   3 7932.32 448.370   1
  -2   1  -3 9423.55 535.254   1
   2  -1   4 293233.  16257.   1
  -2  -1  -4 286800.  15898.   1
   2  -1   5 4951.54 288.889   1
  -2  -1  -5 4346.70 256.641   1
   2  -1   6  22423. 1262.32   1
   2  -1   6  23166. 1301.59   1
  -2  -1  -6  20702. 1163.74   1
  -2  -1  -6  20802. 1171.26   1
   2   1   6  22172. 1244.78   1
  -2   1  -6  23467. 1319.13   1
   2  -1   7 292648.  16232.   1
   2  -1   7 362823.  20117.   1
  -2  -1  -7 329657.  18279.   1
  -2  -1  -7 320635.  17778.   1
   2   1   7 239515.  13292.   1
  -2   1  -7 229490.  12740.   1
   2  -1   8  28972. 1629.07   1
   2  -1   8  30869. 1733.50   1
  -2  -1  -8  27945. 1575.60   1
  -2  -1  -8  29023. 1629.91   1
   2   1   8  29123. 1635.75   1
  -2   1  -8  29432. 1659.15   1
  -2   1  -8  31487. 1770.26   1
   2  -1   9  56675. 3166.25   1
   2  -1   9  60610. 3384.29   1
  -2  -1  -9  51604. 2883.87   1
  -2  -1  -9  49365. 2766.91   1
   2   1   9  53400. 2983.29   1
   2   1   9  52080. 2909.77   1
  -2   1  -9  53350. 2986.63   1
  -2   1  -9  54419. 3044.27   1
   2  -1  10 122556. 6816.20   1
   2  -1  10 134920. 7502.92   1
  -2  -1 -10 129323. 7200.49  -1
  -2  -1 -10 117460. 6532.16   1
   2   1  10 117794. 6548.87   1
   2   1  10 119465. 6647.45   1
  -2   1 -10 117377. 6536.33   1
  -2   1 -10 128321. 7142.85   1
   2  -1  11  31696. 1788.64   1
  -2  -1 -11  31696. 1786.13   1
  -2  -1 -11  33609. 1900.58   1
   2   1  11  32640. 1837.09   1
   2   1  11  32506. 1833.75   1
  -2   1 -11  32197. 1820.38   1
   2  -1  12 109607. 6103.59   1
  -2  -1 -12 116792. 6504.59   1
  -2  -1 -12 116207. 6479.53   1
   2   1  12 119215. 6633.24   1
  -2   1 -12 120969. 6738.51   1
  -2   1 -12 100835. 5621.55   1
   2  -1  13 110610. 6164.57   1
  -2  -1 -13 107853. 6011.69   1
  -2  -1 -13 104762. 5846.28   1
   2   1  13 114954. 6409.35   1
   2   1  13 102506. 5711.77   1
  -2   1 -13 103258. 5765.24   1
  -2   1 -13 113367. 6319.12   1
   2  -1  14  406.27  53.275   1
   2  -1  14  263.58  44.102   1
  -2  -1 -14  351.13  48.939   1
  -2  -1 -14  286.72  55.739   1
   2   1  14  391.06  56.959   1
  -2   1 -14  371.43  58.605   1
   2  -1  15 8352.54 500.250   1
  -2  -1 -15 7570.59 459.816   1
   2   1  15 7546.36 452.548   1
   2   1  15 6933.99 428.237   1
   2  -1  16 163575. 9106.09   1
   2  -1  16 170593. 9490.38   1
  -2  -1 -16 166499. 9273.17   1
  -2  -1 -16 176859. 9841.26   1
   2   1  16 155722. 8663.32   1
   2   1  16 152464. 8487.88   1
  -2   1 -16 167001. 9306.59   1
  -2   1 -16 168504. 9381.78   1
   2  -1  17  91729. 5128.65   1
  -2  -1 -17  97243. 5432.74   1
  -2  -1 -17  87134. 4885.54   1
   2   1  17  80050. 4472.01   1
   2   1  17  90476. 5059.31   1
  -2   1 -17  85881. 4812.86   1
   2  -1  18 149206. 8304.92   1
   2  -1  18 126232. 7035.92   1
  -2  -1 -18 151880. 8454.46   1
  -2  -1 -18 137343. 7669.17   1
   2   1  18 142439. 7940.68   1
   2   1  18 134085. 7466.16   1
  -2   1 -18 142272. 7928.98   1
  -2   1 -18 136675. 7628.23   1
   2  -1  19 9314.95 556.892   1
   2  -1  19 8538.00 522.807   1
  -2  -1 -19 8050.12 506.683   1
  -2  -1 -19 8855.46 539.181   1
   2   1  19 7893.06 476.691   1
   2   1  19 7713.44 478.696   1
  -2   1 -19 8349.20 520.718   1
  -2   1 -19 9014.19 545.614   1
   2  -1  20  15982. 926.482   1
   2  -1  20  17109.  999.16   1
  -2  -1 -20  17318. 1008.35   1
   2   1  20  17385. 1003.34   1
  -2   1 -20  15957. 944.861   1
  -2   1 -20  16341. 953.215   1
   2  -1  21  93567. 5236.42   1
  -2  -1 -21  96241. 5396.82   1
  -2  -1 -21  95322. 5324.97   1
   2   1  21 107017. 5969.92   1
   2   1  21 100501. 5621.55   1
  -2   1 -21 104678. 5846.28   1
  -2   1 -21 105263. 5893.90   1
   2  -1  22 7914.78 478.947   1
   2  -1  22 7878.02 490.058   1
  -2  -1 -22 7050.12 452.965   1
  -2  -1 -22 8102.75 498.830   1
   2   1  22 8275.68 501.420   1
   2   1  22 7356.72 463.241   1
  -2   1 -22 8091.05 512.197   1
  -2   1 -22 8370.92 513.450   1
   2  -1  23  45890. 2597.32   1
  -2  -1 -23  46458. 2639.93   1
  -2  -1 -23  48020. 2710.94   1
  -2   1 -23  46474. 2639.10   1
  -2   1 -23  48221. 2723.47   1
   2  -1  24 3187.13 231.579   1
  -2  -1 -24 3424.39 251.378   1
  -2  -1 -24 3241.43 227.986   1
  -2   1 -24 3382.62 236.090   1
  -2   1 -24 3095.24 229.741  -1
   2   1  25  234.59  52.114   1
  -2   1 -25  192.15  67.953   1
  -2   1 -25  213.28  49.908  -1
   2  -1  26  43166. 2447.78   1
  -2  -1 -26  44536. 2516.29   1
   2   1  26  45104. 2556.39   1
  -2   1 -26  43776. 2475.35   1
  -2   1 -26  41988. 2390.98   1
   2  -1  27 8888.88 539.264   1
  -2  -1 -27  10819. 647.786   1
  -2  -1 -27  10919. 669.841   1
   2   1  27  10710. 650.125   1
  -2   1 -27  11721. 713.784   1
  -2   1 -27  11253. 672.681   1
   2  -1  28  21362. 1238.09   1
  -2  -1 -28  18713. 1102.76   1
   2   1  28  21562. 1253.13   1
  -2   1 -28  20752. 1213.87   1
   2   2 -28  473.52  82.648  -1
  -2   2  28  599.00  88.388   1
   2  -2 -27  39582. 2259.81   1
   2  -2 -27  34745. 1970.76   1
  -2  -2  27  37945. 2145.36   1
  -2  -2  27  37878. 2157.06   1
   2   2 -27  35113. 2010.86   1
  -2   2  27  36341. 2073.52   1
   2  -2 -26 9415.20 585.797  -1
   2  -2 -26 8972.42 542.522   1
  -2  -2  26 9749.36 599.247   1
  -2  -2  26  10251. 611.862   1
   2   2 -26 9782.78 608.688   1
  -2   2  26 8176.27 511.111   1
   2  -2 -25  21470. 1254.80   1
  -2  -2  25  24294. 1405.18   1
   2   2 -25  23818. 1387.63   1
  -2   2  25  25096. 1449.46   1
   2  -2 -24 8872.17 536.340   1
  -2  -2  24 8663.32 523.391   1
  -2  -2  24 9431.90 579.615   1
   2   2 -24 9114.44 570.175   1
   2  -2 -23 4770.25 309.858   1
  -2  -2  23 5112.78 339.515   1
  -2  -2  23 4920.63 315.956   1
   2   2 -23 4112.78 291.980   1
  -2   2  23 4842.94 323.308   1
   2  -2 -22  11754. 697.159   1
   2  -2 -22  11554. 704.344   1
  -2  -2  22  13158. 785.212   1
  -2  -2  22  11863. 698.997   1
   2   2 -22  13008. 768.253   1
   2   2 -22  12790. 776.357   1
  -2   2  22  11972. 719.715   1
   2  -2 -21  38003. 2153.72   1
  -2  -2  21  37677. 2128.65   1
  -2  -2  21  39699. 2253.97  -1
   2   2 -21  41896. 2367.58   1
  -2   2  21  39808. 2262.32   1
  -2   2  21  40627. 2299.08   1
   2  -2 -20  12690. 749.206   1
   2  -2 -20  11303. 693.984   1
  -2  -2  20  12556. 736.173   1
   2   2 -20  12097. 715.204   1
  -2   2  20  12982. 768.504   1
  -2   2  20  10501. 634.419   1
   2  -2 -19  86299. 4825.39   1
   2  -2 -19  87719. 4922.30   1
  -2  -2  19  79340. 4435.25   1
  -2  -2  19  90727. 5081.87   1
   2   2 -19  89474. 4998.32   1
   2   2 -19  84795. 4760.23  -1
  -2   2  19  86800. 4862.99   1
  -2   2  19  85965. 4809.52   1
   2  -2 -18 1246.45 120.635   1
   2  -2 -18 1563.07 126.733   1
  -2  -2  18 1293.23 122.807  -1
   2   2 -18 1501.25 124.311   1
   2   2 -18 1662.49 146.115   1
  -2   2  18 1879.70 148.204   1
   2  -2 -17  83258. 4671.67   1
   2  -2 -17  83876. 4688.38   1
  -2  -2  17  80284. 4499.58   1
   2   2 -17  78864. 4426.06   1
  -2   2  17  74160. 4157.89   1
  -2   2  17  81428. 4561.40   1
   2  -2 -16  11195. 676.023   1
   2  -2 -16  12590. 739.515   1
  -2  -2  16  12281. 721.135  -1
  -2  -2  16  12439. 738.846   1
   2   2 -16  12531. 749.373   1
  -2   2  16  12105. 719.381   1
  -2   2  16  10376. 622.723   1
   2  -2 -15 2654.97 198.830   1
   2  -2 -15 3344.19 223.726   1
  -2  -2  15 2968.25 209.774   1
  -2  -2  15 3174.60 212.698   1
   2   2 -15 3253.97 216.959   1
   2   2 -15 2686.71 197.410   1
  -2   2  15 2905.59 205.764   1
   2  -2 -14  15305. 886.382   1
   2  -2 -14  15589. 915.622   1
  -2  -2  14  16299. 939.849   1
   2   2 -14  15589. 913.951  -1
   2   2 -14  14745. 850.459   1
  -2   2  14  15221. 888.888   1
  -2   2  14  14503. 851.294   1
   2  -2 -13  79373. 4446.95   1
   2  -2 -13  81679. 4562.23   1
  -2  -2  13  84127. 4698.41   1
  -2  -2  13  80685. 4505.43   1
   2   2 -13  83525. 4675.02   1
   2   2 -13  80326. 4483.70   1
  -2   2  13  83626. 4680.03   1
  -2   2  13  88722. 4958.22   1
   2  -2 -12  16241. 946.532   1
   2  -2 -12  18931. 1086.05   1
  -2  -2  12  16558. 951.545   1
  -2  -2  12  17510. 1007.52   1
   2   2 -12  17018. 987.468  -1
   2   2 -12  16366. 938.178   1
  -2   2  12  16617. 959.063   1
  -2   2  12  17201. 995.822   1
   2  -2 -11 268922.  14929.   1
   2  -2 -11 309273.  17176.   1
  -2  -2  11 293483.  16291.   1
  -2  -2  11 275605.  15297.   1
   2   2 -11 287385.  15957.   1
   2   2 -11 281119.  15597.   1
  -2   2  11 280200.  15564.   1
  -2   2  11 271428.  15071.   1
   2  -2 -10 164327. 9139.51   1
   2  -2 -10 146616. 8156.22   1
  -2  -2  10 160234. 8905.59   1
  -2  -2  10 157978. 8780.28   1
   2   2 -10 157728. 8763.57   1
   2   2 -10 155221. 8638.25   1
  -2   2  10 151545. 8429.40   1
  -2   2  10 149290. 8310.77   1
   2  -2  -9 136174. 7573.93   1
  -2  -2   9 139348. 7747.69   1
   2   2  -9 147702. 8208.01   1
  -2   2   9 149039. 8291.55   1
   2  -2  -8  15631. 900.584  -1
   2  -2  -8  17084. 974.936   1
  -2  -2   8  17235. 979.949  -1
  -2  -2   8  16441. 935.672   1
   2   2  -8  16792. 959.899   1
  -2   2   8  16759. 957.393   1
  -2   2   8  15104. 869.673   1
   2  -2  -7 171345. 9523.80   1
   2  -2  -7 157560. 8755.21   1
  -2  -2   7 170760. 9473.67   1
  -2  -2   7 170760. 9482.03   1
   2   2  -7 177193. 9841.26  -1
   2   2  -7 173935. 9657.47   1
  -2   2   7 169423. 9415.20   1
  -2   2   7 172431. 9573.92   1
   2  -2  -6 178529. 9908.09   1
   2  -2  -6 172682. 9590.63   1
  -2  -2   6 179783. 9974.93   1
  -2  -2   6 180869.  10042.   1
   2   2  -6 183793.  10200.   1
   2   2  -6 179281. 9949.87   1
  -2   2   6 155722. 8654.96   1
  -2   2   6 177694. 9866.32   1
   2  -2  -5  90225. 5018.37   1
   2  -2  -5  95322. 5305.76   1
  -2  -2   5 102005. 5669.17   1
  -2   2   5  91479. 5089.38   1
  -2   2   5  86717. 4824.56   1
   2  -2  -4  75956. 4227.23   1
   2  -2  -4  70317. 3911.44   1
  -2  -2   4  68705. 3818.71   1
  -2  -2   4  73835. 4102.75   1
   2   2  -4  68897. 3827.06   1
   2   2  -4  67009. 3725.98   1
  -2   2   4  75263. 4190.47   1
   2  -2  -3 5751.87 335.338   1
  -2  -2   3 5017.54 287.051   1
  -2  -2   3 6245.61 355.806   1
   2   2  -3 5725.98 327.819   1
   2   2  -3 5412.69 308.020   1
  -2   2   3 5710.10 333.751  -1
   2  -2  -2 311194.  17251.   1
   2  -2  -2 273935.  15188.   1
  -2  -2   2 278864.  15455.   1
  -2   2   2 199582.  11069.   1
  -2   2   2 243024.  13475.   1
   2  -2  -1 122974. 6822.88   1
   2  -2  -1 124227. 6894.73   1
  -2  -2   1 109273. 6054.30   1
  -2  -2   1 114954. 6370.92   1
   2   2  -1 117210. 6494.56   1
   2   2  -1 114787. 6360.90   1
  -2   2   1 138847. 7707.59   1
   2  -2   1 103091. 5724.30   1
   2  -2   1 106349. 5903.09   1
   2   2   1 105681. 5856.30   1
   2   2   1 108438. 6009.18   1
  -2   2  -1 104177. 5784.46   1
  -2   2  -1  94653. 5255.63   1
   2  -2   2 179114. 9933.16   1
  -2  -2  -2 174018. 9649.11   1
  -2  -2  -2 173183. 9598.99   1
   2   2   2 209106.  11587.   1
   2   2   2 172682. 9565.57   1
  -2  -2  -3 293400.  16257.   1
  -2  -2  -3 286132.  15856.   1
   2   2   3 342606.  18981.   1
   2   2   3 358479.  19866.   1
   2  -2   4   97.58  18.254   1
  -2  -2  -4   80.82  13.492   1
  -2  -2  -4  146.70  18.321   1
   2   2   4   86.72  14.244   1
   2   2   4  134.59  17.377   1
  -2   2  -4   95.91  19.599   1
  -2   2  -4   68.05  18.321   1
   2  -2   5 229490.  12732.   1
   2  -2   5 206600.  11462.   1
  -2  -2  -5 253049.  14035.   1
   2   2   5 254469.  14102.   1
  -2   2  -5 246199.  13659.   1
   2  -2   6  80510. 4480.36   1
   2  -2   6  80877. 4502.08   1
  -2  -2  -6  74202. 4130.32  -1
  -2  -2  -6  72013. 4005.01   1
   2   2   6  75890. 4219.71   1
  -2   2  -6  72874. 4060.98   1
  -2   2  -6  78764. 4384.29   1
   2  -2   7  66366. 3699.24   1
   2  -2   7  67803. 3780.28   1
  -2  -2  -7  69900. 3890.56   1
   2   2   7  66700. 3714.28   1
   2   2   7  69524. 3872.18   1
  -2   2  -7  71228. 3971.59   1
  -2   2  -7  63951. 3564.74   1
   2  -2   8  17310. 984.126   1
  -2  -2  -8  14612. 837.927   1
  -2  -2  -8  15530. 882.205  -1
   2   2   8  15455. 880.534   1
   2   2   8  15731. 893.065   1
  -2   2  -8  17268. 984.961   1
   2  -2   9 147201. 8177.94   1
   2  -2   9 147201. 8182.11   1
  -2  -2  -9 159231. 8855.46   1
  -2  -2  -9 144361. 8020.04   1
   2   2   9 145530. 8087.71   1
   2   2   9 143776. 7989.13  -1
  -2   2  -9 148371. 8248.95   1
  -2   2  -9 156224. 8680.03  -1
   2  -2  10  68805. 3841.27   1
   2  -2  10  70802. 3951.54   1
  -2  -2 -10  64085. 3586.46   1
  -2  -2 -10  60994. 3405.18   1
   2   2  10  65915. 3679.19   1
  -2   2 -10  69566. 3886.38   1
  -2   2 -10  66065. 3693.40   1
   2  -2  11 496574.  27535.   1
  -2  -2 -11 490726.  27218.   1
  -2  -2 -11 492230.  27293.   1
   2   2  11 524060.  29056.   1
   2   2  11 520634.  28872.   1
  -2   2 -11 463157.  25689.   1
   2  -2  12  22723. 1294.07   1
  -2  -2 -12  22782. 1304.93   1
   2   2  12  21997. 1253.97   1
  -2   2 -12  20961. 1201.34   1
   2  -2  13  66124. 3700.08   1
  -2  -2 -13  58947. 3312.44   1
  -2  -2 -13  67519. 3774.43   1
   2   2  13  65338. 3657.47   1
   2   2  13  68087. 3806.18   1
  -2   2 -13  62899. 3527.15   1
   2  -2  14  21554. 1233.92   1
  -2  -2 -14  20501. 1186.30   1
  -2  -2 -14  20677. 1182.12   1
   2   2  14  22765. 1296.57   1
   2   2  14  19825. 1139.51   1
  -2   2 -14  23066. 1323.31   1
   2  -2  15   -1.83  30.159   1
  -2  -2 -15   58.62  36.207   1
   2   2  15  227.74  40.301   1
   2   2  15   91.14  39.916   1
  -2   2 -15  129.91  36.099   1
   2  -2  16   51.80  25.004   1
  -2  -2 -16    6.26  31.830   1
  -2  -2 -16   48.19  33.141   1
   2   2  16  130.16  32.364   1
   2   2  16  167.92  49.783   1
  -2   2 -16   35.72  31.036   1
   2  -2  17  69925. 3918.96   1
  -2  -2 -17  69265. 3894.73   1
  -2  -2 -17  71261. 3990.81   1
   2   2  17  69215. 3872.18   1
   2   2  17  68847. 3862.99   1
  -2   2 -17  68045. 3824.56   1
  -2  -2 -18  19307. 1129.49   1
  -2  -2 -18  21378. 1229.74   1
   2   2  18  20301. 1162.91   1
   2   2  18  19808. 1147.87   1
  -2   2 -18  21445. 1243.94   1
   2  -2  19  26199. 1500.42   1
  -2  -2 -19  25054. 1435.25   1
  -2  -2 -19  24628. 1426.06   1
  -2   2 -19  24202. 1398.49  -1
  -2  -2 -20 2074.35 159.900   1
  -2  -2 -20 1883.87 162.239   1
   2   2  20 1969.09 147.535   1
   2   2  20 1850.46 145.948   1
  -2   2 -20 2223.06 176.441   1
   2  -2  21  72565. 4072.68   1
  -2  -2 -21  67251. 3790.31   1
  -2  -2 -21  70008. 3927.31   1
   2   2  21  67636. 3800.33   1
   2   2  21  68095. 3812.86   1
  -2   2 -21  65213. 3675.85   1
   2  -2  22 1930.66 155.639   1
  -2  -2 -22 1783.62 157.143   1
  -2  -2 -22 1701.75 139.181   1
   2   2  22 1383.46 128.404   1
   2   2  22 1062.66 101.921   1
   2  -2  23 2825.39 208.270   1
  -2  -2 -23 3106.93 233.918   1
  -2  -2 -23 2540.52 188.471   1
   2   2  23 2954.05 218.212   1
  -2   2 -23 3514.62 255.054   1
   2  -2  24  11546. 695.154   1
  -2  -2 -24  12657. 751.963   1
  -2   2 -24  11947. 725.229   1
   2  -2  25  27327. 1569.76   1
  -2  -2 -25  29465. 1700.08   1
   2   2  25  27778. 1597.33   1
  -2   2 -25  27811. 1605.68  -1
  -2  -2 -26  659.90  77.961   1
  -2  -2 -26  845.45  98.663   1
   2   2  26  404.09  67.736   1
  -2   2 -26  549.29  78.237   1
   2  -2  27  53459. 3015.87   1
  -2  -2 -27  50401. 2840.43   1
  -2  -2 -27  53492. 3030.91   1
   2   2  27  56491. 3187.13   1
  -2   2 -27  51671. 2927.32   1
   2  -2  28  794.65  92.815   1
  -2  -2 -28 1130.32 120.969   1
   2  -3 -28  52063. 2950.71  -1
  -2  -3  28  60869. 3431.07   1
   2   3 -28  54837. 3104.42   1
  -2   3  28  58972. 3329.15   1
   2  -3 -27 7796.98 494.068   1
  -2  -3  27 8563.07 532.247   1
  -2  -3  27 8032.57 485.797   1
   2   3 -27 9239.76 577.025   1
  -2   3  27 8327.48 521.303   1
   2  -3 -26 106182. 5927.31   1
   2  -3 -26 107853. 6039.26   1
  -2  -3  26 116458. 6492.89   1
  -2  -3  26 113534. 6345.86   1
   2   3 -26 110693. 6197.15   1
  -2   3  26 113116. 6324.97   1
   2  -3 -25 3915.62 279.699   1
  -2  -3  25 3203.84 232.414   1
  -2  -3  25 3238.93 221.721   1
   2   3 -25 4079.36 291.896   1
  -2   3  25 3588.97 254.720   1
   2  -3 -24  19240. 1131.16   1
   2  -3 -24  16859. 980.784   1
  -2  -3  24  16082. 949.038   1
   2   3 -24  18688. 1103.59   1
  -2  -3  23 2329.99 182.623   1
  -2  -3  23 2313.28 171.428   1
   2  -3 -22  10702. 640.517  -1
   2  -3 -22 9883.03 611.612   1
  -2  -3  22  10635. 646.198   1
  -2  -3  22  10401. 619.131   1
   2   3 -22 8755.21 524.644   1
   2   3 -22 9415.20 586.716   1
  -2   3  22  10159. 619.799   1
  -2   3  22 8922.30 544.695   1
   2  -3 -21  38045. 2172.09   1
   2  -3 -21  39649. 2244.78   1
  -2  -3  21  34286. 1957.39   1
  -2  -3  21  35848. 2028.40   1
   2   3 -21  38329. 2187.97   1
   2   3 -21  37368. 2116.96   1
  -2   3  21  36090. 2055.97   1
  -2   3  21  38471. 2182.96   1
   2  -3 -20  43893. 2478.69   1
  -2  -3  20  40359. 2276.52   1
   2   3 -20  42807. 2418.54   1
  -2   3  20  41504. 2350.04   1
   2  -3 -19 6703.42 416.123   1
   2  -3 -19 5683.37 375.188  -1
  -2  -3  19 6115.28 378.028   1
  -2  -3  19 6797.82 430.075   1
   2   3 -19 6713.44 417.543   1
   2   3 -19 6187.13 402.673   1
  -2   3  19 5714.28 365.580   1
  -2   3  19 5221.38 340.768   1
   2  -3 -18  27928. 1591.48   1
   2  -3 -18  27251. 1569.76   1
  -2  -3  18  30468. 1740.18   1
  -2  -3  18  27226. 1547.20   1
   2   3 -18  30777. 1765.24   1
   2   3 -18  30718. 1746.87   1
  -2   3  18  30067. 1715.12   1
  -2   3  18  30376. 1735.17   1
   2  -3 -17  801.50  94.570   1
  -2  -3  17  769.84  88.304   1
   2   3 -17 1000.83 103.425   1
  -2   3  17 1198.83 111.612  -1
   2  -3 -16 178613. 9941.51   1
   2  -3 -16 179114. 9974.93   1
  -2  -3  16 164494. 9147.86   1
   2   3 -16 177360. 9883.03   1
   2   3 -16 180534.  10042.   1
  -2   3  16 168588. 9390.13   1
  -2   3  16 170008. 9465.32   1
   2  -3 -15  96073. 5363.40   1
  -2  -3  15  93233. 5201.33   1
   2   3 -15 101587. 5665.83   1
  -2   3  15 103509. 5782.78   1
   2  -3 -14  50718. 2862.15   1
   2  -3 -14  53517. 3005.84   1
  -2  -3  14  54043. 3028.40   1
  -2  -3  14  56099. 3150.37   1
   2   3 -14  52899. 2967.42   1
   2   3 -14  54294. 3058.48   1
  -2   3  14  52431. 2949.87   1
  -2   3  14  55213. 3107.77   1
   2  -3 -13  26007. 1477.86   1
   2  -3 -13  24286. 1395.15   1
  -2  -3  13  25514. 1446.95   1
  -2  -3  13  23651. 1349.20   1
   2   3 -13  25906. 1470.34  -1
   2   3 -13  25347. 1451.13   1
  -2   3  13  25647. 1463.66   1
  -2   3  13  27134. 1550.54   1
   2  -3 -12 322723.  17911.   1
   2  -3 -12 319716.  17753.   1
  -2  -3  12 335756.  18630.   1
  -2  -3  12 324728.  18020.   1
   2   3 -12 356808.  19808.   1
   2   3 -12 341854.  18964.   1
  -2   3  12 348454.  19348.   1
  -2   3  12 327151.  18162.   1
   2  -3 -11  41596. 2347.53   1
  -2  -3  11  37235. 2096.07   1
  -2  -3  11  33684. 1896.41   1
   2   3 -11  40794. 2289.89   1
   2   3 -11  40493. 2283.21   1
  -2   3  11  41144. 2316.62   1
   2  -3 -10 538429.  29866.   1
  -2  -3  10 560651.  31086.  -1
   2   3 -10 464327.  25756.   1
   2   3 -10 481370.  26692.   1
  -2   3  10 449206.  24921.   1
  -2   3  10 449791.  24946.   1
   2  -3  -9 132164. 7358.39   1
   2  -3  -9 120551. 6713.44   1
  -2  -3   9 124895. 6943.18   1
   2   3  -9 120551. 6703.42   1
  -2   3   9 121721. 6773.59   1
  -2   3   9 125564. 6991.64   1
   2  -3  -8 7007.51 421.971   1
   2  -3  -8 6266.49 376.274   1
  -2  -3   8 6765.24 397.744   1
  -2  -3   8 6664.99 393.818   1
   2   3  -8 6309.94 371.512   1
   2   3  -8 6291.56 377.527   1
  -2   3   8 6990.80 416.959   1
  -2   3   8 6395.15 388.721   1
   2  -3  -7 401086.  22239.   1
   2  -3  -7 354887.  19691.   1
  -2  -3   7 399498.  22147.   1
  -2  -3   7 331746.  18396.   1
   2   3  -7 352798.  19566.   1
   2   3  -7 336842.  18680.   1
  -2   3   7 402005.  22297.   1
  -2   3   7 421553.  23375.   1
   2  -3  -6 246366.  13667.   1
   2  -3  -6 239933.  13317.   1
  -2  -3   6 277861.  15405.   1
  -2  -3   6 230158.  12765.   1
   2   3  -6 271178.  15038.   1
   2   3  -6 268254.  14879.   1
  -2   3   6 232247.  12891.   1
  -2   3   6 225898.  12531.   1
   2  -3  -5  71170. 3964.07   1
   2  -3  -5  72757. 4054.30   1
  -2  -3   5  59657. 3319.13   1
  -2  -3   5  68621. 3815.37   1
   2   3  -5  68037. 3782.79   1
   2   3  -5  65948. 3670.00   1
  -2   3   5  71729. 3999.16   1
  -2   3   5  73851. 4114.45  -1
   2  -3  -4 379866.  21061.   1
   2  -3  -4 423224.  23459.   1
  -2  -3   4 433249.  24010.   1
  -2  -3   4 425564.  23584.  -1
   2   3  -4 377026.  20894.   1
   2   3  -4 436090.  24169.   1
  -2   3   4 370760.  20560.   1
  -2   3   4 350041.  19415.   1
   2  -3  -3  50443. 2813.70   1
   2  -3  -3  53442. 2978.28   1
  -2  -3   3  43926. 2442.77   1
  -2  -3   3  53642. 2980.78   1
   2   3  -3  48379. 2689.22   1
   2   3  -3  43408. 2414.37   1
  -2   3   3  51387. 2866.33   1
   2  -3  -2  71629. 3984.12   1
  -2  -3   2  74294. 4121.13   1
   2   3  -2  73325. 4069.34   1
  -2   3   2  70618. 3930.66   1
   2  -3  -1 268254.  14879.   1
  -2  -3   1 282038.  15631.  -1
   2   3  -1 226065.  12531.   1
   2   3  -1 232164.  12865.   1
  -2   3   1 243108.  13484.   1
   2  -3   0 214286.  11880.   1
  -2  -3   0 242105.  13417.   1
  -2  -3   0 245530.  13609.   1
  -2   3   0 228404.  12665.   1
   2  -3   1 331412.  18371.   1
  -2   3  -1 238847.  13241.   1
   2  -3   2  94570. 5257.30   1
   2  -3   2  92815. 5157.89   1
  -2  -3  -2  75998. 4213.86   1
  -2  -3  -2  91729. 5089.38   1
   2   3   2  78112. 4332.49   1
   2   3   2  82790. 4591.47   1
  -2   3  -2  94653. 5256.47   1
   2  -3   3 150710. 8370.92   1
   2  -3   3 162824. 9030.90   1
  -2  -3  -3 141687. 7858.81   1
  -2  -3  -3 148454. 8230.57   1
   2   3   3 141437. 7841.26   1
   2   3   3 153550. 8512.94   1
  -2   3  -3 159482. 8855.46   1
  -2   3  -3 165831. 9206.34   1
   2  -3   4 490893.  27210.   1
  -2  -3  -4 485213.  26892.   1
  -2   3  -4 332999.  18463.   1
  -2   3  -4 377944.  20961.   1
   2  -3   5 106098. 5898.07   1
   2  -3   5 112698. 6260.65   1
  -2  -3  -5 108605. 6035.08  -1
   2   3   5 103174. 5727.65   1
  -2   3  -5 105430. 5860.48   1
   2  -3   6 245530.  13617.   1
  -2  -3  -6 233500.  12957.   1
  -2  -3  -6 235505.  13058.   1
   2   3   6 233417.  12949.   1
   2   3   6 228822.  12690.   1
  -2   3  -6 227652.  12640.   1
  -2   3  -6 213784.  11863.   1
   2  -3   7 136675. 7598.99   1
  -2  -3  -7 152631. 8471.17   1
  -2  -3  -7 147702. 8208.01   1
   2   3   7 147953. 8215.53   1
   2   3   7 156976. 8713.44   1
  -2   3  -7 130075. 7230.57  -1
  -2   3  -7 147535. 8200.49   1
   2  -3   8 2431.91 158.981   1
   2  -3   8 2538.84 167.920   1
  -2  -3  -8 2383.46 153.383   1
  -2  -3  -8 2365.08 160.317   1
   2   3   8 2436.92 159.148   1
   2   3   8 2670.84 171.512   1
  -2   3  -8 2606.51 174.687   1
  -2   3  -8 2264.83 151.880   1
   2  -3   9  36733. 2061.82   1
  -2  -3  -9  35539. 2002.50   1
  -2  -3  -9  37302. 2091.06   1
   2   3   9  34854. 1957.39   1
   2   3   9  36675. 2059.31   1
  -2   3  -9  36099. 2032.58   1
  -2   3  -9  35480. 1994.15   1
   2  -3  10 543776.  30150.   1
  -2  -3 -10 468838.  26007.   1
  -2  -3 -10 527568.  29248.   1
   2   3  10 556390.  30844.   1
   2   3  10 571512.  31688.   1
  -2   3 -10 506349.  28079.   1
   2  -3  11  15606. 898.078   1
   2  -3  11  17018. 974.101   1
  -2  -3 -11  14921. 867.167   1
   2   3  11  14353. 829.573   1
   2   3  11  15288. 878.028   1
  -2   3 -11  14912. 862.155   1
  -2   3 -11  15948. 921.469   1
   2  -3  12 202423.  11245.   1
  -2  -3 -12 194235.  10802.   1
  -2   3 -12 195238.  10852.   1
  -2   3 -12 184628.  10267.   1
   2  -3  13 6484.54 397.493   1
   2  -3  13 6592.31 397.744   1
  -2  -3 -13 6926.48 429.991  -1
   2   3  13 6449.45 397.410   1
  -2   3 -13 5673.34 355.555   1
  -2   3 -13 7005.84 429.323   1
   2  -3  14 8238.92 490.977   1
  -2  -3 -14 7775.26 480.534  -1
  -2  -3 -14 8297.40 494.903   1
   2   3  14 9306.59 561.904   1
  -2   3 -14 8888.88 535.171   1
   2  -3  15 130994. 7289.88   1
   2  -3  15 124645. 6940.68   1
  -2  -3 -15 134002. 7477.02   1
  -2  -3 -15 131161. 7301.58   1
   2   3  15 135171. 7532.16   1
  -2   3 -15 130326. 7268.16   1
  -2   3 -15 134837. 7512.94   1
   2  -3  16 185296.  10309.   1
  -2  -3 -16 190643.  10610.  -1
  -2  -3 -16 189724.  10551.   1
   2   3  16 198412.  11036.   1
   2   3  16 187385.  10418.   1
  -2   3 -16 178279. 9924.80   1
   2  -3  17  793.90  84.962   1
  -2  -3 -17 1016.71 106.934   1
  -2  -3 -17  752.21  77.519   1
   2   3  17  837.93  90.393   1
   2   3  17 1177.11 102.840   1
  -2   3 -17 1213.03 112.531   1
  -2   3 -17 1005.01  98.496   1
   2  -3  18  56458. 3165.41   1
   2  -3  18  55096. 3098.58   1
  -2  -3 -18  52147. 2956.56   1
  -2  -3 -18  56224. 3167.92   1
   2   3  18  52281. 2935.67   1
   2   3  18  55773. 3140.35   1
  -2   3 -18  52590. 2962.40   1
  -2   3 -18  56124. 3164.58   1
   2  -3  19 2868.84 196.825   1
  -2  -3 -19 2959.06 207.352   1
  -2  -3 -19 2778.61 213.199   1
   2   3  19 2917.29 211.027   1
   2   3  19 2705.09 188.722   1
  -2   3 -19 2857.98 204.678   1
   2  -3  20  21938. 1266.50   1
   2  -3  20  22749. 1299.92   1
  -2  -3 -20  20727. 1213.03   1
  -2  -3 -20  21905. 1260.65   1
   2   3  20  19582. 1124.48   1
   2   3  20  19148. 1115.29   1
  -2   3 -20  21704. 1261.49   1
  -2   3 -20  21019. 1214.70   1
   2  -3  21  64595. 3629.90   1
   2  -3  21  65814. 3685.88   1
  -2  -3 -21  67134. 3767.75   1
  -2  -3 -21  62297. 3516.29   1
   2   3  21  60510. 3392.65   1
   2   3  21  64712. 3639.09   1
  -2   3 -21  63550. 3571.43   1
  -2   3 -21  65071. 3665.83  -1
   2  -3  22 3408.52 240.184   1
  -2  -3 -22 2997.49 228.488   1
  -2  -3 -22 3860.48 261.403   1
   2   3  22 3040.10 209.774   1
   2   3  22 3456.14 245.113   1
  -2   3 -22 3542.19 253.383   1
  -2   3 -24  28772. 1657.48   1
   2  -3  25 5023.39 331.746   1
  -2  -3 -25 5259.81 356.307   1
   2  -3  26  27335. 1572.26   1
  -2  -3 -26  30710. 1767.75   1
  -2  -3 -26  28922. 1652.46   1
   2   3  26  32632. 1866.33   1
  -2   3 -26  31947. 1834.58   1
   2  -3  27 9097.74 559.231   1
  -2  -3 -27 9223.05 575.271   1
  -2  -3 -27 9624.05 581.035   1
   2   3  27 8071.00 504.845   1
  -2   3 -27 8696.73 545.029   1
   2  -3  28  25581. 1484.54   1
  -2  -3 -28  25113. 1455.30   1
   2   3  28  24052. 1391.81   1
   2  -4 -28  14428. 862.990   1
  -2  -4  28  15263. 903.926   1
   2  -4 -27  29933. 1703.42   1
   2  -4 -27  33726. 1934.00   1
  -2  -4  27  34536. 1971.59   1
   2   4 -27  32005. 1840.43   1
  -2   4  27  31128. 1784.46   1
   2  -4 -26  -35.25  30.259   1
   2  -4 -26   18.27  32.840   1
  -2  -4  26   88.81  34.754   1
  -2  -4  26  -41.17  42.130   1
   2   4 -26  104.76  38.738   1
  -2   4  26  204.68  64.018   1
   2  -4 -25 1965.75 169.507   1
   2  -4 -25 2035.92 155.138   1
  -2  -4  25 1883.04 144.778   1
  -2   4  25 1670.84 148.872   1
   2  -4 -24  40067. 2284.88   1
   2  -4 -24  39106. 2213.03   1
  -2  -4  24  38580. 2178.78   1
  -2  -4  24  42732. 2436.09   1
   2   4 -24  38471. 2204.68   1
  -2   4  24  39348. 2238.93   1
  -2  -4  23 5433.58 343.776  -1
  -2  -4  23 6220.55 402.506   1
   2   4 -23 6025.89 396.407   1
  -2   4  23 6039.26 393.149   1
   2  -4 -22  56967. 3222.22   1
   2  -4 -22  60576. 3404.34   1
  -2  -4  22  54411. 3071.84   1
  -2  -4  22  50986. 2868.00   1
   2   4 -22  55455. 3137.84   1
   2   4 -22  52748. 2970.76   1
  -2   4  22  53601. 3022.55   1
  -2   4  22  53124. 3000.83   1
   2  -4 -21  811.70  97.076   1
  -2  -4  21  776.27  95.238   1
  -2   4  21  235.00  47.669   1
  -2   4  21  380.87  61.587   1
   2  -4 -20  11571. 704.845   1
   2  -4 -20  13141. 775.020   1
  -2  -4  20  13417. 798.746   1
  -2  -4  20  13559. 793.232   1
   2   4 -20  12590. 758.312   1
   2   4 -20  12490. 738.763   1
  -2   4  20  11988. 716.374   1
   2  -4 -19  28513. 1641.60   1
   2  -4 -19  27494. 1569.76   1
  -2  -4  19  27427. 1560.57   1
  -2  -4  19  26199. 1505.43  -1
   2   4 -19  27059. 1544.69   1
   2   4 -19  26057. 1503.76   1
  -2   4  19  26474. 1524.64   1
  -2   4  19  25380. 1460.32  -1
   2  -4 -18  465.00  71.303   1
   2  -4 -18  524.48  63.985   1
  -2  -4  18  736.92  78.939   1
   2   4 -18  386.22  59.098   1
  -2   4  18  288.55  56.742   1
   2  -4 -17 5175.43 344.193   1
  -2  -4  17 5378.44 346.783   1
  -2  -4  17 5136.17 323.224   1
   2   4 -17 5091.06 337.677   1
   2   4 -17 5368.42 343.692   1
  -2   4  17 5233.91 338.680   1
   2  -4 -16  91228. 5111.94   1
   2  -4 -16  89474. 4999.16   1
  -2  -4  16 101838. 5682.53   1
  -2  -4  16  89056. 4979.94   1
   2   4 -16  89641. 5022.55   1
   2   4 -16  80551. 4499.58   1
  -2   4  16  91228. 5106.93   1
  -2   4  16  89223. 4989.97   1
   2  -4 -15 2541.35 193.985   1
   2  -4 -15 3085.21 212.615   1
  -2  -4  15 2743.52 185.380  -1
   2   4 -15 2972.43 203.759   1
  -2   4  15 2418.54 182.790  -1
   2  -4 -14 215789.  12005.   1
  -2  -4  14 242940.  13509.   1
  -2  -4  14 192230.  10685.   1
   2   4 -14 218880.  12164.  -1
   2   4 -14 180618.  10050.  -1
  -2   4  14 211278.  11746.   1
  -2   4  14 201253.  11195.   1
   2  -4 -13 8955.71 537.426   1
   2  -4 -13 8613.19 526.649   1
  -2  -4  13 8213.02 495.655  -1
  -2  -4  13 8233.08 488.471   1
   2   4 -13 8395.98 510.442   1
  -2   4  13 7322.47 449.289   1
   2  -4 -12 5142.02 324.143   1
   2  -4 -12 5386.80 343.943   1
  -2  -4  12 5499.58 341.186   1
  -2  -4  12 5257.30 321.721   1
   2   4 -12 4908.93 313.032   1
   2   4 -12 4588.13 288.220   1
  -2   4  12 4789.47 305.179   1
   2  -4 -11  69457. 3891.39   1
   2  -4 -11  71286. 3987.46   1
  -2  -4  11  76525. 4272.34   1
  -2   4  11  71002. 3977.44  -1
  -2   4  11  78764. 4401.83   1
   2  -4 -10 2050.12 149.290   1
  -2  -4  10 1953.21 137.427   1
  -2  -4  10 1798.66 125.647   1
   2   4 -10 1699.25 127.903   1
   2   4 -10 1360.07 102.757  -1
  -2   4  10 1803.67 139.933   1
   2  -4  -9  35681. 2014.20   1
   2  -4  -9  35522. 2000.83   1
  -2  -4   9  37594. 2108.60   1
  -2  -4   9  34779. 1954.05   1
   2   4  -9  36792. 2073.52   1
   2   4  -9  35873. 2015.04   1
  -2   4   9  36867. 2076.86   1
  -2   4   9  36107. 2040.93   1
   2  -4  -8 117878. 6562.23   1
  -2  -4   8 115205. 6406.01   1
  -2  -4   8 116959. 6504.59  -1
   2   4  -8 113701. 6324.14   1
   2   4  -8  98162. 5461.15   1
  -2   4   8 116792. 6505.42   1
   2  -4  -7  16942. 967.418   1
   2  -4  -7  17886. 1022.56   1
  -2  -4   7  15180. 862.990   1
  -2  -4   7  17460. 988.303   1
   2   4  -7  15664. 892.230   1
   2   4  -7  16876. 956.557   1
  -2   4   7  17043. 973.266   1
  -2   4   7  15781. 908.103   1
   2  -4  -6 216959.  12047.   1
   2  -4  -6 235672.  13083.   1
  -2  -4   6 218463.  12122.   1
  -2  -4   6 221637.  12289.   1
   2   4  -6 211863.  11754.   1
   2   4  -6 204511.  11353.   1
  -2   4   6 190225.  10568.   1
  -2   4   6 230827.  12815.   1
   2  -4  -5  69048. 3849.62   1
   2  -4  -5  69799. 3891.39   1
  -2  -4   5  73818. 4103.59   1
  -2  -4   5  78421. 4360.06   1
   2   4  -5  72322. 4023.39   1
   2   4  -5  72456. 4030.07   1
  -2   4   5  76291. 4252.29   1
  -2   4   5  72832. 4061.82   1
   2  -4  -4 254302.  14102.   1
   2  -4  -4 287803.  15965.   1
  -2  -4   4 247869.  13743.   1
   2   4  -4 273433.  15163.   1
  -2   4   4 277778.  15414.   1
  -2   4   4 291646.  16182.   1
   2  -4  -3  13985. 798.161   1
   2  -4  -3  13300. 756.975   1
  -2  -4   3  12723. 714.870   1
   2   4  -3  12665. 713.617   1
   2   4  -3  12774. 718.295   1
  -2   4   3  12966. 740.601   1
  -2   4   3  13292. 758.813   1
   2  -4  -2 236758.  13133.   1
   2  -4  -2 230075.  12765.   1
  -2  -4   2 244695.  13559.   1
  -2  -4   2 222055.  12306.   1
   2   4  -2 265163.  14695.   1
   2   4  -2 251462.  13935.   1
  -2   4   2 237260.  13166.   1
  -2   4   2 229741.  12749.   1
   2  -4  -1  19808. 1114.45   1
   2  -4  -1  18429. 1042.61   1
  -2  -4   1  18413. 1026.73   1
   2   4  -1  20518. 1142.86   1
  -2   4   1  20309. 1144.53   1
  -2   4   1  17978. 1015.04   1
   2  -4   0  24261. 1360.07   1
   2  -4   0  20217. 1141.19   1
  -2  -4   0  19390. 1079.36   1
  -2  -4   0  19440. 1083.54   1
   2   4   0  19791. 1100.25   1
   2   4   0  20301. 1130.32   1
  -2   4   0  20618. 1161.24   1
  -2   4   0  18989. 1070.17   1
   2  -4   1  50501. 2815.37   1
   2  -4   1  49031. 2736.00   1
  -2  -4  -1  53016. 2941.52   1
  -2  -4  -1  48555. 2695.07   1
   2   4   1  46032. 2554.72   1
   2   4   1  41287. 2294.07   1
  -2   4  -1  45639. 2543.86   1
  -2   4  -1  48438. 2700.92   1
   2  -4   2  74921. 4169.59   1
   2  -4   2  83793. 4663.32  -1
  -2  -4  -2  79315. 4401.00  -1
  -2   4  -2  82974. 4611.52   1
  -2   4  -2  83074. 4619.04   1
   2  -4   3  54428. 3034.25   1
   2  -4   3  54144. 3020.88   1
  -2  -4  -3  49031. 2727.65   1
  -2  -4  -3  50560. 2810.36   1
  -2   4  -3  53141. 2963.24   1
  -2   4  -3  55246. 3076.86   1
   2  -4   4  749.21  58.337   1
   2  -4   4  772.01  64.628   1
  -2  -4  -4  819.05  60.434   1
  -2  -4  -4  740.35  53.375   1
   2   4   4  787.13  57.677   1
   2   4   4  744.53  53.951   1
  -2   4  -4  703.26  57.452   1
  -2   4  -4  687.30  58.964   1
   2  -4   5  40593. 2268.17  -1
  -2  -4  -5  36583. 2045.95   1
   2   4   5  36132. 2017.54  -1
  -2   4  -5  39106. 2186.30   1
  -2   4  -5  38488. 2157.89   1
   2  -4   6 111445. 6192.98   1
   2  -4   6 109190. 6076.02   1
  -2  -4  -6  96157. 5349.20   1
  -2  -4  -6 105681. 5872.17   1
   2   4   6 107853. 5990.80   1
  -2   4  -6 103509. 5757.72   1
   2  -4   7 193149.  10727.   1
   2  -4   7 197744.  10977.   1
  -2  -4  -7 209858.  11646.   1
  -2  -4  -7 205346.  11403.   1
   2   4   7 196909.  10927.   1
   2   4   7 209858.  11646.   1
  -2   4  -7 187886.  10434.   1
  -2   4  -7 207101.  11504.   1
   2  -4   8 173350. 9632.41   1
   2  -4   8 160234. 8897.23   1
  -2  -4  -8 185296.  10301.   1
  -2  -4  -8 176524. 9799.49  -1
   2   4   8 177611. 9866.32   1
   2   4   8 167418. 9298.24   1
  -2   4  -8 146449. 8140.34   1
  -2   4  -8 169006. 9390.13   1
   2  -4   9  366.58  45.255   1
   2  -4   9  316.29  45.614   1
  -2  -4  -9  196.24  37.836   1
  -2  -4  -9  276.94  35.355   1
   2   4   9  184.54  33.141  -1
   2   4   9  251.96  35.380   1
  -2   4  -9  339.43  44.210   1
  -2   4  -9  319.21  44.678   1
   2  -4  10  87469. 4875.52   1
   2  -4  10  84378. 4703.42   1
  -2  -4 -10  92565. 5165.41   1
  -2  -4 -10  89223. 4969.08   1
   2   4  10  95489. 5319.13   1
   2   4  10  90977. 5071.84   1
  -2   4 -10  89390. 4989.13   1
   2  -4  11  72807. 4061.82   1
   2  -4  11  72205. 4032.58   1
  -2  -4 -11  72423. 4042.60   1
  -2  -4 -11  67009. 3754.38   1
   2   4  11  71320. 3984.12   1
   2   4  11  68463. 3827.06   1
  -2   4 -11  73676. 4116.96   1
  -2   4 -11  72774. 4070.17   1
   2  -4  12  15982. 920.634   1
   2  -4  12  16951. 969.088   1
   2   4  12  16341. 942.355   1
  -2   4 -12  16140. 934.836   1
  -2   4 -12  17235. 993.316   1
   2  -4  13  57084. 3193.81   1
   2  -4  13  59532. 3335.84   1
  -2  -4 -13  59975. 3357.56   1
   2   4  13  58112. 3258.98   1
   2   4  13  57051. 3196.32   1
  -2   4 -13  59215. 3322.47   1
   2  -4  14 133500. 7436.08   1
   2  -4  14 128571. 7156.22   1
  -2  -4 -14 124645. 6953.21   1
  -2  -4 -14 132915. 7398.49   1
   2   4  14 125731. 6999.99   1
   2   4  14 134169. 7472.84   1
  -2   4 -14 129657. 7227.23   1
  -2   4 -14 137093. 7637.42   1
   2  -4  15  890.56  88.053   1
   2  -4  15  687.97  68.045   1
  -2  -4 -15 1000.83 100.418   1
   2   4  15  784.46  86.717  -1
   2   4  15  754.89  75.764   1
  -2   4 -15  761.32  79.824   1
  -2   4 -15  781.87  82.890   1
   2  -4  16 161069. 8964.07   1
   2  -4  16 161153. 8964.07   1
  -2  -4 -16 165330. 9197.99   1
  -2  -4 -16 165330. 9214.69   1
   2   4  16 170760. 9507.09   1
   2   4  16 163241. 9081.03   1
  -2   4 -16 157644. 8780.28   1
  -2   4 -16 172264. 9590.63   1
   2  -4  17  21320. 1218.04  -1
   2  -4  17  23283. 1335.00   1
  -2  -4 -17  21161. 1213.03   1
   2   4  17  21253. 1218.04   1
   2   4  17  22222. 1281.54   1
  -2   4 -17  23709. 1364.24   1
  -2   4 -17  22339. 1289.05  -1
   2  -4  18 8362.56 501.002   1
   2  -4  18 8220.54 501.169   1
  -2  -4 -18 8294.06 501.754   1
  -2  -4 -18 7546.36 477.527   1
   2   4  18 8913.94 535.338  -1
   2   4  18 7417.70 462.656   1
  -2   4 -18 7830.40 483.124   1
  -2   4 -18 8780.28 540.100   1
   2  -4  19 1466.16 118.129   1
  -2  -4 -19 1708.44 136.675   1
   2   4  19 1532.16 124.144   1
   2   4  19 1680.87 142.773   1
  -2   4 -19 1771.93 143.692   1
   2  -4  20  20167. 1167.92   1
   2  -4  20  17335. 1000.00   1
  -2  -4 -20  16232. 970.759  -1
   2   4  20  17519. 1025.06   1
   2   4  20  16959. 981.620   1
  -2   4 -20  16692. 976.607   1
  -2   4 -20  17661. 1036.76   1
   2  -4  21  11579. 680.200   1
   2  -4  21  10844. 650.960   1
  -2  -4 -21  10510. 647.284   1
  -2  -4 -21  10618. 636.006  -1
   2   4  21  10510. 625.146   1
   2   4  21  11170. 673.266   1
  -2   4 -21  11462. 688.888   1
  -2   4 -21  11445. 694.486   1
   2  -4  22  86383. 4825.39   1
   2  -4  22  88972. 4979.11   1
  -2  -4 -22  87134. 4891.39   1
  -2  -4 -22  89223. 4991.64   1
   2   4  22  85296. 4781.95   1
   2   4  22  83626. 4675.02   1
  -2   4 -22  77953. 4379.28   1
   2  -4  23  787.22  80.543   1
  -2  -4 -23  944.86 107.101   1
  -2  -4 -23  718.46  83.141   1
   2  -4  24  35063. 1980.78   1
   2  -4  24  32581. 1857.98   1
  -2  -4 -24  33868. 1943.19   1
  -2  -4 -24  34620. 1968.25   1
   2   4  24  33509. 1911.44   1
  -2   4 -24  34628. 1981.62   1
   2  -4  25 2456.14 174.102   1
   2  -4  25 2668.33 201.336   1
   2   4  25 6041.77 393.734   1
  -2   4 -25 5258.14 351.879  -1
   2  -4  26   72.03  27.962   1
   2  -4  26  185.05  55.063   1
  -2  -4 -26   32.69  35.656   1
  -2  -4 -26  109.61  45.054   1
   2   4  26  164.08  50.317   1
  -2   4 -26   32.06  51.295   1
   2  -4  27  13576. 805.262   1
  -2  -4 -27  14085. 846.282   1
  -2  -4 -27  15038. 883.040   1
   2   4  27  15439. 915.622   1
  -2   4 -27  16391. 969.924   1
  -2  -4 -28  12373. 748.370   1
   2   4  28  12581. 758.479   1
   2  -5 -28  222.72  57.151   1
  -2   5  28   22.71  38.972   1
   2  -5 -27  10827. 662.155   1
  -2  -5  27  10167. 620.217   1
   2   5 -27  12264. 744.694   1
  -2   5  27  12139. 735.087   1
   2  -5 -26 3693.40 267.669   1
   2  -5 -26 2915.62 208.521   1
  -2  -5  26 3168.75 213.367   1
  -2  -5  26 3036.76 224.645   1
  -2   5  26 3221.38 238.262  -1
   2  -5 -25 4505.43 295.906   1
   2  -5 -25 4808.68 328.571   1
  -2  -5  25 4859.64 308.354   1
  -2  -5  25 5728.48 376.190   1
   2   5 -25 4523.81 312.949   1
  -2   5  25 4306.60 298.997  -1
   2  -5 -24  16291. 967.418  -1
   2  -5 -24  17402. 1010.86   1
  -2  -5  24  17327. 1018.38   1
  -2  -5  24  17485. 1013.37   1
   2   5 -24  15848. 943.190   1
  -2   5  24  17134. 1007.52   1
   2  -5 -23  56767. 3207.18   1
   2  -5 -23  61963. 3480.36   1
  -2  -5  23  62991. 3529.65   1
  -2   5  23  60618. 3416.04   1
   2  -5 -22 1568.92 130.910   1
   2  -5 -22 1157.06 123.976  -1
   2   5 -22 1280.70 128.154   1
   2   5 -22 1437.76 130.409   1
  -2   5  22 1324.98 128.738   1
  -2   5  22 1269.00 124.060   1
   2  -5 -21 108688. 6086.04   1
  -2  -5  21 109774. 6144.52   1
   2   5 -21 105347. 5883.87   1
   2   5 -21 106182. 5945.69   1
  -2   5  21 103843. 5809.52   1
   2  -5 -20 6040.09 381.620   1
   2  -5 -20 6823.72 439.097   1
  -2  -5  20 6003.34 386.549   1
   2   5 -20 5722.63 376.023   1
   2   5 -20 6772.76 420.969   1
  -2   5  20 5464.49 353.884   1
  -2   5  20 6005.84 386.716   1
   2  -5 -19  11387. 678.111   1
   2  -5 -19  12055. 729.406   1
  -2  -5  19  11145. 670.760   1
  -2  -5  19  11679. 687.050   1
   2   5 -19 9816.20 604.845   1
   2   5 -19  10317. 616.958   1
  -2   5  19  10543. 635.505   1
  -2   5  19  10526. 637.844   1
   2  -5 -18  72623. 4073.51  -1
  -2  -5  18  76090. 4265.66  -1
  -2  -5  18  72314. 4045.11   1
   2   5 -18  73809. 4147.87  -1
   2   5 -18  69916. 3917.29   1
  -2   5  18  71913. 4037.59   1
  -2   5  18  72991. 4096.90   1
   2  -5 -17 149540. 8342.51   1
   2  -5 -17 144695. 8060.14   1
  -2  -5  17 122306. 6822.88   1
  -2  -5  17 151462. 8429.40  -1
   2   5 -17 147786. 8231.40   1
   2   5 -17 145865. 8138.67   1
  -2   5  17 149875. 8354.21   1
  -2   5  17 146867. 8188.80   1
   2  -5 -16 1870.51 146.700   1
   2  -5 -16 1527.15 135.672   1
  -2  -5  16 2071.01 162.072   1
   2   5 -16 1974.10 147.953   1
   2   5 -16 2081.03 163.074   1
  -2   5  16 1993.31 156.976   1
  -2   5  16 2373.43 181.203   1
   2  -5 -15 258646.  14386.   1
   2  -5 -15 255472.  14194.   1
  -2  -5  15 259148.  14394.   1
  -2  -5  15 270509.  15029.   1
   2   5 -15 244945.  13609.   1
   2   5 -15 245864.  13667.   1
  -2   5  15 252464.  14035.   1
  -2   5  15 263241.  14628.   1
   2  -5 -14 8830.40 532.999  -1
   2  -5 -14 8454.46 520.802   1
  -2  -5  14 8738.50 518.629   1
   2   5 -14 9582.28 578.863   1
   2   5 -14 9030.90 538.763   1
  -2   5  14 8822.05 539.682   1
  -2   5  14 9632.41 579.949   1
   2  -5 -13  11604. 692.648   1
   2  -5 -13  13634. 797.660   1
  -2  -5  13  14520. 837.092   1
  -2  -5  13  12189. 715.538   1
   2   5 -13  13743. 798.412   1
   2   5 -13  14578. 853.800   1
  -2   5  13  14252. 840.434   1
  -2   5  13  11871. 702.088   1
   2  -5 -12  16683. 971.595   1
   2  -5 -12  16332. 945.697   1
  -2  -5  12  15756. 909.774  -1
  -2  -5  12  16617. 950.709   1
   2   5 -12  13667. 792.815   1
   2   5 -12  17009. 985.797   1
  -2   5  12  14060. 822.556   1
   2  -5 -11  14428. 842.940   1
   2  -5 -11  16332. 943.190   1
  -2  -5  11  14979. 857.977   1
  -2  -5  11  16048. 923.140   1
   2   5 -11  15764. 913.115   1
   2   5 -11  15355. 883.875   1
   2  -5 -10  590.73  66.834   1
  -2  -5  10  813.12  72.205   1
  -2  -5  10  740.77  64.896   1
   2   5 -10  679.62  66.825   1
  -2   5  10  505.76  62.364   1
   2  -5  -9  80075. 4474.52   1
   2  -5  -9  84962. 4744.36   1
  -2  -5   9  78571. 4376.77  -1
  -2  -5   9  81136. 4522.97   1
   2   5  -9  74227. 4139.51   1
   2   5  -9  76683. 4279.86   1
  -2   5   9  86800. 4844.61   1
  -2   5   9  82715. 4624.06   1
   2  -5  -8 3288.22 216.040   1
   2  -5  -8 3706.76 237.761   1
  -2  -5   8 3592.31 220.885   1
   2   5  -8 3311.61 218.630   1
   2   5  -8 3441.10 215.956   1
  -2   5   8 3426.90 227.652   1
  -2   5   8 3269.84 213.868   1
   2  -5  -7 200000.  11111.   1
  -2  -5   7 197410.  10952.  -1
  -2  -5   7 221387.  12289.   1
   2   5  -7 240518.  13350.   1
   2   5  -7 198245.  11002.   1
  -2   5   7 197159.  10952.   1
   2  -5  -6 149791. 8325.81   1
   2  -5  -6 154804. 8604.84   1
  -2  -5   6 159064. 8830.40   1
  -2  -5   6 160150. 8888.88   1
   2   5  -6 120551. 6700.08   1
  -2   5   6 127987. 7113.61   1
  -2   5   6 148037. 8232.24   1
   2  -5  -5  28789. 1621.55   1
   2  -5  -5  28003. 1579.78   1
  -2  -5   5  29340. 1640.77   1
  -2  -5   5  27753. 1554.72   1
   2   5  -5  26917. 1510.44   1
   2   5  -5  27636. 1548.87   1
  -2   5   5  30134. 1696.74   1
  -2   5   5  28170. 1591.48   1
   2  -5  -4  59950. 3345.86   1
  -2  -5   4  53116. 2956.56   1
  -2  -5   4  57017. 3170.42   1
   2   5  -4  53400. 2974.93   1
   2   5  -4  56600. 3150.37   1
  -2   5   4  58655. 3277.36   1
  -2   5   4  58546. 3269.00   1
   2  -5  -3  11044. 634.836   1
   2  -5  -3  10142. 587.802   1
  -2  -5   3 9757.72 550.960   1
  -2  -5   3  10902. 617.209   1
   2   5  -3 9632.41 547.535   1
   2   5  -3  10635. 601.336   1
  -2   5   3  10869. 627.067   1
  -2   5   3  11061. 637.176   1
   2  -5  -2  34227. 1916.46  -1
   2  -5  -2  37811. 2120.30   1
  -2  -5   2  39549. 2202.17   1
  -2  -5   2  37059. 2064.33   1
   2   5  -2  40869. 2274.02   1
   2   5  -2  38154. 2123.64   1
  -2   5   2  36458. 2042.60   1
  -2   5   2  39382. 2204.68   1
   2  -5  -1 482873.  26767.   1
  -2  -5   1 518128.  28705.   1
   2   5  -1 583040.  32306.   1
   2   5  -1 609106.  33743.   1
  -2   5   1 567334.  31445.   1
   2  -5   0  77302. 4301.58   1
   2  -5   0  69432. 3870.51   1
  -2  -5   0  71078. 3945.69   1
  -2  -5   0  67694. 3759.39   1
   2   5   0  71704. 3979.95   1
   2   5   0  67402. 3739.34   1
  -2   5   0  72088. 4015.03   1
  -2   5   0  73333. 4081.87   1
   2  -5   1 291478.  16165.   1
   2  -5   1 282372.  15664.   1
  -2  -5  -1 291646.  16165.  -1
  -2  -5  -1 334085.  18513.   1
   2   5   1 284628.  15781.   1
  -2   5  -1 259900.  14419.   1
  -2   5  -1 272097.  15088.   1
   2  -5   2 3574.77 221.971   1
   2  -5   2 3021.72 191.144   1
   2   5   2 2984.12 174.854   1
   2   5   2 2934.00 174.018   1
  -2   5  -2 3740.18 227.151   1
  -2   5  -2 3438.59 208.020   1
   2  -5   3 8571.42 500.250  -1
   2  -5   3 9507.09 549.958   1
   2   5   3 8796.98 499.749   1
   2   5   3 8312.44 474.352   1
  -2   5  -3 9607.34 553.550   1
  -2   5  -3 9273.17 532.080   1
   2  -5   4  16107. 918.963   1
   2  -5   4  17327. 981.620  -1
  -2  -5  -4  15271. 862.155   1
  -2  -5  -4  14862. 837.927   1
   2   5   4  17134. 965.747   1
   2   5   4  14670. 827.902   1
  -2   5  -4  17277. 980.784   1
  -2   5  -4  17928. 1013.37   1
   2  -5   5 126483. 7026.73  -1
  -2  -5  -5 127569. 7086.04   1
  -2   5  -5 121804. 6774.43   1
   2  -5   6  33642. 1891.39   1
   2  -5   6  27485. 1543.02   1
  -2  -5  -6  29282. 1645.78   1
   2   5   6  32364. 1812.86   1
   2   5   6  31546. 1769.42   1
  -2   5  -6  34603. 1947.37   1
   2  -5   7 158646. 8813.69   1
   2  -5   7 157477. 8746.86  -1
  -2  -5  -7 155722. 8654.96   1
  -2  -5  -7 164244. 9114.44   1
   2   5   7 153049. 8504.59   1
   2   5   7 158897. 8822.05   1
  -2   5  -7 145697. 8100.24   1
  -2   5  -7 156558. 8696.73   1
   2  -5   8  79858. 4446.95   1
   2  -5   8  76182. 4250.62   1
  -2  -5  -8  79440. 4423.55   1
  -2  -5  -8  79824. 4453.63   1
   2   5   8  79156. 4411.02   1
   2   5   8  80359. 4478.69   1
  -2   5  -8  76023. 4245.61   1
  -2   5  -8  83542. 4657.47   1
   2  -5   9 129908. 7220.54   1
   2  -5   9 130493. 7263.15   1
  -2  -5  -9 117293. 6530.49   1
  -2  -5  -9 130075. 7230.57   1
   2   5   9 130576. 7261.48   1
   2   5   9 128989. 7172.09   1
  -2   5  -9 123726. 6882.20   1
  -2   5  -9 123475. 6875.52   1
   2  -5  10  10259. 594.235   1
   2  -5  10  10159. 597.243   1
  -2  -5 -10  11763. 680.283   1
  -2  -5 -10  10593. 625.981   1
   2   5  10  10000. 584.962  -1
   2   5  10 9941.51 582.957   1
  -2   5 -10  10794. 637.343   1
  -2   5 -10 9657.47 567.084   1
   2  -5  11  10334. 601.503   1
   2  -5  11 9281.53 548.287   1
  -2  -5 -11  10033. 586.549  -1
  -2  -5 -11 9365.07 561.152   1
   2   5  11 8129.48 486.215   1
   2   5  11 9974.93 586.466   1
  -2   5 -11 8847.11 525.480   1
  -2   5 -11 9690.88 578.195   1
   2  -5  12  16809. 961.570   1
   2  -5  12  15530. 892.230   1
  -2  -5 -12  18053. 1045.11   1
   2   5  12  17168. 989.139   1
  -2   5 -12  17310. 1001.67   1
  -2   5 -12  17945. 1032.58   1
   2  -5  13  29223. 1650.79   1
  -2  -5 -13  27636. 1579.78   1
  -2  -5 -13  26140. 1484.54   1
   2   5  13  28404. 1614.03  -1
   2   5  13  28772. 1632.41   1
  -2   5 -13  29457. 1676.69   1
   2  -5  14 3260.65 213.199   1
   2  -5  14 3559.73 237.594   1
  -2  -5 -14 3428.57 226.148   1
  -2  -5 -14 3102.75 221.219   1
   2   5  14 2893.06 202.840  -1
   2   5  14 3650.79 241.270   1
  -2   5 -14 3033.41 210.860   1
  -2   5 -14 3083.54 215.873   1
  -2  -5 -15 161487. 8989.13   1
  -2  -5 -15 148538. 8279.02   1
   2   5  15 162239. 9030.90   1
   2   5  15 166332. 9256.47   1
  -2   5 -15 165831. 9231.40   1
   2  -5  16  12874. 757.142   1
   2  -5  16  13484. 782.121   1
  -2  -5 -16  13659. 796.825   1
   2   5  16  13876. 816.290   1
  -2   5 -16  12022. 715.622   1
  -2   5 -16  13701. 807.602   1
   2  -5  17  33241. 1878.03   1
   2  -5  17  31980. 1812.86   1
  -2  -5 -17  32924. 1883.04   1
  -2  -5 -17  33910. 1920.63  -1
   2   5  17  31813. 1803.67   1
   2   5  17  34603. 1967.42   1
  -2   5 -17  34110. 1939.85   1
  -2   5 -17  35748. 2031.74   1
   2  -5  18  57452. 3219.71   1
  -2  -5 -18  60969. 3438.59  -1
   2   5  18  60468. 3391.81   1
   2   5  18  53860. 3035.92   1
  -2   5 -18  58195. 3274.02   1
   2  -5  19  183.29  44.586  -1
  -2  -5 -19  147.20  39.499   1
   2   5  19  362.74  63.567   1
   2   5  19  347.20  56.750   1
  -2   5 -19  345.11  62.473   1
  -2   5 -19  383.29  63.901   1
   2  -5  20 6167.91 379.448   1
   2  -5  20 6602.33 413.701   1
  -2  -5 -20 6613.19 410.359   1
   2   5  20 6943.18 428.237   1
  -2   5 -20 7055.13 448.454   1
  -2   5 -20 6026.73 386.048   1
   2  -5  21  77452. 4328.32   1
   2  -5  21  78220. 4383.45   1
  -2  -5 -21  72966. 4107.77   1
  -2  -5 -21  72464. 4060.98   1
   2   5  21  70902. 3969.92   1
   2   5  21  69666. 3914.78   1
  -2   5 -21  75723. 4254.80   1
  -2   5 -21  80234. 4502.08   1
   2  -5  22 1540.52 123.225   1
  -2  -5 -22 2010.02 157.895   1
  -2  -5 -22 1612.36 149.707   1
   2  -5  23  42314. 2395.15   1
  -2  -5 -23  41328. 2355.89   1
  -2  -5 -23  45464. 2568.08   1
   2   5  23  42506. 2415.20   1
  -2   5 -23  40802. 2322.47   1
   2  -5  24 7384.29 460.735   1
   2  -5  24 7925.64 476.274   1
  -2  -5 -24 6678.36 434.335   1
  -2  -5 -24 7416.03 459.565   1
   2   5  24 6565.57 421.303   1
  -2   5 -24 7039.26 451.378   1
   2  -5  25  298.91  46.800   1
  -2  -5 -25  451.21  63.601   1
  -2  -5 -25  406.43  75.597   1
   2   5  25  730.24  93.818   1
   2  -5  26  552.30  81.328   1
  -2  -5 -26  877.19 103.342   1
  -2  -5 -26  673.60  84.127   1
   2   5  26  732.16 100.083   1
  -2   5 -26  779.95  97.661   1
   2  -5  27 3477.86 245.029   1
  -2  -5 -27 3361.73 247.535   1
  -2  -5 -27 3583.96 253.300   1
   2   5  27 3761.90 270.593   1
  -2   5 -27 3905.59 277.276   1
  -2  -5 -28   32.78  43.375   1
   2   5  28   41.93  38.204   1
  -2   6  28 5830.40 392.314   1
   2  -6 -27  18622. 1093.57   1
  -2  -6  27  17160. 1005.01   1
   2   6 -27  18605. 1095.24   1
  -2   6  27  20618. 1206.35   1
   2  -6 -26 7692.56 490.559   1
  -2  -6  26 8888.88 559.816   1
  -2  -6  26 8161.23 491.144   1
   2   6 -26 8713.44 547.117   1
   2  -6 -25  56642. 3185.46   1
   2  -6 -25  53576. 3034.25   1
  -2  -6  25  54603. 3082.70   1
  -2  -6  25  46600. 2614.87   1
   2   6 -25  57059. 3227.23   1
  -2   6  25  58521. 3303.25   1
   2  -6 -24  454.05  79.014   1
  -2  -6  24  403.42  55.280   1
  -2  -6  24  731.16  95.322   1
   2   6 -24  478.28  81.704   1
  -2   6  24  462.32  77.402   1
   2  -6 -23   -1.12  36.525   1
  -2  -6  23  -25.30  24.603   1
  -2  -6  23   30.44  44.453   1
   2   6 -23 -102.92  37.569   1
   2  -6 -22  62189. 3494.57   1
   2  -6 -22  62540. 3528.82   1
  -2  -6  22  61679. 3474.52   1
  -2  -6  22  61512. 3447.78   1
   2   6 -22  63701. 3592.31   1
  -2   6  22  60668. 3420.21   1
   2  -6 -21 9949.87 599.582   1
   2  -6 -21  10476. 642.857   1
  -2  -6  21 9899.74 604.594   1
  -2  -6  21 9448.61 563.408   1
   2   6 -21 9690.88 600.668   1
   2   6 -21 9615.70 584.377   1
  -2   6  21 9264.82 567.919   1
  -2   6  21  10601. 645.530   1
   2  -6 -20  16608. 982.455   1
   2  -6 -20  16358. 954.051   1
  -2  -6  20  17084. 1000.00   1
  -2  -6  20  17853. 1028.40   1
   2   6 -20  17711. 1030.91   1
   2   6 -20  18747. 1101.08   1
  -2   6  20  16475. 966.582   1
  -2   6  20  16792. 987.468   1
   2  -6 -19  80727. 4519.63   1
  -2  -6  19  78388. 4381.78   1
   2   6 -19  73592. 4124.47   1
  -2   6  19  80259. 4501.25   1
   2  -6 -18  17895. 1039.26   1
   2  -6 -18  16600. 979.114   1
  -2  -6  18  16926. 989.139   1
  -2  -6  18  18053. 1038.43   1
   2   6 -18  16366. 953.215   1
   2   6 -18  16850. 991.645   1
  -2   6  18  17611. 1030.07   1
  -2   6  18  17477. 1024.23   1
   2  -6 -17  68906. 3874.68   1
   2  -6 -17  74996. 4202.17   1
  -2  -6  17  74227. 4162.07   1
  -2  -6  17  71019. 3971.59   1
   2   6 -17  67694. 3796.15  -1
   2   6 -17  70777. 3977.44   1
  -2   6  17  71094. 3991.64   1
  -2   6  17  73951. 4152.04   1
   2  -6 -16  39941. 2269.00   1
  -2  -6  16  41036. 2321.64   1
   2   6 -16  40100. 2275.69   1
  -2   6  16  39365. 2233.08   1
   2  -6 -15 7827.06 480.785   1
   2  -6 -15 7476.18 468.671   1
  -2  -6  15 8429.40 501.837   1
  -2  -6  15 8174.60 499.248   1
   2   6 -15 7864.65 478.446   1
   2   6 -15 7375.10 458.563   1
  -2   6  15 7437.75 464.578   1
  -2   6  15 7022.55 438.345  -1
   2  -6 -14  34787. 1973.26   1
  -2  -6  14  34578. 1949.04   1
   2   6 -14  34728. 1965.75   1
  -2   6  14  35789. 2036.76   1
   2  -6 -13 129073. 7196.32   1
   2  -6 -13 133083. 7421.88   1
  -2  -6  13 132665. 7386.79   1
  -2  -6  13 128321. 7140.34   1
   2   6 -13 126900. 7069.33   1
   2   6 -13 126650. 7061.81   1
  -2   6  13 117460. 6552.21   1
  -2   6  13 113951. 6365.91  -1
   2  -6 -12 7555.55 462.071   1
   2  -6 -12 9131.15 548.705   1
  -2  -6  12 8654.96 509.690   1
  -2  -6  12 9072.67 540.267   1
   2   6 -12 9131.15 543.776   1
   2   6 -12 7685.87 468.838   1
  -2   6  12 7185.46 448.203  -1
  -2  -6  11 216959.  12047.   1
  -2  -6  11 229574.  12749.   1
   2   6 -11 225981.  12556.   1
   2   6 -11 199415.  11078.   1
  -2   6  11 213868.  11888.   1
  -2   6  11 221888.  12339.   1
   2  -6 -10  11061. 658.312   1
  -2  -6  10  10693. 625.062   1
   2   6 -10 9816.20 578.947   1
  -2   6  10  11011. 656.641   1
  -2   6  10 9874.68 586.131   1
   2  -6  -9 8913.94 530.910   1
  -2  -6   9 9582.28 554.552   1
  -2  -6   9 9398.49 550.793   1
   2   6  -9 9373.42 550.710   1
   2   6  -9 8838.75 522.138  -1
  -2   6   9 8051.79 483.458   1
   2  -6  -8  41662. 2343.36   1
   2  -6  -8  42172. 2371.76  -1
  -2  -6   8  45564. 2545.53   1
   2   6  -8  41261. 2314.12   1
  -2   6   8  40493. 2278.19   1
  -2   6   8  41587. 2345.86   1
   2  -6  -7  12732. 737.510   1
   2  -6  -7  11913. 694.151   1
  -2  -6   7  12540. 714.536   1
  -2  -6   7  10902. 629.323   1
   2   6  -7  12147. 699.247   1
   2   6  -7  11679. 673.767   1
  -2   6   7  12122. 709.857   1
  -2   6   7  12055. 701.670   1
   2  -6  -6  12206. 708.688   1
  -2  -6   6  11529. 656.140   1
  -2  -6   6  12072. 690.893   1
   2   6  -6  11688. 669.841   1
   2   6  -6  11696. 672.347   1
  -2   6   6  10660. 626.399  -1
  -2  -6   5 259983.  14411.   1
  -2  -6   5 234169.  12991.   1
   2   6  -5 253634.  14068.   1
   2   6  -5 245697.  13634.   1
  -2   6   5 254971.  14152.   1
  -2   6   5 236424.  13133.   1
   2  -6  -4  67970. 3791.14   1
   2  -6  -4  74311. 4149.54   1
  -2  -6   4  66809. 3715.12   1
  -2  -6   4  66215. 3685.04   1
   2   6  -4  67034. 3731.83   1
   2   6  -4  60317. 3356.72   1
  -2   6   4  60785. 3395.99   1
   2  -6  -3 132247. 7350.03   1
   2  -6  -3 139933. 7779.44   1
  -2  -6   3 141353. 7846.27   1
   2   6  -3 132414. 7347.53   1
  -2   6   3 142272. 7908.10   1
  -2   6   3 145948. 8112.77   1
   2  -6  -2 233667.  12974.   1
   2  -6  -2 207017.  11487.  -1
  -2  -6   2 209357.  11604.   1
  -2  -6   2 207769.  11529.   1
   2   6  -2 217961.  12080.   1
   2   6  -2 226650.  12565.   1
  -2   6   2 225731.  12523.   1
  -2   6   2 218463.  12130.   1
   2  -6  -1 116708. 6492.06   1
   2  -6  -1 118713. 6597.32   1
  -2  -6   1 114870. 6377.60   1
  -2  -6   1 113951. 6326.64   1
   2   6  -1 113868. 6318.29   1
   2   6  -1 120050. 6660.81   1
  -2   6   1 114286. 6355.88   1
  -2   6   1 115288. 6416.03   1
   2  -6   0  55764. 3117.79   1
   2  -6   0  61353. 3421.05   1
  -2  -6   0  51420. 2860.48   1
  -2  -6   0  56232. 3127.82   1
   2   6   0  55313. 3071.84   1
   2   6   0  53450. 2972.43   1
   2  -6   1 438596.  24319.   1
   2  -6   1 472932.  26224.   1
  -2  -6  -1 463993.  25714.   1
  -2  -6  -1 463241.  25672.   1
   2   6   1 439599.  24361.   1
   2   6   1 415789.  23041.   1
   2  -6   2 248621.  13801.   1
  -2  -6  -2 252047.  13968.   1
  -2  -6  -2 237510.  13166.   1
   2   6   2 237761.  13183.   1
   2   6   2 260818.  14461.   1
   2  -6   3 142105. 7898.91   1
   2  -6   3 149707. 8321.63   1
  -2  -6  -3 146115. 8107.76   1
  -2  -6  -3 130159. 7225.56   1
   2   6   3 148538. 8243.94   1
   2   6   3 155388. 8621.54   1
  -2   6  -3 146199. 8117.79   1
  -2   6  -3 146032. 8109.43   1
   2  -6   4  75288. 4197.16   1
  -2  -6  -4  78521. 4365.08   1
   2   6   4  69891. 3888.05   1
  -2   6  -4  75021. 4180.45   1
   2  -6   5 261487.  14503.   1
   2  -6   5 275689.  15297.   1
  -2  -6  -5 267251.  14820.   1
  -2  -6  -5 259398.  14386.   1
   2   6   5 248454.  13784.   1
   2   6   5 256140.  14202.   1
  -2   6  -5 236591.  13133.   1
  -2   6  -5 248454.  13784.   1
   2  -6   6  72063. 4015.87   1
   2  -6   6  72782. 4062.65   1
  -2  -6  -6  71353. 3973.26   1
  -2  -6  -6  73726. 4106.93   1
   2   6   6  73534. 4097.74   1
   2   6   6  70685. 3937.34   1
  -2   6  -6  72907. 4068.50   1
   2  -6   7  21186. 1198.83   1
   2  -6   7  19298. 1100.25   1
  -2  -6  -7  20627. 1166.25   1
  -2  -6  -7  18045. 1026.73  -1
   2   6   7  18814. 1067.67   1
  -2   6  -7  20359. 1162.07  -1
  -2   6  -7  22632. 1280.70   1
   2  -6   8  568.75  53.718   1
  -2  -6  -8  549.29  57.619   1
  -2   6  -8 1053.47  90.727   1
  -2   6  -8 1190.47  94.820   1
   2  -6   9 102256. 5699.24   1
   2  -6   9 104261. 5803.67   1
  -2  -6  -9 109106. 6071.00   1
   2   6   9 109607. 6102.75   1
  -2   6  -9 100668. 5616.54   1
  -2   6  -9 107936. 6010.85   1
   2  -6  10  54912. 3078.53   1
   2  -6  10  45614. 2554.72   1
  -2  -6 -10  50451. 2834.58   1
  -2  -6 -10  53667. 3002.50   1
   2   6  10  55689. 3118.63   1
   2   6  10  48530. 2722.64   1
  -2   6 -10  53559. 3008.35   1
  -2   6 -10  53576. 3000.00   1
   2  -6  11 176023. 9782.78   1
   2  -6  11 178529. 9924.80   1
  -2  -6 -11 186382.  10368.   1
  -2  -6 -11 188220.  10459.   1
   2   6  11 183208.  10184.   1
   2   6  11 179950.  10000.   1
  -2   6 -11 181537.  10092.   1
  -2   6 -11 180117.  10025.   1
   2  -6  12  15723. 901.419   1
  -2  -6 -12  16633. 955.722   1
  -2  -6 -12  15781. 919.799   1
   2   6  12  13417. 781.536   1
   2   6  12  16040. 927.317   1
  -2   6 -12  15464. 900.584   1
   2  -6  13 124561. 6939.84   1
   2  -6  13 147702. 8215.53   1
  -2  -6 -13 157310. 8763.57   1
  -2  -6 -13 134837. 7503.75   1
   2   6  13 154553. 8604.84   1
   2   6  13 154052. 8571.42   1
  -2   6 -13 152715. 8496.23   1
  -2   6 -13 145280. 8092.72   1
   2  -6  14  25948. 1478.70   1
   2  -6  14  24979. 1417.71   1
  -2  -6 -14  25322. 1441.10   1
  -2  -6 -14  23074. 1330.83   1
   2   6  14  23726. 1355.89   1
   2   6  14  24403. 1395.15   1
  -2   6 -14  24378. 1394.32   1
  -2   6 -14  24068. 1381.79   1
   2  -6  15  22456. 1286.55   1
   2  -6  15  22874. 1301.59   1
  -2  -6 -15  23158. 1323.31   1
   2   6  15  21387. 1231.41   1
  -2   6 -15  24286. 1394.32   1
  -2   6 -15  24453. 1401.84   1
   2  -6  16  90142. 5037.59   1
  -2  -6 -16  92732. 5176.27   1
  -2  -6 -16  89724. 5027.56   1
   2   6  16  89724. 5018.37  -1
   2   6  16  85881. 4801.17   1
  -2   6 -16  87218. 4883.04   1
  -2   6 -16  82272. 4607.35   1
   2  -6  17  55171. 3101.92   1
   2  -6  17  53300. 2989.14   1
  -2  -6 -17  55447. 3131.16   1
   2   6  17  57093. 3213.03   1
  -2   6 -17  52874. 2979.95   1
  -2   6 -17  53651. 3023.39  -1
   2  -6  18  24662. 1402.67   1
   2  -6  18  24336. 1395.15   1
  -2  -6 -18  24052. 1377.61   1
  -2  -6 -18  23250. 1350.04   1
   2   6  18  23826. 1372.60   1
   2   6  18  23459. 1342.52   1
  -2   6 -18  23667. 1364.24   1
  -2   6 -18  23626. 1361.74   1
   2  -6  19 175522. 9774.43   1
  -2  -6 -19 159733. 8888.88   1
  -2  -6 -19 173517. 9674.18   1
   2   6  19 177694. 9883.03   1
   2   6  19 177276. 9874.68   1
  -2   6 -19 173016. 9640.76   1
   2  -6  20  212.95  44.327   1
   2  -6  20  194.24  43.459   1
   2   6  20  351.80  56.566   1
   2  -6  21  21320. 1218.88   1
   2  -6  21  19641. 1137.84   1
  -2  -6 -21  22414. 1307.43   1
  -2  -6 -21  21888. 1258.98   1
   2   6  21  22105. 1281.54   1
   2   6  21  21880. 1257.31   1
   2  -6  22  14887. 862.990   1
   2  -6  22  14787. 868.838   1
  -2  -6 -22  15672. 934.001   1
  -2  -6 -22  13033. 770.342   1
   2   6  22  14419. 857.142   1
   2   6  22  15547. 905.596   1
  -2   6 -22  16124. 959.899   1
   2  -6  23   -8.59  26.441   1
   2  -6  23  -35.22  26.157   1
  -2  -6 -23   56.57  34.787   1
  -2  -6 -23   79.62  31.621   1
   2  -6  24 4842.10 304.511   1
  -2  -6 -24 5441.93 350.041   1
  -2  -6 -24 5168.75 351.629   1
   2   6  24 5316.62 351.295   1
  -2   6 -24 5600.66 368.671   1
   2  -6  25  72924. 4091.06   1
   2  -6  25  70000. 3914.78   1
  -2  -6 -25  71428. 4023.39   1
  -2  -6 -25  72632. 4074.35   1
   2   6  25  72013. 4050.12   1
  -2   6 -25  77410. 4351.71   1
   2  -6  26   23.85  37.318   1
  -2  -6 -26    9.93  42.089   1
  -2  -6 -26  114.70  43.367   1
   2   6  26  128.57  62.999   1
  -2   6 -26   52.93  40.234   1
  -2  -6 -27  17260. 1020.88   1
   2   6  27  18964. 1115.29   1
  -2  -6 -28  -19.86  24.294   1
   2   6  28  169.42  65.756   1
   2  -7 -27  836.26 101.253   1
  -2  -7  27  666.25  88.220   1
   2  -7 -26  67903. 3807.85   1
   2  -7 -26  70134. 3948.20   1
  -2  -7  26  68747. 3862.99   1
   2   7 -26  75338. 4241.43   1
  -2   7  26  75138. 4227.23   1
   2  -7 -25 1832.08 158.312   1
  -2  -7  25 1538.85 123.058   1
  -2   7  25 1862.99 167.920   1
   2  -7 -24 5205.51 335.839   1
   2  -7 -24 4661.65 318.630  -1
  -2  -7  24 4742.69 301.336   1
  -2  -7  24 4735.17 318.964   1
   2   7 -24 4674.18 323.392   1
  -2   7  24 4305.76 301.503   1
   2  -7 -23  224.64  51.470   1
  -2  -7  23  167.00  55.647   1
  -2  -7  23  157.31  40.226   1
   2   7 -23  119.21  55.347   1
  -2   7  23  353.22  73.041   1
   2  -7 -22  47569. 2698.41   1
   2  -7 -22  47043. 2653.30   1
  -2  -7  22  45564. 2563.07   1
  -2   7  22  47026. 2667.50   1
   2  -7 -21 2623.22 204.762  -1
   2  -7 -21 2749.37 197.744   1
  -2  -7  21 2753.55 205.764   1
  -2  -7  21 2775.27 191.729   1
   2   7 -21 2909.77 214.536   1
   2   7 -21 2694.23 206.015   1
  -2   7  21 2548.87 197.410   1
   2  -7 -20  16767. 977.443   1
   2  -7 -20  17728. 1042.61   1
  -2  -7  20  17853. 1041.77   1
   2   7 -20  17034. 1005.85   1
  -2   7  20  16951. 993.316  -1
  -2   7  20  17293. 1015.87   1
   2  -7 -19 1246.45 111.027   1
  -2  -7  19 1248.95 118.296   1
   2   7 -19  884.71  94.737   1
   2   7 -19 1140.35 114.453   1
  -2   7  19 1131.16 113.534   1
   2  -7 -18  74628. 4192.14   1
   2  -7 -18  74728. 4187.97   1
  -2  -7  18  80117. 4490.39   1
  -2  -7  18  75171. 4202.17   1
   2   7 -18  75505. 4233.08   1
   2   7 -18  77569. 4355.89   1
  -2   7  18  75180. 4219.71   1
   2  -7 -17  970.76  99.916   1
  -2  -7  17  852.13  91.395   1
  -2  -7  17  875.52  83.383   1
   2   7 -17  681.70  85.631   1
  -2   7  17  860.48  96.324   1
   2  -7 -16   15.77  31.830   1
   2  -7 -16  191.56  50.334   1
  -2  -7  16   46.47  23.016   1
   2   7 -16   -8.10  22.348   1
   2   7 -16   40.30  24.085   1
   2  -7 -15  13551. 798.328   1
  -2  -7  15  13676. 803.508   1
  -2  -7  15  13409. 777.861   1
   2   7 -15  12406. 739.013   1
   2   7 -15  12222. 723.057   1
  -2   7  15  12916. 767.084   1
  -2   7  15  11754. 706.599   1
   2  -7 -14 3695.90 250.626   1
   2  -7 -14 3639.09 251.044  -1
  -2  -7  14 3219.71 210.526   1
  -2  -7  14 3617.37 242.523   1
   2   7 -14 3184.62 222.890   1
   2   7 -14 3099.41 213.450  -1
  -2   7  14 3502.08 246.366   1
  -2   7  14 3647.45 251.629   1
   2  -7 -13  42924. 2425.23   1
  -2  -7  13  49039. 2756.89   1
  -2  -7  13  52105. 2917.29   1
   2   7 -13  49181. 2767.75   1
   2   7 -13  48363. 2725.98   1
  -2   7  13  50159. 2832.91   1
   2  -7 -12 358229.  19883.   1
  -2  -7  12 334168.  18538.   1
  -2  -7  12 359315.  19942.   1
   2   7 -12 337260.  18722.   1
   2   7 -12 341102.  18931.   1
  -2   7  12 360484.  20017.   1
  -2   7  12 359649.  19967.  -1
   2  -7 -11 1753.55 137.677   1
   2  -7 -11 1344.19 114.453   1
  -2  -7  11 1401.84 105.180   1
   2   7 -11 1368.42 111.946   1
   2   7 -11 1467.83 118.129   1
  -2   7  11 1300.75 113.032   1
  -2   7  11 1816.21 145.280   1
   2  -7 -10  72941. 4081.03   1
   2  -7 -10  73910. 4136.17   1
  -2  -7  10  80585. 4497.91   1
  -2  -7  10  75330. 4198.83   1
   2   7 -10  77594. 4335.00   1
   2   7 -10  73041. 4082.70   1
  -2   7  10  73367. 4112.78   1
  -2   7  10  75539. 4225.56   1
   2  -7  -9 149707. 8330.82   1
   2  -7  -9 135589. 7549.70   1
  -2  -7   9 145614. 8096.07   1
  -2  -7   9 136675. 7593.14   1
   2   7  -9 138262. 7694.23   1
   2   7  -9 139181. 7742.68   1
  -2   7   9 130910. 7289.88   1
  -2   7   9 141520. 7883.87   1
   2  -7  -8  80969. 4521.30   1
  -2  -7   8  90476. 5031.74   1
  -2  -7   8  93149. 5188.80   1
   2   7  -8  89557. 4991.64   1
   2   7  -8  90810. 5060.15   1
  -2   7   8  81946. 4577.27   1
   2  -7  -7  219.38  42.540   1
   2  -7  -7  281.20  43.534   1
  -2   7   7  341.19  50.175   1
  -2   7   7  232.66  43.542   1
   2  -7  -6 157728. 8763.57   1
   2  -7  -6 164411. 9139.51   1
  -2  -7   6 140434. 7796.98   1
  -2  -7   6 167335. 9289.88   1
   2   7  -6 160735. 8930.65   1
   2   7  -6 147201. 8176.27   1
  -2   7   6 158229. 8796.98   1
  -2   7   6 154302. 8579.77   1
   2  -7  -5  149.96  31.846   1
   2  -7  -5  113.95  28.271   1
  -2  -7   5  191.31  25.647   1
   2   7  -5  137.93  25.372   1
  -2   7   5  145.45  33.266   1
  -2   7   5  178.03  36.926   1
   2  -7  -4 398997.  22130.  -1
  -2  -7   4 397660.  22047.   1
  -2  -7   4 377694.  20936.  -1
   2   7  -4 372180.  20635.   1
   2   7  -4 340351.  18872.   1
  -2   7   4 352046.  19532.   1
   2  -7  -3  809.61  75.338   1
  -2  -7   3  745.86  59.825   1
  -2  -7   3  838.76  63.642   1
   2   7  -3  842.10  62.289   1
   2   7  -3  634.08  50.100  -1
  -2   7   3  735.00  68.605   1
   2  -7  -2  51412. 2880.53   1
  -2  -7   2  56901. 3167.08   1
  -2  -7   2  54662. 3046.78   1
   2   7  -2  54795. 3048.45   1
   2   7  -2  54294. 3024.22   1
  -2   7   2  55915. 3126.15   1
   2  -7  -1  39607. 2227.23   1
  -2  -7   1  40017. 2232.25   1
   2   7  -1  41103. 2288.22   1
  -2   7   1  38672. 2170.42   1
  -2  -7   0 6703.42 388.137   1
  -2  -7   0 7249.78 416.374   1
   2   7   0 7761.90 444.945   1
   2   7   0 6951.54 395.154   1
  -2   7   0 7957.39 467.669   1
  -2  -7  -1  34578. 1931.49   1
  -2  -7  -1  33768. 1884.71   1
   2   7   1  35672. 1985.80   1
   2   7   1  36199. 2021.72   1
  -2   7  -1  36099. 2026.73   1
  -2  -7  -2 104177. 5785.29   1
  -2  -7  -2 105347. 5852.96   1
   2   7   2  98663. 5482.87   1
   2   7   2 102924. 5712.61   1
  -2   7  -2 109774. 6107.76   1
  -2  -7  -3 3595.65 212.531   1
   2   7   3 3018.38 181.871   1
  -2   7  -3 3761.90 229.240   1
  -2   7  -3 3732.66 232.164   1
   2  -7   4 114202. 6355.88   1
  -2  -7  -4 104344. 5798.66   1
  -2  -7  -4 117293. 6514.61   1
   2   7   4 117460. 6530.49   1
   2   7   4 114703. 6370.09   1
  -2   7  -4 116374. 6472.84   1
  -2   7  -4 114202. 6349.20   1
   2  -7   5 9624.05 563.993   1
   2  -7   5 9958.22 584.377   1
  -2  -7  -5 9832.91 563.074   1
  -2  -7  -5 8830.40 508.771   1
   2   7   5 8192.14 478.195   1
   2   7   5 9139.51 527.318   1
  -2   7  -5 9139.51 530.492   1
  -2   7  -5 9256.47 540.852   1
   2  -7   6 170927. 9498.74   1
  -2  -7  -6 175438. 9741.01   1
  -2  -7  -6 173099. 9615.70   1
   2   7   6 184628.  10251.   1
   2   7   6 171094. 9498.74   1
  -2   7  -6 166834. 9264.82   1
   2  -7   7  21186. 1207.18   1
   2  -7   7  21838. 1238.09   1
  -2  -7  -7  22982. 1299.92   1
  -2  -7  -7  22481. 1270.68   1
   2   7   7  23642. 1339.18   1
   2   7   7  22966. 1299.08   1
  -2   7  -7  21830. 1237.26   1
  -2   7  -7  22531. 1279.86   1
   2  -7   8  45413. 2550.54   1
   2  -7   8  46875. 2624.89   1
  -2  -7  -8  55455. 3106.10   1
  -2  -7  -8  46992. 2633.25   1
   2   7   8  43442. 2436.09   1
   2   7   8  44052. 2472.01  -1
  -2   7  -8  47185. 2644.94   1
  -2   7  -8  46633. 2619.88   1
   2  -7   9 146867. 8164.57   1
   2  -7   9 150877. 8395.98   1
  -2  -7  -9 144444. 8028.40   1
   2   7   9 140518. 7819.54   1
  -2   7  -9 135004. 7509.60   1
  -2   7  -9 131412. 7319.96   1
   2  -7  10  34202. 1933.16  -1
   2  -7  10  34319. 1930.66   1
  -2  -7 -10  32865. 1858.81   1
  -2  -7 -10  33818. 1904.76   1
   2   7  10  30008. 1699.25   1
   2   7  10  32490. 1835.42   1
  -2   7 -10  32322. 1823.72   1
  -2   7 -10  33133. 1877.19   1
   2  -7  11  22381. 1270.68   1
  -2  -7 -11  21504. 1233.92   1
  -2  -7 -11  23175. 1317.46   1
   2   7  11  21980. 1255.64   1
  -2   7 -11  22122. 1269.00   1
   2  -7  12 203007.  11278.   1
   2  -7  12 206098.  11445.  -1
  -2  -7 -12 218964.  12172.   1
  -2  -7 -12 210275.  11679.   1
   2   7  12 209273.  11629.   1
   2   7  12 191562.  10652.   1
  -2   7 -12 178697. 9941.51   1
  -2   7 -12 217711.  12097.   1
   2  -7  13 111696. 6218.04   1
  -2  -7 -13 107936. 6015.03   1
  -2  -7 -13 117210. 6539.68   1
   2   7  13 111362. 6210.52   1
   2   7  13 108605. 6060.14   1
  -2   7 -13 107602. 6010.02   1
  -2   7 -13 107686. 6004.17   1
   2  -7  14  12414. 721.135   1
   2  -7  14  13459. 786.633   1
  -2  -7 -14  11078. 664.828   1
  -2  -7 -14  12523. 732.915   1
   2   7  14  12506. 738.345   1
   2   7  14  10317. 614.285   1
  -2   7 -14  11754. 699.832   1
  -2   7 -14  11495. 680.534   1
   2  -7  15 7457.80 461.487   1
  -2  -7 -15 6670.00 410.609   1
   2   7  15 8340.84 505.430   1
  -2   7 -15 7947.36 486.215   1
  -2   7 -15 7414.36 459.983   1
  -2  -7 -16  53325. 2997.49   1
  -2  -7 -16  49958. 2825.39   1
   2   7  16  49415. 2786.96   1
   2   7  16  50167. 2823.72   1
  -2   7 -16  52456. 2955.72   1
  -2   7 -16  51871. 2924.81   1
  -2  -7 -17 3551.37 253.550   1
   2   7  17 3635.75 252.631   1
  -2   7 -17 3841.27 263.074   1
   2  -7  18 126733. 7055.97   1
  -2  -7 -18 126399. 7062.65   1
  -2  -7 -18 131913. 7354.21   1
   2   7  18 125397. 7001.66   1
   2   7  18 122306. 6820.38   1
  -2   7 -18 131913. 7360.06   1
  -2   7 -18 126316. 7050.12  -1
   2  -7  19 4497.91 285.129   1
   2  -7  19 5649.12 359.899   1
  -2  -7 -19 4974.93 335.672   1
  -2  -7 -19 5027.56 323.726   1
   2   7  19 4910.60 326.399   1
   2   7  19 4682.54 302.673   1
  -2   7 -19 5084.37 335.171   1
  -2   7 -19 4477.86 301.169   1
   2  -7  20  17845. 1025.06   1
   2  -7  20  18162. 1054.30   1
  -2  -7 -20  19582. 1148.70   1
  -2  -7 -20  16767. 974.101   1
   2   7  20  18287. 1069.34   1
   2   7  20  17669. 1024.23   1
  -2   7 -20  17845. 1046.78   1
   2  -7  21  229.41  46.057   1
  -2  -7 -21  308.27  58.964   1
   2   7  21  296.24  62.373   1
   2  -7  22 1218.04 115.205   1
  -2  -7 -22  878.03 105.263   1
  -2  -7 -22 1100.25 103.425   1
   2   7  22  815.37  94.904   1
   2   7  22  989.97  98.830   1
  -2   7 -22 1074.35 111.278   1
   2  -7  23 8780.28 523.308   1
   2  -7  23 8301.58 509.774   1
  -2  -7 -23 7901.41 501.837   1
  -2  -7 -23 9030.90 548.036   1
   2   7  23 8404.34 524.310   1
  -2   7 -23 8696.73 540.852   1
   2  -7  24  17736. 1018.38   1
  -2  -7 -24  16491. 979.949   1
   2   7  24  17285. 1020.05   1
   2  -7  25 2537.17 190.392   1
  -2  -7 -25 2517.12 187.719  -1
  -2  -7 -25 2040.93 175.021   1
   2   7  25 3030.91 230.242   1
  -2   7 -25 2451.96 192.565   1
   2  -7  26  53442. 3010.02   1
  -2  -7 -26  55982. 3171.26   1
  -2  -7 -26  55656. 3134.50   1
  -2   7 -26  55865. 3156.22   1
  -2  -7 -27 1118.63 115.956   1
   2   7  27 1377.61 143.108   1
   2  -8 -27  14094. 841.269   1
  -2   8  27  16658. 989.139  -1
   2  -8 -26  823.22  97.577   1
  -2  -8  26  657.31  92.398   1
   2   8 -26  942.35 111.278   1
  -2   8  26 1193.82 138.262   1
   2  -8 -25  16249. 948.203   1
  -2  -8  25  15238. 900.584   1
  -2  -8  25  15422. 893.065   1
   2   8 -25  13642. 824.393   1
   2  -8 -24  10894. 652.130   1
   2  -8 -24  12565. 757.727   1
  -2  -8  24  11612. 681.954   1
   2  -8 -23 4457.81 294.068   1
   2  -8 -23 4617.37 316.123   1
  -2  -8  23 3922.30 272.681   1
  -2  -8  23 4094.40 263.074   1
   2   8 -23 4501.25 311.445   1
  -2   8  23 4520.46 315.706   1
   2  -8 -22  37018. 2099.41   1
  -2  -8  22  36658. 2068.50   1
  -2  -8  22  34486. 1966.58   1
   2   8 -22  35831. 2050.12   1
   2  -8 -21  358.48  57.853   1
   2  -8 -21  375.86  70.259   1
  -2  -8  21  522.81  61.796   1
   2   8 -21  135.17  55.982   1
  -2   8  21  245.70  64.628   1
  -2   8  21  340.35  60.518   1
   2  -8 -20  12147. 721.135   1
   2  -8 -20  11370. 690.308   1
  -2  -8  20  11888. 695.906   1
  -2  -8  20  11145. 671.261   1
   2   8 -20  11111. 678.028   1
   2   8 -20  10718. 647.284   1
  -2   8  20  10902. 660.400   1
  -2   8  20  11479. 694.903   1
   2  -8 -19  12348. 743.608   1
   2  -8 -19  12623. 748.454   1
  -2  -8  19  11713. 686.549   1
  -2  -8  19  12314. 735.588   1
   2   8 -19  13292. 796.992   1
   2   8 -19  10785. 648.872   1
  -2   8  19  11495. 695.237   1
   2  -8 -18  495.57  66.357   1
  -2  -8  18  374.44  50.359   1
   2   8 -18  363.99  59.156   1
  -2   8  18  445.95  66.901   1
   2  -8 -17 3169.59 229.240   1
   2  -8 -17 3401.00 236.006   1
  -2  -8  17 3416.87 237.928   1
   2   8 -17 3220.55 230.493   1
   2   8 -17 3433.58 238.930   1
  -2   8  17 3739.34 261.570   1
  -2   8  17 2766.08 208.270   1
   2  -8 -16 5671.67 368.087   1
  -2  -8  16 6233.91 380.868   1
  -2  -8  16 5685.88 363.742   1
   2   8 -16 5166.24 333.918   1
   2   8 -16 5964.91 384.127   1
  -2   8  16 6274.85 402.422   1
  -2   8  16 5495.40 358.145  -1
   2  -8 -15 6711.77 423.141   1
  -2  -8  15 7170.42 443.358   1
   2   8 -15 7563.07 470.843   1
  -2   8  15 6482.03 412.030   1
   2  -8 -14 129156. 7204.67   1
   2  -8 -14 132832. 7406.84   1
  -2  -8  14 125982. 7010.85   1
   2   8 -14 126483. 7055.97   1
   2   8 -14 121303. 6765.24   1
  -2   8  14 125564. 7014.20   1
  -2   8  14 120050. 6701.75  -1
   2  -8 -13  13576. 799.498   1
   2  -8 -13  13768. 811.027   1
  -2  -8  13  13584. 784.962   1
   2   8 -13  13626. 800.417   1
  -2   8  13  13216. 787.384   1
  -2   8  13  12373. 734.920   1
   2  -8 -12  25138. 1443.61   1
   2  -8 -12  22698. 1303.26  -1
  -2  -8  12  23676. 1341.69   1
  -2  -8  12  23876. 1362.57   1
   2   8 -12  23275. 1332.50   1
   2   8 -12  23158. 1325.81   1
  -2   8  12  23141. 1336.67   1
  -2   8  12  24553. 1408.52   1
   2  -8 -11 108354. 6043.44   1
   2  -8 -11 103843. 5796.99  -1
  -2  -8  11 106516. 5938.17   1
  -2  -8  11 100167. 5576.44   1
   2   8 -11  98914. 5518.79   1
   2   8 -11 101337. 5656.64   1
  -2   8  11 105180. 5869.67   1
  -2   8  11 108438. 6057.64   1
   2  -8 -10  20100. 1157.06   1
   2  -8 -10  19933. 1144.53   1
  -2  -8  10  19691. 1117.79   1
  -2  -8  10  20409. 1166.25   1
   2   8 -10  19499. 1118.63   1
   2   8 -10  20860. 1193.82   1
  -2   8  10  21763. 1248.95   1
  -2   8  10  19532. 1132.83   1
   2  -8  -9  68312. 3822.89   1
   2  -8  -9  67527. 3782.79   1
  -2  -8   9  69215. 3867.16   1
   2   8  -9  69148. 3866.33   1
  -2   8   9  64269. 3609.02   1
  -2   8   9  66508. 3725.14   1
   2  -8  -8 196324.  10919.   1
   2  -8  -8 189724.  10543.   1
  -2  -8   8 201086.  11161.   1
  -2  -8   8 207936.  11546.   1
   2   8  -8 170677. 9482.03   1
  -2   8   8 204678.  11387.   1
  -2   8   8 171345. 9523.80   1
   2  -8  -7  15647. 901.419   1
  -2  -8   7  18429. 1048.45   1
  -2  -8   7  18605. 1053.47   1
   2   8  -7  18855. 1073.52  -1
   2   8  -7  18797. 1071.01   1
  -2   8   7  17586. 1012.53   1
   2  -8  -6  49206. 2758.56   1
   2  -8  -6  47126. 2649.12   1
  -2  -8   6  46951. 2623.22   1
   2   8  -6  50601. 2827.06   1
   2   8  -6  49332. 2758.56   1
  -2   8   6  45831. 2575.60   1
  -2   8   6  49925. 2807.85   1
   2  -8  -5 252882.  14043.   1
   2  -8  -5 237343.  13175.   1
  -2  -8   5 224394.  12456.   1
  -2  -8   5 253884.  14085.   1
   2   8  -5 237427.  13175.   1
   2   8  -5 254887.  14144.   1
  -2   8   5 244361.  13576.   1
  -2   8   5 251796.  13985.   1
   2  -8  -4 3942.35 246.616   1
  -2  -8   4 3429.40 214.035   1
  -2  -8   4 4290.72 260.317   1
   2   8  -4 4085.21 245.363   1
   2   8  -4 4005.01 241.019   1
  -2   8   4 4372.59 274.269   1
  -2   8   4 3380.11 220.384   1
   2  -8  -3 1391.81 102.172   1
   2  -8  -3 1446.95 113.534   1
  -2  -8   3 1320.80  95.656   1
  -2  -8   3 1519.63 103.926   1
   2   8  -3 1434.42  97.159   1
   2   8  -3 1141.19  81.328   1
  -2   8   3 1215.54  99.499   1
   2  -8  -2 258730.  14353.   1
   2  -8  -2 286215.  15890.   1
  -2  -8   2 267084.  14820.   1
  -2  -8   2 262823.  14578.   1
   2   8  -2 262155.  14536.   1
   2   8  -2 234336.  12999.   1
  -2   8   2 261403.  14511.   1
  -2   8   2 257978.  14319.   1
   2  -8  -1  34002. 1919.80   1
   2  -8  -1  31896. 1791.14   1
  -2  -8   1  33358. 1866.33   1
  -2  -8   1  34795. 1948.20   1
   2   8  -1  34921. 1953.21   1
   2   8  -1  36190. 2018.38   1
  -2   8   1  35297. 1986.63   1
   2  -8   0 5116.95 319.131   1
   2  -8   0 4757.72 291.311   1
  -2  -8   0 4542.18 272.180   1
  -2  -8   0 4498.74 266.917   1
   2   8   0 4314.11 257.477  -1
   2   8   0 4872.18 282.205   1
  -2   8   0 4776.10 286.884   1
  -2   8   0 5143.69 315.622   1
   2  -8   1 2602.34 173.099   1
   2  -8   1 3119.46 208.939   1
   2   8   1 3842.10 224.311   1
  -2   8  -1 3921.47 238.596   1
  -2   8  -1 4051.79 254.469   1
   2  -8   2 119215. 6636.58   1
   2  -8   2 119298. 6646.61   1
  -2  -8  -2 119215. 6623.22   1
  -2  -8  -2 118379. 6570.59   1
   2   8   2 117126. 6512.94   1
   2   8   2 113951. 6325.81   1
  -2   8  -2 115288. 6406.84   1
  -2   8  -2 122389. 6807.85   1
   2  -8   3 6884.71 416.959   1
   2  -8   3 6427.73 390.643   1
  -2  -8  -3 7233.91 415.873   1
  -2  -8  -3 6926.48 403.759   1
   2   8   3 6668.33 385.213   1
   2   8   3 6659.14 391.729   1
  -2   8  -3 5786.96 344.528   1
  -2   8  -3 7188.80 428.153   1
   2  -8   4 2066.83 147.619   1
   2  -8   4 1889.72 140.685   1
  -2  -8  -4 2114.45 138.346   1
  -2  -8  -4 2436.09 151.963   1
   2   8   4 2395.15 156.809   1
   2   8   4 2116.12 136.174   1
  -2   8  -4 2018.38 139.682   1
  -2   8  -4 2281.53 150.376   1
   2  -8   5 168504. 9373.42   1
  -2  -8  -5 192982.  10710.   1
  -2  -8  -5 208855.  11596.   1
   2   8   5 219716.  12189.   1
   2   8   5 222640.  12356.   1
  -2   8  -5 196575.  10911.   1
   2  -8   6  32924. 1858.81   1
   2  -8   6  29557. 1673.35   1
  -2  -8  -6  31896. 1791.98   1
  -2  -8  -6  32565. 1827.07   1
   2   8   6  32991. 1856.31   1
   2   8   6  30167. 1696.74   1
  -2   8  -6  32297. 1817.04   1
  -2   8  -6  34319. 1931.49   1
   2  -8   7  19039. 1089.39   1
   2  -8   7  18647. 1068.50   1
  -2  -8  -7  17185. 978.278  -1
  -2  -8  -7  18613. 1059.31   1
   2   8   7  19858. 1128.65  -1
   2   8   7  17385. 994.986   1
  -2   8  -7  18438. 1050.12   1
  -2   8  -7  18688. 1068.50   1
   2  -8   8 201169.  11170.   1
   2  -8   8 202339.  11245.   1
  -2  -8  -8 206934.  11495.   1
  -2  -8  -8 186967.  10384.   1
   2   8   8 210108.  11671.   1
   2   8   8 182790.  10159.   1
  -2   8  -8 192899.  10718.   1
   2  -8   9  19657. 1121.14   1
   2  -8   9  22581. 1289.05   1
  -2  -8  -9  21470. 1223.06   1
  -2  -8  -9  22865. 1299.08   1
   2   8   9  19499. 1114.45   1
   2   8   9  18120. 1040.10  -1
  -2   8  -9  21378. 1221.39   1
  -2   8  -9  22815. 1298.24   1
   2  -8  10  76007. 4242.27   1
  -2  -8 -10  74804. 4180.45   1
  -2  -8 -10  75898. 4238.09   1
   2   8  10  75873. 4241.43   1
   2   8  10  74829. 4182.12   1
  -2   8 -10  70510. 3946.53   1
   2  -8  11  24820. 1416.04   1
   2  -8  11  25021. 1419.38   1
  -2  -8 -11  25205. 1437.76   1
   2   8  11  25013. 1425.23   1
  -2   8 -11  23275. 1333.33   1
   2  -8  12  356.81  48.496   1
   2  -8  12  378.45  57.151   1
  -2  -8 -12  281.54  41.921   1
  -2  -8 -12  323.22  52.698   1
   2   8  12  169.26  36.683   1
   2   8  12  303.84  52.205   1
  -2   8 -12  339.43  50.284   1
  -2   8 -12  220.13  45.723   1
   2  -8  13  57235. 3203.84   1
   2  -8  13  55973. 3141.18  -1
  -2  -8 -13  60785. 3406.01   1
  -2  -8 -13  54177. 3045.95   1
   2   8  13  59524. 3339.18   1
  -2   8 -13  58596. 3294.07   1
  -2   8 -13  60635. 3401.00   1
   2  -8  14 113032. 6294.90   1
   2  -8  14 111362. 6208.85   1
  -2  -8 -14 114536. 6385.96   1
  -2  -8 -14 111111. 6205.51   1
   2   8  14 109774. 6126.98   1
   2   8  14 110777. 6180.45   1
  -2   8 -14 111278. 6209.69   1
  -2   8 -14 111278. 6215.53   1
   2  -8  15 4955.72 309.106   1
   2  -8  15 5040.10 322.890   1
  -2  -8 -15 5773.60 361.737   1
   2   8  15 5046.78 323.224   1
  -2   8 -15 4994.15 325.647   1
  -2   8 -15 5517.12 351.712   1
   2  -8  16  46199. 2593.98   1
  -2  -8 -16  40668. 2309.10  -1
  -2  -8 -16  50468. 2841.27   1
   2   8  16  48596. 2744.36   1
   2   8  16  51637. 2907.27   1
  -2   8 -16  49006. 2766.91   1
   2  -8  17 5467.00 337.427   1
   2  -8  17 6285.71 394.820   1
  -2  -8 -17 6194.65 400.668   1
  -2  -8 -17 5710.94 361.737   1
   2   8  17 5984.96 384.795   1
   2   8  17 5760.23 364.494   1
  -2   8 -17 5959.06 381.453   1
  -2   8 -17 5499.58 356.892   1
   2  -8  18 5710.10 351.712   1
   2  -8  18 6543.02 410.359   1
  -2  -8 -18 6954.04 445.029   1
  -2  -8 -18 5620.71 358.396  -1
   2   8  18 7620.71 476.524   1
   2   8  18 7052.62 436.257   1
  -2   8 -18 6561.40 417.126   1
  -2   8 -18 6365.91 406.182   1
   2  -8  19  22314. 1271.51   1
  -2  -8 -19  24160. 1401.84   1
  -2  -8 -19  21537. 1239.76   1
   2   8  19  23350. 1340.02   1
   2   8  19  21612. 1254.80   1
  -2   8 -19  23058. 1331.66   1
  -2   8 -19  25238. 1461.99   1
   2  -8  20  470.01  59.850   1
  -2  -8 -20  316.79  53.567   1
  -2  -8 -20  561.49  80.601   1
   2   8  20  773.18  82.832  -1
  -2   8 -20  707.52  91.562   1
   2  -8  21  335.00  55.096   1
  -2  -8 -21  330.91  56.675   1
  -2  -8 -21  480.28  74.620   1
   2  -8  22  11972. 699.999   1
   2  -8  22  12565. 744.277   1
  -2  -8 -22  13066. 771.595   1
  -2  -8 -22  12657. 766.499   1
   2   8  22  13509. 796.073   1
   2   8  22  12657. 763.324   1
   2  -8  23 6984.12 422.138   1
  -2  -8 -23 7005.84 437.426  -1
  -2   8 -23 6806.18 436.591   1
   2  -8  24  18488. 1074.35   1
   2  -8  24  17552. 1013.37   1
   2   8  24  20535. 1203.01   1
  -2   8 -24  18020. 1058.48  -1
   2  -8  25  10785. 651.461   1
  -2  -8 -25 9799.49 606.516   1
  -2  -8 -26  594.15  75.338   1
  -2  -8 -26  644.95  88.304   1
   2   8  26  296.66  77.093   1
  -2  -8 -27 8206.34 512.280   1
   2   8  27  11002. 682.873   1
   2  -9 -26 1147.87 115.539   1
  -2   9  26 1573.93 155.305   1
   2  -9 -25  20426. 1192.15   1
   2  -9 -25  22949. 1322.47   1
  -2  -9  25  19248. 1126.98   1
   2   9 -25  23467. 1365.91   1
  -2   9  25  21345. 1245.61   1
   2  -9 -24   29.76  35.547   1
   2  -9 -24  -10.13  27.544   1
  -2  -9  24  193.23  56.608   1
  -2  -9  24    5.65  23.392   1
   2   9 -24   11.15  35.129   1
   2  -9 -23  79591. 4459.48   1
   2  -9 -23  72924. 4099.41  -1
  -2  -9  23  75330. 4229.74   1
  -2  -9  23  73667. 4118.63  -1
   2   9 -23  76073. 4281.53   1
  -2   9  23  76834. 4318.29   1
   2  -9 -22  198.75  55.556   1
   2  -9 -22  228.65  46.566   1
  -2  -9  22  186.63  53.576   1
   2   9 -22   65.59  51.320   1
  -2   9  22  122.97  56.817   1
   2  -9 -21  99164. 5551.37   1
   2  -9 -21  95489. 5336.67   1
  -2  -9  21  95238. 5314.95   1
  -2   9  21  96575. 5408.52   1
   2  -9 -20  17987. 1054.30   1
   2  -9 -20  18296. 1062.66   1
  -2  -9  20  18363. 1055.14   1
  -2  -9  20  18488. 1078.53   1
   2   9 -20  15338. 908.938   1
  -2   9  20  18864. 1104.43   1
  -2   9  20  15898. 942.355  -1
   2  -9 -19 7398.49 466.499   1
  -2  -9  19 7068.50 444.444   1
  -2  -9  19 6592.31 398.412   1
   2   9 -19 7333.33 466.081   1
   2   9 -19 8471.17 521.720   1
  -2   9  19 7380.94 466.666   1
   2  -9 -18 2171.26 174.937   1
   2  -9 -18 2379.28 180.535   1
  -2  -9  18 1960.73 142.523   1
  -2  -9  18 2020.05 159.482   1
   2   9 -18 2142.85 173.099  -1
   2   9 -18 1957.39 155.555   1
  -2   9  18 2160.40 173.099   1
  -2   9  18 1895.57 159.649   1
   2  -9 -17  49758. 2811.19   1
   2  -9 -17  51337. 2895.57   1
  -2  -9  17  48363. 2715.12   1
   2   9 -17  46616. 2640.77   1
   2   9 -17  47385. 2677.52  -1
  -2   9  17  49248. 2785.29  -1
  -2   9  17  46458. 2632.41   1
   2  -9 -16  15773. 927.317   1
   2  -9 -16  17903. 1043.44   1
  -2  -9  16  16642. 957.393   1
  -2  -9  16  15731. 921.469   1
   2   9 -16  18764. 1095.24   1
   2   9 -16  17335. 1011.69   1
  -2   9  16  16817. 989.974   1
  -2   9  16  16182. 951.545   1
   2  -9 -15 146199. 8148.70   1
   2  -9 -15 179281. 9983.28   1
  -2  -9  15 177694. 9891.39   1
  -2  -9  15 173851. 9665.82   1
   2   9 -15 171846. 9573.92   1
   2   9 -15 180033.  10025.   1
  -2   9  15 175606. 9782.78   1
  -2   9  15 175940. 9807.84   1
   2  -9 -14  12456. 741.436   1
  -2  -9  14  12957. 763.157   1
   2   9 -14  11637. 696.156   1
   2   9 -14  11696. 697.075   1
  -2   9  14  12114. 724.059  -1
   2  -9 -13  49749. 2804.51   1
   2  -9 -13  52231. 2944.02   1
  -2  -9  13  53083. 2984.12   1
  -2  -9  13  42665. 2395.99   1
   2   9 -13  52122. 2935.67   1
   2   9 -13  50961. 2870.51   1
  -2   9  13  43049. 2436.92   1
  -2   9  13  50008. 2827.06   1
   2  -9 -12 6187.13 387.134   1
   2  -9 -12 5176.27 331.913   1
  -2  -9  12 5129.49 314.620   1
   2   9 -12 5399.33 344.026   1
   2   9 -12 6060.14 378.780   1
  -2   9  12 4933.16 328.488   1
  -2   9  12 6144.52 389.056   1
   2  -9 -11 5199.66 334.001   1
   2  -9 -11 5369.25 340.518   1
  -2  -9  11 5969.92 360.234   1
  -2  -9  11 5703.42 355.221   1
   2   9 -11 5174.60 327.402   1
   2   9 -11 5055.13 321.470   1
  -2   9  11 4765.24 309.774   1
  -2   9  11 5045.11 332.999   1
   2  -9 -10 4934.00 314.620   1
   2  -9 -10 4878.86 316.207   1
  -2  -9  10 5594.81 346.783   1
  -2  -9  10 4537.17 279.031   1
   2   9 -10 5751.87 355.555  -1
   2   9 -10 5854.63 363.408   1
  -2   9  10 5882.20 377.610   1
  -2   9  10 5265.66 336.341   1
   2  -9  -9 267502.  14862.   1
   2  -9  -9 278028.  15439.   1
  -2  -9   9 297243.  16491.   1
  -2  -9   9 289473.  16074.   1
   2   9  -9 282205.  15664.   1
   2   9  -9 280785.  15589.   1
  -2   9   9 283709.  15756.   1
  -2   9   9 278613.  15480.   1
   2  -9  -8  15397. 895.571   1
   2  -9  -8  12665. 739.849   1
  -2  -9   8  15221. 875.521   1
   2   9  -8  15397. 889.723   1
   2   9  -8  14754. 851.294   1
  -2   9   8  13175. 772.180   1
  -2   9   8  14094. 830.409   1
   2  -9  -7 156641. 8713.44   1
   2  -9  -7 149039. 8295.73   1
  -2  -9   7 152130. 8454.46   1
  -2  -9   7 156641. 8705.09   1
   2   9  -7 154052. 8563.07   1
   2   9  -7 155221. 8629.90   1
  -2   9   7 157895. 8788.63   1
  -2   9   7 152297. 8479.52   1
   2  -9  -6  47769. 2679.20   1
   2  -9  -6  48471. 2725.14   1
  -2  -9   6  45497. 2549.71   1
  -2  -9   6  48488. 2712.61   1
   2   9  -6  52114. 2913.95   1
   2   9  -6  46667. 2610.69   1
  -2   9   6  47151. 2657.47   1
  -2   9   6  47586. 2675.02   1
   2  -9  -5  52949. 2964.91   1
  -2  -9   5  50109. 2806.18   1
  -2  -9   5  54043. 3019.21   1
   2   9  -5  56750. 3166.25   1
   2   9  -5  57243. 3195.49   1
  -2   9   5  50735. 2846.28   1
   2  -9  -4  51370. 2873.85   1
  -2  -9   4  53651. 2996.66   1
  -2  -9   4  49866. 2791.14   1
   2   9  -4  53709. 2996.66   1
   2   9  -4  48078. 2686.71   1
  -2   9   4  53659. 3021.72   1
  -2   9   4  56449. 3161.23   1
   2  -9  -3  10727. 621.804  -1
   2  -9  -3  10084. 597.493   1
  -2  -9   3 9515.45 549.206   1
  -2  -9   3 9732.66 570.426  -1
   2   9  -3 9440.26 545.446   1
   2   9  -3  10142. 582.038   1
  -2   9   3 9774.43 580.033   1
  -2   9   3 8847.11 520.467   1
   2  -9  -2  10276. 597.660   1
   2  -9  -2  10343. 611.612   1
  -2  -9   2  10368. 601.420   1
  -2  -9   2  10343. 593.901   1
   2   9  -2  10852. 618.629   1
   2   9  -2  10677. 612.948   1
  -2   9   2  10986. 637.928   1
  -2   9   2  11320. 663.324   1
   2  -9  -1 142773. 7938.17   1
   2  -9  -1 122222. 6811.19   1
  -2  -9   1 135004. 7497.07   1
  -2  -9   1 149707. 8317.45   1
   2   9  -1 145530. 8076.02   1
   2   9  -1 147452. 8190.47   1
  -2   9   1 134586. 7479.52   1
  -2   9   1 124645. 6941.51   1
   2  -9   0 2629.91 177.611   1
   2  -9   0 3145.36 212.113   1
  -2  -9   0 3092.73 195.071   1
  -2  -9   0 2841.27 178.112   1
   2   9   0 2883.87 174.436   1
   2   9   0 2340.85 150.961   1
  -2   9   0 2413.53 157.310   1
   2  -9   1 164327. 9139.51   1
   2  -9   1 167585. 9323.30   1
  -2  -9  -1 175104. 9715.95   1
  -2  -9  -1 166499. 9239.76   1
   2   9   1 162406. 9014.19   1
   2   9   1 161821. 8980.78   1
  -2   9  -1 167084. 9289.88   1
  -2   9  -1 172932. 9598.99   1
   2  -9   2  812.28  78.145   1
  -2  -9  -2  850.46  65.865   1
  -2  -9  -2  741.69  61.871   1
   2   9   2  747.70  54.954  -1
  -2   9  -2  860.48  70.652   1
   2  -9   3  33534. 1898.91   1
   2  -9   3  37285. 2102.75   1
  -2  -9  -3  33066. 1849.62   1
  -2  -9  -3  35079. 1965.75   1
   2   9   3  33926. 1905.60   1
   2   9   3  36458. 2035.09   1
  -2   9  -3  36733. 2060.98   1
  -2   9  -3  36625. 2061.82   1
   2  -9   4 1348.37 110.359   1
  -2  -9  -4 1279.03  88.555   1
  -2  -9  -4 1426.90 102.590  -1
   2   9   4 1206.35  92.314   1
   2   9   4 1116.12  80.911   1
  -2   9  -4 1173.77  96.658   1
  -2   9  -4 1350.88 100.334   1
   2  -9   5  91228. 5090.22   1
   2  -9   5  89056. 4975.77   1
  -2  -9  -5  92982. 5175.43  -1
  -2  -9  -5  83434. 4641.60   1
   2   9   5  93734. 5216.37  -1
   2   9   5  90142. 5020.88   1
  -2   9  -5  91395. 5093.56  -1
  -2   9  -5  96241. 5358.39   1
   2  -9   6  19858. 1140.35   1
   2  -9   6  21779. 1245.61   1
  -2  -9  -6  19449. 1101.08   1
  -2  -9  -6  22515. 1275.69   1
   2   9   6  23893. 1355.05   1
   2   9   6  23133. 1308.27   1
  -2   9  -6  22698. 1289.89   1
  -2   9  -6  20886. 1187.13   1
   2  -9   7  79925. 4464.49   1
   2  -9   7  78713. 4398.49   1
  -2  -9  -7  79908. 4452.79   1
  -2  -9  -7  79014. 4406.85   1
   2   9   7  74737. 4169.59   1
   2   9   7  85296. 4760.23   1
  -2   9  -7  80434. 4488.72   1
   2  -9   8 1802.84 137.343   1
   2  -9   8 1790.31 137.343   1
  -2  -9  -8 1860.48 134.503   1
   2   9   8 1964.91 142.941   1
  -2   9  -8 1511.28 115.205   1
  -2   9  -8 1711.78 128.655   1
   2  -9   9 188555.  10476.   1
  -2  -9  -9 182623.  10142.   1
  -2  -9  -9 214453.  11913.   1
   2   9   9 209106.  11621.   1
   2   9   9 201754.  11211.   1
  -2   9  -9 209858.  11662.   1
   2  -9  10  135.59  32.824   1
   2  -9  10  172.51  36.232   1
  -2  -9 -10  201.50  36.959   1
  -2  -9 -10  194.99  35.898   1
   2   9  10   15.84  24.052   1
  -2   9 -10   -9.59  22.272   1
   2  -9  11  133.75  33.459   1
  -2  -9 -11  273.60  43.216   1
  -2  -9 -11  260.40  41.053   1
   2   9  11  108.86  30.551   1
   2   9  11   88.81  31.153   1
  -2   9 -11   73.16  33.693   1
   2  -9  12  291.81  43.517   1
   2  -9  12  199.75  44.269   1
  -2  -9 -12  178.03  38.630   1
  -2  -9 -12  172.51  40.635   1
   2   9  12  290.89  53.667   1
  -2   9 -12  291.06  49.591  -1
  -2   9 -12  376.52  52.180   1
   2  -9  13  26232. 1494.57   1
   2  -9  13  27043. 1533.83   1
  -2  -9 -13  27544. 1567.25   1
  -2  -9 -13  26408. 1509.61   1
   2   9  13  24211. 1387.63   1
   2   9  13  24795. 1416.04   1
  -2   9 -13  25998. 1487.88   1
  -2   9 -13  25464. 1454.47  -1
   2  -9  14  26257. 1490.39   1
   2  -9  14  25522. 1456.97   1
  -2  -9 -14  25489. 1461.15   1
  -2  -9 -14  29273. 1664.99   1
   2   9  14  28429. 1619.88   1
   2   9  14  25088. 1438.59   1
  -2   9 -14  27377. 1562.24   1
  -2   9 -14  26575. 1522.14   1
   2  -9  15 101420. 5654.97   1
  -2  -9 -15  99164. 5546.36   1
  -2  -9 -15 101838. 5687.55   1
   2   9  15 101253. 5661.65   1
   2   9  15  97828. 5467.83   1
  -2   9 -15  91646. 5125.31   1
   2  -9  16  13960. 820.216   1
   2  -9  16  14678. 848.788   1
  -2  -9 -16  14812. 876.357   1
  -2  -9 -16  15029. 879.698   1
   2   9  16  14002. 828.236   1
   2   9  16  16850. 981.620   1
  -2   9 -16  13893. 819.130   1
  -2   9 -16  14277. 841.269   1
   2  -9  17  38931. 2194.65   1
   2  -9  17  38922. 2203.01   1
  -2  -9 -17  39123. 2225.56   1
  -2  -9 -17  37970. 2150.37   1
   2   9  17  39039. 2210.52   1
   2   9  17  37569. 2134.50   1
  -2   9 -17  37377. 2123.64   1
  -2  -9 -18 3593.98 244.026   1
  -2  -9 -18 4041.77 279.448   1
   2   9  18 3006.68 211.612   1
   2   9  18 3643.27 262.573   1
  -2   9 -18 3585.63 250.877   1
   2  -9  19 4784.46 300.919   1
   2  -9  19 5572.26 354.469   1
  -2  -9 -19 4878.86 316.374   1
   2  -9  20 6233.91 392.063   1
   2  -9  20 6423.55 391.311   1
  -2  -9 -20 5461.15 362.072   1
   2   9  20 7022.55 435.171   1
  -2   9 -20 6767.75 431.746   1
   2  -9  21  11136. 653.049   1
   2  -9  21  11136. 664.745   1
   2   9  21  10576. 647.535   1
  -2   9 -21  10635. 648.454   1
  -2  -9 -22  18588. 1092.73   1
  -2  -9 -22  17594. 1024.23   1
   2   9  22  19173. 1127.82   1
  -2   9 -22  18872. 1105.26   1
   2  -9  23  18906. 1084.38  -1
   2  -9  23  19023. 1103.59   1
  -2  -9 -23  18755. 1103.59   1
  -2  -9 -23  16383. 959.063  -1
   2   9  23  20359. 1193.82   1
  -2   9 -23  18104. 1065.16   1
   2  -9  24  10468. 629.323   1
  -2  -9 -24 9557.22 592.731   1
  -2  -9 -24  10409. 626.816   1
  -2  -9 -25  21846. 1263.16   1
  -2  -9 -25  21136. 1235.59   1
   2   9  25  23417. 1368.42   1
  -2  -9 -26  336.17  58.931   1
   2   9  26  303.84  67.176   1
   2 -10 -25 3807.01 264.160   1
  -2 -10  25 3863.82 269.507   1
   2  10 -25 4349.20 300.752   1
  -2  10  25 4463.65 315.789   1
   2 -10 -24 5316.62 351.545   1
   2 -10 -24 5364.24 345.196  -1
  -2 -10  24 5222.22 347.034  -1
   2 -10 -23  20192. 1175.44   1
   2 -10 -23  20050. 1160.40   1
  -2 -10  23  20309. 1162.07   1
   2  10 -23  21253. 1244.78   1
  -2  10  23  20560. 1204.68   1
   2 -10 -22  28555. 1640.77   1
  -2 -10  22  25180. 1451.13   1
  -2 -10  22  27076. 1538.01   1
   2  10 -22  28571. 1648.29   1
  -2  10  22  29791. 1715.12   1
   2 -10 -21 9866.32 596.658   1
   2 -10 -21  10058. 613.533   1
  -2 -10  21 9766.07 578.028   1
  -2 -10  21 9356.72 573.600   1
   2  10 -21  10292. 635.338   1
   2 -10 -20 1046.78 109.941   1
   2 -10 -20  956.56  97.243   1
  -2 -10  20 1074.35  95.154   1
  -2 -10  20 1396.82 131.495   1
   2  10 -20  686.13  97.076   1
  -2  10  20 1074.35 118.045   1
   2 -10 -19  60819. 3420.21   1
   2 -10 -19  60785. 3424.39   1
  -2 -10  19  60760. 3402.67   1
  -2 -10  19  61228. 3446.11   1
   2  10 -19  62957. 3550.54   1
   2  10 -19  60484. 3406.01   1
  -2  10  19  69515. 3919.80   1
  -2  10  19  61896. 3490.39   1
   2 -10 -18  17402. 1020.88   1
   2 -10 -18  16717. 978.278   1
  -2 -10  18  16391. 961.570  -1
   2  10 -18  16976. 1000.00   1
  -2  10  18  17310. 1020.05   1
  -2  10  18  16675. 982.455   1
   2 -10 -17  29190. 1671.68   1
   2 -10 -17  31855. 1817.88   1
  -2 -10  17  26182. 1503.76   1
  -2 -10  17  31537. 1782.79   1
   2  10 -17  32155. 1838.76   1
   2  10 -17  33609. 1915.62   1
  -2  10  17  32205. 1842.10   1
  -2  10  17  34052. 1947.37   1
   2 -10 -16  25856. 1486.21   1
   2 -10 -16  24937. 1435.25   1
  -2 -10  16  26157. 1484.54   1
  -2 -10  16  30092. 1718.46   1
   2  10 -16  25764. 1478.70   1
   2  10 -16  27561. 1583.96   1
  -2  10  16  23551. 1365.91   1
  -2  10  16  27076. 1558.06   1
   2 -10 -15 3645.78 252.130   1
   2 -10 -15 3861.32 263.408   1
  -2 -10  15 3653.30 237.594   1
  -2 -10  15 3321.63 231.913   1
   2  10 -15 3193.81 229.156  -1
   2  10 -15 3035.08 215.037   1
  -2  10  15 3366.75 242.523   1
  -2  10  15 3522.97 249.206   1
   2 -10 -14  18195. 1060.98   1
   2 -10 -14  19006. 1101.92   1
  -2 -10  14  18822. 1089.39   1
  -2 -10  14  18855. 1079.36   1
   2  10 -14  17594. 1027.57   1
   2  10 -14  16784. 977.443   1
  -2  10  14  16692. 977.443   1
  -2  10  14  16917. 996.657   1
   2 -10 -13  22640. 1303.26   1
  -2 -10  13  21863. 1244.78   1
  -2 -10  13  20919. 1204.68   1
   2  10 -13  22348. 1285.71   1
   2  10 -13  20802. 1203.01   1
  -2  10  13  22423. 1294.07   1
   2 -10 -12 3285.71 224.728   1
   2 -10 -12 3976.60 265.747   1
  -2 -10  12 4063.49 259.148   1
  -2 -10  12 3974.93 263.575   1
   2  10 -12 4080.20 269.006   1
   2  10 -12 3689.22 249.206  -1
  -2  10  12 2983.29 211.445   1
  -2  10  12 3407.68 242.857   1
   2 -10 -11  36901. 2095.24   1
   2 -10 -11  39440. 2229.74   1
  -2 -10  11  39156. 2202.17   1
  -2 -10  11  39925. 2253.13   1
   2  10 -11  37677. 2127.82   1
   2  10 -11  37185. 2103.59   1
  -2  10  11  38413. 2177.11   1
  -2  10  11  37469. 2133.67   1
   2 -10 -10 1934.00 153.216   1
  -2 -10  10 2248.12 154.971   1
  -2 -10  10 2031.74 149.039   1
   2  10 -10 2453.63 169.423   1
   2  10 -10 2159.56 158.814   1
  -2  10  10 2152.04 164.661   1
  -2  10  10 1802.00 150.877   1
   2 -10  -9  59248. 3323.30   1
   2 -10  -9  58530. 3290.72   1
  -2 -10   9  57352. 3210.52   1
  -2 -10   9  58647. 3285.71   1
   2  10  -9  58830. 3291.56   1
   2  10  -9  59916. 3358.39   1
  -2  10   9  60735. 3418.54   1
  -2  10   9  58070. 3262.32  -1
   2 -10  -8  31546. 1785.29   1
   2 -10  -8  32590. 1851.29   1
  -2 -10   8  30860. 1742.69   1
  -2 -10   8  27285. 1547.20   1
   2  10  -8  29206. 1653.30   1
   2  10  -8  31804. 1792.81   1
  -2  10   8  31546. 1800.33  -1
  -2  10   8  32439. 1840.43   1
   2 -10  -7   95.74  28.889   1
  -2 -10   7  168.50  32.665   1
   2  10  -7  300.08  40.351   1
   2  10  -7  249.46  37.711   1
  -2  10   7  163.16  38.705   1
   2 -10  -6 1322.47 105.263   1
   2 -10  -6 1384.29 115.622   1
  -2 -10   6 1532.16 118.463   1
  -2 -10   6 1177.94  92.063   1
   2  10  -6 1242.27  95.656   1
   2  10  -6 1116.96  87.134   1
  -2  10   6  923.14  85.464   1
  -2  10   6  856.31  87.803   1
   2 -10  -5  75397. 4220.55   1
   2 -10  -5  73517. 4102.75   1
  -2 -10   5  68246. 3814.53  -1
  -2 -10   5  79206. 4415.20   1
   2  10  -5  67118. 3743.52   1
   2  10  -5  76341. 4255.63   1
  -2  10   5  78053. 4360.06   1
  -2  10   5  63266. 3552.21  -1
   2 -10  -4  53124. 2973.26   1
   2 -10  -4  51278. 2883.87   1
  -2 -10   4  53016. 2971.59   1
  -2 -10   4  56332. 3147.03   1
   2  10  -4  53784. 3001.67   1
   2  10  -4  55146. 3081.03   1
  -2  10   4  55230. 3103.59   1
  -2  10   4  54896. 3073.51   1
   2 -10  -3 249874.  13885.   1
   2 -10  -3 262573.  14570.   1
  -2 -10   3 280367.  15556.   1
  -2 -10   3 251462.  13960.   1
   2  10  -3 242021.  13434.   1
   2  10  -3 300584.  16675.   1
  -2  10   3 262072.  14545.   1
  -2  10   3 259398.  14411.   1
   2 -10  -2  10652. 621.470   1
   2 -10  -2  10894. 646.699   1
  -2 -10   2  10810. 629.406   1
  -2 -10   2 9924.80 573.182   1
   2  10  -2  10526. 602.923   1
   2  10  -2 9816.20 568.420  -1
  -2  10   2  10159. 590.225   1
  -2  10   2  10359. 613.951   1
   2 -10  -1  79465. 4442.77   1
   2 -10  -1  84210. 4697.57  -1
  -2 -10   1  71646. 3993.31   1
  -2 -10   1  78421. 4367.58   1
   2  10  -1  83626. 4657.47  -1
   2  10  -1  88972. 4944.86   1
  -2  10   1  85631. 4770.25   1
  -2  10   1  88722. 4952.38   1
   2 -10   0  28388. 1609.02   1
   2 -10   0  29248. 1664.99   1
  -2 -10   0  28079. 1582.29   1
  -2 -10   0  28789. 1618.21   1
   2  10   0  28053. 1570.59   1
   2  10   0  28480. 1603.17   1
  -2  10   0  30635. 1735.17   1
  -2  10   0  30894. 1736.84   1
   2 -10   1  30794. 1743.52   1
   2 -10   1  29833. 1697.58   1
  -2 -10  -1  30033. 1690.06   1
  -2 -10  -1  29265. 1644.11   1
   2  10   1  29549. 1652.46   1
   2  10   1  29591. 1664.99   1
  -2  10  -1  31821. 1788.64   1
  -2  10  -1  31261. 1770.26   1
   2 -10   2  53768. 3023.39   1
   2 -10   2  57101. 3202.17   1
  -2 -10  -2  53893. 3008.35   1
  -2 -10  -2  51044. 2852.13   1
   2  10   2  57719. 3212.19   1
   2  10   2  56784. 3172.93   1
  -2  10  -2  55831. 3129.49   1
  -2  10  -2  55038. 3075.19  -1
   2 -10   3 126650. 7053.46   1
   2 -10   3 117210. 6539.68   1
  -2 -10  -3 132748. 7374.26   1
  -2 -10  -3 117042. 6509.60   1
   2  10   3 129992. 7229.73   1
   2  10   3 125564. 6969.08   1
  -2  10  -3 132331. 7355.88   1
  -2  10  -3 128404. 7150.37   1
   2 -10   4  20100. 1160.40   1
   2 -10   4  21688. 1242.27  -1
  -2 -10  -4  21796. 1228.07   1
  -2 -10  -4  20802. 1179.61   1
   2  10   4  21821. 1238.93   1
   2  10   4  20702. 1165.41   1
  -2  10  -4  22256. 1261.49   1
  -2  10  -4  21905. 1250.63   1
   2 -10   5  49315. 2773.60   1
   2 -10   5  40226. 2274.02   1
  -2 -10  -5  48037. 2690.06   1
  -2 -10  -5  46867. 2617.37   1
   2  10   5  45873. 2562.24   1
   2  10   5  47260. 2649.96   1
  -2  10  -5  46232. 2598.16   1
  -2  10  -5  46007. 2578.94   1
   2 -10   6 8226.39 495.572   1
   2 -10   6 7155.38 440.935   1
  -2 -10  -6 6883.87 403.592   1
  -2 -10  -6 7989.13 473.099   1
   2  10   6 6666.66 393.985   1
   2  10   6 7971.59 474.603   1
  -2  10  -6 7575.60 451.462   1
  -2  10  -6 7665.82 460.066   1
   2 -10   7  300.84  48.647   1
   2 -10   7  467.84  67.753   1
   2  10   7  509.44  55.012   1
   2  10   7  475.86  56.266   1
  -2  10  -7  472.43  54.160   1
  -2  10  -7  561.32  63.241   1
   2 -10   8  37761. 2135.34   1
   2 -10   8  39808. 2245.61   1
  -2 -10  -8  36850. 2075.19   1
  -2 -10  -8  34586. 1946.53   1
   2  10   8  38530. 2167.08   1
   2  10   8  36483. 2058.48   1
  -2  10  -8  34219. 1932.33   1
  -2  10  -8  36792. 2073.52   1
   2 -10   9  15455. 899.749   1
   2 -10   9  12348. 719.799   1
  -2 -10  -9  15388. 885.546   1
  -2 -10  -9  13367. 774.268   1
   2  10   9  15405. 892.230   1
   2  10   9  15756. 909.774   1
  -2  10  -9  17828. 1027.57   1
  -2  10  -9  15439. 892.230   1
   2 -10  10  641.02  72.038   1
  -2 -10 -10  680.62  71.220   1
  -2  10 -10  812.11  79.616   1
  -2  10 -10  717.38  72.489   1
   2 -10  11  57761. 3243.10   1
   2 -10  11  50042. 2808.69   1
  -2 -10 -11  57193. 3207.18   1
  -2 -10 -11  61111. 3425.23   1
   2  10  11  57736. 3239.76   1
   2  10  11  58847. 3303.25  -1
  -2  10 -11  58396. 3274.02   1
  -2  10 -11  55714. 3126.15   1
   2 -10  12 1069.34 100.334   1
  -2 -10 -12  878.03  84.461   1
  -2 -10 -12  708.77  75.756   1
   2  10  12  982.46  93.818   1
  -2  10 -12 1335.84 114.119   1
  -2  10 -12 1297.41 111.612   1
   2 -10  13  35029. 1984.12   1
   2 -10  13  33492. 1893.90   1
  -2 -10 -13  36483. 2066.83  -1
  -2 -10 -13  35297. 1997.49   1
   2  10  13  34520. 1956.56   1
   2  10  13  33141. 1883.04   1
  -2  10 -13  33743. 1913.95   1
   2 -10  14  16165. 933.165   1
  -2 -10 -14  16600. 964.076   1
   2  10  14  15865. 923.976   1
  -2  10 -14  15806. 920.634   1
   2 -10  15  20418. 1168.75   1
   2 -10  15  19557. 1129.49   1
  -2 -10 -15  21913. 1260.65   1
  -2 -10 -15  22632. 1304.93  -1
   2  10  15  20685. 1192.98   1
   2  10  15  20459. 1186.30   1
  -2  10 -15  20451. 1182.12   1
  -2  10 -15  20668. 1193.82   1
   2 -10  16  28613. 1632.41   1
  -2 -10 -16  23292. 1343.36  -1
   2  10  16  25556. 1470.34   1
  -2  10 -16  29114. 1665.83   1
   2 -10  17  47243. 2654.13   1
   2 -10  17  46934. 2647.45   1
  -2 -10 -17  48070. 2710.11   1
  -2 -10 -17  48471. 2741.02   1
   2  10  17  45413. 2572.26   1
   2  10  17  45731. 2582.29   1
  -2  10 -17  48329. 2732.66   1
  -2  10 -17  49248. 2782.79   1
   2 -10  18 3818.71 248.120   1
   2 -10  18 4002.50 267.836   1
  -2 -10 -18 3612.36 253.550   1
  -2 -10 -18 3736.84 253.383   1
   2  10  18 4075.18 283.124   1
   2  10  18 3776.10 254.302   1
  -2  10 -18 3393.48 241.186   1
   2 -10  19  59340. 3324.98   1
   2 -10  19  57803. 3249.79   1
  -2 -10 -19  58028. 3262.32   1
  -2 -10 -19  59641. 3362.57   1
   2  10  19  61203. 3437.76   1
   2  10  19  66650. 3761.07  -1
  -2  10 -19  55923. 3153.71   1
   2 -10  20 1907.27 150.626   1
   2 -10  20 1754.38 132.164   1
  -2 -10 -20 1901.42 162.406   1
   2  10  20 1619.88 151.462   1
   2  10  20 1420.22 136.257   1
  -2  10 -20 2035.09 168.588   1
   2 -10  21 4769.42 311.696   1
   2 -10  21 5137.00 319.047   1
  -2 -10 -21 5812.02 381.787   1
  -2 -10 -21 5048.45 327.736   1
   2  10  21 5722.63 382.539   1
   2  10  21 6592.31 413.951   1
  -2  10 -21 5893.06 387.051   1
   2 -10  22  30000. 1710.11   1
   2 -10  22  32130. 1817.88   1
  -2 -10 -22  31170. 1806.18   1
  -2 -10 -22  31479. 1793.65  -1
   2  10  22  31938. 1836.26   1
  -2  10 -22  34043. 1949.04   1
   2 -10  23  33275. 1893.90   1
  -2 -10 -23  31846. 1816.21   1
  -2 -10 -23  32406. 1858.81   1
   2  10  23  35322. 2023.39  -1
  -2  10 -23  34987. 1996.66   1
  -2 -10 -24 5042.60 331.328   1
  -2 -10 -24 4977.44 335.923   1
  -2 -10 -25 5827.90 376.775   1
  -2 -10 -25 6101.92 394.152   1
   2  10  25 6324.14 422.305   1
   2 -11 -24  16149. 949.038   1
  -2 -11  24  15806. 932.330   1
   2  11 -24  15998. 949.038   1
  -2  11  24  16132. 956.557   1
   2 -11 -23 4993.31 326.232   1
  -2 -11  23 4018.38 281.119   1
  -2 -11  23 4695.07 297.995   1
   2  11 -23 4128.65 288.304   1
  -2  11  23 4991.64 352.715   1
   2 -11 -22  231.24  51.487   1
   2 -11 -22  112.28  34.353   1
  -2 -11  22  150.04  42.723   1
  -2 -11  22  125.23  52.548   1
   2 -11 -21  114.45  36.349  -1
   2 -11 -21  162.99  51.261   1
  -2 -11  21   77.90  46.140   1
  -2 -11  21   36.22  26.332   1
   2  11 -21   55.30  40.618   1
  -2  11  21   53.17  53.325   1
   2 -11 -20  96157. 5377.61   1
   2  11 -20 102005. 5717.62   1
   2 -11 -19 8228.06 510.526   1
   2 -11 -19 6908.10 434.001   1
  -2 -11  19 7445.27 451.127   1
  -2 -11  19 8050.12 500.751   1
   2  11 -19 7491.22 478.863   1
[truncated: 1,889,084 more chars]
