# Supplementary material for: Rational Design of Palladium(II) Indenyl and Allyl Complexes Bearing Phosphine and Isocyanide Ancillary Ligands with Promising Antitumor Activity
Source: Molecules. 2024 Jan 10;29(2):345. doi: 10.3390/molecules29020345 (PMC10819880; doi:10.3390/molecules29020345)
Supplement: Supplementary file 1 [file molecules-29-00345-s001.zip › CIF/EB44.cif]

data_EB44

_publ_section_title
;
Pd-Indenyl complexes bearing isocyanide and phosphinic ligands
;
 
_publ_contact_author_name        'Nicola Demitri'
_publ_contact_author_address     
;
Elettra-Sincrotrone Trieste, S.S. 14 Km 163.5 in Area Science Park, 
34149 Basovizza - Trieste, Italy.
;
_publ_contact_author_email       nicola.demitri@elettra.eu
_publ_contact_author_phone       '+39 040 375 8861'
loop_
_publ_author_name
_publ_author_address
'Demitri, Nicola'
;
Elettra-Sincrotrone Trieste, S.S. 14 Km 163.5 in Area Science Park, 
34149 Basovizza - Trieste, Italy.
;
'Bortolamiol, Enrica'
;
Dipartimento di Scienze Molecolari e Nanosistemi, Universita' Ca' Foscari,
Campus Scientifico Via Torino 155, 30174 Venezia-Mestre, Italy.
;
'Visentin, Fabiano'
;
Dipartimento di Scienze Molecolari e Nanosistemi, Universita' Ca' Foscari,
Campus Scientifico Via Torino 155, 30174 Venezia-Mestre, Italy.
;

_publ_section_abstract
;
The structure of EB44, [PdC~35~H~37~O~3~NP](ClO~4~), at 100 K has
orthorhombic (<i>Pca</i>2~1~) symmetry.
;
_publ_contact_letter 
;
Please consider this CIF for publication. I certify that this contibution is the
original work of those listed as authors; that it has not been published
before (in any language or medium) and is not being considered for publication
elsewhere; that all authors concur with and are aware of the submission; that
all workers involved in the study are listed as authors or given proper credit
in the acknowledgements; that I have obtained permission for and acknowledged
the source of any excerpts from other copyright works; and that to the best of
my knowledge the paper contains no statements which are libellous, unlawful or
in any way actionable. All coauthors have made significant scientific
contributions to the work reported, including the ideas and their execution,
and share responsibility and accountability for the results.
;

_audit_creation_method            'SHELXL-2018/3'
_shelx_SHELXL_version_number      '2018/3'
_chemical_name_systematic         ?
_chemical_name_common             ?
_chemical_melting_point           ?
_chemical_formula_moiety
 'C35 H37 N O3 P Pd, Cl O4'
_chemical_formula_sum
 'C35 H37 Cl N O7 P Pd'
_chemical_formula_weight          756.47

loop_
 _atom_type_symbol
 _atom_type_description
 _atom_type_scat_dispersion_real
 _atom_type_scat_dispersion_imag
 _atom_type_scat_source
 'C'  'C'   0.0020   0.0012
 'International Tables Vol C Tables 4.2.6.8 and 6.1.1.4'
 'N'  'N'   0.0042   0.0025
 'International Tables Vol C Tables 4.2.6.8 and 6.1.1.4'
 'O'  'O'   0.0077   0.0045
 'International Tables Vol C Tables 4.2.6.8 and 6.1.1.4'
 'P'  'P'   0.0809   0.0720
 'International Tables Vol C Tables 4.2.6.8 and 6.1.1.4'
 'Cl'  'Cl'   0.1198   0.1216
 'International Tables Vol C Tables 4.2.6.8 and 6.1.1.4'
 'H'  'H'   0.0000   0.0000
 'International Tables Vol C Tables 4.2.6.8 and 6.1.1.4'
 'Pd'  'Pd'  -1.3766   0.7904
 'International Tables Vol C Tables 4.2.6.8 and 6.1.1.4'
 
_space_group_crystal_system       orthorhombic
_space_group_IT_number            29
_space_group_name_H-M_alt         'P c a 21'
_space_group_name_Hall            'P 2c -2ac'
 
_shelx_space_group_comment
;
The symmetry employed for this shelxl refinement is uniquely defined
by the following loop, which should always be used as a source of
symmetry information in preference to the above space-group names.
They are only intended as comments.
;
 
loop_
 _space_group_symop_operation_xyz
 'x, y, z'
 '-x, -y, z+1/2'
 'x+1/2, -y, z'
 '-x+1/2, y, z+1/2'
 
_cell_length_a                    19.569(4)
_cell_length_b                    9.821(2)
_cell_length_c                    17.575(4)
_cell_angle_alpha                 90
_cell_angle_beta                  90
_cell_angle_gamma                 90
_cell_volume                      3377.7(12)
_cell_formula_units_Z             4
_cell_measurement_temperature     100(2)
_cell_measurement_reflns_used     3972
_cell_measurement_theta_min       1.809
_cell_measurement_theta_max       31.097
 
_exptl_crystal_description        'Thin rods'
_exptl_crystal_colour             'Orange'
_exptl_crystal_density_meas       ?
_exptl_crystal_density_method     ?
_exptl_crystal_density_diffrn     1.488          
_exptl_crystal_F_000              1552
_exptl_transmission_factor_min    ?
_exptl_transmission_factor_max    ?
_exptl_crystal_size_max           0.100
_exptl_crystal_size_mid           0.050
_exptl_crystal_size_min           0.020
_exptl_absorpt_coefficient_mu     0.497
_shelx_estimated_absorpt_T_min    0.952
_shelx_estimated_absorpt_T_max    0.990
_exptl_absorpt_correction_type    none
_exptl_absorpt_correction_T_min   ?
_exptl_absorpt_correction_T_max   ?
_exptl_absorpt_process_details    ?
_exptl_absorpt_special_details    ?
_diffrn_ambient_temperature       100(2)
_diffrn_radiation_wavelength      0.620

_diffrn_measurement_method       'Rotating crystal'
_diffrn_radiation_type           Synchrotron
_diffrn_source                   'Elettra Synchrotron - XRD2 BL'
_diffrn_measurement_device_type  
;
'Arinax MD2s Goniometer, Pilatus 6M detector'
;

_diffrn_detector_area_resol_mean  ?
_diffrn_reflns_number             77299
_diffrn_reflns_av_unetI/netI      0.0194
_diffrn_reflns_av_R_equivalents   0.0255
_diffrn_reflns_limit_h_min        -32
_diffrn_reflns_limit_h_max        32
_diffrn_reflns_limit_k_min        -15
_diffrn_reflns_limit_k_max        15
_diffrn_reflns_limit_l_min        -27
_diffrn_reflns_limit_l_max        27
_diffrn_reflns_theta_min          1.809
_diffrn_reflns_theta_max          31.097
_diffrn_reflns_theta_full         21.839
_diffrn_measured_fraction_theta_max   0.947
_diffrn_measured_fraction_theta_full  1.000
_diffrn_reflns_Laue_measured_fraction_max    0.947
_diffrn_reflns_Laue_measured_fraction_full   1.000
_diffrn_reflns_point_group_measured_fraction_max   0.937
_diffrn_reflns_point_group_measured_fraction_full  0.999
_reflns_number_total              15352
_reflns_number_gt                 14379
_reflns_threshold_expression      'I > 2\s(I)'
_reflns_Friedel_coverage          0.929
_reflns_Friedel_fraction_max      0.927
_reflns_Friedel_fraction_full     0.998
 
_reflns_special_details
;
 Reflections were merged by SHELXL according to the crystal
 class for the calculation of statistics and refinement.
 
 _reflns_Friedel_fraction is defined as the number of unique
 Friedel pairs measured divided by the number that would be
 possible theoretically, ignoring centric projections and
 systematic absences.
;

_diffrn_standards_number 0
_diffrn_standards_interval_count 0
_diffrn_standards_decay_% 0
 
_computing_data_collection       'Elettra XRD2 Data Collection SW'
_computing_cell_refinement       'XDS (Kabsch, 2010)'
_computing_data_reduction        'XDS (Kabsch, 2010)'
_computing_structure_solution    'SHELXT (Sheldrick, 2015)'
_computing_structure_refinement  'SHELXL-2018/3 (Sheldrick, 2015)'
_computing_molecular_graphics    'Ortep3 for Windows - Coot'
_computing_publication_material  'enCIFer - publCIF'
 
_refine_special_details
;
Hydrogen atoms were included at calculated positions with isotropic 
Ufactors=1.2Ueq (Ufactors=1.5Ueq for methyl groups). Anisotropic thermal
motion modeling has been applied to all atoms. Minor geometric restrains
(SAME) have been used for disordered perchlorate ions.
;

_refine_ls_structure_factor_coef  Fsqd
_refine_ls_matrix_type            full
_refine_ls_weighting_scheme       calc
_refine_ls_weighting_details
'w=1/[\s^2^(Fo^2^)+(0.0377P)^2^+0.3703P] where P=(Fo^2^+2Fc^2^)/3'
_atom_sites_solution_primary      direct
_atom_sites_solution_secondary    difmap
_atom_sites_solution_hydrogens    geom
_refine_ls_hydrogen_treatment     constr
_refine_ls_extinction_method      none
_refine_ls_extinction_coef        .
_refine_ls_abs_structure_details
;
 Flack x determined using 6517 quotients [(I+)-(I-)]/[(I+)+(I-)]
 (Parsons, Flack and Wagner, Acta Cryst. B69 (2013) 249-259).
;
_refine_ls_abs_structure_Flack    0.022(6)
_chemical_absolute_configuration  ?
_refine_ls_number_reflns          15352
_refine_ls_number_parameters      467
_refine_ls_number_restraints      11
_refine_ls_R_factor_all           0.0278
_refine_ls_R_factor_gt            0.0252
_refine_ls_wR_factor_ref          0.0660
_refine_ls_wR_factor_gt           0.0647
_refine_ls_goodness_of_fit_ref    1.062
_refine_ls_restrained_S_all       1.063
_refine_ls_shift/su_max           0.006
_refine_ls_shift/su_mean          0.000
 
loop_
 _atom_site_label
 _atom_site_type_symbol
 _atom_site_fract_x
 _atom_site_fract_y
 _atom_site_fract_z
 _atom_site_U_iso_or_equiv
 _atom_site_adp_type
 _atom_site_occupancy
 _atom_site_site_symmetry_order  
 _atom_site_calc_flag
 _atom_site_refinement_flags_posn
 _atom_site_refinement_flags_adp
 _atom_site_refinement_flags_occupancy
 _atom_site_disorder_assembly
 _atom_site_disorder_group
ClA_5 Cl 1.09545(12) 1.1843(3) 0.63565(14) 0.0335(3) Uani 0.582(5) 1 d D . P A 1
O1A_5 O 1.02496(18) 1.1476(6) 0.6300(2) 0.0702(15) Uani 0.582(5) 1 d D . P A 1
O2A_5 O 1.1021(3) 1.3276(4) 0.6498(3) 0.0731(16) Uani 0.582(5) 1 d D . P A 1
O3A_5 O 1.1246(4) 1.1035(8) 0.6977(3) 0.0610(18) Uani 0.582(5) 1 d D . P A 1
O4A_5 O 1.1280(2) 1.1523(6) 0.5653(3) 0.0512(11) Uani 0.582(5) 1 d D . P A 1
ClB_5 Cl 1.10945(15) 1.1767(4) 0.6487(2) 0.0326(5) Uani 0.418(5) 1 d D . P A 2
O1B_5 O 1.0542(3) 1.2659(8) 0.6638(3) 0.068(2) Uani 0.418(5) 1 d D . P A 2
O2B_5 O 1.1048(4) 1.1194(9) 0.5741(4) 0.0630(19) Uani 0.418(5) 1 d D . P A 2
O3B_5 O 1.1122(6) 1.0707(11) 0.7045(7) 0.058(2) Uani 0.418(5) 1 d D . P A 2
O4B_5 O 1.1728(2) 1.2488(6) 0.6536(3) 0.0529(14) Uani 0.418(5) 1 d D . P A 2
Pd_1 Pd 0.99650(2) 0.71737(2) 0.58491(2) 0.02138(3) Uani 1 1 d . . . . .
OA_4 O 1.17473(7) 0.99974(14) 0.27060(8) 0.0292(2) Uani 1 1 d . . . . .
OB_4 O 0.76207(7) 1.22612(13) 0.58374(13) 0.0372(3) Uani 1 1 d . . . . .
OC_4 O 0.82095(10) 0.36090(19) 0.28851(10) 0.0458(4) Uani 1 1 d . . . . .
CA_4 C 1.22779(9) 1.0835(2) 0.30032(12) 0.0318(4) Uani 1 1 d . . . . .
HA1_4 H 1.250535 1.036047 0.342348 0.048 Uiso 1 1 calc R U . . .
HA2_4 H 1.208249 1.169081 0.318936 0.048 Uiso 1 1 calc R U . . .
HA3_4 H 1.261123 1.102875 0.260142 0.048 Uiso 1 1 calc R U . . .
CB_4 C 0.69415(12) 1.1921(3) 0.60489(15) 0.0417(5) Uani 1 1 d . . . . .
HB1_4 H 0.694830 1.112909 0.638829 0.063 Uiso 1 1 calc R U . . .
HB2_4 H 0.667576 1.170374 0.559209 0.063 Uiso 1 1 calc R U . . .
HB3_4 H 0.673161 1.269446 0.631236 0.063 Uiso 1 1 calc R U . . .
CC_4 C 0.8247(2) 0.2215(3) 0.31266(19) 0.0636(10) Uani 1 1 d . . . . .
HC1_4 H 0.802310 0.211751 0.362251 0.095 Uiso 1 1 calc R U . . .
HC2_4 H 0.872692 0.194114 0.316942 0.095 Uiso 1 1 calc R U . . .
HC3_4 H 0.801618 0.163429 0.275293 0.095 Uiso 1 1 calc R U . . .
C18_4 C 0.86887(9) 0.69438(19) 0.35549(10) 0.0255(3) Uani 1 1 d . . . . .
H18_4 H 0.862897 0.786217 0.339867 0.031 Uiso 1 1 calc R U . . .
C17_4 C 0.84041(10) 0.5910(2) 0.31287(11) 0.0311(3) Uani 1 1 d . . . . .
H17_4 H 0.814979 0.611557 0.268285 0.037 Uiso 1 1 calc R U . . .
C16_4 C 0.84921(11) 0.4556(2) 0.33564(12) 0.0330(4) Uani 1 1 d . . . . .
C15_4 C 0.88431(12) 0.4255(2) 0.40182(14) 0.0355(4) Uani 1 1 d . . . . .
H15_4 H 0.889020 0.333700 0.418001 0.043 Uiso 1 1 calc R U . . .
C14_4 C 0.91274(10) 0.53072(18) 0.44467(11) 0.0292(3) Uani 1 1 d . . . . .
H14_4 H 0.936680 0.509874 0.490234 0.035 Uiso 1 1 calc R U . . .
C13_4 C 0.90660(8) 0.66595(17) 0.42169(9) 0.0227(3) Uani 1 1 d . . . . .
P_4 P 0.95159(2) 0.79736(4) 0.47337(3) 0.02030(7) Uani 1 1 d . . . . .
C7_4 C 0.89044(8) 0.93235(17) 0.49163(9) 0.0230(3) Uani 1 1 d . . . . .
C8_4 C 0.91356(10) 1.06381(19) 0.50878(12) 0.0310(3) Uani 1 1 d . . . . .
H8_4 H 0.959888 1.087479 0.499472 0.037 Uiso 1 1 calc R U . . .
C9_4 C 0.86939(11) 1.1594(2) 0.53916(13) 0.0345(4) Uani 1 1 d . . . . .
H9_4 H 0.885523 1.248161 0.550935 0.041 Uiso 1 1 calc R U . . .
C10_4 C 0.80111(10) 1.12561(19) 0.55257(11) 0.0296(3) Uani 1 1 d . . . . .
C11_4 C 0.77704(9) 0.99587(19) 0.53531(11) 0.0278(3) Uani 1 1 d . . . . .
H11_4 H 0.730529 0.972870 0.543937 0.033 Uiso 1 1 calc R U . . .
C12_4 C 0.82217(8) 0.90015(18) 0.50518(10) 0.0255(3) Uani 1 1 d . . . . .
H12_4 H 0.806057 0.811257 0.493659 0.031 Uiso 1 1 calc R U . . .
C1_4 C 1.01671(8) 0.86322(16) 0.40974(9) 0.0219(2) Uani 1 1 d . . . . .
C2_4 C 1.07040(9) 0.93742(19) 0.44203(10) 0.0267(3) Uani 1 1 d . . . . .
H2_4 H 1.070714 0.953796 0.495301 0.032 Uiso 1 1 calc R U . . .
C3_4 C 1.12370(9) 0.98789(19) 0.39695(10) 0.0277(3) Uani 1 1 d . . . . .
H3_4 H 1.159305 1.040170 0.419235 0.033 Uiso 1 1 calc R U . . .
C4_4 C 1.12405(8) 0.96089(17) 0.31948(10) 0.0242(3) Uani 1 1 d . . . . .
C5_4 C 1.07042(8) 0.88767(17) 0.28657(10) 0.0246(3) Uani 1 1 d . . . . .
H5_4 H 1.070466 0.870393 0.233382 0.029 Uiso 1 1 calc R U . . .
C6_4 C 1.01725(9) 0.84027(17) 0.33119(10) 0.0233(3) Uani 1 1 d . . . . .
H6_4 H 0.980707 0.791605 0.308232 0.028 Uiso 1 1 calc R U . . .
C4_3 C 0.83102(10) 0.6567(2) 0.66209(11) 0.0318(3) Uani 1 1 d . . . . .
H4_3 H 0.797879 0.722004 0.646952 0.038 Uiso 1 1 calc R U . . .
C5_3 C 0.81366(11) 0.5209(2) 0.67071(12) 0.0362(4) Uani 1 1 d . . . . .
H5_3 H 0.767692 0.493294 0.662736 0.043 Uiso 1 1 calc R U . . .
C6_3 C 0.86270(12) 0.4235(2) 0.69100(13) 0.0387(4) Uani 1 1 d . . . . .
H6_3 H 0.849523 0.330724 0.695629 0.046 Uiso 1 1 calc R U . . .
C9_3 C 0.89848(9) 0.6951(2) 0.67622(10) 0.0277(3) Uani 1 1 d . . . . .
C3_3 C 0.93421(10) 0.8262(2) 0.66954(11) 0.0298(3) Uani 1 1 d . . . . .
H3_3 H 0.915955 0.907313 0.648283 0.036 Uiso 1 1 calc R U . . .
C8_3 C 0.94791(10) 0.5966(2) 0.69815(10) 0.0300(3) Uani 1 1 d . . . . .
C7_3 C 0.93019(12) 0.4599(2) 0.70447(12) 0.0361(4) Uani 1 1 d . . . . .
H7_3 H 0.963352 0.393255 0.717636 0.043 Uiso 1 1 calc R U . . .
C1_3 C 1.01325(11) 0.6687(2) 0.70785(11) 0.0318(4) Uani 1 1 d . . . . .
H1_3 H 1.056307 0.627422 0.717410 0.038 Uiso 1 1 calc R U . . .
C2_3 C 1.00094(10) 0.8102(3) 0.70048(13) 0.0327(4) Uani 1 1 d . . . . .
H2_3 H 1.031585 0.881384 0.713742 0.039 Uiso 1 1 calc R U . . .
N_2 N 1.10388(8) 0.54796(19) 0.49533(10) 0.0313(3) Uani 1 1 d . . . . .
C_2 C 1.06421(9) 0.60564(19) 0.53107(10) 0.0268(3) Uani 1 1 d . . . . .
C1_2 C 1.15079(12) 0.4896(3) 0.43993(12) 0.0396(5) Uani 1 1 d . . . . .
C2_2 C 1.1101(2) 0.3844(3) 0.39618(19) 0.0620(9) Uani 1 1 d . . . . .
H2A_2 H 1.069497 0.427503 0.374034 0.093 Uiso 1 1 calc R U . . .
H2B_2 H 1.095896 0.311384 0.430753 0.093 Uiso 1 1 calc R U . . .
H2C_2 H 1.138406 0.346298 0.355450 0.093 Uiso 1 1 calc R U . . .
C3_2 C 1.17398(14) 0.6078(3) 0.38951(15) 0.0509(7) Uani 1 1 d . . . . .
H3A_2 H 1.197886 0.675502 0.420631 0.076 Uiso 1 1 calc R U . . .
H3B_2 H 1.134032 0.649998 0.365556 0.076 Uiso 1 1 calc R U . . .
H3C_2 H 1.204895 0.573559 0.350024 0.076 Uiso 1 1 calc R U . . .
C4_2 C 1.21084(13) 0.4283(3) 0.48272(15) 0.0544(8) Uani 1 1 d . . . . .
H4A_2 H 1.194372 0.356240 0.516667 0.082 Uiso 1 1 calc R U . . .
H4B_2 H 1.233397 0.499272 0.512798 0.082 Uiso 1 1 calc R U . . .
H4C_2 H 1.243461 0.389788 0.446294 0.082 Uiso 1 1 calc R U . . .
 
loop_
 _atom_site_aniso_label
 _atom_site_aniso_U_11
 _atom_site_aniso_U_22
 _atom_site_aniso_U_33
 _atom_site_aniso_U_23
 _atom_site_aniso_U_13
 _atom_site_aniso_U_12
ClA_5 0.0268(8) 0.0474(6) 0.0263(7) -0.0089(5) -0.0011(5) 0.0021(6)
O1A_5 0.0306(15) 0.122(4) 0.058(2) 0.027(2) 0.0006(15) -0.008(2)
O2A_5 0.115(5) 0.052(2) 0.052(2) -0.0222(17) -0.013(2) 0.005(2)
O3A_5 0.063(3) 0.078(4) 0.042(2) -0.017(2) -0.028(3) 0.034(3)
O4A_5 0.049(2) 0.066(3) 0.0386(18) -0.0141(17) 0.0160(17) -0.0017(18)
ClB_5 0.0237(10) 0.0431(9) 0.0309(12) -0.0096(8) 0.0019(7) -0.0023(8)
O1B_5 0.058(4) 0.091(5) 0.053(3) 0.015(3) 0.020(3) 0.041(4)
O2B_5 0.065(4) 0.084(5) 0.040(3) -0.031(3) -0.010(3) -0.006(3)
O3B_5 0.057(4) 0.048(4) 0.070(5) -0.001(3) 0.006(3) -0.006(3)
O4B_5 0.041(2) 0.079(3) 0.038(2) -0.002(2) -0.0012(18) -0.027(2)
Pd_1 0.01958(5) 0.02584(5) 0.01871(5) -0.00021(5) 0.00092(5) 0.00157(3)
OA_4 0.0233(5) 0.0357(6) 0.0287(6) 0.0051(5) 0.0028(5) -0.0058(5)
OB_4 0.0343(6) 0.0310(6) 0.0463(8) -0.0066(7) 0.0069(9) 0.0078(5)
OC_4 0.0556(10) 0.0438(9) 0.0380(8) -0.0163(7) 0.0097(7) -0.0257(8)
CA_4 0.0228(7) 0.0309(8) 0.0418(10) 0.0037(7) 0.0046(7) -0.0034(6)
CB_4 0.0314(9) 0.0457(11) 0.0480(12) -0.0121(9) 0.0043(8) 0.0084(8)
CC_4 0.099(3) 0.0416(13) 0.0507(15) -0.0172(11) 0.0229(16) -0.0364(15)
C18_4 0.0229(6) 0.0295(7) 0.0240(7) 0.0005(6) 0.0001(6) -0.0047(5)
C17_4 0.0288(7) 0.0401(9) 0.0243(7) -0.0031(7) 0.0018(6) -0.0117(7)
C16_4 0.0339(8) 0.0337(8) 0.0315(8) -0.0095(7) 0.0098(7) -0.0134(7)
C15_4 0.0394(10) 0.0253(8) 0.0418(10) -0.0034(7) 0.0036(8) -0.0066(7)
C14_4 0.0319(8) 0.0251(7) 0.0305(8) 0.0017(6) -0.0009(7) -0.0032(6)
C13_4 0.0217(6) 0.0235(7) 0.0229(6) -0.0011(5) 0.0015(5) -0.0034(5)
P_4 0.01856(16) 0.02229(16) 0.02006(15) -0.00005(13) 0.00042(14) -0.00075(12)
C7_4 0.0217(6) 0.0241(6) 0.0231(6) 0.0000(5) 0.0004(5) 0.0007(5)
C8_4 0.0289(7) 0.0256(7) 0.0385(9) -0.0025(6) 0.0073(7) -0.0025(6)
C9_4 0.0358(9) 0.0230(7) 0.0447(11) -0.0044(7) 0.0100(8) -0.0010(6)
C10_4 0.0311(8) 0.0264(7) 0.0313(8) -0.0015(6) 0.0013(7) 0.0054(6)
C11_4 0.0222(7) 0.0310(8) 0.0303(8) -0.0039(6) -0.0024(6) 0.0038(6)
C12_4 0.0216(6) 0.0265(7) 0.0284(7) -0.0034(6) -0.0015(6) 0.0001(5)
C1_4 0.0203(6) 0.0238(6) 0.0215(6) 0.0004(5) -0.0005(5) -0.0024(5)
C2_4 0.0250(7) 0.0327(8) 0.0223(7) -0.0002(6) -0.0002(6) -0.0066(6)
C3_4 0.0236(7) 0.0333(8) 0.0261(7) 0.0015(6) -0.0020(6) -0.0074(6)
C4_4 0.0211(6) 0.0262(7) 0.0253(7) 0.0042(5) 0.0011(5) -0.0014(5)
C5_4 0.0242(6) 0.0270(7) 0.0225(6) 0.0016(5) -0.0003(5) -0.0016(5)
C6_4 0.0226(6) 0.0253(7) 0.0219(6) 0.0012(5) -0.0004(5) -0.0015(5)
C4_3 0.0256(7) 0.0436(10) 0.0261(7) 0.0003(7) 0.0045(6) 0.0019(7)
C5_3 0.0306(8) 0.0466(11) 0.0315(9) 0.0022(8) 0.0032(7) -0.0049(8)
C6_3 0.0414(10) 0.0411(10) 0.0336(9) 0.0081(8) 0.0018(8) -0.0066(8)
C9_3 0.0259(7) 0.0358(8) 0.0214(7) -0.0008(6) 0.0053(6) 0.0013(6)
C3_3 0.0309(8) 0.0331(8) 0.0255(7) -0.0066(6) 0.0027(6) 0.0020(7)
C8_3 0.0291(7) 0.0398(9) 0.0211(7) 0.0043(6) 0.0017(6) 0.0011(7)
C7_3 0.0387(10) 0.0391(10) 0.0304(8) 0.0103(7) 0.0009(8) 0.0006(8)
C1_3 0.0298(7) 0.0437(11) 0.0221(7) 0.0025(7) -0.0033(6) 0.0024(8)
C2_3 0.0343(10) 0.0415(10) 0.0221(8) -0.0052(8) -0.0010(6) -0.0037(7)
N_2 0.0268(6) 0.0388(8) 0.0283(7) 0.0003(6) 0.0017(6) 0.0087(6)
C_2 0.0228(6) 0.0312(8) 0.0263(7) 0.0003(6) 0.0014(6) 0.0027(6)
C1_2 0.0396(10) 0.0506(12) 0.0286(8) 0.0015(8) 0.0058(8) 0.0244(9)
C2_2 0.082(2) 0.0561(16) 0.0478(14) -0.0164(12) 0.0001(15) 0.0252(16)
C3_2 0.0454(13) 0.0707(17) 0.0366(11) 0.0177(11) 0.0137(10) 0.0303(13)
C4_2 0.0417(11) 0.0807(19) 0.0407(12) 0.0227(12) 0.0128(10) 0.0354(13)
 
_geom_special_details
;
 All esds (except the esd in the dihedral angle between two l.s. planes)
 are estimated using the full covariance matrix.  The cell esds are taken
 into account individually in the estimation of esds in distances, angles
 and torsion angles; correlations between esds in cell parameters are only
 used when they are defined by crystal symmetry.  An approximate (isotropic)
 treatment of cell esds is used for estimating esds involving l.s. planes.
;
 
loop_
 _geom_bond_atom_site_label_1
 _geom_bond_atom_site_label_2
 _geom_bond_distance
 _geom_bond_site_symmetry_2
 _geom_bond_publ_flag
ClA_5 O4A_5 1.427(5) . ?
ClA_5 O1A_5 1.429(4) . ?
ClA_5 O2A_5 1.435(5) . ?
ClA_5 O3A_5 1.464(5) . ?
ClB_5 O1B_5 1.416(6) . ?
ClB_5 O2B_5 1.430(7) . ?
ClB_5 O3B_5 1.431(8) . ?
ClB_5 O4B_5 1.431(5) . ?
Pd_1 C_2 1.9634(18) . ?
Pd_1 C3_3 2.1998(18) . ?
Pd_1 C2_3 2.228(2) . ?
Pd_1 C1_3 2.237(2) . ?
Pd_1 P_4 2.2875(6) . ?
Pd_1 C8_3 2.5042(19) . ?
Pd_1 C9_3 2.5104(18) . ?
OA_4 C4_4 1.366(2) . ?
OA_4 CA_4 1.424(2) . ?
OB_4 C10_4 1.363(2) . ?
OB_4 CB_4 1.420(3) . ?
OC_4 C16_4 1.363(2) . ?
OC_4 CC_4 1.435(4) . ?
CA_4 HA1_4 0.9800 . ?
CA_4 HA2_4 0.9800 . ?
CA_4 HA3_4 0.9800 . ?
CB_4 HB1_4 0.9800 . ?
CB_4 HB2_4 0.9800 . ?
CB_4 HB3_4 0.9800 . ?
CC_4 HC1_4 0.9800 . ?
CC_4 HC2_4 0.9800 . ?
CC_4 HC3_4 0.9800 . ?
C18_4 C17_4 1.379(3) . ?
C18_4 C13_4 1.406(2) . ?
C18_4 H18_4 0.9500 . ?
C17_4 C16_4 1.399(3) . ?
C17_4 H17_4 0.9500 . ?
C16_4 C15_4 1.383(3) . ?
C15_4 C14_4 1.394(3) . ?
C15_4 H15_4 0.9500 . ?
C14_4 C13_4 1.393(2) . ?
C14_4 H14_4 0.9500 . ?
C13_4 P_4 1.8071(17) . ?
P_4 C7_4 1.8145(17) . ?
P_4 C1_4 1.8147(17) . ?
C7_4 C12_4 1.393(2) . ?
C7_4 C8_4 1.401(2) . ?
C8_4 C9_4 1.383(3) . ?
C8_4 H8_4 0.9500 . ?
C9_4 C10_4 1.397(3) . ?
C9_4 H9_4 0.9500 . ?
C10_4 C11_4 1.392(3) . ?
C11_4 C12_4 1.394(2) . ?
C11_4 H11_4 0.9500 . ?
C12_4 H12_4 0.9500 . ?
C1_4 C6_4 1.399(2) . ?
C1_4 C2_4 1.399(2) . ?
C2_4 C3_4 1.400(2) . ?
C2_4 H2_4 0.9500 . ?
C3_4 C4_4 1.387(3) . ?
C3_4 H3_4 0.9500 . ?
C4_4 C5_4 1.398(2) . ?
C5_4 C6_4 1.384(2) . ?
C5_4 H5_4 0.9500 . ?
C6_4 H6_4 0.9500 . ?
C4_3 C5_3 1.385(3) . ?
C4_3 C9_3 1.395(3) . ?
C4_3 H4_3 0.9500 . ?
C5_3 C6_3 1.401(3) . ?
C5_3 H5_3 0.9500 . ?
C6_3 C7_3 1.389(3) . ?
C6_3 H6_3 0.9500 . ?
C9_3 C8_3 1.421(3) . ?
C9_3 C3_3 1.470(3) . ?
C3_3 C2_3 1.423(3) . ?
C3_3 H3_3 0.9500 . ?
C8_3 C7_3 1.392(3) . ?
C8_3 C1_3 1.471(3) . ?
C7_3 H7_3 0.9500 . ?
C1_3 C2_3 1.416(4) . ?
C1_3 H1_3 0.9500 . ?
C2_3 H2_3 0.9500 . ?
N_2 C_2 1.148(2) . ?
N_2 C1_2 1.456(3) . ?
C1_2 C2_2 1.515(4) . ?
C1_2 C4_2 1.520(3) . ?
C1_2 C3_2 1.529(4) . ?
C2_2 H2A_2 0.9800 . ?
C2_2 H2B_2 0.9800 . ?
C2_2 H2C_2 0.9800 . ?
C3_2 H3A_2 0.9800 . ?
C3_2 H3B_2 0.9800 . ?
C3_2 H3C_2 0.9800 . ?
C4_2 H4A_2 0.9800 . ?
C4_2 H4B_2 0.9800 . ?
C4_2 H4C_2 0.9800 . ?
 
loop_
 _geom_angle_atom_site_label_1
 _geom_angle_atom_site_label_2
 _geom_angle_atom_site_label_3
 _geom_angle
 _geom_angle_site_symmetry_1
 _geom_angle_site_symmetry_3
 _geom_angle_publ_flag
O4A_5 ClA_5 O1A_5 108.4(3) . . ?
O4A_5 ClA_5 O2A_5 109.0(4) . . ?
O1A_5 ClA_5 O2A_5 110.3(4) . . ?
O4A_5 ClA_5 O3A_5 110.6(4) . . ?
O1A_5 ClA_5 O3A_5 106.9(4) . . ?
O2A_5 ClA_5 O3A_5 111.5(4) . . ?
O1B_5 ClB_5 O2B_5 111.5(5) . . ?
O1B_5 ClB_5 O3B_5 110.5(6) . . ?
O2B_5 ClB_5 O3B_5 110.1(7) . . ?
O1B_5 ClB_5 O4B_5 110.1(5) . . ?
O2B_5 ClB_5 O4B_5 107.7(4) . . ?
O3B_5 ClB_5 O4B_5 106.7(5) . . ?
C_2 Pd_1 C3_3 166.21(8) . . ?
C_2 Pd_1 C2_3 129.92(8) . . ?
C3_3 Pd_1 C2_3 37.49(7) . . ?
C_2 Pd_1 C1_3 104.31(8) . . ?
C3_3 Pd_1 C1_3 62.09(8) . . ?
C2_3 Pd_1 C1_3 36.99(9) . . ?
C_2 Pd_1 P_4 92.19(6) . . ?
C3_3 Pd_1 P_4 101.52(6) . . ?
C2_3 Pd_1 P_4 130.97(7) . . ?
C1_3 Pd_1 P_4 163.22(6) . . ?
C_2 Pd_1 C8_3 112.00(7) . . ?
C3_3 Pd_1 C8_3 58.82(8) . . ?
C2_3 Pd_1 C8_3 58.95(8) . . ?
C1_3 Pd_1 C8_3 35.60(7) . . ?
P_4 Pd_1 C8_3 134.26(5) . . ?
C_2 Pd_1 C9_3 140.80(7) . . ?
C3_3 Pd_1 C9_3 35.59(7) . . ?
C2_3 Pd_1 C9_3 58.85(7) . . ?
C1_3 Pd_1 C9_3 58.40(7) . . ?
P_4 Pd_1 C9_3 106.51(5) . . ?
C8_3 Pd_1 C9_3 32.92(6) . . ?
C4_4 OA_4 CA_4 117.38(15) . . ?
C10_4 OB_4 CB_4 117.33(16) . . ?
C16_4 OC_4 CC_4 116.8(2) . . ?
OA_4 CA_4 HA1_4 109.5 . . ?
OA_4 CA_4 HA2_4 109.5 . . ?
HA1_4 CA_4 HA2_4 109.5 . . ?
OA_4 CA_4 HA3_4 109.5 . . ?
HA1_4 CA_4 HA3_4 109.5 . . ?
HA2_4 CA_4 HA3_4 109.5 . . ?
OB_4 CB_4 HB1_4 109.5 . . ?
OB_4 CB_4 HB2_4 109.5 . . ?
HB1_4 CB_4 HB2_4 109.5 . . ?
OB_4 CB_4 HB3_4 109.5 . . ?
HB1_4 CB_4 HB3_4 109.5 . . ?
HB2_4 CB_4 HB3_4 109.5 . . ?
OC_4 CC_4 HC1_4 109.5 . . ?
OC_4 CC_4 HC2_4 109.5 . . ?
HC1_4 CC_4 HC2_4 109.5 . . ?
OC_4 CC_4 HC3_4 109.5 . . ?
HC1_4 CC_4 HC3_4 109.5 . . ?
HC2_4 CC_4 HC3_4 109.5 . . ?
C17_4 C18_4 C13_4 121.01(17) . . ?
C17_4 C18_4 H18_4 119.5 . . ?
C13_4 C18_4 H18_4 119.5 . . ?
C18_4 C17_4 C16_4 119.64(18) . . ?
C18_4 C17_4 H17_4 120.2 . . ?
C16_4 C17_4 H17_4 120.2 . . ?
OC_4 C16_4 C15_4 124.5(2) . . ?
OC_4 C16_4 C17_4 115.1(2) . . ?
C15_4 C16_4 C17_4 120.34(17) . . ?
C16_4 C15_4 C14_4 119.60(19) . . ?
C16_4 C15_4 H15_4 120.2 . . ?
C14_4 C15_4 H15_4 120.2 . . ?
C13_4 C14_4 C15_4 121.02(18) . . ?
C13_4 C14_4 H14_4 119.5 . . ?
C15_4 C14_4 H14_4 119.5 . . ?
C14_4 C13_4 C18_4 118.33(16) . . ?
C14_4 C13_4 P_4 119.54(13) . . ?
C18_4 C13_4 P_4 122.00(13) . . ?
C13_4 P_4 C7_4 106.82(8) . . ?
C13_4 P_4 C1_4 106.68(8) . . ?
C7_4 P_4 C1_4 108.16(8) . . ?
C13_4 P_4 Pd_1 111.88(6) . . ?
C7_4 P_4 Pd_1 110.65(6) . . ?
C1_4 P_4 Pd_1 112.38(6) . . ?
C12_4 C7_4 C8_4 118.82(16) . . ?
C12_4 C7_4 P_4 119.78(13) . . ?
C8_4 C7_4 P_4 119.90(13) . . ?
C9_4 C8_4 C7_4 120.44(18) . . ?
C9_4 C8_4 H8_4 119.8 . . ?
C7_4 C8_4 H8_4 119.8 . . ?
C8_4 C9_4 C10_4 120.11(18) . . ?
C8_4 C9_4 H9_4 119.9 . . ?
C10_4 C9_4 H9_4 119.9 . . ?
OB_4 C10_4 C11_4 124.12(18) . . ?
OB_4 C10_4 C9_4 115.58(17) . . ?
C11_4 C10_4 C9_4 120.29(17) . . ?
C10_4 C11_4 C12_4 119.06(17) . . ?
C10_4 C11_4 H11_4 120.5 . . ?
C12_4 C11_4 H11_4 120.5 . . ?
C7_4 C12_4 C11_4 121.27(16) . . ?
C7_4 C12_4 H12_4 119.4 . . ?
C11_4 C12_4 H12_4 119.4 . . ?
C6_4 C1_4 C2_4 118.60(15) . . ?
C6_4 C1_4 P_4 123.78(13) . . ?
C2_4 C1_4 P_4 117.59(13) . . ?
C1_4 C2_4 C3_4 120.95(16) . . ?
C1_4 C2_4 H2_4 119.5 . . ?
C3_4 C2_4 H2_4 119.5 . . ?
C4_4 C3_4 C2_4 119.43(16) . . ?
C4_4 C3_4 H3_4 120.3 . . ?
C2_4 C3_4 H3_4 120.3 . . ?
OA_4 C4_4 C3_4 124.56(16) . . ?
OA_4 C4_4 C5_4 115.38(15) . . ?
C3_4 C4_4 C5_4 120.06(15) . . ?
C6_4 C5_4 C4_4 120.22(15) . . ?
C6_4 C5_4 H5_4 119.9 . . ?
C4_4 C5_4 H5_4 119.9 . . ?
C5_4 C6_4 C1_4 120.72(15) . . ?
C5_4 C6_4 H6_4 119.6 . . ?
C1_4 C6_4 H6_4 119.6 . . ?
C5_3 C4_3 C9_3 118.21(19) . . ?
C5_3 C4_3 H4_3 120.9 . . ?
C9_3 C4_3 H4_3 120.9 . . ?
C4_3 C5_3 C6_3 121.2(2) . . ?
C4_3 C5_3 H5_3 119.4 . . ?
C6_3 C5_3 H5_3 119.4 . . ?
C7_3 C6_3 C5_3 121.3(2) . . ?
C7_3 C6_3 H6_3 119.4 . . ?
C5_3 C6_3 H6_3 119.4 . . ?
C4_3 C9_3 C8_3 120.57(19) . . ?
C4_3 C9_3 C3_3 132.26(19) . . ?
C8_3 C9_3 C3_3 107.09(17) . . ?
C4_3 C9_3 Pd_1 129.25(13) . . ?
C8_3 C9_3 Pd_1 73.30(10) . . ?
C3_3 C9_3 Pd_1 60.59(9) . . ?
C2_3 C3_3 C9_3 108.04(19) . . ?
C2_3 C3_3 Pd_1 72.33(12) . . ?
C9_3 C3_3 Pd_1 83.82(11) . . ?
C2_3 C3_3 H3_3 126.0 . . ?
C9_3 C3_3 H3_3 126.0 . . ?
Pd_1 C3_3 H3_3 110.5 . . ?
C7_3 C8_3 C9_3 120.59(18) . . ?
C7_3 C8_3 C1_3 132.19(19) . . ?
C9_3 C8_3 C1_3 107.19(18) . . ?
C7_3 C8_3 Pd_1 127.96(15) . . ?
C9_3 C8_3 Pd_1 73.78(10) . . ?
C1_3 C8_3 Pd_1 62.24(10) . . ?
C6_3 C7_3 C8_3 118.2(2) . . ?
C6_3 C7_3 H7_3 120.9 . . ?
C8_3 C7_3 H7_3 120.9 . . ?
C2_3 C1_3 C8_3 108.28(17) . . ?
C2_3 C1_3 Pd_1 71.16(12) . . ?
C8_3 C1_3 Pd_1 82.16(11) . . ?
C2_3 C1_3 H1_3 125.9 . . ?
C8_3 C1_3 H1_3 125.9 . . ?
Pd_1 C1_3 H1_3 113.1 . . ?
C1_3 C2_3 C3_3 107.39(19) . . ?
C1_3 C2_3 Pd_1 71.85(12) . . ?
C3_3 C2_3 Pd_1 70.18(11) . . ?
C1_3 C2_3 H2_3 126.3 . . ?
C3_3 C2_3 H2_3 126.3 . . ?
Pd_1 C2_3 H2_3 123.3 . . ?
C_2 N_2 C1_2 170.6(2) . . ?
N_2 C_2 Pd_1 174.71(17) . . ?
N_2 C1_2 C2_2 106.0(2) . . ?
N_2 C1_2 C4_2 108.21(18) . . ?
C2_2 C1_2 C4_2 112.8(2) . . ?
N_2 C1_2 C3_2 106.03(18) . . ?
C2_2 C1_2 C3_2 112.3(2) . . ?
C4_2 C1_2 C3_2 111.0(2) . . ?
C1_2 C2_2 H2A_2 109.5 . . ?
C1_2 C2_2 H2B_2 109.5 . . ?
H2A_2 C2_2 H2B_2 109.5 . . ?
C1_2 C2_2 H2C_2 109.5 . . ?
H2A_2 C2_2 H2C_2 109.5 . . ?
H2B_2 C2_2 H2C_2 109.5 . . ?
C1_2 C3_2 H3A_2 109.5 . . ?
C1_2 C3_2 H3B_2 109.5 . . ?
H3A_2 C3_2 H3B_2 109.5 . . ?
C1_2 C3_2 H3C_2 109.5 . . ?
H3A_2 C3_2 H3C_2 109.5 . . ?
H3B_2 C3_2 H3C_2 109.5 . . ?
C1_2 C4_2 H4A_2 109.5 . . ?
C1_2 C4_2 H4B_2 109.5 . . ?
H4A_2 C4_2 H4B_2 109.5 . . ?
C1_2 C4_2 H4C_2 109.5 . . ?
H4A_2 C4_2 H4C_2 109.5 . . ?
H4B_2 C4_2 H4C_2 109.5 . . ?
 
loop_
 _geom_torsion_atom_site_label_1
 _geom_torsion_atom_site_label_2
 _geom_torsion_atom_site_label_3
 _geom_torsion_atom_site_label_4
 _geom_torsion
 _geom_torsion_site_symmetry_1
 _geom_torsion_site_symmetry_2
 _geom_torsion_site_symmetry_3
 _geom_torsion_site_symmetry_4
 _geom_torsion_publ_flag
C13_4 C18_4 C17_4 C16_4 -0.1(3) . . . . ?
CC_4 OC_4 C16_4 C15_4 4.1(3) . . . . ?
CC_4 OC_4 C16_4 C17_4 -175.7(2) . . . . ?
C18_4 C17_4 C16_4 OC_4 -178.06(18) . . . . ?
C18_4 C17_4 C16_4 C15_4 2.1(3) . . . . ?
OC_4 C16_4 C15_4 C14_4 178.3(2) . . . . ?
C17_4 C16_4 C15_4 C14_4 -1.9(3) . . . . ?
C16_4 C15_4 C14_4 C13_4 -0.3(3) . . . . ?
C15_4 C14_4 C13_4 C18_4 2.2(3) . . . . ?
C15_4 C14_4 C13_4 P_4 -173.62(16) . . . . ?
C17_4 C18_4 C13_4 C14_4 -2.0(3) . . . . ?
C17_4 C18_4 C13_4 P_4 173.69(14) . . . . ?
C14_4 C13_4 P_4 C7_4 -132.20(15) . . . . ?
C18_4 C13_4 P_4 C7_4 52.13(16) . . . . ?
C14_4 C13_4 P_4 C1_4 112.30(15) . . . . ?
C18_4 C13_4 P_4 C1_4 -63.37(16) . . . . ?
C14_4 C13_4 P_4 Pd_1 -10.97(16) . . . . ?
C18_4 C13_4 P_4 Pd_1 173.36(12) . . . . ?
C13_4 P_4 C7_4 C12_4 34.20(16) . . . . ?
C1_4 P_4 C7_4 C12_4 148.71(14) . . . . ?
Pd_1 P_4 C7_4 C12_4 -87.80(14) . . . . ?
C13_4 P_4 C7_4 C8_4 -159.93(15) . . . . ?
C1_4 P_4 C7_4 C8_4 -45.42(17) . . . . ?
Pd_1 P_4 C7_4 C8_4 78.07(15) . . . . ?
C12_4 C7_4 C8_4 C9_4 0.5(3) . . . . ?
P_4 C7_4 C8_4 C9_4 -165.51(17) . . . . ?
C7_4 C8_4 C9_4 C10_4 -0.4(3) . . . . ?
CB_4 OB_4 C10_4 C11_4 4.9(3) . . . . ?
CB_4 OB_4 C10_4 C9_4 -174.2(2) . . . . ?
C8_4 C9_4 C10_4 OB_4 179.0(2) . . . . ?
C8_4 C9_4 C10_4 C11_4 -0.2(3) . . . . ?
OB_4 C10_4 C11_4 C12_4 -178.5(2) . . . . ?
C9_4 C10_4 C11_4 C12_4 0.6(3) . . . . ?
C8_4 C7_4 C12_4 C11_4 -0.1(3) . . . . ?
P_4 C7_4 C12_4 C11_4 165.95(14) . . . . ?
C10_4 C11_4 C12_4 C7_4 -0.5(3) . . . . ?
C13_4 P_4 C1_4 C6_4 15.57(17) . . . . ?
C7_4 P_4 C1_4 C6_4 -99.03(15) . . . . ?
Pd_1 P_4 C1_4 C6_4 138.53(13) . . . . ?
C13_4 P_4 C1_4 C2_4 -162.32(14) . . . . ?
C7_4 P_4 C1_4 C2_4 83.08(15) . . . . ?
Pd_1 P_4 C1_4 C2_4 -39.36(15) . . . . ?
C6_4 C1_4 C2_4 C3_4 0.0(3) . . . . ?
P_4 C1_4 C2_4 C3_4 178.00(15) . . . . ?
C1_4 C2_4 C3_4 C4_4 -1.6(3) . . . . ?
CA_4 OA_4 C4_4 C3_4 -5.5(3) . . . . ?
CA_4 OA_4 C4_4 C5_4 175.29(15) . . . . ?
C2_4 C3_4 C4_4 OA_4 -177.07(17) . . . . ?
C2_4 C3_4 C4_4 C5_4 2.1(3) . . . . ?
OA_4 C4_4 C5_4 C6_4 178.34(15) . . . . ?
C3_4 C4_4 C5_4 C6_4 -0.9(3) . . . . ?
C4_4 C5_4 C6_4 C1_4 -0.8(3) . . . . ?
C2_4 C1_4 C6_4 C5_4 1.2(3) . . . . ?
P_4 C1_4 C6_4 C5_4 -176.64(13) . . . . ?
C9_3 C4_3 C5_3 C6_3 -1.8(3) . . . . ?
C4_3 C5_3 C6_3 C7_3 1.1(3) . . . . ?
C5_3 C4_3 C9_3 C8_3 0.6(3) . . . . ?
C5_3 C4_3 C9_3 C3_3 176.99(19) . . . . ?
C5_3 C4_3 C9_3 Pd_1 93.5(2) . . . . ?
C4_3 C9_3 C3_3 C2_3 172.9(2) . . . . ?
C8_3 C9_3 C3_3 C2_3 -10.3(2) . . . . ?
Pd_1 C9_3 C3_3 C2_3 -69.12(14) . . . . ?
C4_3 C9_3 C3_3 Pd_1 -118.0(2) . . . . ?
C8_3 C9_3 C3_3 Pd_1 58.77(13) . . . . ?
C4_3 C9_3 C8_3 C7_3 1.3(3) . . . . ?
C3_3 C9_3 C8_3 C7_3 -175.96(18) . . . . ?
Pd_1 C9_3 C8_3 C7_3 -124.90(19) . . . . ?
C4_3 C9_3 C8_3 C1_3 179.45(17) . . . . ?
C3_3 C9_3 C8_3 C1_3 2.2(2) . . . . ?
Pd_1 C9_3 C8_3 C1_3 53.29(12) . . . . ?
C4_3 C9_3 C8_3 Pd_1 126.15(17) . . . . ?
C3_3 C9_3 C8_3 Pd_1 -51.06(12) . . . . ?
C5_3 C6_3 C7_3 C8_3 0.7(3) . . . . ?
C9_3 C8_3 C7_3 C6_3 -1.9(3) . . . . ?
C1_3 C8_3 C7_3 C6_3 -179.6(2) . . . . ?
Pd_1 C8_3 C7_3 C6_3 -94.7(2) . . . . ?
C7_3 C8_3 C1_3 C2_3 -175.4(2) . . . . ?
C9_3 C8_3 C1_3 C2_3 6.7(2) . . . . ?
Pd_1 C8_3 C1_3 C2_3 67.12(14) . . . . ?
C7_3 C8_3 C1_3 Pd_1 117.5(2) . . . . ?
C9_3 C8_3 C1_3 Pd_1 -60.45(13) . . . . ?
C8_3 C1_3 C2_3 C3_3 -13.1(2) . . . . ?
Pd_1 C1_3 C2_3 C3_3 61.53(14) . . . . ?
C8_3 C1_3 C2_3 Pd_1 -74.66(13) . . . . ?
C9_3 C3_3 C2_3 C1_3 14.5(2) . . . . ?
Pd_1 C3_3 C2_3 C1_3 -62.62(15) . . . . ?
C9_3 C3_3 C2_3 Pd_1 77.14(13) . . . . ?
 
_refine_diff_density_max    0.993
_refine_diff_density_min   -1.074
_refine_diff_density_rms    0.056

_shelx_res_file
;
TITL X4ESxT-15Sep150656_a.res in Pca2(1)
    PFV08_XDS_correct-sx.res
    created by SHELXL-2018/3 at 10:37:35 on 18-Sep-2022

REM Old TITL X4ESxT-15Sep150656 in Pbcm
REM SHELXT solution in Pca2(1): R1 0.100, Rweak 0.010, Alpha 0.014
REM <I/s>   1.112 for  313 systematic absences,  Orientation a'=b, b'=a, c'=-c
REM Flack x =  0.173 ( 0.007 ) from  3248 Parsons' quotients
REM Formula found by SHELXT:  C32 N4 O6 P2 Pd

CELL 0.62000  19.56900   9.82100  17.57500  90.0000  90.0000  90.0000
ZERR   4.00   0.00391   0.00196   0.00351   0.0000   0.0000   0.0000
LATT -1
SYMM -X, -Y, 1/2+Z
SYMM 1/2+X, -Y, Z
SYMM 1/2-X, Y, 1/2+Z
SFAC  C  N  O  P  CL  H  PD
DISP    H     0.00000    0.00000         0.66
DISP    C     0.00201    0.00119         8.75
DISP    N     0.00416    0.00245        14.28
DISP    Pd   -1.37665    0.79039      2972.50
DISP    O     0.00771    0.00451        22.87
DISP    Cl    0.11982    0.12156       450.13
DISP    P     0.08091    0.07202       271.84
UNIT 140 4 28 4 4 148 4

L.S. 8
LIST 4
BOND $H
CONF
MERG 2
FMAP 2
rem PLAN   25
rem SHEL 180 0.7
ACTA
WPDB -2
TEMP -173.15
SIZE 0.1 0.05 0.02
REM hfix_DEN 43 c7 c6 c5 c1 c4 c3 c2
REM hfix_hpx 43 c15 c17 c18 c5 c2 c3
REM hfix_hpx 43 c6 c8 c9 c11 c12 c14
REM hfix_hpx 137 ca cb cc
REM hfix_cnt 137 c2 c3 c4

PLAN 20

REM Omit extracted on Sun Sep 18 10:35:40 2022

REM Omit extracted on Sun Sep 18 10:36:17 2022
omit 3 10 23

REM Omit extracted on Sun Sep 18 10:36:57 2022

WGHT    0.037700    0.370300
FVAR       3.57046   0.58190
RESI  5 LCP
PART    1
CLA   5    1.095445    1.184275    0.635654    21.00000    0.02684    0.04736 =
         0.02630   -0.00890   -0.00115    0.00208
O1A   3    1.024956    1.147556    0.629966    21.00000    0.03062    0.12248 =
         0.05757    0.02689    0.00058   -0.00776
O2A   3    1.102137    1.327586    0.649847    21.00000    0.11546    0.05180 =
         0.05217   -0.02216   -0.01314    0.00457
O3A   3    1.124609    1.103493    0.697712    21.00000    0.06276    0.07797 =
         0.04236   -0.01650   -0.02817    0.03400
O4A   3    1.128016    1.152317    0.565257    21.00000    0.04908    0.06598 =
         0.03862   -0.01410    0.01597   -0.00175
PART    2
same_5 0.01 cla > o4a
CLB   5    1.109446    1.176687    0.648740   -21.00000    0.02368    0.04313 =
         0.03087   -0.00965    0.00193   -0.00227
O1B   3    1.054246    1.265923    0.663791   -21.00000    0.05850    0.09122 =
         0.05348    0.01518    0.01997    0.04051
O2B   3    1.104831    1.119409    0.574107   -21.00000    0.06519    0.08373 =
         0.04021   -0.03071   -0.00953   -0.00607
O3B   3    1.112183    1.070696    0.704490   -21.00000    0.05700    0.04834 =
         0.06962   -0.00096    0.00574   -0.00645
O4B   3    1.172813    1.248815    0.653562   -21.00000    0.04115    0.07922 =
         0.03822   -0.00190   -0.00123   -0.02652
PART    0

RESI  1 PD
PD    7    0.996495    0.717368    0.584912    11.00000    0.01958    0.02584 =
         0.01871   -0.00021    0.00092    0.00157

RESI  4 HPX
OA    3    1.174731    0.999741    0.270597    11.00000    0.02327    0.03570 =
         0.02870    0.00515    0.00278   -0.00578
OB    3    0.762074    1.226123    0.583738    11.00000    0.03434    0.03101 =
         0.04632   -0.00658    0.00691    0.00784
OC    3    0.820945    0.360899    0.288511    11.00000    0.05556    0.04379 =
         0.03801   -0.01631    0.00974   -0.02573
CA    1    1.227795    1.083460    0.300322    11.00000    0.02284    0.03086 =
         0.04184    0.00369    0.00456   -0.00338
AFIX 137
HA1   6    1.250535    1.036047    0.342348    11.00000   -1.50000
HA2   6    1.208249    1.169081    0.318936    11.00000   -1.50000
HA3   6    1.261123    1.102875    0.260142    11.00000   -1.50000
AFIX   0
CB    1    0.694147    1.192074    0.604892    11.00000    0.03137    0.04571 =
         0.04804   -0.01209    0.00429    0.00844
AFIX 137
HB1   6    0.694830    1.112909    0.638829    11.00000   -1.50000
HB2   6    0.667576    1.170374    0.559209    11.00000   -1.50000
HB3   6    0.673161    1.269446    0.631236    11.00000   -1.50000
AFIX   0
CC    1    0.824688    0.221493    0.312664    11.00000    0.09859    0.04160 =
         0.05071   -0.01716    0.02293   -0.03641
AFIX 137
HC1   6    0.802310    0.211751    0.362251    11.00000   -1.50000
HC2   6    0.872692    0.194114    0.316942    11.00000   -1.50000
HC3   6    0.801618    0.163429    0.275293    11.00000   -1.50000
AFIX   0
C18   1    0.868875    0.694382    0.355487    11.00000    0.02295    0.02951 =
         0.02398    0.00054    0.00011   -0.00474
AFIX  43
H18   6    0.862897    0.786217    0.339867    11.00000   -1.20000
AFIX   0
C17   1    0.840414    0.590969    0.312866    11.00000    0.02881    0.04008 =
         0.02428   -0.00305    0.00176   -0.01170
AFIX  43
H17   6    0.814979    0.611557    0.268285    11.00000   -1.20000
AFIX   0
C16   1    0.849206    0.455647    0.335636    11.00000    0.03391    0.03368 =
         0.03147   -0.00948    0.00981   -0.01336
C15   1    0.884309    0.425520    0.401824    11.00000    0.03936    0.02527 =
         0.04183   -0.00336    0.00362   -0.00658
AFIX  43
H15   6    0.889020    0.333700    0.418001    11.00000   -1.20000
AFIX   0
C14   1    0.912744    0.530720    0.444672    11.00000    0.03191    0.02512 =
         0.03050    0.00168   -0.00087   -0.00321
AFIX  43
H14   6    0.936680    0.509874    0.490234    11.00000   -1.20000
AFIX   0
C13   1    0.906595    0.665945    0.421694    11.00000    0.02174    0.02346 =
         0.02288   -0.00112    0.00146   -0.00338
P     4    0.951587    0.797358    0.473367    11.00000    0.01856    0.02229 =
         0.02006   -0.00005    0.00042   -0.00075
C7    1    0.890441    0.932348    0.491630    11.00000    0.02171    0.02414 =
         0.02309    0.00005    0.00043    0.00074
C8    1    0.913565    1.063811    0.508775    11.00000    0.02887    0.02556 =
         0.03853   -0.00247    0.00730   -0.00247
AFIX  43
H8    6    0.959888    1.087479    0.499472    11.00000   -1.20000
AFIX   0
C9    1    0.869391    1.159392    0.539163    11.00000    0.03584    0.02304 =
         0.04469   -0.00445    0.01004   -0.00098
AFIX  43
H9    6    0.885523    1.248161    0.550935    11.00000   -1.20000
AFIX   0
C10   1    0.801105    1.125608    0.552569    11.00000    0.03110    0.02642 =
         0.03129   -0.00149    0.00127    0.00545
C11   1    0.777041    0.995874    0.535309    11.00000    0.02218    0.03097 =
         0.03034   -0.00386   -0.00236    0.00379
AFIX  43
H11   6    0.730529    0.972870    0.543937    11.00000   -1.20000
AFIX   0
C12   1    0.822168    0.900148    0.505176    11.00000    0.02164    0.02646 =
         0.02840   -0.00344   -0.00147    0.00008
AFIX  43
H12   6    0.806057    0.811257    0.493659    11.00000   -1.20000
AFIX   0
C1    1    1.016712    0.863218    0.409736    11.00000    0.02029    0.02385 =
         0.02152    0.00040   -0.00048   -0.00241
C2    1    1.070404    0.937415    0.442029    11.00000    0.02497    0.03272 =
         0.02233   -0.00025   -0.00022   -0.00656
AFIX  43
H2    6    1.070714    0.953796    0.495301    11.00000   -1.20000
AFIX   0
C3    1    1.123699    0.987889    0.396951    11.00000    0.02362    0.03334 =
         0.02607    0.00145   -0.00196   -0.00735
AFIX  43
H3    6    1.159305    1.040170    0.419235    11.00000   -1.20000
AFIX   0
C4    1    1.124049    0.960886    0.319476    11.00000    0.02107    0.02617 =
         0.02531    0.00422    0.00109   -0.00137
C5    1    1.070417    0.887672    0.286567    11.00000    0.02417    0.02704 =
         0.02250    0.00165   -0.00025   -0.00157
AFIX  43
H5    6    1.070466    0.870393    0.233382    11.00000   -1.20000
AFIX   0
C6    1    1.017247    0.840268    0.331189    11.00000    0.02258    0.02528 =
         0.02194    0.00122   -0.00043   -0.00151
AFIX  43
H6    6    0.980707    0.791605    0.308232    11.00000   -1.20000
AFIX   0

RESI  3 DEN
C4    1    0.831017    0.656709    0.662088    11.00000    0.02563    0.04359 =
         0.02605    0.00035    0.00445    0.00190
AFIX  43
H4    6    0.797879    0.722004    0.646952    11.00000   -1.20000
AFIX   0
C5    1    0.813663    0.520906    0.670713    11.00000    0.03061    0.04656 =
         0.03151    0.00221    0.00315   -0.00489
AFIX  43
H5    6    0.767692    0.493294    0.662736    11.00000   -1.20000
AFIX   0
C6    1    0.862704    0.423453    0.691003    11.00000    0.04138    0.04106 =
         0.03361    0.00813    0.00183   -0.00664
AFIX  43
H6    6    0.849523    0.330724    0.695629    11.00000   -1.20000
AFIX   0
C9    1    0.898480    0.695083    0.676223    11.00000    0.02592    0.03584 =
         0.02140   -0.00079    0.00533    0.00131
C3    1    0.934208    0.826150    0.669537    11.00000    0.03088    0.03314 =
         0.02548   -0.00664    0.00270    0.00196
AFIX  43
H3    6    0.915955    0.907313    0.648283    11.00000   -1.20000
AFIX   0
C8    1    0.947912    0.596620    0.698152    11.00000    0.02910    0.03976 =
         0.02112    0.00426    0.00170    0.00108
C7    1    0.930193    0.459862    0.704472    11.00000    0.03866    0.03911 =
         0.03043    0.01033    0.00092    0.00061
AFIX  43
H7    6    0.963352    0.393255    0.717636    11.00000   -1.20000
AFIX   0
C1    1    1.013253    0.668707    0.707848    11.00000    0.02977    0.04371 =
         0.02205    0.00248   -0.00330    0.00245
AFIX  43
H1    6    1.056307    0.627422    0.717410    11.00000   -1.20000
AFIX   0
C2    1    1.000941    0.810215    0.700476    11.00000    0.03434    0.04152 =
         0.02213   -0.00516   -0.00103   -0.00368
AFIX  43
H2    6    1.031585    0.881384    0.713742    11.00000   -1.20000
AFIX   0

RESI  2 CNT
N     2    1.103882    0.547955    0.495334    11.00000    0.02676    0.03876 =
         0.02835    0.00035    0.00171    0.00874
C     1    1.064208    0.605644    0.531072    11.00000    0.02282    0.03116 =
         0.02629    0.00032    0.00136    0.00268
C1    1    1.150794    0.489619    0.439925    11.00000    0.03963    0.05061 =
         0.02862    0.00150    0.00577    0.02436
C2    1    1.110053    0.384417    0.396180    11.00000    0.08205    0.05612 =
         0.04775   -0.01644    0.00008    0.02523
AFIX 137
H2A   6    1.069497    0.427503    0.374034    11.00000   -1.50000
H2B   6    1.095896    0.311384    0.430753    11.00000   -1.50000
H2C   6    1.138406    0.346298    0.355450    11.00000   -1.50000
AFIX   0
C3    1    1.173983    0.607774    0.389509    11.00000    0.04540    0.07071 =
         0.03661    0.01766    0.01371    0.03030
AFIX 137
H3A   6    1.197886    0.675502    0.420631    11.00000   -1.50000
H3B   6    1.134032    0.649998    0.365556    11.00000   -1.50000
H3C   6    1.204895    0.573559    0.350024    11.00000   -1.50000
AFIX   0
C4    1    1.210836    0.428285    0.482720    11.00000    0.04171    0.08073 =
         0.04065    0.02275    0.01284    0.03542
AFIX 137
H4A   6    1.194372    0.356240    0.516667    11.00000   -1.50000
H4B   6    1.233397    0.499272    0.512798    11.00000   -1.50000
H4C   6    1.243461    0.389788    0.446294    11.00000   -1.50000

AFIX   0
HKLF 4


REM  X4ESxT-15Sep150656_a.res in Pca2(1)
REM wR2 = 0.0660, GooF = S = 1.062, Restrained GooF = 1.063 for all data
REM R1 = 0.0252 for 14379 Fo > 4sig(Fo) and 0.0278 for all 15352 data
REM 467 parameters refined using 11 restraints

END

WGHT      0.0376      0.3692

REM Highest difference peak  0.993,  deepest hole -1.074,  1-sigma level  0.056
Q1    1   0.9987  0.8376  0.5852  11.00000  0.05    0.99
Q2    1   1.0372  0.6378  0.5908  11.00000  0.05    0.40
Q3    1   1.0192  0.6238  0.5654  11.00000  0.05    0.38
Q4    1   0.9708  0.6252  0.5785  11.00000  0.05    0.37
Q5    1   0.9495  0.7954  0.6951  11.00000  0.05    0.36
Q6    1   1.0013  0.6089  0.5844  11.00000  0.05    0.33
Q7    1   1.0517  0.7130  0.5863  11.00000  0.05    0.32
Q8    1   0.9601  0.7977  0.5854  11.00000  0.05    0.32
Q9    1   1.0121  0.6167  0.6067  11.00000  0.05    0.31
Q10   1   1.0077  0.7954  0.6231  11.00000  0.05    0.31
Q11   1   1.1293  0.4262  0.4370  11.00000  0.05    0.31
Q12   1   1.1421  1.3013  0.6481  11.00000  0.05    0.29
Q13   1   1.0374  0.6830  0.5429  11.00000  0.05    0.29
Q14   1   0.9966  0.7188  0.5218  11.00000  0.05    0.28
Q15   1   1.0386  0.7969  0.5851  11.00000  0.05    0.28
Q16   1   1.0018  0.7216  0.6485  11.00000  0.05    0.27
Q17   1   0.9680  0.8016  0.6080  11.00000  0.05    0.27
Q18   1   1.0369  0.6801  0.6269  11.00000  0.05    0.27
Q19   1   0.9351  0.7208  0.4356  11.00000  0.05    0.26
Q20   1   1.0493  0.7936  0.4749  11.00000  0.05    0.26
;
_shelx_res_checksum   26784

_shelx_hkl_file
;
   0   0   1   -4.38   7.245   1
   0   0   1   21.93   8.614   1
   0   0  -1    0.56   7.164   1
   0   0  -1   15.62   8.513   1
   0   0   2 628143.  16041.   1
   0   0   2 599785.  15324.   1
   0   0  -2 619582.  15832.  -1
   0   0  -2 607811.  15522.   1
   0   0   3    4.25  24.992   1
   0   0   3   64.31  24.569   1
   0   0  -3   52.62  27.517   1
   0   0  -3   31.32  25.276   1
   0   0   5   49.67  30.043   1
   0   0   5   51.74  35.934   1
   0   0  -5   15.42  30.829   1
   0   0  -5  115.78  39.203   1
   0   0  -6  21835. 626.538   1
   0   0  -6  21771. 616.372   1
   0   0   7   81.86  36.988   1
   0   0   7   46.83  42.038   1
   0   0  -7   26.33  34.783  -1
   0   0  -7  117.28  46.372   1
   0   0   8 285339. 7367.57   1
   0   0   8 315784. 8175.49   1
   0   0  -8 315570. 8154.08   1
   0   0  -8 309898. 7982.87   1
   0   0   9  106.58  53.381   1
   0   0  -9   85.98  52.252   1
   0   0  10 339165. 8747.98   1
   0   0  10 322739. 8357.40   1
   0   0 -10 320492. 8303.90   1
   0   0 -10 332423. 8582.12   1
   0   0  11   48.29  41.295   1
   0   0  11   67.36  57.731   1
   0   0 -11   18.14  43.927   1
   0   0 -11   -9.36  55.110   1
   0   0  12 117710. 3147.67   1
   0   0  12 117496. 3112.36  -1
   0   0 -12 120385. 3187.26   1
   0   0 -12 123114. 3297.48  -1
   0   0  13   43.07  50.203   1
   0   0  13   39.82  62.172   1
   0   0 -13   64.47  51.407   1
   0   0 -13   60.67  68.218   1
   0   0  14  43756. 1278.76   1
   0   0  14  44585. 1273.94   1
   0   0 -14  42734. 1283.57   1
   0   0 -14  45217. 1284.11   1
   0   0  15   38.81  63.296   1
   0   0  15  142.64  81.969   1
   0   0 -15    1.66  70.091   1
   0   0 -15   14.21  53.317   1
   0   0  16 117496. 3187.80   1
   0   0  16 116640. 3135.90   1
   0   0 -16 113644. 3047.08   1
   0   0 -16 115944. 3138.57   1
   0   0  17   34.12  63.670   1
   0   0 -17  -24.71  63.938   1
   0   0  18  76137. 2143.93   1
   0   0  18  75495. 2105.94   1
   0   0 -18  76190. 2144.46   1
   0   0 -18  72873. 2023.01   1
   0   0  19    4.02  78.866   1
   0   0  19   45.08  89.245   1
   0   0 -19    0.72  84.163  -1
   0   0 -19   30.82  70.733   1
   0   0  20  48999. 1471.91   1
   0   0  20  49834. 1490.10   1
   0   0 -20  48941. 1455.32   1
   0   0 -20  47533. 1396.47   1
   0   0  21 -109.90  96.148   1
   0   0  21   -7.17  78.973   1
   0   0 -21  -39.77  71.429   1
   0   0 -21 -108.94  85.393   1
   0   0  22  24184. 843.766   1
   0   0 -22  24912. 843.766  -1
   0   0  23  -70.73  98.288   1
   0   0 -23  -57.14 106.741   1
   0   0  24  14195. 591.225   1
   0   0 -24  13125. 543.071   1
   0   0 -24  14007. 577.849   1
   0   0  25 -103.69 110.273   1
   0   0 -25  -40.02  95.238   1
   0   0 -25  -77.42 106.741   1
   0   0  26  28668. 1011.23   1
   0   0 -26  28256. 983.413   1
   0   0 -26  26683. 930.978   1
   0  -1   0  387.48  40.160   1
   0  -1   0  351.04  39.572   1
   0   1   0    0.98 116.961   1
   0   1   0  382.02  40.305   1
   0   1   1  -43.55  29.433   1
   0  -1   1   -9.93  23.398   1
   0  -1   1   -7.30  23.954   1
   0   1  -1   10.79  24.173   1
   0   1  -1   -9.98  21.808   1
   0   1   2  25960. 711.610   1
   0  -1   2  24666. 670.411   1
   0  -1   2  27860. 754.948   1
   0  -1  -2  26517. 730.336   1
   0   1  -2  26683. 720.170   1
   0   1  -2  25950. 704.654   1
   0   1   3   62.23  41.375   1
   0   1   3   13.93  38.074   1
   0  -1   3   26.09  33.456   1
   0  -1  -3   97.16  44.280   1
   0  -1  -3   83.79  41.455   1
   0   1  -3   -8.21  29.829   1
   0   1   4 275762. 7100.05   1
   0   1   4 283360. 7298.01   1
   0  -1   4 279454. 7185.65   1
   0  -1  -4 287159. 7388.97   1
   0  -1  -4 277100. 7137.50   1
   0   1  -4 275976. 7094.70   1
   0   1   5   33.93  41.691   1
   0   1   5   87.11  45.998   1
   0  -1   5   30.45  29.064   1
   0  -1   5   28.68  38.127   1
   0  -1  -5   30.45  44.842   1
   0  -1  -5   64.90  44.339   1
   0   1  -5  -20.72  30.653   1
   0   1  -5    9.19  27.796   1
   0   1   6  27539. 789.726   1
   0   1   6  27544. 791.867   1
   0  -1   6  27143. 762.439   1
   0  -1   6  27994. 773.140   1
   0  -1  -6  30251. 859.282   1
   0  -1  -6  30021. 855.002   1
   0   1  -6  29187. 808.988   1
   0   1  -6  28657. 788.121   1
   0   1   7  135.58  59.818   1
   0  -1   7  102.84  43.312   1
   0  -1   7  240.50  54.682   1
   0  -1  -7   82.18  56.661   1
   0   1  -7   60.94  38.561   1
   0   1   8  60407. 1653.29   1
   0   1   8  61263. 1676.83   1
   0  -1   8  61744. 1673.09   1
   0  -1   8  63189. 1706.79   1
   0  -1  -8  61209. 1673.62   1
   0  -1  -8  60888. 1667.74   1
   0   1  -8  58106. 1561.80   1
   0   1  -8  59711. 1608.88   1
   0   1   9  653.29  97.111   1
   0  -1  -9  666.13  95.399   1
   0   1  10  16421. 544.676   1
   0   1  10  17137. 555.377   1
   0  -1  10  16699. 532.637   1
   0  -1  10  17325. 546.816   1
   0   1 -10  17442. 555.912   1
   0   1 -10  16517. 514.874   1
   0   1  11  137.61  76.030   1
   0   1  11  359.18  85.928  -1
   0  -1  11  359.87  81.273   1
   0  -1 -11  281.33  81.487   1
   0   1  12  16255. 559.657   1
   0   1  12  16849. 564.472   1
   0  -1  12  16217. 535.045   1
   0  -1  12  16576. 554.842   1
   0  -1 -12  15778. 545.211   1
   0  -1 -12  16041. 541.465  -1
   0   1 -12  15912. 543.606   1
   0   1 -12  15928. 516.746   1
   0   1  13  441.14  93.579   1
   0   1  13  154.90  77.956   1
   0  -1  13  207.33  83.467   1
   0  -1 -13  107.22  80.578   1
   0   1 -13  299.14  72.285   1
   0   1 -13  492.29 105.725   1
   0   1  14  11610. 450.722   1
   0   1  14  11054. 417.549   1
   0  -1  14  10819. 410.219   1
   0  -1  14  11273. 435.473   1
   0  -1 -14  11509. 450.133   1
   0  -1 -14  11418. 431.246   1
   0   1 -14  11161. 443.017   1
   0   1 -14  11252. 410.647   1
   0  -1  15   12.97  74.157   1
   0  -1  15  215.03  95.292   1
   0  -1 -15  448.05 102.461   1
   0   1 -15  244.46  99.732   1
   0   1 -15  128.68  66.667   1
   0   1  16  440.98 117.870  -1
   0   1  16  467.63  92.509   1
   0  -1  16  422.10  96.094   1
   0  -1  16  343.77 101.391   1
   0  -1 -16  372.77 103.745   1
   0  -1 -16  497.22  94.649   1
   0   1 -16  530.60  92.456   1
   0   1 -16  391.76 113.001   1
   0   1  17  267.63 110.968  -1
   0  -1  17  454.41 110.701   1
   0  -1  17   31.62  94.168   1
   0  -1 -17  103.16  95.345   1
   0   1 -17  131.46 109.898   1
   0   1  18  983.41 127.876   1
   0   1  18  780.10 139.219   1
   0  -1  18 1040.13 143.553   1
   0  -1 -18  868.38 141.573   1
   0  -1 -18  777.42 116.105   1
   0   1 -18  939.00 122.097   1
   0   1  19  351.47 112.841   1
   0   1  19  310.11 117.924   1
   0  -1  19   54.31  98.341   1
   0  -1 -19  414.55 106.206   1
   0  -1 -19  190.37 101.123   1
   0   1 -19  -11.72  95.613   1
   0   1  20 2301.23 217.496   1
   0  -1  20 2808.45 235.527   1
   0  -1  20 2566.08 224.344   1
   0  -1 -20 2695.56 219.903   1
   0   1 -20 2661.85 202.300   1
   0   1 -20 2666.66 216.105   1
   0   1  21  -37.89  96.576   1
   0   1  21   85.77  89.353   1
   0  -1  21  235.31 116.961   1
   0  -1  21   69.07  95.292   1
   0  -1 -21  211.40 105.939   1
   0  -1 -21  153.13  85.661   1
   0   1 -21  224.18 105.083   1
   0   1 -21  126.59 104.066   1
   0   1  22 3335.47 248.528   1
   0   1  22 3298.02 268.914   1
   0  -1  22 3698.23 264.740   1
   0  -1  22 3670.94 280.043   1
   0  -1 -22 4178.17 283.948   1
   0  -1 -22 3784.91 247.137   1
   0   1 -22 3690.74 253.130   1
   0   1 -22 3945.96 260.995   1
   0   1  23  262.12 123.114   1
   0   1  23   38.62 101.498   1
   0  -1  23  109.63 140.984  -1
   0  -1  23  -46.04 109.952   1
   0  -1 -23  114.13 112.841   1
   0  -1 -23  198.93 100.000   1
   0   1 -23   59.28  91.332   1
   0   1 -23  146.76 110.273   1
   0   1  24 1138.04 167.844  -1
   0   1  24 1051.90 186.142   1
   0  -1  24 1415.73 183.306   1
   0  -1  24  990.90 176.886   1
   0  -1 -24 1279.83 188.710   1
   0  -1 -24 1173.35 158.052   1
   0   1 -24 1295.34 186.945   1
   0   1 -24 1202.78 172.605   1
   0   1  25   -6.29 136.650   1
   0   1  25  298.61 137.667   1
   0  -1  25  175.12 119.743   1
   0  -1  25  107.87 145.104   1
   0  -1 -25  -50.26 126.217   1
   0  -1 -25   53.50 104.548   1
   0   1 -25  187.16 130.497   1
   0   1 -25   91.39 120.385   1
   0   1  26  589.08 167.630   1
   0   1  26  460.83 172.177   1
   0  -1  26  567.68 158.427   1
   0  -1  26  233.44 142.857  -1
   0  -1 -26  360.41 126.324   1
   0  -1 -26  462.06 157.838   1
   0   1 -26  414.71 135.794   1
   0   1 -26  378.28 145.853  -1
   0  -2   0 167469. 4349.92   1
   0  -2   0 168593. 4385.76   1
   0   2   0 174960. 4556.98   1
   0   2   0 161316. 4194.22   1
   0   2   1   48.39  53.558  -1
   0   2   1   26.43  47.961   1
   0  -2   1   15.56  46.030   1
   0  -2   1   88.92  47.030   1
   0  -2  -1  -33.86  51.873   1
   0  -2  -1 -121.13  37.132  -1
   0   2  -1  -26.92  48.791   1
   0   2  -1  -24.80  46.324   1
   0   2   2 999464.  25580.   1
   0   2   2 966826.  24746.   1
   0  -2   2 999999.  25575.   1
   0  -2   2 991438.  25350.   1
   0  -2  -2 994114.  25447.   1
   0  -2  -2 971107.  24858.   1
   0   2  -2 990368.  25329.   1
   0   2  -2 986088.  25217.   1
   0   2   3   46.12  54.575   1
   0   2   3  -11.06  57.036   1
   0  -2   3   59.76  49.176   1
   0  -2   3   69.29  46.137   1
   0  -2  -3  -51.56  52.247   1
   0  -2  -3    9.32  57.143   1
   0   2  -3   26.28  47.694   1
   0   2  -3    8.80  47.983   1
   0   2   4 714820.  18341.   1
   0  -2   4 703049.  18015.  -1
   0  -2   4 738362.  18919.   1
   0  -2  -4 724451.  18582.   1
   0   2  -4 730871.  18721.   1
   0   2  -4 700374.  17951.   1
   0   2   5  113.59  66.346   1
   0   2   5   59.18  56.394   1
   0  -2   5   18.46  49.936   1
   0  -2   5   76.08  48.181   1
   0  -2  -5  -13.79  53.349  -1
   0  -2  -5  126.22  63.617   1
   0   2  -5   65.97  46.169   1
   0   2  -5   89.14  47.084   1
   0   2   6 180310. 4722.31   1
   0   2   6 176672. 4626.00   1
   0  -2   6 174585. 4551.09   1
   0  -2   6 176886. 4594.43   1
   0  -2  -6 169716. 4447.83   1
   0  -2  -6 175869. 4603.53   1
   0   2  -6 163510. 4259.49   1
   0   2  -6 173248. 4512.57   1
   0   2   7   64.90  59.765   1
   0   2   7   45.26  55.324   1
   0  -2   7   18.49  39.219   1
   0  -2  -7  114.23  63.189   1
   0  -2  -7  -16.27  51.573   1
   0   2  -7   23.39  38.432   1
   0   2   8 220064. 5757.08   1
   0   2   8 216372. 5660.78   1
   0  -2   8 214125. 5548.42   1
   0  -2  -8 212627. 5564.47   1
   0  -2  -8 212306. 5553.77   1
   0   2  -8 223114. 5783.84   1
   0   2   9  132.74  72.927   1
   0   2   9  111.88  72.071   1
   0  -2   9   59.98  45.040   1
   0  -2   9  209.10  65.918   1
   0  -2  -9   23.34  58.534   1
   0  -2  -9   11.46  57.571   1
   0   2  10 141412. 3770.46   1
   0   2  10 143767. 3833.06   1
   0  -2  10 134885. 3545.74   1
   0  -2  10 134992. 3582.66   1
   0  -2 -10 139861. 3724.98   1
   0  -2 -10 147993. 3934.72   1
   0   2 -10 137025. 3620.11   1
   0   2 -10 147619. 3874.26   1
   0   2  11   -9.98  62.493   1
   0   2  11   66.19  65.382   1
   0  -2  11   34.82  49.695   1
   0  -2  11  102.94  64.580   1
   0  -2 -11   33.17  66.132   1
   0  -2 -11  -17.51  64.366   1
   0   2 -11   56.29  52.477   1
   0   2 -11   -7.86  43.290   1
   0   2  12  91279. 2510.43   1
   0   2  12  95077. 2606.20   1
   0  -2  12  89567. 2443.55   1
   0  -2 -12  96469. 2632.42  -1
   0  -2 -12  94649. 2588.01  -1
   0   2 -12  97913. 2637.24   1
   0   2 -12  92884. 2512.04   1
   0   2  13  287.48  92.456  -1
   0  -2  13   78.44  63.403  -1
   0  -2  13  175.71  83.788   1
   0  -2 -13  107.92  80.524   1
   0   2 -13   73.41  68.967   1
   0   2  14  64419. 1840.55   1
   0   2  14  64526. 1829.85   1
   0  -2  14  65061. 1837.88  -1
   0  -2  14  63831. 1788.12   1
   0  -2 -14  64954. 1851.26   1
   0  -2 -14  66827. 1892.99   1
   0   2 -14  64687. 1806.85  -1
   0   2 -14  64526. 1816.48   1
   0   2  15  193.79  99.090   1
   0  -2  15   47.50  92.509   1
   0  -2 -15  246.17 100.214   1
   0   2 -15  112.36  93.419   1
   0   2  16  75120. 2132.69   1
   0   2  16  79775. 2232.74   1
   0  -2  16  78652. 2197.96   1
   0  -2  16  75067. 2115.57   1
   0  -2 -16  72766. 2067.95   1
   0  -2 -16  75602. 2130.55   1
   0   2 -16  74157. 2100.05   1
   0   2  17   19.53  97.057   1
   0   2  17   84.11  85.286   1
   0  -2  17  164.21 106.206   1
   0  -2  17  107.97  88.175   1
   0  -2 -17   10.20  86.303   1
   0  -2 -17  305.83 101.391   1
   0   2 -17   30.36  74.853   1
   0   2 -17  118.51 102.996   1
   0   2  18 111129. 3078.11   1
   0  -2  18 110647. 3046.01   1
   0  -2 -18 118031. 3244.51   1
   0   2 -18 111771. 3047.62   1
   0   2  19  256.98  99.732  -1
   0   2  19  110.01 111.182   1
   0  -2  19  127.93  99.839   1
   0  -2 -19  -24.98  88.015   1
   0  -2 -19  246.76  95.880   1
   0   2 -19   53.01  83.199   1
   0   2 -19  113.59 117.710   1
   0   2  20  25538. 896.735   1
   0   2  20  25195. 843.766  -1
   0  -2  20  24024. 837.880   1
   0  -2  20  24093. 844.301   1
   0  -2 -20  26886. 882.824   1
   0  -2 -20  25254. 866.773   1
   0   2 -20  27025. 934.188   1
   0   2 -20  26485. 876.939   1
   0   2  21   68.33  89.834   1
   0   2  21  193.04 112.787   1
   0  -2  21  155.22 106.581   1
   0  -2  21   -9.38 101.766   1
   0  -2 -21  139.17 102.729   1
   0  -2 -21  219.05 100.107   1
   0   2 -21   96.20  89.406   1
   0   2 -21  -91.60  89.727   1
   0   2  22 4795.07 327.608   1
   0   2  22 5398.60 310.701   1
   0  -2  22 5037.98 316.479  -1
   0  -2  22 4890.31 302.300   1
   0  -2 -22 5128.94 292.295   1
   0  -2 -22 4433.38 303.370   1
   0   2 -22 5026.21 297.431   1
   0   2 -22 4634.02 291.011   1
   0   2  23  272.55 108.882   1
   0   2  23   36.23 120.278   1
   0  -2  23   53.11 107.758   1
   0  -2  23   13.10 108.989  -1
   0  -2 -23   14.31  87.694   1
   0  -2 -23  147.40 113.751   1
   0   2 -23  -28.01  82.557   1
   0   2 -23  -18.89 100.802   1
   0   2  24  23933. 858.212  -1
   0   2  24  24141. 910.111   1
   0  -2  24  25468. 875.869   1
   0  -2  24  25292. 891.920   1
   0  -2 -24  25329. 913.857   1
   0  -2 -24  24141. 836.810  -1
   0   2 -24  24468. 846.976   1
   0   2 -24  24018. 825.039   1
   0   2  25 -142.75 137.881   1
   0   2  25  110.49 104.708   1
   0  -2  25  102.73 113.376   1
   0  -2  25 -107.70 111.503   1
   0  -2 -25   11.72  92.670   1
   0   2 -25  -46.86 108.079   1
   0   2 -25   87.32 103.103   1
   0   2  26  14457. 634.563   1
   0  -2 -26  13686. 576.243   1
   0   2 -26  12681. 534.831   1
   0   2 -26  13312. 551.631   1
   0  -3   0 6923.48 283.413   1
   0  -3   0 7934.72 307.758   1
   0   3   0 7453.18 295.291   1
   0   3   0 8073.83 323.809   1
   0   3   1   40.29  54.575   1
   0   3   1  178.87  75.816  -1
   0  -3   1   -9.25  57.196  -1
   0  -3   1  -42.58  58.106   1
   0  -3  -1   -1.19  60.835  -1
   0  -3  -1   40.55  63.242   1
   0   3  -1   55.70  63.938   1
   0   3  -1  -18.16  70.893   1
   0   3   2  26271. 794.542   1
   0   3   2  28807. 863.027   1
   0  -3   2  26517. 789.726   1
   0  -3   2  27089. 799.357   1
   0  -3  -2  26683. 806.313   1
   0  -3  -2  25805. 794.542   1
   0   3  -2  25233. 757.089   1
   0   3  -2  26956. 800.962   1
   0   3   3   48.49  73.783  -1
   0   3   3  -33.44  62.279   1
   0  -3   3   37.36  55.431   1
   0  -3   3   51.35  61.851   1
   0  -3  -3   71.27  74.532   1
   0  -3  -3   64.95  67.255   1
   0   3  -3   11.57  55.484   1
   0   3  -3  205.51  64.633   1
   0   3   4  69716. 1914.93   1
   0   3   4  73783. 2024.08   1
   0  -3   4  74532. 2021.93   1
   0  -3   4  69609. 1888.71   1
   0  -3  -4  72071. 1975.39   1
   0  -3  -4  72659. 1994.65   1
   0   3  -4  74157. 2005.35   1
   0   3  -4  74906. 2028.36   1
   0   3   5   59.18  69.770   1
   0   3   5   21.18  65.008   1
   0  -3   5  280.79  72.445   1
   0  -3  -5   82.93  71.536   1
   0  -3  -5  168.43  92.242   1
   0   3   6 218459. 5735.68   1
   0   3   6 208186. 5462.81   1
   0  -3   6 207651. 5420.01   1
   0  -3   6 218887. 5708.93   1
   0  -3  -6 219208. 5741.03   1
   0  -3  -6 217228. 5703.58   1
   0   3  -6 220706. 5757.08   1
   0   3  -6 215623. 5617.97   1
   0   3   7  129.05  78.438   1
   0   3   7   81.86  71.857   1
   0  -3  -7  291.06  87.533   1
   0  -3  -7  342.32  94.756   1
   0   3   8 3121.45 197.913   1
   0   3   8 2869.45 196.361   1
   0  -3   8 3062.60 178.919   1
   0  -3   8 3273.94 174.692   1
   0  -3  -9  441.68 105.671   1
   0  -3  -9  194.49  84.484   1
   0   3  -9  436.49  81.273   1
   0   3  10  75869. 2127.87   1
   0  -3  10  73034. 1978.60   1
   0  -3  10  73622. 2028.36   1
   0  -3 -10  73462. 2057.78   1
   0   3 -10  71964. 1973.25   1
   0   3 -10  70465. 1914.93   1
   0   3  11   74.32  96.469   1
   0  -3  11  463.24 100.321   1
   0  -3  11  241.68  75.120   1
   0  -3 -11  251.47  92.616   1
   0   3 -11  414.77  82.504   1
   0   3  12  65704. 1892.45   1
   0   3  12  66720. 1913.32   1
   0  -3  12  67148. 1844.83   1
   0  -3  12  63991. 1798.29   1
   0  -3 -12  61637. 1771.00   1
   0  -3 -12  64580. 1848.58   1
   0   3 -12  63724. 1755.48   1
   0   3 -12  62707. 1750.67   1
   0   3  13  233.33 102.140   1
   0   3  13  -42.66  71.696   1
   0  -3  13  122.20  67.790   1
   0  -3  13   66.35  79.401   1
   0  -3 -13   19.75  81.755   1
   0  -3 -13  240.72  92.991   1
   0   3 -13  176.67  73.569   1
   0   3 -13  204.39  76.886   1
   0   3  14  53135. 1579.99   1
   0   3  14  52857. 1574.10  -1
   0  -3  14  54040. 1535.04   1
   0  -3  14  53462. 1546.28   1
   0  -3 -14  52525. 1555.38   1
   0  -3 -14  53986. 1595.50   1
   0   3 -14  50203. 1443.55   1
   0   3 -14  50123. 1436.60   1
   0   3  15   82.93 103.317   1
   0  -3  15  122.20  93.151   1
   0  -3  15  227.88  94.221   1
   0  -3 -15   52.67  96.362   1
   0   3 -15  242.75  82.985   1
   0   3 -15  234.19  96.094   1
   0   3  16  16196. 633.493   1
   0   3  16  17255. 658.105   1
   0  -3  16  16897. 628.143   1
   0  -3  16  16838. 612.091   1
   0  -3 -16  17234. 653.825   1
   0  -3 -16  16806. 636.168   1
   0   3 -16  16255. 577.313   1
   0  -3  17  267.74 117.549   1
   0  -3 -17  252.38 116.586   1
   0   3 -17  281.33  94.810   1
   0   3  18 6367.03 352.327   1
   0   3  18 6693.41 372.177   1
   0  -3  18 6254.68 332.905   1
   0  -3 -18 6313.53 344.943   1
   0  -3 -18 5634.02 330.444   1
   0   3 -18 6500.80 317.977   1
   0   3 -18 5714.28 336.757   1
   0   3  19  392.24 125.736   1
   0  -3  19  157.89 100.642   1
   0  -3  19  197.16 130.497   1
   0  -3 -19  366.51 124.344   1
   0  -3 -19   99.95  94.970   1
   0   3 -19   -8.41  78.224  -1
   0   3 -19  500.05 147.779   1
   0   3  20 3164.26 245.960   1
   0   3  20 2989.30 265.757   1
   0  -3  20 2725.52 228.036   1
   0  -3  20 2912.25 253.451   1
   0  -3 -20 3330.65 249.652   1
   0  -3 -20 2934.19 259.443   1
   0   3 -20 3333.86 284.109   1
   0   3 -20 2904.76 212.841   1
   0   3  21  198.77 109.256   1
   0   3  21   13.88 106.313   1
   0  -3  21   -2.84 109.791   1
   0  -3  21  -27.73  95.399   1
   0  -3 -21   51.48  88.389   1
   0  -3 -21    3.61 107.544   1
   0   3 -21   -3.67 124.291   1
   0   3 -21   54.20  82.718   1
   0   3  22  20011. 730.871   1
   0  -3  22  19588. 731.406   1
   0  -3  22  18384. 690.208   1
   0  -3 -22  19588. 718.030   1
   0   3 -22  20551. 795.077   1
   0   3 -22  19486. 696.629   1
   0   3  23   81.01 127.234   1
   0   3  23   59.18  99.411   1
   0  -3  23  136.49 118.405   1
   0  -3  23  187.27 111.236   1
   0  -3 -23  104.87 104.441   1
   0  -3 -23 -159.50 114.553   1
   0   3 -23  -62.87  94.275   1
   0   3 -23   31.24  89.781  -1
   0   3  24 3913.32 336.329   1
   0   3  24 3749.06 288.817   1
   0  -3  24 3764.58 284.965   1
   0  -3  24 3626.00 283.734   1
   0  -3 -24 3959.87 284.216   1
   0  -3 -24 3256.28 289.352   1
   0   3 -24 4027.82 278.277   1
   0   3 -24 3889.24 290.422   1
   0   3  25  -38.95 141.359   1
   0   3  25  204.07 129.748   1
   0  -3  25   80.42 110.433   1
   0  -3  25   97.16 123.809   1
   0  -3 -25  511.24 141.252   1
   0  -3 -25  199.89 145.425   1
   0   3 -25  267.58 130.337   1
   0   3 -25   90.53 106.741   1
   0   3  26 7918.67 462.065   1
   0   3  26 7747.45 494.970   1
   0  -3 -26 8298.55 468.325   1
   0  -4   0 5341.89 262.065   1
   0  -4   0 4899.41 249.224   1
   0   4   0 5478.86 270.198   1
   0   4   0 5284.64 268.486  -1
   0   4   1  -83.04  43.408   1
   0   4   1   67.79  66.078   1
   0  -4   1   -6.57  65.490   1
   0  -4  -1  -15.81  72.071   1
   0  -4  -1  102.51  69.235   1
   0   4  -1   27.65  61.156  -1
   0   4   2 110968. 2999.46   1
   0   4   2 116907. 3153.55   1
   0  -4   2 116319. 3117.17   1
   0  -4   2 111931. 3012.84   1
   0  -4  -2 113804. 3089.35   1
   0  -4  -2 118833. 3199.03   1
   0   4  -2 113001. 3039.06   1
   0   4  -2 115677. 3102.73   1
   0   4   3   12.97  84.644   1
   0   4   3  154.68  84.163   1
   0  -4   3  270.14  87.319   1
   0  -4  -3  111.13  88.015   1
   0  -4  -3   66.02  81.220   1
   0   4  -3  218.89  85.607   1
   0   4   4  57036. 1636.17   1
   0   4   4  53879. 1543.60   1
   0  -4   4  55431. 1569.82   1
   0  -4   4  58320. 1632.96   1
   0  -4  -4  55163. 1579.99   1
   0  -4  -4  54842. 1574.64   1
   0   4  -4  56715. 1598.18   1
   0   4  -4  54949. 1553.24   1
   0   4   5  195.77  97.111   1
   0   4   5   63.08  86.249   1
   0  -4   5  413.00  97.004   1
   0  -4  -5  159.82  90.958   1
   0  -4  -5  283.52  95.399   1
   0   4   6  87801. 2420.54   1
   0  -4   6  85661. 2338.15   1
   0  -4   6  84270. 2311.93   1
   0  -4  -6  81862. 2268.06   1
   0   4  -6  79187. 2182.45   1
   0   4  -6  84644. 2311.39   1
   0   4   7   17.93  77.956   1
   0  -4   7   82.02  78.063   1
   0  -4   7   75.71  79.347   1
   0  -4  -7   53.32  72.178   1
   0   4  -7  343.55  91.065   1
   0   4  -7  248.15  80.043   1
   0   4   8 155110. 4150.34   1
   0   4   8 150669. 4056.18   1
   0  -4   8 148957. 3955.05   1
   0  -4   8 148475. 3948.63   1
   0  -4  -8 152167. 4079.18  -1
   0  -4  -8 151846. 4078.11   1
   0   4  -8 153504. 4074.37   1
   0   4  -8 148528. 3959.87   1
   0   4   9  -23.14  70.198   1
   0   4   9   22.61  74.211   1
   0  -4   9   71.96  65.490   1
   0  -4   9   51.52  52.274   1
   0  -4  -9   99.79  75.869   1
   0  -4  -9  -11.92  71.696   1
   0   4  -9  -13.98  59.336  -1
   0   4  -9  -37.04  57.464   1
   0   4  10  50289. 1500.27   1
   0  -4  10  53558. 1538.79   1
   0  -4  10  52745. 1490.10   1
   0  -4 -10  53665. 1574.64   1
   0  -4 -10  54093. 1594.97   1
   0   4 -10  55110. 1562.87   1
   0   4 -10  56019. 1588.01   1
   0   4  11   40.18  82.825   1
   0   4  11    4.06  71.482   1
   0  -4  11   91.39  73.408   1
   0  -4  11    8.85  51.049   1
   0  -4 -11   35.74  94.489   1
   0  -4 -11   23.09  79.294   1
   0   4 -11   51.19  55.859   1
   0   4 -11   60.83  63.563   1
   0   4  12  66988. 1945.42   1
   0  -4  12  72499. 1990.37   1
   0  -4  12  71214. 2000.00   1
   0  -4 -12  69984. 2011.23  -1
   0   4 -12  70679. 1968.97   1
   0   4 -12  68646. 1897.80   1
   0   4  13   57.09 111.396   1
   0   4  13  163.67 125.575   1
   0  -4  13  138.68  89.513   1
   0  -4 -13  119.05  89.781   1
   0  -4 -13  103.64 115.302   1
   0   4 -13  162.92  79.401   1
   0   4  14  39791. 1259.50   1
   0   4  14  40374. 1294.81   1
   0  -4  14  40851. 1232.21   1
   0  -4 -14  38197. 1214.02   1
   0  -4 -14  40647. 1273.41   1
   0   4 -14  40524. 1208.67   1
   0   4  15  361.53 140.449   1
   0   4  15  239.97 121.402   1
   0  -4  15  219.15  97.753   1
   0  -4 -15  216.80 119.850   1
   0  -4 -15  179.13 116.854   1
   0   4 -15  125.20  80.257   1
   0   4 -15  333.81 104.120   1
   0   4  16  24981. 902.621   1
   0   4  16  25388. 898.875   1
   0  -4  16  25768. 837.345   1
   0  -4  16  25559. 850.186   1
   0  -4 -16  26565. 926.163  -1
   0  -4 -16  25372. 886.569   1
   0   4 -16  25441. 822.364   1
   0   4 -16  25896. 839.485   1
   0   4  17  217.98 131.140   1
   0  -4  17  197.54 100.695   1
   0  -4  17  282.13 106.848   1
   0  -4 -17  368.49 126.110   1
   0  -4 -17  279.24 117.817   1
   0   4 -17  161.90 103.745   1
   0   4 -17   27.50  76.244   1
   0   4  18  17785. 710.540   1
   0   4  18  17667. 706.259   1
   0  -4  18  17887. 661.316   1
   0  -4  18  18769. 686.463   1
   0  -4 -18  17352. 688.068   1
   0  -4 -18  16891. 678.437  -1
   0   4 -18  16913. 638.844   1
   0   4 -18  16790. 607.811   1
   0   4  19  191.87 123.007   1
   0  -4 -19  150.94 124.505   1
   0   4 -19   84.70  82.771   1
   0   4 -19  224.45 136.008   1
   0   4  20  19304. 757.624   1
   0   4  20  16346. 695.023   1
   0  -4  20  16624. 662.386   1
   0  -4  20  17464. 667.736   1
   0  -4 -20  17673. 697.699   1
   0  -4 -20  17833. 717.495   1
   0   4 -20  16934. 623.862   1
   0   4 -20  17154. 689.138   1
   0   4  21   29.02 124.558   1
   0  -4  21  192.51 156.982   1
   0  -4  21  209.31 124.291  -1
   0  -4 -21  567.68 153.183   1
   0  -4 -21 -126.22 104.762   1
   0   4 -21   99.63 168.539   1
   0   4 -21   78.01  94.649  -1
   0   4  22  23585. 852.327   1
   0   4  22  23676. 908.506   1
   0  -4  22  22825. 842.161   1
   0  -4  22  21771. 789.726   1
   0  -4 -22  22311. 842.161   1
   0  -4 -22  24617. 890.315   1
   0   4 -22  24061. 915.462   1
   0   4 -22  21316. 756.554   1
   0   4  23 -100.75 135.420   1
   0  -4  23  -87.59 131.300   1
   0  -4  23   99.46 112.306   1
   0  -4 -23   80.74 127.234  -1
   0   4 -23   37.72 159.176   1
   0   4 -23   -2.65  92.456   1
   0   4  24 2746.39 299.839   1
   0   4  24 3368.11 281.915   1
   0  -4  24 3451.04 289.406   1
   0  -4  24 3482.61 290.262   1
   0  -4 -24 2506.15 273.515   1
   0  -4 -24 3100.05 260.941   1
   0   4 -24 2722.31 236.115   1
   0   4 -24 2712.68 311.664   1
   0   4  25  165.22 118.191   1
   0   4  25 -109.04 163.456   1
   0  -4  25   -1.67 126.217   1
   0  -4  25  118.99 130.230   1
   0  -4 -25   25.84 107.919   1
   0  -4 -25   47.78 136.062   1
   0   4 -25    0.82 124.077   1
   0   4 -25   -8.58 115.035   1
   0   4  26 5762.43 457.784   1
   0   4  26 6506.15 408.346   1
   0  -4 -26 5462.81 405.618   1
   0  -4 -26 6409.84 385.018   1
   0  -5   0 3438.73 224.933   1
   0   5   0 3635.63 237.988   1
   0   5   1  -48.03 101.552   1
   0   5   1  205.72  82.878   1
   0  -5   1  -18.73  71.321   1
   0  -5  -1  161.74  98.662   1
   0  -5  -1   49.03  85.286   1
   0   5  -1  -50.58  75.388   1
   0   5   2 111075. 3036.38   1
   0   5   2 108935. 2995.18   1
   0  -5   2 111129. 3028.35   1
   0  -5  -2 111289. 3037.45   1
   0   5  -2 105992. 2891.38   1
   0   5   3   38.72  68.807   1
   0   5   3   38.73  79.775   1
   0  -5   3   38.86  66.667   1
   0  -5  -3  -19.80 102.515   1
   0  -5  -3   17.01  77.421   1
   0   5  -3   49.63  74.960   1
   0   5   4  50578. 1495.99   1
   0   5   4  46838. 1392.72   1
   0  -5   4  51332. 1499.73   1
   0  -5  -4  48347. 1442.48   1
   0  -5  -4  47095. 1402.35   1
   0   5  -4  47282. 1385.77   1
   0   5   5  118.78  85.340   1
   0   5   5  -54.09  77.635   1
   0  -5   5  -12.87  68.218   1
   0  -5  -5  123.97  73.890   1
   0  -5  -5   49.57  76.993   1
   0   5  -5  158.53  79.989   1
   0   5   6  85875. 2397.00   1
   0   5   6  89674. 2510.97   1
   0  -5   6  93793. 2613.16   1
   0  -5  -6  86998. 2438.73   1
   0  -5  -6  90048. 2512.04   1
   0   5  -6  87640. 2422.68   1
   0   5   7  -84.27  76.779   1
   0   5   7   58.69  85.554  -1
   0  -5   7   55.00  73.194   1
   0  -5  -7  128.30  88.282   1
   0  -5  -7  110.33  86.035   1
   0   5  -7   81.38  70.733   1
   0   5   8 102461. 2851.25   1
   0  -5   8 100802. 2767.25   1
   0  -5  -8 104120. 2886.03   1
   0   5  -8 104815. 2859.28   1
   0   5   9   -9.22  88.924   1
   0   5   9   38.37  83.521   1
   0  -5   9   98.13  79.508   1
   0  -5  -9  -43.99  78.973   1
   0  -5  -9   49.07  79.294   1
   0   5  -9   17.84  71.750   1
   0   5  -9   59.28  74.264   1
   0   5  10  37822. 1205.46   1
   0   5  10  36212. 1146.60   1
   0  -5  10  36849. 1135.90   1
   0  -5  10  35725. 1087.75  -1
   0  -5 -10  36549. 1162.12   1
   0  -5 -10  38138. 1197.97   1
   0   5 -10  35506. 1085.07   1
   0   5 -10  36800. 1136.97   1
   0   5  11  -98.66  83.467   1
   0   5  11   49.56  80.257   1
   0  -5  11  -71.05  81.006   1
   0  -5  11   10.20  63.777   1
   0  -5 -11   16.46 103.692   1
   0  -5 -11   52.22 100.428   1
   0   5 -11   58.16  77.153   1
   0   5 -11   45.42  76.725   1
   0   5  12 143125. 3920.81   1
   0   5  12 148850. 4079.18   1
   0  -5  12 146549. 3952.38   1
   0  -5  12 144730. 3859.28   1
   0  -5 -12 142696. 3893.52   1
   0  -5 -12 142322. 3888.17   1
   0   5 -12 147458. 3957.73   1
   0   5 -12 142804. 3839.48   1
   0   5  13   33.54 108.026   1
   0   5  13  -69.07 104.922   1
   0  -5  13  158.75  85.554   1
   0  -5  13   41.89  87.961   1
   0  -5 -13  138.20 102.996   1
   0  -5 -13   18.57 102.782   1
   0   5 -13   39.04  79.615   1
   0   5 -13  122.47  78.866   1
   0   5  14 159818. 4382.55   1
   0   5  14 155431. 4251.47   1
   0  -5  14 156501. 4219.90   1
   0  -5  14 159443. 4236.49   1
   0  -5 -14 166185. 4514.71   1
   0  -5 -14 156180. 4249.33   1
   0   5 -14 167416. 4452.64   1
   0   5 -14 161637. 4329.05   1
   0   5  15   57.30 111.450   1
   0   5  15  -19.53 115.944   1
   0  -5  15  194.54  94.596   1
   0  -5  15   66.29  92.456   1
   0  -5 -15  184.64 108.828   1
   0  -5 -15   -3.59 129.267   1
   0   5 -15   -9.87  80.257   1
   0   5 -15  -23.54  75.067   1
   0   5  16 1102.73 192.028   1
   0  -5  16 1339.22 170.572   1
   0  -5 -16 1827.71 214.446   1
   0   5 -16 1373.46 157.196   1
   0   5 -16 1559.12 164.205  -1
   0   5  17  261.74 131.354   1
   0   5  17   47.51 102.622   1
   0  -5  17 -101.44  76.832   1
   0  -5  17   50.03  95.666   1
   0  -5 -17    2.88 102.301   1
   0  -5 -17 -155.32 110.380   1
   0   5 -17    3.18  88.496   1
   0   5  18  775.82 174.906   1
   0   5  18  881.22 171.642   1
   0  -5  18  927.77 150.187   1
   0  -5 -18 1424.82 201.498   1
   0   5  19   36.77 111.396   1
   0   5  19  214.98 140.342   1
   0  -5  19  206.90 110.701   1
   0  -5 -19  239.65 131.996   1
   0  -5 -19  150.08 113.216   1
   0   5 -19  252.97 123.114   1
   0   5  20 7239.16 428.089   1
   0  -5  20 7298.01 404.387   1
   0  -5 -20 6094.16 380.149   1
   0   5 -20 7051.89 400.963   1
   0   5 -20 6297.48 348.689   1
   0   5  21  -27.61 133.226   1
   0   5  21  358.64 148.903   1
   0  -5  21   47.22 119.101   1
   0  -5  21  334.46 161.049   1
   0  -5 -21  389.99 145.639  -1
   0  -5 -21  296.36 141.787   1
   0   5 -21  137.51  93.419   1
   0   5 -21  332.21 176.030   1
   0   5  22  19379. 805.778   1
   0   5  22  19898. 802.567   1
   0  -5  22  18989. 767.254   1
   0  -5  22  19470. 787.586   1
   0  -5 -22  18791. 760.834   1
   0  -5 -22  18818. 760.834   1
   0   5 -22  20070. 821.294   1
   0   5 -22  19556. 715.355   1
   0   5  23  283.63 131.514   1
   0   5  23  -41.43 157.571   1
   0  -5  23  -22.63 146.709   1
   0  -5 -23   81.27 129.320   1
   0  -5 -23   -9.79 114.232   1
   0   5 -23   10.60 100.107   1
   0   5 -23  281.06 180.471   1
   0   5  24  24532. 988.228   1
   0   5  24  24890. 913.857   1
   0  -5  24  26383. 983.948   1
   0  -5 -24  26265. 970.036   1
   0  -5 -24  25821. 937.934   1
   0   5 -24  24762. 993.043   1
   0   5  25   27.43 113.697   1
   0  -5 -25  165.22 126.752   1
   0   5 -25    2.58 5505.61   1
   0   5  26 1226.86 315.623   1
   0   5  26 1799.89 264.312   1
   0  -5 -26 1583.73 244.409   1
   0  -5 -26 2118.24 240.717   1
   0  -6   0 4467.62 267.201   1
   0  -6   0 4590.15 283.520   1
   0   6   0 5009.09 295.077   1
   0   6   0 4184.59 268.432   1
   0   6   1   89.41  74.478   1
   0  -6   1  145.32  81.006   1
   0  -6   1  -40.70  71.482   1
   0  -6  -1  -17.26  76.244   1
   0   6  -1  -23.14  80.685   1
   0   6  -1   12.57  80.685   1
   0   6   2  13167. 534.724   1
   0  -6   2  13050. 528.410   1
   0  -6   2  13071. 514.392   1
   0  -6  -2  13028. 525.575   1
   0   6  -2  12616. 511.128   1
   0   6  -2  13900. 545.211   1
   0   6   3  317.28 112.359   1
   0  -6   3   44.66  74.050   1
   0  -6   3  -25.40  87.640   1
   0  -6  -3  134.62  98.074   1
   0   6  -3   49.38  85.179   1
   0   6  -3   -0.00 101.070  -1
   0   6   4  39005. 1224.72   1
   0   6   4  39839. 1244.51   1
   0  -6   4  39791. 1212.95   1
   0  -6   4  37389. 1170.14   1
   0  -6  -4  41193. 1285.18   1
   0  -6  -4  38523. 1203.32   1
   0   6  -4  39700. 1222.58   1
   0   6  -4  41338. 1265.92   1
   0   6   5    7.51  89.513   1
   0   6   5  170.73 103.103   1
   0  -6   5   71.21  89.406   1
   0  -6   5  -76.78  73.087   1
   0  -6  -5   56.29  89.406   1
   0  -6  -5  166.88  99.197   1
   0   6  -5  -60.19  92.509   1
   0   6  -5  -59.18  79.989   1
   0   6   6  10326. 455.216   1
   0   6   6  10321. 467.950   1
   0  -6   6  11332. 467.469   1
   0  -6   6  10423. 457.624   1
   0  -6  -6  10653. 473.408  -1
   0  -6  -6  11948. 509.737   1
   0   6  -6  11161. 463.081   1
   0   6  -6  11648. 484.965   1
   0   6   7  -65.81  89.995   1
   0   6   7   91.12  90.369   1
   0  -6   7 -125.63  83.949   1
   0  -6   7   15.26  88.336   1
   0  -6  -7  -20.64  97.967   1
   0  -6  -7   44.80  88.282   1
   0   6  -7   22.20  81.915   1
   0   6  -7   -6.99  81.594   1
   0   6   8  45136. 1406.63   1
   0   6   8  46367. 1414.66   1
   0  -6   8  44960. 1365.97   1
   0  -6   8  45292. 1363.29   1
   0  -6  -8  44954. 1395.40   1
   0  -6  -8  44098. 1368.64   1
   0   6  -8  42055. 1299.62   1
   0   6  -8  43119. 1308.72   1
   0   6   9  125.36  99.839   1
   0   6   9  -13.35  88.817   1
   0  -6   9   -8.48  73.676   1
   0  -6   9    9.81  84.377   1
   0  -6  -9  136.12 106.260   1
   0  -6  -9   -0.37  92.830   1
   0   6  -9   -4.73  73.676   1
   0   6  -9   23.70  83.681  -1
   0   6  10  79775. 2284.64   1
   0   6  10  78277. 2275.01   1
   0  -6  10  82611. 2319.42   1
   0  -6 -10  77582. 2243.44   1
   0  -6 -10  80524. 2311.93   1
   0   6 -10  74371. 2138.04   1
   0   6  11  118.62 107.865   1
   0   6  11  223.38 114.179   1
   0  -6  11  315.14 108.507   1
   0   6 -11  174.42 108.026   1
   0   6  12 7351.52 390.529   1
   0   6  12 6666.66 390.155   1
   0  -6  12 6361.68 324.879   1
   0  -6 -12 6923.48 394.114   1
   0  -6 -12 6318.88 369.395   1
   0   6 -12 6741.57 352.595  -1
   0   6  13  292.88 162.333   1
   0  -6  13  397.54 153.772   1
   0  -6 -13  251.58 146.763   1
   0   6 -13  314.87 120.546   1
   0   6  14  13660. 604.601   1
   0   6  14  13863. 630.283   1
   0  -6  14  13799. 573.568   1
   0  -6  14  14601. 544.676  -1
   0  -6 -14  13852. 605.136   1
   0  -6 -14  14371. 609.951   1
   0   6 -14  13317. 528.143   1
   0   6 -14  13831. 548.956   1
   0   6  15  132.85 134.457   1
   0   6  15   -3.06 106.741   1
   0  -6  15  187.37 111.503   1
   0  -6 -15  227.23 133.654   1
   0  -6 -15   35.18 111.878   1
   0   6 -15   28.27  86.624   1
   0   6  16 6441.94 396.361   1
   0   6  16 6035.31 405.297   1
   0  -6  16 5987.15 346.495   1
   0  -6  16 5644.72 300.374   1
   0  -6 -16 6773.67 408.346   1
   0  -6 -16 6554.30 389.834   1
   0   6 -16 7271.26 366.078   1
   0   6 -16 6254.68 321.562   1
   0   6  17  -70.68 110.433   1
   0  -6  17   22.50 107.009   1
   0  -6 -17    3.92 107.919   1
   0   6 -17    5.77  89.941   1
   0   6  18 4966.82 380.684   1
   0   6  18 4712.14 344.729   1
   0  -6 -18 4794.00 330.979   1
   0  -6 -18 5110.75 363.135   1
   0   6 -18 4964.15 300.642   1
   0   6 -18 5126.80 303.799   1
   0   6  19  -89.83 120.171   1
   0   6  19 -190.48 130.444   1
   0  -6  19  -22.80 104.280   1
   0  -6 -19   76.99 117.442   1
   0  -6 -19   83.09 110.273   1
   0   6 -19  348.31 116.533   1
   0   6 -19   50.14  86.035   1
   0   6  20 4281.43 365.382   1
   0   6  20 3966.82 337.881   1
   0  -6  20 4209.20 298.930   1
   0  -6  20 3704.65 284.323   1
   0  -6 -20 3849.65 315.248   1
   0  -6 -20 3909.04 324.398   1
   0   6 -20 3736.75 282.450   1
   0   6 -20 3631.88 260.406   1
   0   6  21  233.39 172.498   1
   0   6  21  529.27 186.677   1
   0  -6  21  358.00 142.536   1
   0  -6 -21  363.67 159.122   1
   0  -6 -21   89.57 134.189   1
   0   6 -21  168.11 103.906   1
   0   6  22 1790.26 245.693   1
   0  -6  22 2268.59 246.121   1
   0  -6  22 1954.52 249.063   1
   0  -6 -22 2116.10 258.266   1
   0   6 -22 2143.39 213.429   1
   0   6 -22 2009.09 267.362   1
   0   6  23  154.57 181.380   1
   0   6  23  823.97 201.551   1
   0  -6  23  194.65 128.892   1
   0  -6 -23  142.38 138.523   1
   0  -6 -23  499.84 176.832   1
   0   6 -23  205.99 115.088  -1
   0   6  24  764.58 183.306   1
   0   6  24  499.89 216.319   1
   0  -6  24  283.84 194.863   1
   0  -6  24  288.66 152.488   1
   0  -6 -24  515.14 168.914   1
   0  -6 -24  570.89 174.478   1
   0   6 -24  457.94 220.974   1
   0   6 -24  720.71 160.299   1
   0   6  25  -40.04 175.013   1
   0  -6 -25   -8.98 136.704   1
   0  -6 -25  -82.13 129.641   1
   0  -6 -26 2363.83 295.398   1
   0  -6 -26 2445.16 281.434   1
   0  -7   0  51739. 1581.59   1
   0  -7   0  50845. 1532.37   1
   0   7   0  50578. 1538.79   1
   0   7   0  50530. 1535.04   1
   0   7   1  -55.97  92.028   1
   0   7   1  -54.74  76.351   1
   0  -7   1  -64.37  81.434   1
   0  -7   1   46.41  82.236   1
   0  -7  -1   11.18  83.146   1
   0  -7  -1  -96.79 100.374   1
   0   7  -1    8.58  92.830   1
   0   7  -1   15.03  76.083   1
   0   7   2  68272. 2000.00   1
   0  -7   2  66988. 1939.00   1
   0  -7   2  68807. 2011.77   1
   0  -7  -2  65168. 1907.97   1
   0   7  -2  69449. 2026.22   1
   0   7  -2  63028. 1851.79  -1
   0   7   3  190.26 110.647   1
   0  -7   3   87.91  81.380   1
   0  -7   3  167.26  98.341   1
   0  -7  -3  161.69 106.902   1
   0   7  -3  136.44 100.374  -1
   0   7  -3  166.08  96.094   1
   0   7   4 160942. 4372.92   1
   0   7   4 162654. 4422.15   1
   0  -7   4 159711. 4309.25   1
   0  -7   4 158106. 4294.27  -1
   0  -7  -4 158373. 4299.62   1
   0  -7  -4 162226. 4425.89   1
   0   7  -4 155377. 4211.87   1
   0   7  -4 155912. 4226.32   1
   0   7   5 -149.06  95.613   1
   0   7   5  -72.34 107.919   1
   0  -7   5   32.38 109.791   1
   0  -7  -5  -73.84 118.245   1
   0  -7  -5    8.99 100.428   1
   0   7  -5 -112.73  92.563   1
   0   7  -5  -18.40  91.493   1
   0   7   6 134029. 3700.37   1
   0   7   6 134082. 3678.43   1
   0  -7   6 135206. 3706.79   1
   0  -7   6 139058. 3785.44   1
   0  -7  -6 142215. 3891.38   1
   0  -7  -6 140663. 3857.14   1
   0   7  -6 143927. 3925.09   1
   0   7  -6 140342. 3828.25   1
   0   7   7   38.71  80.043  -1
   0   7   7  -23.31  94.435   1
   0  -7   7  -52.81  87.426   1
   0  -7   7  -44.62  83.628   1
   0  -7  -7   20.18 102.782   1
   0  -7  -7  -23.89  86.356   1
   0   7  -7  -98.93  84.644   1
   0   7  -7   26.86  83.253   1
   0   7   8  19197. 721.241   1
   0  -7   8  19492. 730.336   1
   0  -7   8  19845. 723.381   1
   0  -7  -8  21043. 788.121   1
   0   7  -8  21284. 780.631   1
   0   7  -8  21643. 772.605   1
   0   7   9   90.42 104.387   1
   0  -7   9  114.45 104.013   1
   0  -7   9  134.30  99.786   1
   0  -7  -9  159.18 118.084   1
   0   7  -9   35.14  74.692   1
   0   7  -9  205.72 107.705   1
   0   7  10  33307. 1108.61   1
   0   7  10  31659. 1089.89   1
   0  -7  10  32659. 1063.13   1
   0  -7  10  31862. 1056.71   1
   0  -7 -10  32285. 1090.96   1
   0  -7 -10  33628. 1130.01   1
   0   7 -10  33745. 1121.45   1
   0   7 -10  33333. 1078.12   1
   0   7  11  100.11 118.245   1
   0   7  11   37.52 114.981   1
   0  -7  11  -43.76  98.341   1
   0  -7  11  -21.43  96.843   1
   0   7 -11   16.89  91.974   1
   0   7 -11  -24.86  78.705   1
   0   7  12  59872. 1808.45   1
   0   7  12  57571. 1771.00   1
   0  -7  12  56661. 1670.95   1
   0  -7  12  59443. 1785.44   1
   0  -7 -12  58052. 1769.39   1
   0  -7 -12  59336. 1806.85   1
   0   7 -12  57945. 1748.53   1
   0   7 -12  57571. 1713.75   1
   0   7  13   78.87 119.262   1
   0  -7  13  -74.10  94.703   1
   0  -7  13  191.49  96.790   1
   0  -7 -13   -3.74  96.094   1
   0   7 -13  -62.81  75.816   1
   0   7 -13  -67.90  82.985   1
   0   7  14  10112. 510.968   1
   0   7  14 9111.82 516.479   1
   0  -7  14 9133.22 453.504   1
   0  -7  14 8849.64 407.972   1
   0  -7 -14 8619.57 474.264   1
   0  -7 -14 8491.16 452.380   1
   0   7 -14 8261.09 412.252   1
   0   7 -14 8737.28 424.184   1
   0   7  15   10.24 144.409   1
   0   7  15    0.21 116.372   1
   0  -7  15   67.90 102.408   1
   0  -7  15  103.75  89.727   1
   0  -7 -15  132.53 121.188   1
   0  -7 -15   -5.90 130.604   1
   0   7 -15  159.60  98.609   1
   0   7 -15   85.55  92.723   1
   0   7  16  34542. 1237.56   1
   0   7  16  34698. 1202.25   1
   0  -7  16  32755. 1039.59   1
   0  -7  16  33745. 1131.08   1
   0  -7 -16  34216. 1184.05   1
   0  -7 -16  35580. 1199.57   1
   0   7 -16  33724. 1081.86   1
   0   7 -16  32937. 1084.54   1
   0   7  17  110.59 138.684   1
   0   7  17  122.95 122.365   1
   0  -7  17   34.19 115.088   1
   0  -7  17  460.94 122.151   1
   0  -7 -17  124.67 122.311   1
   0  -7 -17  -26.44 120.706  -1
   0   7 -17   67.74  89.674   1
   0   7 -17  268.06 108.454   1
   0   7  18  12408. 636.703   1
   0   7  18  13157. 620.652   1
   0  -7  18  13349. 589.084   1
   0  -7  18  12017. 510.433   1
   0  -7 -18  12836. 609.416   1
   0  -7 -18  12322. 576.243  -1
   0   7  19  116.00 153.451   1
   0  -7  19  314.29 126.538   1
   0  -7  19  -22.78 106.634   1
   0  -7 -19    2.31 120.278   1
   0   7 -19   79.88  95.452   1
   0   7 -19   63.35  97.806   1
   0   7  20  15147. 704.654   1
   0   7  20  14323. 706.794   1
   0  -7  20  15270. 650.615   1
   0  -7  20  15361. 636.703   1
   0  -7 -20  13676. 627.073   1
   0  -7 -20  15399. 688.603   1
   0   7 -20  14992. 612.091   1
   0   7 -20  14607. 627.073   1
   0   7  21  101.34 144.355   1
   0   7  21   12.89 169.128   1
   0  -7  21  326.06 146.335   1
   0  -7  21  104.44 120.653   1
   0  -7 -21 -109.79 148.421   1
   0  -7 -21 -107.38 119.636   1
   0   7 -21   82.72 125.094   1
   0   7 -21   11.83 114.553   1
   0   7  22  21284. 874.263   1
   0  -7  22  21627. 852.327   1
   0  -7  22  21284. 826.644   1
   0  -7 -22  19224. 880.149   1
   0  -7 -22  21108. 834.670   1
   0   7 -22  20877. 785.446   1
   0   7  23  -90.58 121.883   1
   0   7  23  262.39 201.391   1
   0  -7  23   82.02 168.058   1
   0  -7  23   56.88 131.568   1
   0  -7 -23   48.89 137.239   1
   0  -7 -23  106.15 130.604   1
   0   7 -23   18.39 100.428   1
   0   7 -23  -22.48 161.584   1
   0   7  24 6527.55 485.981   1
   0  -7 -24 7608.34 453.879   1
   0  -7 -24 6532.90 446.334   1
   0   7  25 -133.71 195.826   1
   0  -7 -25   44.01 144.034   1
   0  -8   0  32927. 1109.15   1
   0   8   0  33462. 1108.08  -1
   0   8   1  270.41 111.824   1
   0  -8   1   62.28 107.116   1
   0  -8   1  -41.18  90.316   1
   0  -8  -1   12.80  98.074   1
   0   8  -1  -33.53  97.753   1
   0   8  -1  228.84 115.356  -1
   0  -8   2 6602.45 378.758   1
   0   8  -2 6682.71 379.454   1
   0   8  -2 6463.34 367.576   1
   0   8   3  214.82 137.560   1
   0  -8   3  432.85 128.143   1
   0  -8   3  668.81 158.106   1
   0  -8  -3  225.74 129.748   1
   0   8  -3  205.08 117.603   1
   0   8  -3  295.29 121.937   1
   0   8   4  21043. 800.427   1
   0  -8   4  21182. 774.210   1
   0  -8   4  20578. 779.560  -1
   0  -8  -4  19925. 755.483   1
   0   8  -4  20375. 761.369   1
   0   8  -4  21006. 777.955  -1
   0   8   5  549.49 149.492   1
   0   8   5  169.82 131.675   1
   0  -8   5  516.85 145.907   1
   0  -8   5  195.83 116.212   1
   0  -8  -5  258.80 150.294   1
   0  -8  -5  518.14 144.302   1
   0   8  -5  474.42 132.584   1
   0   8  -5  314.55 123.435   1
   0   8   6  43109. 1388.98   1
   0   8   6  48304. 1501.87   1
   0  -8   6  43510. 1384.70   1
   0  -8   6  46565. 1437.67   1
   0  -8  -6  44221. 1402.89   1
   0  -8  -6  43397. 1388.44   1
   0   8   7  269.98 138.042   1
   0   8   7  378.28 134.350   1
   0  -8   7  290.42 131.300   1
   0  -8   7  204.12 127.929   1
   0  -8  -7  301.02 148.903   1
   0  -8  -7  158.85 116.800   1
   0   8  -7  382.08 125.629   1
   0   8  -7  347.46 134.457   1
   0   8   8  27047. 961.476  -1
   0   8   8  28101. 1004.81   1
   0  -8   8  29262. 1011.77   1
   0  -8   8  27742. 955.055   1
   0  -8  -8  27812. 1018.19   1
   0  -8  -8  29609. 1025.15   1
   0   8  -8  28898. 985.018   1
   0   8  -8  30021. 1036.92   1
   0   8   9  -57.73 100.642   1
   0  -8   9   98.34 110.540   1
   0  -8   9  134.51 112.573   1
   0  -8  -9   76.35 122.846   1
   0   8  -9  139.65 126.806   1
   0   8  -9  246.28 119.101   1
   0   8  10  508.67 154.949   1
   0   8  10  323.86 134.457   1
   0  -8  10  398.45 137.988   1
   0  -8  10  307.01 126.913   1
   0  -8 -10  423.01 145.158   1
   0  -8 -10  149.12 134.136   1
   0   8 -10  361.37 116.372   1
   0   8  11   59.76 123.328   1
   0   8  11    7.52 122.686   1
   0  -8  11  366.51 134.938   1
   0   8 -11  108.51 100.963   1
   0   8  12 2266.99 237.506   1
   0   8  12 2237.56 249.224   1
   0  -8  12 2255.21 236.490   1
   0  -8 -12 2426.43 253.825   1
   0  -8 -12 2633.49 262.493   1
   0   8 -12 2759.76 234.564   1
   0   8  13 -114.39 112.948   1
   0   8  13  -57.30 114.393   1
   0  -8  13   23.17 111.771   1
   0  -8 -13  179.29 123.328   1
   0  -8 -13   -1.38 124.130   1
   0   8 -13  344.41 120.920   1
   0   8  14 1094.70 201.016   1
   0   8  14 1060.99 216.372   1
   0  -8  14 1428.03 201.391   1
   0  -8  14 1334.40 192.135   1
   0  -8 -14 1327.98 212.948   1
   0  -8 -14 1626.00 223.542   1
   0   8 -14 1639.91 193.526   1
   0   8 -14 1390.58 190.690   1
   0   8  15  161.32 159.176   1
   0   8  15   58.27 136.490   1
   0  -8  15  118.14 124.986   1
   0  -8  15  626.54 148.421   1
   0  -8 -15  194.54 144.034   1
   0  -8 -15   83.68 150.776   1
   0   8 -15   97.00 100.374   1
   0   8 -15  528.46 143.178   1
   0   8  16  204.60 152.327   1
   0  -8  16  624.93 131.407   1
   0  -8  16  746.92 165.275   1
   0  -8 -16  869.45 187.747   1
   0   8 -16  743.18 146.067   1
   0   8 -16  759.76 146.228   1
   0   8  17  260.46 158.427   1
   0   8  17  -97.70 127.555   1
   0  -8  17   20.25 108.079   1
   0  -8  17  396.79 122.365   1
   0  -8 -17  318.67 142.911   1
   0  -8 -17   79.19 141.947   1
   0   8 -17  391.01 123.542   1
   0   8 -17    9.46  97.646   1
   0   8  18 5826.64 415.248   1
   0   8  18 5741.03 442.643  -1
   0  -8  18 5698.23 339.647   1
   0  -8  18 5848.04 375.923   1
   0  -8 -18 5194.75 368.432   1
   0  -8 -18 5348.84 407.330   1
   0   8 -18 5880.14 353.772   1
   0   8 -18 5382.55 329.748   1
   0   8  19   31.08 173.515   1
   0  -8  19  246.33 136.490   1
   0  -8  19   34.30 117.817   1
   0  -8 -19  -13.39 116.800   1
   0  -8 -19 -115.09 145.639   1
   0   8 -19  466.67 139.861   1
   0   8 -19  137.40 105.029   1
   0   8  20  224.13 167.469   1
   0   8  20  -91.81 179.668   1
   0  -8  20  225.20 132.584   1
   0  -8  20    5.41 124.879   1
   0  -8 -20  -22.27 139.540   1
   0  -8 -20  122.85 129.374   1
   0   8 -20  179.83 115.088   1
   0   8 -20   85.07 103.692   1
   0   8  21   47.80 187.908   1
   0  -8  21  411.50 174.532   1
   0  -8  21  -65.22 131.996   1
   0  -8 -21  126.00 143.981   1
   0  -8 -21   36.49 150.455   1
   0   8 -21  324.29 151.739   1
   0   8 -21   60.14 118.512   1
   0   8  22   91.44 200.321   1
   0  -8  22  101.28 160.835  -1
   0  -8  22  204.07 138.630   1
   0  -8 -22    1.11 150.883   1
   0  -8 -22  270.41 152.595   1
   0   8 -22   80.31 130.604   1
   0   8 -22    0.01 130.337   1
   0   8  23  142.54 201.016   1
   0  -8 -23  249.81 177.688   1
   0  -8 -23   82.93 148.796   1
   0   8 -23  263.99 196.897   1
   0   8 -23  -49.69 117.817   1
   0   8  24  630.82 228.197   1
   0  -8 -24  637.77 189.138   1
   0  -8 -25  196.31 150.883   1
   0  -8 -25   82.40 161.263   1
   0  -9   0  25340. 989.833   1
   0  -9   0  24125. 876.404   1
   0   9   0  24510. 904.761   1
   0   9   1  111.13 131.996   1
   0  -9   1  110.43 114.179   1
   0  -9   1  -20.95 117.228   1
   0  -9  -1 -128.95 114.928   1
   0   9  -1   62.33 109.898   1
   0   9  -1   -7.63 109.791   1
   0   9   2  54040. 1676.83   1
   0  -9   2  58427. 1794.01   1
   0  -9   2  57945. 1755.48   1
   0  -9  -2  55752. 1703.58   1
   0   9  -2  58266. 1776.88   1
   0   9  -2  56287. 1734.62   1
   0   9   3   98.45 132.905   1
   0  -9   3   40.34 117.068   1
   0  -9   3  148.74 122.632   1
   0  -9  -3  210.11 131.407   1
   0   9  -3  115.68 124.719   1
   0   9  -3 -114.18 100.374   1
   0   9   4  50235. 1589.08   1
   0  -9  -4  48962. 1534.51   1
   0   9  -4  48876. 1533.44   1
   0   9  -4  50851. 1581.59   1
   0   9   5   92.67 105.404   1
   0   9   5  -84.48 100.214  -1
   0  -9   5  -59.76 114.607   1
   0  -9   5  173.09 121.241  -1
   0  -9  -5 -148.80 127.180   1
   0  -9  -5  194.54 124.933   1
   0   9  -5  -76.40  99.304   1
   0   9  -5 -146.71  96.362   1
   0   9   6  18876. 746.388   1
   0   9   6  17352. 721.776   1
   0  -9   6  16870. 699.304   1
   0  -9   6  17699. 696.629   1
   0  -9  -6  16736. 686.998   1
   0  -9  -6  17603. 730.336  -1
   0   9  -6  17063. 696.094   1
   0   9  -6  17239. 693.953   1
   0   9   7  162.92 127.394   1
   0   9   7  133.28 118.298   1
   0  -9   7  -29.49  95.773   1
   0  -9   7  -75.44 101.230   1
   0  -9  -7  116.91 118.084   1
   0  -9  -7  -59.71  94.542   1
   0   9  -7  152.54 114.286   1
   0   9  -7   47.40 106.099   1
   0   9   8  20958. 825.039   1
   0   9   8  21798. 822.899   1
   0  -9   8  21514. 805.778   1
   0  -9   8  20749. 810.593   1
   0  -9  -8  22285. 858.212  -1
   0  -9  -8  21792. 831.995   1
   0   9  -8  21129. 800.427   1
   0   9  -8  23007. 865.168   1
   0   9   9  238.42 125.896   1
   0   9   9   81.65 110.059   1
   0  -9   9   83.63 128.357   1
   0  -9   9   91.55 119.904   1
   0  -9  -9  125.31 128.304   1
   0  -9  -9 -106.90 111.931   1
   0   9  -9  193.85 128.090   1
   0   9  -9   84.75 111.129   1
   0   9  10 5997.85 402.568   1
   0   9  10 7191.00 413.001   1
   0  -9  10 6302.83 396.040   1
   0  -9  10 6993.04 394.917   1
   0  -9 -10 7148.20 427.822   1
   0  -9 -10 7613.69 432.958   1
   0   9 -10 5997.85 384.269   1
   0   9 -10 6532.90 398.555   1
   0   9  11 -156.98 115.623   1
   0   9  11  265.76 129.962   1
   0  -9  11  -79.94 103.478   1
   0   9 -11   66.99 116.479   1
   0   9  12  22884. 867.308   1
   0  -9  12  23681. 866.238   1
   0  -9 -12  24018. 918.672   1
   0   9 -12  22376. 859.282   1
   0   9  13   55.70 112.092   1
   0   9  13   -6.31 123.809   1
   0  -9  13   -1.93 103.799   1
   0  -9 -13 -123.81 127.929   1
   0  -9 -13   93.37 110.915   1
   0   9 -13   16.48 111.075   1
   0   9  14  34409. 1209.20   1
   0  -9  14  34478. 1127.34   1
   0  -9 -14  34377. 1209.74   1
   0  -9 -14  36388. 1234.35   1
   0   9 -14  34944. 1177.10   1
   0   9 -14  35404. 1200.11   1
   0   9  15  -25.92 136.597   1
   0  -9  15  -80.15  94.061   1
   0  -9  15  126.97 116.907   1
   0  -9 -15 -138.68 110.540   1
   0   9 -15  180.15 104.655   1
   0   9 -15  -37.68  94.328   1
   0   9  16  15602. 706.259   1
   0   9  16  18282. 820.759   1
   0  -9  16  15853. 689.673   1
   0  -9  16  16576. 652.755   1
   0  -9 -16  17673. 763.509   1
   0  -9 -16  17994. 740.502   1
   0   9 -16  16747. 683.252   1
   0   9 -16  17961. 714.820   1
   0   9  17 -157.09 152.434   1
   0   9  17   66.93 145.532   1
   0  -9  17   35.90 128.143   1
   0  -9  17   31.09 103.959   1
   0  -9 -17   76.14 133.387   1
   0  -9 -17   90.58 121.188   1
   0   9 -17  -88.12 107.919   1
   0   9 -17   83.52 101.873   1
   0   9  18 7795.60 489.513   1
   0  -9  18 7822.36 417.870   1
   0  -9  18 7265.91 451.310   1
   0  -9 -18 7961.47 479.775   1
   0  -9 -18 7907.96 456.393   1
   0   9 -18 8004.27 426.645   1
   0   9 -18 7207.06 414.606   1
   0   9  19  111.29 197.592   1
   0  -9  19  -64.37 123.863   1
   0  -9  19   -9.59 121.616   1
   0  -9 -19  -81.59 137.132   1
   0  -9 -19  -93.90 135.313   1
   0   9 -19  -21.81 115.944   1
   0   9 -19   35.05 106.741   1
   0   9  20  13724. 716.425   1
   0  -9  20  13852. 624.397   1
   0  -9  20  13451. 644.194   1
   0  -9 -20  13697. 668.271   1
   0  -9 -20  13360. 655.430   1
   0   9 -20  13210. 592.830   1
   0   9 -20  13349. 597.110   1
   0   9  21 -251.15 173.087   1
   0  -9  21  252.81 170.572   1
   0  -9  21   68.22 141.198   1
   0  -9 -21  -52.86 156.447   1
   0  -9 -21  179.29 148.207   1
   0   9 -21  -25.23 125.040   1
   0   9 -21  -72.66 116.158  -1
   0   9  22 9481.00 580.524   1
   0  -9 -22  11461. 629.748   1
   0  -9 -22  10337. 538.255   1
   0   9 -22  11108. 548.421   1
   0   9 -22  10492. 562.867   1
   0   9  23  175.49 215.249   1
   0  -9 -23  -27.31 135.099   1
   0  -9 -23  102.78 166.881   1
   0  -9 -24 3058.85 333.761   1
   0 -10   0  30503. 1052.43   1
   0 -10   0  30005. 1077.58   1
   0  10   0  29856. 1046.01   1
   0  10   0  29326. 1042.80   1
   0  10   1  102.84 116.212   1
   0  10   1  108.88 125.147   1
   0 -10   1   65.81 130.337   1
   0 -10   1 -145.96 121.509   1
   0 -10  -1  -99.14 133.601   1
   0 -10  -1   62.49 131.996   1
   0  10  -1  -59.66 112.894   1
   0  10  -1  134.99 111.664   1
   0  10   2  11140. 544.676  -1
   0  10   2  10765. 522.953   1
   0 -10   2 9876.93 492.402   1
   0 -10   2  10824. 542.001   1
   0 -10  -2  10080. 520.278   1
   0 -10  -2  10733. 516.853   1
   0  10  -2  10776. 527.394  -1
   0  10  -2  10578. 516.586   1
   0  10   3  180.47 137.346   1
   0 -10   3   24.77 104.120   1
   0 -10   3  -90.64 134.724   1
   0 -10  -3  119.53 116.051   1
   0  10  -3   21.80 113.965   1
   0  10  -3  -82.34  98.716   1
   0  10   4 1895.66 232.852   1
   0 -10   4 1387.91 193.151   1
   0 -10   4 1960.40 244.355   1
   0 -10  -4 1607.81 215.570   1
   0  10  -4 1466.02 198.823   1
   0  10  -4 1985.02 227.448   1
   0  10   5  148.21 112.948   1
   0  10   5  160.94 119.583   1
   0 -10   5   17.72 128.411   1
   0 -10   5  -59.98 104.334   1
   0 -10  -5  227.23 136.383   1
   0 -10  -5   48.75 108.186   1
   0  10  -5  -56.71 103.852   1
   0  10  -5  -45.87 105.939   1
   0  10   6 5284.64 358.320   1
   0 -10   6 5284.10 343.071   1
   0 -10   6 5815.94 389.406   1
   0 -10  -6 6538.25 412.306   1
   0  10  -6 5164.79 354.842   1
   0  10  -6 5285.17 355.056   1
   0  10   7   61.85 125.843   1
   0  10   7  -18.17 110.594   1
   0 -10   7   55.70 119.476   1
   0 -10   7  167.90 119.797   1
   0 -10  -7  311.66 154.039   1
   0 -10  -7  -50.27 117.656   1
   0  10  -7  145.48 114.714   1
   0  10  -7  -16.39 114.607   1
   0  10   8 8443.01 478.277   1
   0  10   8 7324.76 429.053   1
   0 -10   8 8785.44 483.306   1
   0 -10   8 7153.55 414.392   1
   0 -10  -8 7207.06 415.730   1
   0 -10  -8 7405.02 445.746   1
   0  10  -8 7763.50 444.408  -1
   0  10  -8 7800.96 430.444   1
   0  10   9  175.07 125.040   1
   0  10   9  596.04 169.074   1
   0 -10   9  115.41 136.222   1
   0 -10   9  171.05 134.296   1
   0 -10  -9  545.21 184.109   1
   0 -10  -9  309.31 153.558   1
   0  10  -9  142.70 111.664   1
   0  10  -9  146.98 128.678   1
   0  10  10  21011. 849.116   1
   0  10  10  20706. 816.479   1
   0 -10  10  21418. 851.256   1
   0 -10  10  21568. 831.460   1
   0 -10 -10  22515. 864.633   1
   0 -10 -10  22745. 897.270   1
   0  10 -10  21915. 867.843   1
   0  10 -10  21798. 833.600   1
   0  10  11  139.33 134.403   1
   0 -10  11   52.21 125.575   1
   0 -10  11  193.37 131.461   1
   0  10 -11  169.72 111.503   1
   0  10 -11   43.53 142.429   1
   0  10  12  120.76 125.736   1
   0  10  12  287.80 141.626   1
   0 -10  12  456.71 152.648   1
   0 -10  12  343.07 144.783   1
   0 -10 -12  367.79 162.975   1
   0 -10 -12  124.88 132.531   1
   0  10 -12  159.55 128.625   1
   0  10 -12  222.85 129.641   1
   0  10  13  296.04 158.480   1
   0  10  13  120.65 155.752   1
   0 -10  13   56.88 124.933   1
   0 -10  13  -10.55 121.027   1
   0 -10 -13  340.02 157.838   1
   0 -10 -13  104.92 113.376   1
   0  10 -13 -100.96 114.607   1
   0  10 -13   99.95 115.998   1
   0  10  14 2151.42 278.116   1
   0  10  14 1514.71 211.075   1
   0 -10  14 2688.07 251.953   1
   0 -10  14 2353.66 261.744   1
   0 -10 -14 1924.56 231.407   1
   0 -10 -14 2209.20 266.773   1
   0  10 -14 1747.46 230.551   1
   0  10 -14 2105.94 236.971   1
   0  10  15  146.87 166.185   1
   0 -10  15 -149.60 123.488   1
   0 -10  15  -11.71 128.250   1
   0 -10 -15   47.37 119.422   1
   0 -10 -15  284.27 155.217   1
   0  10 -15  -28.43 112.948   1
   0  10 -15  238.26 130.765   1
   0 -10  16 5489.56 359.818   1
   0 -10  16 5123.59 377.528   1
   0 -10 -16 5321.56 389.887   1
   0  10 -16 5441.41 359.443   1
   0  10 -16 5168.00 346.923   1
   0  10  17   16.28 193.205   1
   0 -10  17 -131.51 123.381   1
   0 -10  17  -17.55 116.158   1
   0 -10 -17  196.74 151.471   1
   0 -10 -17  -85.07 120.599   1
   0  10 -17  -16.91 111.450   1
   0  10  18  11011. 596.040   1
   0 -10  18  10744. 560.727   1
   0 -10 -18  10321. 525.949   1
   0 -10 -18 8560.72 623.327   1
   0  10 -18  10706. 534.028   1
   0  10  19 -135.26 199.839   1
   0 -10  19  -44.51 117.924   1
   0 -10 -19  365.49 177.474   1
   0 -10 -19 -137.40 128.036   1
   0  10 -19   32.27 127.662   1
   0  10  20 3401.82 370.144   1
   0 -10  20 3401.82 354.200   1
   0 -10  20 2493.84 327.662   1
   0 -10 -20 2829.32 304.280   1
   0 -10 -20 3459.07 354.681   1
   0  10 -20 3019.26 293.205   1
   0  10 -20 3171.75 308.507   1
   0  10  21  -18.45 182.771   1
   0 -10 -21  543.07 195.773   1
   0 -10 -21  -74.91 144.837   1
   0  10 -21  -95.56 121.937   1
   0  10 -21  231.46 156.180   1
   0  10  22 1375.07 264.580   1
   0 -10 -22 1296.95 211.343   1
   0 -10 -22 1073.30 220.760   1
   0  10  23  149.92 173.729   1
   0 -10 -23  205.30 145.960   1
   0 -11   0  22049. 879.079   1
   0 -11   0  22964. 874.799   1
   0  11   0  23071. 873.193   1
   0  11   0  22552. 877.474  -1
   0  11   1  -99.30 123.435   1
   0  11   1  121.99 134.350   1
   0 -11   1   14.03 135.206  -1
   0 -11   1  -12.69 125.682   1
   0 -11  -1  306.26 152.809   1
   0 -11  -1   33.19 150.883   1
   0  11  -1   21.61 133.333   1
   0  11  -1  -64.90 106.688   1
   0  11   2  23777. 912.787   1
   0  11   2  23323. 882.289   1
   0 -11   2  23991. 890.315   1
   0 -11   2  22884. 899.411   1
   0 -11  -2  21985. 869.983   1
   0 -11  -2  24339. 908.506   1
   0  11  -2  20958. 817.014   1
   0  11  -2  22360. 861.422   1
   0  11   3  103.69 121.669   1
   0 -11   3  -24.26 129.695   1
   0 -11   3    8.05 108.079  -1
   0 -11  -3  -99.89 107.598   1
   0  11  -3   81.92 110.808   1
   0  11  -3 -165.06 104.655   1
   0  11   4 8705.18 485.446   1
   0 -11   4 8368.10 448.849   1
   0 -11   4 7495.98 455.858   1
   0 -11  -4 8721.23 470.305   1
   0  11   5  197.75 125.094  -1
   0 -11   5   97.65 117.175   1
   0 -11   5   56.61 118.459   1
   0 -11  -5   96.09 121.295   1
   0  11  -5   17.31 104.708   1
   0  11  -5   95.18 112.894   1
   0  11   6 7640.44 449.652   1
   0 -11   6 7421.07 450.133   1
   0 -11   6 7768.85 427.554   1
   0 -11  -6 6447.29 397.110   1
   0 -11  -6 6233.27 423.916   1
   0  11  -6 7164.25 422.364   1
   0  11  -6 6565.00 413.215   1
   0  11   7   11.90 136.115   1
   0  11   7   21.90 128.785   1
   0 -11   7   42.59 119.636   1
   0 -11   7  -39.08 123.649   1
   0 -11  -7   41.34 107.009   1
   0 -11  -7   32.45 126.431   1
   0  11  -7 -132.00 111.771   1
   0  11  -7 -113.16 108.882   1
   0  11   8 6318.88 415.569   1
   0 -11   8 6639.91 406.260   1
   0 -11   8 6318.88 412.734   1
   0 -11  -8 5741.03 391.064   1
   0 -11  -8 5789.19 378.865   1
   0  11  -8 5698.23 373.140   1
   0  11  -8 5324.23 375.976   1
   0  11   9  173.73 131.033  -1
   0  11   9  201.93 151.525   1
   0 -11   9  -44.10 121.562   1
   0 -11   9   18.09 129.160   1
   0 -11  -9   24.71 113.323   1
   0 -11  -9   25.90 146.228   1
   0  11  -9   86.78 108.989   1
   0  11  -9 -190.21 122.258   1
   0  11  10  11252. 578.384   1
   0 -11  10  10765. 535.045   1
   0 -11  10  10808. 556.447   1
   0 -11 -10  10995. 543.606   1
   0 -11 -10  11594. 586.409   1
   0  11 -10  11616. 589.084   1
   0  11 -10  11717. 556.982   1
   0  11  11  148.69 158.106  -1
   0 -11  11   39.59 123.114   1
   0 -11  11   50.98 133.494   1
   0  11 -11  -15.60 121.455   1
   0  11 -11   -0.58 110.594   1
   0 -11  12 5052.43 355.484  -1
   0 -11  12 4853.93 360.888   1
   0 -11 -12 4497.05 369.449   1
   0  11 -12 4641.51 344.729   1
   0  11 -12 5155.16 372.391   1
   0  11  13 -151.10 173.622   1
   0 -11  13  -62.12 130.016   1
   0 -11  13  -78.01 122.204   1
   0 -11 -13  150.62 139.914   1
   0 -11 -13  124.93 119.047   1
   0  11 -13   59.18 121.188   1
   0  11 -13  -13.09 107.598   1
   0  11  14 6276.08 452.327  -1
   0 -11  14 6789.72 419.261   1
   0 -11 -14 7699.30 493.418   1
   0  11 -14 6720.16 466.452   1
   0  11 -14 8052.43 469.876   1
   0  11  15  -69.23 173.622   1
   0 -11  15  178.22 153.290   1
   0 -11 -15  -81.27 129.695   1
   0 -11 -15   96.20 157.999   1
   0  11 -15  -42.81 121.616   1
   0  11  16  10947. 599.785   1
   0 -11  16  12071. 559.122   1
   0 -11 -16  11471. 609.951   1
   0 -11 -16  11477. 562.332   1
   0  11 -16  11311. 546.281   1
   0  11  17  306.05 223.916  -1
   0 -11  17   62.71 120.920   1
   0 -11  17   54.95 153.023   1
   0 -11 -17  359.12 174.371   1
   0 -11 -17   31.98 126.110   1
   0  11 -17  195.77 140.931   1
   0  11 -17  -58.80 108.079   1
   0 -11  18 2199.03 256.180   1
   0 -11 -18 2036.38 284.697   1
   0  11 -18 1855.54 231.674   1
   0  11 -18 2002.67 252.274   1
   0  11  19  186.14 207.062   1
   0 -11  19   34.13 158.855   1
   0 -11 -19  -76.83 121.937   1
   0 -11 -19  351.69 190.476   1
   0  11 -19  177.42 121.402   1
   0  11 -19 -137.93 127.555  -1
   0  11  20 6179.77 478.491   1
   0 -11 -20 7191.00 446.388   1
   0  11 -20 6602.45 424.879   1
   0  11 -20 7035.84 462.867   1
   0  11  21  134.88 190.262   1
   0 -11 -21   -7.49 121.990   1
   0 -12   0 8705.18 465.382   1
   0  12   0 8533.97 468.806   1
   0  12   0 9379.34 505.189   1
   0  12   1 -103.21 108.721   1
   0  12   1  -42.68 128.357   1
   0 -12   1 -155.97 107.116   1
   0 -12   1   93.10 143.232   1
   0 -12  -1  -15.68 127.555   1
   0 -12  -1   -8.49 142.589   1
   0  12  -1    0.88 108.828   1
   0  12  -1 -127.13 108.561   1
   0  12   2  10225. 517.442   1
   0  12   2  11568. 574.638   1
   0 -12  -2  11188. 538.790   1
   0  12  -2  12049. 578.384   1
   0  12  -2  11070. 534.403   1
   0  12   3 -121.56 132.477   1
   0 -12   3   75.28 133.387  -1
   0 -12   3 -143.71 109.845   1
   0 -12  -3  -62.71 125.896  -1
   0  12  -3  -15.75 117.656   1
   0  12  -3  -26.52  92.509   1
   0  12   4 9085.06 500.535   1
   0 -12   4 8533.97 461.048   1
   0 -12   4 8603.52 521.348   1
   0 -12  -4  10235. 523.648   1
   0  12  -4 9074.36 492.295   1
   0  12  -4 9443.54 490.369   1
   0  12   5   26.67 120.385  -1
   0 -12   5 -157.14 137.935   1
   0 -12   5  -88.28 110.380   1
   0 -12  -5  -53.04 106.099   1
   0  12  -5 -159.50  94.328   1
   0  12  -5  -75.39 102.087   1
   0 -12   6  10952. 581.059   1
   0 -12   6 9315.13 485.232   1
   0 -12  -6  10070. 548.421   1
   0  12  -6 9363.29 491.546   1
   0  12  -6 9925.08 513.376   1
   0  12   7  194.01 160.727   1
   0 -12   7   79.13 138.577   1
   0 -12   7  161.32 132.584   1
   0 -12  -7    5.26 124.719   1
   0 -12  -7  -64.95 156.608   1
   0  12  -7  -10.95 112.627   1
   0  12  -7 -146.12 117.282   1
   0  12   8  31477. 1139.11   1
   0 -12   8  31696. 1105.94   1
   0 -12   8  30155. 1111.82   1
   0 -12  -8  31798. 1154.09   1
   0 -12  -8  30182. 1070.62   1
   0  12  -8  30032. 1086.14   1
   0  12  -8  30139. 1069.55   1
   0  12   9 -194.33 120.760   1
   0 -12   9  -79.72 154.574   1
   0 -12   9   -9.51 130.016   1
   0 -12  -9 -136.65 140.877   1
   0 -12  -9   79.45 147.244  -1
   0  12  -9   77.21 122.258   1
   0  12  -9   38.85 104.227   1
   0  12  10  14136. 665.061   1
   0 -12  10  15827. 727.661   1
   0 -12  10  14468. 644.729   1
   0 -12 -10  13745. 630.283   1
   0  12 -10  15511. 668.271   1
   0  12 -10  14559. 678.972   1
   0  12  11 -232.58 126.378   1
   0 -12  11  -46.96 114.232   1
   0 -12  11  113.75 145.265   1
   0 -12 -11  -28.50 158.427   1
   0 -12 -11   74.16 140.984   1
   0  12 -11    0.30 121.241   1
   0  12 -11  -65.49 115.035   1
   0  12  12 3309.79 322.579   1
   0 -12  12 3191.01 305.243   1
   0 -12 -12 3551.09 307.811   1
   0 -12 -12 2822.90 310.968   1
   0  12 -12 3212.94 304.173   1
   0  12 -12 3836.27 318.191   1
   0  12  13   56.18 170.519   1
   0 -12  13  -18.60 160.513   1
   0 -12 -13  -29.33 125.254   1
   0 -12 -13  -59.44 132.103   1
   0  12 -13   -8.41 123.060   1
   0  12 -13  -54.20 100.642   1
   0  12  14 1631.35 313.804   1
   0 -12  14 1776.88 255.377   1
   0 -12 -14 1344.03 240.021   1
   0 -12 -14 1313.54 229.320   1
   0  12 -14 1631.89 226.217   1
   0  12 -14 1698.23 246.816   1
   0  12  15  227.39 221.348   1
   0 -12  15 -194.60 150.401   1
   0 -12 -15   96.74 146.816   1
   0 -12 -15  282.40 137.346   1
   0  12 -15  166.77 137.400   1
   0  12 -15 -158.96 121.455   1
   0  12  16 4146.60 407.062   1
   0 -12 -16 4035.84 333.440   1
   0  12 -16 3139.11 306.902  -1
   0  12  17  -93.26 181.969   1
   0 -12 -17  -17.53 126.003   1
   0  12 -17  -66.08 118.940   1
   0  12 -17 -120.87 124.291   1
   0  12  18 3239.16 397.592   1
   0 -12  18 3263.24 327.448   1
   0 -12 -18 3406.10 326.538   1
   0  12 -18 3906.90 347.298   1
   0  12 -18 4042.80 338.309   1
   0  12 -19  108.45 146.816   1
   0  12 -19   65.49 133.012   1
   0 -13   0 1321.56 217.175   1
   0  13   0 1059.39 193.633   1
   0  13   0 1081.86 203.210  -1
   0  13   1  -23.29 117.977   1
   0  13   1    3.22 128.411   1
   0 -13   1   48.73 152.220   1
   0 -13  -1 -178.22 110.005   1
   0  13  -1    6.67 127.876   1
   0  13  -1   21.58 120.492   1
   0  13   2 3971.10 334.938   1
   0 -13   2 3589.62 301.765   1
   0 -13  -2 3451.04 308.667  -1
   0  13  -2 3477.26 310.808   1
   0  13  -2 3594.43 313.483  -1
   0  13   3   76.35 122.525   1
   0 -13   3  -58.48 113.644   1
   0 -13  -3  -94.27 105.725   1
   0  13  -3   95.08 126.271   1
   0  13  -3   33.56 118.780   1
   0  13   4 1407.70 214.446   1
   0 -13   4 1660.78 226.324   1
   0 -13  -4 1210.81 196.147   1
   0  13  -4  721.24 170.572   1
   0  13  -4 1197.43 201.658   1
   0  13   5  -28.50 115.998   1
   0 -13   5  -23.99 141.626   1
   0 -13  -5   90.37 120.706   1
   0  13  -5   -7.79 126.217   1
   0  13  -5 -109.47 111.557   1
   0  13   6 4715.89 364.366   1
   0 -13   6 5041.19 364.152   1
   0 -13  -6 4984.48 361.316   1
   0  13  -6 3882.82 330.016   1
   0  13  -6 4897.80 369.395   1
   0  13   7  252.17 166.774   1
   0 -13   7 -216.21 126.806   1
   0 -13  -7   41.49 151.846   1
   0 -13  -7   75.17 154.467   1
   0  13  -7   27.86 115.784   1
   0  13  -7  -25.02 123.488   1
   0  13   8 2978.59 313.964   1
   0 -13   8 2942.75 297.646   1
   0 -13  -8 2453.72 295.933   1
   0 -13  -8 2849.11 284.483   1
   0  13  -8 2728.73 287.266   1
   0  13  -8 2971.10 290.957   1
   0  13   9  -48.38 128.464   1
   0 -13   9    6.32 153.825   1
   0 -13  -9  -44.62 117.175   1
   0 -13  -9  142.54 160.406   1
   0  13  -9  -64.69 118.940   1
   0  13  -9  -41.11 120.653   1
   0 -13  10 2947.56 304.922   1
   0 -13 -10 3133.22 326.377   1
   0 -13 -10 2562.87 341.359   1
   0  13 -10 3063.67 301.926   1
   0  13 -10 2598.71 326.217   1
   0  13  11  118.73 150.508   1
   0 -13  11 -121.67 164.205   1
   0 -13 -11   21.00 113.323   1
   0 -13 -11   60.25 146.228   1
   0  13 -11 -134.56 120.492   1
   0  13  12  985.02 221.883   1
   0 -13  12  773.67 207.169   1
   0 -13 -12 1130.01 196.950   1
   0  13 -12  867.31 190.958   1
   0  13  13  263.94 175.495   1
   0 -13  13  -54.04 162.654   1
   0 -13 -13  209.20 141.626  -1
   0  13 -13  160.94 132.156   1
   0  13 -13  103.58 140.449   1
   0  13  14  -33.26 180.043   1
   0 -13  14  589.08 199.358   1
   0 -13 -14  350.83 162.868   1
   0  13 -14  204.33 135.366   1
   0  13 -14  471.43 160.727   1
   0  13  15   13.67 180.524   1
   0 -13  15  164.21 151.311   1
   0 -13 -15  -45.40 134.564   1
   0  13 -15   46.13 136.222   1
   0  13 -15  -62.33 117.710   1
   0  13 -16  760.30 191.493   1
   0  13 -16 1211.88 203.799   1
   0 -13  17 -148.58 155.056   1
   0  13 -17  112.52 133.119   1
   0  13 -17   63.62 140.075   1
   0  14   0 7009.09 434.670   1
   0  14   1  103.75 107.812   1
   0 -14   1   32.52 149.278   1
   0  14  -1  -12.74 140.289   1
   0  14  -1  115.03 125.308   1
   0  14   2 8341.35 464.098   1
   0 -14   2 8261.09 472.766   1
   0 -14  -2 8448.36 511.182   1
   0  14  -2 9716.42 532.798   1
   0  14  -2 8560.72 476.672   1
   0  14   3   96.63 125.040  -1
   0  14   3   23.92 129.695   1
   0 -14   3   20.45 136.222   1
   0 -14  -3   37.12 137.079   1
   0  14  -3   53.41 117.014   1
   0  14  -3  -46.57 108.240   1
   0  14   4 5762.43 404.387   1
   0 -14   4 5228.99 393.044   1
   0 -14  -4 5414.65 371.428   1
   0  14  -4 5014.44 365.810   1
   0  14  -4 6672.01 434.510   1
   0  14   5  154.68 135.259   1
   0 -14   5  -59.28 163.617  -1
   0 -14  -5  101.66 142.268   1
   0  14  -5   45.66 132.691   1
   0  14  -5  -12.59 114.446   1
   0  14   6  11065. 573.568   1
   0 -14   6  10915. 558.052   1
   0 -14  -6  10407. 521.722   1
   0  14  -6  10787. 571.428   1
   0  14  -6  10572. 533.921   1
   0  14   7   42.20 150.080   1
   0 -14   7   20.00 177.314   1
   0 -14  -7  -41.22 129.962   1
   0  14  -7  -74.42 117.603   1
   0  14  -7  -36.41 124.023   1
   0  14   8 6591.75 435.527   1
   0 -14   8 5644.72 460.620   1
   0 -14  -8 5521.66 386.409   1
   0  14  -8 5837.34 385.874   1
   0  14   9 -179.78 136.704   1
   0 -14  -9   -2.60 121.241   1
   0  14  -9   40.48 125.522   1
   0  14  10  12242. 616.907   1
   0 -14 -10  11172. 562.332   1
   0  14 -10  11536. 581.059   1
   0  14 -10  13141. 704.654   1
   0 -14  11 -193.15 151.043   1
   0  14 -11   45.25 139.914  -1
   0  14 -11  -99.30 140.235   1
   0 -14  12 5452.11 391.599   1
   0  14 -12 5452.11 392.081   1
   0  14 -12 5569.82 385.339   1
   0 -14  13 -148.69 140.503   1
   0  14 -13  -49.95 109.042   1
   0  14 -13  -37.44 124.344   1
   0 -14  14 1941.14 253.344   1
   0  14 -14 1456.93 229.213   1
   0 -14  15  -66.88 145.639   1
   0  14 -15   56.77 131.996   1
   0 -15   0 2672.55 274.371   1
   0  15   0 2659.71 271.161   1
   0  15   1  101.07 152.220   1
   0 -15   1   94.06 140.342   1
   0 -15  -1   16.07 156.394   1
   0  15  -1  -32.63 127.769   1
   0  15   2 1535.58 265.275   1
   0 -15   2 2092.56 248.849   1
   0 -15  -2 1496.52 267.576   1
   0  15  -2 2397.00 264.526  -1
   0 -15   3   29.24 160.246   1
   0  15  -3  145.80 137.400   1
   0 -15   4 1785.98 261.316   1
   0  15  -4 2292.67 271.268   1
   0 -15   5 -141.04 136.543   1
   0  15  -5   -4.71 131.086   1
   0 -15   6  384.86 186.035   1
   0  15  -6  678.44 179.775   1
   0 -15   7  208.99 157.196   1
   0  15  -7 -123.22 111.557   1
   0 -15   8  298.13 167.737   1
   0  15  -8  135.74 143.071   1
   0 -15   9  -97.54 151.846   1
   0  15  -9  -45.44 130.765   1
   1   0   0    8.67   8.229   1
   1   0   0    3.51   8.908   1
  -1   0   0    4.52   7.978   1
  -1   0   0   -9.53   3.324  -1
  -1   0   1   -4.91  14.034   1
  -1   0   1    1.25  14.532   1
   1   0  -1   26.27  14.462   1
   1   0  -1    6.88   5.271   1
  -1   0   2   -4.24  20.546   1
  -1   0   2    2.19  22.563   1
   1   0  -2   30.68  21.268   1
   1   0  -2   14.22  22.846   1
   1   0   3   15.67  19.502   1
   1   0   3   20.21  18.587   1
  -1   0   3  -10.21  25.201   1
   1   0  -3   12.99  27.426   1
  -1   0  -3   55.32  18.555   1
   1   0   4   -7.84  20.674   1
   1   0   4   72.50  28.443   1
  -1   0   4   35.68  30.155   1
  -1   0   4   -3.60  34.018   1
   1   0  -4   47.66  32.579   1
   1   0  -4   46.97  34.783   1
  -1   0  -4   63.94  27.721   1
  -1   0  -4   37.01  25.345   1
   1   0   5   27.67  24.799   1
  -1   0   5    5.61  39.128   1
  -1   0   5   20.33  31.867  -1
   1   0  -5   23.00  37.030   1
   1   0  -5   11.90  35.425   1
  -1   0  -5   47.03  27.673   1
   1   0   6    4.73  26.624   1
  -1   0   6  -52.52  39.347   1
  -1   0   6   22.50  35.950   1
   1   0  -6  -24.34  41.610   1
   1   0  -6  -15.82  34.537   1
  -1   0  -6   -6.59  27.517   1
   1   0   7   38.11  36.779   1
   1   0   7   65.81  31.418   1
  -1   0   7   63.94  49.855   1
   1   0  -7   -5.94  46.110   1
  -1   0  -7   20.21  38.063   1
  -1   0  -7   15.56  31.017   1
   1   0   8  -11.82  38.138   1
   1   0   8   86.14  47.025   1
  -1   0   8  213.96  65.704   1
  -1   0   8  138.63  55.163  -1
   1   0  -8  121.78  61.423   1
   1   0  -8   99.68  52.162   1
  -1   0  -8   63.24  48.593   1
  -1   0  -8    2.35  36.046   1
   1   0   9   12.46  35.827   1
   1   0   9   -0.69  42.279   1
  -1   0   9   72.07  43.970   1
  -1   0   9   12.53  54.682   1
   1   0  -9   45.49  54.628   1
   1   0  -9   33.48  45.324   1
  -1   0  -9  -28.11  43.670   1
  -1   0  -9    7.14  37.073   1
   1   0  10   35.87  49.128   1
   1   0 -10   62.92  81.701   1
   1   0 -10   60.41 102.515   1
  -1   0 -10  -33.52  54.575   1
   1   0  11  -37.93  48.694   1
  -1   0  11    8.69  60.621   1
  -1   0  11  -48.68  43.290   1
   1   0 -11   40.63  57.999   1
   1   0 -11  -35.91  49.197   1
  -1   0 -11   21.92  42.071   1
  -1   0 -11  -10.12  52.616   1
   1   0  12   16.44  54.896   1
   1   0  12  -19.21  56.126   1
  -1   0  12  200.32  85.928   1
   1   0 -12  132.85  72.873   1
   1   0 -12  191.87  89.353   1
  -1   0 -12  169.88  57.410   1
  -1   0 -12   34.57  56.501   1
   1   0  13   -6.02  47.335   1
   1   0  13  -13.92  58.694   1
  -1   0  13   33.10  56.233   1
  -1   0  13  108.51  72.820   1
   1   0 -13    5.74  70.947   1
   1   0 -13  -46.41  48.753   1
  -1   0 -13  -26.29  58.694   1
  -1   0 -13   43.87  47.223   1
   1   0  14  129.43  70.198   1
   1   0  14   17.73  58.106   1
  -1   0  14  235.69  80.417   1
  -1   0  14  114.61  80.524  -1
   1   0 -14   98.72  90.262   1
   1   0 -14  222.20  82.236   1
  -1   0 -14  180.10  76.351   1
  -1   0 -14  108.99  59.122  -1
   1   0  15   23.40  67.951   1
   1   0  15  -34.85  54.842   1
  -1   0  15  -16.23  61.316   1
   1   0 -15   19.41  61.958   1
  -1   0 -15   -7.91  53.467   1
  -1   0 -15   44.64  71.910   1
   1   0  16  248.31  97.806   1
   1   0  16  203.96  86.784   1
  -1   0  16  265.60 114.018   1
   1   0 -16  400.64 138.951   1
  -1   0 -16  276.56  85.607   1
  -1   0 -16  131.14  94.756   1
   1   0  17   29.74  62.065   1
   1   0  17  -73.68  75.281   1
  -1   0  17   -1.84  67.148   1
  -1   0  17  -65.49  88.229   1
   1   0 -17  -26.18  79.775  -1
   1   0 -17  -16.40  62.814   1
  -1   0 -17   37.39  58.373   1
  -1   0 -17  -70.25  72.178   1
   1   0  18  105.72 102.354   1
   1   0  18  222.79  96.522   1
  -1   0  18  307.54 114.821   1
  -1   0  18  385.23 113.804   1
   1   0 -18  193.15 114.821   1
   1   0 -18  293.95 103.371   1
  -1   0 -18  202.89 105.136   1
  -1   0 -18  243.02  88.336   1
   1   0  19  -40.44  67.148   1
  -1   0  19  115.78  81.862   1
  -1   0  19  -56.29  84.965   1
   1   0 -19   84.06  93.633   1
  -1   0 -19  100.59  71.910   1
  -1   0  20  165.86 121.616   1
   1   0 -20  116.43 106.795   1
  -1   0 -20  179.78  90.048   1
   1   0  21 -105.24  75.548   1
   1   0  21    9.98  74.264   1
  -1   0  21  -16.25  89.995   1
  -1   0  21  -48.82  94.970   1
   1   0 -21   73.19  98.020   1
   1   0 -21  -18.05  71.589   1
  -1   0 -21  -26.37  71.750   1
  -1   0 -21   57.95  96.736   1
   1   0  22   98.13  94.756   1
   1   0  22  272.12 109.738   1
  -1   0  22  112.47 112.252   1
  -1   0  22  207.17 110.968  -1
   1   0 -22  217.60  93.847   1
   1   0 -22   48.35 101.284   1
  -1   0 -22   42.78 102.622   1
  -1   0 -22  177.10  86.356   1
   1   0  23   -5.51  98.234   1
   1   0  23   31.59  97.806   1
  -1   0  23   11.78 108.668   1
  -1   0  23   44.42  91.332   1
   1   0 -23   -8.52  77.849   1
   1   0 -23  -41.62  98.448   1
  -1   0 -23   -8.84  92.135   1
  -1   0 -23   13.40  80.578   1
   1   0  24  -55.16 113.965   1
   1   0  24   46.84 101.230   1
  -1   0  24   -7.17 116.105  -1
  -1   0  24  167.47 120.225   1
   1   0 -24  227.50 110.219   1
   1   0 -24  -21.10 123.060   1
  -1   0 -24   96.84  98.716   1
  -1   0 -24   33.93 110.594   1
   1   0  25  -46.94 100.053   1
   1   0  25  -77.58 106.955   1
  -1   0  25 -123.06 112.252   1
  -1   0  25   48.91 116.372   1
   1   0 -25    8.83 120.439   1
   1   0 -25   13.72  98.983   1
  -1   0 -25   25.05 109.096   1
  -1   0 -25  -99.68 100.909   1
   1   0  26  -28.61 151.471   1
  -1   0  26   76.99 150.615   1
  -1   0  26  640.98 189.780   1
   1   0 -26  -62.28 128.464   1
  -1   0 -26  -54.95 121.830   1
  -1   0 -26  293.37 130.016   1
   1   1   0  32322. 872.123   1
  -1  -1   0  33836. 913.322   1
   1  -1   0  33772. 912.252   1
   1  -1   0  30455. 817.549   1
  -1   1   0  32905. 890.315   1
   1  -1   1 495719.  12681.   1
   1  -1   1 517709.  13237.   1
  -1   1   1 526859.  13488.   1
   1   1   1 513750.  13141.   1
  -1  -1   1 521990.  13360.   1
   1  -1  -1 520492.  13323.   1
  -1   1  -1 518994.  13274.   1
  -1   1  -1 527554.  13488.   1
   1  -1   2  24944. 670.411   1
   1  -1   2  25179. 675.227   1
  -1   1   2  23408. 653.290   1
  -1   1   2  25056. 695.558  -1
  -1  -1  -2  24864. 686.463   1
   1   1   2  24633. 678.972   1
  -1  -1   2  24216. 672.551   1
   1  -1  -2  24971. 693.953   1
   1  -1  -2  26399. 737.292  -1
  -1   1  -2  24971. 672.016   1
  -1   1  -2  25035. 672.016   1
   1  -1   3  30177. 806.848   1
   1  -1   3  30139. 805.243   1
  -1   1   3  30000. 831.460   1
  -1   1   3  28523. 794.007   1
   1   1  -3  32226. 880.684   1
   1   1  -3  31905. 867.843   1
  -1  -1  -3  31412. 856.607   1
   1   1   3  29834. 817.549   1
  -1  -1   3  29679. 810.593   1
  -1  -1   3  30546. 844.301  -1
   1  -1  -3  31471. 871.053   1
  -1   1  -3  32916. 873.728   1
  -1   1  -3  31182. 830.925   1
   1  -1   4 220599. 5671.48   1
   1  -1   4 221776. 5698.23   1
  -1   1   4 239165. 6174.42   1
  -1   1   4 224398. 5799.89   1
   1   1  -4 226645. 5842.69   1
   1   1  -4 224077. 5773.13   1
  -1  -1  -4 223328. 5762.43   1
  -1  -1  -4 228143. 5880.14   1
   1   1   4 219315. 5655.42   1
   1   1   4 224130. 5783.84   1
  -1  -1   4 228892. 5890.84   1
  -1  -1   4 229802. 5933.65   1
   1  -1  -4 231835. 5992.50   1
   1  -1  -4 222204. 5746.38   1
  -1   1  -4 223756. 5746.38   1
  -1   1  -4 218887. 5628.67   1
   1  -1   5  60567. 1596.04   1
  -1   1   5  61584. 1659.17   1
  -1   1   5  64794. 1742.64   1
   1   1  -5  64740. 1720.17   1
   1   1  -5  67416. 1782.77   1
  -1  -1  -5  66453. 1763.51   1
  -1  -1  -5  67576. 1796.68   1
   1   1   5  63563. 1693.95   1
   1   1   5  61209. 1634.56   1
  -1  -1   5  61263. 1637.24   1
  -1  -1   5  63563. 1686.46   1
   1  -1  -5  65543. 1764.58   1
   1  -1  -5  67469. 1808.99   1
  -1   1  -5  64794. 1700.91   1
   1  -1   6 127287. 3308.18   1
  -1   1   6 134350. 3528.62   1
   1   1  -6 130711. 3403.42   1
   1   1  -6 127127. 3317.28   1
  -1  -1  -6 136650. 3564.47   1
  -1  -1  -6 127715. 3337.61   1
   1   1   6 134189. 3504.54   1
   1   1   6 131568. 3438.20  -1
  -1  -1   6 135206. 3522.20   1
  -1  -1   6 132798. 3469.23   1
   1  -1  -6 128518. 3379.88   1
  -1   1  -6 125950. 3268.59   1
   1  -1   7 338309. 8694.48   1
   1  -1   7 336169. 8646.33   1
  -1   1   7 341198. 8812.19   1
  -1   1   7 351418. 9074.36   1
   1   1  -7 338362. 8715.88   1
  -1  -1  -7 329748. 8501.86   1
  -1  -1  -7 344890. 8887.10   1
   1   1   7 346281. 8924.55   1
   1   1   7 342910. 8838.94   1
  -1  -1   7 350508. 9026.21   1
   1  -1  -7 339861. 8774.74   1
   1  -1  -7 342054. 8838.94   1
  -1   1  -7 331086. 8507.21   1
  -1   1  -7 321830. 8271.79   1
   1  -1   8 9464.94 308.453   1
   1  -1   8 9807.37 322.044   1
  -1   1   8  10819. 387.640   1
  -1   1   8 9973.24 368.539   1
   1   1  -8  10268. 352.220   1
  -1  -1  -8 9887.63 345.050   1
  -1  -1   8  10144. 352.113   1
   1  -1  -8  10235. 379.133   1
   1  -1  -8 9839.48 358.106   1
  -1   1  -8  10107. 324.077   1
  -1   1  -8 9989.29 323.381   1
   1  -1   9 417549.  10744.   1
   1  -1   9 419261.  10781.   1
   1   1  -9 438255.  11295.   1
   1   1  -9 428036.  11022.   1
  -1  -1  -9 427768.  11022.   1
   1   1   9 434349.  11193.   1
  -1  -1   9 419743.  10813.   1
  -1  -1   9 438844.  11306.   1
   1  -1  -9 421080.  10888.   1
   1  -1  -9 446388.  11514.   1
   1  -1  10  26576. 774.210   1
   1  -1  10  25923. 753.343   1
  -1   1  10  27437. 830.925   1
  -1   1  10  27501. 844.836   1
  -1  -1 -10  26940. 800.962   1
  -1  -1 -10  26447. 790.261   1
   1   1  10  26699. 799.357  -1
   1   1  10  25896. 781.166   1
  -1  -1  10  26688. 799.357   1
  -1  -1  10  27164. 815.408   1
   1  -1 -10  27293. 829.320   1
  -1   1 -10  27025. 790.796   1
  -1   1 -10  26897. 772.070   1
   1  -1  11 213376. 5553.77   1
  -1   1  11 219475. 5746.38   1
  -1   1  11 215195. 5650.07   1
   1   1 -11 209256. 5457.46   1
   1   1 -11 215891. 5655.42   1
  -1  -1 -11 219101. 5714.28   1
  -1  -1 -11 212573. 5553.77   1
   1   1  11 210861. 5500.26   1
   1   1  11 215730. 5639.37   1
  -1  -1  11 214178. 5596.57   1
  -1  -1  11 207972. 5446.76   1
   1  -1 -11 213964. 5601.92   1
   1  -1 -11 213376. 5601.92   1
  -1   1 -11 210166. 5478.86   1
   1  -1  12  13949. 470.198   1
   1  -1  12  13109. 440.824   1
  -1   1  12  13371. 495.291   1
  -1   1  12  14013. 495.880   1
   1   1 -12  12622. 439.004   1
   1   1 -12  12959. 478.758  -1
  -1  -1 -12  13558. 467.362   1
  -1  -1 -12  12429. 444.034   1
   1   1  12  12868. 460.674   1
   1   1  12  13483. 466.827  -1
  -1  -1  12  13729. 482.985   1
  -1  -1  12  13258. 479.347   1
   1  -1 -12  13505. 483.627   1
   1  -1 -12  13344. 491.225   1
  -1   1 -12  12953. 449.170   1
  -1   1 -12  13430. 442.161   1
   1  -1  13  68593. 1878.01   1
   1  -1  13  67416. 1852.33   1
  -1   1  13  70679. 1957.73   1
  -1   1  13  72338. 2026.22   1
   1   1 -13  68058. 1914.39   1
   1   1 -13  68004. 1871.59   1
  -1  -1 -13  72552. 1989.83   1
  -1  -1 -13  68325. 1892.99   1
   1   1  13  71803. 1966.83   1
   1   1  13  69984. 1940.61   1
  -1  -1  13  69074. 1916.00   1
  -1  -1  13  70947. 1981.81   1
   1  -1 -13  70679. 1981.27   1
   1  -1 -13  73515. 2035.31   1
  -1   1 -13  68272. 1883.89   1
  -1   1 -13  71161. 1932.05  -1
   1  -1  14 3924.02 216.533   1
   1  -1  14 4268.59 218.298  -1
  -1   1  14 4464.42 239.219   1
   1   1 -14 3615.83 237.774   1
   1   1 -14 4152.48 218.138   1
  -1  -1 -14 3824.50 216.961  -1
  -1  -1 -14 4257.89 222.204  -1
   1   1  14 3852.86 207.330   1
   1   1  14 3958.26 225.254   1
  -1  -1  14 3860.35 234.189   1
  -1  -1  14 4103.79 229.748   1
   1  -1 -14 4209.73 235.259  -1
  -1   1 -14 4382.02 233.173   1
  -1   1 -14 4025.14 201.765   1
   1  -1  15  44291. 1283.04   1
   1  -1  15  44339. 1280.90   1
  -1   1  15  44880. 1340.29   1
  -1   1  15  46281. 1347.78   1
   1   1 -15  44815. 1300.16   1
   1   1 -15  42814. 1319.96   1
  -1  -1 -15  43157. 1267.52   1
  -1  -1 -15  44452. 1280.90   1
   1   1  15  46956. 1345.10   1
   1   1  15  45313. 1327.98   1
  -1  -1  15  45918. 1366.50   1
  -1  -1  15  45436. 1333.33  -1
   1  -1 -15  44441. 1306.04   1
   1  -1 -15  43002. 1290.53   1
  -1   1 -15  43478. 1276.62   1
   1  -1  16   -9.45  64.633   1
   1  -1  16   32.40  73.301   1
  -1   1  16   77.74  74.211  -1
  -1   1  16    3.31  80.952   1
   1   1 -16   23.57  67.469   1
  -1  -1 -16   33.58  82.129   1
  -1  -1 -16   57.68  60.139   1
   1   1  16  130.50  72.552   1
   1   1  16   83.31  79.722   1
  -1  -1  16    3.83  67.737   1
   1  -1 -16  -50.27  73.622   1
   1  -1 -16  -61.37  62.868   1
  -1   1 -16   -9.07  54.307   1
  -1   1 -16   20.32  86.303   1
   1  -1  17  62921. 1774.21  -1
   1  -1  17  62226. 1762.97   1
  -1   1  17  62868. 1823.97   1
  -1   1  17  64312. 1822.90   1
   1   1 -17  58801. 1731.94   1
   1   1 -17  60621. 1726.59   1
  -1  -1 -17  61637. 1729.27   1
   1   1  17  63991. 1788.12   1
  -1  -1  17  62279. 1805.78   1
  -1  -1  17  63563. 1825.57   1
   1  -1 -17  60728. 1761.90   1
   1  -1 -17  61477. 1749.06   1
  -1   1 -17  58908. 1656.50   1
  -1   1 -17  60246. 1700.37   1
   1  -1  18 2250.93 183.039   1
   1  -1  18 2188.87 180.043   1
  -1   1  18 2055.11 200.000   1
   1   1 -18 1811.66 204.494   1
   1   1 -18 2220.97 181.166   1
  -1  -1 -18 2364.36 175.655   1
  -1  -1 -18 2576.78 210.701   1
   1   1  18 2102.73 166.774   1
   1   1  18 2138.04 199.572   1
  -1  -1  18 2091.49 204.173   1
  -1  -1  18 2530.76 211.129   1
   1  -1 -18 2275.01 209.524   1
  -1   1 -18 2277.15 168.432   1
  -1   1 -18 2398.07 188.229   1
   1  -1  19  40059. 1197.97   1
   1  -1  19  40369. 1227.39   1
  -1   1  19  41225. 1250.40   1
  -1   1  19  40733. 1271.80   1
   1   1 -19  39294. 1195.83   1
   1   1 -19  44500. 1393.26   1
  -1  -1 -19  42429. 1285.18   1
  -1  -1 -19  41503. 1223.11   1
   1   1  19  41841. 1246.65   1
   1   1  19  41771. 1278.76   1
  -1  -1  19  42252. 1306.58   1
  -1  -1  19  43002. 1331.19   1
   1  -1 -19  41225. 1238.09   1
   1  -1 -19  42670. 1315.68   1
  -1   1 -19  42194. 1254.15   1
  -1   1 -19  41311. 1227.39   1
   1  -1  20 1093.63 156.447   1
   1  -1  20  992.51 142.803   1
  -1   1  20 1021.94 149.866   1
  -1   1  20 1031.57 163.028   1
   1   1 -20 1109.15 159.657   1
  -1  -1 -20 1107.01 131.835   1
  -1  -1 -20  966.29 149.064   1
   1   1  20 1248.26 152.541   1
   1   1  20 1197.97 163.456   1
  -1  -1  20 1205.99 171.803   1
  -1  -1  20  982.34 175.869   1
   1  -1 -20 1239.70 148.528   1
   1  -1 -20 1236.49 168.432   1
  -1   1 -20  980.20 126.859   1
  -1   1 -20 1135.90 143.660   1
   1  -1  21  18074. 663.991   1
   1  -1  21  17277. 643.124   1
  -1   1  21  17180. 677.367   1
  -1   1  21  17341. 654.895   1
   1   1 -21  18208. 688.603   1
   1   1  21  17421. 659.175   1
   1   1  21  16410. 606.206   1
  -1  -1  21  16560. 643.124   1
   1  -1 -21  18807. 670.411   1
   1  -1 -21  17651. 674.692   1
  -1   1 -21  17143. 613.697   1
   1  -1  22   97.81 103.692   1
  -1   1  22   92.46  90.637   1
  -1   1  22  170.68 113.804  -1
   1   1 -22  166.67 107.491  -1
   1   1 -22  174.16 100.481   1
  -1  -1 -22   67.36  81.862   1
  -1  -1 -22   59.39  95.452   1
   1   1  22   30.42  97.271   1
   1   1  22  248.10  98.662   1
  -1  -1  22  125.79 113.216   1
  -1  -1  22  109.20 118.887   1
   1  -1 -22   78.28  81.487   1
   1  -1 -22   28.91  91.707   1
  -1   1 -22  -11.68  90.476   1
   1  -1  23  18165. 677.902   1
  -1   1  23  18513. 732.477   1
  -1   1  23  19946. 749.063   1
   1   1 -23  18598. 689.673   1
   1   1 -23  19149. 712.145   1
  -1  -1 -23  19658. 718.030   1
   1   1  23  20134. 747.993  -1
  -1  -1  23  19470. 769.930   1
  -1  -1  23  19850. 746.388  -1
   1  -1 -23  19754. 711.075   1
   1  -1 -23  20091. 749.598   1
  -1   1 -23  19251. 680.577   1
   1  -1  24  458.16 125.254   1
   1  -1  24  573.57 133.547   1
  -1   1  24  556.45 163.724   1
  -1   1  24  479.83 135.473   1
   1   1 -24  862.49 149.866   1
   1   1 -24  703.05 154.681   1
  -1  -1 -24  583.73 142.803   1
   1   1  24  687.53 151.632   1
  -1  -1  24  657.04 158.587   1
  -1  -1  24  693.42 163.296   1
   1  -1 -24  785.45 144.141   1
   1  -1 -24  721.78 160.835   1
  -1   1 -24  559.12 126.752   1
   1  -1  25  20086. 710.540   1
   1  -1  25  19080. 704.119   1
  -1   1  25  18282. 730.871   1
  -1   1  25  19695. 787.586  -1
   1   1 -25  20027. 754.413   1
   1   1 -25  18973. 726.056   1
  -1  -1 -25  19213. 734.082   1
   1   1  25  20048. 764.044   1
  -1  -1  25  20059. 811.663   1
  -1  -1  25  20556. 779.560   1
   1  -1 -25  20835. 766.184   1
  -1   1 -25  23585. 822.899   1
  -1   1 -25  21113. 730.871  -1
  -1   1  26  -45.03 115.035   1
   1   1 -26   22.12 126.592   1
   1   1 -26  169.07 133.494   1
  -1  -1 -26  -68.91 112.948   1
   1   1  26   61.80 123.328   1
  -1  -1  26   98.93 141.733   1
  -1  -1  26   18.79 135.152   1
   1  -1 -26  129.53 112.092   1
  -1   1 -26  247.35 112.948   1
  -1   1 -26  130.60  99.090   1
   1   2   0 1532.90 108.400   1
   1   2   0 1202.25  96.201   1
  -1  -2   0 1346.17  99.304   1
  -1  -2   0 1255.75 103.692   1
   1  -2   0 1320.49  99.144   1
   1  -2   0 1360.08  99.358   1
  -1   2   0 1248.26  94.649   1
  -1   2   0 1458.00 106.955   1
   1  -2   1 349063. 8978.05   1
   1  -2   1 353290. 9085.06   1
  -1   2   1 342696. 8828.24   1
   1   2  -1 371054. 9555.90   1
   1   2  -1 351792. 9052.96   1
  -1  -2  -1 373194. 9614.76   1
  -1  -2  -1 335420. 8635.62   1
   1   2   1 350615. 9026.21   1
   1   2   1 352060. 9063.66   1
  -1  -2   1 348849. 8978.05   1
  -1  -2   1 372338. 9582.66   1
   1  -2  -1 347084. 8940.60   1
   1  -2  -1 367683. 9470.29   1
  -1   2  -1 345318. 8887.10   1
  -1   2  -1 348796. 8972.70   1
   1  -2   2  14024. 428.464   1
  -1   2   2  13799. 439.967   1
  -1   2   2  14361. 458.587   1
   1   2  -2  14494. 455.056   1
   1   2  -2  15174. 473.140   1
  -1  -2  -2  13831. 439.272   1
  -1  -2  -2  15441. 486.730   1
   1   2   2  15425. 481.059  -1
  -1  -2   2  15195. 471.000   1
  -1  -2   2  14789. 457.196   1
   1  -2  -2  15404. 491.492   1
   1  -2  -2  14131. 451.578   1
  -1   2  -2  13628. 421.508   1
  -1   2  -2  15169. 460.941   1
   1  -2   3 223167. 5767.78   1
   1  -2   3 220224. 5687.53   1
  -1   2   3 211022. 5484.21   1
   1   2  -3 226270. 5864.09   1
   1   2  -3 222151. 5751.73   1
  -1  -2  -3 223595. 5799.89  -1
  -1  -2  -3 211022. 5478.86   1
   1   2   3 218459. 5666.13   1
   1   2   3 216747. 5623.32   1
  -1  -2   3 214874. 5569.82   1
  -1  -2   3 205885. 5339.75   1
   1  -2  -3 217763. 5655.42  -1
  -1   2  -3 215249. 5564.47   1
  -1   2  -3 227662. 5880.14   1
   1  -2   4  12322. 389.406   1
   1  -2   4  11937. 374.050   1
  -1   2   4  11445. 396.682  -1
   1   2  -4  11354. 384.376   1
   1   2  -4  12012. 397.003   1
  -1  -2  -4  11857. 400.749   1
   1   2   4  11407. 386.998   1
  -1  -2   4  12493. 409.951   1
  -1  -2   4  12434. 404.173   1
   1  -2  -4  11932. 405.297   1
  -1   2  -4  10813. 347.886   1
  -1   2  -4  11675. 367.255   1
   1  -2   5 104548. 2747.46   1
   1  -2   5  96736. 2544.14  -1
  -1   2   5 103745. 2764.58   1
   1   2  -5 106634. 2820.22   1
  -1  -2  -5 104334. 2772.60   1
   1   2   5 100053. 2663.99   1
  -1  -2   5  95934. 2535.58   1
   1  -2  -5  99839. 2659.17   1
   1  -2  -5  96255. 2567.15   1
  -1   2  -5 103317. 2710.00  -1
  -1   2  -5 102140. 2685.39   1
   1  -2   6 6013.91 229.053   1
   1  -2   6 6078.11 222.739   1
  -1   2   6 6142.32 266.720   1
  -1   2   6 6313.53 273.889   1
   1   2  -6 6292.13 246.602   1
  -1  -2  -6 5569.82 240.182   1
  -1  -2  -6 5580.52 241.733   1
   1   2   6 5939.00 250.776   1
   1   2   6 6233.27 261.958   1
  -1  -2   6 5928.30 230.925   1
   1  -2  -6 5997.85 260.460   1
   1  -2  -6 5767.78 252.595   1
  -1   2  -6 5874.79 223.702   1
  -1   2  -6 5778.49 217.870   1
  -1   2   7 9673.61 373.515   1
  -1   2   7 9432.84 362.867   1
   1   2  -7 9785.97 352.381   1
   1   2  -7  10080. 347.137   1
  -1  -2  -7  10455. 375.495   1
  -1  -2  -7  10305. 375.013   1
   1   2   7 9871.58 367.255   1
   1   2   7 9299.08 346.121   1
  -1  -2   7 8978.05 316.479  -1
  -1  -2   7 8887.10 337.720   1
   1  -2  -7  10075. 377.314   1
   1  -2  -7 9919.73 374.371   1
  -1   2  -7 9630.81 322.579   1
  -1   2  -7  10433. 341.840   1
   1  -2   8 9518.45 314.339   1
   1  -2   8 9454.24 332.637   1
  -1   2   8  10246. 396.308   1
  -1   2   8 9561.25 376.404   1
   1   2  -8 9962.54 349.117   1
   1   2  -8  10433. 378.972   1
  -1  -2  -8 9411.44 355.377   1
  -1  -2  -8  10155. 376.244   1
   1   2   8  10273. 385.286   1
   1   2   8  10460. 391.118   1
   1  -2  -8 9571.95 374.317   1
   1  -2  -8 9641.51 376.565   1
  -1   2  -8 9935.78 338.309   1
  -1   2  -8 9668.26 320.545   1
   1  -2   9 7779.55 297.485   1
  -1   2   9 7843.76 335.741   1
  -1   2   9 7565.54 334.136   1
   1   2  -9 8250.39 307.276   1
   1   2  -9 7966.82 316.693  -1
  -1  -2  -9 7602.99 315.141   1
  -1  -2  -9 8614.22 341.519   1
   1   2   9 7645.79 320.117   1
   1   2   9 8437.66 343.124   1
  -1  -2   9 7645.79 316.319   1
   1  -2  -9 7356.87 318.191  -1
   1  -2  -9 7998.92 337.881  -1
  -1   2  -9 8319.95 318.031   1
  -1   2  -9 8512.57 293.633   1
   1  -2  10  13890. 443.927   1
  -1   2  10  14976. 537.720   1
  -1   2  10  14419. 525.040   1
   1   2 -10  14457. 483.413   1
  -1  -2 -10  14221. 504.173   1
  -1  -2 -10  14184. 508.935   1
   1   2  10  14623. 516.960   1
   1   2  10  13521. 486.998   1
  -1  -2  10  14847. 490.422  -1
  -1  -2  10  15730. 542.536   1
   1  -2 -10  14815. 530.230   1
   1  -2 -10  14730. 531.032   1
  -1   2 -10  14505. 460.995   1
   1  -2  11 2300.69 137.346   1
   1  -2  11 2235.42 148.421   1
  -1   2  11 2487.42 182.397   1
  -1   2  11 2446.23 182.664   1
   1   2 -11 2085.07 152.220   1
  -1  -2 -11 1981.27 154.949   1
  -1  -2 -11 2144.46 162.065   1
   1   2  11 2279.83 173.569   1
   1   2  11 2384.16 173.729   1
  -1  -2  11 2292.67 165.650   1
  -1  -2  11 2307.11 153.611   1
   1  -2 -11 2012.84 165.436   1
  -1   2 -11 1845.37 121.723   1
  -1   2 -11 1867.31 131.996   1
   1  -2  12 3783.30 195.131   1
  -1   2  12 4616.37 266.238   1
   1   2 -12 4626.00 241.038   1
  -1  -2 -12 4392.18 241.626   1
  -1  -2 -12 4148.20 235.099   1
   1   2  12 3945.96 230.176   1
   1   2  12 3924.55 233.708  -1
  -1  -2  12 4876.93 244.569  -1
   1  -2 -12 4185.12 244.248   1
  -1   2 -12 4189.94 209.470  -1
  -1   2 -12 4121.45 207.972   1
   1  -2  13  17116. 573.568   1
   1  -2  13  16865. 554.842   1
  -1   2  13  17566. 629.748   1
  -1   2  13  17277. 615.837   1
   1   2 -13  16790. 580.524   1
   1   2 -13  17105. 591.225  -1
  -1  -2 -13  16421. 580.524   1
  -1  -2 -13  16522. 579.989   1
   1   2  13  17737. 620.652   1
  -1  -2  13  16153. 562.332   1
  -1  -2  13  16870. 594.970   1
   1  -2 -13  17400. 617.442   1
   1  -2 -13  15693. 570.358   1
  -1   2 -13  15768. 525.414   1
  -1   2 -13  17560. 576.778   1
   1  -2  14 7437.12 323.060   1
   1  -2  14 7854.46 330.123   1
  -1   2  14 8180.84 378.170   1
  -1   2  14 8945.95 396.682   1
   1   2 -14 8105.93 366.024   1
  -1  -2 -14 8448.36 370.947   1
   1   2  14 8448.36 370.519   1
  -1  -2  14 8148.73 359.176   1
   1  -2 -14 8384.15 382.557   1
   1  -2 -14 8662.38 391.385   1
  -1   2 -14 7699.30 318.138  -1
  -1   2 -14 7891.91 334.617   1
   1  -2  15  42552. 1242.37   1
   1  -2  15  42659. 1252.01   1
  -1   2  15  43745. 1315.14   1
  -1   2  15  41113. 1260.57   1
   1   2 -15  43981. 1301.23   1
  -1  -2 -15  44548. 1321.03   1
   1   2  15  43183. 1285.18   1
  -1  -2  15  41134. 1247.72   1
   1  -2 -15  44318. 1328.52   1
   1  -2 -15  44366. 1336.01   1
  -1   2 -15  44414. 1303.37   1
  -1   2 -15  42055. 1220.44   1
   1  -2  16 3738.89 236.169   1
   1  -2  16 3429.10 224.451   1
  -1   2  16 3889.24 266.452   1
  -1  -2 -16 3561.79 244.890  -1
  -1  -2 -16 4310.86 265.596   1
   1   2  16 3769.39 247.512   1
   1   2  16 3583.73 246.977   1
   1  -2 -16 3894.59 261.583   1
  -1   2 -16 4463.88 240.182   1
  -1   2 -16 4132.69 261.155   1
   1  -2  17 6372.39 311.450   1
   1  -2  17 6276.08 310.326   1
  -1   2  17 6720.16 337.346   1
  -1   2  17 7388.97 378.651   1
   1   2 -17 6768.32 332.156   1
   1   2 -17 6923.48 370.519   1
  -1  -2 -17 5987.15 318.459   1
  -1  -2 -17 6709.46 331.139   1
   1   2  17 6918.13 353.825   1
  -1  -2  17 7126.80 366.292   1
  -1  -2  17 6190.47 339.700   1
   1  -2 -17 6436.59 341.626  -1
   1  -2 -17 5976.45 319.368   1
  -1   2 -17 6276.08 322.900   1
  -1   2 -17 5682.18 280.952   1
   1  -2  18 2894.59 217.549   1
  -1   2  18 3164.79 262.707   1
   1   2 -18 3598.71 249.812   1
  -1  -2 -18 2716.42 228.250   1
  -1  -2 -18 3608.88 248.796   1
   1   2  18 2511.50 229.481   1
   1   2  18 3035.31 231.942   1
  -1  -2  18 2722.84 247.886   1
   1  -2 -18 3232.21 260.567   1
  -1   2 -18 2675.22 197.806   1
  -1   2 -18 2884.43 232.798  -1
   1  -2  19  10326. 435.420   1
   1  -2  19  10059. 422.632   1
  -1   2  19  10990. 464.687   1
  -1   2  19  10391. 477.849   1
   1   2 -19  10519. 494.970   1
   1   2 -19  10589. 453.665   1
  -1  -2 -19  10075. 452.006   1
   1   2  19  10203. 465.703   1
  -1  -2  19  10027. 469.181   1
  -1  -2  19  10182. 474.692   1
   1  -2 -19  11102. 468.699   1
   1  -2 -19  10808. 484.751   1
  -1   2 -19  10877. 439.593   1
  -1   2 -19  11182. 472.605   1
   1  -2  20 2061.53 190.851   1
   1  -2  20 1902.08 183.627   1
  -1   2  20 1933.65 217.121   1
  -1   2  20 2559.12 222.151   1
   1   2 -20 1923.49 232.691   1
   1   2 -20 1855.54 210.594   1
  -1  -2 -20 1906.37 201.123   1
   1   2  20 2171.75 220.117   1
  -1  -2  20 1803.10 226.271   1
   1  -2 -20 2507.22 217.710   1
   1  -2 -20 2198.50 221.188   1
  -1   2 -20 2474.58 192.135   1
  -1   2 -20 1991.97 182.236   1
   1  -2  21 8560.72 378.330   1
   1  -2  21 8491.16 396.629   1
   1   2 -21 8903.15 492.188   1
  -1  -2 -21 7870.51 434.831   1
   1   2  21 8667.73 433.279   1
   1   2  21 8678.43 395.933   1
  -1  -2  21 8785.44 442.375   1
   1  -2 -21 8491.16 397.592  -1
   1  -2 -21 7699.30 409.416   1
  -1   2 -21 8212.94 362.653   1
  -1   2 -21 7736.75 362.546   1
   1  -2  22  620.12 129.802   1
   1  -2  22  538.79 116.907   1
  -1   2  22  656.50 164.312   1
  -1   2  22  504.23 124.505   1
   1   2 -22  643.12 137.453   1
   1   2 -22  465.92 128.304   1
  -1  -2 -22  596.04 138.630   1
  -1  -2 -22  763.51 127.769   1
   1   2  22  677.90 151.685   1
   1   2  22  474.26 118.673   1
  -1  -2  22  366.56 142.803   1
   1  -2 -22  532.32 120.011   1
   1  -2 -22  701.44 150.936   1
  -1   2 -22  629.75 123.274   1
  -1   2 -22  507.22 112.466   1
   1  -2  23 2845.90 226.378   1
   1  -2  23 3138.04 224.505   1
  -1   2  23 3001.07 247.512   1
   1   2 -23 2859.82 259.390   1
   1   2 -23 2633.49 230.176  -1
  -1  -2 -23 3076.51 226.592   1
  -1  -2 -23 2674.69 243.713   1
   1   2  23 2621.72 230.390   1
   1   2  23 3069.55 273.622   1
  -1  -2  23 3289.99 275.495   1
  -1  -2  23 2895.66 270.519   1
   1  -2 -23 2801.50 229.909   1
  -1   2 -23 3017.65 224.130   1
  -1   2 -23 3263.24 222.311   1
   1  -2  24  259.23 112.145   1
   1  -2  24  275.01 114.072  -1
  -1   2  24  177.42 139.058   1
  -1   2  24  386.62 133.226   1
   1   2 -24  258.43 128.625   1
   1   2 -24  107.38 111.610   1
  -1  -2 -24  355.70 111.289   1
  -1  -2 -24  154.04 121.188   1
   1   2  24   -3.27 131.086  -1
   1   2  24  340.50 122.204   1
  -1  -2  24  287.64 146.602   1
  -1  -2  24  -68.11 112.359   1
   1  -2 -24  376.03 150.508   1
   1  -2 -24  255.11 111.931   1
  -1   2 -24   62.23  94.007   1
  -1   2 -24  195.18 109.470  -1
   1  -2  25 4932.58 282.290   1
   1  -2  25 5145.53 296.682   1
  -1   2  25 4604.06 329.267   1
  -1   2  25 5048.15 383.574   1
   1   2 -25 5655.42 338.737   1
   1   2 -25 5288.92 344.194   1
  -1  -2 -25 5580.52 323.328   1
  -1  -2 -25 5350.45 345.853   1
   1   2  25 5168.53 365.703   1
   1   2  25 5955.05 360.139  -1
  -1  -2  25 5306.04 362.760   1
  -1  -2  25 5890.84 375.923   1
   1  -2 -25 5387.90 374.906   1
   1  -2 -25 5253.07 324.184   1
  -1   2 -25 5521.66 292.028   1
  -1   2 -25 5035.31 282.450   1
  -1   2  26  568.75 199.358   1
  -1   2  26  603.53 164.633   1
   1   2 -26  630.28 152.648   1
   1   2 -26  712.68 173.034   1
  -1  -2 -26  834.14 156.875   1
  -1  -2 -26  664.53 171.910   1
   1   2  26  800.43 200.695   1
   1   2  26  775.28 171.428   1
  -1  -2  26  560.19 183.681   1
  -1  -2  26  642.59 185.393   1
   1  -2 -26  752.81 188.122   1
   1  -2 -26  716.43 158.427   1
  -1   2 -26  466.29 138.951   1
  -1   2 -26  349.17 114.179   1
   1   3   0  441.31  75.709   1
  -1  -3   0  353.45  72.873   1
  -1  -3   0  336.92  70.572   1
   1  -3   0  251.42  68.860   1
   1  -3   0  315.62  78.491   1
  -1   3   0  310.86  66.720   1
  -1   3   0  363.94  82.504  -1
   1   3   1 217335. 5666.13   1
   1   3   1 213215. 5569.82   1
  -1  -3   1 217014. 5650.07   1
  -1  -3   1 210915. 5500.26   1
   1  -3  -1 216586. 5655.42   1
   1  -3  -1 210059. 5484.21  -1
  -1   3  -1 209096. 5446.76   1
  -1   3  -1 216747. 5650.07   1
   1  -3   2 4889.24 219.154   1
  -1   3   2 5403.95 246.870   1
  -1   3   2 4707.86 231.995   1
   1   3  -2 5211.34 231.621   1
   1   3  -2 5065.81 229.748   1
  -1  -3  -2 4843.76 228.678   1
  -1  -3  -2 5462.81 253.825   1
   1   3   2 5596.57 251.471   1
  -1  -3   2 5300.15 235.580   1
  -1  -3   2 5277.68 240.128   1
   1  -3  -2 4712.14 228.999   1
  -1   3  -2 5048.68 241.840   1
  -1   3  -2 5398.60 234.510  -1
   1  -3   3  90744. 2421.08   1
  -1   3   3  85340. 2307.65   1
  -1   3   3  88764. 2402.35   1
   1   3  -3  86142. 2318.88   1
   1   3  -3  86249. 2318.88   1
  -1  -3  -3  85928. 2327.98   1
  -1  -3  -3  89727. 2420.54  -1
   1   3   3  89353. 2417.33   1
   1   3   3  85982. 2326.91   1
  -1  -3   3  92884. 2495.45   1
  -1  -3   3  89781. 2407.17   1
   1  -3  -3  94649. 2558.05   1
   1  -3  -3  86517. 2344.57   1
  -1   3  -3  87801. 2354.20   1
   1  -3   4  20337. 621.722   1
  -1   3   4  21568. 691.278   1
  -1   3   4  19711. 633.493   1
   1   3  -4  21289. 660.245   1
   1   3  -4  21589. 674.157   1
  -1  -3  -4  20792. 663.991   1
  -1  -3  -4  20567. 657.570   1
   1   3   4  20931. 666.666   1
   1   3   4  21546. 682.717   1
  -1  -3   4  21134. 661.316   1
  -1  -3   4  21819. 676.297  -1
   1  -3  -4  21033. 670.946   1
   1  -3  -4  21760. 693.953   1
  -1   3  -4  20984. 640.984   1
   1  -3   5 171000. 4467.62   1
  -1   3   5 177421. 4684.85   1
  -1   3   5 170572. 4498.12  -1
   1   3  -5 183039. 4792.40   1
   1   3  -5 175976. 4623.86   1
  -1  -3  -5 175602. 4624.39   1
  -1  -3  -5 179187. 4718.56  -1
   1   3   5 172712. 4547.35   1
   1   3   5 177153. 4668.27   1
  -1  -3   5 177902. 4667.73   1
  -1  -3   5 174318. 4573.03   1
   1  -3  -5 176886. 4655.96   1
   1  -3  -5 177635. 4682.71   1
  -1   3  -5 173194. 4532.90   1
   1  -3   6  10626. 378.116   1
  -1   3   6  11964. 441.894   1
  -1  -3  -6  10754. 408.293   1
  -1  -3  -6  10883. 415.355   1
   1   3   6  11252. 428.143   1
   1  -3  -6  11439. 436.811   1
   1  -3  -6  12263. 453.076   1
  -1   3  -6  10567. 379.989   1
  -1   3  -6  12285. 437.774   1
   1  -3   7 129802. 3424.29   1
   1  -3   7 133280. 3520.60   1
  -1   3   7 132210. 3538.25   1
  -1   3   7 131033. 3513.64   1
   1   3  -7 132798. 3526.48   1
   1   3  -7 132156. 3506.15   1
  -1  -3  -7 130604. 3494.38   1
  -1  -3  -7 135848. 3621.18   1
   1   3   7 129588. 3456.93   1
   1   3   7 133547. 3572.49   1
  -1  -3   7 124077. 3286.78   1
  -1  -3   7 130979. 3486.35   1
   1  -3  -7 129374. 3468.70   1
   1  -3  -7 133547. 3568.75   1
  -1   3  -7 126966. 3362.22   1
  -1   3  -7 134082. 3535.58   1
   1  -3   8  20337. 637.774   1
   1  -3   8  19026. 589.084   1
  -1   3   8  19973. 674.157   1
  -1   3   8  20235. 685.393   1
   1   3  -8  20444. 654.360   1
   1   3  -8  19920. 636.168   1
  -1  -3  -8  20193. 672.551   1
  -1  -3  -8  20150. 663.991   1
   1   3   8  20064. 673.087   1
   1   3   8  19486. 645.799   1
  -1  -3   8  19968. 653.825   1
  -1  -3   8  19406. 613.161   1
   1  -3  -8  19786. 667.736   1
   1  -3  -8  19807. 666.666   1
  -1   3  -8  19984. 624.932   1
  -1   3  -8  19888. 628.678   1
   1  -3   9 251953. 6554.30   1
   1  -3   9 256126. 6639.91   1
  -1   3   9 257089. 6752.27   1
   1   3  -9 268165. 6998.39   1
   1   3  -9 258801. 6773.67   1
  -1  -3  -9 258320. 6762.97   1
  -1  -3  -9 255751. 6704.11   1
   1   3   9 249491. 6543.60   1
   1   3   9 255216. 6677.36   1
  -1  -3   9 250776. 6559.65   1
  -1  -3   9 248421. 6457.99   1
   1  -3  -9 248475. 6522.20   1
  -1   3  -9 254735. 6618.51   1
  -1   3  -9 256715. 6672.01   1
   1  -3  10  11766. 420.866   1
   1  -3  10  12119. 406.581   1
  -1   3  10  12039. 483.895   1
   1   3 -10  12825. 450.989   1
   1   3  10  11744. 463.081   1
   1   3  10  11177. 446.870   1
  -1  -3  10  12515. 435.527   1
   1  -3 -10  12129. 481.487   1
  -1   3 -10  12194. 414.874   1
  -1   3 -10  12713. 439.111   1
   1  -3  11  71214. 1925.63   1
   1  -3  11  68807. 1894.06   1
  -1   3  11  69984. 1997.86   1
  -1   3  11  69288. 1970.04   1
   1   3 -11  70572. 1935.79   1
   1   3 -11  69449. 1933.65   1
  -1  -3 -11  69877. 1967.36   1
   1   3  11  69930. 1979.67   1
  -1  -3  11  72285. 2024.61   1
  -1  -3  11  70893. 1941.68   1
  -1   3 -11  72552. 1965.22   1
  -1   3 -11  70412. 1925.09   1
   1  -3  12 1778.49 135.848   1
   1  -3  12 1961.47 152.648   1
  -1   3  12 2323.17 209.684   1
  -1   3  12 1893.52 178.384   1
   1   3 -12 2296.41 164.633   1
  -1  -3 -12 1882.82 176.190   1
   1   3  12 1833.06 180.203   1
  -1  -3  12 2061.53 159.657   1
   1  -3 -12 2145.00 191.118   1
   1  -3 -12 2589.62 210.112   1
  -1   3 -12 2199.57 145.693   1
  -1   3 -12 2086.14 150.187   1
   1  -3  13  23269. 718.030   1
   1  -3  13  23002. 733.012   1
  -1   3  13  23761. 812.198   1
  -1   3  13  22980. 788.656   1
   1   3 -13  25227. 795.612   1
   1   3 -13  23761. 775.280   1
  -1  -3 -13  24853. 825.574   1
  -1  -3 -13  24617. 821.829   1
   1   3  13  23729. 813.268   1
   1   3  13  23125. 787.586   1
  -1  -3  13  23194. 773.140   1
  -1  -3  13  22825. 727.661   1
   1  -3 -13  24366. 821.829   1
   1  -3 -13  23831. 808.453   1
  -1   3 -13  24473. 759.229   1
  -1   3 -13  24254. 744.783  -1
   1  -3  14 3561.26 216.907   1
   1  -3  14 3964.68 219.154   1
  -1   3  14 4174.96 272.177   1
   1   3 -14 3927.23 241.894   1
  -1  -3 -14 3516.85 247.405   1
  -1  -3 -14 4109.15 265.703   1
   1   3  14 3945.96 265.971   1
   1   3  14 4077.58 264.205   1
  -1  -3  14 4115.03 260.353   1
   1  -3 -14 3650.08 254.414   1
  -1   3 -14 3733.54 211.022   1
  -1   3 -14 3733.54 213.750   1
   1  -3  15  25131. 795.077   1
   1  -3  15  26041. 823.969   1
  -1   3  15  28143. 949.170  -1
  -1   3  15  25934. 885.499   1
   1   3 -15  24971. 831.460   1
   1   3 -15  24478. 809.523   1
  -1  -3 -15  24248. 825.039   1
  -1  -3 -15  24050. 826.109   1
   1   3  15  25238. 858.212   1
   1   3  15  26201. 887.640   1
  -1  -3  15  24896. 833.065   1
   1  -3 -15  23868. 825.574   1
   1  -3 -15  26137. 884.429   1
  -1   3 -15  24200. 765.114   1
  -1   3 -15  23307. 751.738  -1
   1  -3  16 2332.26 183.039   1
   1  -3  16 2117.71 177.688   1
  -1   3  16 2472.98 223.435   1
  -1   3  16 2530.23 226.806   1
   1   3 -16 2367.04 202.408   1
   1   3 -16 2848.58 211.771   1
  -1  -3 -16 2661.85 226.110  -1
   1   3  16 2364.36 216.640   1
  -1  -3  16 2420.01 208.989   1
  -1  -3  16 2227.39 199.839   1
   1  -3 -16 2776.88 237.881   1
   1  -3 -16 2509.36 217.175   1
  -1   3 -16 2621.19 179.882   1
  -1   3 -16 2274.48 191.600   1
   1  -3  17  56340. 1615.30   1
   1  -3  17  56875. 1637.24   1
  -1   3  17  56554. 1699.30   1
  -1   3  17  59497. 1765.65   1
   1   3 -17  59122. 1744.78   1
   1   3 -17  59069. 1718.56   1
  -1  -3 -17  57785. 1708.93   1
  -1  -3 -17  59818. 1775.81   1
   1   3  17  55752. 1667.74  -1
  -1  -3  17  55324. 1644.19   1
  -1  -3  17  57624. 1684.32   1
   1  -3 -17  60460. 1785.44  -1
   1  -3 -17  57250. 1703.58   1
  -1   3 -17  58052. 1642.59   1
  -1   3 -17  56875. 1653.82   1
   1  -3  18 1294.81 148.689   1
   1  -3  18 1347.24 163.135   1
  -1   3  18 1157.30 165.864   1
  -1   3  18 1443.55 190.208   1
   1   3 -18  935.79 160.835   1
   1   3 -18 1409.31 159.711   1
  -1  -3 -18 1227.93 164.794   1
  -1  -3 -18 1202.25 170.037   1
   1   3  18 1037.99 169.288   1
   1   3  18 1279.83 168.272   1
  -1  -3  18 1170.14 167.041   1
  -1  -3  18 1260.03 163.242   1
   1  -3 -18 1641.52 188.978   1
   1  -3 -18 1379.88 177.902   1
  -1   3 -18 1282.50 133.440  -1
  -1   3 -18 1204.92 168.379   1
   1  -3  19  23922. 799.357   1
   1  -3  19  23435. 812.733   1
  -1   3  19  24393. 850.721   1
  -1   3  19  24912. 895.665   1
   1   3 -19  22557. 787.051   1
   1   3 -19  24238. 878.544   1
  -1  -3 -19  24762. 865.168   1
  -1  -3 -19  25340. 866.238   1
   1   3  19  24548. 880.149   1
   1   3  19  24644. 853.397   1
  -1  -3  19  25511. 895.130   1
  -1  -3  19  24323. 857.142   1
   1  -3 -19  24906. 878.009   1
   1  -3 -19  25126. 878.544   1
  -1   3 -19  25543. 814.873   1
  -1   3 -19  26019. 887.104   1
   1  -3  20  640.98 121.723   1
   1  -3  20  915.46 149.278   1
  -1   3  20  983.95 157.089   1
  -1   3  20  676.30 162.547  -1
   1   3 -20  715.89 173.301   1
  -1  -3 -20  891.92 147.244   1
  -1  -3 -20  728.73 152.220   1
   1   3  20  832.53 141.947   1
   1   3  20  867.31 162.761   1
  -1  -3  20  666.67 160.995   1
   1  -3 -20  772.07 141.519   1
   1  -3 -20  445.80 145.051   1
   1  -3  21 9181.37 407.223   1
   1  -3  21 9122.52 415.141   1
   1   3 -21 9919.73 470.572   1
   1   3 -21  10439. 530.016   1
  -1  -3 -21 9689.66 444.515   1
  -1  -3 -21 9277.68 469.930   1
   1   3  21 9737.82 446.334   1
   1   3  21 9604.06 479.614   1
  -1  -3  21 8416.26 448.154   1
   1  -3 -21 9400.74 441.359   1
  -1   3 -21 9892.98 412.038   1
  -1   3 -21 9111.82 459.283   1
   1  -3  22  730.34 134.992   1
   1  -3  22  725.52 134.510   1
  -1   3  22 1035.31 162.333   1
  -1   3  22  764.04 174.585   1
   1   3 -22  951.31 202.515   1
   1   3 -22  831.99 144.569   1
  -1  -3 -22 1033.71 156.019   1
  -1  -3 -22  673.09 160.353   1
   1   3  22  771.53 166.827   1
   1   3  22  799.89 147.565   1
  -1  -3  22  754.95 176.137   1
  -1  -3  22  896.20 171.910   1
   1  -3 -22  864.10 151.150   1
   1  -3 -22  493.10 147.298   1
  -1   3 -22  721.24 133.440   1
  -1   3 -22  798.29 132.103   1
   1  -3  23 4909.57 281.755   1
   1  -3  23 5181.91 290.797   1
  -1   3  23 5719.63 339.700   1
  -1   3  23 5070.09 369.235   1
   1   3 -23 4635.63 374.424   1
   1   3 -23 4507.75 293.205   1
  -1  -3 -23 4732.47 297.324   1
  -1  -3 -23 5414.65 356.982   1
   1   3  23 4949.17 353.183   1
   1   3  23 5387.90 319.957   1
  -1  -3  23 5548.42 370.412   1
  -1  -3  23 4853.39 335.901   1
   1  -3 -23 4911.71 343.392   1
   1  -3 -23 5264.31 321.294   1
  -1   3 -23 5225.78 302.086   1
  -1   3 -23 4863.02 275.709   1
   1  -3  24  -16.00  92.509   1
   1  -3  24  -25.48  94.649   1
  -1   3  24   73.14 133.547   1
   1   3 -24   19.48 115.249   1
   1   3 -24   60.30 109.256   1
  -1  -3 -24   59.66  95.238   1
   1   3  24  114.61 131.140   1
   1   3  24  -50.04 100.481   1
  -1  -3  24 -131.09 134.350   1
  -1  -3  24   48.78 121.455  -1
   1  -3 -24  -57.36 113.697   1
  -1   3 -24   49.19  85.928  -1
  -1   3 -24   46.93 100.321   1
   1  -3  25  15570. 558.052   1
  -1   3  25  15613. 678.972   1
  -1   3  25  14799. 690.743   1
   1   3 -25  15688. 659.710   1
   1   3 -25  14864. 606.741   1
  -1  -3 -25  15607. 620.652   1
   1   3  25  15548. 641.519   1
  -1  -3  25  15816. 667.201   1
  -1  -3  25  15821. 662.386   1
   1  -3 -25  14740. 654.360   1
   1  -3 -25  14473. 605.136   1
  -1   3 -25  15597. 568.753   1
  -1   3 -25  14650. 532.209   1
  -1   3  26  394.49 203.317   1
  -1   3  26  458.21 148.528   1
   1   3 -26  193.58 130.283   1
   1   3 -26  576.78 165.757   1
  -1  -3 -26  242.05 126.806   1
  -1  -3 -26  279.45 145.853   1
   1   3  26  321.13 138.309   1
   1  -3 -26  215.41 153.986   1
   1  -3 -26  484.48 146.602   1
   1   4   0  38459. 1138.58   1
   1   4   0  40583. 1206.53   1
  -1  -4   0  38566. 1133.76   1
  -1  -4   0  38117. 1128.94   1
   1  -4   0  36784. 1093.10   1
   1  -4   0  38363. 1131.08   1
  -1   4   0  38908. 1148.74   1
  -1   4   0  40487. 1195.29   1
   1  -4   1 121562. 3260.56   1
   1  -4   1 118245. 3169.61   1
  -1   4   1 124772. 3361.15   1
  -1   4   1 115409. 3109.15   1
   1   4  -1 120225. 3225.79   1
   1   4  -1 128197. 3434.99   1
  -1  -4  -1 123274. 3303.37   1
   1   4   1 123542. 3327.44   1
   1   4   1 123702. 3320.49   1
  -1  -4   1 117656. 3151.95   1
  -1  -4   1 118459. 3179.77   1
   1  -4  -1 119476. 3211.34   1
   1  -4  -1 118245. 3180.31   1
  -1   4  -1 121669. 3258.96   1
  -1   4  -1 118298. 3174.96   1
   1  -4   2 1861.42 148.314   1
   1  -4   2 2135.90 163.884   1
  -1   4   2 2295.34 178.652   1
   1   4  -2 2532.37 173.836   1
  -1  -4  -2 2395.93 174.371   1
   1   4   2 1991.97 161.744   1
   1   4   2 2204.39 168.700   1
  -1  -4   2 2588.55 178.544   1
   1  -4  -2 2099.52 168.218   1
   1  -4  -2 2602.46 191.279   1
  -1   4  -2 1991.97 155.538   1
   1  -4   3 175120. 4614.76   1
   1  -4   3 170305. 4499.73  -1
  -1   4   3 178812. 4741.03   1
  -1   4   3 172606. 4568.75   1
   1   4  -3 170037. 4490.10   1
   1   4  -3 171054. 4521.67   1
  -1  -4  -3 169128. 4484.21   1
  -1  -4  -3 175013. 4643.66   1
   1   4   3 172498. 4570.89   1
   1   4   3 181220. 4796.14   1
  -1  -4   3 180096. 4744.24  -1
  -1  -4   3 169930. 4495.45   1
   1  -4  -3 182611. 4849.65   1
   1  -4  -3 164633. 4375.60   1
  -1   4  -3 168432. 4448.90   1
  -1   4  -3 171589. 4530.76   1
   1  -4   4  11819. 437.720   1
   1  -4   4  11279. 415.944   1
  -1   4   4  11247. 435.527   1
  -1   4   4  11942. 467.308   1
   1   4  -4  10883. 414.874   1
  -1  -4  -4  11070. 435.527   1
  -1  -4  -4  10829. 431.032   1
   1   4   4  11396. 448.475   1
   1   4   4  11621. 449.545   1
  -1  -4   4  11685. 444.087   1
   1  -4  -4  10787. 434.403   1
   1  -4  -4  11081. 442.910   1
  -1   4  -4  10872. 410.807   1
  -1   4  -4  11525. 428.036   1
   1  -4   5 221348. 5789.19   1
   1  -4   5 228946. 5992.50   1
  -1   4   5 227127. 5987.15   1
  -1   4   5 220439. 5794.54   1
   1   4  -5 228304. 5987.15   1
   1   4  -5 232959. 6099.51   1
  -1  -4  -5 229802. 6040.66   1
  -1  -4  -5 227448. 5987.15   1
   1   4   5 223488. 5874.79   1
   1   4   5 234564. 6163.72   1
  -1  -4   5 226699. 5944.35   1
  -1  -4   5 230230. 6040.66   1
   1  -4  -5 227341. 5976.45   1
   1  -4  -5 223702. 5896.19   1
  -1   4  -5 230925. 6040.66   1
  -1   4  -5 225200. 5890.84   1
  -1   4   6  35548. 1081.86   1
   1   4  -6  38662. 1139.65   1
   1   4  -6  38694. 1158.37   1
  -1  -4  -6  36378. 1102.73   1
  -1  -4  -6  36870. 1121.99   1
   1   4   6  36260. 1109.15   1
   1   4   6  36544. 1106.47   1
  -1  -4   6  38464. 1137.51   1
  -1  -4   6  37378. 1116.10   1
   1  -4  -6  37068. 1124.13   1
  -1   4  -6  38159. 1118.78   1
  -1   4  -6  36089. 1071.70   1
   1  -4   7  59283. 1665.06   1
   1  -4   7  56554. 1587.48   1
  -1   4   7  58480. 1694.49   1
  -1   4   7  56394. 1626.54   1
   1   4  -7  60728. 1708.40   1
   1   4  -7  59711. 1698.23   1
  -1  -4  -7  60674. 1734.08   1
   1   4   7  57892. 1655.43   1
   1  -4  -7  58587. 1690.74   1
   1  -4  -7  60246. 1728.20   1
  -1   4  -7  59818. 1672.02   1
  -1   4  -7  58373. 1645.80   1
   1  -4   8 1472.98 138.309   1
   1  -4   8 1053.50 120.867   1
  -1   4   8 1350.99 161.798   1
  -1   4   8 1355.27 151.471   1
  -1  -4  -8 1032.64 136.971   1
   1   4   8 1290.53 142.643   1
  -1  -4   8 1742.64 150.348  -1
   1  -4  -8 1409.84 161.584   1
   1  -4  -8 1215.09 149.278   1
  -1   4  -8 1547.89 137.828   1
   1  -4   9 8908.50 363.724   1
   1  -4   9 8769.39 347.565   1
  -1   4   9 8512.57 395.505   1
   1   4  -9 9165.32 381.434   1
   1   4  -9 8838.94 366.773   1
  -1  -4  -9 9957.19 425.307   1
  -1  -4  -9 8854.99 390.690   1
   1   4   9 9122.52 405.885   1
   1   4   9 7849.11 359.069   1
  -1  -4   9 8501.86 348.582   1
  -1  -4   9 8833.59 373.354  -1
   1  -4  -9 9234.88 406.955   1
   1  -4  -9 8352.05 383.681   1
  -1   4  -9 8780.09 362.867   1
  -1   4  -9 9299.08 365.971   1
   1  -4  10 9571.95 387.961   1
   1  -4  10 9582.66 368.432   1
  -1   4  10  10053. 446.763   1
  -1   4  10 9373.99 433.547   1
   1   4 -10 9497.05 389.031   1
   1   4 -10  10064. 403.424   1
  -1  -4 -10 9368.64 415.516  -1
  -1  -4 -10  10177. 443.552   1
   1   4  10 9962.54 422.525   1
   1   4  10 9593.36 426.270   1
  -1  -4  10 9882.28 384.055   1
  -1  -4  10  10471. 425.896   1
   1  -4 -10 9555.90 424.826   1
   1  -4 -10 9930.43 434.296   1
  -1   4 -10  10032. 388.657   1
  -1   4 -10 9705.71 383.788   1
   1  -4  11  16533. 544.676   1
  -1   4  11  18780. 690.208   1
   1   4 -11  16303. 574.103   1
  -1  -4 -11  15912. 601.391   1
  -1  -4 -11  16051. 600.320   1
   1   4  11  17469. 655.430   1
   1   4  11  18598. 678.437   1
  -1  -4  11  18149. 635.633   1
   1  -4 -11  17137. 680.042   1
  -1   4 -11  16816. 568.753   1
  -1   4 -11  15912. 546.281   1
   1  -4  12  15607. 522.578   1
   1  -4  12  14419. 517.977   1
  -1   4  12  15409. 605.671   1
  -1   4  12  14842. 608.346   1
   1   4 -12  15677. 566.613   1
  -1  -4 -12  15131. 584.269   1
  -1  -4 -12  16030. 607.276   1
   1   4  12  15115. 587.479   1
   1   4  12  15035. 597.110   1
  -1  -4  12  16180. 591.760   1
   1  -4 -12  14730. 577.849   1
   1  -4 -12  14730. 586.944  -1
  -1   4 -12  15607. 540.395   1
  -1   4 -12  15227. 520.064   1
   1  -4  13  61958. 1756.55   1
   1  -4  13  59658. 1657.57  -1
  -1   4  13  63403. 1867.84   1
  -1   4  13  65597. 1939.54   1
   1   4 -13  62172. 1771.53   1
   1   4 -13  63777. 1792.40   1
  -1  -4 -13  60246. 1766.72   1
   1   4  13  61263. 1799.36   1
  -1  -4  13  61102. 1715.35   1
  -1  -4  13  60995. 1756.02   1
   1  -4 -13  59390. 1754.41   1
   1  -4 -13  58534. 1728.73   1
  -1   4 -13  65168. 1808.45   1
  -1   4 -13  62868. 1764.04   1
   1  -4  14  163.35  83.842   1
   1  -4  14  146.60  90.637   1
  -1   4  14   94.76 109.524  -1
  -1   4  14  305.89 138.416   1
   1   4 -14   65.11  78.652   1
   1   4 -14  332.26 101.980   1
  -1  -4 -14  256.07 112.627   1
  -1  -4 -14   42.84 107.116   1
   1   4  14  262.23 129.748   1
   1   4  14  200.37 111.129   1
  -1  -4  14  235.47 101.712   1
  -1  -4  14  488.55 108.935   1
   1  -4 -14  101.50 107.919   1
   1  -4 -14   81.97 102.515   1
  -1   4 -14  297.38  94.328   1
  -1   4 -14  128.20  72.392   1
   1  -4  15  42418. 1266.99   1
   1  -4  15  40931. 1197.43   1
  -1   4  15  43055. 1370.79   1
  -1   4  15  42959. 1356.87   1
   1   4 -15  44040. 1305.51   1
   1   4 -15  44494. 1330.66   1
  -1  -4 -15  44238. 1367.04   1
  -1  -4 -15  42884. 1335.47   1
   1   4  15  41632. 1324.77   1
   1   4  15  42274. 1325.84   1
  -1  -4  15  41915. 1244.51   1
  -1  -4  15  41375. 1268.06   1
   1  -4 -15  43494. 1363.83   1
   1  -4 -15  44521. 1381.49   1
  -1   4 -15  42172. 1243.98   1
  -1   4 -15  44382. 1290.53   1
   1  -4  16 1794.01 167.148   1
   1  -4  16 2015.51 176.404   1
  -1   4  16 1606.74 200.588   1
  -1   4  16 1927.77 228.357   1
   1   4 -16 2347.78 194.168   1
   1   4 -16 2201.71 191.386   1
  -1  -4 -16 1970.57 215.677   1
  -1  -4 -16 1687.53 194.863   1
   1   4  16 1958.26 215.677   1
   1   4  16 2194.75 239.700   1
  -1  -4  16 2097.38 201.444   1
  -1  -4  16 2223.11 197.111   1
   1  -4 -16 2014.98 221.241   1
   1  -4 -16 2199.03 218.191   1
  -1   4 -16 1913.86 162.921   1
  -1   4 -16 1904.76 181.487   1
   1  -4  17  17175. 616.372   1
  -1   4  17  17747. 707.329   1
  -1   4  17  18042. 718.030  -1
   1   4 -17  17137. 630.283   1
   1   4 -17  18892. 690.208  -1
  -1  -4 -17  17662. 682.182   1
  -1  -4 -17  16870. 669.876   1
   1   4  17  17913. 702.514   1
   1   4  17  17052. 696.094   1
  -1  -4  17  17587. 663.456   1
  -1  -4  17  17929. 652.220   1
   1  -4 -17  17137. 680.577   1
   1  -4 -17  17453. 683.787  -1
  -1   4 -17  18165. 626.003   1
   1  -4  18  248.26  98.662   1
  -1   4  18  500.64 143.713   1
   1   4 -18  274.42 117.603   1
  -1  -4 -18  318.08 133.654   1
  -1  -4 -18  440.93 132.424   1
   1   4  18  326.00 131.461   1
   1   4  18  397.16 144.034   1
  -1  -4  18  409.42 131.033   1
   1  -4 -18  561.80 149.706   1
  -1   4 -18  241.89  84.537   1
   1  -4  19  16517. 614.767   1
  -1   4  19  16239. 668.806   1
  -1   4  19  15934. 668.806   1
   1   4 -19  16297. 654.895   1
   1   4 -19  16292. 640.449   1
  -1  -4 -19  16495. 666.131   1
  -1  -4 -19  16228. 657.570   1
   1   4  19  17089. 698.769   1
   1   4  19  16207. 659.710   1
  -1  -4  19  17057. 665.596   1
   1  -4 -19  15136. 633.493   1
   1  -4 -19  15816. 657.570   1
  -1   4 -19  15468. 562.332   1
   1  -4  20  786.52 135.152   1
  -1   4  20 1038.52 185.714   1
  -1   4  20 1472.98 206.099   1
   1   4 -20  835.74 144.676   1
   1   4 -20  883.36 190.423   1
  -1  -4 -20 1102.73 180.417   1
   1   4  20  650.61 171.375   1
   1   4  20  829.32 166.934   1
  -1  -4  20 1283.04 197.325   1
  -1  -4  20  712.68 152.541   1
   1  -4 -20 1437.67 196.147   1
   1  -4 -20 1004.81 178.812   1
  -1   4 -20  896.74 128.946   1
   1  -4  21  29422. 959.336   1
   1   4 -21  28994. 1046.55   1
   1   4 -21  30075. 987.158   1
   1   4  21  28914. 1008.02   1
  -1  -4  21  30423. 1060.99   1
  -1  -4  21  30123. 1027.29   1
   1  -4 -21  28951. 1023.54   1
   1  -4 -21  29197. 1017.66   1
  -1   4 -21  29497. 941.679   1
   1  -4  22   29.48  94.756   1
  -1   4  22  319.26 154.467   1
   1   4 -22  161.10 184.751   1
   1   4 -22   -1.91  88.817   1
  -1  -4 -22  292.35 128.625   1
  -1  -4 -22  168.91 144.569   1
   1   4  22  350.40 128.732   1
   1   4  22   66.83 138.951   1
  -1  -4  22  -14.45 113.162   1
  -1  -4  22   31.09 142.964   1
   1  -4 -22  272.98 142.536   1
   1  -4 -22  203.85 123.970   1
  -1   4 -22  192.08  98.020   1
   1  -4  23  15773. 634.028   1
   1  -4  23  16292. 616.372   1
  -1   4  23  16779. 677.902   1
  -1   4  23  15575. 693.953   1
   1   4 -23  16602. 748.528   1
   1   4 -23  15950. 633.493  -1
  -1  -4 -23  15918. 643.124   1
  -1  -4 -23  16576. 696.629   1
   1   4  23  14591. 660.245   1
   1   4  23  15383. 633.493   1
  -1  -4  23  15982. 660.245   1
  -1  -4  23  15693. 688.068   1
   1  -4 -23  16158. 658.105   1
   1  -4 -23  15506. 664.526   1
  -1   4 -23  16148. 590.155  -1
   1  -4  24 1491.71 172.766   1
   1  -4  24 1554.31 175.388   1
  -1   4  24  980.20 220.117   1
  -1   4  24 1529.69 204.227   1
   1   4 -24 1265.38 241.198   1
   1   4 -24 1535.04 188.978   1
  -1  -4 -24 1263.24 209.256   1
  -1  -4 -24 1235.95 201.284   1
   1   4  24 1243.98 193.740   1
   1   4  24 1429.64 234.243   1
  -1  -4  24 1635.63 220.117   1
  -1  -4  24 1188.33 219.475   1
   1  -4 -24 1337.61 214.553   1
   1  -4 -24 1583.20 195.826  -1
  -1   4 -24 1448.37 162.065   1
  -1   4 -24 1340.82 178.384   1
  -1   4  25 3294.81 275.281   1
  -1   4  25 2202.78 300.214   1
   1   4 -25 2694.49 356.554   1
   1   4 -25 3037.99 263.938   1
  -1  -4 -25 2723.91 284.055   1
   1   4  25 3363.83 337.132   1
  -1  -4  25 3288.92 313.804   1
  -1  -4  25 3323.16 305.992   1
   1  -4 -25 2747.99 283.413   1
   1  -4 -25 2902.08 260.567   1
  -1   4 -25 3028.35 226.538   1
  -1   4 -25 2718.56 202.300   1
  -1   4  26 1073.84 254.414   1
  -1   4  26  918.14 184.109   1
  -1  -4 -26  957.20 196.950   1
  -1  -4 -26 1052.97 179.989   1
   1  -4 -26 1044.41 226.378   1
   1  -4 -26 1125.73 187.052   1
   1   5   0  10075. 437.934   1
  -1  -5   0 9026.21 391.813   1
   1  -5   0 8940.60 391.225   1
  -1   5   0 8758.69 385.446   1
   1  -5   1  57303. 1654.89   1
  -1   5   1  62761. 1842.16   1
  -1   5   1  63082. 1822.90   1
   1   5  -1  62868. 1798.82   1
  -1  -5  -1  59872. 1720.17   1
  -1  -5  -1  63028. 1825.57   1
   1   5   1  56019. 1629.75   1
   1   5   1  54093. 1593.36   1
  -1  -5   1  56073. 1622.26   1
   1  -5  -1  58320. 1684.32   1
  -1   5  -1  59925. 1713.75   1
   1  -5   2 1413.05 149.064   1
  -1   5   2 1453.18 159.978   1
   1   5  -2 1821.83 163.563   1
  -1  -5  -2 2125.20 184.376   1
  -1  -5  -2 1717.49 173.997   1
   1   5   2 1454.25 156.768   1
   1   5   2 2078.11 181.327  -1
  -1  -5   2 1585.34 160.353   1
   1  -5  -2 1698.23 176.565   1
   1  -5  -2 1721.77 164.740   1
  -1   5  -2 1810.59 165.810   1
   1  -5   3 138149. 3712.14   1
   1  -5   3 131675. 3553.23   1
  -1   5   3 134082. 3620.65   1
  -1   5   3 132691. 3594.43   1
   1   5  -3 139058. 3737.29   1
  -1  -5  -3 146816. 3967.89   1
  -1  -5  -3 138363. 3730.33   1
   1   5   3 126752. 3437.13   1
   1   5   3 131033. 3545.21   1
  -1  -5   3 127608. 3452.11   1
   1  -5  -3 140610. 3794.54   1
  -1   5  -3 135955. 3668.80   1
  -1   5  -3 133280. 3585.34   1
   1  -5   4  24034. 777.955   1
   1  -5   4  23863. 785.981   1
  -1   5   4  23708. 794.007   1
  -1   5   4  24270. 819.689   1
   1   5  -4  24302. 797.752   1
  -1  -5  -4  24093. 803.102   1
  -1  -5  -4  24168. 813.803   1
   1   5   4  23895. 803.638   1
   1   5   4  23178. 783.841   1
  -1  -5   4  24243. 804.173   1
   1  -5  -4  23419. 792.937   1
   1  -5  -4  24831. 838.415   1
  -1   5  -4  23986. 786.516   1
  -1   5  -4  23804. 780.631   1
   1  -5   5  40722. 1222.04   1
   1  -5   5  45249. 1324.24   1
  -1   5   5  43563. 1309.79   1
  -1   5   5  44350. 1347.78  -1
   1   5  -5  42220. 1259.50   1
  -1  -5  -5  40647. 1244.51   1
  -1  -5  -5  41675. 1264.31   1
   1   5   5  43686. 1314.61   1
   1   5   5  41477. 1265.38   1
  -1  -5   5  40064. 1215.09   1
   1  -5  -5  40396. 1233.28   1
   1  -5  -5  41140. 1257.36   1
  -1   5  -5  43686. 1292.13   1
  -1   5  -5  40428. 1209.74   1
   1  -5   6 2007.49 171.642  -1
   1  -5   6 2022.47 170.626   1
  -1   5   6 2124.66 194.114   1
  -1   5   6 2080.25 185.393   1
   1   5  -6 2135.90 187.961   1
   1   5  -6 1976.99 172.766   1
  -1  -5  -6 2048.15 186.945   1
  -1  -5  -6 2211.34 191.921   1
   1   5   6 2210.27 192.670   1
   1   5   6 2213.48 197.271   1
  -1  -5   6 2323.17 198.074   1
  -1  -5   6 1968.97 178.063   1
   1  -5  -6 2226.86 193.686   1
   1  -5  -6 2066.34 188.764   1
  -1   5  -6 2210.27 180.952   1
  -1   5  -6 2339.22 180.578   1
   1  -5   7  41974. 1242.37   1
   1  -5   7  42049. 1255.22   1
  -1   5   7  42654. 1315.68   1
   1   5  -7  42103. 1278.76   1
   1   5  -7  40642. 1220.97   1
  -1  -5  -7  41974. 1282.50   1
  -1  -5  -7  43109. 1311.93   1
   1   5   7  45340. 1362.22   1
   1   5   7  42418. 1300.69   1
  -1  -5   7  40508. 1228.46   1
  -1  -5   7  43087. 1283.04   1
   1  -5  -7  41878. 1287.85   1
  -1   5  -7  41514. 1235.95   1
  -1   5  -7  40369. 1218.30   1
   1  -5   8 1227.39 153.237   1
   1  -5   8 1136.44 133.494   1
  -1   5   8 1393.79 164.901   1
   1   5  -8 1498.13 154.842   1
   1   5  -8 1777.42 182.022   1
  -1  -5  -8 1154.09 171.268   1
  -1  -5  -8 1687.00 175.923   1
   1   5   8  997.86 154.574   1
   1   5   8 1412.52 163.403   1
  -1  -5   8 1566.61 163.456   1
  -1  -5   8 1227.93 139.219   1
   1  -5  -8 1657.57 178.277   1
  -1   5  -8 1315.68 140.182   1
   1  -5   9  11632. 462.974   1
  -1   5   9  10519. 458.855   1
  -1   5   9  10000. 455.805   1
   1   5  -9  10139. 436.115   1
   1   5  -9  11557. 460.246   1
  -1  -5  -9 9876.93 439.325   1
   1   5   9  11198. 529.909   1
  -1  -5   9  10968. 443.178   1
  -1  -5   9  10722. 449.598   1
   1  -5  -9  10594. 469.288   1
   1  -5  -9  10974. 474.531   1
  -1   5  -9  10679. 425.361   1
   1  -5  10  533.01 111.075   1
  -1   5  10  728.73 145.907   1
  -1   5  10  492.51 136.169   1
   1   5 -10  906.37 136.062   1
   1   5 -10  795.61 119.690   1
  -1  -5 -10  520.28 129.267  -1
  -1  -5 -10  777.96 134.617   1
   1   5  10  684.86 136.276   1
   1   5  10  510.17 120.064   1
  -1  -5  10  547.35 119.369   1
  -1  -5  10  722.31 116.640   1
   1  -5 -10  851.79 143.178   1
   1  -5 -10  747.99 142.482   1
  -1   5 -10  638.84 109.684   1
   1  -5  11  24687. 816.479   1
  -1   5  11  24510. 879.079   1
  -1   5  11  24762. 872.658  -1
   1   5 -11  24933. 822.899   1
   1   5 -11  26592. 863.027   1
  -1  -5 -11  25950. 891.920   1
  -1  -5 -11  25634. 873.728   1
   1   5  11  24853. 852.327   1
   1   5  11  22916. 814.338   1
  -1  -5  11  25094. 842.161   1
  -1  -5  11  24489. 794.007  -1
   1  -5 -11  26592. 909.041   1
   1  -5 -11  26030. 898.875   1
  -1   5 -11  25698. 828.250   1
   1  -5  12  12905. 510.379   1
  -1   5  12  11578. 535.045   1
  -1   5  12  12595. 552.166   1
   1   5 -12  11867. 478.705   1
   1   5 -12  11418. 468.860  -1
  -1  -5 -12  12226. 527.661   1
  -1  -5 -12  11156. 494.489   1
   1   5  12  13344. 566.078   1
  -1  -5  12  12055. 500.053   1
  -1  -5  12  11942. 462.279   1
   1  -5 -12  12782. 547.351   1
   1  -5 -12  11584. 513.590   1
  -1   5 -12  11905. 468.485   1
   1  -5  13  13660. 533.226   1
   1  -5  13  15179. 540.930   1
  -1   5  13  13735. 602.996   1
  -1   5  13  13537. 582.129   1
   1   5 -13  13585. 515.837   1
   1   5 -13  14114. 543.071   1
  -1  -5 -13  14114. 584.269   1
  -1  -5 -13  14660. 601.391   1
   1   5  13  13248. 579.989   1
   1   5  13  13900. 586.409   1
  -1  -5  13  13997. 516.693   1
  -1  -5  13  13307. 537.185   1
   1  -5 -13  13793. 583.734   1
   1  -5 -13  14125. 591.760   1
  -1   5 -13  13323. 507.704   1
  -1   5 -13  13708. 510.540   1
   1  -5  14  647.94 135.152   1
   1  -5  14  578.38 122.311   1
  -1   5  14  764.58 186.196   1
  -1   5  14  444.52 146.656   1
   1   5 -14  738.36 138.844   1
  -1  -5 -14  331.14 131.514   1
  -1  -5 -14  604.07 160.192  -1
   1   5  14  545.75 148.100   1
   1   5  14  573.57 165.650   1
  -1  -5  14  996.25 149.278   1
   1  -5 -14  829.85 183.253   1
   1  -5 -14  737.29 154.307   1
  -1   5 -14  613.70 121.134   1
  -1   5 -14  804.71 127.715   1
   1  -5  15  20064. 666.131   1
   1  -5  15  20321. 716.960   1
  -1   5  15  19363. 779.025   1
   1   5 -15  21145. 721.241   1
  -1  -5 -15  21086. 780.631   1
  -1  -5 -15  20760. 782.236   1
   1   5  15  19930. 765.114   1
   1   5  15  19042. 757.624   1
  -1  -5  15  20460. 695.023   1
   1  -5 -15  20861. 790.796   1
  -1   5 -15  20658. 688.068   1
  -1   5 -15  20562. 704.119   1
   1  -5  16 5639.37 292.563   1
   1  -5  16 6040.66 324.826   1
  -1   5  16 5585.87 383.734   1
  -1   5  16 5612.62 373.782   1
   1   5 -16 5896.19 310.594   1
   1   5 -16 5724.98 316.747   1
  -1  -5 -16 5789.19 352.434   1
  -1  -5 -16 5262.70 346.388   1
   1   5  16 5885.49 361.690   1
   1   5  16 5310.32 362.867   1
  -1  -5  16 5403.95 334.938   1
  -1  -5  16 5837.34 310.005   1
   1  -5 -16 5617.97 359.015   1
   1  -5 -16 5087.74 342.643   1
  -1   5 -16 5703.58 298.662   1
  -1   5 -16 5484.21 285.500   1
   1  -5  17 2437.13 214.660   1
   1  -5  17 2503.48 200.909   1
  -1   5  17 2322.10 250.722   1
  -1   5  17 2452.65 252.541   1
   1   5 -17 2114.50 197.057   1
   1   5 -17 2775.28 214.018   1
  -1  -5 -17 2916.53 269.021   1
   1   5  17 2034.24 245.104   1
  -1  -5  17 2608.88 228.571   1
  -1  -5  17 2333.33 207.223   1
   1  -5 -17 2109.15 234.243   1
   1  -5 -17 2738.90 265.061   1
  -1   5 -17 2764.04 207.704   1
  -1   5 -17 2798.28 203.959   1
   1  -5  18  206.10 106.153   1
   1  -5  18  350.24 118.780  -1
  -1   5  18  263.24 134.938   1
  -1   5  18  262.28 144.462   1
   1   5 -18  482.72 115.677   1
   1   5 -18  311.29 108.561   1
  -1  -5 -18  494.54 142.643   1
  -1  -5 -18  361.21 135.420   1
   1   5  18  332.05 141.038   1
   1   5  18  245.64 133.387   1
  -1  -5  18  260.62 114.339   1
  -1  -5  18  181.97 119.476   1
   1  -5 -18  472.44 146.602   1
   1  -5 -18  399.79 137.025   1
  -1   5 -18  443.71 119.047   1
  -1   5 -18  394.22 108.079   1
   1  -5  19  13173. 540.395   1
   1  -5  19  13537. 547.351   1
  -1   5  19  12108. 573.568   1
   1   5 -19  11958. 503.798   1
   1   5 -19  12499. 552.701   1
  -1  -5 -19  12515. 577.313   1
  -1  -5 -19  12360. 562.332   1
   1   5  19  11627. 577.849   1
   1   5  19  11905. 562.332   1
  -1  -5  19  12927. 554.307   1
  -1  -5  19  12493. 556.982   1
   1  -5 -19  12793. 576.243   1
   1  -5  20  571.96 133.654   1
   1  -5  20  556.45 152.488   1
  -1   5  20  398.50 151.204   1
  -1   5  20  582.13 161.049   1
   1   5 -20  467.52 122.418   1
   1   5 -20  413.05 146.281   1
  -1  -5 -20  401.71 132.638   1
  -1  -5 -20  570.36 159.122   1
   1   5  20  436.01 148.689   1
   1   5  20  589.08 172.284   1
  -1  -5  20  458.80 144.944   1
  -1  -5  20  438.79 156.073   1
   1  -5 -20  632.42 162.654   1
   1  -5 -20  431.57 146.923   1
  -1   5 -20  460.19 112.841   1
  -1   5 -20  525.25 155.003   1
   1  -5  21  18384. 710.540   1
   1  -5  21  17833. 674.157   1
  -1   5  21  17892. 762.974   1
  -1   5  21  18175. 756.554   1
   1   5 -21  17079. 651.685   1
   1   5 -21  18047. 754.413   1
   1   5  21  18068. 759.764  -1
  -1  -5  21  17603. 715.890   1
  -1  -5  21  18159. 721.241  -1
   1  -5 -21  18438. 745.318   1
   1  -5 -21  17368. 727.126   1
  -1   5 -21  17935. 652.755   1
  -1   5 -21  16495. 682.182   1
   1  -5  22  184.64 113.216   1
   1  -5  22  264.90 162.493   1
  -1   5  22  322.10 170.893   1
  -1   5  22  594.97 168.593   1
   1   5 -22  162.23 109.096   1
   1   5 -22  359.60 206.367   1
  -1  -5 -22  435.79 162.065   1
  -1  -5 -22  259.55 146.335   1
   1   5  22  371.05 164.366   1
   1   5  22  397.81 167.683   1
  -1  -5  22   97.54 175.762   1
  -1  -5  22  127.55 132.531  -1
   1  -5 -22  372.71 150.776   1
   1  -5 -22  201.34 138.149   1
  -1   5 -22  691.28 200.909   1
  -1   5 -22  261.85 109.577   1
   1  -5  23 2276.08 257.250   1
   1  -5  23 2202.78 211.664   1
  -1   5  23 2247.19 291.492   1
  -1   5  23 2468.16 252.648   1
   1   5 -23 2691.81 244.730   1
   1   5 -23 2391.65 313.001   1
  -1  -5 -23 2452.65 262.440   1
  -1  -5 -23 2705.19 271.161   1
   1   5  23 2121.45 248.903   1
   1   5  23 1786.52 259.604   1
  -1  -5  23 2553.77 262.440   1
  -1  -5  23 2427.50 283.039   1
   1  -5 -23 2413.59 271.856   1
   1  -5 -23 2383.63 258.373   1
  -1   5 -23 1722.31 252.327   1
  -1   5 -23 2681.65 220.278   1
   1  -5  24  248.21 125.308   1
  -1   5  24  345.16 139.058   1
   1   5 -24  156.02 120.760  -1
   1   5 -24  244.89 233.066   1
  -1  -5 -24  331.41 141.680   1
  -1  -5 -24  191.49 144.195   1
   1   5  24   12.48 176.993   1
   1   5  24  116.69 134.885   1
  -1  -5  24  278.87 137.293   1
  -1  -5  24  275.55 211.985   1
   1  -5 -24  283.41 145.907   1
  -1   5 -24  -23.33 108.721   1
  -1   5  25  415.94 202.140   1
  -1   5  25  914.93 178.170   1
   1   5 -25  400.64 220.653   1
   1   5 -25  416.43 148.100   1
  -1  -5 -25  605.14 183.627   1
  -1  -5 -25  583.20 158.427   1
   1   5  25  795.61 228.090   1
   1   5  25  458.96 153.183   1
   1  -5 -25  307.70 164.901   1
   1  -5 -25  597.65 160.995   1
  -1   5  26  -97.06 170.840   1
  -1   5  26  310.38 141.947  -1
  -1  -5 -26  114.02 155.591   1
  -1  -5 -26  109.79 115.142   1
   1  -5 -26  -27.65 137.507   1
   1   6   0 4056.71 256.554   1
  -1  -6   0 4394.86 264.473   1
   1  -6   0 3756.02 259.176   1
   1  -6   0 4152.48 258.748   1
  -1   6   0 4132.69 263.456   1
  -1   6   0 4357.94 270.679   1
   1  -6   1  42162. 1278.22   1
   1  -6   1  45773. 1391.65   1
  -1   6   1  43670. 1335.47   1
   1   6  -1  44478. 1349.92   1
   1   6  -1  45286. 1375.60   1
  -1  -6  -1  42274. 1287.32   1
   1   6   1  44275. 1350.99  -1
  -1  -6   1  44216. 1330.12   1
  -1  -6   1  43012. 1323.17   1
   1  -6  -1  45238. 1366.50   1
  -1   6  -1  43242. 1316.21   1
  -1   6  -1  45152. 1369.18   1
   1  -6   2  886.57 139.807   1
   1  -6   2 1083.47 141.519   1
  -1   6   2  935.26 135.634   1
   1   6  -2 1063.67 141.787   1
   1   6  -2 1065.27 136.918   1
  -1  -6  -2  961.48 141.305   1
   1   6   2  974.85 139.968   1
  -1  -6   2 1129.48 141.626   1
  -1  -6   2  749.60 127.073   1
   1  -6  -2  861.96 133.333  -1
  -1   6  -2  981.27 134.938   1
  -1   6  -2 1019.26 138.416   1
   1  -6   3 146121. 3956.12   1
   1  -6   3 146388. 3942.21   1
  -1   6   3 150187. 4071.16   1
   1   6  -3 149438. 4033.17   1
   1   6  -3 144141. 3897.80   1
  -1  -6  -3 143018. 3873.73   1
   1   6   3 144141. 3912.78   1
  -1  -6   3 147886. 3982.34   1
  -1  -6   3 143071. 3880.68   1
   1  -6  -3 145907. 3950.77  -1
  -1   6  -3 142536. 3856.07   1
  -1   6  -3 144195. 3896.73   1
   1  -6   4 6329.58 320.331   1
   1  -6   4 5799.89 315.248   1
  -1   6   4 6318.88 338.309  -1
  -1   6   4 6201.17 340.717   1
   1   6  -4 6083.46 323.221   1
   1   6  -4 6356.33 330.979   1
  -1  -6  -4 5191.01 305.992   1
  -1  -6  -4 5880.14 322.953   1
   1   6   4 6179.77 339.379   1
   1   6   4 6163.72 337.399   1
  -1  -6   4 6072.76 329.053   1
  -1  -6   4 5617.97 300.107   1
   1  -6  -4 6104.86 334.350   1
   1  -6  -4 5194.22 307.544   1
  -1   6  -4 5837.34 312.038   1
  -1   6  -4 6217.22 326.270   1
   1  -6   5 129320. 3529.16   1
   1  -6   5 149599. 4090.42   1
  -1   6   5 141466. 3845.90   1
  -1   6   5 138844. 3790.79   1
   1   6  -5 139058. 3768.86   1
   1   6  -5 144355. 3907.97   1
  -1  -6  -5 138256. 3768.32   1
  -1  -6  -5 136704. 3717.49  -1
   1   6   5 144462. 3928.30   1
   1   6   5 139968. 3803.10  -1
  -1  -6   5 138202. 3758.16   1
  -1  -6   5 142322. 3840.55   1
   1  -6  -5 141038. 3834.13   1
   1  -6  -5 138684. 3779.02   1
  -1   6  -5 140717. 3804.70   1
  -1   6  -5 141252. 3817.55   1
   1  -6   6 3235.42 222.953   1
   1  -6   6 3314.60 233.601   1
  -1   6   6 3382.55 242.536   1
  -1   6   6 3828.78 265.168   1
   1   6  -6 3225.25 233.119   1
  -1  -6  -6 3246.12 242.696   1
  -1  -6  -6 3915.46 264.740   1
   1   6   6 3280.90 243.338   1
   1   6   6 3227.93 246.656   1
  -1  -6   6 3414.12 239.593   1
   1  -6  -6 3050.83 234.029   1
   1  -6  -6 3079.18 236.918  -1
  -1   6  -6 3428.57 233.922   1
  -1   6  -6 3392.19 232.370   1
   1  -6   7  45709. 1363.29   1
   1  -6   7  45741. 1380.42   1
  -1   6   7  45457. 1413.59   1
  -1   6   7  45083. 1380.42   1
   1   6  -7  46891. 1425.36   1
  -1  -6  -7  44446. 1369.72   1
  -1  -6  -7  46977. 1434.99   1
   1   6   7  44938. 1376.67   1
   1   6   7  46795. 1439.81  -1
  -1  -6   7  46667. 1405.03   1
   1  -6  -7  45436. 1403.96   1
   1  -6  -7  47046. 1438.74   1
  -1   6  -7  46602. 1406.63   1
  -1   6  -7  45971. 1378.28   1
   1  -6   8 2909.04 213.108   1
   1  -6   8 2647.40 207.865   1
  -1   6   8 2953.45 232.370  -1
  -1   6   8 2830.39 236.650  -1
   1   6  -8 2545.21 219.101   1
  -1  -6  -8 2821.29 239.754   1
  -1  -6  -8 2785.44 224.505   1
   1   6   8 2313.00 213.108   1
   1   6   8 2736.22 223.381   1
  -1  -6   8 2744.78 216.319   1
   1  -6  -8 2391.12 214.393   1
   1  -6  -8 2462.81 230.016   1
  -1   6  -8 2571.43 207.276   1
  -1   6  -8 2504.01 196.254   1
   1  -6   9  18727. 666.131   1
   1  -6   9  18828. 683.252   1
  -1   6   9  18229. 690.743   1
   1   6  -9  16816. 644.194   1
  -1  -6  -9  17919. 683.787   1
  -1  -6  -9  16859. 653.825   1
  -1  -6   9  17951. 655.965   1
   1  -6  -9  16094. 639.914   1
   1  -6  -9  17988. 689.138   1
  -1   6  -9  17223. 645.799   1
  -1   6  -9  17416. 634.028   1
   1  -6  10 2930.98 225.414  -1
   1  -6  10 3662.92 245.532   1
   1   6 -10 3164.79 242.268   1
   1   6 -10 3632.96 245.104   1
  -1  -6 -10 3461.74 265.329   1
  -1  -6 -10 3632.42 268.379   1
   1   6  10 3897.80 283.788   1
   1   6  10 3672.01 263.831   1
  -1  -6  10 2905.83 276.137   1
  -1  -6  10 4021.40 257.464   1
   1  -6 -10 3925.09 280.364   1
   1  -6 -10 3552.70 270.626   1
  -1   6 -10 3774.21 243.499   1
   1  -6  11  50968. 1524.34   1
   1  -6  11  50621. 1494.38   1
  -1   6  11  49984. 1527.02   1
  -1   6  11  52964. 1634.03   1
   1   6 -11  49336. 1474.05   1
   1   6 -11  52632. 1583.73   1
  -1  -6 -11  48914. 1502.94   1
  -1  -6 -11  48828. 1504.55   1
   1   6  11  50926. 1571.43   1
   1   6  11  49358. 1505.62   1
  -1  -6  11  50401. 1521.13   1
  -1  -6  11  50187. 1482.07   1
   1  -6 -11  50321. 1550.03   1
   1  -6 -11  49748. 1535.04   1
  -1   6 -11  49674. 1474.58   1
  -1   6 -11  48170. 1458.53  -1
   1  -6  12 8533.97 379.775   1
   1  -6  12 8844.29 416.586   1
  -1   6  12 8646.33 465.757   1
   1   6 -12 7945.42 388.603   1
   1   6 -12 8228.99 392.509   1
  -1  -6 -12 9015.51 447.191   1
  -1  -6 -12 8475.11 435.687   1
   1   6  12 8657.03 447.565   1
   1   6  12 8459.06 422.900   1
  -1  -6  12 8657.03 393.205   1
  -1  -6  12 8426.96 414.178   1
   1  -6 -12 8298.55 435.687   1
  -1   6 -12 8159.44 382.771   1
  -1   6 -12 8555.37 406.527   1
   1  -6  13 116961. 3174.96   1
   1  -6  13 116319. 3213.48   1
  -1   6  13 117710. 3327.98   1
  -1   6  13 109738. 3105.94   1
   1   6 -13 118780. 3261.10   1
   1   6 -13 115570. 3181.91   1
  -1  -6 -13 119048. 3318.88   1
  -1  -6  13 118512. 3284.11   1
  -1  -6  13 112199. 3058.85   1
   1  -6 -13 116747. 3266.98   1
   1  -6 -13 111717. 3135.90   1
  -1   6 -13 116319. 3184.05   1
   1  -6  14  11766. 463.081   1
  -1   6  14  11477. 565.007   1
  -1   6  14  11252. 538.790   1
   1   6 -14  11921. 491.225   1
   1   6 -14  12178. 508.667   1
  -1  -6 -14  11616. 538.255   1
   1   6  14  12525. 592.830   1
  -1  -6  14  11627. 517.121   1
  -1  -6  14  11862. 479.775   1
   1  -6 -14  11022. 516.532   1
   1  -6 -14  12718. 576.778   1
  -1   6 -14  12081. 492.776   1
   1  -6  15  34029. 1043.87   1
  -1   6  15  35126. 1192.08   1
  -1   6  15  34254. 1194.76   1
   1   6 -15  35136. 1124.13   1
   1   6 -15  37421. 1161.58   1
  -1  -6 -15  35960. 1192.08   1
  -1  -6 -15  34478. 1167.47   1
   1   6  15  34762. 1202.78   1
   1   6  15  33697. 1148.74   1
  -1  -6  15  35008. 1086.68  -1
  -1  -6  15  32707. 1086.14   1
   1  -6 -15  35698. 1189.94   1
   1  -6 -15  37239. 1240.23  -1
  -1   6 -15  35490. 1098.98   1
   1  -6  16  653.29 119.583   1
  -1   6  16  478.01 151.311   1
   1   6 -16  413.70 117.121   1
   1   6 -16  805.78 134.082   1
  -1  -6 -16  559.66 161.263   1
  -1  -6 -16  514.02 149.171   1
   1   6  16  808.99 183.520   1
   1   6  16  526.54 150.294   1
  -1  -6  16  462.23 137.881   1
  -1  -6  16  543.61 119.529   1
   1  -6 -16  486.09 154.414   1
  -1   6 -16  767.25 125.361   1
   1  -6  17  20952. 721.241   1
  -1   6  17  21364. 875.869   1
  -1   6  17  21669. 845.906   1
   1   6 -17  22734. 806.848   1
   1   6 -17  21862. 762.439   1
  -1  -6 -17  21439. 852.862   1
  -1  -6 -17  22033. 827.715   1
   1   6  17  21075. 866.773   1
   1   6  17  21594. 839.485   1
  -1  -6  17  21691. 806.848   1
  -1  -6  17  22028. 765.114   1
   1  -6 -17  22889. 869.448   1
   1  -6 -17  23702. 878.009   1
  -1   6 -17  21921. 742.107   1
   1  -6  18  754.95 133.226   1
  -1   6  18  336.06 138.202   1
  -1   6  18  647.40 173.997   1
   1   6 -18  432.21 127.448   1
   1   6 -18  374.21 109.310   1
  -1  -6 -18  485.55 149.759   1
   1   6  18  449.87 155.645   1
  -1  -6  18  348.69 124.719   1
  -1  -6  18  395.67 135.099   1
   1  -6 -18  469.45 154.574   1
   1  -6 -18  210.01 132.156   1
  -1   6 -18  536.12 121.830  -1
  -1   6 -18  837.35 138.470   1
   1  -6  19 7495.98 385.607   1
   1  -6  19 7533.43 412.787   1
  -1   6  19 7041.19 449.277   1
  -1   6  19 7512.03 447.672   1
  -1  -6 -19 8293.20 440.824   1
  -1  -6 -19 8202.24 457.142   1
   1   6  19 6821.82 450.722   1
   1   6  19 6725.51 427.929   1
  -1  -6  19 7094.70 400.802   1
  -1  -6  19 8239.69 417.710   1
   1  -6 -19 8014.97 441.733  -1
   1  -6 -19 8566.07 472.926   1
  -1   6 -19 7683.25 380.149   1
  -1   6 -19 7324.76 374.157   1
   1  -6  20  409.95 129.267   1
   1  -6  20  255.70 124.237   1
  -1   6  20   44.65 130.444   1
  -1   6  20  150.62 131.728  -1
   1   6 -20  197.43 118.459   1
   1   6 -20  133.76 101.016  -1
  -1  -6 -20   11.67 124.344   1
  -1  -6 -20  194.92 131.568  -1
   1   6  20  134.40 160.567   1
  -1  -6  20  327.82 131.835   1
  -1  -6  20  -12.90 131.300   1
   1  -6 -20  290.80 152.381   1
   1  -6 -20  201.39 133.654   1
  -1   6 -20   80.63  91.600   1
  -1   6 -20  356.45 133.280   1
   1  -6  21  29593. 1019.26   1
  -1   6  21  29845. 1102.73   1
   1   6 -21  28181. 968.431   1
   1   6 -21  28111. 1021.94   1
  -1  -6 -21  28454. 1043.87   1
  -1  -6 -21  27175. 995.184   1
   1   6  21  28941. 1085.61   1
   1   6  21  28250. 1054.57   1
  -1  -6  21  30246. 1056.18   1
  -1  -6  21  29363. 1036.38   1
   1  -6 -21  28930. 1054.04   1
  -1   6 -21  29315. 1016.05   1
  -1   6 -21  28908. 965.221   1
   1  -6  22 1130.01 195.559   1
  -1   6  22  767.25 221.509   1
  -1   6  22  903.69 197.164   1
   1   6 -22  967.36 220.225   1
   1   6 -22  959.34 167.041   1
  -1  -6 -22  799.89 181.059   1
  -1  -6 -22 1033.17 201.230   1
   1   6  22  851.26 228.411   1
   1   6  22  722.31 184.055   1
  -1  -6  22 1251.47 222.525   1
  -1  -6  22 1134.30 199.839   1
   1  -6 -22 1052.43 204.708   1
   1  -6 -22  748.53 178.759   1
  -1   6 -22  947.56 203.799   1
   1  -6  23  27619. 977.527   1
   1  -6  23  28368. 1026.22   1
  -1   6  23  31755. 1150.35   1
  -1   6  23  28662. 1086.68   1
   1   6 -23  27389. 952.915   1
   1   6 -23  30198. 1197.97   1
  -1  -6 -23  27806. 1032.10   1
   1   6  23  28454. 1060.99   1
  -1  -6  23  28791. 1021.94   1
  -1  -6  23  29727. 1097.38   1
   1  -6 -23  28384. 1050.29   1
   1  -6 -23  29310. 1058.32  -1
  -1   6 -23  29219. 1103.80   1
  -1   6  24  461.85 204.494   1
   1   6 -24  138.68 200.963   1
   1   6 -24  311.61 125.682   1
  -1  -6 -24  410.38 153.558   1
  -1  -6 -24  120.33 144.462   1
   1   6  24  465.65 156.447   1
   1   6  24  -57.95 196.736   1
  -1  -6  24  251.69 202.622  -1
  -1  -6  24  358.53 157.036   1
   1  -6 -24  323.17 151.578   1
   1  -6 -24  297.86 147.030   1
  -1   6 -24  500.11 147.137   1
  -1   6 -24  375.60 205.618   1
  -1   6  25 3880.15 382.129   1
  -1   6  25 2887.64 364.740   1
  -1  -6 -25 4460.13 366.720   1
  -1  -6 -25 3939.00 340.449   1
   1   6  25 3526.48 373.943   1
   1  -6 -25 4937.93 378.330   1
   1  -6 -25 3997.86 345.800   1
   1  -6 -26  154.41 155.324   1
   1  -6 -26  -42.74 130.230   1
   1   7   0 3829.32 266.024   1
   1   7   0 3822.36 270.465   1
  -1  -7   0 4017.12 266.987   1
  -1  -7   0 4087.74 294.382   1
   1  -7   0 4581.05 302.461   1
   1  -7   0 3753.34 261.369   1
  -1   7   0 3651.15 263.617   1
  -1   7   0 4078.65 269.556   1
   1  -7   1 3948.63 263.296   1
   1  -7   1 4211.34 286.945   1
  -1   7   1 3989.29 275.281   1
  -1   7   1 3869.98 263.724   1
   1   7  -1 3477.26 255.644   1
   1   7  -1 4020.33 276.137   1
  -1  -7  -1 3396.47 247.458   1
   1   7   1 3916.53 273.033   1
  -1  -7   1 4290.53 289.941   1
  -1  -7   1 3379.88 242.696   1
   1  -7  -1 3461.21 249.598   1
  -1   7  -1 3819.69 269.074   1
  -1   7  -1 3222.58 246.870   1
   1  -7   2 6629.21 361.048   1
   1  -7   2 6254.68 339.004   1
  -1   7   2 6233.27 354.414   1
   1   7  -2 6570.35 356.768   1
   1   7  -2 7158.90 375.067   1
  -1  -7  -2 6629.21 357.624   1
   1   7   2 6495.45 363.670   1
  -1  -7   2 6324.23 356.340   1
  -1  -7   2 7100.05 365.489   1
   1  -7  -2 7110.75 375.227   1
  -1   7  -2 6474.04 353.023   1
  -1   7  -2 6880.68 367.362   1
   1  -7   3  24441. 836.810   1
   1  -7   3  24671. 866.773   1
  -1   7   3  23911. 854.467   1
   1   7  -3  25607. 883.894  -1
   1   7  -3  25083. 868.913   1
  -1  -7  -3  25714. 886.034   1
  -1  -7  -3  26635. 937.934  -1
   1   7   3  25142. 884.429   1
  -1  -7   3  27239. 913.857   1
  -1  -7   3  24441. 862.492   1
   1  -7  -3  27560. 939.539   1
  -1   7  -3  25506. 878.544   1
  -1   7  -3  26998. 918.137   1
   1  -7   4 9234.88 446.709   1
   1  -7   4 9176.02 426.163   1
  -1   7   4 9571.95 465.168   1
   1   7  -4 8111.28 406.581   1
   1   7  -4 9036.91 432.102   1
  -1  -7  -4 9234.88 446.067   1
  -1  -7  -4 8978.05 451.364   1
   1   7   4 7886.56 411.878   1
  -1  -7   4 9443.54 452.969   1
  -1  -7   4 8699.83 415.837  -1
   1  -7  -4 7833.06 403.905  -1
  -1   7  -4 8170.14 404.440   1
   1  -7   5 6024.61 331.407   1
   1  -7   5 4979.13 312.306   1
  -1   7   5 5093.09 325.896   1
  -1   7   5 5805.24 338.416   1
   1   7  -5 5564.47 327.287   1
   1   7  -5 5527.01 320.706   1
  -1  -7  -5 5148.74 321.937   1
  -1  -7  -5 4847.51 316.372   1
   1   7   5 5896.19 342.429   1
   1   7   5 5167.46 325.307   1
  -1  -7   5 4933.65 312.573   1
  -1  -7   5 5789.19 328.036   1
   1  -7  -5 5773.13 347.940   1
   1  -7  -5 6265.38 358.801   1
  -1   7  -5 5516.31 318.031   1
  -1   7  -5 5612.62 324.772   1
   1  -7   6 1670.41 195.131   1
   1  -7   6 1330.12 162.707   1
  -1   7   6 1033.17 165.703   1
  -1   7   6 1250.94 175.548   1
   1   7  -6 1182.98 159.550   1
   1   7  -6 1463.88 183.734   1
  -1  -7  -6 1527.55 194.596   1
  -1  -7  -6 1300.16 193.098   1
   1   7   6  967.90 161.530   1
   1   7   6 1179.77 177.956   1
  -1  -7   6 1231.14 176.779   1
  -1  -7   6  873.19 146.816   1
   1  -7  -6 1028.36 165.061   1
   1  -7  -6 1104.87 177.474   1
  -1   7  -6 1452.11 196.950  -1
  -1   7  -6 1301.76 175.388   1
   1  -7   7  659.18 126.699   1
   1  -7   7  783.84 142.643   1
  -1   7   7  448.85 133.173   1
  -1   7   7  625.47 136.757   1
   1   7  -7  681.11 140.610   1
   1   7  -7  724.45 145.158   1
  -1  -7  -7  416.75 125.575   1
  -1  -7  -7  956.66 176.939   1
   1   7   7  670.95 142.429   1
   1   7   7  716.43 148.582   1
  -1  -7   7  692.35 132.156   1
  -1  -7   7  817.55 147.191   1
   1  -7  -7  602.46 142.375   1
   1  -7  -7  818.08 153.183   1
  -1   7  -7  554.31 127.555   1
  -1   7  -7  649.01 130.390   1
   1  -7   8 5655.42 319.636   1
   1  -7   8 6586.40 360.513   1
  -1   7   8 6324.23 357.035   1
   1   7  -8 6024.61 353.504   1
   1   7  -8 6281.43 343.124   1
  -1  -7  -8 5692.88 350.080   1
  -1  -7  -8 6019.26 360.406  -1
   1   7   8 6388.44 381.327   1
   1   7   8 5767.78 337.506   1
  -1  -7   8 6094.16 342.001   1
  -1  -7   8 5922.95 349.277   1
   1  -7  -8 6024.61 359.336   1
  -1   7  -8 5596.57 331.407   1
  -1   7  -8 6035.31 333.172   1
   1  -7   9  12932. 531.995   1
   1  -7   9  12220. 525.093   1
  -1   7   9  12600. 547.886   1
  -1   7   9  12638. 571.428   1
   1   7  -9  13242. 575.708   1
   1   7  -9  13141. 544.676   1
  -1  -7  -9  13135. 571.963   1
  -1  -7   9  11562. 517.709   1
  -1  -7   9  13387. 550.561   1
   1  -7  -9  12493. 559.122   1
   1  -7  -9  12461. 555.912   1
  -1   7  -9  12001. 524.826   1
  -1   7  -9  12290. 520.224   1
   1  -7  10  15436. 604.601   1
   1  -7  10  15741. 629.213   1
   1   7 -10  15420. 609.416  -1
   1   7 -10  15864. 649.010   1
  -1  -7 -10  14853. 620.652   1
  -1  -7 -10  16763. 678.437   1
   1   7  10  16533. 660.245   1
   1   7  10  16067. 672.551   1
  -1  -7  10  16667. 645.264   1
  -1  -7  10  15094. 621.722   1
   1  -7 -10  15757. 651.685   1
   1  -7 -10  15639. 654.895   1
  -1   7 -10  15425. 606.206   1
  -1   7 -10  15361. 623.862   1
   1  -7  11 3365.97 247.886   1
   1  -7  11 3491.17 267.629   1
  -1   7  11 3590.69 277.635   1
  -1   7  11 4024.07 309.416   1
   1   7 -11 3537.18 256.126   1
   1   7 -11 3775.81 275.441   1
  -1  -7 -11 4062.60 301.765   1
  -1  -7 -11 4065.27 293.312   1
   1   7  11 4124.66 294.649   1
   1   7  11 4050.83 305.297   1
  -1  -7  11 3651.68 276.137   1
  -1  -7  11 3700.37 262.707   1
   1  -7 -11 3887.64 299.946   1
   1  -7 -11 3405.03 279.721  -1
  -1   7 -11 4350.45 279.507   1
  -1   7 -11 4100.05 286.677   1
   1  -7  12  654.90 145.639   1
   1  -7  12  643.66 148.903   1
  -1   7  12  304.82 130.872   1
  -1   7  12  377.47 133.440   1
   1   7 -12  253.45 113.804  -1
   1   7 -12  813.27 160.674   1
  -1  -7 -12  443.23 143.874   1
  -1  -7 -12  476.78 165.757   1
   1   7  12  587.48 155.645   1
   1   7  12  321.40 136.757   1
  -1  -7  12  526.11 141.305   1
  -1  -7  12  704.65 145.265   1
   1  -7 -12  283.57 157.036   1
   1  -7 -12  532.53 152.541   1
  -1   7 -12  908.51 160.674   1
  -1   7 -12  636.17 135.152   1
   1  -7  13 1501.87 169.074   1
   1  -7  13 1575.71 196.361   1
  -1   7  13 1273.94 199.465   1
   1   7 -13 1624.40 186.784   1
   1   7 -13 1600.85 184.912   1
  -1  -7 -13 1519.53 203.585  -1
  -1  -7 -13 1194.22 207.544   1
   1   7  13 1440.88 206.099   1
   1   7  13 1659.71 205.778   1
  -1  -7  13 1093.63 176.565   1
  -1  -7  13 1564.47 177.795  -1
   1  -7 -13 1157.84 189.834   1
  -1   7 -13 1498.66 175.120   1
  -1   7 -13 1316.75 172.124   1
   1  -7  14 1593.36 193.847   1
   1  -7  14 1276.62 161.798   1
  -1   7  14 1293.74 206.634   1
  -1   7  14 1380.95 220.385   1
   1   7 -14 1401.82 177.046   1
   1   7 -14 2057.78 211.664   1
  -1  -7 -14 1283.04 190.958   1
   1   7  14 1522.20 214.553   1
  -1  -7  14 1742.64 211.343   1
  -1  -7  14 1777.95 188.710   1
   1  -7 -14  901.02 178.277   1
   1  -7 -14 1451.04 205.618   1
  -1   7 -14 1309.79 168.111   1
  -1   7 -14 1211.34 159.069   1
   1  -7  15 6136.97 323.221   1
   1  -7  15 5473.51 338.951   1
  -1   7  15 5746.38 406.527   1
  -1   7  15 6078.11 392.616   1
   1   7 -15 5794.54 340.503  -1
   1   7 -15 5987.15 338.469   1
  -1  -7 -15 6607.81 406.099   1
  -1  -7 -15 5928.30 368.057   1
   1   7  15 5778.49 411.075  -1
   1   7  15 5767.78 378.384   1
  -1  -7  15 6757.62 388.924   1
  -1  -7  15 6420.54 337.560  -1
   1  -7 -15 5874.79 375.013   1
   1  -7 -15 6024.61 389.887   1
  -1   7 -15 6511.50 350.026   1
  -1   7 -15 6046.01 337.881   1
   1  -7  16 2896.73 227.662   1
   1  -7  16 2238.09 232.691   1
  -1   7  16 2379.34 286.142   1
  -1   7  16 2164.26 267.308   1
   1   7 -16 2272.34 227.234   1
   1   7 -16 2110.22 213.804   1
  -1  -7 -16 1772.60 245.425   1
  -1  -7 -16 1963.61 238.791   1
   1   7  16 2205.46 254.949   1
   1   7  16 2210.27 276.779   1
  -1  -7  16 2452.11 251.525   1
  -1  -7  16 2612.09 223.970   1
   1  -7 -16 1961.47 235.259   1
   1  -7 -16 2112.89 257.143   1
  -1   7 -16 2788.65 225.361   1
  -1   7 -16 2273.94 215.142   1
  -1   7  17 6281.43 409.416   1
  -1   7  17 6693.41 447.940   1
   1   7 -17 7116.10 384.376   1
  -1  -7 -17 6886.03 406.206   1
  -1  -7 -17 6982.34 428.250   1
   1   7  17 6725.51 446.227   1
   1   7  17 7421.07 445.211  -1
  -1  -7  17 6008.55 374.103   1
   1  -7 -17 7148.20 432.263   1
   1  -7 -17 7405.02 426.217   1
  -1   7 -17 6468.69 346.228   1
  -1   7 -17 7174.95 373.782   1
   1  -7  18  439.59 136.650   1
   1  -7  18  919.74 148.957   1
  -1   7  18  302.19 158.213   1
  -1   7  18  415.62 164.954   1
   1   7 -18  494.06 128.839  -1
  -1  -7 -18  456.50 148.047   1
  -1  -7 -18  386.62 152.916   1
   1   7  18  310.43 163.670   1
   1   7  18  381.65 153.718   1
  -1  -7  18  166.99 121.348   1
   1  -7 -18  426.43 150.883   1
   1  -7 -18  116.64 131.461   1
  -1   7 -18  525.57 126.485   1
   1  -7  19 1643.66 207.865   1
   1  -7  19 1914.39 198.876   1
  -1   7  19 1622.79 258.320   1
  -1   7  19 1649.54 254.788   1
   1   7 -19 2087.75 213.857   1
   1   7 -19 1452.11 189.673   1
  -1  -7 -19 1973.78 243.392   1
  -1  -7 -19 1529.16 223.970   1
   1   7  19 1514.18 234.885   1
   1   7  19 1705.72 266.827   1
  -1  -7  19 1603.53 211.450   1
  -1  -7  19 1782.23 232.691   1
   1  -7 -19 1579.99 230.551   1
   1  -7 -19 2007.49 255.323   1
  -1   7 -19 1902.08 194.756   1
  -1   7 -19 1725.52 188.871   1
   1  -7  20  919.21 175.762   1
  -1   7  20  561.80 193.954   1
  -1   7  20  851.26 215.677   1
   1   7 -20 1629.21 213.536   1
   1   7 -20  864.63 159.978   1
  -1  -7 -20 1005.35 201.284   1
   1   7  20  872.12 225.789   1
  -1  -7  20  920.28 183.467   1
   1  -7 -20 1019.80 214.393   1
   1  -7 -20  670.95 176.565   1
  -1   7 -20  818.62 158.213   1
   1  -7  21 1473.51 202.086   1
   1  -7  21 1206.53 195.505   1
  -1   7  21 1009.09 235.955   1
   1   7 -21 1394.86 195.826   1
   1   7 -21 1331.19 201.284   1
  -1  -7 -21 1157.84 213.108   1
  -1  -7 -21 1077.05 201.391   1
   1   7  21 1328.52 236.383   1
   1   7  21 1181.91 263.242   1
  -1  -7  21 1008.02 196.094   1
  -1  -7  21 1330.12 219.743   1
   1  -7 -21  922.95 189.834   1
  -1   7 -21 1203.32 179.722   1
  -1   7 -21  788.12 176.404   1
   1  -7  22   88.87 129.374   1
  -1   7  22  302.19 176.565   1
  -1   7  22  134.08 193.740   1
   1   7 -22  158.32 118.566   1
   1   7 -22  674.16 198.662  -1
  -1  -7 -22  119.90 136.008   1
  -1  -7 -22   81.27 177.528   1
   1   7  22  125.79 186.838   1
   1   7  22  472.07 206.367   1
  -1  -7  22   11.19 134.403   1
  -1  -7  22  567.15 198.234   1
   1  -7 -22   30.83 132.531   1
   1  -7 -22  290.64 164.526   1
  -1   7 -22   31.04 115.249   1
   1  -7  23  444.25 156.608   1
   1  -7  23  602.46 182.343  -1
  -1   7  23  288.87 206.046   1
   1   7 -23  313.27 179.454   1
   1   7 -23  300.00 130.123   1
  -1  -7 -23  482.13 188.978   1
  -1  -7 -23  350.24 154.253   1
   1   7  23  410.06 230.497   1
   1   7  23  544.68 194.542   1
  -1  -7  23  316.16 193.044   1
  -1  -7  23  491.92 173.462   1
   1  -7 -23  390.32 161.263   1
   1  -7 -23  344.57 143.820   1
  -1   7 -23  226.97 130.390  -1
  -1   7 -23  443.66 205.992   1
  -1   7  24  642.05 239.647   1
   1   7 -24  245.21 226.110   1
   1   7 -24  286.68 136.543   1
  -1  -7 -24  106.21 177.528   1
  -1  -7 -24  336.65 154.735  -1
   1   7  24   -4.51 206.688   1
   1  -7 -24  195.99 157.036   1
   1  -7 -24   86.89 149.759   1
  -1   7  25  -36.53 195.719   1
  -1  -7 -25  311.93 168.379   1
  -1  -7 -25  409.10 174.211   1
   1   7  25  476.30 231.942   1
   1  -7 -25  345.05 169.074   1
   1  -7 -25  424.56 159.978   1
   1   8   0  274.59 114.874   1
  -1  -8   0  439.11 142.322   1
   1  -8   0  407.38 138.416   1
   1  -8   0  335.26 130.979   1
  -1   8   0  417.34 137.774   1
  -1   8   0  338.84 123.649   1
   1  -8   1  27903. 975.922   1
   1  -8   1  28775. 981.807   1
  -1   8   1  28652. 986.088   1
   1   8  -1  29181. 993.578   1
  -1  -8   1  29834. 1025.68   1
   1  -8  -1  29171. 1015.52   1
  -1   8  -1  28764. 995.719   1
  -1   8  -1  29299. 997.859  -1
   1  -8   2 3953.45 294.382   1
   1  -8   2 3426.43 260.460   1
   1   8  -2 3850.18 279.026   1
   1   8  -2 3624.39 284.483   1
  -1  -8   2 2981.81 262.814   1
  -1  -8   2 3468.16 271.963   1
  -1   8  -2 3606.20 281.648   1
  -1   8  -2 3137.50 255.751   1
   1  -8   3  95131. 2709.47   1
   1  -8   3  94863. 2679.51   1
  -1   8   3  91332. 2627.61   1
   1   8  -3  91386. 2608.34   1
   1   8  -3  85554. 2453.72   1
  -1  -8  -3  90476. 2582.13   1
   1   8   3  92081. 2646.33   1
  -1  -8   3  92242. 2636.17   1
  -1  -8   3  94863. 2686.46   1
   1  -8  -3  86891. 2499.73  -1
  -1   8  -3  88229. 2518.46   1
  -1   8  -3  93793. 2668.80   1
  -1   8   4 8758.69 454.628   1
   1   8  -4 9154.62 451.150   1
   1   8  -4 9288.38 453.718   1
  -1  -8  -4 9133.22 468.592  -1
  -1  -8  -4 8924.55 447.886   1
   1   8   4 8721.23 450.401   1
   1   8   4 8994.11 449.812   1
  -1  -8   4 9133.22 458.426   1
  -1  -8   4 9406.09 454.521   1
   1  -8  -4 8844.29 445.425   1
  -1   8  -4 9497.05 461.851   1
  -1   8  -4 8699.83 433.600   1
   1  -8   5  91439. 2589.08   1
   1  -8   5  91600. 2617.97   1
  -1   8   5  85072. 2446.76   1
  -1   8   5  87212. 2521.67   1
   1   8  -5  89513. 2552.16   1
   1   8  -5  96094. 2733.54   1
  -1  -8  -5  90048. 2573.03   1
  -1  -8  -5  94756. 2714.28   1
   1   8   5  90155. 2574.64   1
   1   8   5  90958. 2615.83   1
   1  -8  -5  91172. 2605.67   1
   1  -8  -5  92830. 2658.10  -1
  -1   8  -5  91814. 2608.34   1
  -1   8  -5  89353. 2548.42   1
   1  -8   6  949.70 172.927   1
   1  -8   6  545.21 147.351   1
  -1   8   6  605.67 149.920   1
  -1   8   6  697.16 151.739   1
   1   8  -6  542.00 131.461   1
   1   8  -6  864.63 182.664   1
  -1  -8  -6  847.51 180.310   1
  -1  -8  -6  698.23 152.702   1
   1   8   6 1102.73 178.652   1
   1   8   6 1041.73 175.655   1
  -1  -8   6  513.96 149.010   1
  -1  -8   6  747.46 155.591   1
   1  -8  -6  675.76 147.940   1
   1  -8  -6  676.83 177.207   1
  -1   8  -6  981.81 169.716   1
  -1   8  -6  645.80 147.993   1
   1  -8   7  59390. 1797.75   1
   1  -8   7  60460. 1791.87   1
  -1   8   7  57945. 1750.67   1
  -1   8   7  58908. 1804.71   1
   1   8  -7  60567. 1808.45   1
  -1  -8  -7  60193. 1816.48   1
  -1  -8  -7  61049. 1849.12   1
   1   8   7  58855. 1776.35   1
   1   8   7  61263. 1865.70   1
  -1  -8   7  60032. 1815.41   1
   1  -8  -7  58320. 1774.21   1
   1  -8  -7  62868. 1893.52   1
  -1   8  -7  57303. 1731.41   1
  -1   8  -7  58908. 1766.72   1
   1  -8   8 3402.35 261.905   1
   1  -8   8 3126.27 259.069   1
  -1   8   8 2919.74 270.412   1
   1   8  -8 2902.08 240.396   1
  -1  -8  -8 2414.12 265.115   1
  -1  -8  -8 3023.00 264.152   1
   1   8   8 3096.30 260.727   1
   1   8   8 2782.77 258.587   1
  -1  -8   8 2899.41 250.990   1
   1  -8  -8 2861.42 258.480   1
  -1   8  -8 2849.11 237.292   1
  -1   8  -8 2944.35 253.183   1
   1  -8   9  29534.  999.46   1
   1  -8   9  28379. 990.368   1
  -1   8   9  28234. 1009.63   1
   1   8  -9  28555. 976.992   1
  -1  -8  -9  29176. 1015.52   1
   1   8   9  29893. 1073.84   1
  -1  -8   9  28432. 998.394   1
   1  -8  -9  29668. 1033.71   1
   1  -8  -9  26950. 1039.59   1
  -1   8  -9  28582. 996.254   1
  -1   8  -9  29133. 992.508   1
   1  -8  10  634.03 147.244   1
   1  -8  10  617.44 140.984   1
  -1   8  10  604.60 164.526   1
   1   8 -10  461.37 126.110   1
  -1  -8 -10  502.19 140.770   1
  -1  -8 -10  267.90 158.159   1
   1   8  10  459.18 144.944   1
   1   8  10  443.34 152.755   1
  -1  -8  10  395.13 131.835   1
   1  -8 -10  752.81 166.185   1
   1  -8 -10  696.09 171.482   1
  -1   8 -10  622.79 142.268   1
  -1   8 -10  406.53 131.942   1
   1  -8  11  54521. 1670.41   1
   1  -8  11  53504. 1621.72   1
  -1   8  11  56447. 1758.69   1
   1   8 -11  49460. 1565.01   1
   1   8 -11  50653. 1556.98   1
  -1  -8 -11  49946. 1565.01   1
  -1  -8 -11  53205. 1660.78   1
   1   8  11  53178. 1669.88   1
   1   8  11  56715. 1736.22   1
  -1  -8  11  55538. 1696.63   1
  -1  -8  11  54682. 1688.60   1
   1  -8 -11  53446. 1670.95   1
   1  -8 -11  52188. 1632.42   1
  -1   8 -11  52220. 1596.04   1
  -1   8 -11  53387. 1656.50   1
   1  -8  12   56.02  97.539   1
   1  -8  12  158.59 111.664   1
  -1   8  12   29.31 117.014   1
  -1   8  12  102.41 111.664   1
   1   8 -12  191.55 103.103   1
   1   8 -12   73.46 101.284   1
  -1  -8 -12  117.55 112.787   1
  -1  -8 -12  -10.07 118.138   1
   1   8  12  -58.69 113.590   1
   1   8  12   98.23 122.365   1
  -1  -8  12   75.28 112.252   1
  -1  -8  12   97.59  99.518   1
   1  -8 -12  304.71 128.250   1
   1  -8 -12  149.71 131.728   1
  -1   8 -12  183.63 105.885   1
  -1   8 -12   34.79 110.219   1
   1  -8  13  24195. 852.327   1
   1  -8  13  24858. 901.016   1
  -1   8  13  26415. 978.062   1
  -1   8  13  26410. 1003.21   1
   1   8 -13  25918. 928.838   1
   1   8 -13  25527. 906.901   1
  -1  -8 -13  25169. 922.417   1
  -1  -8 -13  25698. 952.915   1
   1   8  13  24510. 900.481   1
   1   8  13  25233. 945.424   1
  -1  -8  13  26099. 894.595   1
  -1  -8  13  25522. 930.443   1
   1  -8 -13  26950. 977.527   1
   1  -8 -13  26217. 971.107   1
  -1   8 -13  25800. 914.392   1
  -1   8 -13  25185. 925.628   1
   1  -8  14  894.60 178.598   1
  -1   8  14  951.31 207.009   1
  -1   8  14 1416.80 214.178  -1
   1   8 -14 1199.57 174.157   1
   1   8 -14  901.55 155.698   1
  -1  -8 -14  832.53 179.454   1
  -1  -8 -14  869.45 187.640   1
   1   8  14  846.44 173.248   1
   1   8  14  807.38 179.187   1
  -1  -8  14 1052.97 163.991   1
  -1  -8  14  962.55 176.779   1
   1  -8 -14  933.65 191.279  -1
   1  -8 -14 1234.88 213.162  -1
  -1   8 -14  935.79 156.875   1
   1  -8  15  37892. 1255.75   1
  -1   8  15  36538. 1290.53   1
   1   8 -15  38566. 1256.82   1
   1   8 -15  36832. 1209.74   1
  -1  -8 -15  37624. 1255.75   1
  -1  -8 -15  39385. 1326.91   1
   1   8  15  37897. 1296.95   1
   1   8  15  36982. 1307.65   1
  -1  -8  15  34987. 1194.76   1
  -1  -8  15  37261. 1179.24   1
   1  -8 -15  37598. 1281.97   1
  -1   8 -15  36715. 1199.57   1
   1  -8  16   63.88 118.245   1
  -1   8  16   38.23 119.904   1
  -1   8  16  102.73 150.936   1
   1   8 -16  379.56 125.415   1
   1   8 -16  303.21 119.101   1
  -1  -8 -16  -35.74 122.525   1
   1   8  16  278.70 154.628   1
  -1  -8  16  308.88 109.524   1
  -1  -8  16  123.38 113.590   1
   1  -8 -16  119.64 145.479   1
   1  -8 -16  333.65 146.923   1
  -1   8 -16  238.42 126.645   1
   1  -8  17  16479. 685.928   1
  -1   8  17  17180. 746.388   1
  -1   8  17  15452. 729.801   1
   1   8 -17  17068. 664.526   1
   1   8 -17  16554. 671.481   1
  -1  -8 -17  17432. 724.451  -1
  -1  -8 -17  16988. 734.082   1
   1   8  17  17111. 774.210   1
   1   8  17  16132. 720.170   1
  -1  -8  17  16816. 710.005   1
  -1  -8  17  16431. 641.519  -1
   1  -8 -17  16742. 707.329   1
   1  -8 -17  16961. 731.941   1
   1  -8  18  191.12 120.332   1
  -1   8  18  213.64 165.864   1
   1   8 -18  389.51 121.990   1
  -1  -8 -18  174.10 128.571   1
  -1  -8 -18  226.86 154.949   1
   1   8  18  110.27 164.740   1
   1   8  18  209.90 153.344   1
  -1  -8  18  351.15 130.925   1
   1  -8 -18  146.33 133.922   1
  -1   8 -18  216.10 116.051   1
   1  -8  19  16158. 685.928   1
  -1   8  19  15816. 720.706   1
  -1   8  19  18293. 826.109   1
   1   8 -19  15671. 638.309   1
  -1  -8 -19  15634. 680.042   1
   1   8  19  16003. 733.012   1
  -1  -8  19  16009. 650.615   1
   1  -8 -19  15880. 689.673   1
   1  -8 -19  17137. 748.528   1
  -1   8 -19  16838. 680.042   1
  -1   8 -19  16581. 668.806  -1
   1  -8  20   55.32 132.370   1
  -1   8  20  250.88 188.282   1
  -1   8  20  -75.87 134.457   1
   1   8 -20   21.38 102.354   1
   1   8 -20   20.23 104.334   1
  -1  -8 -20  -92.46 140.182   1
  -1  -8 -20  -80.58 123.649   1
   1   8  20  372.93 192.028  -1
   1   8  20  -60.03 131.247   1
  -1  -8  20   -7.01 124.023   1
   1  -8 -20   24.41 145.639   1
   1  -8 -20  142.91 122.953   1
  -1   8 -20   13.71 109.791   1
  -1   8 -20   85.50 103.157   1
   1  -8  21  13189. 613.697  -1
  -1   8  21  12750. 674.157   1
   1   8 -21  13237. 615.837   1
   1   8 -21  13066. 587.479   1
  -1  -8 -21  12290. 600.320   1
  -1  -8 -21  13381. 654.360   1
   1   8  21  14056. 711.075   1
   1   8  21  12846. 657.035   1
  -1  -8  21  13253. 653.290   1
  -1  -8  21  13387. 613.161   1
   1  -8 -21  14414. 689.138   1
   1  -8 -21  13874. 656.500   1
  -1   8 -21  11899. 589.620   1
  -1   8 -21  14104. 609.416   1
   1  -8  22  192.03 155.912   1
   1   8 -22  210.27 135.045   1
   1   8 -22  -51.36 108.186   1
  -1  -8 -22   32.15 136.704   1
  -1  -8 -22  119.53 138.577   1
   1   8  22  -66.88 191.921   1
  -1  -8  22   29.42 172.659   1
  -1  -8  22   44.48 141.787   1
   1  -8 -22  150.83 137.560   1
  -1   8 -22  351.90 140.877   1
  -1   8  23  13510. 695.558   1
   1   8 -23  12028. 631.353  -1
   1   8 -23  12948. 585.339   1
  -1  -8 -23  12220. 625.468   1
   1  -8 -23  12338. 600.855   1
   1  -8 -23  14452. 707.329   1
  -1   8  24  -13.78 176.672   1
  -1  -8 -24 -163.99 128.036   1
  -1  -8 -24  143.93 159.925   1
   1   8  24  -65.38 184.698   1
   1  -8 -24   99.04 160.513   1
   1  -8 -24  -27.00 136.704   1
  -1   8  25 4672.01 412.038   1
  -1  -8 -25 4676.29 397.431   1
   1  -8 -25 5773.13 429.427   1
   1  -8 -25 5200.10 411.503   1
   1   9   0  13285. 597.110   1
  -1  -9   0  12006. 544.141   1
   1  -9   0  12006. 550.026   1
   1  -9   0  11370. 564.472   1
  -1   9   0  12113. 565.542   1
  -1   9   0  12627. 577.313   1
   1  -9   1  10342. 495.452   1
   1  -9   1  12081. 567.148  -1
  -1   9   1  10492. 519.957   1
   1   9  -1  11862. 554.307   1
  -1  -9  -1  10524. 502.835  -1
   1   9   1  11520. 542.536   1
  -1  -9   1  11049. 513.590   1
  -1  -9   1  11177. 586.409   1
   1  -9  -1  10332. 494.168   1
  -1   9  -1 9866.23 492.295   1
  -1   9  -1  11150. 533.279   1
   1  -9   2 1409.31 212.145   1
   1  -9   2 1296.41 187.052   1
  -1   9   2 1339.75 205.404   1
   1   9  -2  794.54 166.720   1
   1   9  -2  760.83 175.120   1
  -1  -9  -2 1443.02 201.177   1
   1   9   2 1376.67 194.970  -1
  -1  -9   2 1094.17 205.190   1
  -1  -9   2  997.86 172.766   1
   1  -9  -2 1327.98 192.884   1
  -1   9  -2 1488.49 205.511   1
  -1   9  -2 1605.67 215.195   1
   1  -9   3 6110.21 381.380   1
   1  -9   3 6297.48 368.806   1
  -1   9   3 6361.68 390.850   1
   1   9  -3 6645.26 392.883   1
   1   9  -3 6003.20 371.910   1
  -1  -9  -3 6356.33 374.906   1
   1   9   3 5842.69 371.321   1
  -1  -9   3 6490.10 399.358   1
  -1  -9   3 5773.13 352.809   1
   1  -9  -3 5981.80 363.456   1
  -1   9  -3 5294.80 347.244   1
  -1   9  -3 6297.48 381.327   1
   1  -9   4 3766.18 283.199   1
  -1   9   4 4556.98 335.420  -1
   1   9  -4 4188.87 311.450  -1
   1   9  -4 4373.46 317.710   1
  -1  -9  -4 3593.36 282.664   1
  -1  -9  -4 4858.21 349.384   1
   1   9   4 4304.97 324.558   1
   1   9   4 3799.89 295.077   1
  -1  -9   4 4061.53 320.599   1
  -1  -9   4 4161.58 302.140   1
   1  -9  -4 4355.80 313.697   1
  -1   9  -4 4598.71 317.817   1
  -1   9  -4 4130.01 301.337   1
   1  -9   5 3031.56 273.461   1
   1  -9   5 2470.84 240.128   1
  -1   9   5 2964.68 269.609   1
  -1   9   5 2927.77 258.427   1
   1   9  -5 2583.73 243.231   1
   1   9  -5 2996.25 267.469  -1
  -1  -9  -5 2970.03 261.851   1
  -1  -9  -5 2614.23 270.037   1
   1   9   5 2429.10 249.277  -1
   1   9   5 2601.92 255.270   1
  -1  -9   5 2758.69 249.491   1
  -1  -9   5 2801.50 270.465   1
   1  -9  -5 3085.60 287.640   1
   1  -9  -5 2760.83 265.650   1
   1  -9   6 5462.81 340.770   1
   1  -9   6 4765.65 339.219   1
  -1   9   6 5135.36 355.858   1
  -1   9   6 5154.62 344.141   1
  -1  -9  -6 5177.09 364.687   1
  -1  -9  -6 5361.15 353.558   1
   1   9   6 5202.24 346.709   1
   1   9   6 5255.75 356.233   1
  -1  -9   6 4608.88 340.396   1
  -1  -9   6 4653.82 315.462   1
   1  -9  -6 5058.31 356.019   1
   1  -9  -6 4934.72 337.185   1
  -1   9  -6 5751.73 351.203   1
  -1   9  -6 4530.76 318.673   1
   1  -9   7 7437.12 427.768   1
   1  -9   7 7244.51 393.633   1
  -1   9   7 7212.41 426.805   1
  -1   9   7 7265.91 408.935   1
   1   9  -7 8100.58 438.630   1
  -1  -9  -7 7212.41 410.540   1
  -1  -9  -7 7372.92 435.420   1
   1   9   7 7067.94 406.260   1
   1   9   7 7362.22 426.591   1
  -1  -9   7 7110.75 434.296   1
  -1  -9   7 6682.71 385.714   1
   1  -9  -7 7838.41 440.556   1
   1  -9  -7 6757.62 398.501   1
  -1   9  -7 7437.12 404.655   1
  -1   9  -7 7710.00 422.686   1
   1  -9   8   91.71 110.701  -1
   1  -9   8   96.25 123.542   1
  -1   9   8  211.93 129.748   1
  -1   9   8  322.90 137.346   1
   1   9  -8  231.89 130.337   1
  -1  -9  -8  259.92 149.813   1
  -1  -9  -8  239.17 130.925   1
   1   9   8  133.81 122.900   1
   1   9   8  125.68 116.158   1
  -1  -9   8  -20.47  98.127   1
   1  -9  -8  181.43 121.723   1
   1  -9  -8  597.65 176.832   1
  -1   9  -8  -74.00 102.675   1
  -1   9  -8  142.43 117.068   1
   1  -9   9  27175. 982.878   1
   1  -9   9  28047. 979.667   1
  -1   9   9  28368. 1026.22   1
  -1   9   9  28309. 1000.53   1
   1   9  -9  27945. 1012.84   1
  -1  -9  -9  26485. 957.195   1
  -1  -9  -9  28373. 1021.40   1
   1   9   9  28052. 1026.22   1
   1   9   9  28095. 1003.74   1
  -1  -9   9  27191. 961.476   1
   1  -9  -9  28101. 1015.52   1
   1  -9  -9  28325. 1010.16   1
  -1   9  -9  28411. 1014.45   1
  -1   9  -9  28004. 987.158   1
   1  -9  10  570.89 143.446   1
   1  -9  10  542.00 156.501   1
  -1   9  10  555.38 164.312   1
  -1   9  10  485.18 164.794   1
   1   9 -10  624.40 161.637   1
  -1  -9 -10  629.21 162.654   1
  -1  -9 -10  379.77 145.158   1
   1   9  10  386.73 148.635   1
   1   9  10  485.55 147.137  -1
  -1  -9  10  508.19 145.960   1
   1  -9 -10  406.58 144.195   1
   1  -9 -10  497.54 155.217   1
  -1   9 -10  413.00 137.025   1
  -1   9 -10  444.03 139.807   1
   1  -9  11 2563.40 243.820   1
   1  -9  11 2426.96 259.497   1
  -1   9  11 2174.96 237.453   1
   1   9 -11 2756.02 290.583   1
  -1  -9 -11 3244.51 285.928   1
  -1  -9 -11 2636.17 277.902   1
   1   9  11 2967.89 295.612   1
   1   9  11 2807.92 267.737   1
  -1  -9  11 2426.43 239.914   1
   1  -9 -11 2730.33 279.775   1
  -1   9 -11 3410.91 274.692   1
  -1   9 -11 2598.71 256.661   1
   1  -9  12 4014.44 296.629   1
   1  -9  12 4515.78 334.350   1
  -1   9  12 3508.82 326.912  -1
  -1   9  12 4152.48 321.348   1
   1   9 -12 4192.08 325.735   1
   1   9 -12 4452.11 310.647   1
  -1  -9 -12 4226.32 340.610   1
   1   9  12 4358.48 326.859   1
  -1  -9  12 4143.39 306.313   1
  -1  -9  12 4223.65 335.527   1
   1  -9 -12 4146.06 325.040   1
   1  -9 -12 3872.12 329.748   1
  -1   9 -12 4199.57 323.274   1
  -1   9 -12 3982.87 306.688   1
   1  -9  13  670.95 149.973   1
   1  -9  13  911.72 190.423   1
  -1   9  13 1011.77 191.867   1
  -1   9  13  703.58 157.089   1
   1   9 -13  861.42 157.678   1
   1   9 -13  829.85 169.823   1
  -1  -9 -13  828.25 186.463   1
  -1  -9 -13  578.92 175.602   1
   1   9  13  806.85 185.072  -1
   1   9  13  771.53 170.679   1
  -1  -9  13  979.67 184.002   1
  -1  -9  13 1153.56 172.713   1
   1  -9 -13  586.41 166.238   1
   1  -9 -13  604.07 174.478   1
  -1   9 -13  813.80 171.268   1
  -1   9 -13 1057.78 183.306   1
   1  -9  14 1628.14 200.000   1
   1  -9  14 1082.40 212.199   1
  -1   9  14 1756.55 265.008   1
  -1   9  14 1260.03 223.488   1
   1   9 -14 1470.84 196.736   1
   1   9 -14 1371.32 210.273   1
  -1  -9 -14  907.44 183.306  -1
  -1  -9 -14 1189.40 220.920   1
   1   9  14 1285.18 227.020   1
   1   9  14 1382.56 214.767   1
  -1  -9  14 1205.46 201.230   1
  -1  -9  14 1220.44 193.365   1
   1  -9 -14 1659.17 225.521   1
   1  -9 -14 1674.69 253.023   1
  -1   9 -14 1624.93 227.822   1
   1  -9  15  355.97 125.094   1
  -1   9  15  165.44 148.314   1
   1   9 -15  429.75 127.822   1
   1   9 -15  378.92 128.197   1
  -1  -9 -15  269.23 149.117   1
  -1  -9 -15  464.69 166.399   1
   1   9  15  294.33 163.135   1
   1   9  15  629.75 183.199   1
  -1  -9  15  301.82 141.894   1
  -1  -9  15  415.36 131.247   1
   1  -9 -15  316.27 133.494   1
  -1   9 -15  178.92 117.603   1
   1  -9  16   57.20 106.848   1
  -1   9  16   94.86 151.846   1
  -1   9  16   96.63 168.914   1
   1   9 -16  257.41 132.317   1
   1   9 -16  140.07 115.891   1
  -1  -9 -16    0.98 165.382   1
  -1  -9 -16  123.17 125.361   1
   1   9  16   98.39 163.724   1
   1  -9 -16   76.46 122.739   1
   1  -9 -16  301.28 168.004   1
  -1   9 -16 -163.08 116.158   1
   1  -9  17 4108.08 298.448   1
  -1   9  17 3732.47 357.624  -1
  -1   9  17 5326.37 434.510  -1
   1   9 -17 4315.14 310.166   1
   1   9 -17 3901.01 306.099  -1
  -1  -9 -17 4218.83 357.464   1
  -1  -9 -17 3598.71 319.261   1
   1   9  17 4011.23 362.118   1
   1   9  17 3948.10 377.528   1
  -1  -9  17 4471.91 338.416   1
  -1  -9  17 4352.59 308.239   1
   1  -9 -17 3994.11 345.693   1
   1  -9 -17 3520.06 308.774   1
  -1   9 -17 4112.36 305.350   1
   1  -9  18  734.08 166.024   1
  -1   9  18  592.83 204.066   1
   1   9 -18  803.64 171.321   1
   1   9 -18  881.22 168.111   1
  -1  -9 -18 1065.27 219.582  -1
  -1  -9 -18  836.28 178.277   1
   1   9  18  892.99 229.588   1
   1   9  18 1330.66 249.170   1
  -1  -9  18  803.10 181.113   1
  -1  -9  18  782.24 175.334   1
   1  -9 -18 1141.25 211.182   1
   1  -9 -18  727.13 179.775   1
  -1   9 -18 1035.31 196.576   1
  -1   9 -18  692.35 151.204   1
   1  -9  19 1530.76 215.302   1
   1   9 -19 1929.37 231.407   1
   1   9 -19 1540.39 197.753   1
  -1  -9 -19 1590.69 230.925   1
  -1  -9 -19 1579.99 250.134   1
   1   9  19 1523.81 278.491   1
  -1  -9  19 1649.01 228.250   1
  -1  -9  19 1431.78 207.758   1
   1  -9 -19 1687.53 246.977   1
  -1   9 -19 1867.31 216.265   1
  -1   9 -19 1273.41 203.157   1
   1  -9  20    1.68 150.134   1
  -1   9  20  -38.08 197.164   1
   1   9 -20  151.69 128.464   1
   1   9 -20   75.71 128.036   1
  -1  -9 -20  181.27 187.694   1
  -1  -9  20  263.78 171.000   1
  -1  -9  20  350.72 155.859   1
   1  -9 -20  220.71 150.241   1
   1  -9 -20  262.92 203.157   1
  -1   9 -20  147.67 129.588   1
  -1   9 -20   55.16 123.916   1
   1  -9  21 1049.22 226.431   1
  -1   9  21 1051.36 268.539  -1
   1   9 -21 1169.07 204.013   1
   1   9 -21 1257.36 206.902   1
  -1  -9 -21 1153.02 214.393   1
  -1  -9 -21 1093.10 234.136   1
   1   9  21  947.56 245.960   1
  -1  -9  21  799.89 217.121   1
  -1  -9  21  703.58 203.745  -1
   1  -9 -21 1020.33 194.596   1
  -1   9 -21 1122.52 210.326   1
  -1   9 -21  943.82 181.380  -1
  -1   9  22   58.91 206.955   1
   1   9 -22  368.11 173.836   1
   1   9 -22   56.45 125.147   1
  -1  -9 -22   64.53 139.914   1
   1   9  22  348.74 225.949   1
  -1  -9  22 -157.68 138.791   1
  -1  -9  22  198.82 194.275   1
   1  -9 -22   51.70 182.985   1
   1  -9 -22  211.50 139.486   1
  -1   9 -22  -35.39 151.364   1
  -1   9  23 -111.02 191.386   1
  -1  -9 -23   83.84 140.021   1
  -1  -9 -23  160.89 179.829   1
   1  -9 -23  105.67 149.920   1
   1  -9 -23  192.19 156.822   1
  -1   9  24  197.43 193.151   1
  -1  -9 -24  258.11 163.938   1
  -1  -9 -24  328.84 173.141   1
   1   9  24  601.39 228.036   1
   1  -9 -24  -18.97 172.338   1
   1  -9 -24  291.65 163.670   1
   1  10   0 5494.91 361.209   1
   1  10   0 6078.11 385.339   1
  -1 -10   0 6024.61 376.458   1
  -1 -10   0 6062.06 392.562   1
   1 -10   0 5687.53 362.118   1
   1 -10   0 5810.59 395.452   1
  -1  10   0 6136.97 375.495   1
  -1  10   0 5338.68 359.390   1
   1 -10   1  23670. 907.436   1
   1 -10   1  22675. 840.021   1
  -1  10   1  22440. 866.773   1
  -1  10   1  24484. 899.946  -1
   1  10  -1  20647. 802.032  -1
   1  10  -1  23274. 875.869   1
  -1 -10  -1  22574. 881.219   1
  -1 -10  -1  23483. 869.448   1
   1  10   1  23612. 891.920   1
   1  10   1  24125. 894.595   1
  -1 -10   1  23467. 899.411   1
  -1 -10   1  24730. 900.481   1
   1 -10  -1  22659. 849.651   1
   1 -10  -1  22183. 864.633   1
  -1  10  -1  21461. 818.619   1
  -1  10  -1  21734. 831.460   1
   1 -10   2  715.89 186.410   1
   1 -10   2  587.48 150.241   1
  -1  10   2  546.28 174.425   1
  -1  10   2  829.32 167.469   1
   1  10  -2  632.42 150.508   1
   1  10  -2  937.40 180.631   1
  -1 -10  -2  590.15 155.752   1
   1  10   2  723.38 164.419   1
  -1 -10   2  658.11 178.330   1
  -1 -10   2  603.53 166.238   1
   1 -10  -2  625.47 176.404   1
   1 -10  -2  783.31 163.670   1
  -1  10  -2  637.24 161.584   1
  -1  10  -2  722.85 168.860   1
   1 -10   3  25848. 987.158   1
   1 -10   3  25805. 964.686   1
  -1  10   3  25206. 943.819   1
   1  10  -3  26094. 944.889   1
   1  10  -3  26560. 960.941   1
  -1 -10  -3  25276. 917.067   1
   1  10   3  25383. 939.539   1
  -1 -10   3  24853. 934.188   1
  -1 -10   3  24291. 889.245   1
   1 -10  -3  26608. 957.730   1
  -1  10  -3  28154. 1008.02   1
  -1  10  -3  25896. 940.609   1
   1 -10   4 1397.54 190.690   1
   1 -10   4 1180.84 205.136   1
  -1  10   4  836.81 179.561   1
   1  10  -4 1056.71 181.113   1
   1  10  -4 1055.11 176.672   1
  -1 -10  -4 1116.64 197.592   1
  -1 -10  -4  954.52 201.284   1
   1  10   4 1170.14 204.548   1
  -1 -10   4  805.78 205.778   1
   1 -10  -4  878.01 183.895   1
  -1  10  -4 1186.73 193.472   1
  -1  10  -4 1055.11 187.747   1
   1 -10   5  25190. 945.959   1
   1 -10   5  26736. 944.889   1
  -1  10   5  26110. 981.807   1
   1  10  -5  26811. 974.852  -1
   1  10  -5  25773. 949.705   1
  -1 -10  -5  26902. 989.833   1
  -1 -10  -5  26169. 951.310   1
   1  10   5  26688. 986.088   1
   1  10   5  26982. 969.501   1
  -1 -10   5  25768. 922.953   1
  -1 -10   5  25158. 948.635   1
   1 -10  -5  24457. 998.394  -1
   1 -10  -5  24607. 920.277   1
  -1  10  -5  27143. 975.387   1
  -1  10  -5  26297. 958.801   1
   1 -10   6   35.82 127.769   1
   1 -10   6  136.17 114.660   1
  -1  10   6  192.62 127.180   1
   1  10  -6  194.60 113.965   1
   1  10  -6  202.14 121.616   1
  -1 -10  -6   32.93 134.082  -1
   1  10   6  157.73 123.060   1
  -1 -10   6  100.53 129.106   1
  -1 -10   6  193.15 105.083   1
   1 -10  -6  206.69 142.108   1
  -1  10  -6  250.24 122.739   1
  -1  10  -6   61.85 104.494   1
   1 -10   7  24617. 893.525   1
   1 -10   7  24200. 918.672   1
  -1  10   7  27528. 987.693   1
  -1  10   7  24350. 938.469   1
   1  10  -7  24799. 915.997   1
   1  10  -7  23761. 902.086   1
  -1 -10  -7  24628. 934.188   1
   1  10   7  26592. 968.431   1
  -1 -10   7  25008. 910.111   1
  -1 -10   7  24478. 925.628   1
   1 -10  -7  24719. 934.188   1
   1 -10  -7  23665. 897.805   1
  -1  10  -7  25318. 932.583  -1
  -1  10  -7  24088. 905.296   1
   1 -10   8  853.93 188.978   1
   1 -10   8  864.10 168.860   1
  -1  10   8  980.74 181.273   1
  -1  10   8 1130.01 204.173   1
   1  10  -8 1062.60 190.744   1
   1  10  -8 1170.14 176.993   1
  -1 -10  -8 1147.14 195.987   1
  -1 -10  -8  712.14 177.474   1
   1  10   8  964.69 201.926   1
   1  10   8  887.10 182.076   1
  -1 -10   8 1023.01 183.681   1
  -1 -10   8  872.12 181.380   1
   1 -10  -8 1012.84 202.515   1
   1 -10  -8  927.77 191.279   1
  -1  10  -8 1148.74 193.151   1
  -1  10  -8 1126.27 183.039   1
   1 -10   9  35629. 1201.18   1
   1 -10   9  33296. 1163.72   1
  -1  10   9  32472. 1157.30   1
  -1  10   9  36388. 1226.86   1
   1  10  -9  35554. 1226.32   1
   1  10  -9  37079. 1237.02   1
  -1 -10  -9  35211. 1201.18   1
  -1 -10  -9  35677. 1232.21   1
   1  10   9  34200. 1202.78   1
   1  10   9  35409. 1207.60   1
  -1 -10   9  35008. 1181.91   1
  -1 -10   9  33601. 1174.42   1
   1 -10  -9  34912. 1216.16   1
   1 -10  -9  36335. 1231.67   1
  -1  10  -9  35345. 1192.08   1
  -1  10  -9  32536. 1142.32   1
   1 -10  10  441.31 148.957   1
   1 -10  10  515.78 158.106   1
  -1  10  10  550.56 209.363   1
  -1  10  10  345.10 148.047   1
   1  10 -10  483.15 156.661   1
   1  10 -10  717.50 179.347   1
  -1 -10 -10  655.43 192.991   1
  -1 -10 -10  791.87 170.465   1
   1  10  10  424.18 160.942   1
   1  10  10  624.93 182.450   1
  -1 -10  10  705.19 176.725   1
  -1 -10  10  517.92 148.368   1
   1 -10 -10  690.21 168.700   1
   1 -10 -10  654.36 233.815   1
  -1  10 -10  475.71 154.093   1
  -1  10 -10  467.47 148.047   1
   1 -10  11  21808. 831.460   1
   1 -10  11  21027. 837.345   1
  -1  10  11  23050. 909.576  -1
   1  10 -11  21680. 827.715   1
   1  10 -11  23735. 921.882  -1
  -1 -10 -11  22354. 856.072   1
   1  10  11  21691. 872.658   1
  -1 -10  11  21520. 821.829   1
  -1 -10  11  22493. 876.404   1
   1 -10 -11  22247. 858.747   1
   1 -10 -11  23012. 972.177   1
  -1  10 -11  22488. 847.511   1
  -1  10 -11  21455. 857.142   1
   1 -10  12 1113.96 190.583   1
   1 -10  12 1454.79 215.623   1
  -1  10  12 1353.66 207.276   1
  -1  10  12 1855.54 250.883   1
   1  10 -12 1489.57 207.223   1
   1  10 -12 1247.19 201.979   1
  -1 -10 -12 1079.19 221.188   1
  -1 -10 -12 1352.06 216.640   1
   1  10  12 1538.25 230.123   1
   1  10  12 1318.35 225.789   1
  -1 -10  12 1780.09 224.184  -1
  -1 -10  12 1537.18 223.595   1
   1 -10 -12 1472.98 213.269   1
   1 -10 -12 1537.18 229.962  -1
  -1  10 -12 1323.17 200.481   1
  -1  10 -12 1289.46 214.874   1
   1 -10  13  17806. 719.635   1
   1 -10  13  17608. 741.572   1
  -1  10  13  17293. 745.853   1
  -1  10  13  20166. 837.345   1
   1  10 -13  17180. 701.444   1
   1  10 -13  17978. 756.018   1
  -1 -10 -13  17624. 719.100   1
  -1 -10 -13  17143. 743.712   1
   1  10  13  19476. 799.357  -1
   1  10  13  19326. 807.918   1
  -1 -10  13  18427. 729.266   1
  -1 -10  13  18320. 763.509   1
   1 -10 -13  18010. 761.369   1
   1 -10 -13  17143. 719.100   1
  -1  10 -13  18111. 730.336   1
  -1  10 -13  16843. 728.196   1
   1 -10  14  207.60 122.097   1
   1 -10  14  184.54 131.675   1
  -1  10  14  160.46 147.030   1
   1  10 -14  160.25 122.686   1
   1  10 -14  332.42 128.892   1
  -1 -10 -14  230.66 132.959   1
  -1 -10 -14  108.29 143.874   1
   1  10  14  144.09 124.986   1
   1  10  14  237.83 147.512   1
  -1 -10  14  117.39 122.793   1
  -1 -10  14  290.32 140.663   1
   1 -10 -14   65.76 126.699   1
   1 -10 -14  113.16 139.754   1
  -1  10 -14  157.41 128.411   1
  -1  10 -14   26.13 129.909   1
   1 -10  15  10626. 513.108   1
   1 -10  15  10894. 555.377   1
  -1  10  15  11145. 586.944   1
   1  10 -15  10835. 526.859   1
  -1 -10 -15  10696. 539.325   1
  -1 -10 -15  11011. 576.778  -1
   1  10  15  10856. 575.173   1
  -1 -10  15  10540. 559.122   1
   1 -10 -15  11108. 582.664   1
   1 -10 -15  11653. 573.568   1
  -1  10 -15  11108. 534.189   1
  -1  10 -15  10626. 535.580   1
   1 -10  16  262.23 137.828   1
   1 -10  16  330.28 156.447   1
  -1 -10 -16  488.60 177.421   1
  -1 -10 -16  477.85 179.668  -1
   1  10  16  302.41 201.337   1
  -1 -10  16  254.41 138.095   1
   1 -10 -16  187.85 169.663   1
   1 -10 -16  249.38 166.559   1
  -1  10 -16  530.50 150.027   1
  -1  10 -16  211.66 119.262   1
   1 -10  17 2689.67 262.226   1
   1 -10  17 2189.94 265.971   1
  -1  10  17 2158.37 291.974   1
   1  10 -17 2734.08 269.556   1
   1  10 -17 2692.35 267.469   1
  -1 -10 -17 2676.29 301.230   1
  -1 -10 -17 2498.12 278.116   1
   1  10  17 2173.89 335.741   1
  -1 -10  17 2657.57 275.762   1
  -1 -10  17 2317.28 264.152   1
   1 -10 -17 2570.36 305.939   1
   1 -10 -17 2533.44 269.074  -1
  -1  10 -17 2893.52 273.622   1
  -1  10 -17 2291.60 256.180   1
   1 -10  18  -95.72 129.106  -1
   1 -10  18  218.94 147.084  -1
  -1  10  18  -33.92 186.677   1
   1  10 -18  -24.50 126.966   1
   1  10 -18   -9.51 105.297   1
  -1 -10 -18  255.38 167.095  -1
  -1 -10 -18  258.96 142.268   1
   1  10  18  285.39 197.164   1
  -1 -10  18   -3.18 146.121   1
  -1 -10  18  148.58 126.966   1
   1 -10 -18   11.85 127.341   1
  -1  10 -18  257.95 125.629   1
  -1  10 -18  235.69 132.691   1
   1 -10  19 6463.34 401.819   1
   1 -10  19 5789.19 416.800   1
  -1  10  19 6222.57 468.539   1
   1  10 -19 6292.13 396.896   1
   1  10 -19 5767.78 379.935   1
  -1 -10 -19 5478.86 482.504   1
  -1 -10 -19 4989.83 376.725   1
   1  10  19 5279.82 448.635   1
  -1 -10  19 6404.49 411.450   1
  -1 -10  19 6340.28 423.114   1
   1 -10 -19 5997.85 397.913   1
   1 -10 -19 6136.97 452.006   1
  -1  10 -19 6741.57 412.627   1
  -1  10 -19 5874.79 385.018   1
   1 -10  20  692.88 192.670   1
   1 -10  20  617.44 193.365   1
  -1  10  20  634.03 235.366   1
   1  10 -20  562.87 171.856   1
   1  10 -20  458.69 159.015   1
  -1 -10 -20  557.52 172.713   1
  -1 -10 -20  467.52 220.760   1
   1  10  20  189.89 202.354   1
  -1 -10  20  536.12 191.011   1
  -1  10 -20  314.66 153.718   1
  -1  10 -20  242.54 151.953   1
   1  10 -21 9769.92 532.691   1
  -1 -10 -21 9320.48 562.867   1
  -1 -10 -21 9705.71 528.196   1
   1  10  21 8817.54 574.103   1
  -1 -10  21 8138.03 496.896   1
  -1 -10  21 8266.44 577.849   1
   1 -10 -21 9261.63 551.631   1
  -1  10 -21 9181.37 530.016   1
  -1  10 -21 7201.71 514.392   1
  -1  10  22  140.34 192.723   1
  -1 -10 -22  210.86 171.482   1
  -1 -10 -22  329.05 163.189   1
   1 -10 -22  166.08 154.681   1
  -1  10  23 3273.41 354.521   1
  -1 -10 -23 3506.15 338.897   1
   1  10  23 3388.97 376.779   1
   1 -10 -23 3902.62 356.982   1
   1  11   0   59.50 142.429   1
   1  11   0  491.60 152.916   1
  -1 -11   0  279.13 155.805   1
  -1 -11   0  325.25 153.451   1
   1 -11   0  433.65 164.633   1
   1 -11   0  179.51 167.095   1
  -1  11   0  397.81 155.324   1
  -1  11   0  562.87 173.408   1
   1 -11   1  26271. 955.590   1
   1 -11   1  26014. 976.992   1
  -1  11   1  28577. 1044.41   1
  -1  11   1  26929. 975.387   1
   1  11  -1  27373. 998.929   1
   1  11  -1  27373. 987.693   1
  -1 -11  -1  28229. 1043.34   1
  -1 -11  -1  27678. 992.508   1
   1  11   1  26891. 975.922   1
   1  11   1  27303. 1004.28   1
  -1 -11   1  27346. 1019.26   1
  -1 -11   1  27384. 985.553   1
   1 -11  -1  28250. 1011.77   1
   1 -11  -1  27261. 1012.84   1
  -1  11  -1  29561. 1041.20   1
  -1  11  -1  29652. 1066.34   1
  -1  11   2  942.21 199.304   1
  -1  11   2 1193.69 192.081   1
   1  11  -2  821.83 191.707   1
   1  11  -2 1209.74 190.048   1
  -1 -11  -2 1181.91 221.027   1
  -1 -11  -2  925.09 184.376   1
   1  11   2 1150.88 186.249   1
   1  11   2 1657.03 228.197   1
  -1 -11   2 1220.97 219.368   1
  -1 -11   2  959.87 191.439   1
   1 -11  -2 1255.75 198.930   1
   1 -11  -2  935.26 202.193   1
  -1  11  -2  772.07 172.873   1
  -1  11  -2 1009.09 195.505  -1
   1 -11   3 9925.08 504.066   1
   1 -11   3  10166. 538.255   1
  -1  11   3 9941.13 508.079   1
  -1  11   3 9727.12 518.833   1
   1  11  -3 9753.87 499.946   1
   1  11  -3  10203. 512.520   1
  -1 -11  -3 9026.21 476.350   1
   1  11   3 9866.23 522.043   1
  -1 -11   3 9379.34 499.571   1
   1 -11  -3  10289. 532.637   1
   1 -11  -3  10706. 534.991   1
  -1  11  -3  10193. 508.453   1
  -1  11  -3  10107. 519.529   1
   1 -11   4  880.68 192.349   1
   1 -11   4  898.34 178.223   1
  -1  11   4 1011.23 188.924   1
   1  11  -4 1200.11 200.214   1
   1  11  -4  751.20 161.423   1
  -1 -11  -4  995.72 187.908   1
   1  11   4  783.84 178.223   1
  -1 -11   4  845.91 180.738   1
  -1 -11   4  790.26 184.965   1
   1 -11  -4  582.13 162.868   1
  -1  11  -4  890.31 174.050   1
  -1  11  -4  869.45 171.482   1
   1 -11   5  910.11 182.611   1
   1 -11   5 1191.01 207.383   1
  -1  11   5 1334.40 213.697   1
   1  11  -5 1014.98 181.701   1
   1  11  -5 1513.11 219.957   1
  -1 -11  -5 1482.61 217.175   1
   1  11   5 1320.49 202.889   1
  -1 -11   5 1398.07 220.385   1
  -1 -11   5 1520.06 203.745   1
   1 -11  -5 1639.91 227.394   1
  -1  11  -5 1319.96 208.561   1
  -1  11  -5 1432.85 199.625   1
   1 -11   6  337.61 148.314   1
   1 -11   6  170.73 126.806   1
  -1  11   6  343.23 130.283   1
  -1  11   6  395.24 148.582   1
   1  11  -6  272.23 134.885   1
   1  11  -6  282.13 142.161   1
  -1 -11  -6  334.46 150.883   1
  -1 -11  -6  383.84 167.790   1
   1  11   6  408.88 148.635   1
   1  11   6  273.78 132.584   1
  -1 -11   6  295.29 147.405   1
  -1 -11   6  121.67 129.374   1
   1 -11  -6  143.23 150.134   1
   1 -11  -6  329.32 150.080   1
  -1  11  -6  423.27 146.014   1
  -1  11  -6   43.73 124.612   1
   1 -11   7 4772.07 343.927   1
   1 -11   7 5762.43 395.773   1
  -1  11   7 6147.67 424.398   1
  -1  11   7 5601.92 386.784   1
   1  11  -7 5874.79 386.891   1
   1  11  -7 5730.33 388.817   1
  -1 -11  -7 5257.35 393.686  -1
  -1 -11  -7 5090.95 356.393   1
   1  11   7 6013.91 397.271   1
   1  11   7 5703.58 396.843   1
  -1 -11   7 4804.70 333.012   1
  -1 -11   7 5218.29 372.017   1
   1 -11  -7 6222.57 405.083   1
   1 -11  -7 5484.21 364.687   1
  -1  11  -7 5473.51 361.262   1
  -1  11  -7 6094.16 403.691   1
   1 -11   8  239.38 141.091   1
   1 -11   8   79.99 130.390   1
  -1  11   8  416.05 162.814   1
  -1  11   8  344.35 159.550   1
   1  11  -8  435.58 151.685   1
   1  11  -8  333.23 140.182  -1
  -1 -11  -8  256.23 139.700   1
  -1 -11  -8  302.62 155.324   1
   1  11   8  481.38 158.213   1
   1  11   8  394.49 163.724   1
  -1 -11   8  270.73 145.211   1
  -1 -11   8  285.39 132.852   1
   1 -11  -8  271.43 150.669  -1
   1 -11  -8  333.01 136.222   1
  -1  11  -8  417.76 154.200   1
  -1  11  -8  322.69 139.914   1
   1 -11   9  13542. 616.372   1
   1 -11   9  14767. 666.666   1
  -1  11   9  14842. 672.016   1
   1  11  -9  14248. 655.965   1
   1  11  -9  13194. 598.715   1
  -1 -11  -9  13890. 622.257   1
  -1 -11  -9  14200. 657.035   1
   1  11   9  14452. 663.991   1
   1  11   9  15366. 687.533   1
  -1 -11   9  13895. 647.939   1
  -1 -11   9  14264. 629.213   1
   1 -11  -9  14564. 666.131  -1
   1 -11  -9  14029. 620.652   1
  -1  11  -9  12846. 597.110   1
  -1  11  -9  13922. 645.799   1
   1 -11  10   31.30 124.237   1
   1 -11  10   53.37 126.324   1
  -1  11  10  -59.12 124.451   1
   1  11 -10  150.67 117.549   1
   1  11 -10  326.06 160.085   1
  -1 -11 -10   92.35 131.033   1
  -1 -11 -10  237.45 158.694   1
   1  11  10  253.02 153.665   1
  -1 -11  10  125.04 145.800   1
  -1 -11  10  113.86 136.276   1
   1 -11 -10  338.26 166.827   1
   1 -11 -10   19.38 122.097   1
  -1  11 -10    8.25 130.979   1
  -1  11 -10  102.62 124.077   1
   1 -11  11 7817.01 466.506   1
   1 -11  11 7934.72 453.718   1
  -1  11  11 7982.87 492.081   1
   1  11 -11 8753.34 470.305   1
   1  11 -11 9133.22 504.494   1
  -1 -11 -11 8790.79 480.096   1
  -1 -11 -11 8528.62 491.332   1
   1  11  11 8100.58 490.369   1
  -1 -11  11 7538.78 434.617   1
  -1 -11  11 8769.39 496.629   1
   1 -11 -11 9400.74 508.774   1
   1 -11 -11 8234.34 483.467   1
  -1  11 -11 9657.56 528.624   1
  -1  11 -11 8116.63 451.685   1
   1 -11  12 1044.94 199.518   1
   1 -11  12 1326.38 219.422   1
   1  11 -12 1072.23 202.622   1
   1  11 -12  811.13 211.503  -1
  -1 -11 -12  805.78 202.996   1
  -1 -11  12 1146.07 211.075   1
  -1 -11  12  688.07 192.295   1
   1 -11 -12  720.17 211.985   1
   1 -11 -12  976.46 200.963   1
  -1  11 -12  914.93 191.065   1
  -1  11 -12 1299.62 201.444   1
   1 -11  13 2499.19 263.028   1
   1 -11  13 2072.76 261.583   1
  -1  11  13 2264.85 285.072   1
   1  11 -13 1739.43 231.407   1
  -1 -11 -13 1937.93 263.189   1
  -1 -11 -13 1784.37 244.837   1
   1  11  13 2472.44 308.239   1
  -1 -11  13 2538.25 268.379   1
   1 -11 -13 2193.15 270.572   1
   1 -11 -13 2048.15 252.327   1
  -1  11 -13 2415.73 270.305   1
  -1  11 -13 2118.24 242.108   1
   1 -11  14  -36.08 143.553   1
   1 -11  14  102.73 122.900   1
  -1  11  14  205.67 183.788   1
   1  11 -14  266.51 134.510   1
  -1 -11 -14  170.41 132.745   1
  -1 -11 -14   60.51 151.899   1
   1  11  14  -85.87 175.334   1
  -1 -11  14  101.61 142.643   1
   1 -11 -14  262.39 145.425   1
  -1  11 -14  233.76 128.999   1
  -1  11 -14 -115.57 105.885   1
   1 -11  15 3355.80 330.818   1
   1 -11  15 3329.05 303.799   1
  -1  11  15 3868.38 364.901   1
  -1 -11 -15 3849.11 318.833   1
   1  11  15 3427.50 361.851   1
  -1 -11  15 3087.21 295.077   1
  -1 -11  15 3536.65 333.601   1
   1 -11 -15 3122.52 323.114   1
   1 -11 -15 2881.75 297.699   1
  -1  11 -15 3777.42 328.250   1
  -1  11 -15 3415.19 310.059   1
   1 -11  16  186.20 145.960   1
   1 -11  16    3.90 156.715   1
  -1  11  16 -147.73 177.474   1
   1  11 -16   20.85 126.859   1
   1  11 -16  103.48 122.632   1
  -1 -11 -16  275.17 170.786   1
  -1 -11 -16  -62.44 114.286   1
   1  11  16  112.09 199.144   1
  -1 -11  16  210.70 151.792   1
  -1 -11  16   -1.38 125.361   1
   1 -11 -16  385.98 175.120   1
   1 -11 -16  252.11 145.693   1
  -1  11 -16  193.69 127.501   1
  -1  11 -16    4.66 128.946   1
   1 -11  17  11241. 613.161   1
   1 -11  17  11958. 569.288   1
  -1  11  17  11728. 664.526   1
   1  11 -17  11776. 561.262   1
   1  11 -17  11552. 562.332   1
  -1 -11 -17  12745. 644.729   1
  -1 -11 -17  12397. 593.900   1
   1  11  17  11996. 639.379   1
  -1 -11  17  12199. 611.556   1
  -1 -11  17  11712. 557.517   1
   1 -11 -17  11209. 602.461   1
   1 -11 -17  12279. 596.040   1
  -1  11 -17  11198. 550.026   1
   1 -11  18 1181.91 215.463   1
   1  11 -18 1072.23 196.950   1
   1  11 -18 1072.23 181.166   1
  -1 -11 -18  951.31 228.143   1
  -1 -11 -18  766.18 203.371   1
   1  11  18  795.61 262.226   1
  -1 -11  18 1090.42 223.274   1
   1 -11 -18 1024.08 234.082  -1
  -1  11 -18 1197.43 199.625   1
   1 -11  19 3375.60 307.062   1
   1  11 -19 3086.67 314.820   1
   1  11 -19 3304.44 303.959   1
  -1 -11 -19 3389.51 391.546   1
   1  11  19 3034.77 372.873  -1
  -1 -11  19 2932.58 308.614  -1
   1 -11 -19 2627.61 356.607   1
   1 -11 -19 3050.29 293.365   1
  -1  11 -19 3104.87 288.764   1
  -1  11  20    6.29 205.243   1
   1  11 -20  -28.78 129.374   1
   1  11 -20  126.43 134.457   1
  -1 -11 -20  180.74 144.248   1
   1  11  20   -1.41 184.644   1
  -1 -11  20 -110.06 183.039   1
   1 -11 -20  -68.22 135.901   1
  -1  11 -20  -66.56 124.986   1
  -1  11 -20   81.33 164.526   1
  -1  11  21 1577.85 280.685   1
  -1 -11 -21 1239.70 221.616   1
   1  11  21 1649.54 283.574   1
   1 -11 -21 1544.67 228.143   1
   1  12   0  -51.87 121.562   1
   1  12   0  -71.64 116.158   1
  -1 -12   0   58.69 147.191   1
  -1 -12   0  126.91 137.774   1
   1 -12   0   -7.55 129.588   1
   1 -12   0  284.48 154.949   1
  -1  12   0   46.90 108.935   1
  -1  12   0 -137.93 114.018   1
   1 -12   1 5320.49 412.787   1
   1 -12   1 5468.16 362.760   1
  -1  12   1 5532.36 369.663   1
  -1  12   1 5296.94 384.216   1
   1  12  -1 5127.87 347.940   1
   1  12  -1 5478.86 372.552  -1
  -1 -12  -1 5805.24 366.987   1
   1  12   1 5091.49 350.775   1
   1  12   1 6013.91 394.382   1
  -1 -12   1 5147.13 346.656   1
   1 -12  -1 5393.25 429.160   1
   1 -12  -1 4267.52 331.460   1
  -1  12  -1 4670.41 348.475   1
  -1  12  -1 5137.50 362.386   1
   1 -12   2 2665.06 270.465   1
   1 -12   2 2639.38 310.433   1
  -1  12   2 2612.09 264.366  -1
  -1  12   2 2675.22 288.015   1
   1  12  -2 2246.12 252.702   1
   1  12  -2 2406.10 261.851   1
  -1 -12  -2 2324.77 253.825   1
   1  12   2 2390.58 268.111   1
   1  12   2 2764.58 287.052   1
  -1 -12   2 2361.69 251.846   1
  -1 -12   2 3004.28 313.055   1
   1 -12  -2 2417.87 252.220   1
  -1  12  -2 2115.57 256.447   1
  -1  12  -2 2143.93 246.495   1
   1 -12   3  11413. 589.084   1
   1 -12   3 9914.38 504.815   1
  -1  12   3  12092. 586.944   1
  -1  12   3  10428. 548.421   1
   1  12  -3 9791.32 504.547   1
   1  12  -3  10401. 528.036   1
  -1 -12  -3  10717. 530.497   1
   1  12   3 9357.94 513.590   1
  -1 -12   3 9486.35 487.372   1
  -1 -12   3  11033. 582.664   1
   1 -12  -3  10899. 541.465   1
  -1  12  -3  10209. 513.162   1
  -1  12  -3 9839.48 512.466   1
   1 -12   4  408.13 158.480   1
   1 -12   4  348.96 171.696   1
  -1  12   4  346.17 148.261   1
   1  12  -4  388.76 147.619   1
   1  12  -4  239.91 139.433   1
  -1 -12  -4  215.30 132.798   1
   1  12   4  402.14 160.032   1
  -1 -12   4  787.05 194.542   1
  -1 -12   4  424.45 159.069   1
   1 -12  -4  321.08 143.981   1
  -1  12  -4  448.37 152.220   1
  -1  12  -4  325.09 135.901   1
   1 -12   5 3527.02 301.230   1
   1 -12   5 4002.67 366.131   1
  -1  12   5 3621.72 333.815   1
   1  12  -5 3483.68 310.754   1
   1  12  -5 3719.10 311.771  -1
  -1 -12  -5 3258.42 300.642   1
   1  12   5 3247.72 315.569   1
  -1 -12   5 4002.14 315.088   1
  -1 -12   5 4025.68 365.436   1
   1 -12  -5 3717.49 329.855   1
  -1  12  -5 4049.76 307.223   1
  -1  12  -5 3804.17 313.001   1
   1 -12   6 -150.88 137.239   1
   1 -12   6  -72.71 123.114   1
   1  12  -6  243.93 126.592   1
   1  12  -6  139.59 111.717   1
  -1 -12  -6  -50.26 129.855  -1
  -1 -12   6   42.66 110.808   1
  -1 -12   6  239.43 158.641   1
  -1  12  -6  109.04 122.739   1
  -1  12  -6  208.13 129.106   1
   1 -12   7 6843.22 443.552   1
   1 -12   7 6757.62 414.660   1
  -1  12   7 6393.79 432.905   1
   1  12  -7 6869.98 424.130   1
   1  12  -7 6575.70 407.490   1
  -1 -12  -7 6859.28 442.750   1
  -1 -12  -7 6757.62 439.325   1
   1  12   7 5414.65 425.949   1
  -1 -12   7 6591.75 432.370   1
  -1 -12   7 6934.18 418.352  -1
   1 -12  -7 6698.76 429.695   1
   1 -12  -7 5810.59 418.459   1
  -1  12  -7 7035.84 415.837   1
  -1  12  -7 6639.91 414.874   1
   1 -12   8   42.47 137.293   1
   1 -12   8  242.48 145.051   1
  -1  12   8 -166.61 126.538   1
   1  12  -8  188.60 133.387   1
   1  12  -8  415.94 152.862   1
  -1 -12  -8  187.96 130.925   1
  -1 -12  -8   31.54 144.516   1
   1  12   8  169.61 151.471   1
  -1 -12   8  269.07 148.100   1
  -1 -12   8  288.50 164.205   1
   1 -12  -8  440.66 183.734   1
   1 -12  -8  100.21 118.352  -1
  -1  12  -8  129.91 128.197   1
  -1  12  -8  -42.11 115.516   1
   1 -12   9  10514. 537.720   1
   1 -12   9  10514. 579.454   1
  -1  12   9 9957.19 540.930   1
   1  12  -9  10214. 543.071   1
   1  12  -9 9791.32 504.868   1
  -1 -12  -9  10551. 573.033   1
  -1 -12  -9 9678.96 507.116   1
   1  12   9 8555.37 512.787   1
  -1 -12   9 9919.73 515.837   1
   1 -12  -9 9272.33 544.141   1
   1 -12  -9 9149.27 491.599   1
  -1  12  -9 9967.89 508.667  -1
  -1  12  -9 9357.94 508.239   1
   1 -12  10  497.81 179.187   1
   1 -12  10  423.17 176.511   1
  -1  12  10  371.75 169.663   1
   1  12 -10  426.48 152.809   1
   1  12 -10  734.62 184.055   1
  -1 -12 -10  480.04 180.417   1
   1  12  10  228.57 143.553   1
  -1 -12  10  261.80 181.701   1
   1 -12 -10  485.71 172.284   1
  -1  12 -10  483.79 151.364   1
  -1  12 -10  738.36 179.347   1
   1 -12  11 7287.31 467.736   1
   1 -12  11 7715.35 456.447   1
  -1  12  11 7174.95 470.518   1
   1  12 -11 7319.42 457.356   1
   1  12 -11 7431.77 438.523  -1
  -1 -12 -11 7656.49 485.981   1
  -1 -12 -11 8838.94 485.393  -1
   1  12  11 8159.44 481.969   1
  -1 -12  11 7581.59 451.417   1
   1 -12 -11 6923.48 474.264   1
   1 -12 -11 8095.23 464.366   1
  -1  12 -11 7806.31 469.181   1
  -1  12 -11 8105.93 455.537   1
   1 -12  12  332.85 162.654   1
   1 -12  12  334.88 170.198   1
  -1  12  12  154.36 150.722   1
   1  12 -12  224.08 140.556   1
   1  12 -12  280.63 134.350   1
  -1 -12 -12   59.55 157.303   1
  -1 -12 -12  185.45 137.239   1
   1  12  12  -94.06 148.261   1
  -1 -12  12   50.74 161.584   1
   1 -12 -12    6.19 113.804   1
   1 -12 -12  496.47 188.068   1
  -1  12 -12  369.13 140.449   1
  -1  12 -12  -96.04 122.044   1
   1 -12  13 3479.40 320.706   1
  -1  12  13 2958.26 315.355   1
   1  12 -13 2945.96 309.577   1
   1  12 -13 2910.64 278.812   1
  -1 -12 -13 2602.99 302.675   1
  -1 -12 -13 3039.06 300.428  -1
   1  12  13 3194.75 345.960   1
   1 -12 -13 2776.35 310.647   1
   1 -12 -13 3093.09 305.190   1
  -1  12 -13 2966.82 312.627   1
  -1  12 -13 2845.37 292.777   1
   1 -12  14   87.53 176.993   1
   1  12 -14  169.23 138.256   1
  -1 -12 -14  -13.02 114.821   1
  -1 -12 -14  439.70 169.930   1
   1  12  14  110.86 214.071   1
   1 -12 -14  265.65 146.602  -1
  -1  12 -14  102.68 124.612   1
  -1  12 -14   86.52 130.337   1
   1 -12  15 3377.74 313.643   1
  -1  12  15 3697.16 380.417   1
   1  12 -15 2930.44 295.666   1
  -1 -12 -15 2853.93 328.839   1
   1 -12 -15 3161.58 329.534   1
   1 -12 -15 3149.27 293.847   1
  -1  12 -15 3248.79 311.717   1
  -1  12 -15 3227.93 299.946   1
   1 -12  16  633.49 205.350   1
  -1  12  16   68.43 212.038   1
   1  12 -16  170.79 146.549   1
   1  12 -16  331.41 144.837   1
  -1 -12 -16  418.94 193.151   1
  -1 -12 -16  363.46 149.278   1
   1  12  16  549.49 231.674   1
  -1 -12  16  639.38 193.900   1
   1 -12 -16  140.56 126.003   1
  -1  12 -16  297.32 144.997   1
  -1  12 -16  218.83 138.844   1
   1 -12  17 2199.03 288.550   1
  -1  12  17 1682.18 289.673   1
   1  12 -17 2089.35 247.244   1
   1  12 -17 2215.62 266.934   1
  -1 -12 -17 2067.41 244.034   1
   1  12  17 1616.37 270.626   1
  -1 -12  17 2482.07 284.269   1
   1 -12 -17 2132.69 251.204   1
  -1  12 -17 1773.14 241.412   1
  -1  12 -17 1694.49 248.207   1
  -1  12  18  483.47 224.772   1
   1  12 -18  367.95 175.495   1
   1  12 -18  173.30 128.785   1
  -1 -12 -18  332.80 159.390   1
   1  12  18  429.59 216.372   1
  -1 -12  18  590.69 183.413   1
   1 -12 -18  475.65 165.917   1
  -1  12 -18  315.30 161.905   1
   1  12 -19 1377.74 216.051   1
   1  12  19  971.11 243.927   1
   1  13   0 1824.50 257.838   1
   1  13   0 2393.79 267.201   1
  -1 -13   0 2840.02 281.113   1
   1 -13   0 2569.29 270.626   1
  -1  13   0 2291.06 264.580   1
  -1  13   0 2483.68 271.696   1
   1 -13   1  11905. 567.148   1
  -1  13   1  12162. 592.295   1
  -1  13   1  11156. 570.358   1
   1  13  -1  11338. 562.867   1
   1  13  -1  11985. 576.243   1
  -1 -13  -1  11701. 559.122   1
   1  13   1  11140. 556.447   1
  -1 -13   1  11209. 543.071   1
   1 -13  -1  10781. 537.720   1
  -1  13  -1  11204. 562.332   1
  -1  13  -1  12418. 590.690   1
   1 -13   2  291.39 145.586   1
  -1  13   2  135.63 129.481   1
   1  13  -2    9.06 115.142   1
   1  13  -2  380.95 153.825   1
  -1 -13  -2  203.05 131.889   1
   1  13   2  147.03 131.942   1
  -1 -13   2   -4.51 128.785   1
   1 -13  -2  303.16 155.217   1
   1 -13   3 8523.27 476.243   1
  -1  13   3 8303.90 477.688   1
  -1 -13  -3 9095.76 480.524   1
   1  13   3 9566.60 515.783   1
  -1 -13   3 7447.83 424.719   1
   1 -13  -3 8956.65 476.243   1
  -1  13  -3 8555.37 478.865   1
  -1  13  -3 8640.98 475.869   1
   1 -13   4 -191.23 142.375   1
  -1  13   4   98.34 130.444   1
   1  13  -4    5.77 123.381  -1
   1  13  -4   76.94 122.953   1
  -1 -13  -4  -57.36 130.925   1
   1  13   4  -19.13 119.262   1
  -1 -13   4  127.88 134.350   1
   1 -13  -4   -7.94 120.118   1
  -1  13  -4  130.28 119.476   1
  -1  13  -4   62.71 118.833   1
   1 -13   5 8892.45 483.520  -1
  -1  13   5 8999.46 501.284   1
   1  13  -5 8657.03 475.173   1
   1  13  -5 7822.36 453.130   1
  -1 -13  -5 8250.39 457.303   1
   1  13   5 8945.95 497.966   1
  -1 -13   5 9416.79 492.027   1
   1 -13  -5 7335.47 437.078   1
  -1  13  -5 8849.64 490.048   1
  -1  13  -5 8897.80 488.817   1
   1 -13   6  476.62 179.401   1
  -1  13   6  150.45 146.067   1
   1  13  -6  407.70 152.006   1
   1  13  -6  219.05 134.350   1
  -1 -13  -6  477.53 176.725   1
  -1 -13  -6  206.37 132.156   1
   1  13   6  340.07 152.969   1
  -1 -13   6  500.32 176.618   1
   1 -13  -6  268.86 134.510   1
  -1  13  -6  327.66 150.455   1
  -1  13  -6  431.46 153.718   1
   1 -13   7 9518.45 509.737   1
  -1  13   7 8769.39 512.306  -1
   1  13  -7 8303.90 476.137   1
   1  13  -7 9111.82 495.184   1
  -1 -13  -7 7458.53 487.961   1
  -1 -13  -7 8533.97 475.066   1
   1  13   7  10412. 547.886   1
  -1 -13   7 8881.75 487.426   1
   1 -13  -7 8057.78 506.367   1
   1 -13  -7 9352.59 503.424  -1
  -1  13  -7 9464.94 515.890   1
  -1  13  -7 9250.93 494.917   1
   1 -13   8 1508.29 236.918   1
  -1  13   8 1096.84 222.953   1
   1  13  -8  999.46 195.933   1
   1  13  -8  569.82 190.851   1
  -1 -13  -8 1042.27 190.851   1
  -1 -13  -8  998.39 205.136   1
   1  13   8 1107.54 207.865   1
  -1 -13   8 1166.40 215.356   1
   1 -13  -8 1035.85 192.777   1
   1 -13  -8 1109.68 214.981   1
  -1  13  -8  896.20 188.817   1
  -1  13  -8 1130.55 196.790   1
   1 -13   9 9293.73 506.955   1
  -1  13   9 9020.86 557.517   1
   1  13  -9 8640.98 498.180   1
  -1 -13  -9 9390.04 538.255   1
  -1 -13  -9 9534.50 523.595   1
  -1 -13   9 9197.42 499.036   1
   1 -13  -9 9010.16 555.377   1
   1 -13  -9  10235. 558.587   1
  -1  13  -9 9432.84 503.156   1
  -1  13  -9 9395.39 519.422   1
   1 -13  10  106.53 158.694   1
   1  13 -10  122.47 140.235   1
  -1 -13 -10  229.37 176.030   1
  -1 -13  10  358.64 186.089   1
   1 -13 -10  324.13 172.980   1
   1 -13 -10  302.14 152.113   1
  -1  13 -10  -40.56 123.809   1
  -1  13 -10  268.65 140.289   1
   1 -13  11 7057.24 477.153   1
  -1  13  11 7827.71 482.771   1
   1  13 -11 7287.31 454.414   1
   1  13 -11 7009.09 444.569   1
  -1 -13 -11 7731.40 448.368   1
  -1 -13 -11 7528.08 477.100   1
   1  13  11 6939.53 461.744   1
  -1 -13  11 6971.64 432.851   1
  -1  13 -11 7308.71 459.069  -1
  -1  13 -11 6586.40 442.161   1
   1 -13  12  -79.61 156.180   1
  -1  13  12  103.37 140.717   1
   1  13 -12   50.60 122.525   1
   1  13 -12   25.85 140.396   1
  -1 -13 -12  151.58 120.706  -1
   1  13  12  464.69 188.122   1
  -1 -13  12  154.25 163.991   1
   1 -13 -12  109.04 138.309   1
  -1  13 -12   17.19 121.241   1
   1 -13  13 4223.65 363.189   1
  -1  13  13 3998.93 370.893   1
   1  13 -13 4258.96 357.678   1
   1  13 -13 3835.20 336.704   1
  -1 -13 -13 4441.94 345.371   1
   1  13  13 3602.46 351.685   1
  -1 -13  13 4047.08 339.540   1
   1 -13 -13 3695.02 315.088   1
  -1  13 -13 4632.42 372.017   1
   1 -13  14  450.13 185.714   1
  -1  13  14  520.97 220.813   1
   1  13 -14  389.67 160.513   1
   1  13 -14  409.42 159.978   1
  -1 -13 -14  370.09 159.550   1
   1  13  14  571.96 209.042  -1
  -1 -13  14  707.86 190.744   1
   1 -13 -14  404.39 148.421   1
  -1  13 -14  326.81 166.506   1
  -1  13 -14  683.25 169.342  -1
   1 -13  15 3705.19 331.781   1
   1  13 -15 3341.89 328.839   1
   1  13 -15 3820.22 330.658   1
  -1 -13 -15 2843.76 296.468   1
   1  13  15 4050.83 379.561  -1
  -1 -13  15 3338.68 319.903   1
  -1  13 -15 3658.10 342.215   1
  -1  13 -15 3398.61 311.503   1
   1  13 -16   62.87 140.824   1
   1  13 -16   74.64 128.197  -1
  -1 -13  16  170.84 170.679   1
  -1  13 -16 -102.09 137.293   1
  -1  13 -16   -1.89 123.649   1
   1 -13  17 6393.79 438.309   1
   1  13 -17 6104.86 446.977   1
   1  13 -17 5992.50 427.394   1
  -1 -13  17 5280.36 440.181   1
  -1  13 -17 5585.87 407.811   1
  -1  13 -17 5666.13 416.532   1
   1  14   0  260.67 125.254   1
  -1  14   0  179.08 160.460   1
  -1  14   0  209.90 133.226   1
   1 -14   1 1673.62 242.536   1
  -1  14   1 2414.12 264.740   1
   1  14  -1 2441.41 259.497   1
   1  14   1 1851.79 240.342   1
   1 -14   2  -41.90 128.518   1
  -1  14   2   30.86 115.302   1
  -1 -14  -2   12.31 129.106   1
   1  14   2   90.58 139.379  -1
   1  14   2   77.96 120.813   1
  -1 -14   2   33.75 122.525   1
  -1  14  -2  -44.72 118.352   1
  -1  14  -2  133.33 136.276   1
   1 -14   3  414.50 161.691   1
  -1  14   3  149.01 139.165   1
  -1  14   3   80.63 130.551   1
   1  14  -3  527.07 152.862   1
   1  14  -3  418.67 168.058  -1
  -1 -14  -3  350.35 140.770   1
   1  14   3  241.52 150.187   1
  -1 -14   3  396.79 157.945   1
   1 -14  -3  671.48 169.556   1
  -1  14  -3  355.54 155.538   1
  -1  14  -3  358.75 146.335   1
   1 -14   4  233.07 157.785   1
  -1  14   4  291.76 146.977   1
   1  14  -4  202.57 145.051   1
   1  14  -4  177.26 124.719   1
  -1 -14  -4   87.16 117.710   1
   1  14   4  327.07 148.528   1
  -1 -14   4  202.62 151.739   1
   1 -14  -4  327.39 142.322   1
  -1  14  -4  146.44 121.830   1
  -1  14  -4  186.30 131.140   1
   1 -14   5  277.42 186.142   1
  -1  14   5  336.60 159.443   1
   1  14  -5  239.27 127.394   1
   1  14  -5  334.03 162.600   1
  -1 -14  -5  179.72 130.230   1
   1  14   5  424.72 166.827   1
  -1 -14   5  109.26 161.958   1
   1 -14  -5  127.55 135.794   1
  -1  14  -5  278.81 150.776   1
  -1  14  -5   69.98 124.398   1
   1 -14   6  223.01 184.858   1
  -1  14   6  196.20 160.835   1
   1  14  -6   27.06 115.784   1
  -1 -14  -6  418.99 164.901   1
   1  14   6  267.95 159.711   1
   1 -14  -6  257.46 149.171   1
  -1  14  -6  281.86 148.368   1
  -1  14  -6    4.75 128.999   1
   1 -14   7 3232.74 329.748   1
  -1  14   7 2998.39 306.955   1
   1  14  -7 3188.87 302.247   1
  -1 -14  -7 3170.68 289.994   1
   1  14   7 2326.91 269.128   1
   1 -14  -7 2857.68 285.982   1
  -1  14  -7 2748.53 294.596   1
  -1  14  -7 3460.67 313.804   1
   1 -14   8   78.71 179.668   1
  -1  14   8  147.08 137.560   1
   1  14  -8  102.84 137.667   1
  -1 -14  -8  181.11 156.768   1
   1  14   8  137.67 149.492   1
   1 -14  -8   95.61 154.628   1
  -1  14  -8  155.48 138.149  -1
  -1  14  -8   13.86 127.287  -1
   1 -14   9 1218.30 246.763   1
  -1  14   9 1379.35 232.049   1
   1  14  -9 1260.03 237.774  -1
   1  14  -9 1434.46 220.760  -1
  -1 -14  -9 1379.88 223.221   1
  -1 -14   9 1484.75 268.325   1
   1 -14  -9 1430.18 236.704   1
  -1  14  -9 1192.08 231.835   1
  -1  14  -9 1020.87 207.169   1
   1  14 -10  158.48 140.824  -1
   1  14 -10    0.25 119.369   1
   1  14  10  190.90 154.842   1
  -1 -14  10   11.53 167.148   1
   1 -14 -10 -136.44 150.936  -1
  -1  14 -10   35.75 127.394   1
   1  14 -11  574.64 167.202   1
   1  14 -11  290.85 152.755   1
  -1 -14  11  374.75 180.845   1
  -1  14 -11  759.23 180.631   1
   1 -14  12  167.36 170.786   1
   1  14 -12  328.20 144.195   1
   1  14 -12   17.66 152.434   1
  -1 -14  12  -54.15 157.464   1
  -1  14 -12  340.93 162.975   1
  -1  14 -12   59.71 134.029   1
   1 -14  13 -192.35 151.632   1
   1  14 -13   48.12 119.957   1
  -1 -14  13  -82.45 151.578   1
  -1  14 -13  122.85 136.597   1
  -1  14 -13  -62.92 114.232   1
   1 -14  14   23.73 151.899   1
   1  14 -14  297.65 142.750   1
  -1 -14  14   83.79 145.265   1
  -1  14 -14   52.43 138.684   1
  -1  14 -14  -94.44 149.278   1
   1 -14  15  370.57 169.770   1
   1  14 -15   95.88 127.234   1
  -1 -14  15   76.51 163.189   1
  -1  14 -15   43.68 134.189  -1
   1  15   0    6.47 126.752   1
   1 -15   0 -172.44 123.488   1
   1 -15   1 6078.11 391.867   1
  -1  15   1 6581.05 418.619   1
   1  15  -1 5532.36 403.959   1
  -1 -15  -1 5127.87 389.620   1
   1  15   1 5194.22 392.562   1
  -1 -15   1 6575.70 408.721  -1
  -1  15  -1 5741.03 381.915   1
   1 -15   2  -48.53 136.597   1
  -1  15   2  129.80 146.923   1
   1  15  -2  112.68 131.782   1
  -1 -15  -2   17.03 156.394   1
   1  15   2  -71.54 165.222   1
  -1 -15   2  157.20 142.696   1
   1 -15  -2   52.42 150.455   1
  -1  15  -2   78.17 125.896   1
   1 -15   3 4452.11 357.035   1
   1  15  -3 3903.69 335.099   1
  -1 -15   3 4313.53 346.067   1
  -1  15  -3 4373.99 355.377   1
   1 -15   4  301.28 174.960   1
   1  15  -4  580.52 172.284   1
  -1 -15   4  518.19 196.415   1
  -1  15  -4  424.02 162.226  -1
   1 -15   5 5382.55 389.138   1
   1  15  -5 5484.21 403.852   1
  -1 -15   5 5741.03 399.358   1
  -1  15  -5 5671.48 404.547   1
   1 -15   6 -159.71 152.488   1
   1  15  -6   -8.22 136.971   1
  -1 -15   6  214.02 167.523   1
  -1  15  -6  179.61 137.560   1
   1 -15   7 3557.51 324.237  -1
   1  15  -7 3193.68 312.573   1
  -1 -15   7 3157.30 316.907   1
  -1  15  -7 3469.23 325.200   1
   1 -15   8  317.01 179.240   1
   1  15  -8  114.87 127.020  -1
  -1 -15   8    2.88 135.420   1
  -1  15  -8   47.97 137.935   1
   1 -15   9 3682.71 332.316   1
   1 -15  10   26.94 140.342   1
  -1  15 -10    7.61 118.138  -1
   2   0   0 626003.  15987.   1
   2   0   0 608881.  15559.   1
  -2   0   0 614232.  15693.   1
  -2   0   0 629748.  16078.   1
   2   0   1 3753.88 114.981   1
   2   0   1 3782.77 115.463   1
   2   0  -1 3355.80 123.435   1
  -2   0  -1 3573.03 110.808   1
  -2   0  -1 3468.70 108.561   1
   2   0   2 370893. 9491.70   1
   2   0   2 391760.  10032.   1
  -2   0   2 393954.  10091.   1
  -2   0   2 392884.  10064.   1
   2   0  -2 402354.  10305.   1
  -2   0  -2 388924. 9957.19   1
  -2   0  -2 367041. 9395.39   1
   2   0   3  45880. 1191.55   1
   2   0   3  45334. 1177.10   1
  -2   0   3  44104. 1178.70  -1
  -2   0   3  44264. 1187.80  -1
   2   0  -3  44147. 1185.12   1
   2   0  -3  46950. 1257.36  -1
  -2   0  -3  45757. 1187.80   1
  -2   0  -3  44334. 1151.42   1
   2   0   4 153825. 3962.54   1
   2   0   4 152006. 3912.25   1
  -2   0   4 150241. 3895.66   1
  -2   0   4 148796. 3867.84   1
   2   0  -4 141519. 3680.57   1
   2   0  -4 139968. 3637.77   1
  -2   0  -4 142001. 3658.10   1
  -2   0  -4 143553. 3697.16   1
   2   0   5 323328. 8293.20   1
   2   0   5 327233. 8400.21  -1
  -2   0   5 320545. 8261.09   1
  -2   0   5 332209. 8544.67   1
   2   0  -5 316747. 8154.08   1
   2   0  -5 322846. 8314.60   1
  -2   0  -5 327073. 8394.85   1
  -2   0  -5 311771. 7998.92   1
   2   0   6 133654. 3457.46   1
   2   0   6 128411. 3317.28   1
  -2   0   6 133654. 3506.68   1
   2   0  -6 144623. 3787.58   1
  -2   0  -6 135848. 3511.50   1
  -2   0  -6 130604. 3373.46   1
   2   0   7  377.69  44.922   1
  -2   0   7  395.77  63.938   1
  -2   0   7  629.75  81.969   1
   2   0  -7  446.33  74.050   1
   2   0  -7  571.43  70.786   1
  -2   0  -7  468.00  46.779   1
   2   0   8 359871. 9250.93   1
   2   0   8 367362. 9432.84   1
  -2   0   8 387533. 9989.29   1
  -2   0   8 385874. 9967.89   1
   2   0  -8 379775. 9812.72   1
   2   0  -8 357678. 9229.53   1
  -2   0  -8 359069. 9224.17   1
  -2   0  -8 368057. 9464.94   1
   2   0   9  67790. 1794.01   1
   2   0   9  66453. 1771.00   1
   2   0  -9  71643. 1944.89   1
   2   0  -9  71750. 1972.18   1
  -2   0  -9  69877. 1861.96   1
  -2   0  -9  67523. 1788.66   1
   2   0  10 119422. 3135.36   1
   2   0  10 118619. 3098.45   1
  -2   0  10 122632. 3251.47   1
  -2   0  10 125254. 3347.24   1
   2   0 -10 124879. 3345.64   1
   2   0 -10 114928. 3058.32   1
  -2   0 -10 112680. 2950.24   1
  -2   0 -10 114018. 2998.93   1
   2   0  11  44189. 1204.92   1
   2   0  11  45923. 1268.06   1
  -2   0  11  47191. 1364.90   1
  -2   0  11  45415. 1285.71   1
   2   0 -11  46394. 1316.75   1
   2   0 -11  45853. 1336.54   1
  -2   0 -11  44992. 1228.46   1
  -2   0 -11  46560. 1284.11   1
   2   0  12  60032. 1639.91   1
  -2   0  12  60514. 1720.17   1
  -2   0  12  61905. 1718.56   1
   2   0 -12  60567. 1733.55   1
   2   0 -12  58320. 1627.07   1
  -2   0 -12  60728. 1655.96   1
   2   0  13  18159. 564.472   1
   2   0  13  17651. 562.867   1
  -2   0  13  18523. 679.507   1
  -2   0  13  17715. 591.760   1
   2   0 -13  17897. 594.435   1
  -2   0 -13  17972. 567.683   1
  -2   0 -13  17410. 535.580   1
   2   0  14  30449. 900.481   1
   2   0  14  30128. 874.799   1
  -2   0  14  29074. 896.735   1
   2   0 -14  29791. 911.182   1
  -2   0 -14  31081. 894.060   1
  -2   0 -14  30776. 905.296   1
   2   0  15  26158. 799.357  -1
   2   0  15  25992. 776.885   1
  -2   0  15  26485. 841.091   1
  -2   0  15  25388. 848.581   1
   2   0 -15  25201. 802.032   1
   2   0 -15  26784. 904.226   1
  -2   0 -15  26094. 797.217   1
  -2   0 -15  25104. 749.063   1
   2   0  16 103157. 2765.11   1
   2   0  16 103585. 2790.26   1
  -2   0  16 105939. 2886.03   1
  -2   0  16 103478. 2861.42   1
   2   0 -16 106848. 2901.55   1
   2   0 -16 106741. 2969.50   1
  -2   0 -16 103852. 2769.93   1
  -2   0 -16 105083. 2822.36   1
   2   0  17 8357.40 340.182   1
   2   0  17 8491.16 352.327   1
  -2   0  17 8084.53 368.432   1
  -2   0  17 7940.07 392.134   1
   2   0 -17 8186.19 418.726   1
   2   0 -17 7881.21 360.406   1
  -2   0 -17 8908.50 360.567   1
  -2   0 -17 7768.85 309.363   1
   2   0  18  83360. 2291.06   1
   2   0  18  87266. 2386.30   1
  -2   0  18  85661. 2424.82   1
   2   0 -18  78545. 2272.87   1
  -2   0 -18  87587. 2395.93   1
  -2   0 -18  85661. 2323.70   1
   2   0  19  10369. 417.121   1
   2   0  19  10626. 417.335   1
  -2   0  19  10760. 487.800   1
  -2   0  19  11445. 480.577   1
   2   0 -19 9566.60 413.269   1
   2   0 -19  10155. 460.995  -1
  -2   0 -19  10460. 413.911   1
  -2   0 -19  10803. 409.149   1
   2   0  20  34714. 1065.27   1
   2   0  20  34751. 1065.27   1
  -2   0  20  34847. 1134.83   1
  -2   0  20  34666. 1119.31   1
   2   0 -20  35286. 1141.79   1
   2   0 -20  34024. 1066.88   1
  -2   0 -20  33109. 994.649   1
  -2   0 -20  33965. 1028.89   1
   2   0  21 1154.63 149.117   1
   2   0  21 1606.20 164.366   1
   2   0 -21 1504.55 190.637   1
   2   0 -21 1425.36 161.156   1
  -2   0 -21 1123.06 139.968   1
  -2   0 -21 1461.74 147.351   1
   2   0  22 8293.20 381.059   1
   2   0  22 8469.76 379.400   1
  -2   0  22 8790.79 436.490   1
  -2   0  22 8587.47 439.325   1
   2   0 -22 8384.15 423.756   1
   2   0 -22 8485.81 406.260   1
  -2   0 -22 8806.84 380.149   1
  -2   0 -22 9620.11 398.715   1
   2   0  23 1080.79 150.241   1
   2   0  23  737.83 131.621   1
  -2   0  23  910.11 163.938   1
  -2   0  23  819.15 176.725   1
   2   0 -23  867.84 160.835   1
   2   0 -23  826.11 148.421   1
  -2   0 -23  820.22 133.868  -1
  -2   0 -23  851.26 125.629   1
   2   0  24  21198. 731.941   1
   2   0  24  21033. 742.107   1
  -2   0  24  20471. 803.102   1
  -2   0  24  21124. 814.338   1
   2   0 -24  20883. 764.044   1
   2   0 -24  20952. 864.633   1
  -2   0 -24  22488. 752.273   1
  -2   0 -24  22231. 744.783   1
   2   0  25 3863.56 263.938   1
   2   0  25 3890.85 241.733   1
  -2   0  25 3728.19 313.804   1
   2   0 -25 3897.27 293.419   1
  -2   0 -25 3793.47 250.722   1
  -2   0 -25 4096.84 250.134   1
  -2   0  26  16640. 727.661   1
   2   0 -26  14751. 638.309   1
   2   0 -26  15891. 681.112   1
  -2   0 -26  15388. 542.536   1
  -2   0 -26  15174. 528.143   1
   2   0 -27  514.71 152.006   1
   2   0 -27  386.68 176.779   1
   2   1   0 2037.99 110.754  -1
   2   1   0 1614.23  86.410   1
  -2  -1   0 1835.74 103.371   1
   2  -1   0 1703.58  85.607   1
   2  -1   1 5103.79 170.358   1
  -2   1   1 4879.61 177.581   1
   2   1  -1 5628.67 201.819  -1
  -2  -1  -1 5361.15 188.924   1
   2   1   1 4733.01 167.683   1
  -2  -1   1 5071.16 194.114   1
  -2  -1   1 5366.50 192.135   1
  -2   1  -1 5310.32 177.260   1
  -2   1  -1 4959.33 165.489   1
   2  -1   2  70679. 1836.81   1
   2  -1   2  72606. 1888.71   1
  -2   1   2  78063. 2062.06   1
   2   1  -2  76565. 2022.47   1
   2   1  -2  74264. 1953.98   1
  -2  -1  -2  71696. 1882.29   1
   2   1   2  71268. 1870.52   1
  -2  -1   2  76672. 2024.61   1
  -2  -1   2  72392. 1905.30   1
   2  -1  -2  72980. 1928.84   1
  -2   1  -2  70626. 1836.81   1
  -2   1  -2  68593. 1782.23   1
   2  -1   3 899946.  23012.   1
   2  -1   3 903156.  23098.   1
  -2   1   3 889245.  22750.   1
  -2   1   3 912787.  23355.   1
   2   1  -3 940609.  24056.   1
   2   1  -3 881219.  22536.   1
  -2  -1  -3 887104.  22675.   1
   2   1   3 879614.  22488.   1
  -2  -1   3 852862.  21803.   1
  -2  -1   3 909576.  23258.   1
   2  -1  -3 943819.  24157.   1
   2  -1  -3 907436.  23221.   1
  -2   1  -3 902621.  23076.   1
  -2   1  -3 905831.  23162.   1
   2  -1   4  94917. 2455.32   1
   2  -1   4 101605. 2625.47   1
  -2   1   4 104013. 2746.39   1
  -2   1   4 102515. 2704.65   1
   2   1  -4 108347. 2835.74   1
   2   1  -4 103317. 2707.86   1
  -2  -1  -4 104066. 2718.56   1
  -2  -1  -4  99251. 2593.36   1
   2   1   4  98502. 2575.71   1
   2   1   4 102247. 2672.01   1
  -2  -1   4 104120. 2734.61   1
  -2  -1   4 102622. 2686.46  -1
   2  -1  -4  96843. 2559.12   1
   2  -1  -4 102247. 2699.84   1
  -2   1  -4 104655. 2703.05   1
  -2   1  -4  97271. 2515.78   1
   2  -1   5  44468. 1163.19   1
   2  -1   5  48154. 1263.24   1
  -2   1   5  47277. 1309.79   1
   2   1  -5  44120. 1204.92   1
   2   1  -5  45987. 1247.72   1
  -2  -1  -5  45345. 1225.25  -1
  -2  -1  -5  47095. 1265.38   1
   2   1   5  46570. 1256.29   1
   2   1   5  45864. 1233.81   1
  -2  -1   5  47105. 1277.15   1
  -2  -1   5  47357. 1293.74   1
   2  -1  -5  47533. 1314.61   1
  -2   1  -5  45998. 1202.25   1
  -2   1  -5  47020. 1233.28   1
   2  -1   6 110059. 2854.46   1
   2  -1   6 110701. 2861.42   1
  -2   1   6 116426. 3084.00   1
  -2   1   6 117335. 3102.73   1
   2   1  -6 113001. 2964.68   1
  -2  -1  -6 113590. 2969.50   1
  -2  -1  -6 115784. 3032.63   1
   2   1   6 117175. 3063.13   1
   2   1   6 113216. 2964.15   1
  -2  -1   6 111771. 2936.86   1
   2  -1  -6 118566. 3138.57   1
   2  -1  -6 115570. 3056.18  -1
  -2   1  -6 110166. 2854.46   1
  -2   1  -6 114874. 2968.43   1
   2  -1   7 182771. 4726.05   1
  -2   1   7 186196. 4875.33   1
  -2   1   7 191118. 4997.32   1
   2   1  -7 182450. 4749.59   1
   2   1  -7 180685. 4704.65   1
  -2  -1  -7 183841. 4775.81   1
  -2  -1  -7 185179. 4803.63   1
   2   1   7 182076. 4730.87   1
   2   1   7 187212. 4864.09   1
  -2  -1   7 181434. 4730.33   1
  -2  -1   7 180578. 4703.58   1
   2  -1  -7 177528. 4658.10   1
   2  -1  -7 183681. 4803.63   1
  -2   1  -7 174478. 4505.61   1
   2  -1   8 7335.47 244.676   1
  -2   1   8 7324.76 306.420   1
  -2   1   8 7308.71 297.217   1
   2   1  -8 7228.46 276.779   1
   2   1  -8 7260.56 281.166   1
  -2  -1  -8 7656.49 280.631   1
  -2  -1  -8 7624.39 276.832   1
   2   1   8 7388.97 274.960   1
   2   1   8 7394.32 272.659   1
  -2  -1   8 7281.96 286.463  -1
  -2  -1   8 7281.96 284.323   1
   2  -1  -8 7576.24 305.992   1
   2  -1  -8 8303.90 338.790   1
  -2   1  -8 7528.08 246.656   1
   2  -1   9  14468. 435.152   1
   2  -1   9  13927. 422.525   1
  -2   1   9  15008. 523.327   1
   2   1  -9  14232. 472.552   1
   2   1  -9  14987. 503.691   1
   2   1   9  15447. 497.057   1
   2   1   9  15987. 510.058   1
  -2  -1   9  14623. 497.485   1
  -2  -1   9  15259. 509.630   1
   2  -1  -9  14992. 532.049   1
   2  -1  -9  15136. 519.101   1
  -2   1  -9  14789. 447.512  -1
  -2   1  -9  15008. 446.655   1
   2  -1  10 4004.81 172.177   1
   2  -1  10 3681.64 164.205   1
  -2   1  10 3954.52 222.365   1
  -2   1  10 3919.20 212.252   1
   2   1 -10 3421.08 195.291   1
   2   1 -10 3476.19 184.376   1
  -2  -1 -10 3537.72 179.294   1
   2   1  10 4344.56 205.457   1
  -2  -1  10 4275.01 214.714   1
  -2  -1  10 3967.36 211.878   1
   2  -1 -10 3753.88 208.721   1
   2  -1 -10 3975.92 229.695   1
  -2   1 -10 3502.94 152.113   1
  -2   1 -10 3720.17 166.506   1
   2  -1  11 2635.10 141.680   1
   2  -1  11 2542.00 140.289  -1
  -2   1  11 2993.04 191.707   1
  -2   1  11 2967.36 202.300   1
   2   1 -11 2377.20 182.290   1
   2   1 -11 3191.01 186.303  -1
  -2  -1 -11 2914.92 167.362   1
  -2  -1 -11 2716.42 164.419   1
   2   1  11 2685.39 159.550   1
   2   1  11 2604.60 159.015   1
  -2  -1  11 2560.19 183.574   1
  -2  -1  11 2367.04 165.168   1
  -2   1 -11 2661.31 136.383   1
  -2   1 -11 2493.84 142.054   1
   2  -1  12 7865.16 292.242   1
  -2   1  12 8261.09 345.800   1
   2   1 -12 6912.78 319.529   1
   2   1 -12 7308.71 305.939  -1
  -2  -1 -12 6982.34 285.446   1
  -2  -1 -12 7228.46 297.110   1
   2   1  12 7710.00 302.835   1
   2   1  12 8052.43 320.813   1
  -2  -1  12 8036.38 337.560   1
  -2  -1  12 7822.36 341.252   1
   2  -1 -12 7271.26 323.649   1
  -2   1 -12 7265.91 281.059   1
  -2   1 -12 7335.47 268.379   1
   2  -1  13 1019.26 100.107   1
  -2   1  13 1119.31 133.333   1
   2   1 -13 1155.70 122.739   1
   2   1 -13  847.51 133.440   1
  -2  -1 -13 1104.33 118.566   1
  -2  -1 -13 1223.11 117.389   1
   2   1  13 1370.25 127.448   1
   2   1  13 1088.82 112.520   1
  -2  -1  13 1115.03 128.411   1
  -2  -1  13 1130.55 142.536   1
   2  -1 -13 1472.44 147.672   1
  -2   1 -13 1095.77 109.256   1
   2  -1  14 2352.06 150.134   1
  -2   1  14 2895.13 197.325   1
  -2   1  14 2658.64 205.564   1
   2   1 -14 2550.02 174.532   1
  -2  -1 -14 2667.73 167.095   1
  -2  -1 -14 2929.91 184.002   1
   2   1  14 2851.25 183.574   1
   2   1  14 2669.34 162.493   1
  -2  -1  14 2623.33 190.208   1
   2  -1 -14 2331.19 190.369   1
   2  -1 -14 2825.04 193.633   1
  -2   1 -14 2353.66 158.052   1
   2  -1  15  484.96  88.443   1
   2  -1  15  363.67  83.092   1
  -2   1  15  420.06 110.380   1
  -2   1  15  513.48 124.237   1
   2   1 -15  330.50  90.904   1
   2   1 -15  191.44 121.348   1
  -2  -1 -15  346.33  83.199   1
  -2  -1 -15  287.16  84.644   1
   2   1  15  337.77  90.209   1
   2   1  15  488.50 105.243   1
  -2  -1  15  309.63 115.516   1
  -2  -1  15  380.68 105.029   1
   2  -1 -15  197.11  97.967   1
   2  -1 -15  239.81 100.588   1
  -2   1 -15  240.29  74.746   1
  -2   1 -15  353.99  73.729   1
   2  -1  16 4250.93 222.418   1
   2  -1  16 4462.27 224.237   1
  -2   1  16 3544.14 248.582   1
  -2   1  16 4582.12 261.958   1
   2   1 -16 4133.76 285.125   1
   2   1 -16 3904.76 234.564   1
  -2  -1 -16 4350.45 242.643   1
  -2  -1 -16 4163.18 218.726   1
   2   1  16 4667.73 255.591   1
   2   1  16 4333.33 220.920   1
  -2  -1  16 4304.44 258.855   1
  -2  -1  16 4163.72 268.646  -1
   2  -1 -16 4025.14 260.299   1
   2  -1 -16 4529.16 287.533   1
  -2   1 -16 3658.64 201.391   1
  -2   1 -16 4530.23 221.188   1
   2  -1  17 8635.62 349.224   1
   2  -1  17 8170.14 347.084   1
  -2   1  17 9004.81 427.768   1
   2   1 -17 8646.33 386.088   1
   2   1 -17 8400.21 429.160   1
  -2  -1 -17 9347.24 389.780   1
  -2  -1 -17 8780.09 357.143   1
   2   1  17 8223.64 341.894   1
   2   1  17 8362.75 372.231   1
  -2  -1  17 8464.41 400.214   1
  -2  -1  17 8726.58 422.097   1
   2  -1 -17 8924.55 419.743   1
   2  -1 -17 9026.21 437.078   1
  -2   1 -17 9095.76 356.661   1
  -2   1 -17 8742.63 349.331  -1
   2  -1  18 6356.33 286.570   1
   2  -1  18 5901.55 288.978   1
  -2   1  18 6495.45 329.481   1
  -2   1  18 6088.81 341.038   1
   2   1 -18 6158.37 368.592   1
  -2  -1 -18 5666.13 266.987   1
  -2  -1 -18 6254.68 310.487   1
   2   1  18 6029.96 309.791   1
   2   1  18 6078.11 280.845   1
  -2  -1  18 6233.27 350.989   1
   2  -1 -18 5446.76 320.331   1
   2  -1 -18 6340.28 319.368   1
  -2   1 -18 5698.23 268.111   1
  -2   1 -18 5199.03 249.438   1
   2  -1  19   94.27  83.146   1
   2  -1  19  171.11  97.378   1
  -2   1  19  185.29 116.212   1
  -2   1  19  257.68 125.040   1
   2   1 -19  240.66 109.845   1
   2   1 -19  416.80 152.006   1
  -2  -1 -19  139.86  90.476   1
   2   1  19   64.53  94.703   1
  -2  -1  19  342.00 138.256   1
  -2  -1  19  171.32 125.254   1
   2  -1 -19  173.89 110.594   1
   2  -1 -19   61.53 108.454   1
  -2   1 -19  103.05  86.035   1
  -2   1 -19  242.54  91.065   1
   2  -1  20 1243.44 142.268   1
   2  -1  20 1240.23 138.042   1
  -2   1  20 1181.91 175.334   1
  -2   1  20 1182.98 158.962   1
   2   1 -20  897.81 181.380   1
   2   1 -20  928.84 136.383   1
  -2  -1 -20  822.36 110.380   1
   2   1  20  878.54 126.699   1
  -2  -1  20 1153.56 176.404   1
  -2  -1  20 1259.50 182.076   1
   2  -1 -20  972.18 159.176   1
   2  -1 -20  942.75 138.844   1
  -2   1 -20 1083.47 131.942   1
  -2   1 -20 1199.04 135.259   1
   2  -1  21 1392.19 155.538   1
   2  -1  21 1569.29 152.113   1
  -2   1  21 1342.43 206.206   1
  -2   1  21 1247.19 184.055   1
   2   1 -21 1242.37 178.652   1
   2   1 -21 1562.87 177.581   1
  -2  -1 -21 1493.31 148.957  -1
  -2  -1 -21 1372.39 173.194   1
   2   1  21 1257.36 147.833   1
  -2  -1  21 1932.58 219.208   1
  -2  -1  21 1176.03 188.229   1
   2  -1 -21 1439.27 170.144   1
   2  -1 -21 1749.06 201.123   1
  -2   1 -21 1326.38 140.556   1
  -2   1 -21 1494.38 147.137   1
   2  -1  22 2253.07 179.240   1
   2  -1  22 2032.10 165.168   1
  -2   1  22 1988.23 200.909   1
  -2   1  22 2432.85 242.696   1
   2   1 -22 2345.64 228.411   1
   2   1 -22 2242.91 210.808   1
  -2  -1 -22 2069.02 195.398   1
  -2  -1 -22 1921.88 167.630   1
   2   1  22 2174.42 189.138   1
   2   1  22 1946.49 202.354   1
  -2  -1  22 1932.58 214.821   1
  -2  -1  22 2201.17 236.222   1
   2  -1 -22 1646.87 180.738   1
   2  -1 -22 2545.74 248.475   1
  -2   1 -22 2032.64 171.214   1
  -2   1 -22 1904.22 161.477   1
   2  -1  23  463.67 104.762   1
   2  -1  23  372.71 108.882   1
  -2   1  23  445.21 128.143  -1
   2   1 -23  459.60 149.331   1
   2   1 -23  380.15 130.176   1
  -2  -1 -23  685.93 141.680   1
  -2  -1 -23  344.84 111.664   1
   2   1  23  299.46 112.199   1
   2   1  23  637.77 136.597   1
  -2  -1  23  535.58 158.266   1
  -2  -1  23  561.80 158.641   1
   2  -1 -23  565.01 127.983   1
  -2   1 -23  210.06  95.987   1
  -2   1 -23  563.94 107.009   1
   2  -1  24  841.09 120.225   1
   2  -1  24  819.15 119.797   1
  -2   1  24  924.56 168.700   1
  -2   1  24  970.04 188.764   1
   2   1 -24  619.58 161.316   1
   2   1 -24  720.17 149.278   1
  -2  -1 -24  866.77 136.169   1
  -2  -1 -24  802.03 146.549   1
   2   1  24  929.91 160.620   1
   2   1  24  848.05 149.920   1
  -2  -1  24  760.83 182.771   1
  -2  -1  24  663.46 167.790   1
   2  -1 -24  603.53 164.740   1
   2  -1 -24  751.20 143.071   1
  -2   1 -24  770.46 119.690   1
  -2   1 -24  896.20 118.191   1
  -2   1  25  602.46 159.871   1
  -2   1  25  604.07 185.340   1
   2   1 -25  544.14 160.353   1
   2   1 -25  533.12 144.730   1
  -2  -1 -25  490.85 138.844   1
  -2  -1 -25  570.36 133.654   1
   2   1  25  263.67 120.920   1
  -2  -1  25  839.49 182.450   1
  -2  -1  25  316.64 164.901   1
   2  -1 -25  540.40 148.582   1
   2  -1 -25  428.41 156.715   1
  -2   1 -25  317.92  94.061   1
  -2   1  26 1529.69 250.562   1
  -2   1  26 1390.05 215.195   1
   2   1 -26 1665.59 214.446   1
  -2  -1 -26 1763.51 187.266   1
  -2  -1  26 1509.90 234.243   1
  -2  -1  26 1456.39 237.506   1
   2  -1 -26 1987.69 227.448   1
   2  -1 -26 1855.00 236.222   1
   2  -1 -27  272.28 165.917   1
   2   2   0 624397.  16019.   1
   2   2   0 640984.  16426.   1
  -2  -2   0 631888.  16201.   1
   2  -2   0 631353.  16185.   1
   2  -2   0 632958.  16223.  -1
  -2   2   0 677902.  17368.   1
  -2   2   0 639379.  16394.   1
   2  -2   1 228678. 5912.25   1
   2  -2   1 223274. 5773.13   1
  -2   2   1 223702. 5794.54   1
  -2   2   1 238416. 6179.77   1
   2   2  -1 231835. 6003.20   1
  -2  -2  -1 228946. 5922.95   1
  -2  -2  -1 241145. 6249.33   1
   2   2   1 229374. 5944.35   1
   2   2   1 214446. 5553.77   1
  -2  -2   1 226699. 5869.44   1
  -2  -2   1 226806. 5880.14   1
   2  -2  -1 225789. 5848.04   1
   2  -2  -1 231835. 6003.20   1
  -2   2  -1 229695. 5939.00   1
  -2   2  -1 224665. 5810.59   1
   2  -2   2 187587. 4860.35   1
   2  -2   2 180310. 4675.76   1
  -2   2   2 185768. 4838.41   1
   2   2  -2 185875. 4837.34  -1
   2   2  -2 197539. 5136.43   1
  -2  -2  -2 179775. 4674.15   1
  -2  -2  -2 183841. 4784.37   1
   2   2   2 185019. 4813.26   1
   2   2   2 174371. 4538.25   1
  -2  -2   2 192830. 5015.51   1
  -2  -2   2 186517. 4852.32   1
   2  -2  -2 178866. 4657.57   1
  -2   2  -2 182557. 4733.01   1
  -2   2  -2 181541. 4706.26   1
   2  -2   3  21017. 608.346   1
   2  -2   3  23055. 656.500   1
  -2   2   3  22830. 684.322   1
   2   2  -3  23146. 693.418   1
  -2  -2  -3  21643. 645.264   1
  -2  -2  -3  24088. 707.329   1
   2   2   3  22943. 680.577   1
   2   2   3  21391. 638.844   1
  -2  -2   3  22675. 674.692   1
   2  -2  -3  21862. 656.500   1
  -2   2  -3  21750. 624.397   1
  -2   2  -3  23446. 669.876   1
   2  -2   4  77635. 2051.90   1
   2  -2   4  76565. 2019.26   1
  -2   2   4  74157. 2004.28   1
  -2   2   4  74960. 2026.22   1
   2   2  -4  84858. 2273.94  -1
  -2  -2  -4  78010. 2091.49   1
  -2  -2  -4  78812. 2110.75   1
   2   2   4  75762. 2034.78   1
   2   2   4  76993. 2063.13   1
  -2  -2   4  76939. 2057.25   1
   2  -2  -4  78705. 2122.52   1
   2  -2  -4  75334. 2033.71   1
  -2   2  -4  77100. 2035.31   1
  -2   2  -4  80150. 2113.43   1
   2  -2   5 6688.06 231.514   1
   2  -2   5 7089.35 246.816   1
  -2   2   5 7051.89 289.941   1
  -2   2   5 6629.21 277.474   1
   2   2  -5 6495.45 265.436   1
   2   2  -5 6869.98 266.399   1
  -2  -2  -5 6886.03 269.770  -1
   2   2   5 6677.36 264.633   1
  -2  -2   5 6570.35 255.163   1
  -2  -2   5 6773.67 277.849   1
   2  -2  -5 6500.80 272.231   1
   2  -2  -5 6811.12 281.594   1
  -2   2  -5 7164.25 246.388   1
  -2   2  -5 6880.68 240.289   1
   2  -2   6  54093. 1454.25  -1
   2  -2   6  48352. 1300.69   1
  -2   2   6  52145. 1464.95   1
  -2   2   6  52113. 1467.63   1
   2   2  -6  52140. 1448.37   1
   2   2  -6  52044. 1433.92   1
  -2  -2  -6  49957. 1387.37   1
   2   2   6  52627. 1456.93   1
  -2  -2   6  52162. 1427.50   1
  -2  -2   6  51696. 1446.76   1
   2  -2  -6  51766. 1459.07   1
   2  -2  -6  50011. 1409.84   1
  -2   2  -6  49363. 1331.19   1
  -2   2  -6  50535. 1357.94   1
   2  -2   7  35500. 968.966   1
   2  -2   7  36169. 1000.00   1
  -2   2   7  36121. 1066.88   1
  -2   2   7  33724. 1008.02   1
   2   2  -7  34414. 981.807   1
   2   2  -7  35976. 1044.94   1
  -2  -2  -7  36838. 1058.85   1
  -2  -2  -7  34799. 998.394   1
   2   2   7  35217. 1020.33   1
   2   2   7  36929. 1054.04   1
  -2  -2   7  35078. 1026.75   1
  -2  -2   7  35869. 1018.19   1
   2  -2  -7  36110. 1067.95   1
   2  -2  -7  35682. 1052.43   1
  -2   2  -7  36608. 1004.28   1
  -2   2  -7  34018. 935.794   1
   2  -2   8  97271. 2545.21   1
   2  -2   8  99465. 2620.12   1
  -2   2   8  97646. 2648.47   1
  -2   2   8 104655. 2829.85   1
   2   2  -8  99893. 2684.32   1
   2   2  -8 105992. 2818.62   1
  -2  -2  -8 100214. 2685.39   1
  -2  -2  -8 102140. 2728.19   1
   2   2   8  98288. 2631.35   1
   2   2   8  99679. 2676.29   1
  -2  -2   8  98181. 2614.76   1
  -2  -2   8  96041. 2593.90   1
   2  -2  -8 101712. 2751.20   1
   2  -2  -8 101123. 2738.90   1
   2  -2   9  16672. 491.171   1
   2  -2   9  16833. 511.449   1
  -2   2   9  16811. 583.199   1
  -2   2   9  17154. 597.110   1
   2   2  -9  17491. 562.867   1
   2   2  -9  16720. 559.657   1
  -2  -2  -9  17148. 567.148   1
  -2  -2  -9  17491. 569.823   1
   2   2   9  16881. 561.797   1
   2   2   9  17870. 587.479   1
  -2  -2   9  16586. 563.937   1
  -2  -2   9  16881. 545.746   1
   2  -2  -9  17218. 593.365   1
   2  -2  -9  15506. 547.886   1
  -2   2  -9  16843. 497.538   1
  -2   2  -9  17389. 523.274   1
   2  -2  10 116747. 3057.78   1
   2  -2  10 116961. 3078.11  -1
  -2   2  10 119529. 3227.39   1
  -2   2  10 121723. 3286.78   1
  -2  -2 -10 122739. 3272.33   1
  -2  -2 -10 120011. 3207.06   1
   2   2  10 120653. 3229.00   1
   2   2  10 119048. 3184.05   1
  -2  -2  10 115998. 3087.74   1
  -2  -2  10 118887. 3197.96   1
   2  -2 -10 125896. 3387.90   1
   2  -2 -10 118352. 3196.89   1
  -2   2 -10 123756. 3237.56   1
  -2   2 -10 121027. 3177.63   1
   2  -2  11 5277.68 212.359   1
   2  -2  11 5053.50 215.088   1
  -2   2  11 5329.05 284.804   1
   2   2 -11 5703.58 264.473   1
   2   2 -11 5842.69 273.836   1
  -2  -2 -11 5901.55 276.297   1
  -2  -2 -11 5425.36 260.941   1
   2   2  11 5160.51 259.069   1
   2   2  11 4857.14 247.940   1
  -2  -2  11 5377.20 254.949   1
  -2  -2  11 4715.35 251.953   1
   2  -2 -11 5607.27 286.624   1
  -2   2 -11 5564.47 223.060   1
  -2   2 -11 5283.57 216.319   1
   2  -2  12  58052. 1583.20   1
  -2   2  12  62921. 1796.15   1
  -2   2  12  59550. 1714.28   1
   2   2 -12  59176. 1668.81   1
   2   2 -12  59069. 1667.74  -1
  -2  -2 -12  62921. 1762.44   1
  -2  -2 -12  61156. 1723.38   1
   2   2  12  62654. 1764.04   1
   2   2  12  60781. 1716.42   1
  -2  -2  12  57143. 1615.84  -1
  -2  -2  12  58534. 1676.30   1
   2  -2 -12  59979. 1723.38   1
   2  -2 -12  62814. 1790.80   1
  -2   2 -12  59015. 1609.95   1
   2  -2  13 3379.88 181.006  -1
  -2   2  13 3719.10 238.684   1
  -2   2  13 3499.73 235.045   1
   2   2 -13 3510.97 215.356   1
  -2  -2 -13 3298.55 211.664   1
  -2  -2 -13 3701.44 219.850   1
   2   2  13 3537.72 220.599   1
   2   2  13 3598.71 221.883   1
  -2  -2  13 3416.80 225.414   1
   2  -2 -13 3709.47 239.165   1
   2  -2 -13 3577.85 235.045   1
  -2   2 -13 2950.24 169.235   1
   2  -2  14  16800. 544.676   1
   2  -2  14  17689. 573.568   1
  -2   2  14  16726. 620.117   1
  -2   2  14  18058. 651.150   1
   2   2 -14  15960. 575.173   1
  -2  -2 -14  17715. 611.021   1
  -2  -2 -14  16998. 598.715   1
   2   2  14  17913. 622.792   1
   2   2  14  16736. 594.435  -1
  -2  -2  14  17137. 623.862   1
   2  -2 -14  17314. 627.608   1
   2  -2 -14  16388. 612.091   1
  -2   2 -14  16849. 539.325   1
  -2   2 -14  16758. 552.166   1
   2  -2  15 7169.60 301.658   1
   2  -2  15 7838.41 318.459   1
  -2   2  15 8009.62 388.550   1
   2   2 -15 8325.30 374.264   1
   2   2 -15 7474.58 370.786   1
  -2  -2 -15 8212.94 369.556   1
  -2  -2 -15 7891.91 353.986   1
   2   2  15 7330.12 334.778   1
   2   2  15 7693.95 356.286   1
  -2  -2  15 7843.76 374.478   1
  -2  -2  15 8014.97 377.314   1
   2  -2 -15 7340.82 366.666   1
  -2   2 -15 7651.14 303.424   1
  -2   2 -15 7100.05 311.182   1
   2  -2  16  59443. 1657.57   1
   2  -2  16  60514. 1687.53   1
  -2   2  16  59658. 1756.02   1
  -2   2  16  61530. 1777.42   1
   2   2 -16  57196. 1693.95   1
   2   2 -16  56715. 1651.15   1
  -2  -2 -16  58106. 1661.31   1
   2   2  16  62814. 1785.44   1
  -2  -2  16  59604. 1738.90   1
  -2  -2  16  56875. 1676.30   1
   2  -2 -16  58106. 1706.79   1
   2  -2 -16  60086. 1751.20   1
  -2   2 -16  55591. 1545.74   1
  -2   2 -16  58266. 1640.98   1
   2  -2  17 2773.67 185.233   1
   2  -2  17 2683.79 181.862   1
  -2   2  17 2808.99 238.041   1
  -2   2  17 2841.09 222.418   1
   2   2 -17 2927.77 249.973   1
   2   2 -17 2302.30 195.933   1
  -2  -2 -17 2889.78 208.989   1
  -2  -2 -17 2785.98 218.619   1
   2   2  17 2641.52 195.933   1
   2   2  17 2768.86 228.518   1
  -2  -2  17 2645.80 231.032   1
  -2  -2  17 2660.78 224.451   1
   2  -2 -17 2869.98 232.531   1
   2  -2 -17 2502.41 212.306   1
  -2   2 -17 2468.70 162.975   1
  -2   2 -17 2486.35 190.208   1
   2  -2  18  52194. 1478.86   1
   2  -2  18  50770. 1449.97   1
  -2   2  18  54147. 1600.85   1
  -2   2  18  51728. 1574.10   1
   2   2 -18  50835. 1577.31   1
  -2  -2 -18  52461. 1521.67   1
  -2  -2 -18  51049. 1513.11   1
   2   2  18  53178. 1534.51   1
   2   2  18  52456. 1559.12   1
  -2  -2  18  51455. 1559.66   1
   2  -2 -18  51867. 1540.93   1
   2  -2 -18  50947. 1539.86   1
  -2   2 -18  46046. 1347.24   1
  -2   2 -18  51359. 1447.83   1
   2  -2  19 2230.07 176.725   1
   2  -2  19 2477.26 179.026   1
  -2   2  19 2569.29 244.997   1
  -2   2  19 2861.42 230.337   1
   2   2 -19 2914.92 227.287   1
   2   2 -19 2446.76 253.986   1
  -2  -2 -19 2587.48 196.522   1
  -2  -2 -19 2702.51 224.184   1
   2   2  19 2795.07 236.329   1
   2   2  19 3040.66 214.071   1
  -2  -2  19 2516.32 248.100   1
  -2  -2  19 2871.59 274.906   1
   2  -2 -19 2846.44 251.257   1
   2  -2 -19 3034.24 231.728  -1
  -2   2 -19 2823.97 178.866   1
  -2   2 -19 2468.70 178.973   1
   2  -2  20  35832. 1072.23   1
   2  -2  20  35522. 1053.50   1
  -2   2  20  35254. 1163.19   1
  -2   2  20  34532. 1099.52   1
   2   2 -20  35746. 1139.65   1
   2   2 -20  37154. 1246.12  -1
  -2  -2 -20  36886. 1121.45   1
  -2  -2 -20  36629. 1151.42   1
  -2  -2  20  34837. 1165.86   1
  -2  -2  20  35350. 1174.96   1
   2  -2 -20  36645. 1155.16   1
   2  -2 -20  36752. 1191.55   1
   2  -2  21 1435.53 137.186   1
   2  -2  21 1347.78 139.807   1
  -2   2  21 1274.48 170.626   1
   2   2 -21  995.18 190.048   1
   2   2 -21 1429.10 177.100   1
  -2  -2 -21 1397.00 177.100   1
  -2  -2 -21  915.46 145.104   1
   2   2  21 1426.96 160.032   1
   2   2  21 1294.27 179.508   1
  -2  -2  21 1561.80 214.500   1
  -2  -2  21 1421.61 202.247   1
   2  -2 -21 1204.39 162.921   1
  -2   2 -21 1285.71 125.308   1
  -2   2 -21 1375.60 142.001   1
   2  -2  22  13419. 478.063   1
   2  -2  22  12975. 474.638   1
  -2   2  22  12996. 543.606   1
  -2   2  22  12868. 588.014   1
   2   2 -22  13280. 560.192   1
   2   2 -22  13579. 629.748   1
  -2  -2 -22  14125. 565.007   1
   2   2  22  12675. 553.772   1
  -2  -2  22  12788. 589.620   1
  -2  -2  22  12665. 569.288   1
  -2   2 -22  13622. 480.417   1
  -2   2 -22  13403. 473.568   1
   2  -2  23 1020.87 119.690   1
   2  -2  23  830.39 127.448   1
  -2   2  23  897.27 191.653   1
  -2   2  23 1129.48 168.967   1
   2   2 -23  929.37 176.083   1
   2   2 -23  963.62 160.674   1
  -2  -2 -23  902.09 156.394   1
   2   2  23  983.95 163.777   1
  -2  -2  23 1272.87 200.909   1
  -2  -2  23 1060.46 199.251   1
   2  -2 -23  865.70 145.639  -1
   2  -2 -23 1053.50 181.059   1
  -2   2 -23 1035.31 122.793   1
  -2   2 -23 1004.28 114.981   1
   2  -2  24  16442. 527.501   1
   2  -2  24  15254. 501.712   1
  -2   2  24  16966. 686.998  -1
  -2   2  24  15885. 695.023   1
   2   2 -24  14783. 621.187   1
   2   2 -24  15741. 660.245   1
  -2  -2 -24  15495. 620.652   1
   2   2  24  16881. 670.946   1
  -2  -2  24  15645. 688.603   1
  -2  -2  24  16635. 711.075   1
   2  -2 -24  15345. 650.080   1
   2  -2 -24  14992. 613.697   1
  -2   2 -24  15725. 518.833   1
  -2   2  25 1446.76 240.770   1
   2   2 -25 1720.70 212.627  -1
   2   2 -25 1916.53 244.997   1
  -2  -2 -25 1449.97 208.346   1
  -2  -2 -25 1382.56 198.930  -1
   2   2  25 1863.03 223.007   1
  -2  -2  25 2262.17 258.480   1
  -2  -2  25 1891.92 244.783   1
   2  -2 -25 1684.32 226.645   1
  -2   2  26  12124. 585.874   1
  -2   2  26  12108. 625.468   1
   2   2 -26  12360. 569.823   1
   2   2 -26  11043. 523.809   1
  -2  -2 -26  11798. 531.674   1
  -2  -2  26  11680. 589.620   1
  -2  -2  26  12723. 608.346   1
   2  -2 -26  10979. 563.402   1
   2  -2 -26  12301. 551.096   1
   2  -2 -27  886.03 201.123   1
   2  -2 -27  892.45 170.840   1
   2   3   0 1093.63 110.005   1
   2   3   0  891.38 105.671   1
  -2  -3   0 1155.16 119.155   1
  -2  -3   0  927.23 101.070   1
   2  -3   0 1057.78 105.190   1
   2  -3   0  964.69 105.083   1
  -2   3   0 1147.14 109.470   1
  -2   3   0  912.25 102.515  -1
   2  -3   1  40342. 1145.53   1
   2  -3   1  42386. 1199.57   1
  -2   3   1  43949. 1256.82   1
  -2   3   1  39679. 1138.58   1
   2   3  -1  40653. 1157.84   1
   2   3  -1  43397. 1239.70   1
  -2  -3  -1  41728. 1203.85   1
  -2  -3  -1  40540. 1153.56   1
   2   3   1  41632. 1186.73   1
   2   3   1  41766. 1193.15   1
  -2  -3   1  43205. 1222.04   1
  -2  -3   1  41680. 1192.08   1
   2  -3  -1  41584. 1184.59   1
   2  -3  -1  42402. 1210.27   1
  -2   3  -1  39299. 1120.92   1
  -2   3  -1  41038. 1162.65   1
   2  -3   2 181327. 4736.75   1
  -2   3   2 176137. 4630.28   1
  -2   3   2 178330. 4685.92   1
   2   3  -2 183039. 4797.75   1
   2   3  -2 184751. 4842.69   1
  -2  -3  -2 182504. 4779.56   1
  -2  -3  -2 185661. 4872.65   1
   2   3   2 184430. 4833.06   1
   2   3   2 176511. 4633.49   1
  -2  -3   2 174264. 4566.07   1
  -2  -3   2 184055. 4827.18   1
   2  -3  -2 179829. 4722.84   1
   2  -3  -2 190904. 5010.70   1
  -2   3  -2 186410. 4869.44   1
   2  -3   3  37491. 1062.06   1
  -2   3   3  37919. 1108.61   1
  -2   3   3  37662. 1092.56   1
   2   3  -3  37004. 1073.30   1
   2   3  -3  38293. 1101.12   1
  -2  -3  -3  37994. 1097.38   1
  -2  -3  -3  38892. 1124.66   1
   2   3   3  37250. 1085.07   1
   2   3   3  37977. 1098.98   1
  -2  -3   3  37662. 1089.35   1
  -2  -3   3  39668. 1139.65   1
   2  -3  -3  40310. 1175.49   1
   2  -3  -3  38855. 1130.55   1
  -2   3  -3  37940. 1076.51   1
   2  -3   4 116479. 3075.44   1
  -2   3   4 110487. 2962.54   1
  -2   3   4 121081. 3239.16   1
   2   3  -4 120920. 3224.72   1
   2   3  -4 115142. 3065.81   1
  -2  -3  -4 117389. 3135.36   1
  -2  -3  -4 114018. 3043.87   1
   2   3   4 121455. 3237.56   1
   2   3   4 117977. 3150.34   1
  -2  -3   4 119743. 3187.26   1
  -2  -3   4 116907. 3117.71   1
   2  -3  -4 124933. 3337.61   1
   2  -3  -4 115944. 3105.94   1
  -2   3  -4 121081. 3198.50   1
   2  -3   5  21594. 650.080   1
  -2   3   5  22991. 732.477   1
  -2   3   5  22846. 735.152   1
   2   3  -5  22440. 700.909   1
   2   3  -5  21450. 685.393   1
  -2  -3  -5  21001. 674.157   1
  -2  -3  -5  22895. 719.635   1
   2   3   5  22258. 706.794   1
   2   3   5  22365. 708.399   1
  -2  -3   5  22525. 707.329  -1
  -2  -3   5  21364. 683.252   1
   2  -3  -5  21498. 697.164   1
   2  -3  -5  21557. 693.418   1
  -2   3  -5  21311. 645.799   1
  -2   3   6 131461. 3522.20   1
   2   3  -6 131889. 3505.08   1
   2   3  -6 139112. 3695.02   1
  -2  -3  -6 133708. 3561.26   1
  -2  -3  -6 135045. 3594.43   1
   2   3   6 126592. 3373.99   1
   2   3   6 131193. 3498.66   1
  -2  -3   6 130444. 3460.67   1
  -2  -3   6 135634. 3614.23   1
   2  -3  -6 131033. 3499.73   1
   2  -3  -6 130872. 3502.40   1
  -2   3  -6 133494. 3516.85   1
   2  -3   7 7196.35 277.795   1
  -2   3   7 7870.51 352.969   1
  -2   3   7 7940.07 351.150   1
   2   3  -7 7993.57 327.555   1
   2   3  -7 8266.44 342.322   1
  -2  -3  -7 8378.80 346.977   1
  -2  -3  -7 8095.23 339.700   1
   2   3   7 7292.66 310.594   1
   2   3   7 7972.17 339.326   1
  -2  -3   7 8207.59 347.405   1
  -2  -3   7 7624.39 313.376   1
   2  -3  -7 8159.44 352.809   1
   2  -3  -7 7763.50 341.787   1
  -2   3  -7 7988.22 307.116  -1
   2  -3   8  85661. 2289.99   1
  -2   3   8  92242. 2545.21   1
   2   3  -8  89245. 2433.92   1
   2   3  -8  90690. 2459.60   1
  -2  -3  -8  87105. 2377.74   1
  -2  -3  -8  87426. 2392.72   1
   2  -3  -8  88603. 2438.73   1
  -2   3  -8  85286. 2289.46   1
   2  -3   9 6072.76 240.289   1
  -2   3   9 6554.30 329.374   1
   2   3  -9 6495.45 304.334   1
   2   3  -9 6420.54 282.932   1
  -2  -3  -9 6062.06 289.192   1
  -2  -3  -9 6468.69 302.889   1
   2   3   9 6736.22 305.136   1
   2   3   9 6918.13 319.208   1
  -2  -3   9 6821.82 319.101   1
  -2  -3   9 5869.44 263.082   1
   2  -3  -9 6104.86 309.738   1
  -2   3  -9 6623.86 262.707   1
   2  -3  10  34858. 980.737   1
   2   3 -10  35457. 1045.48   1
   2   3 -10  34088. 1034.78   1
  -2  -3 -10  33793. 1027.82   1
  -2  -3 -10  34131. 1041.20   1
   2   3  10  35650. 1085.07   1
   2   3  10  35404. 1063.67   1
  -2  -3  10  35912. 1049.22   1
  -2  -3  10  36410. 1107.54   1
   2  -3 -10  34125. 1057.25   1
   2  -3 -10  35570. 1100.59   1
  -2   3 -10  37255. 1066.88   1
  -2   3 -10  34676. 983.948   1
   2  -3  11  530.82  87.480   1
   2  -3  11  284.96  67.362   1
  -2   3  11  395.08 118.138   1
  -2   3  11  440.23 109.096   1
   2   3 -11  363.46  88.336   1
   2   3 -11  422.47 100.160   1
  -2  -3 -11  532.26 108.186   1
  -2  -3 -11  339.54  97.699  -1
   2   3  11  480.74 105.136   1
   2   3  11  402.94 111.022  -1
  -2  -3  11  400.80  91.814   1
  -2  -3  11  383.41 109.577   1
   2  -3 -11  415.52 114.874   1
   2  -3 -11  191.81 100.695   1
  -2   3 -11  438.26  80.631   1
  -2   3 -11  248.31  64.312   1
   2  -3  12  64901. 1761.37   1
   2  -3  12  66827. 1834.13   1
  -2   3  12  65436. 1893.52   1
  -2   3  12  63991. 1850.72  -1
   2   3 -12  63777. 1810.59   1
  -2  -3 -12  63938. 1815.94   1
   2   3  12  64473. 1845.91   1
  -2  -3  12  64954. 1860.89   1
   2  -3 -12  66185. 1905.30   1
   2  -3 -12  63563. 1831.99   1
  -2   3 -12  63884. 1747.99   1
  -2   3 -12  65382. 1771.00   1
   2  -3  13  19743. 630.818   1
   2  -3  13  18700. 591.225   1
  -2   3  13  18545. 681.112   1
   2   3 -13  18791. 642.054   1
   2   3 -13  18785. 659.175   1
  -2  -3 -13  19026. 668.271   1
   2   3  13  19165. 687.533  -1
  -2  -3  13  18052. 658.105   1
  -2  -3  13  18331. 628.678   1
   2  -3 -13  18175. 663.456   1
  -2   3 -13  18507. 587.479   1
  -2   3 -13  18052. 569.823   1
   2  -3  14  57089. 1581.06   1
   2  -3  14  59711. 1661.31   1
  -2   3  14  57731. 1707.86   1
  -2   3  14  63189. 1857.68   1
   2   3 -14  56661. 1647.40   1
   2   3 -14  56982. 1633.49   1
  -2  -3 -14  58427. 1698.23   1
  -2  -3 -14  59015. 1712.14   1
   2   3  14  58213. 1695.02   1
   2   3  14  59497. 1743.18   1
  -2  -3  14  58159. 1667.20   1
  -2  -3  14  58213. 1708.93   1
   2  -3 -14  57517. 1692.35   1
   2  -3 -14  54040. 1601.39   1
  -2   3 -14  58159. 1611.56   1
  -2   3 -14  57731. 1599.25   1
   2  -3  15  29422. 892.990   1
   2  -3  15  29096. 882.289   1
  -2   3  15  29866. 996.254   1
  -2   3  15  30530. 1016.59   1
   2   3 -15  29540. 956.125   1
   2   3 -15  29593. 952.915   1
  -2  -3 -15  30412. 976.992   1
  -2  -3 -15  30792. 994.649   1
   2   3  15  28636. 945.424   1
   2   3  15  28411. 936.864   1
  -2  -3  15  27983. 936.864   1
  -2  -3  15  29160. 934.723   1
   2  -3 -15  29695. 981.272   1
   2  -3 -15  30257. 1003.74   1
  -2   3 -15  29930. 890.850   1
  -2   3 -15  29374. 892.455   1
   2  -3  16 7046.54 310.219   1
   2  -3  16 7073.29 312.841   1
  -2   3  16 7619.04 387.854   1
  -2   3  16 7656.49 395.933   1
   2   3 -16 7881.21 377.688   1
   2   3 -16 8384.15 395.452   1
  -2  -3 -16 7875.86 381.327   1
  -2  -3 -16 7399.67 367.469   1
   2   3  16 7281.96 369.395   1
   2   3  16 6912.78 364.794   1
  -2  -3  16 7388.97 381.755   1
  -2  -3  16 7474.58 366.238   1
   2  -3 -16 7110.75 374.852   1
   2  -3 -16 8004.27 404.066   1
  -2   3 -16 7421.07 306.848   1
  -2   3 -16 7988.22 347.565   1
   2  -3  17 1386.30 149.064   1
   2  -3  17 1469.23 142.054   1
  -2   3  17 1523.81 192.402   1
  -2   3  17 1382.56 196.522   1
   2   3 -17 1273.94 180.685   1
  -2  -3 -17 1157.30 185.179   1
  -2  -3 -17 1368.11 177.046   1
   2   3  17 1685.39 191.011   1
   2   3  17 1285.18 180.952   1
  -2  -3  17 1552.17 187.694   1
   2  -3 -17 1464.95 188.710   1
   2  -3 -17 1434.99 193.312   1
  -2   3 -17 1414.12 162.707   1
  -2   3 -17 1510.43 133.601   1
   2  -3  18 4598.71 255.591   1
   2  -3  18 4719.63 247.191   1
  -2   3  18 5117.71 327.448   1
  -2   3  18 5280.36 320.599   1
   2   3 -18 4395.39 306.634   1
   2   3 -18 4310.86 303.745   1
  -2  -3 -18 4015.51 278.972   1
   2   3  18 4876.93 308.935   1
  -2  -3  18 4352.06 293.258   1
   2  -3 -18 4559.12 297.271   1
   2  -3 -18 4287.31 295.398   1
  -2   3 -18 4735.15 238.470   1
  -2   3 -18 4905.83 279.454   1
   2  -3  19  104.17  79.026   1
   2  -3  19    5.46  87.319   1
  -2   3  19   53.99 117.710   1
   2   3 -19  -26.37  88.389   1
   2   3 -19 -194.65 114.179   1
  -2  -3 -19   -8.68  88.978   1
  -2  -3 -19  140.07 107.972   1
   2   3  19  137.72 104.762   1
   2   3  19  -24.16 106.153  -1
  -2  -3  19   -3.61 117.228   1
  -2  -3  19   22.92 116.212   1
   2  -3 -19   70.68 109.149   1
  -2   3 -19   18.88 103.157   1
  -2   3 -19   62.81  72.285   1
   2  -3  20 5794.54 286.196   1
   2  -3  20 5928.30 288.496   1
  -2   3  20 5831.99 371.856   1
  -2   3  20 6399.14 358.373   1
   2   3 -20 5350.45 320.973   1
   2   3 -20 5799.89 392.669   1
  -2  -3 -20 5234.88 312.680   1
  -2  -3 -20 6083.46 347.886   1
   2  -3 -20 5922.95 341.412   1
   2  -3 -20 6029.96 363.617   1
  -2   3 -20 6201.17 285.179   1
  -2   3 -20 6104.86 327.180   1
   2  -3  21  783.31 115.035   1
   2  -3  21  799.36 114.928   1
  -2   3  21  994.65 180.096   1
  -2   3  21  661.85 145.960   1
   2   3 -21  551.63 182.450  -1
   2   3 -21  794.54 149.545   1
  -2  -3 -21  896.74 145.746   1
  -2  -3 -21 1072.77 169.395   1
   2   3  21  950.24 148.207   1
   2   3  21  723.38 161.102   1
  -2  -3  21  953.45 177.902  -1
  -2  -3  21 1101.66 191.386   1
   2  -3 -21  978.60 170.893   1
   2  -3 -21 1121.99 164.312   1
  -2   3 -21 1123.59 135.313   1
  -2   3 -21 1072.77 123.649   1
   2  -3  22  11680. 436.490   1
   2  -3  22  12017. 442.215   1
  -2   3  22  11423. 510.165   1
  -2   3  22  11498. 556.982   1
   2   3 -22  11894. 598.180   1
   2   3 -22  10840. 488.014   1
  -2  -3 -22  12365. 504.975   1
  -2  -3 -22  11391. 511.878   1
   2   3  22  11396. 529.641   1
   2   3  22  11145. 477.421   1
  -2  -3  22  11627. 551.631   1
  -2  -3  22  11750. 579.454   1
  -2   3 -22  12322. 451.899   1
  -2   3 -22  11830. 428.196   1
   2  -3  23 1655.43 143.927   1
  -2   3  23 1462.81 229.267   1
   2   3 -23 1502.94 251.097   1
   2   3 -23 1650.61 195.719   1
  -2  -3 -23 1406.10 194.275   1
  -2  -3 -23 1685.39 182.664   1
   2   3  23 1378.81 205.457   1
   2   3  23 1310.33 169.235   1
  -2  -3  23 1617.44 238.095   1
  -2  -3  23 1605.67 224.344   1
   2  -3 -23 1333.87 204.655   1
   2  -3 -23 1170.14 184.590   1
  -2   3 -23 1306.58 129.160   1
  -2   3 -23 1723.91 148.635   1
  -2   3  24 5121.45 384.002   1
  -2   3  24 5596.57 349.919   1
   2   3 -24 5452.11 434.938   1
   2   3 -24 4847.51 322.632   1
  -2  -3 -24 5074.90 344.943   1
  -2  -3 -24 4583.73 290.155   1
   2   3  24 4932.58 358.159   1
   2   3  24 5527.01 336.008   1
  -2  -3  24 5960.40 390.743  -1
  -2  -3  24 5055.10 385.072   1
   2  -3 -24 5382.55 361.316   1
   2  -3 -24 5355.80 337.239   1
  -2   3 -24 4895.66 214.446   1
  -2   3 -24 4903.69 215.409   1
  -2   3  25 1554.84 255.805   1
  -2   3  25 1493.31 213.429   1
   2   3 -25 1301.23 220.867   1
   2   3 -25  951.84 171.963   1
  -2  -3 -25 1425.36 183.895   1
  -2  -3 -25 1310.86 204.548   1
   2   3  25 1156.23 211.396   1
   2   3  25 1235.42 190.048   1
  -2  -3  25 1205.99 212.841   1
  -2  -3  25  927.77 221.990   1
   2  -3 -25 1389.51 197.432   1
   2  -3 -25 1264.85 224.344   1
  -2   3  26 2532.37 264.312   1
  -2   3  26 2346.17 308.828   1
   2   3 -26 2102.19 264.740   1
   2   3 -26 2393.26 252.060   1
  -2  -3 -26 2585.87 235.045   1
  -2  -3 -26 2330.12 256.768   1
   2  -3 -26 2575.17 296.415   1
   2  -3 -26 2935.79 268.432   1
   2  -3 -27  565.54 159.978   1
   2  -3 -27  634.03 213.376   1
   2   4   0  10599. 417.442   1
  -2  -4   0  10621. 424.505   1
  -2  -4   0  10562. 409.844   1
   2  -4   0  11065. 426.431   1
   2  -4   0  10626. 414.499   1
  -2   4   0  10819. 419.047   1
  -2   4   0  10706. 411.236   1
   2  -4   1  11942. 443.980   1
   2  -4   1  11413. 432.851   1
  -2   4   1  12327. 464.419   1
  -2   4   1  11193. 435.473   1
   2   4  -1  10701. 416.318   1
   2   4  -1  12541. 473.354   1
  -2  -4  -1  12146. 468.057   1
  -2  -4  -1  11006. 424.130   1
   2   4   1  11573. 444.515   1
   2   4   1  12140. 456.393   1
  -2  -4   1  11289. 432.691   1
  -2  -4   1  11423. 429.962   1
   2  -4  -1  11675. 446.227   1
   2  -4  -1  10792. 419.529   1
  -2   4  -1  11198. 421.348   1
  -2   4  -1  11407. 431.621   1
   2  -4   2  70519. 1948.63   1
   2  -4   2  69609. 1930.44   1
  -2   4   2  69502. 1948.63   1
   2   4  -2  74906. 2073.83   1
   2   4  -2  74853. 2069.55   1
  -2  -4  -2  76993. 2142.32   1
  -2  -4  -2  73676. 2042.27   1
   2   4   2  68753. 1920.81   1
   2   4   2  68165. 1904.76   1
  -2  -4   2  69930. 1934.72   1
  -2  -4   2  71000. 1976.46   1
   2  -4  -2  73355. 2042.80   1
   2  -4  -2  74853. 2081.32   1
  -2   4  -2  73087. 2020.33   1
  -2   4  -2  71964. 1987.69   1
   2  -4   3 1565.01 136.597   1
   2  -4   3 1708.40 146.014   1
  -2   4   3 1401.82 147.030   1
  -2   4   3 1715.35 152.809   1
   2   4  -3 1572.50 143.553   1
   2   4  -3 1423.75 144.890   1
  -2  -4  -3 1931.51 159.122   1
  -2  -4  -3 1614.23 153.290   1
   2   4   3 1772.07 160.299   1
   2   4   3 1493.85 143.820   1
  -2  -4   3 1480.47 139.272   1
  -2  -4   3 1693.42 149.920   1
   2  -4  -3 1649.01 154.735   1
  -2   4  -3 1558.59 140.663   1
  -2   4  -3 1482.61 134.296   1
   2  -4   4  49128. 1393.26   1
   2  -4   4  47480. 1360.08   1
  -2   4   4  48368. 1400.21   1
  -2   4   4  47137. 1387.91   1
   2   4  -4  50358. 1440.34   1
   2   4  -4  51669. 1491.17   1
  -2  -4  -4  47994. 1395.93   1
  -2  -4  -4  52103. 1500.27   1
   2   4   4  47967. 1396.47   1
   2   4   4  48111. 1400.75   1
  -2  -4   4  49390. 1422.68   1
  -2  -4   4  48031. 1391.65   1
   2  -4  -4  52852. 1532.90   1
   2  -4  -4  49101. 1436.60   1
  -2   4  -4  48122. 1375.07  -1
  -2   4  -4  49658. 1411.98   1
   2  -4   5  15490. 532.477   1
   2  -4   5  16822. 557.517  -1
  -2   4   5  16576. 589.084   1
   2   4  -5  16640. 573.568   1
   2   4  -5  15259. 553.236   1
  -2  -4  -5  15329. 557.517   1
  -2  -4  -5  15955. 569.288   1
   2   4   5  16966. 599.785   1
   2   4   5  15067. 549.491   1
  -2  -4   5  16287. 573.568   1
  -2  -4   5  16688. 580.524   1
   2  -4  -5  16137. 578.384   1
  -2   4  -5  17218. 577.849   1
  -2   4  -5  15490. 529.909   1
   2  -4   6  48320. 1365.97   1
   2  -4   6  45998. 1319.42   1
  -2   4   6  46394. 1385.23   1
  -2   4   6  49021. 1436.06  -1
   2   4  -6  44585. 1317.82   1
   2   4  -6  46865. 1358.48   1
  -2  -4  -6  46447. 1370.79   1
  -2  -4  -6  45736. 1343.50   1
   2   4   6  48994. 1428.57   1
   2   4   6  46099. 1357.41   1
  -2  -4   6  48464. 1399.68   1
  -2  -4   6  46822. 1366.50  -1
   2  -4  -6  44077. 1314.61   1
   2  -4  -6  46281. 1364.36   1
  -2   4  -6  46089. 1316.75   1
  -2   4  -6  44981. 1289.46   1
   2  -4   7 3768.32 207.009   1
   2  -4   7 3222.04 188.603   1
  -2   4   7 3339.22 220.599   1
  -2   4   7 3524.88 235.313   1
   2   4  -7 3576.24 217.228   1
   2   4  -7 3464.42 220.064   1
  -2  -4  -7 3517.92 225.414   1
   2   4   7 3084.00 209.470   1
  -2  -4   7 3700.37 227.876   1
  -2  -4   7 3464.95 210.701   1
   2  -4  -7 3365.97 226.217   1
   2  -4  -7 3636.70 235.473   1
  -2   4  -7 3854.46 213.590   1
  -2   4  -7 3582.66 200.856   1
   2  -4   8  71000. 1950.77   1
   2  -4   8  72017. 1984.48   1
  -2   4   8  72766. 2073.30   1
  -2   4   8  74157. 2108.61   1
   2   4  -8  74906. 2102.73   1
   2   4  -8  73087. 2039.06   1
  -2  -4  -8  71428. 2013.37   1
   2   4   8  76672. 2167.47   1
  -2  -4   8  72445. 2012.30   1
  -2  -4   8  71857. 2014.44  -1
   2  -4  -8  71268. 2022.47   1
   2  -4  -8  74050. 2094.17   1
  -2   4  -8  71964. 1978.06   1
  -2   4  -8  69235. 1919.21   1
   2  -4   9 7672.54 316.854   1
   2  -4   9 7817.01 327.501   1
  -2   4   9 8127.33 386.142   1
  -2   4   9 8266.44 396.736   1
   2   4  -9 8138.03 360.674   1
  -2  -4  -9 7624.39 357.999   1
  -2  -4  -9 7693.95 356.821   1
   2   4   9 7645.79 359.818   1
   2   4   9 8239.69 365.703   1
  -2  -4   9 7597.64 347.565   1
   2  -4  -9 8073.83 379.775  -1
   2  -4  -9 8812.19 400.160   1
  -2   4  -9 7677.90 327.287   1
  -2   4  -9 7629.74 315.355   1
   2  -4  10  75227. 2073.30   1
   2  -4  10  71696. 1957.19  -1
   2   4 -10  79722. 2217.23   1
  -2  -4 -10  76886. 2162.65   1
  -2  -4 -10  75388. 2130.55   1
   2   4  10  75495. 2118.24   1
   2   4  10  76886. 2173.89   1
  -2  -4  10  78331. 2196.36   1
   2  -4 -10  76297. 2165.86   1
  -2   4 -10  78384. 2152.49   1
  -2   4 -10  78598. 2147.14   1
   2  -4  11  918.67  96.843   1
   2  -4  11  856.61 113.697   1
  -2   4  11  982.88 164.740  -1
  -2   4  11  994.11 148.047   1
   2   4 -11  657.57 101.712   1
   2   4 -11  765.11 113.162   1
  -2  -4 -11  837.88 133.333   1
  -2  -4 -11  983.41 140.717   1
   2   4  11  771.00 131.300   1
   2   4  11  869.45 127.555   1
  -2  -4  11  952.38 137.132   1
  -2  -4  11  818.62 106.741   1
   2  -4 -11  728.20 141.252   1
   2  -4 -11  705.72 129.802   1
  -2   4 -11  977.53 109.042   1
  -2   4 -11  708.93  96.362   1
   2  -4  12  22349. 721.241   1
   2  -4  12  20449. 637.774  -1
  -2   4  12  20690. 766.184   1
  -2   4  12  21557. 774.745   1
   2   4 -12  21610. 731.406   1
   2   4 -12  23210. 755.483   1
  -2  -4 -12  22745. 787.051   1
  -2  -4 -12  22279. 767.254   1
   2   4  12  20958. 750.668   1
   2   4  12  20621. 732.477   1
  -2  -4  12  20936. 686.998   1
  -2  -4  12  20364. 715.355   1
   2  -4 -12  21568. 770.465   1
   2  -4 -12  21734. 771.000   1
  -2   4 -12  22520. 712.680   1
  -2   4 -12  21632. 677.367   1
   2  -4  13 2266.45 172.980   1
   2  -4  13 1896.20 144.248  -1
  -2   4  13 2211.34 219.422   1
  -2   4  13 2273.41 235.687   1
   2   4 -13 2033.71 175.174   1
   2   4 -13 2261.64 188.924   1
  -2  -4 -13 2037.99 195.291   1
  -2  -4 -13 1945.42 199.411   1
   2   4  13 2316.74 210.754   1
   2   4  13 1609.42 192.509   1
  -2  -4  13 2142.32 176.725   1
  -2  -4  13 2559.12 215.998   1
   2  -4 -13 2246.12 224.237   1
   2  -4 -13 2272.87 218.512   1
  -2   4 -13 2237.56 161.798   1
  -2   4 -13 1939.00 148.528   1
   2  -4  14  33333. 1013.38   1
   2  -4  14  33050. 974.852   1
  -2   4  14  29631. 1003.74   1
  -2   4  14  32424. 1092.56   1
   2   4 -14  31675. 983.413   1
   2   4 -14  32515. 1029.96   1
  -2  -4 -14  32611. 1057.25   1
   2   4  14  31637. 1039.06   1
  -2  -4  14  29615. 975.922   1
  -2  -4  14  32418. 1004.28  -1
   2  -4 -14  32761. 1075.98   1
   2  -4 -14  31541. 1053.50  -1
  -2   4 -14  31161. 940.074   1
  -2   4 -14  31728. 940.074   1
   2  -4  15  626.54 110.059   1
   2  -4  15 1021.40 132.103   1
  -2   4  15  836.81 184.323   1
  -2   4  15  752.27 156.822   1
   2   4 -15  833.06 139.861   1
  -2  -4 -15 1341.89 171.856   1
  -2  -4 -15  751.74 150.936  -1
   2   4  15  845.91 168.593   1
   2   4  15  883.89 150.936   1
  -2  -4  15  764.58 133.333   1
   2  -4 -15  897.81 165.061   1
   2  -4 -15  933.65 174.960   1
  -2   4 -15  867.31 112.466   1
  -2   4 -15  879.61 123.060   1
   2  -4  16 7715.35 343.606   1
   2  -4  16 7742.10 331.728   1
  -2   4  16 7356.87 407.972   1
  -2   4  16 7453.18 421.080   1
   2   4 -16 7367.57 356.928   1
  -2  -4 -16 8287.85 417.335   1
  -2  -4 -16 8191.54 403.424   1
   2   4  16 7619.04 418.619   1
   2   4  16 7806.31 401.605   1
  -2  -4  16 7838.41 375.281   1
   2  -4 -16 8330.65 421.080   1
   2  -4 -16 7902.61 414.071   1
  -2   4 -16 7522.73 329.748   1
  -2   4 -16 8020.32 335.580   1
   2  -4  17 5387.90 282.129   1
   2  -4  17 5505.61 282.878   1
  -2   4  17 5287.85 347.833   1
   2   4 -17 4491.17 289.566   1
   2   4 -17 5162.65 297.003   1
  -2  -4 -17 5420.01 329.909   1
  -2  -4 -17 4989.29 317.924   1
   2   4  17 5133.76 325.040  -1
   2   4  17 4782.23 327.340   1
  -2  -4  17 4975.38 302.942   1
  -2  -4  17 4844.83 314.125   1
   2  -4 -17 5420.01 341.305   1
  -2   4 -17 5193.68 258.908   1
  -2   4 -17 4861.95 272.284   1
   2  -4  18  11311. 446.602   1
   2  -4  18  11081. 447.084   1
  -2   4  18  12172. 560.727   1
  -2   4  18  11097. 517.014   1
   2   4 -18  10578. 461.958   1
   2   4 -18  11295. 504.815   1
  -2  -4 -18  11503. 519.261   1
  -2  -4 -18  11182. 504.226   1
   2   4  18  12183. 544.676   1
   2   4  18  11760. 545.211   1
  -2  -4  18  11017. 494.221   1
  -2  -4  18  10674. 492.723   1
   2  -4 -18  12039. 543.071   1
   2  -4 -18  11937. 537.185   1
  -2   4 -18  11343. 476.083   1
  -2   4 -18  10749. 417.763   1
   2  -4  19  600.86 113.483   1
   2  -4  19  481.91 120.599   1
  -2   4  19  443.07 145.907   1
  -2   4  19  635.10 163.670   1
   2   4 -19  330.87 112.466   1
   2   4 -19  413.22 145.800   1
  -2  -4 -19  443.61 140.449   1
  -2  -4 -19  611.56 143.874   1
   2   4  19  630.28 147.137   1
   2   4  19  559.66 140.289   1
  -2  -4  19  586.41 146.656   1
  -2  -4  19  532.90 150.134   1
   2  -4 -19  652.22 158.908   1
   2  -4 -19  356.98 133.815   1
  -2   4 -19  443.02 136.597   1
  -2   4 -19  555.38 110.915   1
   2  -4  20 7303.36 358.373   1
   2  -4  20 7554.83 340.503   1
  -2   4  20 8175.49 456.019   1
  -2   4  20 7677.90 447.137  -1
   2   4 -20 8025.67 398.715   1
   2   4 -20 7726.05 450.722   1
  -2  -4 -20 7415.72 403.531   1
  -2  -4 -20 7421.07 403.852   1
  -2  -4  20 7565.54 418.191   1
  -2  -4  20 7292.66 415.248   1
   2  -4 -20 8148.73 440.395   1
  -2   4 -20 6998.39 371.214   1
  -2   4 -20 7699.30 335.313   1
   2  -4  21 2006.42 187.480   1
   2  -4  21 2268.06 183.681   1
  -2   4  21 2226.32 258.159   1
  -2   4  21 2277.69 254.788   1
   2   4 -21 1590.69 242.322  -1
   2   4 -21 2103.26 213.536   1
  -2  -4 -21 2425.89 238.898   1
  -2  -4 -21 1737.29 217.549   1
   2   4  21 2245.58 247.672   1
   2   4  21 1969.50 223.274   1
  -2  -4  21 1936.86 244.409   1
  -2  -4  21 2012.84 229.909   1
   2  -4 -21 1921.88 231.139   1
   2  -4 -21 2339.75 254.788  -1
  -2   4 -21 2097.38 209.096   1
  -2   4 -21 1791.87 161.049  -1
   2  -4  22 4821.29 273.140   1
   2  -4  22 4657.57 254.735   1
  -2   4  22 4990.36 336.169   1
  -2   4  22 5148.20 380.631   1
   2   4 -22 4332.26 388.871   1
   2   4 -22 4699.83 308.560   1
  -2  -4 -22 5091.49 336.543   1
   2   4  22 4747.99 313.857   1
  -2  -4  22 4228.46 348.100   1
  -2  -4  22 4328.51 319.796   1
  -2   4 -22 5092.02 257.357   1
   2  -4  23  326.97  89.299   1
   2  -4  23  277.10  97.485   1
  -2   4  23  314.07 133.975   1
  -2   4  23  292.88 174.318   1
   2   4 -23  247.51 118.940   1
   2   4 -23  247.94 204.334   1
  -2  -4 -23  152.11 117.603   1
  -2  -4 -23  300.53 139.165   1
   2   4  23  142.32 118.352   1
  -2  -4  23  313.54 135.259   1
  -2  -4  23   29.21 167.148   1
   2  -4 -23  286.89 127.073   1
   2  -4 -23  175.76 135.527   1
  -2   4 -23  261.90  88.603   1
  -2   4 -23  231.62  99.465   1
  -2   4  24 6051.36 432.905   1
   2   4 -24 5612.62 350.026   1
   2   4 -24 5125.20 437.025   1
  -2  -4 -24 5371.85 339.754   1
  -2  -4 -24 4949.17 357.089   1
   2   4  24 5452.11 403.477   1
  -2  -4  24 5789.19 435.741   1
  -2  -4  24 6281.43 399.251   1
   2  -4 -24 5230.60 350.187   1
   2  -4 -24 5079.72 373.729   1
  -2   4 -24 4817.01 249.438   1
  -2   4 -24 5436.06 239.593   1
  -2   4  25  302.57 130.069   1
   2   4 -25  211.88 121.081   1
   2   4 -25   25.72 187.801   1
  -2  -4 -25  108.40 123.381   1
  -2  -4 -25  333.81 133.280   1
   2   4  25  351.15 131.728   1
   2   4  25  326.27 172.070   1
  -2  -4  25  154.31 141.573   1
  -2  -4  25  177.47 186.142   1
   2  -4 -25  393.31 140.128   1
  -2   4  26 6286.78 467.469   1
  -2  -4 -26 6607.81 383.681   1
  -2  -4 -26 6602.45 416.158   1
   2  -4 -26 7956.12 446.120   1
   2  -4 -26 7094.70 461.155   1
   2   5   0 117175. 3209.20   1
   2   5   0 108454. 2966.82  -1
  -2  -5   0 109524. 3000.00   1
  -2  -5   0 104815. 2860.35   1
   2  -5   0 111931. 3053.50   1
  -2   5   0 104120. 2843.76   1
   2  -5   1  12370. 486.837   1
  -2   5   1  13670. 528.303   1
   2   5  -1  14473. 552.701   1
   2   5  -1  13119. 509.630   1
  -2  -5  -1  13783. 521.348   1
   2   5   1  12959. 514.232   1
   2   5   1  12311. 487.212   1
  -2  -5   1  12515. 489.513   1
  -2  -5   1  12461. 483.627   1
   2  -5  -1  13424. 518.084   1
   2  -5  -1  13339. 516.479   1
  -2   5  -1  13847. 518.833   1
   2  -5   2  77528. 2171.75   1
  -2   5   2  83199. 2341.36   1
  -2   5   2  78117. 2202.24   1
   2   5  -2  77956. 2181.91   1
   2   5  -2  73997. 2077.58   1
  -2  -5  -2  81594. 2307.11   1
  -2  -5  -2  75495. 2117.71   1
   2   5   2  76993. 2163.19   1
   2   5   2  73622. 2075.44   1
  -2  -5   2  75762. 2131.08   1
  -2  -5   2  76993. 2148.21   1
   2  -5  -2  73729. 2078.65  -1
   2  -5  -2  75655. 2130.55   1
  -2   5  -2  76190. 2129.48   1
   2  -5   3 4493.31 257.999   1
   2  -5   3 4668.80 253.718   1
  -2   5   3 4835.74 283.520   1
  -2   5   3 4338.68 268.539   1
   2   5  -3 4592.29 260.139   1
   2   5  -3 4505.08 264.205   1
  -2  -5  -3 4535.04 264.098   1
  -2  -5  -3 4337.61 264.419   1
   2   5   3 4011.77 252.488   1
   2   5   3 4752.27 274.157  -1
  -2  -5   3 4273.94 255.163   1
  -2  -5   3 4362.22 251.792   1
   2  -5  -3 4579.98 270.358   1
  -2   5  -3 4137.50 242.910   1
  -2   5  -3 4591.22 254.253   1
   2  -5   4 213269. 5634.02   1
   2  -5   4 207865. 5478.86   1
  -2   5   4 210005. 5580.52   1
  -2   5   4 207758. 5500.26   1
   2   5  -4 207651. 5500.26   1
   2   5  -4 210005. 5548.42   1
  -2  -5  -4 212787. 5628.67   1
  -2  -5  -4 209738. 5564.47   1
   2   5   4 210059. 5569.82   1
   2   5   4 211129. 5596.57   1
  -2  -5   4 206688. 5457.46   1
  -2  -5   4 210861. 5580.52   1
   2  -5  -4 208400. 5532.36   1
   2  -5  -4 235580. 6238.62   1
  -2   5  -4 211450. 5575.17   1
  -2   5  -4 211450. 5575.17   1
   2  -5   5  26153. 873.728   1
  -2   5   5  25238. 854.467   1
  -2   5   5  24928. 828.785   1
   2   5  -5  25923. 841.091   1
   2   5  -5  24114. 802.032  -1
  -2  -5  -5  26522. 871.588   1
  -2  -5  -5  24521. 828.250   1
   2   5   5  25639. 852.862   1
   2   5   5  24607. 827.180   1
  -2  -5   5  24880. 814.338   1
  -2  -5   5  24676. 820.759   1
   2  -5  -5  25259. 849.651   1
   2  -5  -5  25099. 838.951   1
  -2   5  -5  24751. 803.102   1
  -2   5  -5  25853. 830.390   1
   2  -5   6 217121. 5708.93   1
   2  -5   6 221402. 5831.99   1
  -2   5   6 217442. 5778.49   1
  -2   5   6 213857. 5671.48   1
   2   5  -6 221776. 5853.39   1
   2   5  -6 218833. 5799.89   1
  -2  -5  -6 220867. 5858.74   1
  -2  -5  -6 212038. 5617.97   1
   2   5   6 224291. 5944.35   1
   2   5   6 216693. 5741.03   1
  -2  -5   6 213804. 5650.07  -1
  -2  -5   6 221241. 5853.39   1
   2  -5  -6 211182. 5601.92   1
   2  -5  -6 219850. 5837.34   1
  -2   5  -6 220653. 5810.59   1
  -2   5  -6 216158. 5692.88   1
   2  -5   7  42231. 1254.15   1
   2  -5   7  43339. 1269.13   1
  -2   5   7  43890. 1346.71   1
   2   5  -7  43938. 1333.87   1
   2   5  -7  44954. 1335.47   1
  -2  -5  -7  42140. 1287.85   1
  -2  -5  -7  43601. 1320.49   1
   2   5   7  43585. 1318.89   1
   2   5   7  42964. 1313.54   1
  -2  -5   7  48400. 1482.61   1
  -2  -5   7  41728. 1277.69   1
   2  -5  -7  42322. 1304.97   1
  -2   5  -7  43665. 1291.60  -1
  -2   5  -7  42402. 1256.82   1
   2  -5   8  48759. 1412.52   1
   2  -5   8  49716. 1448.37   1
  -2   5   8  46945. 1416.26   1
  -2   5   8  47940. 1457.46   1
   2   5  -8  48561. 1429.64   1
   2   5  -8  48331. 1447.83   1
  -2  -5  -8  48989. 1462.28   1
  -2  -5  -8  49010. 1468.70   1
   2   5   8  50102. 1487.96   1
   2   5   8  50433. 1513.11   1
  -2  -5   8  48496. 1444.62   1
  -2  -5   8  48309. 1425.36   1
   2  -5  -8  47656. 1439.27   1
   2  -5  -8  49171. 1487.42   1
  -2   5  -8  48470. 1417.87   1
  -2   5  -8  48545. 1409.84   1
   2  -5   9  10235. 420.278   1
   2  -5   9  10610. 422.257   1
  -2   5   9 9983.94 446.763   1
  -2   5   9  10770. 481.005   1
   2   5  -9  10326. 447.244   1
   2   5  -9  11557. 464.419   1
  -2  -5  -9  10974. 469.448  -1
   2   5   9  10257. 457.142   1
  -2  -5   9  10546. 432.958   1
  -2  -5   9  11225. 469.502   1
   2  -5  -9  10171. 458.266   1
   2  -5  -9  10803. 478.491   1
  -2   5  -9  10877. 443.552   1
  -2   5  -9  11375. 440.824   1
   2  -5  10  64740. 1836.27   1
   2  -5  10  63242. 1785.44   1
  -2   5  10  65543. 1938.47   1
  -2   5  10  65115. 1920.81   1
   2   5 -10  63938. 1838.95   1
   2   5 -10  61691. 1767.79   1
   2   5  10  63831. 1866.77   1
  -2  -5  10  64954. 1874.26   1
  -2  -5  10  63670. 1811.66   1
   2  -5 -10  64580. 1889.78   1
   2  -5 -10  63135. 1855.00   1
  -2   5 -10  60728. 1722.31  -1
  -2   5 -10  63082. 1799.36   1
   2  -5  11 1464.42 153.237   1
   2  -5  11 1386.84 137.828   1
  -2   5  11 1525.41 191.332   1
  -2   5  11 1365.43 181.059   1
   2   5 -11 1498.66 157.945   1
   2   5 -11 1614.77 161.316   1
  -2  -5 -11 1409.84 180.364   1
  -2  -5 -11 1259.50 165.329   1
   2   5  11 1431.25 170.786   1
   2   5  11 1388.98 169.181   1
  -2  -5  11 1660.24 176.886   1
  -2  -5  11 1346.17 140.289   1
   2  -5 -11 1327.98 174.425   1
   2  -5 -11 1328.52 172.659   1
  -2   5 -11 1382.02 147.993   1
  -2   5 -11 1558.05 145.800   1
   2  -5  12  77742. 2140.18   1
   2  -5  12  76511. 2143.39   1
  -2   5  12  77742. 2256.82   1
  -2   5  12  77689. 2271.27   1
   2   5 -12  76404. 2153.56   1
  -2  -5 -12  77368. 2216.16   1
  -2  -5 -12  74532. 2146.07   1
   2   5  12  75227. 2151.42   1
   2   5  12  78919. 2267.52   1
  -2  -5  12  78117. 2170.68   1
   2  -5 -12  76725. 2217.76   1
   2  -5 -12  76618. 2213.48   1
  -2   5 -12  74478. 2078.11   1
  -2   5 -12  74585. 2079.72   1
   2  -5  13  10685. 439.111   1
   2  -5  13 9941.13 394.275   1
  -2   5  13 9481.00 484.269   1
  -2   5  13  10214. 490.315   1
   2   5 -13  10471. 436.650   1
  -2  -5 -13  10150. 473.622   1
  -2  -5 -13  10738. 482.076   1
   2   5  13  10433. 483.092   1
   2   5  13 9780.62 477.902   1
  -2  -5  13 9743.17 406.474   1
   2  -5 -13  10706. 491.920  -1
   2  -5 -13  10016. 479.454   1
  -2   5 -13  10605. 452.862   1
  -2   5 -13  11091. 439.967   1
   2  -5  14  65168. 1858.75  -1
  -2   5  14  65222. 1962.01   1
  -2   5  14  65811. 1988.23   1
   2   5 -14  64312. 1837.88   1
   2   5 -14  63884. 1850.19   1
  -2  -5 -14  66078. 1944.89   1
  -2  -5 -14  64687. 1903.69   1
   2   5  14  67576. 2013.37   1
   2   5  14  65436. 1934.19   1
  -2  -5  14  64152. 1880.15   1
  -2  -5  14  62975. 1790.80   1
   2  -5 -14  65329. 1967.90   1
   2  -5 -14  66827. 1982.34   1
  -2   5 -14  63349. 1797.22   1
   2  -5  15  970.04 136.811   1
  -2   5  15  874.80 181.434   1
   2   5 -15  826.11 134.778   1
   2   5 -15  837.88 140.021  -1
  -2  -5 -15  803.64 162.921   1
  -2  -5 -15 1025.15 163.670   1
   2   5  15  759.76 154.788   1
   2   5  15 1049.22 180.524   1
  -2  -5  15  875.33 149.224   1
  -2  -5  15  858.75 137.025   1
   2  -5 -15  722.85 165.596   1
   2  -5 -15  763.51 194.542   1
  -2   5 -15  918.67 121.081   1
   2  -5  16  30203. 963.081   1
  -2   5  16  30658. 1066.88   1
  -2   5  16  30589. 1084.54   1
   2   5 -16  30712. 984.483   1
   2   5 -16  29829. 978.062   1
  -2  -5 -16  30728. 1051.90   1
  -2  -5 -16  31316. 1054.57   1
   2   5  16  30375. 1066.34   1
   2   5  16  30182. 1039.06   1
  -2  -5  16  31322. 1002.14   1
  -2  -5  16  30332. 1017.66   1
   2  -5 -16  30605. 1064.20   1
   2  -5 -16  30551. 1044.41   1
  -2   5 -16  30546. 958.801   1
   2  -5  17 3071.69 224.130   1
  -2   5  17 3192.61 282.022   1
  -2   5  17 2857.14 285.446   1
   2   5 -17 3616.37 255.002   1
   2   5 -17 3016.58 233.922   1
  -2  -5 -17 3675.22 286.196   1
  -2  -5 -17 2984.48 271.214   1
   2   5  17 2636.70 271.910  -1
   2   5  17 3432.31 282.343   1
  -2  -5  17 3255.75 256.394   1
  -2  -5  17 2810.06 229.213   1
   2  -5 -17 3373.46 290.850   1
   2  -5 -17 3601.39 291.653   1
  -2   5 -17 3426.43 221.616   1
   2  -5  18 9935.78 435.527   1
  -2   5  18  10155. 509.416   1
   2   5 -18 8956.65 425.307   1
   2   5 -18 9154.62 430.337   1
  -2  -5 -18 9309.78 479.026   1
   2   5  18  10053. 521.080   1
  -2  -5  18 9871.58 460.460   1
  -2  -5  18 8924.55 448.047   1
   2  -5 -18 9170.67 465.382  -1
  -2   5 -18 9229.53 393.151   1
   2  -5  19  590.15 121.776   1
  -2   5  19  586.41 164.901   1
  -2   5  19  668.81 170.465   1
   2   5 -19  389.67 113.911   1
   2   5 -19  465.97 145.693   1
  -2  -5 -19  450.72 153.130   1
  -2  -5 -19  435.69 150.134   1
   2   5  19  617.44 170.840   1
   2   5  19  496.58 146.763   1
  -2  -5  19  299.95 127.769   1
  -2  -5  19  320.33 148.421   1
   2  -5 -19  224.50 135.687   1
   2  -5 -19  395.40 154.467   1
  -2   5 -19  446.92 103.317   1
   2  -5  20  17640. 636.168   1
  -2   5  20  17635. 735.687   1
  -2   5  20  17651. 734.617   1
   2   5 -20  18202. 751.203   1
   2   5 -20  17876. 693.418   1
  -2  -5 -20  17929. 726.591   1
  -2  -5 -20  18192. 714.820   1
   2   5  20  18106. 760.299   1
   2   5  20  18652. 784.911   1
  -2  -5  20  17699. 712.145   1
  -2  -5  20  18052. 721.241   1
   2  -5 -20  18282. 748.528   1
   2  -5 -20  17614. 718.030   1
  -2   5 -20  18566. 647.404   1
   2  -5  21 2362.22 230.872   1
   2  -5  21 2367.57 207.116   1
  -2   5  21 2579.99 283.467   1
  -2   5  21 2419.47 288.603   1
   2   5 -21 2797.75 295.987   1
   2   5 -21 2438.73 230.925   1
  -2  -5 -21 2577.85 259.818  -1
  -2  -5 -21 2460.14 267.041   1
   2   5  21 2342.43 270.733   1
   2   5  21 2391.12 261.583   1
  -2  -5  21 2713.21 263.777   1
  -2  -5  21 2646.87 286.677  -1
   2  -5 -21 2401.82 265.864   1
   2  -5 -21 2316.74 258.587   1
  -2   5 -21 2303.90 275.655   1
  -2   5 -21 2559.66 204.815   1
   2  -5  22  26538. 865.168   1
   2  -5  22  25671. 867.308   1
  -2   5  22  26014. 959.336   1
  -2   5  22  26431. 1001.60   1
   2   5 -22  24361. 873.193   1
   2   5 -22  23601. 973.782   1
  -2  -5 -22  24783. 916.532   1
   2   5  22  25179. 961.476  -1
  -2  -5  22  25308. 959.871   1
  -2  -5  22  25688. 942.749   1
   2  -5 -22  24569. 921.347   1
   2  -5 -22  25366. 947.030   1
  -2   5 -22  25094. 815.944   1
  -2   5 -22  24767. 884.429   1
   2  -5  23  983.95 140.610   1
   2  -5  23 1143.93 158.266   1
  -2   5  23  800.43 165.596   1
   2   5 -23  831.46 159.764   1
  -2  -5 -23  762.44 178.973   1
  -2  -5 -23 1243.44 201.123   1
   2   5  23  912.79 210.540   1
  -2  -5  23  819.15 178.759   1
   2  -5 -23 1284.11 197.164   1
  -2   5 -23  722.31 127.715   1
  -2   5 -23  692.88 172.766   1
  -2   5  24  10690. 518.780   1
  -2   5  24  10503. 577.313   1
   2   5 -24 9983.94 494.489   1
  -2  -5 -24  10369. 532.744   1
  -2  -5 -24  10171. 516.372   1
   2   5  24  10551. 601.926   1
   2   5  24 9486.35 502.247   1
  -2  -5  24  10947. 556.982   1
   2  -5 -24  10947. 554.307   1
   2  -5 -24  10631. 529.052   1
  -2   5 -24 9684.31 383.627   1
  -2   5 -24  10487. 422.578   1
  -2   5  25  213.96 200.963   1
   2   5 -25  419.96 140.663   1
  -2  -5 -25  334.03 156.661   1
  -2  -5 -25  433.81 148.100   1
   2   5  25  128.36 195.345   1
   2   5  25  316.91 141.947   1
  -2  -5  25  266.72 168.325   1
   2  -5 -25  514.98 159.229   1
  -2   5  26 2828.25 333.012   1
   2  -5 -26 3760.83 315.355   1
   2  -5 -26 3490.10 326.431   1
   2   6   0  545.75 111.129  -1
  -2  -6   0  515.03 119.315   1
   2  -6   0  458.43 111.717   1
   2  -6   0  673.62 118.566   1
  -2   6   0  376.56 105.297   1
  -2   6   0  448.42 114.072   1
   2  -6   1 2467.09 197.753   1
   2  -6   1 2201.71 194.756   1
  -2   6   1 2376.13 200.374   1
   2   6  -1 2701.98 211.236   1
  -2  -6  -1 2605.67 204.655   1
   2   6   1 2428.03 204.227   1
  -2  -6   1 2566.08 200.963   1
   2  -6  -1 2465.49 207.918   1
  -2   6  -1 2358.48 198.502   1
  -2   6  -1 2365.97 200.214   1
   2  -6   2  20091. 719.635   1
   2  -6   2  18871. 673.087   1
  -2   6   2  20096. 724.986   1
   2   6  -2  20979. 739.432   1
  -2  -6  -2  19090. 685.928   1
   2   6   2  20139. 722.311   1
  -2  -6   2  20578. 718.030   1
   2  -6  -2  20679. 735.152   1
  -2   6  -2  20744. 743.712   1
  -2   6  -2  19695. 703.584   1
   2  -6   3 7169.60 348.689   1
   2  -6   3 6618.51 342.857   1
  -2   6   3 6543.60 349.812   1
   2   6  -3 7292.66 362.439   1
  -2  -6  -3 6976.99 351.096   1
   2   6   3 6875.33 354.574   1
  -2  -6   3 7581.59 361.102   1
   2  -6  -3 6971.64 358.534   1
  -2   6  -3 7635.09 368.485   1
  -2   6  -3 7458.53 366.720   1
   2  -6   4  14719. 556.447   1
   2  -6   4  13344. 532.798   1
  -2   6   4  13328. 548.956   1
   2   6  -4  14457. 568.753   1
  -2  -6  -4  13478. 550.561   1
  -2  -6  -4  15083. 582.664   1
   2   6   4  14077. 566.613   1
   2   6   4  14783. 582.664   1
  -2  -6   4  14992. 568.218   1
   2  -6  -4  14548. 577.849   1
  -2   6  -4  14468. 558.587  -1
  -2   6  -4  14093. 549.491   1
   2  -6   5 2991.97 224.344   1
   2  -6   5 2837.34 209.791   1
  -2   6   5 3720.70 263.189   1
  -2   6   5 3131.62 245.318   1
   2   6  -5 2963.08 231.995   1
  -2  -6  -5 3184.05 238.309   1
  -2  -6  -5 2936.86 233.654   1
   2   6   5 2967.89 233.601   1
   2   6   5 3534.51 252.220   1
  -2  -6   5 3535.58 242.375   1
   2  -6  -5 2794.00 227.020   1
   2  -6  -5 3409.84 252.809   1
  -2   6  -5 3270.73 229.213   1
  -2   6  -5 3435.52 236.490   1
   2  -6   6  22686. 764.044   1
   2  -6   6  21225. 743.177   1
  -2   6   6  21241. 756.554   1
  -2   6   6  19706. 733.012   1
   2   6  -6  21236. 756.018   1
  -2  -6  -6  21198. 754.948   1
  -2  -6  -6  20765. 751.738   1
   2   6   6  21252. 760.834   1
   2   6   6  20214. 737.827   1
  -2  -6   6  22204. 770.465   1
   2  -6  -6  21289. 765.114  -1
   2  -6  -6  20059. 735.687   1
  -2   6  -6  21990. 758.159   1
  -2   6  -6  21129. 736.757   1
   2  -6   7 3739.43 237.988  -1
   2  -6   7 4384.69 269.021   1
  -2   6   7 3815.94 264.419   1
  -2   6   7 4318.35 291.546   1
   2   6  -7 4539.86 290.904   1
  -2  -6  -7 4021.40 270.412   1
  -2  -6  -7 4424.82 290.048   1
   2   6   7 4309.25 285.982   1
   2   6   7 3866.77 263.456   1
  -2  -6   7 4089.88 262.547   1
   2  -6  -7 4098.44 281.434   1
   2  -6  -7 4177.63 282.718   1
  -2   6  -7 3881.75 244.997   1
  -2   6  -7 4207.06 262.226   1
   2  -6   8   85.29  82.557   1
   2  -6   8  227.50  98.930   1
  -2   6   8  197.59 102.568   1
  -2   6   8  327.93 120.064   1
   2   6  -8  334.83 117.603   1
   2   6  -8  399.52 118.619   1
  -2  -6  -8  351.63 130.283   1
  -2  -6  -8  327.77 109.310   1
   2   6   8  157.09 100.535  -1
   2   6   8  419.15 119.743   1
  -2  -6   8  203.37 101.605  -1
  -2  -6   8  120.55  92.777   1
   2  -6  -8  347.30 116.051   1
   2  -6  -8  314.71 125.682   1
  -2   6  -8  492.62 108.026  -1
  -2   6  -8  428.89 108.079  -1
   2  -6   9 8218.29 385.500   1
   2  -6   9 7581.59 357.571   1
  -2   6   9 8170.14 409.898   1
  -2   6   9 7645.79 404.173   1
   2   6  -9 7993.57 399.144  -1
   2   6  -9 8025.67 384.055   1
  -2  -6  -9 7544.13 388.657   1
  -2  -6  -9 9127.87 439.967   1
   2   6   9 8245.04 417.389   1
   2   6   9 7731.40 390.422   1
  -2  -6   9 7875.86 385.446   1
  -2  -6   9 7260.56 377.581   1
   2  -6  -9 7710.00 401.926   1
   2  -6  -9 7768.85 405.457   1
  -2   6  -9 7340.82 362.600   1
  -2   6  -9 7945.42 370.733   1
   2  -6  10 5901.55 317.924   1
   2  -6  10 6147.67 317.442   1
  -2   6  10 6463.34 377.956  -1
  -2   6  10 6565.00 362.867   1
   2   6 -10 6661.31 347.137   1
   2   6 -10 6377.74 352.167   1
   2   6  10 6104.86 342.322   1
   2   6  10 6227.92 361.958   1
  -2  -6  10 6399.14 352.862  -1
  -2  -6  10 6136.97 330.123   1
   2  -6 -10 6875.33 380.096   1
   2  -6 -10 6436.59 365.543   1
  -2   6 -10 6292.13 338.148   1
  -2   6 -10 6987.69 346.067   1
   2  -6  11  364.69 112.466   1
   2  -6  11  600.86 125.361   1
  -2   6  11  333.07 145.051   1
   2   6 -11  348.05 120.385   1
   2   6 -11  476.73 122.258   1
  -2  -6 -11  397.97 133.922   1
  -2  -6 -11  277.21 113.109  -1
   2   6  11  463.94 141.680   1
   2   6  11  463.08 128.464   1
  -2  -6  11  261.26 117.977   1
  -2  -6  11  486.57 124.558   1
   2  -6 -11  533.97 149.813   1
  -2   6 -11  174.96 107.384   1
  -2   6 -11  288.39 102.354   1
   2  -6  12  13440. 538.255   1
   2  -6  12  13194. 506.848   1
  -2   6  12  12755. 593.365   1
   2   6 -12  12702. 524.237   1
   2   6 -12  13076. 534.135   1
  -2  -6 -12  12766. 548.956   1
  -2  -6 -12  13301. 569.288   1
   2   6  12  13531. 585.339   1
   2   6  12  13499. 568.218   1
  -2  -6  12  12654. 544.141   1
  -2  -6  12  13917. 541.465   1
   2  -6 -12  12044. 576.778   1
  -2   6 -12  12333. 508.721   1
  -2   6 -12  13167. 519.743   1
   2  -6  13  14591. 573.568   1
   2  -6  13  14575. 544.676   1
  -2   6  13  15746. 665.061   1
  -2   6  13  14468. 649.545   1
   2   6 -13  14912. 589.620   1
   2   6 -13  14275. 569.823   1
  -2  -6 -13  14757. 613.161   1
  -2  -6 -13  14355. 611.556   1
   2   6  13  14425. 618.512   1
   2   6  13  13949. 587.479   1
  -2  -6  13  14088. 544.676   1
  -2  -6  13  15024. 614.767   1
   2  -6 -13  14965. 640.449   1
   2  -6 -13  14425. 614.767   1
  -2   6 -13  14393. 556.447   1
  -2   6 -13  14371. 551.631   1
   2  -6  14 8121.98 357.143   1
   2  -6  14 7340.82 369.877   1
  -2   6  14 7517.38 448.742   1
  -2   6  14 7875.86 440.931   1
   2   6 -14 7581.59 380.631   1
   2   6 -14 7458.53 368.699   1
  -2  -6 -14 7865.16 423.756   1
   2   6  14 8336.00 460.727   1
  -2  -6  14 7822.36 402.086   1
  -2  -6  14 8384.15 387.159   1
   2  -6 -14 7169.60 416.800   1
   2  -6 -14 8710.53 451.631   1
  -2   6 -14 7929.37 372.391   1
  -2   6 -14 7961.47 374.210   1
   2  -6  15 6399.14 311.075   1
   2  -6  15 5944.35 333.172   1
  -2   6  15 6789.72 411.396   1
   2   6 -15 6174.42 335.259   1
   2   6 -15 6565.00 353.558   1
  -2  -6 -15 6126.26 384.109   1
  -2  -6 -15 7153.55 406.741   1
   2   6  15 5103.79 354.628   1
   2   6  15 5901.55 395.826   1
  -2  -6  15 6297.48 360.192   1
  -2  -6  15 6548.95 342.108   1
   2  -6 -15 6655.96 398.020   1
  -2   6 -15 6886.03 344.141   1
  -2   6 -15 6324.23 319.047   1
   2  -6  16 2404.49 215.944   1
   2  -6  16 2444.09 188.603   1
  -2   6  16 2235.95 249.491   1
  -2   6  16 2048.15 261.905   1
   2   6 -16 2249.86 212.627   1
   2   6 -16 2544.67 217.924   1
  -2  -6 -16 2688.60 263.082  -1
  -2  -6 -16 2498.66 245.104  -1
   2   6  16 2168.54 260.888   1
   2   6  16 2652.75 258.052   1
  -2  -6  16 2920.81 224.772   1
  -2  -6  16 2636.17 231.728   1
   2  -6 -16 2248.79 239.754   1
   2  -6 -16 2112.89 242.536   1
  -2   6 -16 2402.35 198.074   1
  -2   6 -16 2228.46 186.356   1
   2  -6  17 6645.26 359.015   1
   2  -6  17 6752.27 332.530   1
  -2   6  17 6832.52 419.047   1
  -2   6  17 6581.05 438.202   1
   2   6 -17 6698.76 363.777   1
   2   6 -17 7148.20 371.856   1
  -2  -6 -17 6698.76 393.365   1
  -2  -6 -17 7517.38 438.202   1
   2   6  17 6730.87 437.506  -1
   2   6  17 6425.89 396.789   1
  -2  -6  17 7116.10 366.773  -1
  -2  -6  17 6538.25 383.574   1
   2  -6 -17 7142.85 410.112   1
   2  -6 -17 6570.35 407.276   1
  -2   6 -17 6795.07 343.071   1
  -2   6 -17 6650.61 329.427   1
   2  -6  18  182.08 112.199   1
   2  -6  18  176.35  96.094   1
  -2   6  18  341.89 167.095   1
  -2   6  18  303.48 141.252   1
   2   6 -18  366.93 115.409   1
   2   6 -18  504.28 125.040   1
  -2  -6 -18  369.98 138.791   1
   2   6  18  394.17 139.326   1
   2   6  18  320.28 172.766   1
  -2  -6  18   93.79 117.603   1
  -2  -6  18  262.17 116.693   1
   2  -6 -18  414.55 147.779   1
   2  -6 -18  416.00 131.889   1
   2  -6  19 1073.84 164.259   1
   2  -6  19  907.44 158.534  -1
  -2   6  19  919.21 193.098   1
  -2   6  19  845.91 186.142   1
   2   6 -19  886.03 152.274   1
  -2  -6 -19  832.53 195.880   1
  -2  -6 -19  869.45 176.297   1
   2   6  19 1033.71 196.736   1
  -2  -6  19  784.38 165.596   1
   2  -6 -19  777.42 167.362   1
   2  -6 -19  625.47 167.095  -1
  -2   6 -19  682.18 135.580   1
  -2   6 -19  957.20 152.434   1
   2  -6  20 3029.96 246.656   1
   2  -6  20 3215.08 249.224   1
  -2   6  20 2972.71 308.935   1
  -2   6  20 3035.84 320.759   1
   2   6 -20 3056.71 249.919   1
  -2  -6 -20 2892.45 277.260   1
  -2  -6 -20 2680.57 279.561   1
   2   6  20 3137.50 317.603   1
   2   6  20 3254.14 312.948   1
  -2  -6  20 3297.48 289.994   1
   2  -6 -20 3255.75 301.765   1
  -2   6 -20 2837.88 245.425   1
  -2   6 -20 3932.05 258.694   1
   2  -6  21 8662.38 435.848   1
   2  -6  21 7356.87 387.159   1
   2   6 -21 7298.01 406.099   1
   2   6 -21 7715.35 466.773   1
  -2  -6 -21 7201.71 456.019   1
  -2  -6 -21 7993.57 452.969   1
   2   6  21 7907.96 500.481   1
  -2  -6  21 6795.07 418.673   1
  -2  -6  21 6837.87 444.836   1
   2  -6 -21 6966.29 451.524   1
  -2   6 -21 7399.67 367.576   1
  -2   6 -21 8528.62 464.687   1
   2  -6  22 2401.82 273.729   1
   2  -6  22 2308.18 215.998   1
  -2   6  22 2704.65 316.693   1
  -2   6  22 2609.95 284.804   1
   2   6 -22 2762.44 298.609   1
   2   6 -22 2581.06 256.126   1
  -2  -6 -22 2866.77 297.967   1
  -2  -6 -22 2889.24 282.985   1
   2   6  22 2704.65 296.575   1
   2   6  22 2716.96 310.540   1
  -2  -6  22 2605.67 279.240   1
  -2  -6  22 2375.60 288.336   1
   2  -6 -22 2827.71 286.677   1
   2  -6 -22 3004.28 306.848  -1
  -2   6 -22 2712.14 226.645   1
  -2   6 -22 3011.23 288.282   1
   2  -6  23  936.33 198.769   1
   2  -6  23  504.55 137.453   1
  -2   6  23  599.79 214.500   1
   2   6 -23  126.22 140.770   1
   2   6 -23  616.37 220.813   1
  -2  -6 -23  702.51 193.151   1
  -2  -6 -23  757.62 183.520   1
   2   6  23  280.79 156.287   1
   2   6  23  370.47 201.765   1
  -2  -6  23  515.41 212.413  -1
  -2  -6  23  425.36 165.329   1
   2  -6 -23  156.39 148.475   1
  -2   6 -23  469.61 136.329   1
  -2   6  24  819.69 174.799   1
  -2   6  24  573.03 219.957   1
   2   6 -24  659.71 223.435  -1
   2   6 -24  778.49 170.037   1
  -2  -6 -24  983.95 203.050   1
   2   6  24  615.84 174.799   1
  -2  -6  24  537.72 189.085   1
  -2  -6  24  800.96 244.730  -1
   2  -6 -24  834.14 179.454   1
   2  -6 -24  586.41 170.679   1
  -2   6 -24  336.65 147.726   1
  -2   6 -24  -19.76 176.458   1
  -2   6  25  685.39 236.383   1
  -2  -6 -25  632.96 197.539   1
  -2  -6 -25  405.35 161.584   1
   2   6  25  411.18 217.442   1
   2   6  25  644.19 164.419   1
   2  -6 -25  566.08 174.799   1
   2  -6 -25  841.09 188.657  -1
   2  -6 -26 1118.24 205.243   1
   2   7   0  78759. 2260.03   1
   2   7   0  77689. 2236.49   1
  -2  -7   0  77582. 2215.09   1
   2  -7   0  76993. 2205.99   1
   2  -7   0  77314. 2226.86   1
  -2   7   0  81701. 2338.68   1
  -2   7   0  77046. 2209.20  -1
   2  -7   1 9636.16 451.845   1
   2  -7   1 9711.07 443.552   1
  -2   7   1  10262. 464.901   1
  -2   7   1  10107. 467.736   1
   2   7  -1  10556. 471.749   1
   2   7  -1  10984. 491.385   1
  -2  -7  -1  10246. 460.353   1
   2   7   1  10797. 488.871   1
  -2  -7   1 9834.13 446.816   1
  -2  -7   1  10679. 493.365   1
   2  -7  -1  10851. 498.555   1
   2  -7  -1 9379.34 439.486   1
  -2   7  -1 9973.24 459.978   1
  -2   7  -1  10792. 479.882   1
   2  -7   2  69181. 1997.86   1
   2  -7   2  70840. 2058.85   1
  -2   7   2  71696. 2091.49   1
  -2   7   2  72124. 2089.35   1
   2   7  -2  68646. 1996.79   1
   2   7  -2  67737. 1974.85   1
  -2  -7  -2  68486. 1988.23   1
   2   7   2  72927. 2118.24   1
  -2  -7   2  70305. 2048.15   1
  -2  -7   2  69663. 2012.30  -1
   2  -7  -2  71214. 2084.00   1
   2  -7  -2  67202. 1962.01   1
  -2   7  -2  67309. 1960.94   1
  -2   7  -2  70679. 2051.36   1
   2  -7   3 9935.78 447.084   1
   2  -7   3 9507.75 453.237   1
  -2   7   3 9791.32 467.148   1
   2   7  -3 9234.88 433.975   1
   2   7  -3 8164.79 407.865   1
  -2  -7  -3 9593.36 468.967   1
  -2  -7  -3 9304.43 437.881   1
   2   7   3 8940.60 437.346   1
   2   7   3  10813. 499.625   1
  -2  -7   3 9293.73 429.534   1
  -2  -7   3 9700.37 460.460   1
   2  -7  -3 9363.29 448.314   1
  -2   7  -3 8635.62 419.047   1
  -2   7  -3 9507.75 444.194   1
  -2   7   4 175067. 4743.71   1
   2   7  -4 168700. 4551.09   1
   2   7  -4 174371. 4705.19   1
  -2  -7  -4 172017. 4639.37   1
  -2  -7  -4 172284. 4665.06   1
   2   7   4 181969. 4911.71  -1
   2   7   4 173248. 4686.46   1
  -2  -7   4 178973. 4808.45   1
  -2  -7   4 174639. 4721.24   1
   2  -7  -4 175762. 4752.27   1
  -2   7  -4 170465. 4593.90   1
  -2   7  -4 172552. 4646.87  -1
   2  -7   5  16185. 635.633  -1
   2  -7   5  15885. 607.811   1
  -2   7   5  15522. 612.091   1
  -2   7   5  17164. 680.577   1
   2   7  -5  16677. 654.895   1
   2   7  -5  16019. 626.538   1
  -2  -7  -5  16383. 657.570   1
  -2  -7  -5  16602. 649.010   1
   2   7   5  15415. 616.907   1
   2   7   5  15120. 618.512   1
  -2  -7   5  17196. 672.551   1
  -2  -7   5  16094. 625.468  -1
   2  -7  -5  17180. 675.227   1
  -2   7  -5  15832. 613.697   1
  -2   7  -5  16693. 642.054   1
   2  -7   6  90048. 2547.35   1
   2  -7   6  89513. 2510.43   1
  -2   7   6  92456. 2640.98   1
  -2   7   6  88817. 2521.67   1
   2   7  -6  90316. 2569.29   1
   2   7  -6  89620. 2534.51   1
  -2  -7  -6  91600. 2612.62   1
  -2  -7  -6  89245. 2540.93   1
   2   7   6  90102. 2550.02   1
   2   7   6  92777. 2645.80   1
  -2  -7   6  85875. 2500.80   1
   2  -7  -6  91332. 2593.90   1
   2  -7  -6  88068. 2523.27   1
  -2   7  -6  90423. 2544.67   1
  -2   7  -6  88603. 2500.26   1
   2  -7   7 5361.15 319.957   1
   2  -7   7 5430.71 311.664   1
  -2   7   7 5058.85 316.265   1
   2   7  -7 4830.39 298.448   1
   2   7  -7 4967.89 317.656   1
  -2  -7  -7 5436.06 330.230   1
  -2  -7  -7 5698.23 349.438  -1
   2   7   7 4968.43 313.857  -1
   2   7   7 5436.06 337.560   1
  -2  -7   7 5698.23 338.416  -1
  -2  -7   7 5228.99 315.462   1
   2  -7  -7 5489.56 334.350   1
  -2   7  -7 5069.02 302.728   1
  -2   7  -7 5457.46 315.141   1
   2  -7   8  49620. 1512.04   1
   2  -7   8  50754. 1515.78   1
  -2   7   8  49674. 1524.34  -1
   2   7  -8  49454. 1497.59   1
   2   7  -8  50562. 1561.26   1
  -2  -7  -8  50792. 1557.52   1
  -2  -7  -8  50032. 1543.60   1
   2   7   8  49567. 1547.35   1
   2   7   8  49930. 1526.48   1
  -2  -7   8  48315. 1489.03   1
  -2  -7   8  51348. 1551.10   1
   2  -7  -8  52959. 1620.65   1
  -2   7  -8  50219. 1525.41   1
  -2   7  -8  51000. 1534.51   1
   2  -7   9 6736.22 353.451   1
   2  -7   9 6067.41 342.589   1
  -2   7   9 7169.60 389.352   1
  -2   7   9 6511.50 382.022   1
   2   7  -9 6795.07 361.530   1
   2   7  -9 6484.74 378.544   1
  -2  -7  -9 6457.99 381.434   1
   2   7   9 6629.21 365.168   1
  -2  -7   9 6682.71 378.491  -1
  -2  -7   9 6602.45 360.299   1
   2  -7  -9 6725.51 391.171   1
   2  -7  -9 6115.56 364.098   1
  -2   7  -9 6334.93 351.150   1
  -2   7  -9 6356.33 343.873   1
   2  -7  10  59925. 1757.62   1
   2  -7  10  60246. 1785.44   1
  -2   7  10  62975. 1880.15   1
  -2   7  10  60353. 1842.16   1
   2   7 -10  58373. 1764.58   1
   2   7 -10  59765. 1772.07   1
   2   7  10  63991. 1896.20   1
  -2  -7  10  60781. 1795.08   1
  -2  -7  10  62333. 1862.49   1
   2  -7 -10  59069. 1791.87   1
   2  -7 -10  61209. 1851.79   1
  -2   7 -10  59925. 1764.04  -1
  -2   7 -10  57999. 1736.76   1
   2  -7  11  12980. 531.728   1
   2  -7  11  13686. 570.893   1
  -2   7  11  14339. 605.136   1
  -2   7  11  13044. 592.295   1
   2   7 -11  13323. 578.384   1
   2   7 -11  13729. 565.542   1
  -2  -7 -11  13339. 576.243   1
  -2  -7 -11  13767. 598.715   1
   2   7  11  13826. 584.269   1
   2   7  11  13381. 593.900   1
  -2  -7  11  13521. 585.339   1
  -2  -7  11  13612. 554.307   1
   2  -7 -11  14270. 615.302   1
   2  -7 -11  13890. 611.021   1
  -2   7 -11  13970. 565.007   1
  -2   7 -11  13060. 558.052   1
   2  -7  12  81487. 2309.79  -1
   2  -7  12  82557. 2365.97   1
  -2   7  12  80845. 2379.88   1
   2   7 -12  81273. 2346.17   1
   2   7 -12  78812. 2264.85   1
  -2  -7 -12  81166. 2350.45   1
  -2  -7 -12  82343. 2393.26   1
   2   7  12  80524. 2357.94   1
   2   7  12  86570. 2493.84   1
  -2  -7  12  82718. 2395.93   1
  -2  -7  12  81648. 2315.67   1
  -2   7 -12  81006. 2305.51   1
  -2   7 -12  79936. 2300.16   1
   2  -7  13 6276.08 353.879   1
   2  -7  13 5505.61 304.815  -1
  -2   7  13 6083.46 381.487   1
  -2   7  13 5585.87 389.994   1
   2   7 -13 5371.85 322.953   1
   2   7 -13 5821.29 339.754   1
  -2  -7 -13 6313.53 374.264   1
  -2  -7 -13 5516.31 360.353   1
   2   7  13 6741.57 389.620   1
   2   7  13 5344.03 353.130   1
  -2  -7  13 6190.47 368.646   1
  -2  -7  13 5896.19 329.641   1
   2  -7 -13 5997.85 375.174   1
   2  -7 -13 5473.51 369.930   1
  -2   7 -13 5778.49 340.663   1
  -2   7 -13 5992.50 334.724   1
   2  -7  14  66239. 1901.55   1
   2  -7  14  65168. 1922.95   1
  -2   7  14  63135. 1936.86   1
  -2   7  14  65275. 2019.26   1
   2   7 -14  66078. 1946.49   1
  -2  -7 -14  64847. 1944.35   1
   2   7  14  62761. 1913.86   1
  -2  -7  14  64473. 1930.98   1
   2  -7 -14  65704. 1991.97   1
   2  -7 -14  64740. 1956.66   1
  -2   7 -14  63403. 1855.54   1
  -2   7 -14  63617. 1864.10   1
   2  -7  15 1255.22 154.842   1
   2  -7  15 1414.12 185.875   1
  -2   7  15 1035.31 208.561   1
  -2   7  15 1322.10 208.882   1
   2   7 -15 1299.09 172.552   1
  -2  -7 -15 1006.42 209.524   1
  -2  -7 -15 1506.69 205.457   1
   2   7  15 1428.03 213.964   1
  -2  -7  15 1500.80 207.544  -1
   2  -7 -15 1169.61 200.856   1
   2  -7 -15 1252.54 197.699   1
  -2   7 -15 1743.18 190.476   1
  -2   7 -15 1286.78 164.419   1
   2  -7  16  27924. 966.291   1
   2  -7  16  25736. 846.441   1
  -2   7  16  26918. 1001.60   1
  -2   7  16  27389. 1046.01   1
   2   7 -16  26602. 914.927   1
   2   7 -16  26811. 937.934   1
  -2  -7 -16  26495. 975.922   1
  -2  -7 -16  26768. 959.871   1
   2   7  16  27533. 1049.22   1
   2   7  16  25254. 945.424   1
  -2  -7  16  28010. 998.929   1
  -2  -7  16  26618. 903.691   1
   2  -7 -16  26083. 970.036   1
   2  -7 -16  25618. 937.934   1
  -2   7 -16  26431. 880.684   1
  -2   7 -16  26019. 891.920   1
   2  -7  17  716.43 150.401   1
   2  -7  17  632.96 130.872   1
  -2   7  17  501.12 169.984  -1
  -2   7  17  717.50 175.388   1
   2   7 -17  453.66 124.451   1
   2   7 -17  549.49 129.374   1
  -2  -7 -17  714.29 167.576   1
  -2  -7 -17  638.31 170.947   1
   2   7  17  515.94 172.391   1
   2   7  17  515.30 159.069   1
  -2  -7  17  621.19 135.848   1
  -2  -7  17  798.82 164.098   1
   2  -7 -17  561.26 163.724   1
   2  -7 -17  533.17 157.410  -1
  -2   7 -17  457.14 120.064   1
  -2   7 -17  799.89 133.066   1
   2  -7  18  12852. 558.587   1
   2  -7  18  11905. 488.014   1
  -2   7  18  12729. 644.729   1
   2   7 -18  13815. 587.479   1
   2   7 -18  13446. 555.912  -1
  -2  -7 -18  12825. 582.664   1
  -2  -7 -18  12697. 606.741   1
   2   7  18  12472. 632.958   1
   2   7  18  13184. 620.117   1
  -2  -7  18  11889. 548.956   1
  -2  -7  18  12156. 600.855   1
   2  -7 -18  12900. 611.556  -1
  -2   7 -18  13435. 534.296   1
  -2   7 -18  12568. 528.464   1
   2  -7  19  100.48 102.729   1
   2  -7  19 -129.64  90.209   1
  -2   7  19  352.17 152.702   1
  -2   7  19  151.42 149.973   1
   2   7 -19   82.18  97.432   1
   2   7 -19   96.20  95.131   1
  -2  -7 -19   17.22 129.962   1
  -2  -7 -19   91.65 121.616  -1
   2   7  19  224.24 161.530   1
   2   7  19   64.37 145.425   1
  -2  -7  19   19.32 109.203   1
  -2  -7  19   34.74 115.570   1
   2  -7 -19   18.62 129.962   1
   2  -7 -19    6.71 117.817   1
  -2   7 -19   37.98 103.692   1
  -2   7 -19   13.20  92.937   1
   2  -7  20  15602. 639.379   1
   2  -7  20  13569. 570.358   1
  -2   7  20  15190. 696.629   1
  -2   7  20  14767. 762.439   1
   2   7 -20  15062. 634.028   1
   2   7 -20  14312. 622.257   1
  -2  -7 -20  14302. 662.921   1
  -2  -7 -20  13537. 674.157   1
   2   7  20  15484. 741.572   1
   2   7  20  12900. 646.869   1
  -2  -7  20  14403. 647.404   1
  -2  -7  20  14666. 631.353   1
   2  -7 -20  13622. 627.608   1
  -2   7 -20  14585. 588.014   1
  -2   7 -20  14088. 579.454   1
   2  -7  21 3017.65 271.000   1
   2  -7  21 2720.17 256.822   1
  -2   7  21 3330.12 346.281   1
  -2   7  21 3063.67 339.593  -1
   2   7 -21 2730.87 268.325   1
  -2  -7 -21 3380.95 313.697   1
  -2  -7 -21 2524.34 291.814   1
   2   7  21 3117.71 330.604   1
  -2  -7  21 3143.92 299.946   1
   2  -7 -21 2993.04 290.850  -1
   2  -7 -21 3296.95 317.068   1
  -2   7 -21 3669.87 270.358   1
  -2   7 -21 2957.19 268.111   1
   2  -7  22  15479. 665.596   1
  -2   7  22  14655. 705.724   1
  -2   7  22  15393. 724.986   1
   2   7 -22  15971. 715.355   1
  -2  -7 -22  14655. 690.208   1
  -2  -7 -22  15816. 695.558   1
   2   7  22  15142. 727.126   1
   2   7  22  16747. 780.096   1
  -2  -7  22  15982. 709.470   1
   2  -7 -22  14842. 670.411   1
   2  -7 -22  16394. 728.731   1
  -2   7 -22  15522. 685.393  -1
  -2   7  23  225.09 197.378   1
   2   7 -23  152.76 151.257   1
   2   7 -23  106.69 120.118   1
  -2  -7 -23  153.29 132.156   1
   2   7  23  475.07 208.668   1
   2   7  23 -131.19 144.837   1
  -2  -7  23   84.59 177.688  -1
   2  -7 -23  288.28 152.916   1
   2  -7 -23   67.63 125.361   1
  -2   7 -23  259.44 175.709   1
  -2   7 -23  326.38 157.089   1
   2   7 -24  14216. 736.757   1
   2   7 -24  13542. 597.110   1
  -2  -7 -24  14066. 638.309   1
  -2  -7 -24  14516. 713.215   1
   2   7  24  14510. 711.610   1
   2  -7 -24  14575. 677.902   1
   2  -7 -24  14002. 692.883   1
  -2   7  25 -104.87 162.172   1
  -2  -7 -25  327.61 162.065   1
  -2  -7 -25 -205.99 138.898   1
   2  -7 -25   -6.27 127.287   1
   2  -7 -25 -106.58 136.543   1
   2  -7 -26 3504.01 333.815   1
   2  -7 -26 3245.05 333.815  -1
  -2  -8   0  30460. 1052.43   1
   2  -8   0  30348. 1037.99   1
   2  -8   0  28400. 1006.42   1
  -2   8   0  29748. 1004.28   1
  -2   8   0  32274. 1133.76   1
   2  -8   1  12991. 555.912  -1
   2  -8   1  14896. 628.143   1
  -2   8   1  14858. 606.741   1
   2   8  -1  12991. 555.377   1
  -2  -8   1  13606. 593.365  -1
   2  -8  -1  14098. 604.601   1
  -2   8  -1  12852. 551.096   1
  -2   8  -1  14419. 611.021   1
   2  -8   2 5650.07 352.595   1
   2  -8   2 6158.37 353.558   1
  -2   8   2 5928.30 354.949   1
   2   8  -2 5869.44 345.158   1
  -2  -8   2 6313.53 373.622   1
   2  -8  -2 5981.80 372.766   1
  -2   8  -2 5767.78 352.809   1
  -2   8  -2 5901.55 351.364   1
   2  -8   3  10572. 488.443   1
   2  -8   3 9759.22 480.363   1
  -2   8   3 9818.07 486.356   1
   2   8  -3  11054. 507.383   1
  -2  -8  -3  10524. 489.887   1
   2   8   3  10128. 493.097   1
   2   8   3  11279. 563.937   1
  -2  -8   3  10016. 487.961   1
   2  -8  -3  10487. 497.271   1
  -2   8  -3  10781. 494.382   1
  -2   8  -3  10674. 495.826   1
   2  -8   4 4332.26 303.317   1
   2  -8   4 4611.02 299.786   1
  -2   8   4 3539.86 278.758   1
   2   8  -4 4434.45 300.749   1
  -2  -8  -4 4343.49 298.502   1
  -2  -8  -4 4270.73 316.319   1
   2   8   4 4164.79 301.016   1
   2   8   4 4648.47 316.319   1
  -2  -8   4 4251.47 303.584   1
   2  -8  -4 4498.66 308.346   1
  -2   8  -4 4036.91 284.965   1
  -2   8  -4 4756.55 310.112   1
   2  -8   5 1325.84 179.187   1
   2  -8   5 1620.65 206.688   1
  -2   8   5 1218.30 188.764   1
   2   8  -5 1782.77 204.494   1
  -2  -8  -5 1029.96 188.015   1
  -2  -8  -5 1127.87 177.046   1
   2   8   5 1534.51 204.976   1
   2   8   5 1471.37 192.670   1
  -2  -8   5 1181.38 188.550   1
   2  -8  -5 1569.29 202.996   1
   2  -8   6 1382.02 176.030   1
   2  -8   6 1283.04 186.998   1
  -2   8   6 1421.08 189.673   1
  -2   8   6 1281.43 196.415   1
   2   8  -6 1504.55 187.587   1
  -2  -8  -6 1342.43 209.470   1
  -2  -8  -6 1264.85 178.652   1
   2   8   6 1115.57 174.157   1
   2   8   6 1363.83 190.530   1
  -2  -8   6 1412.52 199.465   1
   2  -8  -6 1388.98 206.848   1
   2  -8  -6 1303.90 191.921   1
  -2   8  -6 1250.40 171.054   1
  -2   8  -6 1204.39 167.148   1
   2  -8   7 4321.56 292.670   1
   2  -8   7 4932.58 333.922   1
  -2   8   7 4946.49 329.481   1
  -2   8   7 4406.10 315.730   1
  -2  -8  -7 5462.81 363.938   1
  -2  -8  -7 4863.02 330.176   1
   2   8   7 4900.48 342.108   1
   2   8   7 4868.37 323.542   1
  -2  -8   7 4319.95 311.450   1
   2  -8  -7 5237.55 344.890   1
   2  -8  -7 4507.75 336.383   1
  -2   8  -7 5286.24 326.805   1
  -2   8  -7 4985.01 317.603   1
   2  -8   8 1257.36 187.426   1
   2  -8   8 1210.81 167.469   1
  -2   8   8 1169.61 190.155   1
   2   8  -8 1095.24 194.489   1
   2   8  -8 1218.83 163.510   1
  -2  -8  -8 1182.45 191.707   1
  -2  -8  -8 1484.21 194.328   1
   2   8   8 1246.12 187.159   1
   2   8   8 1407.17 202.675   1
  -2  -8   8 1108.61 176.886   1
  -2  -8   8  773.67 180.257   1
   2  -8  -8 1089.89 174.478   1
  -2   8  -8 1235.95 177.046   1
  -2   8  -8 1105.40 165.543   1
   2  -8   9 9507.75 451.257   1
   2  -8   9 8705.18 448.689   1
  -2   8   9 9518.45 489.780   1
  -2   8   9 9197.42 464.205   1
   2   8  -9 8640.98 432.637   1
   2   8  -9 9357.94 484.002   1
  -2  -8  -9 8801.49 454.628   1
   2   8   9 9069.01 477.635   1
  -2  -8   9 9079.71 453.665   1
  -2  -8   9 9406.09 478.972   1
   2  -8  -9 9486.35 483.253   1
   2  -8  -9 9769.92 504.280   1
  -2   8  -9 9004.81 440.235   1
  -2   8  -9 8657.03 442.482   1
   2  -8  10 4455.85 314.392   1
   2  -8  10 4062.06 284.055   1
  -2   8  10 3876.94 296.950   1
  -2   8  10 4241.30 318.940   1
   2   8 -10 4299.62 294.168   1
   2   8 -10 4539.32 323.809   1
   2   8  10 4281.96 318.940   1
  -2  -8  10 4381.48 312.894   1
  -2  -8  10 4134.29 290.690   1
   2  -8 -10 4101.12 315.302   1
   2  -8 -10 4395.39 323.060   1
  -2   8 -10 4068.48 282.825   1
  -2   8 -10 3791.86 287.747  -1
   2  -8  11 5714.28 343.124   1
   2  -8  11 5773.13 356.019   1
  -2   8  11 5885.49 373.140   1
  -2   8  11 5623.32 379.293   1
   2   8 -11 5874.79 349.759   1
   2   8 -11 5741.03 366.399   1
  -2  -8 -11 5660.78 361.262   1
  -2  -8 -11 5313.00 364.633   1
   2   8  11 5393.25 363.456   1
   2   8  11 5099.51 344.141   1
  -2  -8  11 5109.14 346.228   1
  -2  -8  11 5650.07 347.351   1
   2  -8 -11 5751.73 386.088   1
   2  -8 -11 5489.56 369.342   1
  -2   8 -11 5441.41 350.561  -1
  -2   8 -11 5628.67 338.951   1
   2  -8  12  478.38 141.359   1
   2  -8  12  646.87 137.507   1
  -2   8  12  397.06 147.940   1
  -2   8  12  317.44 166.024   1
   2   8 -12  535.58 141.466   1
   2   8 -12  498.88 133.280   1
  -2  -8 -12  367.63 149.920   1
  -2  -8 -12  435.15 140.128   1
   2   8  12  355.11 146.388   1
   2   8  12  534.88 142.322   1
  -2  -8  12  401.39 126.217  -1
  -2  -8  12  435.69 146.602   1
  -2   8 -12  612.09 142.857   1
  -2   8 -12  258.59 122.953   1
   2  -8  13  123.60 112.627   1
   2  -8  13   96.15 119.850   1
  -2   8  13  146.98 132.745   1
  -2   8  13  280.79 157.036  -1
   2   8 -13  196.47 112.306   1
   2   8 -13  190.69 118.191   1
  -2  -8 -13   93.74 138.523   1
  -2  -8 -13  172.93 129.213   1
   2   8  13  228.68 132.959   1
   2   8  13  171.54 132.424   1
  -2  -8  13  205.24 131.407   1
  -2  -8  13   92.94 115.623   1
   2  -8 -13  -54.15 114.125   1
   2  -8 -13   35.14 124.184   1
  -2   8 -13    0.50 110.273   1
  -2   8 -13  296.90 123.863   1
   2  -8  14  312.04 127.608   1
   2  -8  14  389.46 114.018   1
  -2   8  14   95.08 129.695   1
  -2   8  14   94.54 145.211  -1
   2   8 -14  263.19 111.396   1
   2   8 -14  217.07 112.413   1
  -2  -8 -14  116.69 130.872  -1
  -2  -8 -14  252.11 125.736   1
   2   8  14  174.64 133.494   1
   2   8  14  -89.08 105.029   1
  -2  -8  14  188.98 107.919   1
  -2  -8  14  156.07 124.772   1
   2  -8 -14   -8.87 103.745   1
   2  -8 -14  296.04 143.071   1
  -2   8 -14   24.17 106.688   1
  -2   8 -14  -14.67 101.659   1
   2  -8  15 8234.34 440.556   1
   2  -8  15 8191.54 401.712   1
  -2   8  15 7495.98 474.531   1
   2   8 -15 7988.22 426.645   1
  -2  -8 -15 7779.55 462.653   1
  -2  -8 -15 8255.74 451.524   1
   2   8  15 7474.58 449.224   1
  -2  -8  15 7677.90 457.410   1
  -2  -8  15 7993.57 399.839  -1
   2  -8 -15 8180.84 477.902   1
   2  -8 -15 8405.56 496.789   1
  -2   8 -15 7388.97 400.909   1
  -2   8 -15 7747.45 409.095   1
   2  -8  16  708.93 171.963   1
   2  -8  16  711.61 141.787   1
  -2   8  16  758.16 193.365   1
  -2   8  16  799.89 184.162   1
   2   8 -16 1052.43 164.901   1
  -2  -8 -16  815.94 177.581   1
  -2  -8 -16  806.85 188.122   1
   2   8  16  711.07 186.356   1
   2   8  16  825.04 199.518   1
  -2  -8  16  922.95 153.397   1
   2  -8 -16  960.41 186.891   1
   2  -8 -16  903.16 190.637   1
  -2   8 -16  996.25 158.534   1
  -2   8 -16  803.64 154.467   1
   2  -8  17  524.99 155.377   1
   2  -8  17  682.72 148.368   1
  -2   8  17  774.21 198.662  -1
  -2   8  17 1087.21 232.049   1
   2   8 -17  624.40 144.997   1
   2   8 -17  754.41 157.678   1
  -2  -8 -17  672.55 190.476   1
   2   8  17 1058.85 217.817   1
  -2  -8  17  585.34 179.133   1
  -2  -8  17  450.56 149.385   1
   2  -8 -17  537.72 155.752   1
   2  -8 -17  531.41 183.306   1
  -2   8 -17  500.21 136.383   1
  -2   8 -17  596.04 139.272   1
   2  -8  18  807.38 170.091   1
   2  -8  18  874.80 153.558   1
  -2   8  18  939.00 223.328   1
  -2   8  18  790.26 206.313   1
  -2  -8 -18  610.49 167.897   1
  -2  -8 -18  878.54 195.238   1
   2   8  18  818.08 199.625   1
   2   8  18 1010.16 221.509   1
  -2  -8  18  823.43 178.063   1
  -2  -8  18  977.53 170.893   1
   2  -8 -18  753.88 172.605   1
   2  -8 -18  781.70 191.653   1
  -2   8 -18  988.76 155.110   1
  -2   8 -18  668.27 147.565   1
   2  -8  19  948.63 168.004   1
   2  -8  19  821.83 176.779   1
  -2   8  19  611.56 200.214   1
  -2   8  19  785.98 227.073   1
   2   8 -19  699.30 158.748   1
   2   8 -19  895.13 166.720   1
  -2  -8 -19  950.24 214.821   1
  -2  -8 -19  956.66 197.378   1
   2   8  19  957.73 227.715   1
   2   8  19  914.93 235.527   1
  -2  -8  19  847.51 184.965   1
  -2  -8  19  956.13 194.007   1
   2  -8 -19  915.46 188.550   1
   2  -8 -19  657.04 180.203   1
  -2   8 -19 1281.43 182.985   1
  -2   8 -19  763.51 159.176   1
   2  -8  20  482.99 154.146   1
   2  -8  20  212.89 125.094   1
  -2   8  20  439.27 199.304   1
   2   8 -20  458.27 140.556   1
   2   8 -20  489.78 143.767   1
   2   8  20  401.44 206.099   1
  -2  -8  20  177.74 147.779   1
  -2  -8  20  382.40 160.674   1
   2  -8 -20  276.83 152.113   1
   2  -8 -20  589.08 168.700   1
  -2   8 -20  304.98 123.702   1
  -2   8 -20  119.69 119.262   1
   2  -8  21  396.15 154.842   1
   2  -8  21  727.66 184.055   1
  -2   8  21   74.05 217.014   1
   2   8 -21  388.34 159.657   1
   2   8 -21  508.67 147.084   1
  -2  -8 -21  367.68 158.266   1
  -2  -8 -21  501.28 175.120   1
   2   8  21  584.80 212.894   1
   2   8  21  425.74 215.837  -1
  -2  -8  21  693.42 196.468   1
  -2  -8  21  300.43 166.720  -1
   2  -8 -21  485.87 195.452   1
  -2   8 -21  288.39 137.507   1
  -2   8 -21  436.49 164.687   1
   2  -8  22 -122.10 140.556   1
   2  -8  22   28.56 133.440   1
  -2   8  22  154.25 192.937   1
   2   8 -22  120.39 126.538   1
   2   8 -22  -23.67 104.922   1
  -2  -8 -22  242.86 138.630   1
  -2  -8 -22  -32.89 141.091   1
   2   8  22  -65.60 199.411   1
  -2  -8  22  278.49 176.511   1
  -2  -8  22  146.01 131.300   1
   2  -8 -22  114.98 145.586   1
   2  -8 -22  -12.76 149.224   1
  -2   8 -22   47.28 124.291   1
  -2   8 -22   28.13 134.082   1
  -2   8  23  555.91 223.595   1
   2   8 -23  463.30 154.574   1
   2   8 -23  524.08 212.520   1
  -2  -8 -23  662.39 199.251   1
  -2  -8 -23  443.28 170.947   1
   2   8  23  871.59 268.539   1
  -2  -8  23  405.08 218.245   1
  -2  -8  23  402.30 183.627   1
   2  -8 -23  657.04 165.061   1
  -2  -8 -24  131.94 165.275   1
  -2  -8 -24  113.05 168.486   1
   2  -8 -24  447.30 188.229   1
   2  -8 -24  442.75 169.716   1
  -2   8  25  283.68 206.153   1
   2  -8 -25   56.93 170.358   1
   2  -8 -25  195.51 168.165   1
   2   9   0  78224. 2298.55   1
  -2  -9   0  79936. 2318.35   1
   2  -9   0  77475. 2298.02   1
   2  -9   0  82504. 2390.05   1
  -2   9   0  79722. 2344.03   1
  -2   9   0  77742. 2285.71   1
   2  -9   1 3560.19 293.526   1
   2  -9   1 3438.20 282.664   1
  -2   9   1 3699.30 300.321   1
   2   9  -1 3780.09 294.435   1
  -2  -9  -1 3592.83 291.118   1
   2   9   1 3668.27 296.201   1
  -2  -9   1 3504.01 276.511   1
   2  -9  -1 3591.76 286.891   1
  -2   9  -1 3453.72 292.777   1
  -2   9  -1 4146.06 303.799   1
   2  -9   2  65650. 1953.98   1
   2  -9   2  65757. 1984.48   1
  -2   9   2  64954. 1965.22   1
   2   9  -2  66560. 1991.97   1
  -2  -9  -2  65436. 1949.70   1
   2   9   2  63403. 1921.35   1
  -2  -9   2  66827. 1982.34   1
   2  -9  -2  65168. 1946.49   1
  -2   9  -2  64794. 1939.54   1
  -2   9  -2  66399. 1993.58  -1
  -2   9   3 6506.15 382.290   1
  -2   9   3 6623.86 397.217   1
   2   9  -3 6211.87 374.585   1
  -2  -9  -3 5446.76 353.932   1
   2   9   3 5858.74 379.668   1
  -2  -9   3 5510.96 342.375   1
   2  -9  -3 5917.60 362.493   1
  -2   9  -3 5922.95 367.683   1
  -2   9  -3 6329.58 373.194  -1
   2  -9   4  66988. 2015.51   1
   2  -9   4  67576. 1998.93   1
  -2   9   4  66827. 2018.72   1
   2   9  -4  71643. 2125.73   1
  -2  -9  -4  72338. 2163.19   1
  -2  -9  -4  68700. 2037.99   1
   2   9   4  66988. 2008.02   1
   2   9   4  68807. 2064.74   1
  -2  -9   4  70786. 2083.46   1
   2  -9  -4  69823. 2070.62   1
  -2   9  -4  69823. 2076.51   1
  -2   9  -4  66881. 1990.90   1
   2  -9   5 1623.33 214.286   1
   2  -9   5 1711.07 207.169   1
  -2   9   5 1795.61 222.151   1
   2   9  -5 1630.82 205.618   1
  -2  -9  -5 1739.97 236.169   1
  -2  -9  -5 2234.88 236.222   1
   2   9   5 1515.25 208.668   1
   2   9   5 2027.82 225.093   1
   2  -9  -5 1587.48 202.622   1
  -2   9  -5 1724.45 208.454   1
  -2   9  -5 1603.53 207.437   1
   2  -9   6  25768. 942.214   1
   2  -9   6  26752. 935.794   1
  -2   9   6  26624. 972.177   1
  -2   9   6  25853. 934.723   1
   2   9  -6  25040. 922.953   1
  -2  -9  -6  25104. 937.399   1
  -2  -9  -6  26725. 949.170   1
   2   9   6  26083. 956.660   1
   2   9   6  24077. 888.710   1
  -2  -9   6  27121. 956.660   1
   2  -9  -6  25944. 935.259   1
   2  -9  -6  26014. 953.450   1
  -2   9  -6  25896. 925.093   1
  -2   9  -6  26795. 950.240   1
   2  -9   7  888.17 161.905   1
   2  -9   7  828.78 169.663   1
  -2   9   7  996.79 189.834   1
  -2   9   7  794.01 166.774   1
   2   9  -7  642.05 158.587   1
  -2  -9  -7  961.48 167.790   1
  -2  -9  -7  813.27 185.126   1
   2   9   7  981.27 184.269   1
   2   9   7  795.08 176.993   1
  -2  -9   7  747.99 160.139   1
   2  -9  -7  889.24 181.862   1
   2  -9  -7  739.97 166.934   1
  -2   9  -7  946.49 169.235   1
  -2   9  -7  988.23 169.609   1
   2  -9   8  27849. 1000.00   1
   2  -9   8  27571. 953.985   1
  -2   9   8  27384. 979.132   1
  -2   9   8  24692. 930.978   1
   2   9  -8  27517. 1001.07   1
  -2  -9  -8  27207. 989.833   1
  -2  -9  -8  27817. 982.878   1
   2   9   8  26426. 974.317   1
   2   9   8  28978. 1016.59   1
  -2  -9   8  26271. 940.609   1
   2  -9  -8  29310. 1047.08   1
   2  -9  -8  27876. 996.789   1
  -2   9  -8  25811. 934.723   1
  -2   9  -8  26774. 950.775   1
   2  -9   9 8603.52 443.659  -1
   2  -9   9 9331.18 487.747   1
  -2   9   9 9079.71 475.762   1
  -2   9   9 8352.05 466.934   1
   2   9  -9 8790.79 457.784   1
   2   9  -9 8341.35 467.148   1
  -2  -9  -9 8218.29 444.943   1
  -2  -9  -9 8154.08 465.168   1
   2   9   9 8715.88 459.443   1
   2   9   9 9052.96 487.372   1
  -2  -9   9 9416.79 476.137   1
  -2  -9   9 8731.93 477.581   1
   2  -9  -9 9459.59 501.605   1
   2  -9  -9 9176.02 480.310   1
  -2   9  -9 9117.17 463.616  -1
  -2   9  -9 8935.25 468.806   1
   2  -9  10  16244. 680.042   1
   2  -9  10  17630. 701.444   1
  -2   9  10  18587. 748.528   1
  -2   9  10  18165. 753.878   1
   2   9 -10  17009. 722.311   1
   2   9 -10  16870. 685.393   1
   2   9  10  18448. 764.579   1
   2   9  10  17951. 729.266   1
  -2  -9  10  18165. 724.986   1
  -2  -9  10  17437. 724.986  -1
   2  -9 -10  18577. 759.229   1
   2  -9 -10  17651. 734.082   1
  -2   9 -10  17673. 712.680   1
  -2   9 -10  17293. 712.145   1
   2  -9  11  566.08 158.587   1
   2  -9  11  653.29 149.706   1
  -2   9  11  797.22 165.864   1
   2   9 -11  687.53 169.342   1
   2   9 -11  603.00 139.005   1
  -2  -9 -11  551.63 147.779   1
  -2  -9 -11  692.35 182.397   1
   2   9  11  474.00 160.567   1
   2   9  11  576.24 149.599   1
  -2  -9  11  607.28 151.257   1
  -2  -9  11  428.46 150.187   1
   2  -9 -11  671.48 173.729   1
  -2   9 -11  729.80 158.213   1
  -2   9 -11  416.48 141.626   1
   2  -9  12  40262. 1296.41   1
   2  -9  12  41289. 1358.48   1
  -2   9  12  39845. 1315.14   1
  -2   9  12  41696. 1394.86   1
   2   9 -12  40883. 1352.59   1
   2   9 -12  38566. 1262.17   1
  -2  -9 -12  41503. 1384.70   1
   2   9  12  41685. 1359.01   1
  -2  -9  12  41675. 1384.16   1
  -2  -9  12  39979. 1291.06   1
  -2   9 -12  40931. 1324.77   1
  -2   9 -12  40722. 1350.99   1
   2  -9  13 1736.22 206.741   1
   2  -9  13 1681.65 223.328  -1
  -2   9  13 1644.19 237.827   1
  -2   9  13 1928.84 265.168   1
   2   9 -13 1843.23 212.787   1
   2   9 -13 2342.43 247.672  -1
  -2  -9 -13 1598.71 239.754   1
  -2  -9 -13 1853.93 251.578   1
   2   9  13 1677.90 273.836   1
   2   9  13 2072.76 242.857   1
  -2  -9  13 1815.41 236.115   1
  -2  -9  13 1919.74 215.088   1
   2  -9 -13 1647.40 230.551   1
   2  -9 -13 1959.33 250.990   1
  -2   9 -13 2295.88 240.984   1
  -2   9 -13 2002.14 226.538   1
   2  -9  14  25629. 941.679   1
   2  -9  14  24361. 869.448   1
  -2   9  14  26854. 1008.02   1
   2   9 -14  24826. 904.226   1
   2   9 -14  25334. 926.698  -1
  -2  -9 -14  25623. 974.317   1
  -2  -9 -14  25784. 949.170   1
   2   9  14  25992. 956.125   1
   2   9  14  26378. 990.903   1
  -2  -9  14  25896. 912.252   1
  -2  -9  14  25067. 942.214   1
   2  -9 -14  24607. 926.163   1
  -2   9 -14  24971. 903.691   1
  -2   9 -14  25805. 955.055   1
  -2   9  15  589.08 186.142   1
  -2   9  15  825.04 197.592   1
   2   9 -15 1194.76 187.105   1
   2   9 -15  935.26 166.238   1
  -2  -9 -15  530.71 165.382   1
  -2  -9 -15 1157.84 211.396   1
   2   9  15 1071.16 204.869   1
   2   9  15  962.55 186.891   1
  -2  -9  15  973.25 168.111   1
  -2  -9  15  916.53 181.487   1
   2  -9 -15  888.71 199.625   1
   2  -9 -15 1169.07 199.518   1
  -2   9 -15 1235.42 188.496   1
  -2   9 -15  956.13 166.506   1
   2  -9  16  19920. 746.923   1
   2  -9  16  19577. 783.841   1
  -2   9  16  18052. 769.930   1
  -2   9  16  19460. 858.212   1
   2   9 -16  19492. 760.834   1
   2   9 -16  20102. 776.885   1
  -2  -9 -16  18925. 768.860   1
   2   9  16  20219. 835.740   1
  -2  -9  16  19208. 726.591   1
  -2  -9  16  19567. 799.892   1
   2  -9 -16  19636. 789.726   1
   2  -9 -16  19872. 823.969   1
  -2   9 -16  19984. 767.254   1
  -2   9 -16  18694. 735.687   1
   2  -9  17  284.86 127.501   1
   2  -9  17  226.32 133.922   1
  -2   9  17  218.83 179.722   1
   2   9 -17  110.49 113.590   1
   2   9 -17  242.86 117.656   1
  -2  -9 -17  223.01 131.996   1
  -2  -9 -17  172.34 154.360   1
   2   9  17  164.58 165.543   1
   2   9  17  813.27 213.483   1
  -2  -9  17  179.40 128.143   1
  -2  -9  17  179.56 136.222  -1
   2  -9 -17  356.18 151.311   1
   2  -9 -17  239.70 130.551  -1
  -2   9 -17  148.21 112.252   1
  -2   9 -17  122.63 109.738   1
   2  -9  18  10899. 493.739   1
   2  -9  18  10257. 530.122   1
  -2   9  18 9593.36 566.078   1
   2   9 -18 9272.33 473.087   1
   2   9 -18  10053. 502.354   1
  -2  -9 -18 9347.24 501.551  -1
  -2  -9 -18 9475.65 534.456   1
   2   9  18 8860.34 547.886   1
   2   9  18 9052.96 544.676   1
  -2  -9  18  10423. 545.211   1
  -2  -9  18  10920. 511.289   1
   2  -9 -18 9272.33 520.331   1
   2  -9 -18 9630.81 529.641   1
  -2   9 -18 9705.71 477.528   1
  -2   9 -18 9347.24 487.961   1
   2  -9  19   21.89 120.439   1
   2  -9  19  169.77 150.508   1
  -2   9  19   25.60 192.188   1
   2   9 -19   40.12 105.671   1
   2   9 -19   80.47 114.928   1
  -2  -9 -19  288.60 150.348   1
  -2  -9 -19   25.36 162.547   1
   2   9  19 -182.13 192.830   1
  -2  -9  19  245.05 148.635   1
  -2  -9  19   82.29 130.230   1
   2  -9 -19   79.94 147.726   1
   2  -9 -19  -26.35 135.687   1
  -2   9 -19   99.95 127.983   1
  -2   9 -19  -45.09 107.812   1
   2  -9  20  12825. 613.697   1
   2  -9  20  13034. 583.734   1
  -2   9  20  12327. 651.685   1
   2   9 -20  12049. 565.007   1
  -2  -9 -20  12231. 648.474   1
  -2  -9 -20  12830. 660.245   1
   2   9  20  12638. 690.208   1
  -2  -9  20  12932. 630.283   1
   2  -9 -20  11985. 578.384   1
   2  -9 -20  12707. 659.710   1
  -2   9 -20  12809. 599.250   1
  -2   9 -20  13119. 577.849   1
   2  -9  21  219.42 164.633   1
   2  -9  21  185.61 156.447   1
  -2   9  21  345.91 219.101   1
   2   9 -21  133.33 136.329   1
   2   9 -21  230.07 140.021   1
  -2  -9 -21  157.30 162.814   1
  -2  -9 -21  127.88 145.051   1
   2   9  21 -196.63 213.750   1
  -2  -9  21  120.12 142.536   1
   2  -9 -21  130.55 139.540   1
   2  -9 -21  187.27 169.663   1
  -2   9 -21  262.97 142.322   1
  -2   9 -21    3.16 122.418   1
  -2   9  22  11343. 629.213   1
   2   9 -22  10433. 525.093   1
   2   9 -22  10594. 568.753   1
  -2  -9 -22  10321. 534.724   1
  -2  -9 -22 8678.43 617.977   1
   2   9  22  10514. 625.468   1
  -2  -9  22  11562. 607.811   1
  -2  -9  22  11097. 583.199   1
   2  -9 -22  11075. 590.155   1
   2  -9 -22 9828.78 536.115   1
  -2  -9 -23 1051.36 208.668   1
  -2  -9 -23 1187.26 239.219   1
   2   9  23  911.18 251.846   1
   2  -9 -23 1630.28 253.879   1
  -2   9  24 4818.08 422.418   1
  -2  -9 -24 5382.55 405.404   1
  -2  -9 -24 4951.31 420.010  -1
   2   9  24 2443.55 412.573   1
   2  -9 -24 3222.58 415.997   1
   2  10   0 8138.03 442.429   1
   2  10   0 7886.56 439.111   1
  -2 -10   0 7191.00 411.450   1
  -2 -10   0 8523.27 474.531   1
   2 -10   0 8031.02 458.641   1
   2 -10   0 7512.03 420.599   1
  -2  10   0 7212.41 415.676  -1
  -2  10   0 7800.96 442.215   1
   2 -10   1  262.07 151.953   1
   2 -10   1  112.89 111.717   1
  -2  10   1  247.99 136.543   1
  -2  10   1   66.35 126.752   1
   2  10  -1   96.90 123.381   1
   2  10  -1  -34.90 122.204   1
  -2 -10  -1   -4.18 127.180   1
  -2 -10  -1    4.65 112.894   1
   2  10   1   31.02 130.069   1
   2  10   1   14.29 102.889   1
  -2 -10   1  -32.07 125.308   1
  -2 -10   1   71.64 131.568   1
   2 -10  -1  229.37 155.270  -1
   2 -10  -1   99.36 112.680   1
  -2  10  -1   58.00 127.983   1
  -2  10  -1  175.12 128.250   1
   2 -10   2  12766. 573.568   1
   2 -10   2  12606. 601.391   1
  -2  10   2  10974. 527.233   1
  -2  10   2  12681. 599.785   1
   2  10  -2  12156. 564.472   1
   2  10  -2  10974. 531.995   1
  -2 -10  -2  11006. 528.838   1
   2  10   2  12402. 578.919   1
  -2 -10   2  11824. 539.860   1
  -2 -10   2  12370. 592.830   1
   2 -10  -2  11883. 554.842   1
   2 -10  -2  11621. 562.867   1
  -2  10  -2  12541. 584.269   1
  -2  10  -2  12520. 568.218   1
   2 -10   3 1563.40 212.948   1
   2 -10   3 1845.91 242.054   1
  -2  10   3 2693.42 264.901   1
  -2  10   3 1852.33 235.794   1
   2  10  -3 1851.79 218.352   1
   2  10  -3 1783.84 227.127   1
  -2 -10  -3 1708.93 219.636   1
   2  10   3 1755.48 225.735   1
  -2 -10   3 1718.56 230.658   1
  -2 -10   3 1843.23 224.505   1
   2 -10  -3 2510.97 260.299   1
   2 -10  -3 2430.71 270.519   1
  -2  10  -3 1729.80 229.695   1
  -2  10  -3 1903.15 227.020   1
   2 -10   4  886.03 166.667   1
   2 -10   4  842.16 190.690   1
  -2  10   4 1258.43 202.354   1
   2  10  -4  914.93 173.569   1
   2  10  -4 1125.73 185.340   1
  -2 -10  -4 1323.17 216.479   1
  -2 -10  -4 1238.63 199.144   1
   2  10   4 1133.23 183.146   1
   2  10   4 1157.30 200.481   1
  -2 -10   4 1074.91 176.779   1
  -2 -10   4 1414.12 215.837  -1
   2 -10  -4  818.62 173.729   1
  -2  10  -4 1120.38 190.423   1
  -2  10  -4  999.46 185.179   1
   2 -10   5 2287.32 236.383   1
   2 -10   5 2135.36 255.912   1
   2  10  -5 2261.64 242.322   1
   2  10  -5 2485.28 263.135   1
  -2 -10  -5 1831.46 250.348   1
  -2 -10  -5 2120.92 247.191   1
   2  10   5 2319.42 253.718   1
   2  10   5 1863.03 235.634   1
  -2 -10   5 2103.80 251.953   1
  -2 -10   5 2132.15 234.938   1
  -2  10  -5 2294.81 242.322   1
  -2  10  -5 1924.02 224.291   1
   2 -10   6 3279.83 296.682   1
   2 -10   6 3073.83 265.436   1
  -2  10   6 2642.05 252.381   1
   2  10  -6 3047.08 274.050   1
   2  10  -6 2864.10 257.036   1
  -2 -10  -6 3033.17 291.921   1
   2  10   6 2697.16 267.255   1
  -2 -10   6 3143.39 292.135   1
  -2 -10   6 2696.09 257.678   1
   2 -10  -6 2742.11 277.153   1
  -2  10  -6 2687.53 252.274   1
  -2  10  -6 2995.18 271.000   1
   2 -10   7 5671.48 357.035   1
   2 -10   7 5024.61 362.707   1
  -2  10   7 4902.08 355.751   1
  -2  10   7 5601.92 382.932   1
   2  10  -7 4949.17 336.918   1
   2  10  -7 5516.31 373.782   1
  -2 -10  -7 5127.34 366.238   1
   2  10   7 4451.57 334.510  -1
  -2 -10   7 5767.78 383.306   1
  -2 -10   7 5118.24 349.331   1
   2 -10  -7 5944.35 392.883   1
   2 -10  -7 4744.24 342.054   1
  -2  10  -7 5650.07 366.399   1
   2 -10   8  13258. 613.697   1
   2 -10   8  11964. 548.421   1
  -2  10   8  11584. 558.587   1
  -2  10   8  13039. 620.117   1
   2  10  -8  13055. 615.302   1
   2  10  -8  12392. 570.893  -1
  -2 -10  -8  13488. 608.346   1
  -2 -10  -8  11996. 585.874   1
   2  10   8  11990. 565.542   1
   2  10   8  13842. 629.748   1
  -2 -10   8  13242. 592.830   1
  -2 -10   8  12547. 594.970   1
   2 -10  -8  13018. 617.977   1
   2 -10  -8  12418. 580.524   1
  -2  10  -8  13510. 613.697   1
  -2  10  -8  12113. 561.262   1
   2 -10   9 5778.49 369.770   1
   2 -10   9 5335.47 374.424   1
  -2  10   9 6179.77 388.122   1
  -2  10   9 5062.06 366.934   1
   2  10  -9 5746.38 365.489   1
   2  10  -9 5730.33 398.555   1
  -2 -10  -9 5436.06 367.897   1
  -2 -10  -9 6083.46 407.437   1
   2  10   9 5090.42 381.220   1
   2  10   9 5187.26 359.604   1
  -2 -10   9 5319.42 370.733   1
  -2 -10   9 5617.97 367.415   1
   2 -10  -9 6008.55 405.136   1
   2 -10  -9 5110.75 361.048   1
  -2  10  -9 5136.43 338.469   1
  -2  10  -9 5133.22 357.731   1
   2 -10  10  16174. 706.259   1
   2 -10  10  16843. 697.164   1
  -2  10  10  16378. 717.495   1
   2  10 -10  15554. 659.710   1
   2  10 -10  17105. 737.292   1
   2  10  10  16185. 686.463   1
   2  10  10  15704. 701.979   1
  -2 -10  10  15516. 659.175   1
  -2 -10  10  16929. 724.986   1
   2 -10 -10  15816. 683.787   1
  -2  10 -10  16265. 676.832   1
  -2  10 -10  16367. 703.049   1
   2 -10  11 2607.81 264.794   1
   2 -10  11 2626.54 276.137   1
  -2  10  11 3224.72 309.309   1
  -2  10  11 2895.66 290.636   1
   2  10 -11 3141.25 300.107   1
   2  10 -11 2665.06 253.718   1
  -2 -10 -11 3084.00 283.948   1
   2  10  11 2733.54 294.703   1
  -2 -10  11 3097.91 294.328   1
  -2 -10  11 3100.59 284.858   1
   2 -10 -11 2461.21 284.697   1
   2 -10 -11 2920.81 289.994   1
  -2  10 -11 2587.48 256.768   1
  -2  10 -11 2943.82 283.146   1
   2 -10  12 1262.17 208.400   1
   2 -10  12 1265.92 189.887   1
  -2  10  12 1276.62 209.042   1
  -2  10  12 1172.28 207.972   1
   2  10 -12 1714.28 213.269   1
   2  10 -12 1210.81 210.273   1
  -2 -10 -12 1380.42 217.710   1
  -2 -10 -12  839.49 229.213  -1
   2  10  12  914.39 206.046   1
   2  10  12  872.12 203.959   1
  -2 -10  12 1246.65 204.227   1
  -2 -10  12  845.91 178.652   1
  -2  10 -12 1257.36 195.933   1
  -2  10 -12 1536.11 223.007   1
   2 -10  13  322.53 151.364   1
   2 -10  13  138.10 127.876   1
  -2  10  13  223.33 160.942   1
   2  10 -13  364.37 134.778   1
  -2 -10 -13  190.37 131.033  -1
  -2 -10 -13   20.80 146.121   1
   2  10  13  173.14 133.761   1
   2  10  13  552.17 179.989   1
  -2 -10  13  235.74 124.398   1
   2 -10 -13  226.54 141.038   1
   2 -10 -13  260.83 151.257   1
  -2  10 -13  277.15 140.342   1
  -2  10 -13  337.67 135.955  -1
  -2  10  14  872.12 201.819   1
   2  10 -14  769.93 157.464   1
  -2 -10 -14  680.58 173.890   1
  -2 -10 -14  724.99 185.500   1
   2  10  14  864.63 210.059   1
   2  10  14  585.87 161.423   1
  -2 -10  14  745.85 176.244   1
   2 -10 -14  587.48 165.703  -1
   2 -10 -14  785.98 188.496   1
  -2  10 -14  728.20 162.814   1
  -2  10 -14  675.23 159.711   1
   2 -10  15  249.17 132.691   1
   2 -10  15  -82.93 117.389   1
   2  10 -15   23.68 114.018   1
   2  10 -15  108.24 116.372   1
  -2 -10 -15    6.67 123.328   1
  -2 -10 -15  -38.01 138.523   1
   2  10  15  -21.47 159.925   1
  -2 -10  15  -41.01 117.175   1
  -2 -10  15  170.20 135.794   1
   2 -10 -15  272.34 155.805   1
  -2  10 -15   48.06 126.485   1
  -2  10 -15  -33.79 120.813   1
   2 -10  16 3764.04 332.477   1
   2 -10  16 4254.68 319.261   1
  -2  10  16 4256.28 382.878   1
   2  10 -16 3822.36 313.269   1
   2  10 -16 4024.07 322.525   1
  -2 -10 -16 3159.98 306.634   1
  -2 -10 -16 4001.07 356.982   1
   2  10  16 4017.12 381.220   1
  -2 -10  16 4660.78 337.560   1
  -2 -10  16 4157.30 347.779   1
   2 -10 -16 3528.09 335.687   1
   2 -10 -16 4326.91 342.589   1
  -2  10 -16 3991.44 315.998   1
  -2  10 -16 3836.81 313.001   1
   2 -10  17  867.84 179.508   1
   2 -10  17  754.41 196.683  -1
  -2  10  17  733.01 208.025   1
   2  10 -17  704.65 163.938   1
   2  10 -17  781.17 169.609   1
  -2 -10 -17  907.97 213.269   1
  -2 -10  17  835.21 187.052   1
  -2 -10  17  884.96 186.784   1
   2 -10 -17  837.88 184.216   1
   2 -10 -17  736.22 211.396   1
  -2  10 -17  818.62 173.569   1
  -2  10 -17  838.42 172.177   1
   2 -10  18 6650.61 433.547   1
   2 -10  18 7324.76 416.800   1
  -2  10  18 6490.10 467.469   1
   2  10 -18 7319.42 462.974   1
   2  10 -18 6805.77 408.560   1
  -2 -10 -18 6254.68 418.566   1
  -2 -10 -18 6912.78 479.240   1
   2  10  18 6741.57 483.467   1
  -2 -10  18 7035.84 452.220   1
  -2 -10  18 6736.22 409.791   1
   2 -10 -18 6393.79 409.951   1
   2 -10 -18 7180.30 475.708   1
  -2  10 -18 7388.97 426.377   1
  -2  10 -18 6827.17 404.975   1
   2 -10  19 1983.41 255.109   1
   2 -10  19 1371.86 230.658   1
  -2  10  19 1388.98 277.421   1
   2  10 -19 1616.37 218.566   1
  -2 -10 -19 1252.54 214.071   1
   2  10  19 2046.55 310.754   1
  -2 -10  19 1830.39 255.270   1
   2 -10 -19 1510.97 224.826   1
   2 -10 -19 1747.99 266.078   1
  -2  10 -19 1944.89 244.409   1
  -2  10 -19 1780.63 227.287   1
   2 -10  20 3327.98 337.185   1
   2 -10  20 3179.24 308.988   1
  -2  10  20 3387.90 380.096   1
   2  10 -20 2945.96 300.695   1
   2  10 -20 3079.72 286.517   1
  -2 -10 -20 3188.33 351.792   1
  -2 -10 -20 3081.32 291.439   1
   2  10  20 3073.30 352.809   1
  -2 -10  20 3294.27 316.747   1
   2 -10 -20 3225.79 319.208   1
   2 -10 -20 3527.55 345.371   1
  -2  10 -20 2993.58 291.171   1
  -2  10 -20 2860.35 297.592   1
  -2  10  21  340.13 225.147   1
   2  10 -21  602.46 174.746   1
   2  10 -21  464.47 157.036  -1
  -2 -10 -21  300.70 200.695   1
  -2 -10 -21  368.00 165.596   1
   2  10  21  495.18 212.627   1
  -2 -10  21  478.44 192.884   1
   2 -10 -21  568.75 196.897   1
   2 -10 -21  108.03 141.733   1
  -2  10  22   41.90 169.181   1
  -2 -10 -22  282.24 171.535   1
   2 -10 -22  161.64 145.800   1
  -2  10  23  183.04 182.343   1
  -2 -10 -23  130.76 155.538   1
  -2 -10 -23  177.15 161.102   1
   2  10  23  443.77 207.437   1
   2 -10 -23  123.27 140.182   1
   2  11   0  12477. 585.339   1
   2  11   0  12402. 582.129   1
  -2 -11   0  12081. 596.575   1
  -2 -11   0  12627. 584.269   1
   2 -11   0  12734. 607.811   1
   2 -11   0  13761. 617.977   1
  -2  11   0  12499. 580.524   1
  -2  11   0  13323. 623.862   1
   2 -11   1  700.91 184.430   1
   2 -11   1  586.41 172.017   1
  -2  11   1  520.22 161.209   1
  -2  11   1  585.34 151.632   1
   2  11  -1  753.88 160.460   1
   2  11  -1  971.11 188.282   1
  -2 -11  -1  722.85 181.541   1
  -2 -11  -1  322.20 154.949   1
   2  11   1  867.84 185.607   1
   2  11   1  455.97 147.672   1
  -2 -11   1  708.40 185.179   1
  -2 -11   1  864.10 180.578   1
   2 -11  -1  578.38 163.456   1
   2 -11  -1  668.27 180.631   1
  -2  11  -1  496.09 146.388   1
  -2  11  -1  414.02 140.503   1
   2 -11   2  23563. 884.964   1
   2 -11   2  24500. 939.539   1
  -2  11   2  24382. 909.041   1
  -2  11   2  21466. 842.161   1
   2  11  -2  21910. 848.046   1
   2  11  -2  23253. 880.149   1
  -2 -11  -2  22916. 869.448   1
   2  11   2  23804. 909.041   1
  -2 -11   2  23676. 926.163   1
  -2 -11   2  22071. 840.021   1
   2 -11  -2  22418. 861.422  -1
   2 -11  -2  22873. 893.525   1
  -2  11  -2  22520. 879.614  -1
  -2  11  -2  23810. 887.640   1
   2 -11   3 1894.59 241.894   1
   2 -11   3 1820.22 249.438   1
  -2  11   3 1910.65 242.910   1
  -2  11   3 1447.83 226.110   1
   2  11  -3 1886.57 224.612   1
   2  11  -3 1922.95 243.766   1
  -2 -11  -3 2282.50 252.488   1
   2  11   3 2025.68 240.824   1
  -2 -11   3 1806.85 252.060   1
  -2 -11   3 2145.53 246.121   1
   2 -11  -3 1593.90 225.040   1
   2 -11  -3 1737.29 256.768   1
   2 -11   4  13633. 647.939   1
   2 -11   4  15040. 675.762   1
  -2  11   4  15538. 695.023  -1
   2  11  -4  16442. 692.883   1
   2  11  -4  15613. 683.252   1
  -2 -11  -4  15286. 659.710   1
   2  11   4  16292. 708.399   1
  -2 -11   4  16121. 673.087   1
  -2 -11   4  15714. 698.234   1
   2 -11  -4  15527. 673.087   1
  -2  11  -4  15051. 651.685   1
  -2  11  -4  15179. 678.972   1
   2 -11   5  869.45 188.122   1
  -2  11   5  815.94 191.439   1
  -2 -11  -5  746.92 168.486   1
   2  11   5  788.12 183.253   1
  -2 -11   5  785.45 171.428   1
  -2 -11   5  694.49 179.026   1
   2 -11  -5  757.62 184.644   1
  -2  11  -5  879.61 176.351   1
   2 -11   6  10770. 547.886   1
  -2  11   6  10556. 526.698   1
  -2  11   6  10412. 543.606   1
   2  11  -6  10139. 526.805   1
   2  11  -6  11001. 538.790   1
  -2 -11  -6  10808. 532.209  -1
  -2 -11  -6  10096. 542.001   1
   2  11   6  10037. 528.624   1
   2  11   6  10658. 539.325   1
  -2 -11   6  10910. 527.501   1
  -2 -11   6  10808. 551.631   1
   2 -11  -6  10155. 518.673   1
   2 -11  -6  10369. 558.052   1
  -2  11  -6  10797. 527.875   1
   2 -11   7  852.33 194.114   1
  -2  11   7 1114.50 229.802   1
  -2  11   7 1074.37 199.893   1
   2  11  -7 1063.67 192.884   1
   2  11  -7  988.76 181.220   1
  -2 -11  -7  967.36 180.417   1
  -2 -11  -7  887.10 204.334   1
   2  11   7  947.03 192.081   1
   2  11   7 1077.58 204.120   1
  -2 -11   7 1169.61 188.443   1
  -2 -11   7  800.43 185.661   1
   2 -11  -7  878.01 190.208   1
   2 -11  -7  790.26 199.518  -1
  -2  11  -7  842.16 175.709   1
   2 -11   8  23141. 910.646   1
  -2  11   8  22456. 886.569   1
   2  11  -8  22172. 881.219   1
   2  11  -8  23403. 881.219   1
  -2 -11  -8  22723. 865.168   1
  -2 -11  -8  23697. 922.417   1
   2  11   8  25441. 963.081   1
   2  11   8  22167. 871.588   1
  -2 -11   8  24077. 896.735   1
  -2 -11   8  23633. 914.392   1
   2 -11  -8  22167. 863.027   1
   2 -11  -8  22215. 880.684   1
  -2  11  -8  23451. 886.034   1
   2 -11   9  986.09 208.132   1
  -2  11   9 1126.80 202.300  -1
   2  11  -9 1326.91 195.559   1
   2  11  -9 1925.63 252.809   1
  -2 -11  -9 1408.24 208.454   1
  -2 -11  -9 1113.43 214.286   1
   2  11   9 1315.68 223.916   1
   2  11   9 1183.52 199.625   1
  -2 -11   9 1541.46 220.117   1
  -2 -11   9 1176.03 214.178   1
   2 -11  -9 1416.26 237.881   1
   2 -11  -9 1258.96 202.782   1
  -2  11  -9 1459.07 207.330   1
   2 -11  10  11905. 583.734   1
  -2  11  10  12857. 623.327   1
   2  11 -10  13697. 645.264   1
   2  11  10  13542. 637.239  -1
  -2 -11  10  12852. 588.014   1
  -2 -11  10  12247. 619.047   1
   2 -11 -10  14419. 644.194   1
   2 -11 -10  13654. 642.054   1
  -2  11 -10  14131. 619.047   1
  -2  11 -10  13414. 658.105   1
   2 -11  11  146.60 135.045   1
   2 -11  11   21.30 132.370   1
   2  11 -11  434.99 163.563   1
  -2 -11 -11  288.60 135.099   1
  -2 -11 -11   17.06 138.309   1
   2  11  11  469.07 176.939  -1
  -2 -11  11  423.60 165.222   1
   2 -11 -11  164.79 149.866   1
  -2  11 -11   52.87 133.012   1
  -2  11 -11  280.31 132.103   1
   2 -11  12 8196.89 465.917  -1
   2 -11  12 8892.45 501.230   1
  -2  11  12 9529.15 539.860   1
   2  11 -12 8475.11 483.413   1
  -2 -11 -12 9898.33 538.790   1
   2  11  12 8394.85 558.052   1
  -2 -11  12 9309.78 486.463   1
   2 -11 -12 9234.88 516.425   1
   2 -11 -12 9331.18 545.211   1
  -2  11 -12  10139. 543.071   1
  -2  11 -12 9486.35 485.553   1
  -2  11  13  519.69 175.013   1
   2  11 -13  620.65 167.095   1
   2  11 -13  880.15 183.306   1
  -2 -11 -13  840.02 208.989   1
  -2 -11 -13  573.57 176.672   1
   2  11  13  530.55 212.734   1
  -2 -11  13  967.90 195.398   1
  -2 -11  13  531.41 168.165   1
   2 -11 -13  796.68 186.410   1
   2 -11 -13  872.12 200.909   1
  -2  11 -13  460.57 146.388  -1
  -2  11 -13  889.78 192.081   1
   2 -11  14 9288.38 512.413  -1
   2 -11  14 8635.62 500.588   1
  -2  11  14 8951.30 518.405   1
   2  11 -14 8715.88 483.306   1
   2  11 -14 9454.24 491.332   1
  -2 -11 -14 9165.32 498.929   1
  -2 -11 -14 9502.40 542.001   1
   2  11  14 8052.43 502.514   1
  -2 -11  14 8576.77 495.077   1
  -2 -11  14 9074.36 475.494   1
   2 -11 -14 8817.54 485.500   1
  -2  11 -14 8410.91 456.072   1
  -2  11 -14 8769.39 506.367   1
   2 -11  15  504.23 168.807   1
   2 -11  15  826.11 191.867   1
  -2  11  15  847.51 223.435   1
   2  11 -15  444.78 153.023   1
   2  11 -15  516.85 154.735   1
  -2 -11 -15  789.19 180.952  -1
   2  11  15  371.54 199.251   1
  -2 -11  15  406.63 173.997   1
  -2 -11  15  605.14 171.214   1
   2 -11 -15  530.76 187.801   1
   2 -11 -15  562.87 174.050   1
  -2  11 -15  617.44 158.908   1
  -2  11 -15  907.97 193.740   1
   2 -11  16 6227.92 405.671   1
   2 -11  16 5256.82 404.815   1
  -2  11  16 4721.77 405.725   1
   2  11 -16 6072.76 391.064  -1
   2  11 -16 5591.22 379.989   1
  -2 -11 -16 5569.82 433.814   1
  -2 -11 -16 5896.19 391.760   1
   2  11  16 4949.17 408.935   1
  -2 -11  16 4994.64 392.883   1
  -2 -11  16 6099.51 397.538   1
   2 -11 -16 5336.00 390.422   1
   2 -11 -16 5425.36 413.590  -1
  -2  11 -16 5104.33 375.120  -1
  -2  11 -16 5821.29 395.345   1
   2 -11  17   14.11 152.381   1
   2 -11  17   39.41 141.947   1
  -2  11  17  286.84 225.093   1
   2  11 -17  126.54 119.850   1
   2  11 -17   69.93 116.854   1
  -2 -11 -17  144.09 157.517   1
  -2 -11 -17  -29.82 140.075   1
   2  11  17  -43.56 184.805   1
  -2 -11  17  268.54 167.416   1
   2 -11 -17  402.25 179.080   1
   2 -11 -17  140.77 140.396   1
  -2  11 -17  178.17 129.962   1
  -2  11 -17   78.71 119.262   1
   2 -11  18 5880.14 388.229   1
   2 -11  18 4572.49 420.866   1
  -2  11  18 6254.68 479.668   1
   2  11 -18 5906.90 386.837   1
   2  11 -18 5361.15 374.371   1
  -2 -11 -18 5214.55 425.200   1
  -2 -11 -18 5393.25 402.514   1
  -2 -11  18 5527.01 389.620  -1
   2 -11 -18 5676.83 395.826   1
   2 -11 -18 5489.56 424.879   1
  -2  11 -18 5189.94 397.110   1
  -2  11 -18 6051.36 392.562   1
   2 -11  19  -19.24 158.159   1
   2 -11  19  120.55 158.320   1
  -2  11  19   90.21 203.210   1
   2  11 -19  110.27 131.193   1
   2  11 -19  173.62 127.448   1
  -2 -11 -19  254.47 190.476   1
  -2 -11 -19   87.75 142.322   1
  -2 -11  19  133.65 167.041   1
   2 -11 -19  238.09 144.569   1
  -2  11 -19  391.55 152.006   1
  -2  11 -19  168.00 142.911   1
  -2  11  20 3386.30 369.984   1
   2  11 -20 3828.25 336.918   1
  -2 -11 -20 2703.05 402.461   1
  -2 -11 -20 3514.71 319.368   1
   2  11  20 3868.91 375.334   1
   2 -11 -20 4041.73 370.037   1
  -2  11  21  856.07 247.084   1
  -2 -11 -21  869.45 194.275   1
   2  11  21 1092.03 234.564   1
   2  12   0  18566. 752.273   1
   2  12   0  18919. 774.745   1
  -2 -12   0  18652. 743.177   1
   2 -12   0  20546. 862.492  -1
   2 -12   0  17614. 722.311   1
  -2  12   0  19823. 785.446   1
  -2  12   0  18780. 777.955   1
  -2  12   1    5.25 110.754   1
  -2  12   1   11.79 108.026   1
   2  12  -1  429.00 146.442   1
   2  12  -1  -64.10 109.310   1
  -2 -12  -1  188.07 123.274   1
   2  12   1  140.34 130.818   1
   2  12   1  -16.70 101.980   1
  -2 -12   1  118.24 116.372   1
  -2 -12   1   35.74 136.597   1
   2 -12  -1  170.84 119.904   1
   2 -12  -1   59.18 129.427   1
  -2  12  -1  -41.55 113.430   1
  -2  12  -1   67.36 121.562   1
   2 -12   2  11300. 589.620   1
   2 -12   2  10835. 535.580   1
  -2  12   2  11391. 573.033   1
  -2  12   2  11332. 551.096   1
   2  12  -2  11204. 558.052   1
   2  12  -2  10867. 539.860   1
  -2 -12  -2  11188. 537.185   1
   2  12   2  11509. 566.613   1
  -2 -12   2  10396. 506.634   1
  -2 -12   2  12258. 627.073   1
   2 -12  -2  11027. 543.071   1
  -2  12  -2  10305. 551.631   1
  -2  12  -2  10738. 548.956   1
   2 -12   3  -32.55 120.760   1
   2 -12   3 -101.82 143.446   1
  -2  12   3  147.30 145.586   1
  -2  12   3   56.61 130.230   1
   2  12  -3  407.70 141.252   1
   2  12  -3  234.19 123.328   1
  -2 -12  -3  147.19 147.565   1
   2  12   3  119.05 126.859   1
   2 -12  -3   51.23 131.514   1
  -2  12  -3   23.56 114.500   1
  -2  12  -3  367.79 148.475   1
   2 -12   4 3394.86 291.814   1
   2 -12   4 3872.12 357.250   1
  -2  12   4 3878.54 330.283   1
   2  12  -4 4112.89 335.687   1
   2  12  -4 3831.46 309.523   1
  -2 -12  -4 3780.63 315.569   1
   2  12   4 3338.68 315.088   1
  -2 -12   4 3713.21 337.506  -1
  -2 -12   4 3131.08 282.611   1
   2 -12  -4 4063.67 331.995   1
  -2  12  -4 3248.26 291.278  -1
  -2  12  -4 3492.24 301.498   1
   2 -12   5  168.38 132.424   1
   2 -12   5  311.08 151.578   1
  -2  12   5  363.78 166.452   1
   2  12  -5  466.83 146.067   1
   2  12  -5  667.20 166.667   1
  -2 -12  -5  448.69 171.963   1
  -2 -12  -5  454.68 159.497   1
   2  12   5  622.26 188.229   1
  -2 -12   5  944.89 194.970   1
  -2 -12   5  776.89 169.984   1
   2 -12  -5  330.28 164.580   1
  -2  12  -5  418.35 143.820   1
  -2  12  -5  624.40 159.604   1
   2 -12   6  10053. 536.115   1
   2 -12   6 9443.54 496.682   1
   2  12  -6 8871.04 472.552   1
   2  12  -6 8945.95 495.345   1
  -2 -12  -6 8394.85 492.455   1
  -2 -12   6 9368.64 485.607   1
  -2  12  -6 8624.92 462.386   1
  -2  12  -6 8673.08 471.214   1
   2 -12   7 1107.54 213.322   1
   2 -12   7 1720.17 225.361   1
  -2  12   7 1261.64 223.702   1
   2  12  -7 1096.31 185.233   1
   2  12  -7 1234.88 202.193   1
  -2 -12  -7 1086.14 219.368   1
  -2 -12  -7 1089.89 215.623   1
   2  12   7 1086.68 217.282   1
  -2 -12   7 1906.90 236.543   1
   2 -12  -7 1492.24 247.565   1
   2 -12  -7 1371.32 224.398   1
  -2  12  -7 1381.49 201.123   1
  -2  12  -7 1044.94 195.345   1
   2 -12   8 8598.17 505.457   1
   2 -12   8 7774.20 445.960   1
  -2  12   8 7795.60 466.987   1
   2  12  -8 8036.38 450.026  -1
   2  12  -8 8180.84 473.889   1
  -2 -12  -8 8357.40 500.107   1
  -2 -12  -8 7576.24 436.757   1
   2  12   8 7795.60 467.683   1
  -2 -12   8 7795.60 444.087   1
   2 -12  -8 7886.56 484.537   1
   2 -12  -8 8191.54 457.196   1
  -2  12  -8 7469.23 425.842   1
  -2  12  -8 7988.22 463.563   1
   2 -12   9 2076.51 279.347   1
   2 -12   9 2380.42 268.432   1
  -2  12   9 2378.81 275.709  -1
   2  12  -9 2168.54 256.340   1
   2  12  -9 2876.40 284.751   1
  -2 -12  -9 1949.70 235.848   1
  -2 -12  -9 2432.31 294.221   1
   2  12   9 2410.91 273.033   1
  -2 -12   9 2674.69 278.170   1
   2 -12  -9 1512.57 325.575  -1
   2 -12  -9 2809.52 283.574   1
  -2  12  -9 2216.69 244.569  -1
  -2  12  -9 2696.09 278.330   1
   2 -12  10  13799. 629.213  -1
   2 -12  10  13130. 642.589   1
  -2  12  10  13087. 636.703   1
   2  12 -10  13526. 640.449   1
   2  12 -10  13023. 598.180   1
  -2 -12 -10  11643. 579.454   1
   2  12  10  12921. 615.837   1
  -2 -12  10  13638. 621.187   1
   2 -12 -10  10856. 616.372   1
   2 -12 -10  13574. 618.512   1
  -2  12 -10  13253. 611.556   1
  -2  12 -10  12707. 616.372   1
   2 -12  11 3349.92 318.780   1
  -2  12  11 2932.58 307.223   1
   2  12 -11 2639.91 288.978   1
   2  12 -11 3568.21 288.550   1
  -2 -12 -11 2202.24 309.202   1
  -2 -12 -11 3134.83 291.492   1
   2  12  11 3496.52 324.719   1
  -2 -12  11 3273.94 310.861   1
   2 -12 -11 3413.05 342.803   1
   2 -12 -11 3271.26 293.472   1
  -2  12 -11 3087.21 305.029   1
  -2  12 -11 2871.59 279.293   1
   2 -12  12 2139.64 304.441   1
  -2  12  12 2200.64 274.906   1
   2  12 -12 2684.86 269.074   1
   2  12 -12 2321.02 325.682   1
  -2 -12 -12 1915.46 279.989   1
  -2 -12 -12 2157.84 250.722   1
   2  12  12 2032.10 273.247   1
  -2 -12  12 1865.70 280.631   1
   2 -12 -12 1994.11 277.046   1
   2 -12 -12 2338.15 260.727   1
  -2  12 -12 2547.35 277.046   1
  -2  12 -12 2253.61 253.772   1
   2 -12  13  -10.93 162.600   1
   2 -12  13   22.42 131.461   1
  -2  12  13  123.97 134.029   1
   2  12 -13  250.88 134.029   1
  -2 -12 -13  195.08 145.372   1
  -2 -12 -13  253.29 167.309   1
   2  12  13  182.61 166.774   1
   2 -12 -13  251.90 149.278   1
   2 -12 -13  290.53 155.163   1
  -2  12 -13   -6.43 123.488   1
  -2  12 -13    1.55 116.158  -1
   2 -12  14 4105.93 346.602   1
   2  12 -14 3872.12 334.029   1
   2  12 -14 4660.24 376.779   1
  -2 -12 -14 3901.55 357.678   1
  -2 -12 -14 4223.65 345.479   1
   2  12  14 4154.09 386.730   1
  -2 -12  14 3600.85 350.722   1
   2 -12 -14 3705.72 351.364   1
  -2  12 -14 3464.95 324.291  -1
  -2  12 -14 3824.50 324.879   1
   2 -12  15  163.72 175.227   1
  -2  12  15  442.91 210.059   1
   2  12 -15  135.42 136.704   1
   2  12 -15  299.09 143.820   1
  -2 -12 -15  121.19 151.899   1
  -2 -12  15  215.03 175.495   1
   2 -12 -15  198.23 143.874   1
   2 -12 -15  322.53 173.355   1
  -2  12 -15  196.68 136.811   1
  -2  12 -15  107.60 121.241   1
   2 -12  16 3975.92 351.150   1
  -2  12  16 4351.52 392.723   1
   2  12 -16 4263.77 360.085   1
   2  12 -16 3827.71 313.162   1
  -2 -12 -16 3699.30 362.118   1
  -2 -12 -16 4433.92 353.130   1
   2  12  16 4360.08 397.003   1
  -2 -12  16 4419.47 350.347   1
   2 -12 -16 3470.30 309.416   1
  -2  12 -16 4834.67 355.216   1
  -2  12 -16 3887.64 333.815   1
   2 -12  17  505.78 195.345   1
  -2  12  17  524.72 222.311   1
   2  12 -17  458.80 151.043   1
  -2 -12 -17  613.16 172.605   1
   2  12  17  576.24 196.415   1
  -2 -12  17  810.59 202.782   1
   2 -12 -17  331.73 158.320   1
  -2  12 -17  285.07 150.294   1
  -2  12 -17  327.45 153.718   1
   2 -12  18 7051.89 472.819   1
   2  12 -18 7613.69 453.451   1
   2  12 -18 7062.59 450.829   1
   2  12  18 7881.21 495.398   1
  -2 -12  18 6607.81 432.156   1
  -2  12 -18 7271.26 460.941   1
  -2  12 -18 7169.60 457.891   1
   2  12 -19  169.02 150.241   1
   2  12 -19  282.72 148.635   1
  -2 -12 -19  -51.72 150.294   1
   2  12  19  333.92 185.554   1
  -2 -12  19 -160.46 161.905   1
   2  13   0 6072.76 390.583   1
  -2 -13   0 5207.06 358.855   1
  -2  13   0 5869.44 401.819   1
  -2  13   0 5949.70 401.819   1
   2 -13   1  183.31 146.442   1
  -2  13   1   91.81 122.525   1
  -2  13   1  182.08 133.333   1
   2  13  -1  123.49 138.149  -1
   2  13  -1  491.49 151.578   1
  -2 -13  -1  507.33 161.102   1
   2  13   1  751.74 176.672  -1
  -2 -13   1  481.91 152.220   1
   2 -13  -1  154.68 142.643   1
  -2  13  -1  113.91 133.975   1
  -2  13  -1  202.84 129.106   1
   2 -13   2 2139.64 253.451   1
  -2  13   2 1952.91 248.796   1
   2  13  -2 1831.46 240.824   1
   2  13  -2 1482.61 232.370   1
  -2 -13  -2 2089.89 240.021   1
   2  13   2 2195.82 252.006   1
  -2 -13   2 1293.20 215.784   1
   2 -13  -2 2003.21 239.861   1
  -2  13  -2 1985.02 243.178   1
  -2  13  -2 1909.58 232.317   1
   2 -13   3 1437.67 223.702   1
  -2  13   3  966.29 194.542  -1
   2  13  -3 1094.70 201.177  -1
   2  13  -3  899.95 190.958   1
  -2 -13  -3 1515.78 224.986   1
   2  13   3  929.91 185.714   1
  -2 -13   3 1275.01 203.264   1
   2 -13  -3 1011.77 201.391   1
  -2  13  -3  863.56 179.454   1
  -2  13  -3 1271.27 200.749   1
   2 -13   4 2209.20 256.394   1
  -2  13   4 2037.99 264.152   1
  -2  13   4 1181.38 213.322   1
   2  13  -4 1901.01 256.180   1
   2  13  -4 2065.81 249.652   1
  -2 -13  -4 1939.00 245.158   1
   2  13   4 1914.39 246.870   1
  -2 -13   4 1816.48 222.044   1
   2 -13  -4 2448.37 264.045   1
  -2  13  -4 2178.17 258.213   1
  -2  13  -4 2075.97 247.084   1
   2 -13   5  307.49 149.385   1
  -2  13   5  303.21 173.783   1
   2  13  -5  218.14 133.654   1
   2  13  -5  488.55 164.473   1
  -2 -13  -5  195.18 145.318   1
  -2 -13  -5  398.55 155.966   1
   2  13   5  466.51 159.711   1
  -2 -13   5  335.21 161.102   1
   2 -13  -5  296.36 162.226   1
  -2  13  -5  434.14 137.828   1
  -2  13  -5  352.33 145.853   1
   2 -13   6 3370.25 319.850   1
  -2  13   6 2748.53 293.900   1
   2  13  -6 4237.02 330.337  -1
  -2 -13  -6 3368.64 302.568   1
  -2 -13  -6 3140.18 325.307   1
   2  13   6 3289.99 311.557   1
  -2 -13   6 3403.42 307.383   1
   2 -13  -6 3791.33 316.747   1
  -2  13  -6 3024.07 292.670   1
  -2  13  -6 2964.68 293.365   1
   2 -13   7 1388.44 236.650   1
  -2  13   7  990.37 211.557   1
   2  13  -7 1161.05 209.577   1
  -2 -13  -7 1146.07 202.515   1
  -2 -13  -7 1257.89 227.234   1
   2  13   7 1116.64 214.446   1
  -2 -13   7 1035.85 209.524   1
   2 -13  -7  839.49 181.434   1
  -2  13  -7  898.34 191.386   1
  -2  13  -7  856.07 189.138   1
   2 -13   8 2204.39 275.120   1
  -2  13   8 1867.31 256.126   1
   2  13  -8 2289.99 262.654   1
  -2 -13  -8 2058.85 257.143   1
  -2 -13  -8 1752.81 257.250   1
   2  13   8 1921.88 254.681   1
  -2 -13   8 1685.93 251.846  -1
   2 -13  -8 1955.05 271.482   1
   2 -13  -8 1967.36 258.480   1
  -2  13  -8 2167.47 259.711   1
  -2  13  -8 2272.87 257.624   1
   2 -13   9  528.36 194.007   1
   2  13  -9  462.92 173.087   1
   2  13  -9  552.70 156.554   1
  -2 -13  -9  232.21 152.274   1
  -2 -13  -9  223.17 171.375   1
   2  13   9  190.58 160.835   1
  -2 -13   9  489.78 174.532   1
   2 -13  -9  259.50 175.762   1
  -2  13  -9  319.26 144.034   1
  -2  13  -9  580.52 175.548   1
   2 -13  10 5494.91 395.559   1
  -2  13  10 4763.50 390.048   1
   2  13 -10 4902.62 371.268   1
   2  13 -10 4697.69 359.871   1
  -2 -13 -10 4257.89 376.297   1
  -2 -13  10 4348.31 355.323   1
   2 -13 -10 4669.34 362.332   1
   2 -13 -10 4669.34 392.402   1
  -2  13 -10 4180.84 350.668  -1
  -2  13 -10 4816.47 373.675   1
   2 -13  11 1114.50 218.940   1
  -2  13  11  932.05 205.457   1
   2  13 -11  938.47 196.254   1
   2  13 -11 1023.01 205.618   1
  -2 -13 -11  699.30 214.767   1
  -2 -13 -11 1084.00 204.869   1
   2  13  11 1006.95 207.223   1
  -2 -13  11 1224.18 230.390   1
   2 -13 -11  739.97 237.399   1
   2 -13 -11 1051.90 210.701   1
  -2  13 -11 1290.53 220.974   1
  -2  13 -11  925.09 200.428   1
   2 -13  12  408.83 194.863   1
  -2  13  12  238.20 170.465   1
   2  13 -12  587.48 168.753   1
   2  13 -12  453.61 171.589   1
  -2 -13 -12  512.04 156.768   1
   2  13  12  330.93 208.454   1
  -2 -13  12  709.47 206.420   1
   2 -13 -12  389.30 146.709   1
  -2  13 -12  637.77 177.849   1
  -2  13 -12  604.60 169.235   1
   2 -13  13  453.02 186.731   1
  -2  13  13  192.83 162.440  -1
  -2 -13 -13  410.33 157.999   1
   2  13  13   61.10 171.856   1
  -2 -13  13  319.69 170.572   1
   2 -13 -13  233.87 147.886   1
  -2  13 -13  116.85 136.383   1
  -2  13 -13  232.69 142.857   1
   2 -13  14  651.68 205.778  -1
  -2  13  14  573.03 219.689   1
   2  13 -14  898.88 182.397   1
   2  13 -14  585.34 157.089   1
  -2 -13 -14  474.64 152.327   1
   2  13  14  830.39 218.940   1
  -2 -13  14  758.16 189.620   1
   2 -13 -14  682.18 180.096   1
  -2  13 -14  792.40 179.347   1
   2 -13  15  511.77 180.417   1
   2  13 -15  518.08 178.919   1
   2  13 -15  607.28 163.510   1
  -2 -13 -15  586.41 163.403   1
   2  13  15  581.06 214.393   1
  -2 -13  15  935.26 205.939   1
  -2  13 -15  405.72 160.835   1
   2 -13  16 1810.06 251.525   1
   2  13 -16 1599.25 247.405  -1
  -2  13 -16 1568.75 262.386   1
  -2  13 -16 1739.43 239.433   1
   2  13 -17   90.74 162.707   1
   2  13 -17  144.57 135.099   1
  -2 -13  17  159.76 177.046  -1
  -2  13 -17   97.59 146.335   1
  -2  13 -17  193.69 173.622   1
   2  14   0 3873.73 321.187   1
   2 -14   0 2953.98 335.687   1
  -2  14   0 4199.57 378.972   1
  -2  14   0 3872.66 330.283   1
   2 -14   1  733.55 180.096   1
  -2  14   1  462.39 162.440   1
   2  14  -1  851.26 181.220   1
  -2 -14  -1  683.25 197.057   1
   2  14   1  857.68 183.039   1
   2  14   1  547.89 195.291   1
  -2  14  -1  502.25 171.696   1
  -2  14  -1  805.78 186.517   1
   2 -14   2 7105.40 434.724   1
  -2  14   2 6211.87 482.932   1
  -2  14   2 7303.36 437.827   1
   2  14  -2 6655.96 420.973   1
  -2 -14  -2 7292.66 431.032   1
   2  14   2 6217.22 429.267   1
   2  14   2 7180.30 420.438   1
   2 -14  -2 7244.51 477.849  -1
  -2  14  -2 8469.76 489.192   1
  -2  14  -2 7100.05 437.078   1
   2 -14   3  511.98 192.830   1
  -2  14   3  548.42 176.779  -1
  -2  14   3  678.97 156.340   1
   2  14  -3  315.46 146.495   1
  -2 -14  -3  482.50 164.312  -1
   2  14   3  335.90 147.672   1
   2 -14  -3  114.55 162.814   1
  -2  14  -3  512.41 155.805   1
  -2  14  -3  460.94 168.646   1
   2 -14   4 5337.07 394.221   1
  -2  14   4 5949.70 389.780   1
  -2  14   4 5037.98 394.917   1
   2  14  -4 5687.53 370.626   1
  -2 -14  -4 5105.40 365.222   1
   2  14   4 4785.98 364.366   1
   2 -14  -4 4629.21 353.611   1
  -2  14  -4 4098.44 336.543   1
  -2  14  -4 5436.06 396.094   1
   2 -14   5  157.95 168.058   1
  -2  14   5  -58.48 123.756   1
   2  14  -5    6.99 122.525   1
  -2 -14  -5   76.78 142.696   1
   2  14   5  214.12 135.955   1
   2 -14  -5  132.21 130.711   1
  -2  14  -5  245.80 140.610   1
  -2  14  -5  -56.13 125.361   1
   2 -14   6 6029.96 428.303   1
  -2  14   6 5837.34 420.224   1
   2  14  -6 5960.40 394.061   1
  -2 -14  -6 5596.57 379.079   1
   2  14   6 6634.56 420.920   1
   2 -14  -6 5228.99 379.133  -1
  -2  14  -6 5799.89 386.356   1
  -2  14  -6 6024.61 408.132   1
   2 -14   7 1235.42 246.495   1
  -2  14   7  899.41 196.094   1
   2  14  -7  965.22 185.875   1
   2  14  -7  722.85 207.009   1
  -2 -14  -7  966.83 196.040   1
   2  14   7  986.62 196.790   1
  -2 -14   7  534.24 230.872   1
   2 -14  -7  652.75 185.447  -1
  -2  14  -7  822.90 188.122   1
  -2  14  -7  638.31 181.541   1
   2 -14   8 8352.05 487.319   1
  -2  14   8 7051.89 459.550   1
   2  14  -8 6693.41 430.069   1
   2  14  -8 7067.94 463.349   1
  -2 -14  -8 6955.58 435.313   1
   2  14   8 8475.11 483.467   1
  -2 -14   8 7613.69 470.198   1
   2 -14  -8 6993.04 435.848   1
  -2  14  -8 7025.14 444.087   1
  -2  14  -8 8100.58 482.343   1
[truncated: 2,287,988 more chars]
