# Supplementary material for: Rational Design of Palladium(II) Indenyl and Allyl Complexes Bearing Phosphine and Isocyanide Ancillary Ligands with Promising Antitumor Activity
Source: Molecules. 2024 Jan 10;29(2):345. doi: 10.3390/molecules29020345 (PMC10819880; doi:10.3390/molecules29020345)
Supplement: Supplementary file 1 [file molecules-29-00345-s001.zip › CIF/EB47RT.cif]

data_EB47RT

_publ_section_title
;
Pd-Indenyl complexes bearing isocyanide and phosphinic ligands
;
 
_publ_contact_author_name        'Nicola Demitri'
_publ_contact_author_address     
;
Elettra-Sincrotrone Trieste, S.S. 14 Km 163.5 in Area Science Park, 
34149 Basovizza - Trieste, Italy.
;
_publ_contact_author_email       nicola.demitri@elettra.eu
_publ_contact_author_phone       '+39 040 375 8861'
loop_
_publ_author_name
_publ_author_address
'Demitri, Nicola'
;
Elettra-Sincrotrone Trieste, S.S. 14 Km 163.5 in Area Science Park, 
34149 Basovizza - Trieste, Italy.
;
'Bortolamiol, Enrica'
;
Dipartimento di Scienze Molecolari e Nanosistemi, Universita' Ca' Foscari,
Campus Scientifico Via Torino 155, 30174 Venezia-Mestre, Italy.
;
'Visentin, Fabiano'
;
Dipartimento di Scienze Molecolari e Nanosistemi, Universita' Ca' Foscari,
Campus Scientifico Via Torino 155, 30174 Venezia-Mestre, Italy.
;

_publ_section_abstract
;
The structure of EB48RT, [PdC~32~H~28~Cl~3~NP](ClO~4~), at 298 K has
monoclinic (<i>P</i>2~1~<i>/n</i>) symmetry.
;
_publ_contact_letter 
;
Please consider this CIF for publication. I certify that this contibution is the
original work of those listed as authors; that it has not been published
before (in any language or medium) and is not being considered for publication
elsewhere; that all authors concur with and are aware of the submission; that
all workers involved in the study are listed as authors or given proper credit
in the acknowledgements; that I have obtained permission for and acknowledged
the source of any excerpts from other copyright works; and that to the best of
my knowledge the paper contains no statements which are libellous, unlawful or
in any way actionable. All coauthors have made significant scientific
contributions to the work reported, including the ideas and their execution,
and share responsibility and accountability for the results.
;

_audit_creation_method            'SHELXL-2018/3'
_shelx_SHELXL_version_number      '2018/3'
_chemical_name_systematic         ?
_chemical_name_common             ?
_chemical_melting_point           ?
_chemical_formula_moiety
 'C32 H28 Cl3 N P Pd, Cl O4'
_chemical_formula_sum
 'C32 H28 Cl4 N O4 P Pd'
_chemical_formula_weight          769.72

loop_
 _atom_type_symbol
 _atom_type_description
 _atom_type_scat_dispersion_real
 _atom_type_scat_dispersion_imag
 _atom_type_scat_source
 'C'  'C'   0.0020   0.0012
 'International Tables Vol C Tables 4.2.6.8 and 6.1.1.4'
 'N'  'N'   0.0042   0.0025
 'International Tables Vol C Tables 4.2.6.8 and 6.1.1.4'
 'O'  'O'   0.0077   0.0045
 'International Tables Vol C Tables 4.2.6.8 and 6.1.1.4'
 'Cl'  'Cl'   0.1198   0.1216
 'International Tables Vol C Tables 4.2.6.8 and 6.1.1.4'
 'Pd'  'Pd'  -1.3766   0.7904
 'International Tables Vol C Tables 4.2.6.8 and 6.1.1.4'
 'P'  'P'   0.0809   0.0720
 'International Tables Vol C Tables 4.2.6.8 and 6.1.1.4'
 'H'  'H'   0.0000   0.0000
 'International Tables Vol C Tables 4.2.6.8 and 6.1.1.4'
 
_space_group_crystal_system       monoclinic
_space_group_IT_number            14
_space_group_name_H-M_alt         'P 21/n'
_space_group_name_Hall            '-P 2yn'
 
_shelx_space_group_comment
;
The symmetry employed for this shelxl refinement is uniquely defined
by the following loop, which should always be used as a source of
symmetry information in preference to the above space-group names.
They are only intended as comments.
;
 
loop_
 _space_group_symop_operation_xyz
 'x, y, z'
 '-x+1/2, y+1/2, -z+1/2'
 '-x, -y, -z'
 'x-1/2, -y-1/2, z-1/2'
 
_cell_length_a                    10.170(2)
_cell_length_b                    18.904(4)
_cell_length_c                    17.274(3)
_cell_angle_alpha                 90
_cell_angle_beta                  90.09(3)
_cell_angle_gamma                 90
_cell_volume                      3321.0(11)
_cell_formula_units_Z             4
_cell_measurement_temperature     298(2)
_cell_measurement_reflns_used     17279
_cell_measurement_theta_min       1.393
_cell_measurement_theta_max       31.096
 
_exptl_crystal_description        'Thick blocks'
_exptl_crystal_colour             'Orange'
_exptl_crystal_density_meas       ?
_exptl_crystal_density_method     ?
_exptl_crystal_density_diffrn     1.539          
_exptl_crystal_F_000              1552
_exptl_transmission_factor_min    ?
_exptl_transmission_factor_max    ?
_exptl_crystal_size_max           0.100
_exptl_crystal_size_mid           0.050
_exptl_crystal_size_min           0.020
_exptl_absorpt_coefficient_mu     0.656
_shelx_estimated_absorpt_T_min    0.937
_shelx_estimated_absorpt_T_max    0.987
_exptl_absorpt_correction_type    none
_exptl_absorpt_correction_T_min   ?
_exptl_absorpt_correction_T_max   ?
_exptl_absorpt_process_details    ?
_exptl_absorpt_special_details    ?
_diffrn_ambient_temperature       298(2)
_diffrn_radiation_wavelength      0.620

_diffrn_measurement_method       'Rotating crystal'
_diffrn_radiation_type           Synchrotron
_diffrn_source                   'Elettra Synchrotron - XRD2 BL'
_diffrn_measurement_device_type  
;
'Arinax MD2s Goniometer, Pilatus 6M detector'
;

_diffrn_detector_area_resol_mean  ?
_diffrn_reflns_number             78135
_diffrn_reflns_av_unetI/netI      0.0341
_diffrn_reflns_av_R_equivalents   0.0511
_diffrn_reflns_limit_h_min        -16
_diffrn_reflns_limit_h_max        16
_diffrn_reflns_limit_k_min        -31
_diffrn_reflns_limit_k_max        31
_diffrn_reflns_limit_l_min        -26
_diffrn_reflns_limit_l_max        26
_diffrn_reflns_theta_min          1.393
_diffrn_reflns_theta_max          31.096
_diffrn_reflns_theta_full         21.835
_diffrn_measured_fraction_theta_max   0.899
_diffrn_measured_fraction_theta_full  0.996
_diffrn_reflns_Laue_measured_fraction_max    0.899
_diffrn_reflns_Laue_measured_fraction_full   0.996
_diffrn_reflns_point_group_measured_fraction_max   0.899
_diffrn_reflns_point_group_measured_fraction_full  0.996
_reflns_number_total              14452
_reflns_number_gt                 8661
_reflns_threshold_expression      'I > 2\s(I)'
_reflns_Friedel_coverage          0.000
_reflns_Friedel_fraction_max      .
_reflns_Friedel_fraction_full     .
 
_reflns_special_details
;
 Reflections were merged by SHELXL according to the crystal
 class for the calculation of statistics and refinement.
 
 _reflns_Friedel_fraction is defined as the number of unique
 Friedel pairs measured divided by the number that would be
 possible theoretically, ignoring centric projections and
 systematic absences.
;

_diffrn_standards_number 0
_diffrn_standards_interval_count 0
_diffrn_standards_decay_% 0
 
_computing_data_collection       'Elettra XRD2 Data Collection SW'
_computing_cell_refinement       'XDS (Kabsch, 2010)'
_computing_data_reduction        'XDS (Kabsch, 2010)'
_computing_structure_solution    'SHELXT (Sheldrick, 2015)'
_computing_structure_refinement 'SHELXL-2018/3 (Sheldrick, 2015)'
_computing_molecular_graphics    'Ortep3 for Windows - Coot'
_computing_publication_material  'enCIFer - publCIF'
 
_refine_special_details
;
Hydrogen atoms were included at calculated positions with isotropic 
Ufactors=1.2Ueq and Ufactors=1.5Ueq for methyl groups. Anisotropic thermal
motion modeling has been applied to all atoms with occupancies greater than
50%. Geometric restrains (SAME) have been used for disordered fragments. 
;

_refine_ls_structure_factor_coef  Fsqd
_refine_ls_matrix_type            full
_refine_ls_weighting_scheme       calc
_refine_ls_weighting_details
'w=1/[\s^2^(Fo^2^)+(0.1175P)^2^+0.4200P] where P=(Fo^2^+2Fc^2^)/3'
_atom_sites_solution_primary      direct
_atom_sites_solution_secondary    difmap
_atom_sites_solution_hydrogens    geom
_refine_ls_hydrogen_treatment     constr
_refine_ls_extinction_method      none
_refine_ls_extinction_coef        .
_refine_ls_number_reflns          14452
_refine_ls_number_parameters      404
_refine_ls_number_restraints      6
_refine_ls_R_factor_all           0.0901
_refine_ls_R_factor_gt            0.0591
_refine_ls_wR_factor_ref          0.2077
_refine_ls_wR_factor_gt           0.1746
_refine_ls_goodness_of_fit_ref    1.031
_refine_ls_restrained_S_all       1.031
_refine_ls_shift/su_max           0.005
_refine_ls_shift/su_mean          0.000
 
loop_
 _atom_site_label
 _atom_site_type_symbol
 _atom_site_fract_x
 _atom_site_fract_y
 _atom_site_fract_z
 _atom_site_U_iso_or_equiv
 _atom_site_adp_type
 _atom_site_occupancy
 _atom_site_site_symmetry_order  
 _atom_site_calc_flag
 _atom_site_refinement_flags_posn
 _atom_site_refinement_flags_adp
 _atom_site_refinement_flags_occupancy
 _atom_site_disorder_assembly
 _atom_site_disorder_group
Cl_5 Cl 0.11400(11) 0.18359(6) 0.85024(5) 0.0842(2) Uani 1 1 d . . . . .
O1_5 O 0.2327(7) 0.1607(8) 0.8361(6) 0.334(8) Uani 1 1 d . . . . .
O2_5 O 0.0838(12) 0.2086(5) 0.7808(3) 0.308(6) Uani 1 1 d . . . . .
O3_5 O 0.0447(9) 0.1258(4) 0.8704(3) 0.240(4) Uani 1 1 d . . . . .
O4_5 O 0.1268(8) 0.2279(3) 0.9134(3) 0.183(3) Uani 1 1 d . . . . .
Pd_1 Pd 0.61959(2) 0.26015(2) 0.74928(2) 0.05924(9) Uani 1 1 d . . . . .
ClA_4 Cl 0.28652(13) 0.57854(7) 0.92267(7) 0.1135(4) Uani 1 1 d . . . . .
ClB_4 Cl 0.05183(13) 0.24553(7) 0.47570(6) 0.0973(3) Uani 1 1 d . . . . .
ClC_4 Cl 0.86284(11) 0.50871(10) 0.44180(7) 0.1282(6) Uani 1 1 d . . . . .
C18_4 C 0.6070(4) 0.47251(18) 0.6109(2) 0.0811(9) Uani 1 1 d . . . . .
H18_4 H 0.543139 0.497615 0.637812 0.097 Uiso 1 1 calc R U . . .
C17_4 C 0.6829(4) 0.5059(2) 0.5552(2) 0.0926(11) Uani 1 1 d . . . . .
H17_4 H 0.671674 0.553857 0.545278 0.111 Uiso 1 1 calc R U . . .
C16_4 C 0.7740(3) 0.4680(2) 0.51513(19) 0.0846(11) Uani 1 1 d . . . . .
C15_4 C 0.7978(4) 0.3979(3) 0.5324(2) 0.0879(10) Uani 1 1 d . . . . .
H15_4 H 0.863170 0.372778 0.506675 0.105 Uiso 1 1 calc R U . . .
C14_4 C 0.7216(3) 0.36562(19) 0.58912(19) 0.0752(8) Uani 1 1 d . . . . .
H14_4 H 0.736989 0.318449 0.601455 0.090 Uiso 1 1 calc R U . . .
C13_4 C 0.6275(3) 0.40051(15) 0.62607(14) 0.0604(6) Uani 1 1 d . . . . .
P_4 P 0.51425(7) 0.35216(4) 0.69015(4) 0.05574(15) Uani 1 1 d . . . . .
C7_4 C 0.3799(3) 0.32535(14) 0.62732(13) 0.0583(5) Uani 1 1 d . . . . .
C8_4 C 0.2615(3) 0.30490(19) 0.65930(15) 0.0712(7) Uani 1 1 d . . . . .
H8_4 H 0.249645 0.307876 0.712570 0.085 Uiso 1 1 calc R U . . .
C9_4 C 0.1600(3) 0.2800(2) 0.61298(18) 0.0747(8) Uani 1 1 d . . . . .
H9_4 H 0.079780 0.267197 0.634653 0.090 Uiso 1 1 calc R U . . .
C10_4 C 0.1799(3) 0.27446(18) 0.53472(17) 0.0675(7) Uani 1 1 d . . . . .
C11_4 C 0.2973(3) 0.29235(18) 0.50149(15) 0.0704(7) Uani 1 1 d . . . . .
H11_4 H 0.309380 0.287185 0.448434 0.084 Uiso 1 1 calc R U . . .
C12_4 C 0.3982(3) 0.31824(16) 0.54758(14) 0.0640(6) Uani 1 1 d . . . . .
H12_4 H 0.478109 0.330868 0.525391 0.077 Uiso 1 1 calc R U . . .
C1_4 C 0.4426(3) 0.41523(14) 0.75688(14) 0.0582(5) Uani 1 1 d . . . . .
C2_4 C 0.4737(3) 0.41192(18) 0.83522(16) 0.0693(7) Uani 1 1 d . . . . .
H2_4 H 0.527975 0.376053 0.853639 0.083 Uiso 1 1 calc R U . . .
C3_4 C 0.4236(4) 0.4624(2) 0.88624(17) 0.0783(8) Uani 1 1 d . . . . .
H3_4 H 0.442947 0.459821 0.938793 0.094 Uiso 1 1 calc R U . . .
C4_4 C 0.3465(3) 0.51524(18) 0.85882(19) 0.0731(7) Uani 1 1 d . . . . .
C5_4 C 0.3117(3) 0.51945(18) 0.7822(2) 0.0741(7) Uani 1 1 d . . . . .
H5_4 H 0.256941 0.555416 0.764598 0.089 Uiso 1 1 calc R U . . .
C6_4 C 0.3600(3) 0.46893(17) 0.73170(17) 0.0669(6) Uani 1 1 d . . . . .
H6_4 H 0.336617 0.471053 0.679685 0.080 Uiso 1 1 calc R U . . .
C4_3 C 0.6130(4) 0.16043(19) 0.57950(18) 0.0750(8) Uani 1 1 d . . . . .
H4_3 H 0.539409 0.170002 0.549199 0.090 Uiso 1 1 calc R U . . .
C5_3 C 0.7336(4) 0.1479(2) 0.5459(2) 0.0888(10) Uani 1 1 d . . . . .
H5_3 H 0.741500 0.149022 0.492237 0.107 Uiso 1 1 calc R U . . .
C6_3 C 0.8420(4) 0.1338(2) 0.5907(3) 0.0935(11) Uani 1 1 d . . . . .
H6_3 H 0.921473 0.124411 0.566136 0.112 Uiso 1 1 calc R U . . .
C9_3 C 0.6037(3) 0.15841(15) 0.65987(16) 0.0631(6) Uani 1 1 d . . . . .
C3_3 C 0.4952(3) 0.17157(16) 0.71351(19) 0.0693(7) Uani 1 1 d . . . . .
H3_3 H 0.411429 0.187273 0.700265 0.083 Uiso 1 1 calc R U . . .
C8_3 C 0.7178(3) 0.14520(16) 0.70474(17) 0.0667(6) Uani 1 1 d . . . . .
C7_3 C 0.8383(4) 0.1330(2) 0.6701(2) 0.0826(9) Uani 1 1 d . . . . .
H7_3 H 0.913519 0.124645 0.699347 0.099 Uiso 1 1 calc R U . . .
C1_3 C 0.6774(4) 0.14994(16) 0.78664(17) 0.0777(9) Uani 1 1 d . . . . .
H1_3 H 0.733558 0.149013 0.829165 0.093 Uiso 1 1 calc R U . . .
C2_3 C 0.5407(4) 0.15605(17) 0.78947(19) 0.0793(9) Uani 1 1 d . . . . .
H2_3 H 0.488569 0.150884 0.833311 0.095 Uiso 1 1 calc R U . . .
N_2 N 0.8366(3) 0.36461(13) 0.80589(15) 0.0691(6) Uani 1 1 d . . . . .
C_2 C 0.7592(3) 0.32307(15) 0.78898(17) 0.0664(6) Uani 1 1 d . . . . .
C1A_2 C 0.9292(4) 0.42038(18) 0.8227(2) 0.0762(8) Uani 0.824(9) 1 d D . P A 1
C2A_2 C 0.9542(8) 0.4624(4) 0.7485(4) 0.136(3) Uani 0.824(9) 1 d D . P A 1
H2A_2 H 0.996993 0.432690 0.711261 0.204 Uiso 0.824(9) 1 calc R U P A 1
H2B_2 H 1.009244 0.502332 0.760013 0.204 Uiso 0.824(9) 1 calc R U P A 1
H2C_2 H 0.871903 0.478694 0.727807 0.204 Uiso 0.824(9) 1 calc R U P A 1
C3A_2 C 0.8721(12) 0.4654(5) 0.8840(6) 0.191(6) Uani 0.824(9) 1 d D . P A 1
H3A_2 H 0.792606 0.486870 0.865311 0.287 Uiso 0.824(9) 1 calc R U P A 1
H3B_2 H 0.933861 0.501680 0.897962 0.287 Uiso 0.824(9) 1 calc R U P A 1
H3C_2 H 0.852795 0.436970 0.928601 0.287 Uiso 0.824(9) 1 calc R U P A 1
C4A_2 C 1.0603(6) 0.3861(4) 0.8476(5) 0.136(3) Uani 0.824(9) 1 d D . P A 1
H4A_2 H 1.043413 0.349951 0.885278 0.204 Uiso 0.824(9) 1 calc R U P A 1
H4B_2 H 1.116554 0.421547 0.869765 0.204 Uiso 0.824(9) 1 calc R U P A 1
H4C_2 H 1.102395 0.365623 0.803260 0.204 Uiso 0.824(9) 1 calc R U P A 1
C1B_2 C 0.9292(4) 0.42038(18) 0.8227(2) 0.0762(8) Uani 0.176(9) 1 d D . P A 2
C2B_2 C 1.028(3) 0.3979(19) 0.7613(13) 0.126(11) Uiso 0.176(9) 1 d D . P A 2
H2D_2 H 1.102126 0.429438 0.762212 0.189 Uiso 0.176(9) 1 calc R U P A 2
H2E_2 H 1.057501 0.350557 0.771871 0.189 Uiso 0.176(9) 1 calc R U P A 2
H2F_2 H 0.987372 0.399408 0.711195 0.189 Uiso 0.176(9) 1 calc R U P A 2
C3B_2 C 0.865(5) 0.4886(16) 0.813(2) 0.20(2) Uiso 0.176(9) 1 d D . P A 2
H3D_2 H 0.926693 0.525740 0.823672 0.295 Uiso 0.176(9) 1 calc R U P A 2
H3E_2 H 0.834900 0.492980 0.760101 0.295 Uiso 0.176(9) 1 calc R U P A 2
H3F_2 H 0.791743 0.491978 0.847177 0.295 Uiso 0.176(9) 1 calc R U P A 2
C4B_2 C 0.982(3) 0.4020(16) 0.9031(8) 0.102(8) Uiso 0.176(9) 1 d D . P A 2
H4D_2 H 1.044901 0.436929 0.918789 0.153 Uiso 0.176(9) 1 calc R U P A 2
H4E_2 H 0.910395 0.401098 0.939340 0.153 Uiso 0.176(9) 1 calc R U P A 2
H4F_2 H 1.023132 0.356344 0.901605 0.153 Uiso 0.176(9) 1 calc R U P A 2
 
loop_
 _atom_site_aniso_label
 _atom_site_aniso_U_11
 _atom_site_aniso_U_22
 _atom_site_aniso_U_33
 _atom_site_aniso_U_23
 _atom_site_aniso_U_13
 _atom_site_aniso_U_12
Cl_5 0.1045(6) 0.0815(5) 0.0667(4) -0.0049(4) 0.0116(4) -0.0040(5)
O1_5 0.134(5) 0.53(2) 0.335(11) -0.163(13) 0.010(6) 0.019(8)
O2_5 0.520(16) 0.286(10) 0.117(4) 0.083(5) -0.105(6) -0.234(11)
O3_5 0.395(10) 0.168(5) 0.157(4) -0.033(4) 0.108(5) -0.151(6)
O4_5 0.346(8) 0.106(3) 0.099(3) -0.023(2) 0.004(4) -0.012(4)
Pd_1 0.07773(16) 0.04519(11) 0.05479(12) 0.00313(6) -0.00272(9) -0.00312(8)
ClA_4 0.1243(9) 0.1035(8) 0.1128(8) -0.0451(6) 0.0302(7) 0.0021(7)
ClB_4 0.1089(7) 0.1113(8) 0.0717(5) 0.0005(4) -0.0208(5) -0.0319(6)
ClC_4 0.0947(6) 0.1917(15) 0.0983(7) 0.0744(8) -0.0093(5) -0.0435(8)
C18_4 0.091(2) 0.0596(16) 0.093(2) 0.0193(15) 0.0085(17) 0.0003(16)
C17_4 0.102(3) 0.075(2) 0.101(3) 0.0337(19) 0.000(2) -0.015(2)
C16_4 0.0760(18) 0.111(3) 0.0670(16) 0.0333(18) -0.0073(14) -0.0224(19)
C15_4 0.082(2) 0.104(3) 0.077(2) 0.0140(19) 0.0086(16) -0.004(2)
C14_4 0.0823(19) 0.0673(17) 0.0762(18) 0.0102(14) 0.0073(14) 0.0022(15)
C13_4 0.0735(15) 0.0536(12) 0.0540(11) 0.0079(9) -0.0014(10) -0.0105(11)
P_4 0.0695(4) 0.0480(3) 0.0497(3) 0.0029(2) 0.0011(2) -0.0014(3)
C7_4 0.0743(15) 0.0527(12) 0.0479(10) 0.0029(8) -0.0001(9) -0.0024(11)
C8_4 0.0848(18) 0.0793(19) 0.0497(11) -0.0030(12) 0.0079(11) -0.0162(15)
C9_4 0.0806(18) 0.083(2) 0.0610(14) 0.0016(14) 0.0038(13) -0.0182(17)
C10_4 0.0849(18) 0.0618(14) 0.0558(13) 0.0018(11) -0.0086(12) -0.0079(14)
C11_4 0.0909(19) 0.0725(18) 0.0476(11) 0.0030(11) -0.0006(11) -0.0062(15)
C12_4 0.0765(16) 0.0665(15) 0.0491(11) 0.0055(10) 0.0040(10) -0.0007(13)
C1_4 0.0696(14) 0.0526(12) 0.0523(11) 0.0002(9) 0.0016(9) -0.0036(11)
C2_4 0.0855(18) 0.0665(16) 0.0560(13) 0.0014(11) -0.0012(12) 0.0014(14)
C3_4 0.099(2) 0.083(2) 0.0530(13) -0.0082(13) 0.0045(13) -0.0055(18)
C4_4 0.0793(18) 0.0619(15) 0.0782(17) -0.0142(13) 0.0174(14) -0.0078(14)
C5_4 0.0783(18) 0.0620(16) 0.0820(18) -0.0018(14) 0.0093(14) 0.0057(14)
C6_4 0.0757(16) 0.0643(16) 0.0607(13) -0.0003(12) -0.0021(11) 0.0065(13)
C4_3 0.093(2) 0.0698(18) 0.0617(14) -0.0037(12) -0.0085(14) 0.0040(16)
C5_3 0.110(3) 0.090(2) 0.0659(17) -0.0012(16) 0.0139(17) 0.002(2)
C6_3 0.092(2) 0.091(3) 0.098(3) -0.005(2) 0.021(2) 0.003(2)
C9_3 0.0789(17) 0.0491(12) 0.0614(13) -0.0045(10) 0.0002(11) -0.0023(12)
C3_3 0.0781(18) 0.0524(13) 0.0774(17) -0.0018(12) 0.0072(13) -0.0094(13)
C8_3 0.0857(18) 0.0500(12) 0.0644(14) 0.0004(10) -0.0070(12) 0.0017(13)
C7_3 0.082(2) 0.073(2) 0.093(2) -0.0088(17) -0.0077(16) 0.0089(17)
C1_3 0.123(3) 0.0511(13) 0.0591(14) 0.0049(11) -0.0110(15) 0.0055(16)
C2_3 0.116(3) 0.0531(14) 0.0685(16) 0.0049(12) 0.0166(16) -0.0106(16)
N_2 0.0790(15) 0.0536(12) 0.0746(14) 0.0020(10) -0.0078(11) 0.0001(11)
C_2 0.0808(17) 0.0505(13) 0.0678(15) 0.0014(10) -0.0107(12) 0.0005(12)
C1A_2 0.086(2) 0.0582(15) 0.0840(19) 0.0000(14) -0.0046(15) -0.0118(15)
C2A_2 0.160(6) 0.122(5) 0.126(5) 0.054(4) -0.038(4) -0.066(5)
C3A_2 0.266(12) 0.121(6) 0.188(8) -0.090(6) 0.088(9) -0.066(7)
C4A_2 0.091(4) 0.122(5) 0.196(8) 0.055(5) -0.052(4) -0.033(4)
C1B_2 0.086(2) 0.0582(15) 0.0840(19) 0.0000(14) -0.0046(15) -0.0118(15)
 
_geom_special_details
;
 All esds (except the esd in the dihedral angle between two l.s. planes)
 are estimated using the full covariance matrix.  The cell esds are taken
 into account individually in the estimation of esds in distances, angles
 and torsion angles; correlations between esds in cell parameters are only
 used when they are defined by crystal symmetry.  An approximate (isotropic)
 treatment of cell esds is used for estimating esds involving l.s. planes.
;
 
loop_
 _geom_bond_atom_site_label_1
 _geom_bond_atom_site_label_2
 _geom_bond_distance
 _geom_bond_site_symmetry_2
 _geom_bond_publ_flag
Cl_5 O1_5 1.305(7) . ?
Cl_5 O2_5 1.326(6) . ?
Cl_5 O3_5 1.347(5) . ?
Cl_5 O4_5 1.382(4) . ?
Pd_1 C_2 1.975(3) . ?
Pd_1 C3_3 2.187(3) . ?
Pd_1 C2_3 2.236(3) . ?
Pd_1 C1_3 2.259(3) . ?
Pd_1 P_4 2.2831(8) . ?
Pd_1 C9_3 2.472(3) . ?
Pd_1 C8_3 2.513(3) . ?
ClA_4 C4_4 1.739(3) . ?
ClB_4 C10_4 1.741(3) . ?
ClC_4 C16_4 1.736(3) . ?
C18_4 C17_4 1.386(5) . ?
C18_4 C13_4 1.402(4) . ?
C18_4 H18_4 0.9300 . ?
C17_4 C16_4 1.360(6) . ?
C17_4 H17_4 0.9300 . ?
C16_4 C15_4 1.381(6) . ?
C15_4 C14_4 1.391(5) . ?
C15_4 H15_4 0.9300 . ?
C14_4 C13_4 1.327(4) . ?
C14_4 H14_4 0.9300 . ?
C13_4 P_4 1.842(3) . ?
P_4 C1_4 1.812(3) . ?
P_4 C7_4 1.816(3) . ?
C7_4 C8_4 1.380(4) . ?
C7_4 C12_4 1.397(3) . ?
C8_4 C9_4 1.388(4) . ?
C8_4 H8_4 0.9300 . ?
C9_4 C10_4 1.371(4) . ?
C9_4 H9_4 0.9300 . ?
C10_4 C11_4 1.368(5) . ?
C11_4 C12_4 1.387(4) . ?
C11_4 H11_4 0.9300 . ?
C12_4 H12_4 0.9300 . ?
C1_4 C6_4 1.387(4) . ?
C1_4 C2_4 1.391(4) . ?
C2_4 C3_4 1.397(4) . ?
C2_4 H2_4 0.9300 . ?
C3_4 C4_4 1.354(5) . ?
C3_4 H3_4 0.9300 . ?
C4_4 C5_4 1.372(5) . ?
C5_4 C6_4 1.384(4) . ?
C5_4 H5_4 0.9300 . ?
C6_4 H6_4 0.9300 . ?
C4_3 C5_3 1.379(5) . ?
C4_3 C9_3 1.392(4) . ?
C4_3 H4_3 0.9300 . ?
C5_3 C6_3 1.373(6) . ?
C5_3 H5_3 0.9300 . ?
C6_3 C7_3 1.373(6) . ?
C6_3 H6_3 0.9300 . ?
C9_3 C8_3 1.416(4) . ?
C9_3 C3_3 1.464(4) . ?
C3_3 C2_3 1.421(5) . ?
C3_3 H3_3 0.9300 . ?
C8_3 C7_3 1.384(5) . ?
C8_3 C1_3 1.477(4) . ?
C7_3 H7_3 0.9300 . ?
C1_3 C2_3 1.396(6) . ?
C1_3 H1_3 0.9300 . ?
C2_3 H2_3 0.9300 . ?
N_2 C_2 1.149(4) . ?
N_2 C1B_2 1.443(4) . ?
N_2 C1A_2 1.443(4) . ?
C1A_2 C3A_2 1.479(7) . ?
C1A_2 C2A_2 1.529(6) . ?
C1A_2 C4A_2 1.542(7) . ?
C2A_2 H2A_2 0.9600 . ?
C2A_2 H2B_2 0.9600 . ?
C2A_2 H2C_2 0.9600 . ?
C3A_2 H3A_2 0.9600 . ?
C3A_2 H3B_2 0.9600 . ?
C3A_2 H3C_2 0.9600 . ?
C4A_2 H4A_2 0.9600 . ?
C4A_2 H4B_2 0.9600 . ?
C4A_2 H4C_2 0.9600 . ?
C1B_2 C3B_2 1.454(12) . ?
C1B_2 C2B_2 1.524(11) . ?
C1B_2 C4B_2 1.528(11) . ?
C2B_2 H2D_2 0.9600 . ?
C2B_2 H2E_2 0.9600 . ?
C2B_2 H2F_2 0.9600 . ?
C3B_2 H3D_2 0.9600 . ?
C3B_2 H3E_2 0.9600 . ?
C3B_2 H3F_2 0.9600 . ?
C4B_2 H4D_2 0.9600 . ?
C4B_2 H4E_2 0.9600 . ?
C4B_2 H4F_2 0.9600 . ?
 
loop_
 _geom_angle_atom_site_label_1
 _geom_angle_atom_site_label_2
 _geom_angle_atom_site_label_3
 _geom_angle
 _geom_angle_site_symmetry_1
 _geom_angle_site_symmetry_3
 _geom_angle_publ_flag
O1_5 Cl_5 O2_5 99.3(7) . . ?
O1_5 Cl_5 O3_5 105.3(8) . . ?
O2_5 Cl_5 O3_5 113.8(5) . . ?
O1_5 Cl_5 O4_5 105.2(6) . . ?
O2_5 Cl_5 O4_5 121.3(5) . . ?
O3_5 Cl_5 O4_5 109.6(3) . . ?
C_2 Pd_1 C3_3 167.08(13) . . ?
C_2 Pd_1 C2_3 132.89(13) . . ?
C3_3 Pd_1 C2_3 37.46(13) . . ?
C_2 Pd_1 C1_3 105.64(13) . . ?
C3_3 Pd_1 C1_3 61.62(13) . . ?
C2_3 Pd_1 C1_3 36.19(14) . . ?
C_2 Pd_1 P_4 91.90(9) . . ?
C3_3 Pd_1 P_4 100.72(10) . . ?
C2_3 Pd_1 P_4 129.86(12) . . ?
C1_3 Pd_1 P_4 162.23(10) . . ?
C_2 Pd_1 C9_3 137.04(12) . . ?
C3_3 Pd_1 C9_3 35.98(11) . . ?
C2_3 Pd_1 C9_3 59.08(11) . . ?
C1_3 Pd_1 C9_3 58.50(11) . . ?
P_4 Pd_1 C9_3 106.45(7) . . ?
C_2 Pd_1 C8_3 109.96(12) . . ?
C3_3 Pd_1 C8_3 58.76(12) . . ?
C2_3 Pd_1 C8_3 58.47(13) . . ?
C1_3 Pd_1 C8_3 35.55(11) . . ?
P_4 Pd_1 C8_3 135.09(7) . . ?
C9_3 Pd_1 C8_3 32.99(10) . . ?
C17_4 C18_4 C13_4 119.3(4) . . ?
C17_4 C18_4 H18_4 120.4 . . ?
C13_4 C18_4 H18_4 120.4 . . ?
C16_4 C17_4 C18_4 119.6(4) . . ?
C16_4 C17_4 H17_4 120.2 . . ?
C18_4 C17_4 H17_4 120.2 . . ?
C17_4 C16_4 C15_4 121.0(3) . . ?
C17_4 C16_4 ClC_4 119.6(3) . . ?
C15_4 C16_4 ClC_4 119.4(3) . . ?
C16_4 C15_4 C14_4 118.4(4) . . ?
C16_4 C15_4 H15_4 120.8 . . ?
C14_4 C15_4 H15_4 120.8 . . ?
C13_4 C14_4 C15_4 121.6(3) . . ?
C13_4 C14_4 H14_4 119.2 . . ?
C15_4 C14_4 H14_4 119.2 . . ?
C14_4 C13_4 C18_4 120.0(3) . . ?
C14_4 C13_4 P_4 119.7(2) . . ?
C18_4 C13_4 P_4 120.1(2) . . ?
C1_4 P_4 C7_4 105.11(13) . . ?
C1_4 P_4 C13_4 107.96(13) . . ?
C7_4 P_4 C13_4 104.49(12) . . ?
C1_4 P_4 Pd_1 113.93(9) . . ?
C7_4 P_4 Pd_1 114.01(9) . . ?
C13_4 P_4 Pd_1 110.70(10) . . ?
C8_4 C7_4 C12_4 119.1(3) . . ?
C8_4 C7_4 P_4 119.66(19) . . ?
C12_4 C7_4 P_4 121.0(2) . . ?
C7_4 C8_4 C9_4 120.8(3) . . ?
C7_4 C8_4 H8_4 119.6 . . ?
C9_4 C8_4 H8_4 119.6 . . ?
C10_4 C9_4 C8_4 118.9(3) . . ?
C10_4 C9_4 H9_4 120.5 . . ?
C8_4 C9_4 H9_4 120.5 . . ?
C11_4 C10_4 C9_4 121.7(3) . . ?
C11_4 C10_4 ClB_4 119.0(2) . . ?
C9_4 C10_4 ClB_4 119.3(3) . . ?
C10_4 C11_4 C12_4 119.5(2) . . ?
C10_4 C11_4 H11_4 120.3 . . ?
C12_4 C11_4 H11_4 120.3 . . ?
C11_4 C12_4 C7_4 120.0(3) . . ?
C11_4 C12_4 H12_4 120.0 . . ?
C7_4 C12_4 H12_4 120.0 . . ?
C6_4 C1_4 C2_4 118.3(3) . . ?
C6_4 C1_4 P_4 121.7(2) . . ?
C2_4 C1_4 P_4 119.9(2) . . ?
C1_4 C2_4 C3_4 120.0(3) . . ?
C1_4 C2_4 H2_4 120.0 . . ?
C3_4 C2_4 H2_4 120.0 . . ?
C4_4 C3_4 C2_4 119.7(3) . . ?
C4_4 C3_4 H3_4 120.2 . . ?
C2_4 C3_4 H3_4 120.2 . . ?
C3_4 C4_4 C5_4 121.9(3) . . ?
C3_4 C4_4 ClA_4 119.3(3) . . ?
C5_4 C4_4 ClA_4 118.8(3) . . ?
C4_4 C5_4 C6_4 118.5(3) . . ?
C4_4 C5_4 H5_4 120.8 . . ?
C6_4 C5_4 H5_4 120.8 . . ?
C5_4 C6_4 C1_4 121.5(3) . . ?
C5_4 C6_4 H6_4 119.2 . . ?
C1_4 C6_4 H6_4 119.2 . . ?
C5_3 C4_3 C9_3 118.5(3) . . ?
C5_3 C4_3 H4_3 120.8 . . ?
C9_3 C4_3 H4_3 120.8 . . ?
C6_3 C5_3 C4_3 120.7(3) . . ?
C6_3 C5_3 H5_3 119.7 . . ?
C4_3 C5_3 H5_3 119.7 . . ?
C5_3 C6_3 C7_3 122.8(4) . . ?
C5_3 C6_3 H6_3 118.6 . . ?
C7_3 C6_3 H6_3 118.6 . . ?
C4_3 C9_3 C8_3 119.6(3) . . ?
C4_3 C9_3 C3_3 132.7(3) . . ?
C8_3 C9_3 C3_3 107.5(3) . . ?
C4_3 C9_3 Pd_1 126.7(2) . . ?
C8_3 C9_3 Pd_1 75.09(16) . . ?
C3_3 C9_3 Pd_1 61.36(15) . . ?
C2_3 C3_3 C9_3 107.7(3) . . ?
C2_3 C3_3 Pd_1 73.14(19) . . ?
C9_3 C3_3 Pd_1 82.66(17) . . ?
C2_3 C3_3 H3_3 126.1 . . ?
C9_3 C3_3 H3_3 126.1 . . ?
Pd_1 C3_3 H3_3 110.7 . . ?
C7_3 C8_3 C9_3 121.2(3) . . ?
C7_3 C8_3 C1_3 132.2(3) . . ?
C9_3 C8_3 C1_3 106.6(3) . . ?
C7_3 C8_3 Pd_1 129.0(2) . . ?
C9_3 C8_3 Pd_1 71.92(16) . . ?
C1_3 C8_3 Pd_1 62.80(16) . . ?
C6_3 C7_3 C8_3 117.2(4) . . ?
C6_3 C7_3 H7_3 121.4 . . ?
C8_3 C7_3 H7_3 121.4 . . ?
C2_3 C1_3 C8_3 108.5(3) . . ?
C2_3 C1_3 Pd_1 71.03(19) . . ?
C8_3 C1_3 Pd_1 81.65(17) . . ?
C2_3 C1_3 H1_3 125.8 . . ?
C8_3 C1_3 H1_3 125.8 . . ?
Pd_1 C1_3 H1_3 113.7 . . ?
C1_3 C2_3 C3_3 107.9(3) . . ?
C1_3 C2_3 Pd_1 72.78(19) . . ?
C3_3 C2_3 Pd_1 69.40(17) . . ?
C1_3 C2_3 H2_3 126.0 . . ?
C3_3 C2_3 H2_3 126.0 . . ?
Pd_1 C2_3 H2_3 123.4 . . ?
C_2 N_2 C1B_2 175.5(3) . . ?
C_2 N_2 C1A_2 175.5(3) . . ?
N_2 C_2 Pd_1 172.6(3) . . ?
N_2 C1A_2 C3A_2 107.9(4) . . ?
N_2 C1A_2 C2A_2 108.7(4) . . ?
C3A_2 C1A_2 C2A_2 111.5(6) . . ?
N_2 C1A_2 C4A_2 108.2(4) . . ?
C3A_2 C1A_2 C4A_2 112.4(7) . . ?
C2A_2 C1A_2 C4A_2 107.9(5) . . ?
C1A_2 C2A_2 H2A_2 109.5 . . ?
C1A_2 C2A_2 H2B_2 109.5 . . ?
H2A_2 C2A_2 H2B_2 109.5 . . ?
C1A_2 C2A_2 H2C_2 109.5 . . ?
H2A_2 C2A_2 H2C_2 109.5 . . ?
H2B_2 C2A_2 H2C_2 109.5 . . ?
C1A_2 C3A_2 H3A_2 109.5 . . ?
C1A_2 C3A_2 H3B_2 109.5 . . ?
H3A_2 C3A_2 H3B_2 109.5 . . ?
C1A_2 C3A_2 H3C_2 109.5 . . ?
H3A_2 C3A_2 H3C_2 109.5 . . ?
H3B_2 C3A_2 H3C_2 109.5 . . ?
C1A_2 C4A_2 H4A_2 109.5 . . ?
C1A_2 C4A_2 H4B_2 109.5 . . ?
H4A_2 C4A_2 H4B_2 109.5 . . ?
C1A_2 C4A_2 H4C_2 109.5 . . ?
H4A_2 C4A_2 H4C_2 109.5 . . ?
H4B_2 C4A_2 H4C_2 109.5 . . ?
N_2 C1B_2 C3B_2 109(2) . . ?
N_2 C1B_2 C2B_2 95.1(14) . . ?
C3B_2 C1B_2 C2B_2 117.4(16) . . ?
N_2 C1B_2 C4B_2 104.1(12) . . ?
C3B_2 C1B_2 C4B_2 117.8(15) . . ?
C2B_2 C1B_2 C4B_2 109.8(12) . . ?
C1B_2 C2B_2 H2D_2 109.5 . . ?
C1B_2 C2B_2 H2E_2 109.5 . . ?
H2D_2 C2B_2 H2E_2 109.5 . . ?
C1B_2 C2B_2 H2F_2 109.5 . . ?
H2D_2 C2B_2 H2F_2 109.5 . . ?
H2E_2 C2B_2 H2F_2 109.5 . . ?
C1B_2 C3B_2 H3D_2 109.5 . . ?
C1B_2 C3B_2 H3E_2 109.5 . . ?
H3D_2 C3B_2 H3E_2 109.5 . . ?
C1B_2 C3B_2 H3F_2 109.5 . . ?
H3D_2 C3B_2 H3F_2 109.5 . . ?
H3E_2 C3B_2 H3F_2 109.5 . . ?
C1B_2 C4B_2 H4D_2 109.5 . . ?
C1B_2 C4B_2 H4E_2 109.5 . . ?
H4D_2 C4B_2 H4E_2 109.5 . . ?
C1B_2 C4B_2 H4F_2 109.5 . . ?
H4D_2 C4B_2 H4F_2 109.5 . . ?
H4E_2 C4B_2 H4F_2 109.5 . . ?
 
loop_
 _geom_torsion_atom_site_label_1
 _geom_torsion_atom_site_label_2
 _geom_torsion_atom_site_label_3
 _geom_torsion_atom_site_label_4
 _geom_torsion
 _geom_torsion_site_symmetry_1
 _geom_torsion_site_symmetry_2
 _geom_torsion_site_symmetry_3
 _geom_torsion_site_symmetry_4
 _geom_torsion_publ_flag
C13_4 C18_4 C17_4 C16_4 1.4(6) . . . . ?
C18_4 C17_4 C16_4 C15_4 -4.1(6) . . . . ?
C18_4 C17_4 C16_4 ClC_4 176.5(3) . . . . ?
C17_4 C16_4 C15_4 C14_4 3.2(6) . . . . ?
ClC_4 C16_4 C15_4 C14_4 -177.3(3) . . . . ?
C16_4 C15_4 C14_4 C13_4 0.3(6) . . . . ?
C15_4 C14_4 C13_4 C18_4 -3.0(5) . . . . ?
C15_4 C14_4 C13_4 P_4 171.2(3) . . . . ?
C17_4 C18_4 C13_4 C14_4 2.1(5) . . . . ?
C17_4 C18_4 C13_4 P_4 -172.0(3) . . . . ?
C14_4 C13_4 P_4 C1_4 159.0(3) . . . . ?
C18_4 C13_4 P_4 C1_4 -26.9(3) . . . . ?
C14_4 C13_4 P_4 C7_4 -89.5(3) . . . . ?
C18_4 C13_4 P_4 C7_4 84.6(3) . . . . ?
C14_4 C13_4 P_4 Pd_1 33.7(3) . . . . ?
C18_4 C13_4 P_4 Pd_1 -152.2(3) . . . . ?
C1_4 P_4 C7_4 C8_4 -48.9(3) . . . . ?
C13_4 P_4 C7_4 C8_4 -162.5(3) . . . . ?
Pd_1 P_4 C7_4 C8_4 76.5(3) . . . . ?
C1_4 P_4 C7_4 C12_4 137.6(2) . . . . ?
C13_4 P_4 C7_4 C12_4 24.0(3) . . . . ?
Pd_1 P_4 C7_4 C12_4 -97.0(2) . . . . ?
C12_4 C7_4 C8_4 C9_4 -2.3(5) . . . . ?
P_4 C7_4 C8_4 C9_4 -175.9(3) . . . . ?
C7_4 C8_4 C9_4 C10_4 1.4(6) . . . . ?
C8_4 C9_4 C10_4 C11_4 0.5(6) . . . . ?
C8_4 C9_4 C10_4 ClB_4 -178.3(3) . . . . ?
C9_4 C10_4 C11_4 C12_4 -1.5(5) . . . . ?
ClB_4 C10_4 C11_4 C12_4 177.3(3) . . . . ?
C10_4 C11_4 C12_4 C7_4 0.5(5) . . . . ?
C8_4 C7_4 C12_4 C11_4 1.4(5) . . . . ?
P_4 C7_4 C12_4 C11_4 174.9(2) . . . . ?
C7_4 P_4 C1_4 C6_4 -45.6(3) . . . . ?
C13_4 P_4 C1_4 C6_4 65.5(3) . . . . ?
Pd_1 P_4 C1_4 C6_4 -171.1(2) . . . . ?
C7_4 P_4 C1_4 C2_4 136.7(2) . . . . ?
C13_4 P_4 C1_4 C2_4 -112.2(2) . . . . ?
Pd_1 P_4 C1_4 C2_4 11.2(3) . . . . ?
C6_4 C1_4 C2_4 C3_4 -0.8(5) . . . . ?
P_4 C1_4 C2_4 C3_4 177.0(3) . . . . ?
C1_4 C2_4 C3_4 C4_4 -1.2(5) . . . . ?
C2_4 C3_4 C4_4 C5_4 2.4(5) . . . . ?
C2_4 C3_4 C4_4 ClA_4 -179.1(3) . . . . ?
C3_4 C4_4 C5_4 C6_4 -1.6(5) . . . . ?
ClA_4 C4_4 C5_4 C6_4 179.9(3) . . . . ?
C4_4 C5_4 C6_4 C1_4 -0.4(5) . . . . ?
C2_4 C1_4 C6_4 C5_4 1.6(5) . . . . ?
P_4 C1_4 C6_4 C5_4 -176.1(3) . . . . ?
C9_3 C4_3 C5_3 C6_3 0.0(6) . . . . ?
C4_3 C5_3 C6_3 C7_3 -1.6(7) . . . . ?
C5_3 C4_3 C9_3 C8_3 1.3(5) . . . . ?
C5_3 C4_3 C9_3 C3_3 177.3(3) . . . . ?
C5_3 C4_3 C9_3 Pd_1 94.5(4) . . . . ?
C4_3 C9_3 C3_3 C2_3 175.4(3) . . . . ?
C8_3 C9_3 C3_3 C2_3 -8.3(3) . . . . ?
Pd_1 C9_3 C3_3 C2_3 -69.6(2) . . . . ?
C4_3 C9_3 C3_3 Pd_1 -115.0(3) . . . . ?
C8_3 C9_3 C3_3 Pd_1 61.3(2) . . . . ?
C4_3 C9_3 C8_3 C7_3 -1.1(5) . . . . ?
C3_3 C9_3 C8_3 C7_3 -178.0(3) . . . . ?
Pd_1 C9_3 C8_3 C7_3 -125.1(3) . . . . ?
C4_3 C9_3 C8_3 C1_3 177.3(3) . . . . ?
C3_3 C9_3 C8_3 C1_3 0.4(3) . . . . ?
Pd_1 C9_3 C8_3 C1_3 53.2(2) . . . . ?
C4_3 C9_3 C8_3 Pd_1 124.0(3) . . . . ?
C3_3 C9_3 C8_3 Pd_1 -52.82(19) . . . . ?
C5_3 C6_3 C7_3 C8_3 1.8(6) . . . . ?
C9_3 C8_3 C7_3 C6_3 -0.4(5) . . . . ?
C1_3 C8_3 C7_3 C6_3 -178.3(4) . . . . ?
Pd_1 C8_3 C7_3 C6_3 -91.8(4) . . . . ?
C7_3 C8_3 C1_3 C2_3 -174.1(3) . . . . ?
C9_3 C8_3 C1_3 C2_3 7.8(4) . . . . ?
Pd_1 C8_3 C1_3 C2_3 66.7(2) . . . . ?
C7_3 C8_3 C1_3 Pd_1 119.2(4) . . . . ?
C9_3 C8_3 C1_3 Pd_1 -58.9(2) . . . . ?
C8_3 C1_3 C2_3 C3_3 -13.1(4) . . . . ?
Pd_1 C1_3 C2_3 C3_3 60.8(2) . . . . ?
C8_3 C1_3 C2_3 Pd_1 -73.9(2) . . . . ?
C9_3 C3_3 C2_3 C1_3 13.3(3) . . . . ?
Pd_1 C3_3 C2_3 C1_3 -63.0(2) . . . . ?
C9_3 C3_3 C2_3 Pd_1 76.3(2) . . . . ?
 
_refine_diff_density_max    1.068
_refine_diff_density_min   -1.239
_refine_diff_density_rms    0.095

_shelx_res_file
;
TITL X4ESxT-09Aug160802_a.res in P2(1)/n
    PFV25_XDS_correct-sx.res
    created by SHELXL-2018/3 at 10:29:35 on 04-Sep-2022

REM Old TITL X4ESxT-09Aug160802 in P2(1)/n
REM SHELXT solution in P2(1)/n: R1 0.144, Rweak 0.010, Alpha 0.079
REM <I/s>   2.338 for  213 systematic absences,  Orientation as input
REM Formula found by SHELXT:  C33 N3 O Cl5 Pd

CELL 0.61990  10.17000  18.90400  17.27400  90.0000  90.0920  90.0000
ZERR    4.00   0.00203   0.00378   0.00345   0.0000   0.0300   0.0000
LATT  1
SYMM 1/2-X, 1/2+Y, 1/2-Z
SFAC  C  N  O  CL  PD P H
DISP    PD   -1.37665    0.79039      2972.50
DISP    H     0.00000    0.00000         0.66
DISP    C     0.00201    0.00119         8.75
DISP    O     0.00771    0.00451        22.87
DISP    P     0.08091    0.07202       271.84
DISP    CL    0.11982    0.12156       450.13
DISP    N     0.00416    0.00245        14.28
UNIT 128 4 16 16 4 4 112
L.S. 12
LIST 4
BOND $H
CONF
MERG 2
FMAP 2
rem PLAN   25
rem SHEL 180 0.7
ACTA
WPDB -2
TEMP 25
SIZE 0.1 0.05 0.02
REM hfix_DEN 43 c7 c6 c5 c1 c4 c3 c2
rem HFIX_HPX  43 C3 C2 C5 C6 C8 C9
rem HFIX_HPX  43 C11 C12 C14 C15 C17 C18
rem HFIX_CNT  137 C3 C2 C4

PLAN 20

rem simu_2 0.01 C1 > C4

REM Omit extracted on Sun Sep  4 10:15:18 2022
omit 0 2 6
omit -4 1 2
omit -2 5 7

REM Omit extracted on Sun Sep  4 10:16:04 2022
omit -4 2 3
omit 0 7 3

rem EXTI    0.004427
WGHT    0.117500    0.420000
FVAR       2.74817   0.82429
RESI  5 LCP
CL    4    0.114005    0.183586    0.850238    11.00000    0.10449    0.08155 =
         0.06667   -0.00493    0.01156   -0.00396
O1    3    0.232658    0.160749    0.836129    11.00000    0.13435    0.53253 =
         0.33507   -0.16277    0.00975    0.01873
O2    3    0.083793    0.208632    0.780752    11.00000    0.51993    0.28580 =
         0.11666    0.08326   -0.10527   -0.23430
O3    3    0.044712    0.125781    0.870427    11.00000    0.39521    0.16811 =
         0.15739   -0.03340    0.10827   -0.15060
O4    3    0.126792    0.227892    0.913420    11.00000    0.34571    0.10551 =
         0.09868   -0.02270    0.00391   -0.01238

RESI  1 PD
PD    5    0.619587    0.260154    0.749278    11.00000    0.07773    0.04519 =
         0.05479    0.00313   -0.00272   -0.00312

RESI  4 HPX
CLA   4    0.286520    0.578538    0.922669    11.00000    0.12426    0.10347 =
         0.11278   -0.04510    0.03021    0.00213
CLB   4    0.051825    0.245532    0.475704    11.00000    0.10887    0.11130 =
         0.07168    0.00049   -0.02082   -0.03191
CLC   4    0.862837    0.508705    0.441795    11.00000    0.09470    0.19165 =
         0.09830    0.07436   -0.00932   -0.04349
C18   1    0.607002    0.472509    0.610854    11.00000    0.09110    0.05960 =
         0.09258    0.01931    0.00850    0.00035
AFIX  43
H18   7    0.543139    0.497615    0.637812    11.00000   -1.20000
AFIX   0
C17   1    0.682936    0.505880    0.555185    11.00000    0.10198    0.07461 =
         0.10128    0.03368    0.00001   -0.01520
AFIX  43
H17   7    0.671674    0.553857    0.545278    11.00000   -1.20000
AFIX   0
C16   1    0.774018    0.468049    0.515130    11.00000    0.07599    0.11085 =
         0.06697    0.03332   -0.00730   -0.02242
C15   1    0.797805    0.397871    0.532372    11.00000    0.08219    0.10402 =
         0.07741    0.01397    0.00858   -0.00390
AFIX  43
H15   7    0.863170    0.372778    0.506675    11.00000   -1.20000
AFIX   0
C14   1    0.721597    0.365619    0.589125    11.00000    0.08229    0.06729 =
         0.07619    0.01021    0.00730    0.00222
AFIX  43
H14   7    0.736989    0.318449    0.601455    11.00000   -1.20000
AFIX   0
C13   1    0.627519    0.400508    0.626075    11.00000    0.07354    0.05364 =
         0.05403    0.00787   -0.00145   -0.01051
P     6    0.514249    0.352162    0.690155    11.00000    0.06954    0.04799 =
         0.04968    0.00292    0.00109   -0.00136
C7    1    0.379856    0.325349    0.627316    11.00000    0.07425    0.05269 =
         0.04790    0.00289   -0.00006   -0.00235
C8    1    0.261501    0.304901    0.659297    11.00000    0.08479    0.07926 =
         0.04968   -0.00301    0.00788   -0.01624
AFIX  43
H8    7    0.249645    0.307876    0.712570    11.00000   -1.20000
AFIX   0
C9    1    0.159993    0.279965    0.612978    11.00000    0.08058    0.08250 =
         0.06097    0.00156    0.00385   -0.01821
AFIX  43
H9    7    0.079780    0.267197    0.634653    11.00000   -1.20000
AFIX   0
C10   1    0.179910    0.274462    0.534725    11.00000    0.08494    0.06182 =
         0.05583    0.00185   -0.00856   -0.00786
C11   1    0.297324    0.292347    0.501491    11.00000    0.09092    0.07254 =
         0.04761    0.00297   -0.00056   -0.00621
AFIX  43
H11   7    0.309380    0.287185    0.448434    11.00000   -1.20000
AFIX   0
C12   1    0.398226    0.318240    0.547579    11.00000    0.07652    0.06650 =
         0.04911    0.00553    0.00397   -0.00069
AFIX  43
H12   7    0.478109    0.330868    0.525391    11.00000   -1.20000
AFIX   0
C1    1    0.442583    0.415226    0.756876    11.00000    0.06960    0.05260 =
         0.05232    0.00018    0.00162   -0.00365
C2    1    0.473720    0.411921    0.835217    11.00000    0.08550    0.06651 =
         0.05601    0.00137   -0.00124    0.00142
AFIX  43
H2    7    0.527975    0.376053    0.853639    11.00000   -1.20000
AFIX   0
C3    1    0.423551    0.462441    0.886240    11.00000    0.09854    0.08348 =
         0.05299   -0.00824    0.00454   -0.00547
AFIX  43
H3    7    0.442947    0.459821    0.938793    11.00000   -1.20000
AFIX   0
C4    1    0.346544    0.515245    0.858816    11.00000    0.07934    0.06186 =
         0.07818   -0.01424    0.01743   -0.00780
C5    1    0.311741    0.519447    0.782203    11.00000    0.07831    0.06201 =
         0.08198   -0.00177    0.00933    0.00569
AFIX  43
H5    7    0.256941    0.555416    0.764598    11.00000   -1.20000
AFIX   0
C6    1    0.360046    0.468932    0.731696    11.00000    0.07572    0.06432 =
         0.06066   -0.00033   -0.00209    0.00653
AFIX  43
H6    7    0.336617    0.471053    0.679685    11.00000   -1.20000
AFIX   0

RESI  3 DEN
C4    1    0.612951    0.160427    0.579502    11.00000    0.09339    0.06981 =
         0.06172   -0.00371   -0.00855    0.00400
AFIX  43
H4    7    0.539409    0.170002    0.549199    11.00000   -1.20000
AFIX   0
C5    1    0.733554    0.147909    0.545850    11.00000    0.11035    0.09014 =
         0.06592   -0.00122    0.01393    0.00212
AFIX  43
H5    7    0.741500    0.149022    0.492237    11.00000   -1.20000
AFIX   0
C6    1    0.842025    0.133819    0.590650    11.00000    0.09182    0.09096 =
         0.09770   -0.00537    0.02120    0.00276
AFIX  43
H6    7    0.921473    0.124411    0.566136    11.00000   -1.20000
AFIX   0
C9    1    0.603746    0.158410    0.659867    11.00000    0.07885    0.04906 =
         0.06144   -0.00448    0.00022   -0.00233
C3    1    0.495155    0.171573    0.713515    11.00000    0.07810    0.05244 =
         0.07745   -0.00180    0.00718   -0.00943
AFIX  43
H3    7    0.411429    0.187273    0.700265    11.00000   -1.20000
AFIX   0
C8    1    0.717753    0.145203    0.704735    11.00000    0.08573    0.05000 =
         0.06439    0.00043   -0.00699    0.00174
C7    1    0.838291    0.133017    0.670070    11.00000    0.08206    0.07284 =
         0.09284   -0.00877   -0.00771    0.00887
AFIX  43
H7    7    0.913519    0.124645    0.699347    11.00000   -1.20000
AFIX   0
C1    1    0.677389    0.149942    0.786639    11.00000    0.12303    0.05107 =
         0.05910    0.00487   -0.01101    0.00551
AFIX  43
H1    7    0.733558    0.149013    0.829165    11.00000   -1.20000
AFIX   0
C2    1    0.540654    0.156054    0.789472    11.00000    0.11647    0.05314 =
         0.06845    0.00488    0.01659   -0.01056
AFIX  43
H2    7    0.488569    0.150884    0.833311    11.00000   -1.20000
AFIX   0

RESI  2 CNT
N     2    0.836572    0.364612    0.805891    11.00000    0.07902    0.05356 =
         0.07458    0.00203   -0.00780    0.00014
C     1    0.759237    0.323068    0.788984    11.00000    0.08077    0.05049 =
         0.06785    0.00141   -0.01072    0.00047
exyz_2 c1a c1b
eadp_2 c1a c1b

part 1
C1A   1    0.929215    0.420381    0.822656    21.00000    0.08647    0.05819 =
         0.08398   -0.00004   -0.00464   -0.01176
C2A   1    0.954158    0.462435    0.748543    21.00000    0.16009    0.12159 =
         0.12637    0.05353   -0.03798   -0.06567
AFIX 137
H2A   7    0.996993    0.432690    0.711261    21.00000   -1.50000
H2B   7    1.009244    0.502332    0.760013    21.00000   -1.50000
H2C   7    0.871903    0.478694    0.727807    21.00000   -1.50000
AFIX   0
C3A   1    0.872108    0.465428    0.884017    21.00000    0.26624    0.12077 =
         0.18768   -0.08974    0.08759   -0.06560
AFIX 137
H3A   7    0.792606    0.486870    0.865311    21.00000   -1.50000
H3B   7    0.933861    0.501680    0.897962    21.00000   -1.50000
H3C   7    0.852795    0.436970    0.928601    21.00000   -1.50000
AFIX   0
C4A   1    1.060265    0.386144    0.847593    21.00000    0.09084    0.12208 =
         0.19574    0.05474   -0.05155   -0.03256
AFIX 137
H4A   7    1.043413    0.349951    0.885278    21.00000   -1.50000
H4B   7    1.116554    0.421547    0.869765    21.00000   -1.50000
H4C   7    1.102395    0.365623    0.803260    21.00000   -1.50000
AFIX   0
part 2
same_2 0.01 c1a > c4a
C1B   1    0.929215    0.420381    0.822656   -21.00000    0.08647    0.05819 =
         0.08398   -0.00004   -0.00464   -0.01176
C2B   1    1.028207    0.397864    0.761311   -21.00000    0.12600
AFIX  33
H2D   7    1.102126    0.429438    0.762212   -21.00000   -1.50000
H2E   7    1.057501    0.350557    0.771871   -21.00000   -1.50000
H2F   7    0.987372    0.399408    0.711195   -21.00000   -1.50000
AFIX   0
C3B   1    0.865197    0.488565    0.812542   -21.00000    0.19684
AFIX  33
H3D   7    0.926693    0.525740    0.823672   -21.00000   -1.50000
H3E   7    0.834900    0.492980    0.760101   -21.00000   -1.50000
H3F   7    0.791743    0.491978    0.847177   -21.00000   -1.50000
AFIX   0
C4B   1    0.981796    0.401979    0.903069   -21.00000    0.10172
AFIX  33
H4D   7    1.044901    0.436929    0.918789   -21.00000   -1.50000
H4E   7    0.910395    0.401098    0.939340   -21.00000   -1.50000
H4F   7    1.023132    0.356344    0.901605   -21.00000   -1.50000
part 0

AFIX   0
HKLF 4


REM  X4ESxT-09Aug160802_a.res in P2(1)/n
REM wR2 = 0.2077, GooF = S = 1.031, Restrained GooF = 1.031 for all data
REM R1 = 0.0591 for 8661 Fo > 4sig(Fo) and 0.0901 for all 14452 data
REM 404 parameters refined using 6 restraints

END

WGHT      0.1158      0.3864

REM Highest difference peak  1.068,  deepest hole -1.239,  1-sigma level  0.095
Q1    1  -0.0131  0.2123  0.8426  11.00000  0.05    1.07
Q2    1   0.2239  0.2242  0.8734  11.00000  0.05    0.74
Q3    1   0.7048  0.2569  0.6920  11.00000  0.05    0.66
Q4    1   0.1675  0.1127  0.8648  11.00000  0.05    0.61
Q5    1   0.2081  0.1811  0.7930  11.00000  0.05    0.61
Q6    1   0.6008  0.3966  0.6404  11.00000  0.05    0.52
Q7    1   0.3247  0.5398  0.9469  11.00000  0.05    0.40
Q8    1   0.0176  0.2533  0.5173  11.00000  0.05    0.40
Q9    1   0.7433  0.2550  0.6232  11.00000  0.05    0.38
Q10   1   0.6384  0.3837  0.6049  11.00000  0.05    0.36
Q11   1   0.5039  0.2351  0.7491  11.00000  0.05    0.35
Q12   1   0.5180  0.2994  0.7502  11.00000  0.05    0.34
Q13   1   0.5266  0.2598  0.8057  11.00000  0.05    0.34
Q14   1   0.8387  0.5231  0.4489  11.00000  0.05    0.33
Q15   1   0.8166  0.4749  0.8444  11.00000  0.05    0.33
Q16   1   0.5952  0.3185  0.7227  11.00000  0.05    0.33
Q17   1   0.5185  0.2217  0.7564  11.00000  0.05    0.33
Q18   1   0.5745  0.2112  0.7863  11.00000  0.05    0.32
Q19   1   0.5563  0.2266  0.8010  11.00000  0.05    0.32
Q20   1   1.0081  0.4038  0.8787  11.00000  0.05    0.31
;
_shelx_res_checksum   89725

_shelx_hkl_file
;
   0   0   1    6.05   3.773   1
   0   0   1   13.33   3.806   1
   0   0  -1    3.72   3.534   1
   0   0  -1   13.24   4.172   1
   0   0   3   62.70  14.224   1
   0   0   3   38.00  13.940   1
   0   0  -3   46.59  12.883  -1
   0   0  -3   31.55  18.741   1
   0   0   4  59908. 2890.16   1
   0   0   4  65721. 3165.21   1
   0   0  -4  68421. 3302.06   1
   0   0   5   63.89  18.362   1
   0   0   5   26.75  15.565   1
   0   0  -5    8.99  13.030   1
   0   0  -5   94.97  28.691   1
   0   0   6  79176. 3820.13   1
   0   0   6  75835. 3659.49   1
   0   0  -6  82426. 3985.81   1
   0   0   7  -25.33  15.712   1
   0   0   7  -16.10  15.080   1
   0   0  -7   20.53  24.183  -1
   0   0  -7   -8.31   8.261   1
   0   0   8  31227. 1529.52   1
   0   0   8  28993. 1423.34   1
   0   0  -8  29991. 1487.41   1
   0   0   9   31.58  21.844   1
   0   0   9   25.22  23.634   1
   0   0  -9    8.32 337.071   1
   0   0  -9  -15.09  26.934   1
   0   0  10  57483. 2797.25   1
   0   0  10  67597. 3279.17   1
   0   0 -10  61922. 3036.61   1
   0   0  11   13.71  26.005   1
   0   0 -11   40.75  37.323   1
   0   0  12  17689. 903.432   1
   0   0 -12  16375. 878.260   1
   0   0  13   35.27  31.300   1
   0   0 -13   -0.80  45.066  -1
   0   0  15   23.77  38.458   1
   0   0 -15  -22.05  64.577  -1
   0   0  16 7871.85 446.636   1
   0   0 -16 7999.99 516.247   1
   0   0  17  -26.77  37.515   1
   0   0 -17   -8.11  65.721   1
   0   0  18 8782.60 497.025   1
   0   0 -18 8654.45 563.386   1
   0   0  19   -6.32  32.059   1
   0   0 -19   13.24  78.490   1
   0   0  20 3706.63 259.267   1
   0   0 -20 3508.92 323.569   1
   0   0  21   -1.86  50.114   1
   0   0 -21   41.98  81.373   1
   0   0  23   -9.95  45.391   1
   0   0 -23   88.38  82.700   1
   0   0  25  124.44  72.769   1
   0   0 -25   22.86  77.849   1
   0   0  26   15.13  56.110   1
   0   0 -26   27.77  67.643   1
   0  -1   0   35.91   8.508   1
   0  -1   0   13.95   7.492   1
   0   1   0   16.17   5.899   1
   0   1   0   27.72   7.382   1
   0  -1   1  24092. 1162.47   1
   0  -1  -1  23451. 1135.01   1
   0  -1  -1  24833. 1207.78  -1
   0   1   1  24307. 1176.66   1
   0   1  -1  24956. 1203.66   1
   0  -1   2 8608.69 422.425   1
   0  -1  -2 8073.22 399.496   1
   0  -1   3  51991. 2504.80   1
   0  -1   3  59497. 2866.36   1
   0  -1  -3  49153. 2370.25   1
   0  -1  -3  57437. 2784.44   1
   0   1   3  56842. 2740.50   1
   0   1  -3  56659. 2728.60   1
   0  -1   4  75011. 3612.35  -1
   0  -1   4  78307. 3770.71   1
   0  -1  -4  68558. 3303.43   1
   0  -1  -4  75606. 3662.24   1
   0   1   4  75332. 3632.95   1
   0   1  -4  80458. 3881.00   1
   0   1  -4  77208. 3716.70   1
   0  -1   5 3457.20 185.126   1
   0  -1   5 3527.69 189.245   1
   0  -1  -5 3281.00 178.306   1
   0  -1  -5 3960.18 232.540   1
   0   1   5 4000.91 217.391   1
   0   1  -5 3513.04 188.512   1
   0   1  -5 4011.90 220.641   1
   0  -1   6 2424.71 139.313   1
   0  -1   6 2329.52 135.057   1
   0  -1  -6 2383.52 140.458   1
   0  -1  -6 2595.42 173.638   1
   0   1   6 2525.40 151.304   1
   0   1  -6 2637.98 161.007   1
   0   1  -6 2508.01 146.911   1
   0  -1   7 5153.31 275.240   1
   0  -1   7 5363.84 283.203   1
   0  -1  -7 5327.23 313.455   1
   0  -1  -7 5922.19 315.057   1
   0   1   7 5629.29 304.485   1
   0   1  -7 6151.02 330.297   1
   0   1  -7 6256.29 340.778   1
   0  -1   8 6059.49 319.908   1
   0  -1   8 5574.37 299.039   1
   0  -1  -8 6457.66 378.215   1
   0  -1  -8 6421.05 344.256   1
   0   1   8 6704.80 361.190   1
   0   1  -8 7102.97 384.531   1
   0   1  -8 6851.25 376.109   1
   0  -1   9  127.46  27.071   1
   0  -1   9  159.04  32.174   1
   0  -1  -9   92.27  47.963   1
   0  -1  -9  133.04  33.606   1
   0   1   9   61.56  29.414   1
   0   1  -9  201.46  45.744   1
   0   1  -9   86.73  42.183   1
   0  -1  10 7574.36 400.274   1
   0  -1  10 7652.17 405.949   1
   0  -1 -10 7633.86 413.135   1
   0  -1 -10 8549.19 495.194   1
   0   1  10 8407.31 450.251   1
   0   1 -10 8064.06 441.693   1
   0   1 -10 8663.61 475.972   1
   0   1  11 6311.21 353.272   1
   0   1 -11 6393.59 378.672   1
   0   1 -11 6132.72 353.913   1
   0  -1  12 1343.71 106.728   1
   0  -1 -12 1608.24 164.485   1
   0   1  12 1410.98 116.750   1
   0   1 -12 1628.37 139.817   1
   0   1 -12 1381.23 126.956   1
   0  -1  13 1720.36 130.023   1
   0  -1  13 2058.58 142.151   1
   0  -1 -13 1944.16 184.165   1
   0   1  13 1779.86 137.712   1
   0   1 -13 2079.17 174.416   1
   0   1 -13 1940.50 161.464   1
   0  -1  14 4503.89 263.753   1
   0  -1  15 1000.46 103.387   1
   0  -1  15  822.42  82.700   1
   0  -1 -15 1103.43 147.872   1
   0   1  15  966.59 101.190   1
   0   1 -15  929.52 135.332   1
   0  -1  16 1887.87 149.702   1
   0  -1 -16 1765.22 194.737   1
   0   1  16 1605.49 139.634   1
   0   1 -16 1993.13 203.570   1
   0  -1  17  171.58  51.442   1
   0  -1  17  186.13  48.101   1
   0  -1 -17  114.32  94.783   1
   0   1  17  227.64  57.391   1
   0   1 -17  384.67  88.650  -1
   0   1 -17  236.11  89.611   1
   0  -1  18  495.19  75.103   1
   0  -1  18  574.37  82.837   1
   0  -1 -18  586.73 131.670   1
   0   1  18  443.25  76.293   1
   0   1 -18  480.55 114.920   1
   0   1 -18  369.02  99.451   1
   0  -1  19   14.37  33.501  -1
   0  -1  19   21.42  32.105   1
   0  -1 -19   43.80  79.908   1
   0   1  19   -6.22  35.373   1
   0   1 -19  141.78  82.883   1
   0   1 -19  -11.55  65.400   1
   0  -1  20  363.16  71.625   1
   0  -1 -20  759.27 162.929   1
   0   1  20  437.85  81.327   1
   0   1 -20  614.64 135.927   1
   0  -1  21  258.72  66.499   1
   0  -1  21   34.00  39.936   1
   0  -1 -21  179.73 103.615   1
   0   1  21  289.61  70.572   1
   0   1 -21  268.51 109.382   1
   0   1 -21   46.73  97.712   1
   0   1 -22   75.97  73.501   1
   0  -1  23  116.48  55.972   1
   0  -1 -23   20.01  88.284   1
   0   1  23   67.00  45.950   1
   0   1 -23   66.36  81.876   1
   0  -1  24   -7.19  56.751   1
   0  -1 -24  -33.68  77.162  -1
   0   1  24    0.08  55.972   1
   0   1 -24   27.27  68.101   1
   0   1 -24  -38.28  71.075   1
   0  -1  25   -0.80  55.927   1
   0  -1 -25   61.51  75.972   1
   0   1  25   34.60  59.405   1
   0   1 -25   88.79  88.192   1
   0   1 -25  100.41  86.178  -1
   0  -1  26  168.88  76.659   1
   0  -1 -26  -31.36  75.377   1
   0   1  26  169.52  75.606   1
   0   1 -26   35.80  72.952   1
   0   2   0 386407.  18540.   1
   0   2   0 324851.  15593.   1
   0  -2   1 3312.58 175.652   1
   0  -2   1 3773.45 202.288   1
   0  -2  -1 3778.49 207.277   1
   0   2   1 3581.69 197.345   1
   0   2  -1 3747.36 201.647   1
   0   2  -1 3113.50 164.622   1
   0  -2   2 176476. 8475.96   1
   0  -2  -2 189245. 9102.97   1
   0  -2  -2 206407. 9913.03   1
   0   2   2 201647. 9697.93   1
   0   2   2 205583. 9876.42   1
   0   2  -2 218215.  10485.   1
   0  -2   3  21538. 1049.43   1
   0  -2  -3  22494. 1121.74   1
   0  -2  -3  21346. 1043.48   1
   0   2   3  20952. 1041.19   1
   0   2   3  21616. 1061.78   1
   0   2  -3  24705. 1212.81   1
   0   2  -3  23657. 1148.28   1
   0  -2   4 244759.  11753.   1
   0  -2   4 212174.  10192.   1
   0  -2  -4 202288. 9748.27   1
   0  -2  -4 211487.  10160.   1
   0   2   4 210343.  10114.   1
   0   2   4 213181.  10261.   1
   0   2  -4 221693.  10645.   1
   0   2  -4 234554.  11277.   1
   0  -2   5 1668.65 102.014   1
   0  -2   5 1765.22 106.865   1
   0  -2  -5 1541.42  94.645   1
   0  -2  -5 1491.53 120.778   1
   0   2   5 1426.09  98.764   1
   0   2   5 1519.91 106.224   1
   0   2  -5 1552.86  93.593   1
   0   2  -5 1732.72 117.757  -1
   0  -2   6   32.83  20.124   1
   0  -2   6   62.56  20.339   1
   0  -2  -6   50.39  22.339   1
   0  -2  -6   12.09  30.142   1
   0   2   6   65.49  29.588   1
   0   2   6   22.72  24.078  -1
   0   2  -6   -8.84  25.693   1
   0   2  -6   38.15  19.048   1
   0  -2   7  437.80  46.178   1
   0  -2   7  395.61  41.831   1
   0  -2  -7  318.81  60.961   1
   0  -2  -7  337.71  39.789   1
   0   2   7  443.20  53.043   1
   0   2   7  320.64  43.355   1
   0   2  -7  305.81  50.160   1
   0   2  -7  334.78  38.531   1
   0  -2   8  88284. 4264.53   1
   0  -2   8  87140. 4208.69   1
   0  -2  -8  87734. 4284.21   1
   0  -2  -8  92448. 4464.98   1
   0   2   8  92723. 4486.04   1
   0   2   8  83341. 4037.07   1
   0   2  -8  88284. 4265.90   1
   0   2  -8  91167. 4421.05   1
   0  -2   9 7798.62 409.565  -1
   0  -2   9 7958.80 416.476   1
   0  -2  -9 7858.12 415.606   1
   0  -2  -9 7926.77 463.157   1
   0   2   9 7491.98 404.530  -1
   0   2   9 7441.64 396.704   1
   0   2  -9 7478.25 416.247   1
   0   2  -9 8018.30 427.780   1
   0  -2  10  19529. 975.743   1
   0  -2  10  20243. 1009.61  -1
   0  -2 -10  20645. 1034.78   1
   0  -2 -10  19963. 1051.26   1
   0   2  10  19126. 957.894   1
   0   2  10  19199. 971.166   1
   0   2 -10  21355. 1076.89  -1
   0   2 -10  19854. 1016.47   1
   0  -2  11 7780.31 416.338   1
   0  -2  11 7446.22 399.817   1
   0  -2 -11 7473.68 456.155   1
   0   2  11 6956.51 387.322   1
   0   2 -11 8086.95 446.773   1
   0   2 -11 7459.95 428.421   1
   0  -2  12  20650. 1037.07   1
   0  -2  12  21021. 1055.38   1
   0  -2 -12  20719. 1105.72   1
   0   2  12  18746. 959.267   1
   0   2 -12  20705. 1058.12   1
   0   2 -12  20059. 1038.90   1
   0  -2  13 7020.59 388.833   1
   0  -2  13 7414.18 406.270   1
   0  -2 -13 7363.84 468.649   1
   0   2  13 6892.44 393.867   1
   0   2 -13 6855.83 400.366   1
   0   2 -13 6924.48 415.103   1
   0  -2  14  16970. 868.649  -1
   0   2 -14  16000. 866.361   1
   0  -2  15  16778. 864.988   1
   0  -2  15  15007. 787.642   1
   0  -2 -15  15808. 902.974   1
   0   2  15  16087. 848.512   1
   0   2 -15  17684. 959.267   1
   0   2 -15  17249. 926.773   1
   0  -2  16 1166.13 113.272   1
   0  -2 -16  903.89 152.128  -1
   0   2  16  952.40 110.709   1
   0   2 -16  945.08 131.945   1
   0  -2  17 2186.27 170.663   1
   0  -2  17 2503.89 183.295   1
   0  -2 -17 2473.68 260.091   1
   0   2  17 2180.78 180.412   1
   0   2 -17 2880.55 252.494   1
   0   2 -17 2687.87 245.080   1
   0  -2  18  12192. 662.242   1
   0  -2  18  11460. 622.883   1
   0  -2 -18  12137. 772.082   1
   0   2  18  10627. 605.034   1
   0   2 -18  10897. 666.361   1
   0   2 -18  11332. 689.702   1
   0  -2  19  117.48  44.256   1
   0  -2  19  174.60  53.638   1
   0  -2 -19   32.01  83.066   1
   0   2 -19   31.14  63.387   1
   0   2 -19  -21.56  64.805   1
   0  -2  20 3530.43 240.640   1
   0  -2 -20 3331.80 339.313   1
   0   2  20 3628.37 268.695   1
   0   2 -20 3230.66 299.862   1
   0  -2  21   -0.15  44.746   1
   0  -2  21   17.71  41.469   1
   0  -2 -21   22.89  83.432   1
   0   2  21  -65.31  36.462   1
   0   2 -21   93.73  86.041   1
   0   2 -21  -25.41  78.261   1
   0  -2 -22 1356.52 224.302   1
   0   2  22 1552.40 165.538   1
   0   2 -22 1506.63 206.636   1
   0  -2  23  -35.15  41.972   1
   0  -2 -23   43.57  85.446   1
   0   2  23  -74.60  48.284   1
   0   2 -23   83.66  81.602   1
   0  -2  24 1068.19 131.121   1
   0  -2 -24  566.59 146.819   1
   0   2  24  831.58 120.274   1
   0   2 -24  678.26 143.798   1
   0   2 -24  667.73 145.355   1
   0  -2  25  -13.57  58.307   1
   0  -2 -25  -46.64  63.844   1
   0   2  25   14.79  51.945   1
   0   2 -25   73.41  80.046   1
   0   2 -25  -23.45  79.817   1
   0  -2  26  230.85  85.400   1
   0  -2 -26  244.85  95.240   1
   0   2  26   23.56  71.808  -1
   0   2 -26    8.51  69.840  -1
   0  -3   0   30.71  22.201   1
   0   3   0  113.55  30.059   1
   0  -3   1  13666. 681.464  -1
   0  -3  -1  13025. 651.258  -1
   0   3   1  15103. 760.182   1
   0   3  -1  14448. 723.111   1
   0  -3   2  26366. 1296.11   1
   0  -3   2  26696. 1305.26   1
   0   3  -2  28256. 1375.74   1
   0   3  -2  26284. 1295.19  -1
   0  -3   3 164439. 7908.46   1
   0  -3   3 192265. 9249.42   1
   0  -3  -3 166911. 8027.45   1
   0  -3  -3 175469. 8462.23  -1
   0   3   3 175972. 8471.39   1
   0   3   3 179588. 8654.45   1
   0   3  -3 178032. 8572.07   1
   0   3  -3 166407. 7995.42   1
   0  -3   4  77391. 3743.25   1
   0  -3  -4  70252. 3428.37   1
   0   3   4  70755. 3431.12   1
   0   3  -4  73181. 3528.60   1
   0  -3   5    5.56  16.503   1
   0  -3   5   35.91  24.082   1
   0  -3  -5  -28.75  34.540   1
   0  -3  -5   -5.32  16.824   1
   0   3   5    9.79  24.224   1
   0   3   5   -1.02  22.329   1
   0   3  -5   37.68  29.689   1
   0   3  -5   25.59  15.973   1
   0  -3   6  35858. 1750.57   1
   0  -3   6  40000. 1950.57   1
   0  -3  -6  35538. 1783.98   1
   0  -3  -6  40586. 1978.49   1
   0   3   6  36005. 1773.00   1
   0   3   6  35021. 1729.52   1
   0   3  -6  34426. 1705.26   1
   0   3  -6  37181. 1805.95   1
   0  -3   7  55835. 2709.84  -1
   0  -3   7  54599. 2652.63   1
   0  -3  -7  50938. 2471.85   1
   0  -3  -7  56430. 2795.42   1
   0   3   7  50343. 2458.58   1
   0   3   7  55972. 2734.55   1
   0   3  -7  54371. 2667.73   1
   0   3  -7  57162. 2768.42   1
   0  -3   8  509.38  55.011  -1
   0  -3   8  391.58  48.696   1
   0  -3  -8  314.37  43.272   1
   0   3   8  484.67  62.197   1
   0   3  -8  341.46  64.577   1
   0   3  -8  410.11  48.467   1
   0  -3   9 6842.10 369.656   1
   0  -3   9 6233.40 337.391   1
   0  -3  -9 6256.29 337.254   1
   0  -3  -9 6494.27 408.695   1
   0   3   9 5954.23 340.549   1
   0   3   9 6050.34 338.901   1
   0   3  -9 5812.35 350.984   1
   0   3  -9 5940.50 320.229   1
   0  -3  10  160.37  36.270   1
   0  -3  10  170.34  38.439   1
   0  -3 -10  158.76  38.883   1
   0  -3 -10   83.11  56.522  -1
   0   3  10   68.01  37.158   1
   0   3  10   97.30  36.815   1
   0   3 -10    1.90  36.815   1
   0   3 -10   94.10  32.316   1
   0  -3  11  487.41  58.124   1
   0  -3  11  552.86  65.263   1
   0  -3 -11  450.66  94.462   1
   0  -3 -11  547.37  66.133   1
   0   3  11  601.37  65.446  -1
   0   3  11  463.16  68.329   1
   0   3 -11  494.74  65.034   1
   0   3 -11  557.89  89.428   1
   0  -3  12  902.06  85.492   1
   0  -3  12 1170.25 100.824  -1
   0  -3 -12 1222.88 151.533   1
   0  -3 -12 1093.82  96.705   1
   0   3  12  916.25 100.366   1
   0   3  12  938.67  82.700   1
   0   3 -12  852.63 111.762  -1
   0   3 -12 1149.66 108.375   1
   0  -3  13  314.78  55.423   1
   0  -3  13  326.04  53.684   1
   0  -3 -13  287.46  52.723   1
   0  -3 -13   79.40  68.879   1
   0   3  13  239.40  58.993   1
   0   3  13  210.80  44.320   1
   0   3 -13  124.94  65.767   1
   0   3 -13  205.54  57.254   1
   0  -3  14 1032.95 102.792   1
   0  -3 -14 1105.72 106.041   1
   0   3 -14 1367.50 158.032   1
   0  -3  15  261.33  57.254   1
   0  -3  15  427.18  67.323   1
   0  -3 -15  434.28 122.975   1
   0  -3 -15  326.82  63.524   1
   0   3  15  405.77  79.588   1
   0   3  15  356.61  56.201   1
   0   3 -15  404.85  76.476  -1
   0   3 -15  485.13 106.773  -1
   0  -3  16 3520.36 238.581   1
   0  -3  16 3191.30 212.265  -1
   0  -3 -16 3442.56 317.162   1
   0  -3 -16 3493.82 239.725   1
   0   3  16 3818.76 235.240   1
   0   3  16 3870.02 272.219   1
   0   3 -16 3226.08 244.439   1
   0   3 -16 3946.91 325.217   1
   0  -3  17  445.17  71.670   1
   0  -3  17  344.81  66.087   1
   0  -3 -17  264.03  70.847   1
   0  -3 -17  329.15 120.412   1
   0   3  17  439.72  85.080   1
   0   3  17  375.19  57.300  -1
   0   3 -17  337.07 106.453   1
   0   3 -17  405.95  93.089   1
   0  -3  18  -10.65  37.057   1
   0  -3  18  -17.52  44.014   1
   0  -3 -18  -98.08  89.519   1
   0  -3 -18  100.50  53.226   1
   0   3  18   28.46  27.414   1
   0   3  18   25.65  45.016   1
   0   3 -18   82.01  64.851   1
   0   3 -18  -65.81  69.474   1
   0  -3  19   58.63  38.837   1
   0  -3  19   42.00  43.355   1
   0  -3 -19  -85.22  75.011   1
   0  -3 -19   75.61  54.828   1
   0   3  19   50.02  33.794   1
   0   3  19   75.51  53.226   1
   0   3 -19  -56.16  73.226   1
   0   3 -19   12.60  65.446   1
   0  -3  20  204.71  63.982   1
   0  -3  20   95.97  44.453   1
   0  -3 -20  279.13  79.954   1
   0  -3 -20   51.62 109.611   1
   0   3  20  166.36  65.721   1
   0   3  20  127.96  46.087   1
   0   3 -20  226.91  95.240   1
   0   3 -20  126.77  95.515   1
   0  -3  21  440.37  77.712   1
   0  -3 -21  699.31 161.098   1
   0   3  21  426.59  87.780   1
   0   3 -21  257.76 100.274   1
   0   3 -21  540.05 124.988   1
   0  -3  22   -0.11  33.222   1
   0  -3 -22   34.70  97.712   1
   0   3  22   36.20  53.226   1
   0   3 -22   78.58  93.776   1
   0   3 -22   74.00  78.352   1
   0  -3  23  -88.19  44.718   1
   0  -3 -23  115.56  98.718   1
   0   3  23  152.36  64.897   1
   0   3 -23   94.69  80.183   1
   0  -3  24   92.77  51.945   1
   0  -3 -24   67.28  93.547   1
   0   3  24    6.16  43.588   1
   0   3 -24   52.22  66.407   1
   0   3 -24   22.72  64.943   1
   0  -3  25   -2.34  48.284   1
   0  -3 -25   35.97  71.762   1
   0   3  25   38.04  54.874   1
   0   3 -25   88.38  74.050   1
   0   3 -25   -9.36  67.460   1
   0  -3  26  -75.84  61.831   1
   0  -3 -26  -42.34  69.702   1
   0   3  26  -17.71  54.737   1
   0   3 -26    8.18  75.011   1
   0  -4   1  85400. 4131.80   1
   0  -4   1  85721. 4143.25   1
   0  -4  -1  82609. 3994.50   1
   0  -4  -1  90526. 4381.69   1
   0   4   1  86682. 4190.84   1
   0   4   1  92586. 4483.29   1
   0   4  -1  87414. 4228.37   1
   0   4  -1  88970. 4297.94   1
   0  -4   2 4878.71 274.004   1
   0  -4   2 4773.45 263.020   1
   0   4  -2 5331.80 298.718   1
   0   4  -2 5139.58 274.782   1
   0  -4   3  930.43  75.469   1
   0  -4   3  939.59  80.915  -1
   0  -4  -3 1055.83 101.190   1
   0  -4  -3 1092.91  87.826   1
   0   4   3  820.59  76.796   1
   0   4   3  979.86  93.455   1
   0   4  -3 1054.00  94.691   1
   0   4  -3 1038.90  73.638   1
   0  -4   4 342242.  16444.   1
   0  -4  -4 309519.  14906.   1
   0  -4  -4 336201.  16151.   1
   0   4   4 326087.  15693.   1
   0   4   4 320045.  15387.   1
   0   4  -4 298764.  14343.   1
   0  -4   5  33538. 1644.85   1
   0  -4   5  34947. 1716.25   1
   0  -4  -5  32293. 1583.98   1
   0  -4  -5  33062. 1663.61   1
   0   4   5  33593. 1663.16   1
   0   4   5  32632. 1627.46   1
   0   4  -5  32517. 1583.98   1
   0   4  -5  33103. 1646.22   1
   0  -4   6 188329. 9066.35   1
   0  -4   6 165217. 7958.80   1
   0  -4  -6 162929. 7844.39   1
   0  -4  -6 165858. 8041.18   1
   0   4   6 166636. 8050.33   1
   0   4   6 165446. 7986.26   1
   0   4  -6 165446. 7954.23   1
   0   4  -6 171808. 8302.05   1
   0  -4   7 1816.02 123.020   1
   0  -4   7 2061.33 139.954   1
   0  -4  -7 2128.60 138.307   1
   0  -4  -7 1924.94 172.494   1
   0   4   7 2104.80 151.625   1
   0   4   7 2125.86 159.176   1
   0   4  -7 1846.68 114.920  -1
   0  -4   8 158627. 7647.59   1
   0  -4  -8 159268. 7670.47   1
   0   4   8 158398. 7647.59   1
   0   4  -8 164576. 7963.38   1
   0  -4   9 2772.54 172.036   1
   0  -4   9 2945.08 184.165   1
   0  -4  -9 3194.05 191.075   1
   0  -4  -9 3051.71 246.453   1
   0   4   9 2833.86 186.499   1
   0   4   9 2882.83 195.606   1
   0   4  -9 2911.21 174.050   1
   0   4  -9 3026.54 220.732   1
   0  -4  10  90755. 4394.96   1
   0  -4  10  87323. 4236.61   1
   0  -4 -10  89245. 4321.28   1
   0  -4 -10  88696. 4383.52   1
   0   4  10  89885. 4365.67   1
   0   4  10  93226. 4541.41   1
   0   4 -10  87323. 4277.80   1
   0   4 -10  85904. 4155.60   1
   0  -4  11   43.09  28.481   1
   0  -4  11    7.20  24.572   1
   0  -4 -11   41.39  30.897   1
   0  -4 -11   64.99  59.085   1
   0   4  11   45.86  34.069   1
   0   4  11   48.65  35.986   1
   0   4 -11   51.72  52.540   1
   0   4 -11   12.76  24.142   1
   0  -4  12  17748. 899.770   1
   0  -4  12  17213. 882.379   1
   0  -4 -12  18000. 914.873  -1
   0  -4 -12  19304. 1074.14   1
   0   4  12  18362. 963.386   1
   0   4  12  16970. 864.530   1
   0   4 -12  17739. 904.805   1
   0   4 -12  16265. 883.752   1
   0  -4  13  835.70  87.231   1
   0  -4  13  991.76  97.300   1
   0  -4 -13 1132.26 164.988   1
   0  -4 -13  972.08  94.233   1
   0   4  13 1143.71 119.222   1
   0   4  13  827.46  82.609   1
   0   4 -13  972.54 134.828   1
   0   4 -13 1003.20 103.112   1
   0  -4  14  16110. 837.070   1
   0  -4 -14  15579. 806.407   1
   0  -4 -14  15350. 905.720   1
   0   4  14  15272. 822.425   1
   0   4  14  14558. 750.114   1
   0   4 -14  15556. 873.226   1
   0  -4  15 3633.41 231.991   1
   0  -4  15 3387.64 226.773   1
   0  -4 -15 3392.22 225.721   1
   0  -4 -15 3431.12 312.997  -1
   0   4  15 3720.36 262.837   1
   0   4  15 3495.65 218.352   1
   0   4 -15 3156.52 224.119   1
   0   4 -15 2795.88 248.833   1
   0  -4  16 6237.98 370.251   1
   0  -4  16 5711.67 333.958  -1
   0  -4 -16 5331.80 425.812   1
   0  -4 -16 5958.80 356.338   1
   0   4  16 6297.48 395.972   1
   0   4  16 6132.72 348.695   1
   0   4 -16 5803.20 413.547   1
   0   4 -16 5624.71 352.128   1
   0  -4  17 3486.50 239.634   1
   0  -4  17 3261.78 219.496   1
   0  -4 -17 3691.53 348.421   1
   0  -4 -17 3590.84 251.762   1
   0   4  17 2999.08 195.423   1
   0   4  17 3764.76 272.586   1
   0   4 -17 2875.05 264.805   1
   0   4 -17 2785.35 223.020   1
   0  -4  18 1086.96 114.691   1
   0  -4 -18 1319.91 210.023   1
   0  -4 -18 1347.37 144.577   1
   0   4  18 1287.41 145.446   1
   0   4  18 1175.74 105.583   1
   0   4 -18 1032.95 137.574   1
   0   4 -18 1595.42 193.684   1
   0  -4  19  132.36  54.462   1
   0  -4  19  141.28  50.435   1
   0  -4 -19  158.63 103.707   1
   0  -4 -19  160.05  73.318   1
   0   4  19   84.94  54.828   1
   0   4  19  161.92  45.121   1
   0   4 -19  223.84  78.764   1
   0   4 -19  374.46 111.396   1
   0  -4  20 1322.65 125.812   1
   0  -4  20 1202.29 129.565   1
   0  -4 -20 1152.86 205.492   1
   0  -4 -20  925.86 134.050   1
   0   4  20  970.71 102.105   1
   0   4  20 1172.08 139.451   1
   0   4 -20  964.76 168.101   1
   0   4 -20  935.93 154.645   1
   0  -4  21   29.85  27.057   1
   0  -4  21   17.00  37.625   1
   0  -4 -21   10.36  92.906   1
   0   4  21  -27.02  29.583   1
   0   4  21   33.46  53.272   1
   0   4 -21    9.16  76.659   1
   0   4 -21   85.77  79.634  -1
   0  -4  22 1956.98 168.695   1
   0  -4 -22 2088.79 267.826   1
   0   4  22 1978.95 157.712   1
   0   4  22 1950.57 187.551   1
   0   4 -22 2013.73 252.769   1
   0   4 -22 2006.86 226.499   1
   0  -4  23   60.69  51.304   1
   0  -4 -23  -44.54  74.233   1
   0   4  23  -36.16  45.043   1
   0   4  23   56.70  41.629  -1
   0   4 -23  -90.53  69.428   1
   0   4 -23  -71.67  70.618   1
   0  -4  24  264.30  69.931   1
   0  -4 -24   37.99  79.039   1
   0   4  24  248.42  67.002   1
   0   4  24  219.50  75.606   1
   0   4 -24   81.51  79.863   1
   0   4 -24   33.72  74.874   1
   0  -4  25  -31.30  48.787   1
   0  -4 -25  -27.43  70.389   1
   0   4  25  -27.22  59.039   1
   0   4 -25   89.89  82.426   1
   0   4 -25   32.68  68.650   1
   0  -4  26  457.25 106.819   1
   0  -4 -26  145.86 116.339   1
   0   4  26  261.74  90.343   1
   0   4 -26  360.73 107.506   1
   0  -5   0   -3.82  25.794   1
   0  -5   0  -14.24  26.723   1
   0   5   0   14.63  25.309  -1
   0   5   0  -10.85  27.940   1
   0  -5   1 207231. 9977.11   1
   0  -5   1 196293. 9455.37   1
   0  -5  -1 202837. 9766.58   1
   0  -5  -1 212998.  10261.   1
   0   5   1 216430.  10430.   1
   0   5   1 206865. 9958.80   1
   0   5  -1 217711.  10476.   1
   0   5  -1 203341. 9794.04   1
   0  -5   2  24801. 1234.78   1
   0  -5   2  21469. 1078.26   1
   0   5  -2  20975. 1057.21   1
   0   5  -2  23089. 1145.08   1
   0  -5   3 9537.75 507.551   1
   0  -5  -3 9560.63 525.400   1
   0   5   3 8663.61 466.819   1
   0   5  -3 9620.13 495.194   1
   0  -5   4  10114. 535.469   1
   0  -5   4 9775.73 512.128   1
   0  -5  -4  10430. 575.743   1
   0  -5  -4  10641. 554.233   1
   0   5   4  10096. 539.588   1
   0   5   4 9913.03 543.707   1
   0   5  -4  10325. 526.315   1
   0   5  -4 9496.56 519.450   1
   0  -5   5  290.89  51.442  -1
   0  -5   5  229.20  40.146   1
   0  -5  -5  346.09  68.833   1
   0  -5  -5  292.45  45.437   1
   0   5   5  287.83  52.082   1
   0   5   5  255.65  58.352   1
   0   5  -5  281.42  60.137   1
   0   5  -5  320.87  38.348   1
   0  -5   6 2660.87 171.030   1
   0  -5  -6 2818.30 175.377   1
   0   5   6 1973.00 160.137   1
   0   5  -6 1847.60 156.522   1
   0  -5   7 3005.49 191.075   1
   0  -5   7 2762.47 177.574   1
   0  -5  -7 2628.83 216.522   1
   0  -5  -7 2783.98 170.755   1
   0   5   7 2981.69 208.787  -1
   0   5   7 3118.99 211.945   1
   0   5  -7 2739.59 208.284   1
   0   5  -7 2924.02 168.879   1
   0  -5   8 1306.18 108.924   1
   0  -5  -8 1511.67 112.036   1
   0   5   8 1485.12 133.821   1
   0   5  -8 1467.73 147.826   1
   0  -5   9  21506. 1077.34   1
   0  -5   9  21931. 1107.09   1
   0  -5  -9  19153. 958.809   1
   0  -5  -9  21126. 1136.84   1
   0   5   9  20549. 1056.75   1
   0   5   9  20320. 1036.15   1
   0   5  -9  19913. 1052.17   1
   0   5  -9  22092. 1094.28   1
   0  -5  10 5427.91 316.888   1
   0  -5  10 5633.86 315.331  -1
   0  -5 -10 6457.66 434.233   1
   0   5  10 6270.02 372.677   1
   0   5 -10 5391.30 355.835   1
   0   5 -10 6178.48 335.423  -1
   0  -5  11  162.01  42.956   1
   0  -5  11  135.97  42.206   1
   0  -5 -11   56.70  68.146   1
   0  -5 -11  149.02  37.442   1
   0   5  11   61.69  35.940   1
   0   5  11  295.74  63.661   1
   0   5 -11  119.18  33.858   1
   0   5 -11   61.88  50.709   1
   0  -5  12  17501. 891.532   1
   0  -5  12  17016. 879.175   1
   0  -5 -12  17780. 904.347   1
   0  -5 -12  16705. 951.944  -1
   0   5  12  16421. 871.853   1
   0   5  12  19194. 982.150   1
   0   5 -12  15950. 879.175   1
   0   5 -12  16755. 851.715   1
   0  -5  13 5615.55 333.684   1
   0  -5  13 5771.16 331.853   1
   0  -5 -13 5743.70 330.572   1
   0  -5 -13 5638.44 416.750   1
   0   5  13 5656.74 326.132   1
   0   5  13 5514.87 349.748   1
   0   5 -13 5276.88 309.199   1
   0   5 -13 5093.82 359.588   1
   0  -5  14   29.81  47.689   1
   0  -5  14  110.34  44.165   1
   0  -5 -14  103.16  80.229   1
   0  -5 -14   95.61  45.231   1
   0   5  14  137.35  41.547   1
   0   5  14   59.68  48.238   1
   0   5 -14   72.95  51.213   1
   0   5 -14  149.20  75.103   1
   0  -5  15  100.78  41.368   1
   0  -5  15   55.19  38.403   1
   0  -5 -15   89.61  48.284   1
   0  -5 -15    1.74  61.419   1
   0   5  15   55.79  38.243   1
   0   5  15  110.80  56.934   1
   0   5 -15  187.41  83.387   1
   0   5 -15   72.95  51.899   1
   0  -5  16   71.76  45.570   1
   0  -5  16   79.31  39.446   1
   0  -5 -16   79.18  43.286   1
   0  -5 -16  101.01 114.371   1
   0   5  16   52.36  34.188   1
   0   5  16  139.18  59.771   1
   0   5 -16  172.22  61.281   1
   0   5 -16    4.13  69.886   1
   0  -5  17  277.76  58.490   1
   0  -5  17  219.18  64.027   1
   0  -5 -17  164.12 105.492   1
   0  -5 -17  265.26  66.087   1
   0   5  17  397.30  63.295   1
   0   5  17  339.68  79.176   1
   0   5 -17  131.94  66.636   1
   0   5 -17  314.46 101.098   1
   0  -5  18  263.84  65.034   1
   0  -5  18  130.66  51.625   1
   0  -5 -18  264.99  66.361   1
   0   5  18  152.13  47.414   1
   0   5 -18  120.46  89.565   1
   0   5 -18  271.90  78.581   1
   0  -5  19  271.49  67.780   1
   0  -5 -19  306.45 122.700   1
   0  -5 -19  437.21  86.956   1
   0   5  19  444.67  68.833   1
   0   5  19  411.94  94.828   1
   0   5 -19  429.61 119.542   1
   0   5 -19  401.14  97.895   1
   0  -5  20   84.58  54.371   1
   0  -5  20  260.78  64.805   1
   0  -5 -20  233.87 112.128   1
   0  -5 -20  189.70  72.357  -1
   0   5  20  258.40  76.201   1
   0   5  20  150.71  47.277   1
   0   5 -20  167.69  78.123   1
   0   5 -20  144.35  97.025   1
   0  -5  21   98.90  48.238   1
   0  -5 -21   46.45  94.828   1
   0   5  21   13.95  49.519   1
   0   5  21  146.22  48.604   1
   0   5 -21   17.49  76.659   1
   0   5 -21  -36.87  86.361   1
   0  -5  22   55.19  45.025   1
   0  -5 -22  254.00 114.828   1
   0   5  22  -57.57  52.952   1
   0   5  22   42.43  41.130   1
   0   5 -22   45.77  69.565   1
   0   5 -22   58.72  92.952   1
   0  -5  23   70.89  49.794   1
   0  -5 -23  -17.23  88.467   1
   0   5  23    9.11  37.085  -1
   0   5  23   69.29  61.327   1
   0   5 -23  131.12  75.423   1
   0   5 -23   26.41  72.128   1
   0  -5  24   73.23  57.483   1
   0  -5 -24  -26.84  75.240   1
   0   5  24  101.83  61.968   1
   0   5  24   48.15  41.501   1
   0   5 -24  -58.99  77.208   1
   0   5 -24  -30.23  67.780   1
   0  -5 -25   60.69  97.345   1
   0   5  25   46.32  55.789   1
   0   5 -25  -55.97  70.114   1
   0  -5  26   70.48  74.508   1
   0  -5 -26  104.94  96.934   1
   0   5  26   53.59  73.410   1
   0   5 -26   24.12  69.382   1
   0  -6   1  38384. 1891.53   1
   0  -6   1  38641. 1907.55   1
   0  -6  -1  38059. 1877.34   1
   0  -6  -1  40174. 1986.73   1
   0   6   1  37890. 1868.65   1
   0   6   1  38229. 1896.57   1
   0   6  -1  36476. 1806.86   1
   0   6  -1  37963. 1868.19   1
   0  -6   2  590.85  73.455   1
   0  -6  -2  724.48  87.689   1
   0  -6   3  782.61  80.595   1
   0  -6   3  779.86  85.263   1
   0  -6  -3  959.27 106.224   1
   0  -6  -3  729.06  76.339   1
   0   6   3  594.05  75.744   1
   0   6   3  872.77  98.352   1
   0   6  -3  735.47  67.918   1
   0   6  -3  629.75  80.641   1
   0  -6   4 125904. 6091.53   1
   0  -6   4 129016. 6247.13   1
   0  -6  -4 123341. 5999.99   1
   0  -6  -4 124577. 6022.88   1
   0   6   4 122883. 5967.96   1
   0   6   4 117071. 5679.63   1
   0   6  -4 118993. 5739.12   1
   0   6  -4 121190. 5885.58   1
   0  -6   5  39313. 1941.42   1
   0  -6   5  38595. 1911.67   1
   0  -6  -5  38970. 1918.08   1
   0  -6  -5  40096. 2020.14   1
   0   6   5  40265. 2001.83   1
   0   6   5  39391. 1972.08   1
   0   6  -5  38961. 1949.65  -1
   0   6  -5  39812. 1943.25   1
   0  -6   6 120503. 5839.81   1
   0  -6   6 108741. 5272.31   1
   0  -6  -6 106270. 5199.08   1
   0  -6  -6 111167. 5377.57   1
   0   6   6 103844. 5052.63   1
   0   6   6 108604. 5295.19   1
   0   6  -6 108375. 5226.54   1
   0   6  -6 111442. 5432.49   1
   0  -6   7  24934. 1253.09   1
   0  -6   7  25716. 1288.33   1
   0  -6  -7  24975. 1310.75   1
   0  -6  -7  24824. 1235.24   1
   0   6   7  24874. 1273.23   1
   0   6   7  24050. 1227.46   1
   0   6  -7  24741. 1279.17   1
   0   6  -7  24888. 1226.09   1
   0  -6   8 132860. 6430.20   1
   0  -6   8 132403. 6402.74   1
   0  -6  -8 138169. 6750.57   1
   0  -6  -8 134828. 6508.00   1
   0   6   8 133455. 6480.54   1
   0   6   8 127323. 6187.64   1
   0   6  -8 131487. 6402.74   1
   0   6  -8 126682. 6105.26   1
   0  -6   9  33886. 1688.79   1
   0  -6   9  38142. 1885.12  -1
   0  -6  -9  36769. 1901.14   1
   0  -6  -9  37918. 1866.36   1
   0   6   9  35103. 1763.38   1
   0   6   9  34975. 1763.38   1
   0   6  -9  33510. 1718.08   1
   0   6  -9  33895. 1659.49   1
   0  -6  10  23735. 1189.93   1
   0  -6 -10  25300. 1359.27   1
   0   6  10  24668. 1272.31   1
   0   6 -10  24256. 1202.29   1
   0  -6  11   88.47  39.895   1
   0  -6  11   78.86  38.471   1
   0  -6 -11   60.32  33.396   1
   0  -6 -11   64.16  72.357   1
   0   6  11   47.96  36.833   1
   0   6  11  -18.27  48.284   1
   0   6 -11  142.79  73.730   1
   0   6 -11   96.20  32.961   1
   0  -6  12  52037. 2573.45   1
   0  -6  12  51121. 2506.63   1
   0  -6 -12  51030. 2501.60   1
   0  -6 -12  51030. 2619.22   1
   0   6  12  50069. 2469.10   1
   0   6  12  48558. 2427.46   1
   0   6 -12  49886. 2534.09   1
   0   6 -12  47048. 2302.51   1
   0  -6  13 5620.13 326.270   1
   0  -6  13 5254.00 327.460   1
   0  -6 -13 5629.29 326.956   1
   0  -6 -13 5720.82 432.723   1
   0   6  13 5391.30 322.288   1
   0   6  13 5487.41 357.482   1
   0   6 -13 5446.22 395.148   1
   0   6 -13 5070.93 293.913   1
   0  -6  14  37117. 1864.99   1
   0  -6  14  36943. 1832.03   1
   0  -6 -14  37529. 1863.16   1
   0  -6 -14  36796. 1958.35   1
   0   6  14  34329. 1752.86   1
   0   6  14  33208. 1652.17   1
   0   6 -14  34920. 1735.01   1
   0   6 -14  33231. 1753.77   1
   0  -6  15 4380.32 291.396   1
   0  -6  15 3847.14 242.151   1
   0  -6 -15 4038.44 363.569   1
   0   6  15 4258.12 303.295   1
   0   6 -15 4100.22 266.270   1
   0   6 -15 3741.87 322.975   1
   0  -6  16 4281.46 265.995   1
   0  -6  16 4938.21 322.242   1
   0  -6 -16 3886.49 254.782   1
   0  -6 -16 4419.22 387.780   1
   0   6  16 3612.81 272.540  -1
   0   6  16 3588.10 225.583   1
   0   6 -16 4047.59 352.219   1
   0   6 -16 4073.68 274.233   1
   0  -6  17  221.28  66.041   1
   0  -6  17  177.21  51.030   1
   0  -6 -17  298.86 125.766   1
   0  -6 -17  184.35  56.430   1
   0   6  17  314.19  76.430   1
   0   6  17  165.81  44.265   1
   0   6 -17  205.54  68.192   1
   0   6 -17   43.54  86.956   1
   0  -6  18 6141.87 390.434   1
   0  -6 -18 6219.67 378.764   1
   0   6  18 6508.00 371.350   1
   0   6 -18 6160.18 483.295   1
   0  -6  19    9.64  44.087   1
   0  -6  19   27.95  41.611   1
   0  -6 -19  -30.91  42.114   1
   0  -6 -19   -6.09 101.693   1
   0   6  19   10.00  47.094   1
   0   6  19    7.88  33.959  -1
   0   6 -19   23.13  87.094   1
   0   6 -19   74.32  64.943   1
   0  -6  20  128.74  59.954   1
   0  -6 -20  188.60 127.734   1
   0  -6 -20  227.41  72.174   1
   0   6  20   94.23  61.327   1
   0   6  20  148.65  46.728   1
   0   6 -20  293.18  83.341   1
   0   6 -20  219.40 117.620   1
   0  -6  21  379.63  75.606   1
   0  -6 -21  343.39 147.323   1
   0   6  21  304.03  63.341   1
   0   6  21  320.37  85.995   1
   0   6 -21  199.54 133.135   1
   0   6 -21  198.63  86.224   1
   0  -6  22 1204.58 127.323   1
   0  -6 -22 1432.95 252.586   1
   0   6  22 1820.14 150.984   1
   0   6  22 1334.09 171.350   1
   0   6 -22 1405.49 221.235   1
   0   6 -22 1447.60 184.348   1
   0  -6 -23  408.79 145.538   1
   0   6  23  400.69  74.828   1
   0   6  23  205.63  80.000   1
   0   6 -23  229.20  97.437   1
   0   6 -23  121.05  90.526   1
   0  -6  24  571.17  98.993  -1
   0   6  24 1129.98 123.020   1
   0   6 -24  729.98 137.437   1
   0  -6  25  315.15  78.856   1
   0  -6 -25   82.84  98.078   1
   0   6  25   92.68  77.895   1
   0   6 -25   65.95  81.281   1
   0  -6  26  293.41  87.872   1
   0  -7   0    0.65  29.940   1
   0   7   0   21.85  27.940   1
   0  -7   1  121.56  44.229   1
   0  -7  -1   93.32  48.375   1
   0  -7  -1  145.22  45.767   1
   0   7   1  120.82  40.224   1
   0   7   1  192.81  52.815   1
   0   7  -1  199.91  43.771   1
   0  -7   2 5034.32 305.858  -1
   0  -7   2 4497.94 274.416   1
   0  -7  -2 5327.23 328.283   1
   0   7   2 5148.74 320.320   1
   0   7  -2 4910.75 284.073   1
   0   7  -2 4306.63 275.789   1
   0  -7   3 1164.76 108.055   1
   0  -7   3 1326.31 122.380   1
   0  -7  -3 1263.16 129.062  -1
   0  -7  -3 1321.74 115.789   1
   0   7   3 1219.22 114.188   1
   0   7   3 1321.74 127.780   1
   0   7  -3 1232.95  98.352   1
   0   7  -3 1485.58 134.966   1
   0  -7   4 1121.74 110.664   1
   0  -7   4  956.98  94.599   1
   0  -7  -4 1027.92  96.796   1
   0  -7  -4  987.18 118.993   1
   0   7   4 1003.66 108.009   1
   0   7   4  942.79 109.519   1
   0   7  -4  984.44 110.801   1
   0   7  -4  778.03  71.945   1
   0  -7   5 1362.93 126.773   1
   0  -7   5 1231.12 111.808   1
   0  -7  -5 1192.22 104.348   1
   0  -7  -5 1161.55 131.350   1
   0   7   5 1194.51 119.588   1
   0   7   5 1364.76 136.659   1
   0   7  -5 1034.32  85.950   1
   0   7  -5  889.24 110.389   1
   0  -7   6  18503. 954.232   1
   0  -7   6  20947. 1068.65   1
   0  -7  -6  19689. 1057.21   1
   0  -7  -6  19803. 1005.49   1
   0   7   6  19213. 1015.10   1
   0   7   6  19259. 1005.95   1
   0   7  -6  19085. 1012.81   1
   0   7  -6  18590. 928.146   1
   0  -7   7  21272. 1090.16   1
   0  -7  -7  20961. 1060.41   1
   0   7   7  20055. 1056.75   1
   0   7  -7  19515. 1043.93   1
   0  -7   8 7501.14 429.153   1
   0  -7   8 7620.13 424.393   1
   0  -7  -8 7775.74 499.771   1
   0  -7  -8 6878.71 378.627   1
   0   7   8 6906.17 415.423   1
   0   7   8 6878.71 412.173   1
   0   7  -8 7089.24 375.103   1
   0   7  -8 8032.03 494.279   1
   0  -7   9 4161.55 259.954   1
   0  -7   9 3930.89 253.364   1
   0  -7  -9 4238.44 251.853   1
   0  -7  -9 3314.87 280.137   1
   0   7   9 3560.64 251.350   1
   0   7   9 4184.89 285.858   1
   0   7  -9 3955.60 297.528   1
   0   7  -9 3821.51 219.222   1
   0  -7  10 1411.90 123.432   1
   0  -7 -10 1678.72 128.009   1
   0  -7 -10 1305.72 171.899   1
   0   7  10 1293.36 131.670   1
   0   7  10 1659.49 157.437   1
   0   7 -10 1312.13  98.123   1
   0  -7  11 1548.28 137.712   1
   0  -7  11 1464.07 122.288   1
   0  -7 -11 1724.94 205.080   1
   0  -7 -11 1583.06 122.929   1
   0   7  11 1361.55 128.604   1
   0   7  11 1616.93 159.679  -1
   0   7 -11 1513.96 181.556   1
   0   7 -11 1446.68 108.833   1
   0  -7  12 1436.61 136.339   1
   0  -7  12 1400.91 119.268   1
   0  -7 -12 1571.62 125.263   1
   0  -7 -12 1692.45 214.279   1
   0   7  12 1606.86 166.270   1
   0   7  12 1533.18 136.705   1
   0   7 -12 1565.22 118.764   1
   0   7 -12 1674.14 195.835   1
   0  -7  13  441.51  78.261   1
   0  -7  13  283.20  58.261   1
   0  -7 -13  504.35  69.519   1
   0   7  13  467.73  74.966   1
   0   7 -13  293.23  53.776   1
   0   7 -13  396.43 107.460   1
   0  -7  14    6.68  42.471   1
   0  -7  14   25.58  40.654   1
   0  -7 -14   85.90  43.876   1
   0  -7 -14  242.93 112.174   1
   0   7  14   36.17  48.833   1
   0   7  14   56.02  58.307   1
   0   7 -14   11.57  29.675   1
   0   7 -14   44.63  90.023   1
   0  -7  15  668.19  81.785   1
   0  -7 -15  568.88 142.975   1
   0   7  15  791.30 119.222   1
   0   7 -15  720.37  86.453   1
   0  -7  16  164.12  59.451   1
   0  -7  16  231.12  56.796   1
   0  -7 -16  144.58  53.089  -1
   0  -7 -16  214.69 111.213   1
   0   7  16  241.56  78.261   1
   0   7  16  151.12  44.261   1
   0   7 -16  373.73 119.359   1
   0   7 -16  102.93  55.515  -1
   0  -7  17  353.36  79.908   1
   0  -7  17  451.99  74.233   1
   0  -7 -17  395.42  74.416   1
   0  -7 -17  585.81 153.226   1
   0   7  17  448.15  66.087  -1
   0   7  17  464.53  98.627   1
   0   7 -17  472.31 137.712   1
   0   7 -17  397.48  82.929   1
   0  -7  18  251.90  75.835   1
   0  -7 -18  132.91  52.815   1
   0  -7 -18  258.08 119.268   1
   0   7  18  231.03  54.325   1
   0   7  18  212.86  78.123   1
   0   7 -18  456.29 134.233   1
   0  -7  19  704.35 110.892   1
   0  -7  19  572.54  92.448   1
   0  -7 -19  505.26 175.240   1
   0   7  19  408.05 101.236   1
   0   7 -19  717.62 109.611   1
   0   7 -19  391.03 149.519   1
   0  -7 -20  181.42 114.828   1
   0  -7 -20   38.59  48.558   1
   0   7  20   45.90  60.641   1
   0   7  20    5.54  35.931   1
   0   7 -20   13.44  46.956  -1
   0   7 -20  -10.90 105.538   1
   0  -7 -21 -110.94  85.126   1
   0   7  21   15.57  71.213   1
   0   7  21  -17.43  35.039   1
   0   7 -21   -0.48  90.023   1
   0   7 -21    9.08  58.856   1
   0  -7  22    0.41  42.842   1
   0  -7 -22  -39.58  92.769   1
   0   7  22   -3.27  39.519   1
   0   7  22   41.38  56.888   1
   0   7 -22 -135.19  72.494   1
   0   7 -22   43.10  78.261   1
   0  -7  23  280.78  73.867   1
   0  -7 -23  208.10 113.684   1
   0   7  23  188.97  79.725   1
   0   7  23  136.89  52.632   1
   0   7 -23  250.57  98.352   1
   0   7 -23   52.04 102.197   1
   0  -7 -24   64.90  86.819   1
   0   7  24   46.68  41.272   1
   0   7  24   95.84  64.027   1
   0  -7  25  -33.40  45.995   1
   0  -7 -25   18.17  90.709   1
   0   7  25   48.70  65.995   1
   0   7 -25   13.25  63.112   1
   0  -8   1  48055. 2382.15   1
   0  -8   1  45332. 2243.02   1
   0  -8  -1  47780. 2370.25   1
   0  -8  -1  47460. 2344.16   1
   0   8   1  51075. 2536.84   1
   0   8   1  48238. 2380.78   1
   0   8  -1  49108. 2436.61   1
   0   8  -1  47689. 2348.74   1
   0  -8   2  25286. 1290.62   1
   0  -8   2  23625. 1204.12   1
   0  -8  -2  26961. 1382.15   1
   0   8   2  26316. 1348.28   1
   0   8  -2  26728. 1339.13   1
   0   8  -2  24156. 1243.48   1
   0  -8   3  39030. 1951.94   1
   0  -8   3  40664. 2022.88   1
   0  -8  -3  42723. 2116.25   1
   0  -8  -3  41483. 2086.95   1
   0   8   3  38622. 1927.69   1
   0   8   3  40618. 2039.36   1
   0   8  -3  38023. 1912.58   1
   0   8  -3  40522. 1996.79   1
   0  -8   4  81236. 3975.28   1
   0  -8   4  82609. 4037.52   1
   0  -8  -4  82151. 4005.03   1
   0  -8  -4  83387. 4100.68   1
   0   8   4  81373. 3995.42   1
   0   8   4  76201. 3735.01   1
   0   8  -4  80961. 3932.72   1
   0   8  -4  80595. 3959.26   1
   0  -8   5 7368.41 432.036   1
   0  -8   5 6183.06 367.597   1
   0  -8  -5 7231.11 410.206   1
   0  -8  -5 7011.43 438.855   1
   0   8   5 7048.05 429.839   1
   0   8   5 6155.60 377.116   1
   0   8  -5 6791.75 420.823   1
   0   8  -5 6480.54 355.515   1
   0  -8   6  45204. 2247.14   1
   0  -8   6  48513. 2406.41   1
   0  -8  -6  45602. 2311.67   1
   0  -8  -6  44572. 2198.17   1
   0   8   6  44732. 2247.14   1
   0   8   6  46041. 2303.43   1
   0   8  -6  43799. 2210.52   1
   0   8  -6  43652. 2136.38   1
   0  -8   7 2177.57 169.794   1
   0  -8  -7 2094.28 206.361   1
   0  -8  -7 2040.27 152.174   1
   0   8   7 2515.79 209.794   1
   0   8   7 1820.59 165.080   1
   0   8  -7 2154.23 200.778  -1
   0  -8   8  19931. 1036.61   1
   0  -8   8  19821. 1025.17   1
   0  -8  -8  18673. 951.487   1
   0  -8  -8  18192. 1016.93   1
   0   8   8  19098. 1016.47   1
   0   8   8  19117. 1012.81   1
   0   8  -8  17739. 891.532   1
   0   8  -8  17629. 971.166  -1
   0  -8   9  41085. 2056.75   1
   0  -8   9  39423. 1957.44   1
   0  -8  -9  41094. 2127.23   1
   0   8   9  37602. 1906.63   1
   0   8  -9  38851. 1902.52   1
   0   8  -9  36545. 1897.02   1
   0  -8  10 7482.83 426.727   1
   0  -8  10 7638.44 449.382   1
   0  -8 -10 6832.95 476.887   1
   0  -8 -10 6983.98 388.604   1
   0   8  10 8160.17 490.160   1
   0   8  10 8178.48 488.329   1
   0   8 -10 7620.13 504.347   1
   0   8 -10 7276.88 389.153   1
   0  -8  11  12439. 684.210   1
   0  -8  11  13076. 693.821   1
   0  -8 -11  12572. 773.912   1
   0  -8 -11  13327. 697.024   1
   0   8  11  12792. 701.143   1
   0   8  11  11886. 675.514   1
   0   8 -11  11876. 721.281   1
   0   8 -11  12279. 631.578   1
   0  -8  12 5240.27 309.885   1
   0  -8  12 4691.07 307.826   1
   0  -8 -12 5171.62 408.466   1
   0  -8 -12 4970.25 294.279   1
   0   8  12 4929.06 339.817   1
   0   8  12 4280.54 277.391   1
   0   8 -12 4860.41 374.736   1
   0   8 -12 5368.42 304.668   1
   0  -8  13 1653.09 154.142   1
   0  -8 -13 2050.80 155.515   1
   0  -8 -13 2034.78 252.769   1
   0   8  13 1564.30 140.732   1
   0   8  13 1512.13 170.435   1
   0   8 -13 1641.65 202.471   1
   0  -8  14  18842. 1000.00   1
   0  -8  14  19066. 977.573   1
   0  -8 -14  20490. 1189.01   1
   0  -8 -14  19304. 990.846   1
   0   8  14  19295. 1049.88   1
   0   8  14  19240. 1000.00   1
   0   8 -14  16966. 992.676  -1
   0   8 -14  17364. 885.583   1
   0  -8  15   27.77  34.023   1
   0  -8 -15   20.23  75.561   1
   0  -8 -15   26.28  41.336   1
   0   8  15  -15.82  47.963   1
   0   8  15   60.55  45.254  -1
   0   8 -15   60.41  40.860   1
   0  -8  16 7780.31 442.379   1
   0  -8  16 7304.34 455.926   1
   0  -8 -16 7784.89 578.489   1
   0  -8 -16 8128.14 463.615   1
   0   8  16 7972.53 508.924   1
   0   8  16 7354.68 416.979   1
   0   8 -16 8064.06 459.038   1
   0   8 -16 7487.41 552.402   1
   0  -8 -17   67.23  43.501   1
   0  -8 -17  -27.60  91.533   1
   0   8  17   68.24  41.620  -1
   0   8  17   34.59  54.508   1
   0   8 -17  -48.56  43.442   1
   0   8 -17   32.86  88.787  -1
   0  -8  18 6256.29 405.995   1
   0  -8  18 6498.85 388.146   1
   0  -8 -18 6306.63 532.265   1
   0  -8 -18 5725.39 350.938   1
   0   8  18 5707.09 408.238   1
   0   8  18 5400.45 320.457   1
   0   8 -18 6434.78 510.297   1
   0   8 -18 6366.13 400.183   1
   0  -8  19  234.69  71.716   1
   0  -8 -19  683.75 177.574   1
   0  -8 -19  230.62  73.593   1
   0   8  19  322.38  97.620   1
   0   8  19  264.12  60.503   1
   0   8 -19  449.47  91.442   1
   0  -8  20  686.50 115.515   1
   0  -8  20  252.31  74.096   1
   0  -8 -20  398.03  88.421   1
   0  -8 -20  504.35 156.110   1
   0   8  20  525.86 112.540   1
   0   8  20  722.65  91.258   1
   0   8 -20  369.11  85.538   1
   0   8 -20  456.80 142.746   1
   0  -8  21  522.20  91.533  -1
   0   8  21  518.53  78.993   1
   0   8 -21  378.86 107.185   1
   0   8 -21  266.96 121.144   1
   0   8  22  827.00 137.345   1
   0   8 -22  599.08 143.341   1
   0  -8  23 1319.91 140.961   1
   0  -8 -23  854.92 185.629   1
   0   8  23  754.23 132.494   1
   0   8 -23  669.56 159.725   1
   0   8 -23  732.26 140.778   1
   0  -8  24   58.12  65.812   1
   0  -8 -24  -11.41  71.670   1
   0   8  24   38.88  73.821   1
   0   8  24   45.75  54.874   1
   0   8 -24 -116.80  72.311   1
   0   8 -24  176.57  87.048   1
   0  -8  25   50.02  70.709   1
   0  -8 -25   48.42  99.588   1
   0   8  25  213.68  85.080   1
   0   8 -25   89.02  74.050   1
   0  -9   0  129.98  57.254   1
   0  -9   0   75.88  41.313   1
   0   9   0   41.25  36.682   1
   0   9   0   66.18  53.501   1
   0  -9   1  24151. 1235.24   1
   0  -9   1  24426. 1258.12   1
   0  -9  -1  24778. 1263.61   1
   0  -9  -1  23776. 1229.75   1
   0   9   1  25259. 1309.38   1
   0   9   1  23075. 1183.07   1
   0   9  -1  23995. 1219.68   1
   0   9  -1  25217. 1302.06   1
   0  -9   2 7020.59 419.679   1
   0  -9   2 6233.40 376.064   1
   0  -9  -2 7789.47 467.734   1
   0   9  -2 6201.37 359.267   1
   0   9  -2 6370.70 396.384   1
   0  -9   3  13908. 748.741   1
   0  -9   3  13597. 740.960   1
   0  -9  -3  13689. 759.725   1
   0  -9  -3  12705. 681.464   1
   0   9   3  12403. 675.057   1
   0   9   3  13318. 738.214   1
   0   9  -3  12522. 701.143   1
   0   9  -3  13158. 691.532   1
   0  -9   4  38641. 1947.37   1
   0  -9   4  37954. 1903.89   1
   0  -9  -4  39895. 2027.46   1
   0   9   4  38453. 1931.81   1
   0   9   4  41304. 2085.58   1
   0   9  -4  35995. 1832.95   1
   0   9  -4  37478. 1854.92   1
   0  -9   5  12664. 692.448   1
   0  -9   5  12732. 700.228   1
   0  -9  -5  12362. 664.073   1
   0  -9  -5  13336. 757.894   1
   0   9   5  12224. 677.345   1
   0   9   5  12892. 723.111   1
   0   9  -5  12018. 686.956   1
   0   9  -5  11703. 610.983   1
   0  -9   6 3076.43 225.538   1
   0  -9  -6 3308.92 222.792   1
   0   9   6 3887.87 284.531   1
   0   9  -6 4207.32 306.178   1
   0  -9   7 7931.34 463.615   1
   0  -9   7 7899.31 466.819   1
   0  -9  -7 7693.36 432.448   1
   0  -9  -7 8480.54 539.130  -1
   0   9   7 7423.33 462.242   1
   0   9   7 7391.30 451.075   1
   0   9  -7 7249.42 467.734   1
   0   9  -7 7606.40 408.695   1
   0  -9   8  344.21  66.545   1
   0  -9   8  353.73  75.606   1
   0  -9  -8  174.92  85.446   1
   0  -9  -8  325.54  56.384   1
   0   9   8  260.55  76.293   1
   0   9   8  289.70  71.945   1
   0   9  -8  327.78  90.389   1
   0   9  -8  251.99  42.641   1
   0  -9   9   16.01  39.140   1
   0  -9  -9   42.77  32.632   1
   0  -9  -9  -20.86  70.252   1
   0   9   9   32.72  55.240   1
   0   9   9  -12.81  40.018   1
   0   9  -9   13.88  19.593   1
   0  -9  10  975.29 107.094   1
   0  -9  10 1140.04 127.368   1
   0  -9 -10 1244.85 107.139   1
   0  -9 -10 1114.42 174.004   1
   0   9  10 1275.97 146.224   1
   0   9  10 1604.58 168.375   1
   0   9 -10  952.40 154.645   1
   0   9 -10 1217.39  96.476   1
   0  -9  11   74.00  50.709   1
   0  -9  11   64.71  45.995   1
   0  -9 -11  146.96 103.753   1
   0  -9 -11  142.33  43.735  -1
   0   9  11  110.21  58.856   1
   0   9  11  212.68  66.682   1
   0   9 -11   90.48  33.858   1
   0   9 -11  365.03 109.199   1
   0  -9  12  779.86  95.332   1
   0  -9  12  888.33 123.432   1
   0  -9 -12 1173.91 187.322   1
   0  -9 -12  734.10  81.098   1
   0   9  12  668.65 116.522   1
   0   9  12  702.52 103.890   1
   0   9 -12  665.90 143.570   1
   0   9 -12  871.85  82.654   1
   0  -9 -13   55.01  83.387   1
   0  -9 -13  -35.83  30.041   1
   0   9  13   46.41  44.348   1
   0   9  13   -9.39  50.801   1
   0   9 -13   29.22  64.851   1
   0  -9  14   51.76  39.135   1
   0  -9  14  -30.00  43.565   1
   0  -9 -14   45.03  40.005   1
   0  -9 -14 -108.65  71.579   1
   0   9  14   79.45  57.849   1
   0   9  14  143.20  59.130   1
   0   9 -14   -4.12  68.421   1
   0   9 -14   -0.36  31.080   1
   0  -9  15   87.83  43.803   1
   0  -9  15  -14.64  44.284   1
   0  -9 -15    7.41  79.817   1
   0  -9 -15   56.89  44.407   1
   0   9  15   69.29  53.272   1
   0   9  15  -23.28  40.188   1
   0   9 -15  -33.65  68.513   1
   0   9 -15   47.55  35.602   1
   0  -9  16  821.51 116.613   1
   0  -9  16  718.53  89.428   1
   0  -9 -16  824.71 101.968   1
   0  -9 -16  691.53 164.027   1
   0   9  16  890.62 101.968   1
   0   9  16  749.20 125.583   1
   0   9 -16  730.89  89.840   1
   0   9 -16 1033.41 191.625  -1
   0  -9  17  284.07  61.373   1
   0  -9  17  225.58  72.586  -1
   0  -9 -17  393.68  76.979   1
   0   9  17  324.99  63.478   1
   0   9 -17  350.11  72.037   1
   0   9 -17  315.38 125.766   1
   0  -9  18   10.21  38.737   1
   0  -9  18   24.13  46.133   1
   0  -9 -18   -4.64  42.810   1
   0  -9 -18   74.14 113.959   1
   0   9  18   42.57  40.677   1
   0   9  18  -36.30  57.391  -1
   0   9 -18  121.88 110.023   1
   0   9 -18  -10.94  43.062   1
   0  -9  19  148.97  60.366   1
   0  -9 -19  196.89 117.437   1
   0  -9 -19  110.39  62.197   1
   0   9  19  205.35  56.522   1
   0   9  19   62.52  60.915   1
   0  -9  20  434.51  98.810   1
   0  -9  20  316.02  74.233   1
   0  -9 -20  232.59 130.801   1
   0   9  20  186.00  81.327   1
   0   9  20  326.77  66.682   1
   0   9 -20  306.91 135.606   1
   0   9 -20  404.26  96.750   1
   0  -9 -21  608.24 186.865  -1
   0   9  21  381.56  96.430   1
   0   9  21  360.32  77.208   1
   0   9 -21  264.48 126.956   1
   0  -9  22  621.05  98.627   1
   0   9  22  605.03 123.524   1
   0   9  22  507.09  84.256   1
   0   9 -22  520.37 115.149   1
   0  -9  23   19.33  46.636   1
   0  -9 -23  -61.69  92.128   1
   0   9  23    1.83  41.217   1
   0   9  23    9.43  60.732   1
   0   9 -23  102.01  91.075   1
   0   9 -23 -127.14  57.437   1
   0  -9  24   22.04  56.293   1
   0  -9 -24  108.42  89.748   1
   0   9  24   -8.43  45.858   1
   0   9  24  -52.91  55.149   1
   0   9 -24   35.46  73.181   1
   0   9 -24  -52.08  74.508   1
   0  -9  25  132.27  74.599   1
   0  -9 -25   54.65  83.936   1
   0   9  25  103.34  70.664   1
   0   9 -25  -14.73  63.387   1
   0 -10   0  99817. 4892.44   1
   0 -10   0  99817. 4869.56   1
   0 -10   1  45181. 2251.26   1
   0 -10   1  46453. 2327.69   1
   0 -10  -1  45414. 2261.32   1
   0 -10  -1  48833. 2443.93   1
   0  10   1  46224. 2301.60   1
   0  10   1  48924. 2454.00   1
   0  10  -1  46178. 2289.70   1
   0  10  -1  48879. 2452.17   1
   0 -10   2  73410. 3621.05   1
   0 -10   2  73959. 3638.44   1
   0 -10  -2  79176. 3907.55   1
   0  10   2  77757. 3835.69   1
   0  10  -2  74188. 3666.36   1
   0  10  -2  74188. 3629.29   1
   0 -10   3 3665.90 267.872   1
   0 -10   3 4906.17 318.169   1
   0 -10  -3 4163.38 273.226   1
   0 -10  -3 3920.36 291.853   1
   0  10   3 3673.22 254.965   1
   0  10   3 3756.06 274.004   1
   0  10  -3 4386.27 275.743   1
   0  10  -3 3910.75 287.231   1
   0 -10   4  95606. 4691.07   1
   0 -10   4  93455. 4576.65   1
   0 -10  -4  98261. 4842.10   1
   0 -10  -4  92723. 4528.60   1
   0  10   4  86453. 4240.27   1
   0  10   4  91030. 4478.26   1
   0  10  -4  88787. 4320.36   1
   0  10  -4  88329. 4356.98   1
   0 -10   5  36256. 1835.24   1
   0 -10  -5  36146. 1811.90   1
   0  10   5  35936. 1838.90   1
   0  10  -5  35858. 1845.31   1
   0 -10   6  20142. 1064.99   1
   0 -10   6  20403. 1081.01   1
   0 -10  -6  18801. 1040.27   1
   0 -10  -6  20307. 1052.17   1
   0  10   6  18645. 1013.73   1
   0  10   6  19872. 1058.12   1
   0  10  -6  19249. 977.573   1
   0  10  -6  17158. 953.775   1
   0 -10  -7 9757.43 613.272   1
   0 -10  -7 9208.23 511.212   1
   0  10   7 9684.20 572.997   1
   0  10   7 9176.19 554.690   1
   0  10  -7 9405.02 585.354   1
   0  10  -7 8897.02 475.972   1
   0 -10  -8 3773.91 316.796   1
   0  10   8 4356.52 309.885   1
   0  10  -8 4297.94 338.398   1
   0  10  -8 4116.24 242.746   1
   0 -10   9  14815. 817.391   1
   0 -10   9  14645. 810.983   1
   0 -10  -9  14046. 738.214   1
   0 -10  -9  15144. 895.194   1
   0  10   9  13931. 783.066   1
   0  10   9  14192. 795.880   1
   0  10  -9  14590. 857.665   1
   0  10  -9  14105. 724.027   1
   0 -10  10   38.86  38.545   1
   0 -10  10  -58.17  41.442   1
   0 -10 -10   52.68  80.503   1
   0 -10 -10   66.18  33.648  -1
   0  10  10   68.42  58.993   1
   0  10  10  -40.68  51.945   1
   0  10 -10  -35.42  55.240   1
   0  10 -10   27.49  27.199   1
   0 -10  11 4242.10 300.686   1
   0 -10  11 4663.61 298.169   1
   0 -10 -11 4663.61 390.068   1
   0 -10 -11 4837.52 290.892   1
   0  10  11 4718.53 339.817   1
   0  10  11 5350.11 361.052   1
   0  10 -11 4523.11 370.206   1
   0  10 -11 4510.75 260.091   1
   0 -10  12 4405.95 314.553   1
   0 -10  12 4764.30 302.975   1
   0 -10 -12 4837.52 294.004   1
   0  10  12 4427.46 308.146   1
   0  10 -12 4246.68 249.748   1
   0  10 -12 5180.77 410.938   1
   0 -10  13 6018.30 356.430   1
   0 -10  13 6141.87 404.164   1
   0 -10 -13 5469.10 324.668   1
   0 -10 -13 5945.07 474.599  -1
   0  10  13 5116.70 370.434   1
   0  10  13 5290.61 337.849   1
   0  10 -13 5157.89 420.595   1
   0  10 -13 5816.93 329.885   1
   0 -10  14  11922. 637.986   1
   0 -10  14  12851. 737.757  -1
   0 -10 -14  12792. 834.324   1
   0  10  14  13126. 772.082   1
   0  10 -14  12206. 794.050   1
   0  10 -14  12238. 643.020   1
   0 -10  15 1358.81 158.169   1
   0 -10  15 1196.34 118.215   1
   0 -10 -15 1234.78 121.510   1
   0 -10 -15 1406.41 211.213   1
   0  10  15 1272.31 162.380   1
   0  10  15 1210.98 129.290   1
   0  10 -15  989.93 192.174   1
   0  10 -15 1238.44 111.716   1
   0 -10  16 3522.19 276.567   1
   0 -10  16 3683.29 244.439   1
   0  10  16 3658.12 303.112   1
   0  10  16 3779.86 260.046   1
   0 -10  17 1753.32 149.519   1
   0 -10  17 1596.34 174.965   1
   0  10  17 1524.03 198.032   1
   0  10  17 1475.06 135.194   1
   0  10 -17 1209.15 133.867   1
   0  10 -17 1378.03 236.750   1
   0 -10  18 5858.12 356.521   1
   0 -10  18 5478.26 386.773   1
   0 -10 -18 5226.54 489.702   1
   0  10  18 5903.88 429.290   1
   0  10  18 4983.98 307.826   1
   0  10 -18 5459.95 346.178   1
   0  10 -18 5212.81 479.176   1
   0 -10  19 1027.46 124.302   1
   0 -10  19 1129.06 151.945   1
   0 -10 -19 1280.55 142.425   1
   0 -10 -19 1384.44 260.457   1
   0  10  19 1507.55 194.325   1
   0  10  19 1220.59 118.993   1
   0  10 -19 1335.93 146.590   1
   0  10 -19 1276.43 239.496   1
   0 -10  20 1210.07 134.874   1
   0 -10 -20 1064.99 217.208   1
   0  10  20  832.04 140.366   1
   0  10  20  823.34  99.176   1
   0  10 -20  650.34 183.661  -1
   0  10 -20  573.91 106.453   1
   0 -10  21  793.13 112.448   1
   0 -10 -21  607.78 176.567   1
   0  10  21  636.61 137.620   1
   0  10  21  793.59 103.066   1
   0  10 -21  932.72 133.226   1
   0  10 -21  718.53 176.659   1
   0 -10  22  387.55  84.988   1
   0 -10 -22  512.59 160.229   1
   0  10  22  369.98 102.517   1
   0  10  22  718.08  98.673   1
   0  10 -22  425.22 145.080   1
   0  10 -22  548.74 111.442   1
   0 -10 -23   25.12 111.853   1
   0  10  23  187.32  63.661   1
   0  10 -23   74.32  66.453   1
   0  10 -23   86.36  78.398   1
   0 -10  24  232.86  85.400   1
   0 -10 -24   -5.76  77.162   1
   0  10  24   13.75  66.728   1
   0  10 -24   78.26  80.320   1
   0  10 -24   23.09  73.776   1
   0 -10  25   -2.96  62.014   1
   0 -10 -25 -161.51  75.789   1
   0  10  25 -126.04  55.606   1
   0  10 -25  -11.97  60.732   1
   0  11   0   45.90  53.913   1
   0  11   0  -19.12  42.677   1
   0 -11   1  892.91 114.050   1
   0  11   1  776.20 101.510   1
   0  11   1 1096.57 136.430   1
   0  11  -1  944.62 130.572   1
   0  11  -1  922.65 104.668   1
   0 -11   2 1473.68 150.709   1
   0 -11   2 1431.12 159.588   1
   0 -11   3  812.36 120.412   1
   0 -11   3  648.05  98.856   1
   0  11   3  761.56 119.542   1
   0  11   3  503.89  85.583   1
   0  11  -3  609.15  81.831   1
   0  11  -3  682.84 112.586   1
   0 -11   4  258.54  73.867   1
   0 -11   5 2508.92 216.293   1
   0 -11   5 2458.12 205.263   1
   0  11   5 1817.39 174.737   1
   0  11   5 1950.57 193.364   1
   0  11  -5 2008.69 152.814   1
   0  11  -5 2274.14 219.634   1
   0  11   6  469.56  98.902   1
   0  11   6  563.84 107.918   1
   0  11  -6  706.18 124.165   1
   0  11  -6  651.72  74.828   1
   0 -11   7 7725.39 477.803   1
   0 -11   7 8366.12 506.636   1
   0  11   7 7427.91 468.192   1
   0  11  -7 6851.25 470.022   1
   0  11  -7 7368.41 409.382   1
   0 -11   8 2427.00 205.904   1
   0  11   8 2601.37 226.865   1
   0  11   8 2423.34 225.080   1
   0  11  -8 2144.62 149.428   1
   0 -11   9 6297.48 403.203   1
   0 -11   9 6151.02 404.210   1
   0  11   9 6352.40 421.784   1
   0  11   9 6045.76 411.945   1
   0  11  -9 5848.96 331.121   1
   0  11  -9 5798.62 430.068   1
   0 -11  10 9725.39 554.690   1
   0 -11  10  10398. 614.645   1
   0 -11 -10 9299.76 513.501   1
   0 -11 -10  10732. 702.059   1
   0  11  10 9871.84 587.642   1
   0  11  10 9546.90 583.523   1
   0  11 -10 9299.76 616.018   1
   0  11 -10 9244.84 491.533   1
   0 -11  11 5427.91 369.199   1
   0 -11  11 5189.93 326.819   1
   0 -11 -11 5075.51 303.798   1
   0 -11 -11 4910.75 413.135   1
   0  11  11 5107.55 353.363   1
   0  11  11 4594.96 341.785   1
   0  11 -11 4709.38 387.322   1
   0  11 -11 4883.29 280.778   1
   0 -11  12  518.08  98.718   1
   0 -11 -12  427.92 132.174   1
   0 -11 -12  565.22  76.705   1
   0  11  12  789.93 135.606   1
   0  11  12  935.93 132.998   1
   0  11 -12  598.17 152.860   1
   0 -11  13   56.29  45.396   1
   0 -11  13  -10.79  39.583   1
   0 -11 -13  -59.82  94.188   1
   0  11  13 -101.33  50.297   1
   0  11  13   43.94  52.448   1
   0 -11  14  359.77  69.382  -1
   0 -11 -14  394.55 152.723   1
   0 -11 -14  300.69  62.471   1
   0  11  14  707.09 125.080  -1
   0  11  14  490.16  88.650   1
   0  11 -14  467.73  68.284   1
   0 -11  15  160.92  51.304   1
   0 -11  15  226.54  77.254   1
   0 -11 -15  123.75  50.343   1
   0 -11 -15  158.99 105.721   1
   0  11  15   87.60  75.561   1
   0  11  15  237.57  69.840   1
   0  11 -15  164.94 111.899   1
   0  11 -15  121.19  50.069   1
   0 -11  16   12.79  48.741   1
   0 -11  16   66.68  49.336   1
   0 -11 -16    3.44  51.853   1
   0 -11 -16  148.74 105.492   1
   0  11  16  288.33  97.529   1
   0  11  16  140.41  55.652  -1
   0  11 -16  229.52 128.146   1
   0  11 -16   60.78  40.224   1
   0 -11  17   86.41  58.261   1
   0 -11 -17   35.98 109.977   1
   0 -11 -17   14.09  45.950   1
   0  11  17    5.74  66.499   1
   0  11  17   44.35  52.220   1
   0  11 -17   68.65 117.025  -1
   0 -11  18  277.80  84.256   1
   0 -11  18  439.91  84.256   1
   0 -11 -18  367.28 164.027   1
   0  11  18  228.28 100.549   1
   0  11 -18  426.36 161.968   1
   0  11 -18  384.44  77.895   1
   0 -11  19  135.56  70.618   1
   0 -11  19  180.09  67.231   1
   0 -11 -19  205.67  75.194   1
   0 -11 -19  195.19 141.968   1
   0  11  19  139.40  57.345   1
   0  11  19  157.62  91.899   1
   0  11 -19  237.89 143.707   1
   0  11 -19  313.55  79.039   1
   0 -11  20  298.49  78.078   1
   0  11 -20  185.13  72.357   1
   0  11 -20  272.86 138.718   1
   0 -11  21    9.98  43.680   1
   0 -11 -21  -53.23  88.238   1
   0  11  21   38.81  64.439   1
   0  11  21  -25.40  40.110   1
   0  11 -21   25.96  89.931   1
   0  11 -21  -44.04  52.632   1
   0 -11  22  111.35  68.970   1
   0 -11 -22   12.84  80.686   1
   0  11  22  -13.93  53.867   1
   0  11  22   60.73  56.156   1
   0  11 -22  -42.89  62.059  -1
   0  11 -22   26.97  67.368   1
   0 -11  23  -17.38  70.892   1
   0 -11 -23   63.52  96.384   1
   0  11  23  126.18  71.853   1
   0  11  23  -10.59  43.519   1
   0  11 -23 -162.97  82.609   1
   0  11 -23   39.29  64.668   1
   0 -11  24   70.02  75.927   1
   0 -11 -24   44.70  81.281   1
   0  11  24  171.90  81.739   1
   0  11 -24   58.54  71.945   1
   0 -11  25   29.75  70.389   1
   0  11 -25   28.59  60.412   1
   0 -12   0  84531. 4152.86   1
   0 -12   0  88696. 4379.40  -1
   0 -12   1  16476. 889.244   1
   0 -12   1  16114. 894.278   1
   0 -12  -1  15963. 861.326   1
   0  12   1  16764. 933.180   1
   0  12  -1  15542. 836.155  -1
   0  12  -1  16609. 927.688   1
   0 -12   2  23295. 1223.80   1
   0 -12  -2  25739. 1328.60   1
   0  12   2  26096. 1381.69   1
   0  12  -2  25227. 1342.79   1
   0 -12   3  41336. 2095.65   1
   0 -12  -3  39648. 2043.02   1
   0 -12  -3  40636. 2043.02   1
   0  12   3  37634. 1910.75   1
   0  12   3  39405. 2021.97   1
   0  12  -3  39698. 2044.85   1
   0 -12   4  24119. 1271.85  -1
   0 -12   4  25144. 1334.55   1
   0 -12  -4  26604. 1424.71   1
   0 -12  -4  24590. 1274.14   1
   0  12   4  24352. 1300.69   1
   0  12   4  23130. 1220.14   1
   0  12  -4  23561. 1275.97   1
   0  12  -4  23172. 1183.98   1
   0 -12   5 2394.05 223.478   1
   0 -12   5 2435.70 211.167   1
   0 -12  -5 2591.30 250.343   1
   0 -12  -5 1861.33 161.098   1
   0  12   5 2218.76 212.723   1
   0  12   5 1831.12 182.517   1
   0  12  -5 2018.30 214.187   1
   0  12  -5 2056.29 159.908  -1
   0 -12   6  19675. 1067.73   1
   0 -12   6  19899. 1070.94   1
   0 -12  -6  19419. 1021.51   1
   0 -12  -6  18924. 1070.94   1
   0  12   6  19368. 1066.36   1
   0  12   6  18256.  999.54   1
   0  12  -6  17748. 914.416   1
   0  12  -6  18879. 1059.95   1
   0 -12   7 6508.00 433.089   1
   0 -12  -7 6965.67 490.617   1
   0 -12  -7 6059.49 370.480   1
   0  12   7 6247.13 426.132   1
   0  12   7 6430.20 427.643   1
   0 -12   8 2697.48 232.448   1
   0 -12   8 2445.31 210.801   1
   0 -12  -8 2544.62 192.860  -1
   0 -12  -8 2818.76 282.608   1
   0  12   8 2540.50 238.947   1
   0  12   8 2291.99 214.691   1
   0 -12   9 5080.09 347.277   1
   0 -12   9 4956.52 348.283   1
   0 -12  -9 5290.61 419.359   1
   0 -12  -9 5267.73 327.002   1
   0  12   9 5249.42 375.972   1
   0  12   9 4732.26 354.370   1
   0  12  -9 4686.49 412.723   1
   0  12  -9 4759.72 281.281   1
   0 -12  10  19432. 1060.87   1
   0 -12  10  21135. 1115.33   1
   0 -12 -10  19908. 1157.89   1
   0 -12 -10  19204. 992.219   1
   0  12  10  17048. 942.791   1
   0  12  10  20261. 1114.87   1
   0  12 -10  18316. 931.807   1
   0  12 -10  17954. 1049.43   1
   0 -12  11 5574.37 354.142   1
   0 -12  11 6091.53 411.441   1
   0 -12 -11 6132.72 358.901   1
   0  12  11 5739.12 388.466   1
   0  12 -11 4677.34 393.226  -1
   0  12 -11 5491.99 312.174   1
   0 -12  12 5217.39 335.789  -1
   0 -12  12 5496.56 383.661   1
   0 -12 -12 4929.06 301.464   1
   0 -12 -12 5391.30 445.675   1
   0  12  12 5299.77 367.368   1
   0  12  12 5377.57 387.505   1
   0  12 -12 5066.36 425.080   1
   0  12 -12 4970.25 287.048   1
   0 -12  13 9794.04 598.169   1
   0 -12  13 9885.57 560.182  -1
   0 -12 -13 9112.12 645.308   1
   0  12  13 9459.94 598.626   1
   0  12 -13 9459.94 506.636   1
   0  12 -13 9386.72 661.784   1
   0 -12  14 1129.98 149.702   1
   0 -12  14 1420.59 136.155   1
   0 -12 -14  997.25 109.336   1
   0 -12 -14 1120.36 203.844   1
   0  12  14 1292.45 175.652   1
   0  12  14 1251.71 142.334   1
   0  12 -14 1276.89 220.961   1
   0  12 -14 1441.65 120.732   1
   0 -12  15 2337.30 179.542   1
   0 -12  15 1881.92 189.840   1
   0 -12 -15 2286.04 290.480   1
   0 -12 -15 1980.78 167.597   1
   0  12 -15 2339.13 293.409   1
   0  12 -15 2281.46 166.499   1
   0 -12  16 1464.99 167.277   1
   0 -12  16 2073.68 168.970   1
   0 -12 -16 1788.56 161.464   1
   0  12 -16 1736.38 144.897   1
   0  12 -16 2329.97 311.670   1
   0 -12  17 5382.15 331.716   1
   0 -12  17 5167.04 369.428   1
   0 -12 -17 5350.11 345.766   1
   0 -12 -17 4608.69 439.450   1
   0  12  17 4828.37 378.718   1
   0  12  17 5212.81 336.201  -1
   0  12 -17 5006.86 471.853   1
   0  12 -17 4608.69 286.956   1
   0 -12  18 3029.29 224.210   1
   0 -12 -18 2756.06 219.542   1
   0 -12 -18 2223.34 318.489   1
   0  12  18 2559.72 199.405   1
   0  12  18 2784.89 275.377   1
   0  12 -18 2808.69 207.139   1
   0 -12  19 2659.04 241.876   1
   0 -12  19 3166.13 235.606   1
   0 -12 -19 2305.72 311.350   1
   0  12  19 3005.49 283.066   1
   0  12  19 2646.22 198.398   1
   0  12 -19 2334.09 325.446   1
   0  12 -19 2404.57 203.890   1
   0 -12  20  151.99  79.176   1
   0 -12 -20  -47.09 112.403   1
   0  12  20   94.19  93.730   1
   0  12  20  217.16  65.583   1
   0  12 -20  178.44  79.542   1
   0  12 -20  218.54 144.256   1
   0 -12  21  551.03  97.529   1
   0 -12 -21  393.82 139.176   1
   0  12  21  364.39 113.913   1
   0  12  21  292.54  72.220   1
   0  12 -21  401.01  93.043   1
   0  12 -21  395.61 143.432   1
   0 -12  22  611.44 101.968   1
   0 -12 -22  256.70 114.004   1
   0  12  22  580.78 119.863   1
   0  12  22  552.86  93.913   1
   0  12 -22  354.46 119.130   1
   0  12 -22  766.59 119.863   1
   0 -12 -23   19.53  96.339   1
   0  12  23   91.76  60.778   1
   0  12  23 -106.50  50.160   1
   0  12 -23   33.03  73.272   1
   0  12 -23  132.54  84.165   1
   0 -12 -24  243.43 106.956   1
   0  12  24  189.52  81.876   1
   0  12 -24   68.70  61.922   1
   0 -13   0   36.05  49.107  -1
   0 -13   0   84.81  61.510   1
   0 -13   1 4125.85 294.187   1
   0 -13   1 4129.06 314.279   1
   0 -13  -1 4332.72 301.968   1
   0 -13  -1 4229.29 325.995   1
   0 -13   2   60.18  53.959   1
   0 -13   2  114.23  71.075   1
   0 -13   3  -31.29  45.222   1
   0 -13   3  166.68  70.343   1
   0 -13  -3   15.87  67.918   1
   0 -13  -3  -36.92  37.666   1
   0  13  -3   13.19  37.666   1
   0  13  -3   85.49  71.716   1
   0 -13   4  545.54 115.606  -1
   0 -13   4  575.29  98.352   1
   0 -13  -4  841.19 140.000   1
   0  13  -4  549.66  82.151   1
   0  13  -4  658.12 129.199   1
   0 -13   5  936.84 127.414   1
   0 -13   5  810.53 136.339   1
   0 -13  -5  608.70  97.849   1
   0 -13  -5  605.03 123.661   1
   0  13  -5  711.67  89.016  -1
   0  13  -5 1030.66 157.528   1
   0 -13   6  323.11  95.789  -1
   0 -13  -6  181.37 111.670   1
   0 -13  -6  326.73  81.602   1
   0  13  -6  261.05  55.835   1
   0 -13   7 5011.44 355.286   1
   0 -13   7 4681.92 347.322   1
   0 -13  -7 4554.23 302.746   1
   0 -13  -7 4782.60 390.617   1
   0  13  -7 4372.08 273.959   1
   0  13  -7 3998.17 350.251   1
   0 -13   8 1523.57 172.036   1
   0 -13   8 1699.31 182.609   1
   0 -13  -8 1396.79 133.181   1
   0 -13  -8 1745.99 229.748   1
   0  13  -8 1567.96 214.096   1
   0  13  -8 1293.82 113.867   1
   0 -13   9  529.06 108.604   1
   0 -13   9  759.72 122.105   1
   0 -13  -9  616.02  91.808   1
   0 -13  -9  450.25 130.343   1
   0  13   9  507.55 126.133   1
   0  13   9  593.59 124.439   1
   0  13  -9  666.36  76.110   1
   0  13  -9  652.17 148.467   1
   0 -13  10 1739.59 188.101   1
   0 -13  10 2028.83 192.860   1
   0 -13 -10 2041.65 247.734   1
   0 -13 -10 1981.23 160.091   1
   0  13  10 1729.06 198.810   1
   0  13  10 1646.22 191.030   1
   0  13 -10 1778.49 231.899   1
   0  13 -10 1882.84 142.014   1
   0 -13  11  269.11  80.320   1
   0 -13 -11  548.28  77.117   1
   0 -13 -11  269.38 112.952   1
   0  13  11  320.50  99.268   1
   0  13  11  255.83  83.799   1
   0  13 -11  371.30 126.590   1
   0 -13  12  562.01  95.240   1
   0 -13  12  834.78 128.284   1
   0 -13 -12  672.31 160.961   1
   0 -13 -12  821.97  91.121   1
   0  13  12 1075.51 149.611   1
   0  13  12  854.46 143.478   1
   0  13 -12  749.20  81.190   1
   0  13 -12  521.28 152.723   1
   0 -13  13 4382.15 297.528   1
   0 -13 -13 4288.33 397.254   1
   0 -13 -13 4356.06 274.828   1
   0  13  13 4075.51 333.592   1
   0  13  13 4227.46 317.299   1
   0  13 -13 3892.44 241.464   1
   0 -13  14  217.53  65.309   1
   0 -13  14  331.21  93.501   1
   0 -13 -14  383.98 133.043   1
   0  13  14  181.28  75.103  -1
   0  13  14  153.46  92.403   1
   0  13 -14  160.18 110.023   1
   0  13 -14  143.48  44.737   1
   0 -13  15  543.25 111.991   1
   0 -13  15  613.27  92.586   1
   0 -13 -15  647.14  96.567   1
   0 -13 -15  442.52 148.512   1
   0  13  15  765.67 141.373   1
   0  13  15  430.16  90.984   1
   0  13 -15  796.34 182.288   1
   0  13 -15  749.20  89.794   1
   0 -13  16  290.89  88.192   1
   0 -13 -16  528.60 164.302   1
   0 -13 -16  228.70  73.135   1
   0  13  16  284.81  75.652   1
   0  13  16  237.21  88.650   1
   0  13 -16  514.87 156.796   1
   0 -13  17   44.36  47.963   1
   0 -13  17  100.50  62.151   1
   0 -13 -17  100.59 100.915   1
   0  13  17  -25.53  66.911   1
   0  13 -17   89.79  51.121   1
   0  13 -17   64.81 120.732   1
   0 -13  18    3.78  53.318   1
   0 -13  18  -19.78  43.579   1
   0 -13 -18  178.86 140.778   1
   0 -13 -18  -71.53  58.627   1
   0  13  18   74.83  68.375  -1
   0  13  18    6.80  70.892   1
   0  13 -18   -6.10  41.666   1
   0  13 -18   90.39 116.110   1
   0 -13  19   60.09  48.467   1
   0 -13  19   20.35  58.902   1
   0 -13 -19  119.40 116.888   1
   0  13  19   -3.04  49.931   1
   0  13  19  -36.38  66.636   1
   0  13 -19  -50.48  83.707   1
   0  13 -19   76.52  52.311   1
   0 -13  20    4.04  60.915   1
   0 -13 -20  254.55 130.114  -1
   0  13  20   72.86  78.398   1
   0  13  20   -5.78  48.696   1
   0  13 -20  -26.41  85.675   1
   0  13 -20   38.42  62.151   1
   0 -13  21   -2.25  63.982   1
   0 -13 -21 -163.11  71.625   1
   0  13  21   21.82  75.744   1
   0  13  21  101.83  54.645   1
   0  13 -21   72.31  56.979   1
   0 -13  22 -138.86  61.556   1
   0 -13 -22 -102.29 102.792   1
   0  13  22   -5.17  50.801   1
   0  13  22  -60.78  67.918   1
   0  13 -22   84.81  96.796   1
   0  13 -22  -40.25  51.350   1
   0 -13  23   28.59  69.794   1
   0 -13 -23  -58.40  96.842   1
   0  13  23   44.11  62.059   1
   0  13 -23   52.17  78.444   1
   0  13 -23   -5.18  52.952   1
   0 -13  24 -106.32  72.494   1
   0 -13 -24  -72.72  88.741   1
   0  13  24  130.48  73.501   1
   0  13 -24   16.05  67.551   1
   0 -14   0 8837.52 563.386   1
   0 -14   0 7226.54 458.581  -1
   0  14   0 8768.87 526.773   1
   0  14   0 8581.23 557.894   1
   0 -14   1  21648. 1159.27   1
   0 -14   1  21176. 1164.30   1
   0 -14  -1  22032. 1207.78   1
   0 -14  -1  20165. 1078.26   1
   0  14   1  20151. 1081.92   1
   0  14   1  21075. 1162.93   1
   0  14  -1  20197. 1074.14   1
   0  14  -1  21579. 1190.85   1
   0 -14   2 7510.29 500.228   1
   0 -14   2 6485.12 425.675   1
   0 -14  -2 7395.87 502.517   1
   0 -14  -2 6773.45 425.675   1
   0  14   2 6846.68 468.649   1
   0  14   2 7208.23 458.123   1
   0  14  -2 8128.14 536.384   1
   0  14  -2 6311.21 394.736   1
   0 -14   3  19295. 1075.97   1
   0 -14   3  19872. 1079.63   1
   0 -14  -3  17867. 962.470  -1
   0 -14  -3  19799. 1112.13   1
   0  14   3  18828. 1027.00   1
   0  14   3  17387. 981.235   1
   0  14  -3  19309. 1022.42   1
   0  14  -3  19547. 1098.85   1
   0 -14   4 7176.19 469.107   1
   0 -14   4 8430.20 545.995   1
   0 -14  -4 7844.39 534.096   1
   0  14   4 6205.94 416.430   1
   0  14  -4 6823.79 407.780   1
   0  14  -4 6787.18 478.718   1
   0 -14   5  11922. 719.450   1
   0 -14  -5  10604. 607.322   1
   0 -14  -5  11332. 711.670   1
   0  14   5  10069. 628.832   1
   0  14   5  11007. 656.750   1
   0  14  -5  11034. 609.610   1
   0 -14   6 6311.21 426.681  -1
   0 -14   6 6608.69 450.251   1
   0 -14  -6 6938.21 501.601   1
   0 -14  -6 5711.67 366.727   1
   0  14   6 5830.66 406.132   1
   0  14   6 5107.55 383.386   1
   0  14  -6 5372.99 414.691   1
   0  14  -6 5180.77 317.071   1
   0 -14   7 5670.48 401.739   1
   0 -14   7 5569.79 394.874   1
   0 -14  -7 6187.64 466.819   1
   0 -14  -7 6375.28 397.482   1
   0  14   7 5295.19 396.201   1
   0  14   7 6228.83 433.684   1
   0  14  -7 5350.11 426.544   1
   0  14  -7 5620.13 338.947   1
   0 -14   8  44243. 2254.92   1
   0 -14   8  44137. 2261.32   1
   0 -14  -8  44233. 2323.11   1
   0 -14  -8  44632. 2228.37   1
   0  14   8  43771. 2259.04   1
   0  14   8  42764. 2205.03   1
   0  14  -8  43263. 2280.09   1
   0  14  -8  43318. 2144.62   1
   0 -14   9  27561. 1469.56  -1
   0 -14   9  28037. 1466.82   1
   0 -14  -9  26755. 1490.16   1
   0 -14  -9  28284. 1443.48   1
   0  14   9  26526. 1430.66   1
   0  14   9  26947. 1445.77   1
   0  14  -9  26709. 1488.79   1
   0  14  -9  25460. 1281.46   1
   0 -14  10  14686. 829.290   1
   0 -14  10  13538. 796.796   1
   0 -14 -10  14467. 775.743   1
   0  14  10  13840. 814.187   1
   0  14  10  13648. 824.713   1
   0  14 -10  13034. 686.498   1
   0  14 -10  12558. 811.898   1
   0 -14  11 4942.79 336.979   1
   0 -14  11 4247.14 331.075   1
   0 -14 -11 4547.82 407.871   1
   0 -14 -11 4147.36 268.100   1
   0  14  11 4427.00 335.881  -1
   0  14  11 3807.78 320.366   1
   0  14 -11 4520.82 272.723   1
   0  14 -11 5029.74 431.807   1
   0 -14  12  887.41 118.856   1
   0 -14  12  919.91 140.778   1
   0 -14 -12  858.12 179.908   1
   0  14  12 1073.68 164.073   1
   0  14 -12  803.66  85.995   1
   0  14 -12  833.41 177.757   1
   0 -14  13 5565.21 362.791   1
   0 -14  13 6032.03 423.249   1
   0 -14 -13 6265.44 510.755   1
   0 -14 -13 5546.91 334.828   1
   0  14  13 6137.29 450.114   1
   0  14  13 5958.80 409.107   1
   0  14 -13 5890.15 338.810   1
   0  14 -13 5368.42 480.549   1
   0 -14  14 2147.82 221.052   1
   0 -14  14 2049.43 181.968   1
   0 -14 -14 1846.68 259.542   1
   0 -14 -14 2443.02 181.693   1
   0  14  14 2488.78 221.510   1
   0  14  14 1924.94 226.178   1
   0  14 -14 2172.54 296.521   1
   0  14 -14 2099.31 158.718   1
   0 -14  15 8164.75 537.299   1
   0 -14  15 9167.04 523.569   1
   0 -14 -15 7816.93 462.242   1
   0  14  15 8004.57 485.583   1
   0  14 -15 8823.79 682.837   1
   0  14 -15  10032. 544.622   1
   0 -14  16    4.23  42.494   1
   0 -14  16   -6.26  60.046   1
   0 -14 -16  -35.94  84.348   1
   0 -14 -16    9.55  49.657   1
   0  14  16  -14.37  75.698   1
   0  14  16   79.68  56.018   1
   0  14 -16   52.04  41.336   1
   0  14 -16  137.30 127.551   1
   0 -14  17 2227.00 183.753   1
   0 -14  17 1938.67 205.904   1
   0 -14 -17 1951.03 178.947  -1
   0 -14 -17 1596.79 272.860   1
   0  14  17 2178.03 232.769   1
   0  14  17 2263.61 196.155   1
   0  14 -17 1802.74 155.240  -1
   0  14 -17 1875.06 309.702   1
   0 -14  18  412.22  85.309   1
   0 -14  18  356.16  98.947   1
   0 -14 -18  422.24 159.176   1
   0  14  18  497.94 127.460   1
   0  14  18  336.52  83.295   1
   0  14 -18  307.14  70.114   1
   0  14 -18  403.20 147.963   1
   0 -14  19  738.21 114.096   1
   0  14  19  532.26  92.403   1
   0  14 -19  611.90 158.306   1
   0  14 -19  649.43 104.668   1
   0 -14  20  275.88  77.071   1
   0 -14 -20  253.82 131.533   1
   0  14  20  250.89  92.631   1
   0  14 -20  254.92 114.782   1
   0  14 -20  178.95  73.501  -1
   0 -14  21  389.66  90.938   1
   0 -14 -21  159.45 120.732   1
   0  14  21  311.35 104.760   1
   0  14  21  342.52  79.588   1
   0  14 -21  213.13  85.126   1
   0  14 -21  383.94 122.197   1
   0 -14  22  184.90  93.089   1
   0 -14 -22   31.39 113.409   1
   0  14  22  247.78  75.652   1
   0  14  22  117.21  91.808   1
   0  14 -22  140.00  85.767   1
   0  14 -22  279.08  92.586   1
   0 -14  23   97.12  88.970   1
   0 -14 -23   89.11  92.952   1
   0  14  23   32.98  87.002   1
   0  14 -23  158.99  71.670   1
   0 -14  24  302.38  94.783   1
   0  14 -24  116.16  69.794   1
   0 -15   0   44.22  62.243   1
   0 -15   0  -10.72  34.499   1
   0  15   0  -39.81  48.284   1
   0  15   0  -38.73  42.160   1
   0 -15   1  194.55  90.755   1
   0 -15   1  -21.79  44.320   1
   0 -15  -1   89.75  76.430   1
   0 -15  -1    8.29  34.558   1
   0  15   1  120.46  58.032   1
   0  15   1  138.17  70.664   1
   0  15  -1  212.68  83.478   1
   0  15  -1   23.45  42.069   1
   0 -15   2  10055. 623.340  -1
   0 -15   2 9400.45 603.203   1
   0 -15  -2 9643.01 624.256   1
   0  15   2 9546.90 578.489   1
   0  15  -2 9524.02 557.894   1
   0 -15   3  -48.79  68.970   1
   0 -15  -3 -109.38  63.112   1
   0  15   3  -79.59  45.858   1
   0  15  -3   58.72  45.542   1
   0 -15   4   93.82  65.858   1
   0 -15   4   10.28  49.702   1
   0 -15  -4  299.77 105.629   1
   0  15  -4    2.65  41.542   1
   0  15  -4  -26.67  69.794   1
   0 -15   5  -33.55  40.860   1
   0 -15   5  -59.08  65.583  -1
   0 -15  -5  -70.66  71.259   1
   0 -15  -5   57.89  52.037   1
   0  15   5   48.38  54.279   1
   0  15   5   81.78  83.204   1
   0  15  -5   11.92  31.799   1
   0  15  -5   56.89  74.554   1
   0 -15   6  -15.80  78.810   1
   0 -15   6   83.84  64.210   1
   0 -15  -6  -56.57  89.382   1
   0 -15  -6  101.65  59.359   1
   0  15   6   -5.25  74.096   1
   0  15   6  -29.85  71.762   1
   0  15  -6   77.35  89.611   1
   0  15  -6  100.23  44.915   1
   0 -15   7 -120.59  66.224   1
   0 -15   7  -33.58  52.632   1
   0 -15  -7   59.40  83.341   1
   0 -15  -7  -32.97  44.252   1
   0  15   7   32.79  51.625   1
   0  15   7    6.05  74.005   1
   0  15  -7  -56.11  84.805   1
   0  15  -7  -32.80  24.211   1
   0 -15   8 1090.62 159.542   1
   0 -15   8 1245.77 164.027   1
   0 -15  -8 1213.27 191.121   1
   0 -15  -8 1010.53 120.183   1
   0  15   8 1037.99 154.233   1
   0  15   8  944.62 153.867   1
   0  15  -8 1281.92 207.139   1
   0  15  -8 1079.18 111.030   1
   0 -15   9  122.06  67.094   1
   0 -15   9   55.74  55.423   1
   0 -15  -9   41.95  41.767   1
   0  15   9  -57.99  64.348   1
   0  15  -9   47.32  95.561   1
   0  15  -9  -21.95  28.288  -1
   0 -15  10  228.42  83.661   1
   0 -15  10   43.99  57.117   1
   0 -15 -10   87.87  87.277   1
   0 -15 -10   58.35  48.558   1
   0  15  10  157.94  87.826  -1
   0  15  10  106.86  65.217   1
   0  15 -10  128.65  95.011   1
   0  15 -10   60.09  36.224   1
   0 -15  11  240.73  77.300   1
   0 -15  11  305.58  88.238   1
   0 -15 -11  112.22  45.510   1
   0 -15 -11   73.68  88.009   1
   0  15  11  162.93  77.712   1
   0  15  11  139.18  81.464   1
   0  15 -11  260.64 122.242   1
   0  15 -11   90.43  44.210   1
   0 -15  12  667.28 109.336  -1
   0 -15 -12  897.02 103.066   1
   0 -15 -12  471.40 148.970   1
   0  15  12  742.79 136.201   1
   0  15  12  853.09 150.068   1
   0  15 -12  751.94  83.432   1
   0 -15  13  384.67  90.023   1
   0 -15  13  592.68 115.332   1
   0 -15 -13  516.25  76.201   1
   0 -15 -13  432.26 137.208   1
   0  15  13  377.25 113.043   1
   0  15  13  576.20 136.705   1
   0  15 -13  373.82  62.883   1
   0  15 -13  276.29 138.993   1
   0 -15  14   -7.58  59.313   1
   0 -15  14  140.55  68.741   1
   0 -15 -14  247.14 120.686   1
   0 -15 -14  126.45  50.938   1
   0  15  14  -64.81  60.549   1
   0  15  14  116.34  82.014   1
   0  15 -14  135.51 121.556   1
   0  15 -14  114.60  39.913   1
   0 -15  15   -4.71  43.455   1
   0 -15  15   43.50  51.533   1
   0 -15 -15  -25.39  75.103   1
   0 -15 -15  -40.63  41.881   1
   0  15  15  -30.01  48.558   1
   0  15  15  -35.71  72.265   1
   0  15 -15    5.84 113.867   1
   0  15 -15   30.26  39.638   1
   0 -15  16  360.05  97.117   1
   0 -15  16  549.20  88.467   1
   0 -15 -16  357.16 145.263   1
   0  15  16  689.24 142.929   1
   0  15 -16  524.94  81.693   1
   0  15 -16  838.90 218.078   1
   0 -15  17  -47.05  50.343   1
   0 -15  17   52.31  53.913   1
   0 -15 -17   92.08  55.652   1
   0 -15 -17  -38.73 114.920   1
   0  15  17  -14.58  48.558   1
   0  15  17    7.65  65.309  -1
   0  15 -17  -17.71  99.268   1
   0  15 -17   24.63  37.227   1
   0 -15  18  196.20  70.801   1
   0 -15  18  130.16  70.160   1
   0 -15 -18  108.24 136.567   1
   0  15  18  281.97  96.018   1
   0  15  18   79.63  70.343   1
   0  15 -18  188.24 110.801   1
   0  15 -18   92.91  53.913   1
   0 -15 -19  -42.65 113.501   1
   0  15  19  111.35  59.817   1
   0  15  19  244.44  85.812   1
   0  15 -19   38.70 104.073   1
   0 -15  20   42.53  71.213   1
   0 -15 -20   40.97 132.677   1
   0  15  20  170.94  87.689   1
   0  15  20   19.06  57.986   1
   0  15 -20   21.29  84.988   1
   0  15 -20  -50.80  48.513   1
   0 -15  21 -133.68  70.938   1
   0 -15 -21  -46.91 119.222   1
   0  15  21  102.43  69.794   1
   0  15  21  -65.72  48.421   1
   0  15 -21   82.88  70.801   1
   0  15 -21  -80.78  66.819   1
   0 -15  22  -40.17  80.686   1
   0 -15 -22  169.43 102.609   1
   0  15  22   -7.73  54.874   1
   0  15  22   12.20  55.194   1
   0  15 -22   -4.41  59.222   1
   0  15 -22   22.41  76.247   1
   0 -15  23    5.10  82.609   1
   0 -15 -23  -55.79  83.570   1
   0  15  23  -36.61  56.522   1
   0  15 -23  -16.98  53.318   1
   0 -16   0  255.42  80.961   1
   0 -16   0  286.22 105.309   1
   0  16   0  270.02 101.739   1
   0  16   0  244.99  76.430   1
   0 -16   1  11309. 671.853   1
   0 -16   1  11561. 718.535   1
   0 -16  -1  10979. 644.393   1
   0 -16  -1  11396. 715.331   1
   0  16   1  11002. 650.800   1
   0  16   1  11359. 711.212   1
   0  16  -1  10924. 697.940  -1
   0  16  -1  11465. 664.073   1
   0 -16   2  709.38 118.627   1
   0 -16   2  605.03 141.556   1
   0 -16  -2  932.72 127.872   1
   0  16   2  583.07 127.231   1
   0  16   2  876.89 130.984   1
   0  16  -2  609.61 100.366   1
   0  16  -2  697.48 150.435   1
   0 -16   3 5885.58 410.251   1
   0 -16   3 6004.57 445.263   1
   0 -16  -3 5267.73 359.908   1
   0 -16  -3 5656.74 428.512   1
   0  16   3 5043.47 364.119   1
   0  16   3 6022.88 445.171   1
   0  16  -3 5464.53 432.448   1
   0  16  -3 5249.42 350.068   1
   0 -16   4 3124.02 290.984   1
   0 -16   4 3448.51 286.178   1
   0 -16  -4 2932.72 238.535   1
   0 -16  -4 3123.11 305.034   1
   0  16   4 3654.92 296.201   1
   0  16   4 3056.29 288.467   1
   0  16  -4 3426.08 320.778   1
   0  16  -4 3228.37 238.535   1
   0 -16   5  23309. 1289.70   1
   0 -16   5  22851. 1246.68  -1
   0 -16  -5  21725. 1154.23   1
   0 -16  -5  20426. 1170.25   1
   0  16   5  20325. 1149.20   1
   0  16   5  21570. 1180.78  -1
   0  16  -5  23089. 1201.37   1
   0  16  -5  21057. 1209.15   1
   0 -16   6 2504.35 254.508   1
   0 -16  -6 2568.88 278.581   1
   0 -16  -6 2172.08 195.652   1
   0  16   6 2157.43 227.917   1
   0  16   6 2199.08 239.268   1
   0  16  -6 2527.23 285.812   1
   0  16  -6 1798.63 155.927   1
   0 -16   7  18343. 1037.07   1
   0 -16   7  18448. 1043.48   1
   0 -16  -7  17620. 1047.14   1
   0 -16  -7  17286. 937.756   1
   0  16   7  18215. 1047.60   1
   0  16   7  16650. 950.113   1
   0  16  -7  17213. 1037.53   1
   0  16  -7  16938. 890.617   1
   0 -16   8 3153.31 278.123   1
   0 -16   8 2942.33 271.670   1
   0 -16  -8 2465.44 199.725   1
   0  16   8 2235.70 242.563   1
   0  16  -8 3116.70 218.261  -1
   0  16  -8 3006.40 315.286   1
   0 -16   9  12206. 737.757  -1
   0 -16  -9  10957. 733.180   1
   0 -16  -9  11982. 665.903   1
   0  16   9  11803. 725.400   1
   0  16   9  11016. 694.736  -1
   0  16  -9  12320. 815.102  -1
   0 -16  10 7830.66 523.112   1
   0 -16  10 8558.34 540.503   1
   0 -16 -10 8439.35 613.272   1
   0 -16 -10 9075.51 524.942   1
   0  16  10 8585.80 573.455  -1
   0  16  10 9546.90 621.967   1
   0  16 -10 7615.55 587.642   1
   0  16 -10 8242.55 464.073   1
   0 -16  11 3522.19 285.034   1
   0 -16  11 3752.86 313.867   1
   0 -16 -11 3987.18 386.956   1
   0 -16 -11 3845.76 261.052   1
   0  16  11 3725.40 326.132   1
   0  16  11 3758.81 318.169   1
   0  16 -11 3400.00 227.322   1
   0  16 -11 3854.46 393.135   1
   0 -16  12 1898.40 217.116   1
   0 -16  12 1900.23 188.512   1
   0 -16 -12 1898.85 157.391  -1
   0 -16 -12 1987.18 269.153   1
   0  16  12 2177.11 241.876   1
   0  16  12 1947.37 208.650   1
   0  16 -12 2018.30 151.808   1
   0  16 -12 1914.41 281.830   1
   0 -16  13 1859.04 181.007  -1
   0 -16  13 2046.68 220.503   1
   0 -16 -13 1618.31 142.975   1
   0 -16 -13 1731.35 256.933   1
   0  16  13 1701.60 198.032   1
   0  16  13 1669.11 209.611   1
   0  16 -13 2038.44 152.723   1
   0  16 -13 1945.08 284.256   1
   0 -16  14  282.70  92.723   1
   0 -16  14  157.44  65.767   1
   0 -16 -14  170.48  55.011   1
   0  16  14  259.22  97.117   1
   0  16 -14  179.27  52.311  -1
   0  16 -14   19.78 102.242   1
   0 -16  15  281.78  89.840   1
   0 -16 -15  207.60  80.229   1
   0 -16 -15  229.29 141.510   1
   0  16  15  395.47 102.654   1
   0  16  15  652.63 142.975   1
   0  16 -15  605.95  83.799   1
   0  16 -15  581.69 191.121   1
   0 -16  16  263.62  86.087   1
   0 -16  16  300.69  75.469   1
   0 -16 -16  161.56  72.357   1
   0 -16 -16  206.00 148.192   1
   0  16  16  328.28  88.604   1
   0  16  16  338.81 105.995   1
   0  16 -16  145.13 114.233   1
   0  16 -16  223.25  58.535   1
   0 -16  17  766.59 110.480   1
   0 -16  17  859.95 136.384   1
   0 -16 -17  755.61 114.874   1
   0 -16 -17  798.63 199.771   1
   0  16  17  673.68 138.352   1
   0  16  17 1055.83 133.913   1
   0  16 -17  582.61 165.629   1
   0  16 -17  885.12 110.297   1
   0 -16  18  407.73  89.336   1
   0  16  18  272.27  76.293   1
   0  16 -18  240.78  67.734   1
   0  16 -18  278.81 122.288   1
   0 -16  19  266.09  82.792   1
   0 -16 -19   97.53 131.030   1
   0  16  19   79.27  74.325   1
   0  16  19  253.78  86.178   1
   0  16 -19  218.03  73.638   1
   0  16 -19  232.54 122.334   1
   0 -16  20  129.15  74.096   1
   0 -16 -20  163.34 145.309   1
   0  16  20   63.75  80.961   1
   0  16  20  270.53  86.133   1
   0  16 -20  266.41  75.103   1
   0  16 -20   31.93  84.394   1
   0 -16  21  243.75  97.620   1
   0  16  21  269.98  77.117   1
   0  16 -21   51.85  75.332   1
   0  16 -21  241.28  78.764   1
   0 -16  22  110.11  87.551   1
   0 -16 -22   88.19  97.437   1
   0  16  22  128.01  74.188   1
   0  16 -22  -73.32  52.403   1
   0  16 -22   65.03  84.394   1
   0 -16  23  342.61 100.320   1
   0 -16 -23   92.95 115.103   1
   0  16 -23  337.16  95.469   1
   0 -17   0  -53.04  56.430   1
   0 -17   0  -28.57  65.400   1
   0  17   0  -60.92  52.220   1
   0  17   0  -17.77  79.085   1
   0 -17   1  236.98  81.419   1
   0 -17   1  457.16 126.545   1
   0 -17  -1  470.02  95.652   1
   0 -17  -1  392.95 121.556   1
   0  17   1  207.73  83.295   1
   0  17   1  417.48 119.222   1
   0  17  -1  381.92  91.853   1
   0  17  -1  418.08 116.430   1
   0 -17   2   65.17  54.783   1
   0 -17   2  125.22  90.984   1
   0 -17  -2   40.13  60.503   1
   0 -17  -2  119.40  89.794   1
   0  17   2   69.15  75.286   1
   0  17   2  221.05  80.458   1
   0  17  -2   41.60  71.396   1
   0  17  -2   87.05  58.627  -1
   0 -17   3 -113.82  76.064  -1
   0 -17   3   -0.16  54.279   1
   0 -17  -3  -30.15  67.323   1
   0 -17  -3  -59.63  39.327   1
   0  17   3   -5.23  61.281   1
   0  17   3  -12.62  55.515   1
   0  17  -3  -35.56  63.524   1
   0  17  -3    0.79  42.087   1
   0 -17   4  301.74 114.737   1
   0 -17   4  309.93  90.938   1
   0 -17  -4  421.74  96.659   1
   0 -17  -4  410.21 127.872   1
   0  17   4  284.03  84.577   1
   0  17   4  355.24 109.748   1
   0  17  -4  359.08  75.469   1
   0 -17   5 4988.55 396.887   1
   0 -17   5 5578.94 403.936   1
   0 -17  -5 4745.99 406.498  -1
   0 -17  -5 5459.95 370.434   1
   0  17   5 4290.16 364.668  -1
   0  17   5 4459.49 345.812   1
   0  17  -5 4168.87 375.926   1
   0  17  -5 4599.54 307.460   1
   0 -17   6  -46.73  72.677   1
   0 -17   6   70.21  67.231   1
   0 -17  -6   75.38  62.105   1
   0 -17  -6   71.08  91.442   1
   0  17   6   85.35  75.240   1
   0  17   6   71.12  90.618   1
   0  17  -6  -50.48  81.053   1
   0  17  -6   87.55  45.904   1
   0 -17   7  727.23 129.702   1
   0 -17   7  671.85 147.139   1
   0 -17  -7  820.14 118.993   1
   0  17   7  628.37 143.341   1
   0  17  -7  772.54  97.529   1
   0  17  -7  496.57 145.629   1
   0 -17   8 1564.30 184.714   1
   0 -17  -8 1797.71 167.277   1
   0 -17  -8 1728.14 238.352  -1
   0  17   8 1270.94 181.739   1
   0  17   8 1870.48 227.643   1
   0  17  -8 2073.68 271.213   1
   0 -17   9  723.57 131.350   1
   0 -17   9  672.31 125.538   1
   0 -17  -9  660.87 160.320   1
   0 -17  -9  590.85  95.103   1
   0  17   9  435.19 120.229   1
   0  17   9  666.36 144.622  -1
   0  17  -9  650.80 171.670   1
   0  17  -9  539.59  79.496   1
   0 -17  10   99.95  65.263   1
   0 -17  10   14.83  71.625   1
   0 -17 -10   89.93 106.773   1
   0  17  10   92.36  82.609   1
   0  17 -10   51.72  39.236   1
   0  17 -10  133.23 112.586   1
   0 -17  11  411.99 105.950   1
   0 -17  11  323.02  95.149   1
   0 -17 -11  402.06  80.778   1
   0 -17 -11  433.68 150.297   1
   0  17  11  301.42 110.023   1
   0  17  11  303.62 105.034   1
   0  17 -11  340.41  63.387   1
   0  17 -11  376.57 151.350   1
   0 -17  12  242.20  84.119   1
   0 -17  12  161.92  78.535   1
   0 -17 -12  165.67  54.050   1
   0 -17 -12  371.72 138.078   1
   0  17  12  186.91  86.087   1
   0  17  12  375.24 112.540   1
   0  17 -12  270.30  57.254   1
   0  17 -12  193.13 120.778   1
   0 -17  13  448.51  97.574   1
   0 -17  13  520.37 117.574   1
   0 -17 -13  462.70  78.352   1
   0 -17 -13  569.79 157.071   1
   0  17  13  271.58 104.302   1
   0  17  13  332.13 119.359   1
   0  17 -13  465.45  72.494   1
   0  17 -13  589.47 172.311   1
   0 -17  14  -39.45  52.037   1
   0 -17 -14 -127.87  77.025   1
   0 -17 -14   31.22  38.993   1
   0  17  14  137.99  85.355   1
   0  17  14    8.90  70.526   1
   0  17 -14 -101.46 104.210   1
   0 -17  15  147.78  68.192   1
   0 -17  15   21.37  61.968   1
   0 -17 -15  209.98 117.071  -1
   0  17  15  176.11  83.387   1
   0  17 -15  129.15  48.375   1
   0  17 -15   99.13 106.819   1
   0 -17  16  -34.00  46.316   1
   0 -17  16   45.36  50.206   1
   0 -17 -16   28.97  52.906   1
   0 -17 -16  -24.29 107.277   1
   0  17  16   67.60  69.062   1
   0  17  16   31.05  54.737   1
   0  17 -16  226.77 114.737   1
   0  17 -16   78.99  47.368   1
   0 -17  17  -52.04  52.906  -1
   0 -17  17  -55.15  44.206   1
   0 -17 -17   39.34 114.508   1
   0  17  17    0.66  56.430   1
   0  17  17  133.27  81.922   1
   0  17 -17  -95.51  88.421   1
   0  17 -17  -65.81  41.419  -1
   0 -17 -18 -198.21 116.339   1
   0  17  18  -62.79  49.702   1
   0  17  18   -3.55  47.323   1
   0  17 -18  -81.65  66.590   1
   0 -17  19  -62.52  66.453  -1
   0 -17 -19  -19.68  99.130   1
   0  17  19  -12.10  59.908   1
   0  17  19   68.60  65.583   1
   0  17 -19   68.60  78.490   1
   0  17 -19  -84.49  45.487   1
   0 -17  20   70.89  69.794   1
   0 -17 -20  -89.43 100.274   1
   0  17  20   79.77  69.291   1
   0  17  20  -39.80  52.998   1
   0  17 -20  -22.70  47.826   1
   0  17 -20   92.72  86.590  -1
   0 -17 -21  125.58 117.666   1
   0  17  21  -23.22  62.471   1
   0  17  21 -121.60  56.934   1
   0  17 -21  -63.57  56.842   1
   0 -17  22  -32.64  86.361   1
   0 -17 -22 -134.00  85.446   1
   0  17  22  -60.55  72.128   1
   0  17 -22   96.84  68.009  -1
   0 -17  23   56.38  68.604   1
   0  17 -23   13.97  54.508   1
   0 -18   0  15387. 875.514   1
   0 -18   0  14101. 863.615   1
   0  18   0  15135. 922.654   1
   0  18   0  17089. 955.148   1
   0 -18   1 5400.45 392.768   1
   0 -18   1 5098.39 417.803   1
   0 -18  -1 5972.53 406.178   1
   0 -18  -1 5601.83 437.803   1
   0  18   1 5180.77 419.771   1
   0  18   1 5313.50 383.569   1
   0  18  -1 6137.29 472.768   1
   0  18  -1 6009.15 407.002   1
   0 -18   2 6393.59 442.929   1
   0 -18   2 6416.47 488.787   1
   0 -18  -2 6659.03 497.482   1
   0 -18  -2 6320.36 425.171   1
   0  18   2 6636.15 495.194   1
   0  18   2 6723.10 458.123   1
   0  18  -2 5967.96 467.734   1
   0  18  -2 6210.52 406.132   1
   0 -18   3  12009. 723.569   1
   0 -18   3  13886. 850.800  -1
   0 -18  -3  13103. 751.029   1
   0 -18  -3  12668. 801.830   1
   0  18   3  13172. 776.201   1
   0  18   3  11643. 740.045   1
   0  18  -3  13428. 845.308   1
   0  18  -3  13222. 747.368   1
   0 -18   4 2631.12 251.762   1
   0 -18   4 2870.94 291.487   1
   0 -18  -4 2376.66 216.293   1
   0 -18  -4 2752.40 294.828   1
   0  18   4 2731.35 253.730   1
   0  18   4 2463.16 263.432   1
   0  18  -4 3145.08 319.679   1
   0  18  -4 2813.27 223.158   1
   0 -18   5  16192. 935.468   1
   0 -18   5  17821. 1049.43   1
   0 -18  -5  18169. 1079.63   1
   0 -18  -5  15808. 875.056   1
   0  18   5  15661. 934.095   1
   0  18   5  16874. 964.301   1
   0  18  -5  17149. 1036.61   1
   0  18  -5  17057. 919.450   1
   0 -18   6  846.22 174.233   1
   0 -18   6 1038.44 157.849  -1
   0 -18  -6  655.38 108.055   1
   0  18   6  485.58 129.702   1
   0  18  -6  690.62 162.792   1
   0  18  -6  595.88  92.403   1
   0 -18   7 7395.87 507.551   1
   0 -18  -7 6585.81 421.784  -1
   0 -18  -7 6622.42 509.382  -1
   0  18   7 7368.41 507.093   1
   0  18   7 6205.94 468.649   1
   0  18  -7 7231.11 550.114   1
   0 -18   8  529.52 112.128   1
   0 -18   8  508.92 127.368   1
   0 -18  -8  297.35  76.659   1
   0 -18  -8  357.07 136.796   1
   0  18   8  373.55 114.782   1
   0  18   8  496.11 129.611   1
   0  18  -8  248.05  63.387   1
   0  18  -8  582.15 161.373  -1
   0 -18   9 5830.66 431.533   1
   0 -18   9 5167.04 396.887   1
   0 -18  -9 6645.30 537.299   1
   0  18   9 6155.60 449.977   1
   0  18  -9 6366.13 530.434   1
   0  18  -9 5858.12 353.684   1
   0 -18  10  419.50 107.780   1
   0 -18 -10  340.23  74.920   1
   0 -18 -10  376.57 144.439   1
   0  18  10  169.89  96.522   1
   0  18  10  461.78 128.787   1
   0  18 -10  509.84 171.853   1
   0  18 -10  343.89  65.492   1
   0 -18  11 2102.51 226.270   1
   0 -18  11 2163.38 222.288   1
   0 -18 -11 2195.88 280.091   1
   0 -18 -11 1913.96 168.192   1
   0  18  11 2183.98 244.439   1
   0  18  11 1704.80 217.254   1
   0  18 -11 2240.27 304.622   1
   0  18 -11 2054.00 165.949   1
   0 -18  12 1596.79 182.059   1
   0 -18  12 1550.57 191.121   1
   0 -18 -12 1608.69 143.753   1
   0 -18 -12 1520.82 235.240  -1
   0  18  12 1345.54 181.556  -1
   0  18  12 1593.13 210.435   1
   0  18 -12 1975.28 159.176  -1
   0  18 -12 1883.29 280.824   1
   0 -18  13 1793.59 184.210   1
   0 -18  13 1872.77 212.311   1
   0 -18 -13 1897.48 157.254   1
   0 -18 -13 1216.47 225.766   1
   0  18  13 1694.28 217.391   1
   0  18  13 1759.72 202.242  -1
   0  18 -13 2003.66 159.771   1
   0  18 -13 1717.16 278.444   1
   0 -18  14 1093.36 142.517   1
   0 -18  14  649.43 124.348   1
   0 -18 -14 1215.56 229.199   1
   0 -18 -14 1138.21 117.025   1
   0  18  14 1064.99 160.229   1
   0  18  14 1075.97 176.247   1
   0  18 -14  721.28  94.279   1
   0  18 -14  534.10 186.133   1
   0 -18  15  908.47 129.245   1
   0 -18 -15  909.38 203.524   1
   0  18  15 1039.82 174.050   1
   0  18  15 1210.53 158.581   1
   0  18 -15 1014.64 110.572   1
   0 -18  16   54.37  60.000   1
   0 -18  16   44.20  59.313   1
   0 -18 -16  278.17 139.817   1
   0  18  16  102.11  68.970   1
   0  18  16  310.16  90.709  -1
   0  18 -16  341.10 133.226   1
   0  18 -16  143.16  58.398   1
   0 -18  17  213.36  77.620   1
   0  18  17  191.85  80.915   1
   0  18 -17  186.00 107.414   1
   0  18 -17  174.51  63.341   1
   0 -18  18  502.06 103.936   1
   0 -18 -18  331.08 151.350   1
   0  18  18  222.24  90.206   1
   0  18 -18   39.27  82.426   1
   0  18 -18  380.00  82.105   1
   0 -18  19  337.30  99.313   1
   0 -18 -19  387.83 157.666   1
   0  18  19  275.24 107.323   1
   0  18  19  594.05 115.606   1
   0  18 -19  533.18  98.902   1
   0 -18  20  116.06  82.563  -1
   0  18  20  112.59  80.320   1
   0  18 -20  182.33  71.533   1
   0  18 -20   -3.72  67.963   1
   0 -18  21  377.12 105.812   1
   0 -18 -21  137.94 101.327   1
   0  18  21  193.46  90.847   1
   0  18 -21   61.97  75.927   1
   0  18 -21  270.85  83.936   1
   0 -18  22  -76.98  85.172   1
   0 -18 -22  -99.45  77.071   1
   0  18  22   74.51  64.073   1
   0  18 -22   84.81  62.426   1
   0 -19   0  -81.01  82.792   1
   0 -19   0   -9.85  53.318   1
   0  19   0  -28.54  79.725   1
   0  19   0   25.30  59.680   1
   0 -19   1  -99.45  97.437   1
   0 -19   1   56.34  70.435  -1
   0 -19  -1  -25.00  61.144   1
   0 -19  -1   48.28  67.734   1
   0  19   1   63.62  70.023   1
   0  19   1   65.63 102.242   1
   0  19  -1   80.00 101.693   1
   0  19  -1   56.06  61.602   1
   0 -19   2  125.95  78.718   1
   0 -19   2  112.91 106.819   1
   0 -19  -2  176.25  98.215   1
   0 -19  -2  241.10  82.151   1
   0  19   2   88.92  99.268   1
   0  19  -2  147.14 100.549   1
   0  19  -2  140.73  72.220   1
   0 -19   3  167.60 110.480  -1
   0 -19   3  292.59  86.819   1
   0 -19  -3  180.32  75.057   1
   0 -19  -3  316.93 126.819   1
   0  19   3  196.52 101.144   1
   0  19   3  231.21  79.542   1
   0  19  -3  104.94  60.046   1
   0  19  -3   10.74  86.865   1
   0 -19   4 1097.94 159.451   1
   0 -19   4  787.64 173.318   1
   0 -19  -4  922.20 133.455   1
   0  19   4  964.30 171.487   1
   0  19  -4 1189.47 138.352   1
   0  19  -4  719.91 158.261   1
   0 -19   5 1371.62 175.332   1
   0 -19  -5 1472.31 160.274   1
   0 -19  -5 1761.55 237.986   1
   0  19   5 1176.66 191.350   1
   0  19   5 1666.36 200.503   1
   0  19  -5 1270.94 212.219   1
   0 -19   6  171.44  76.750   1
   0 -19   6   75.84 115.927   1
   0 -19  -6   50.11  74.599   1
   0 -19  -6  132.31 112.174   1
   0  19   6  379.08 125.080   1
   0  19   6  244.35 104.531   1
   0  19  -6   85.58  95.515   1
   0  19  -6  148.92  57.162   1
   0 -19   7  714.42 131.075   1
   0 -19   7  523.57 155.652   1
   0 -19  -7  703.89 172.494   1
   0 -19  -7  953.77 129.382   1
   0  19   7  801.83 169.153   1
   0  19   7  578.95 135.927   1
   0  19  -7  777.57 103.982   1
   0  19  -7  651.26 169.565  -1
   0 -19   8  436.06 136.155   1
   0 -19   8  403.02 110.252   1
   0 -19  -8  343.34 136.155   1
   0  19   8  331.21 107.094   1
   0  19  -8  383.16  75.972   1
   0  19  -8  339.18 135.927   1
   0 -19   9   38.17  91.625   1
   0 -19  -9   19.93 100.595   1
   0 -19  -9   75.10  50.480   1
   0  19   9  126.77  85.172   1
   0  19   9  -46.77  70.709   1
   0  19  -9  122.06  46.545   1
   0 -19  10  426.32 110.206   1
   0 -19  10  349.70 118.810   1
   0 -19 -10  240.64 122.929   1
   0 -19 -10  621.05  98.352   1
   0  19  10  209.02 113.272   1
   0  19  10  563.84 142.105   1
   0  19 -10  184.90 141.876   1
   0  19 -10  518.53  81.556   1
   0 -19  11  268.56  99.496   1
   0 -19  11   86.27  64.622   1
   0 -19 -11  159.95 112.311  -1
   0 -19 -11  322.65  72.723   1
   0  19  11  260.64 105.995   1
   0  19  11  383.71 116.430   1
   0  19 -11  210.07  61.281   1
   0  19 -11  207.69 123.890   1
   0 -19  12  206.32  84.805   1
   0 -19  12   63.66  72.906   1
   0 -19 -12  121.33  46.499   1
   0  19  12   49.52  76.247   1
   0  19 -12  152.59  51.991   1
   0  19 -12  217.48 126.087  -1
   0 -19  13   -5.19  60.320   1
   0 -19  13   22.14  68.924   1
   0 -19 -13   46.77  47.551   1
   0 -19 -13  -96.43 103.936   1
   0  19  13   26.95  78.718   1
   0  19  13   82.70  77.712   1
   0  19 -13   97.85 103.799  -1
   0  19 -13   78.08  45.995   1
   0 -19  14  -25.45  42.279   1
   0 -19  14  -51.21  61.510   1
   0 -19 -14  -41.13 100.274   1
   0 -19 -14  -14.97  38.096   1
   0  19  14   48.01  72.586   1
   0  19  14  -20.82  58.169  -1
   0  19 -14   39.36  38.622   1
   0  19 -14  156.16 108.696   1
   0 -19  15  123.34  66.636   1
   0 -19  15  141.05  77.162   1
   0 -19 -15   90.85 110.343   1
   0 -19 -15  115.56  55.149   1
   0  19  15  196.16  92.174   1
   0  19  15  130.30  78.673   1
   0  19 -15   69.75  92.037   1
   0  19 -15  182.56  54.371  -1
   0 -19  16   70.11  72.174   1
   0 -19  16    3.38  36.613   1
   0 -19 -16  172.40 131.579   1
   0  19  16  -11.14  57.620   1
   0  19  16   56.61  77.025   1
   0  19 -16   22.34 102.929   1
   0  19 -16  -23.10  38.824   1
   0 -19 -17  113.96 113.043   1
   0  19  17   91.90  62.426   1
   0  19  17   21.43  62.288   1
   0  19 -17   -1.51  71.167   1
   0 -19  18   83.66  81.556   1
   0 -19 -18   56.89 123.341   1
   0  19  18  -53.82  57.300   1
   0  19  18   25.51  71.991   1
   0  19 -18   16.45  50.023   1
   0  19 -18  -33.97  70.938   1
   0 -19  19   57.99  71.304   1
   0 -19 -19  -31.38 112.128   1
   0  19  19  133.82  74.920   1
   0  19  19   26.29  73.638   1
   0  19 -19  -43.69  63.890   1
   0  19 -19   73.82  56.247   1
   0 -19 -20   37.30  91.991   1
   0  19  20  -50.71  62.151   1
   0  19  20   41.44  69.886   1
   0  19 -20  -76.52  70.938  -1
   0 -19  21   20.73  82.929   1
   0 -19 -21  -74.55  74.416   1
   0  19  21   45.90  78.078   1
   0  19 -21   93.64  76.384   1
   0 -19  22  -46.00  75.744   1
   0  19 -22  -30.25  72.860  -1
   0 -20   0  169.70  77.940   1
   0  20   0  394.46 137.025   1
   0 -20   1  15108. 872.768   1
   0 -20  -1  15025. 859.038   1
   0  20   1  15126. 939.587   1
   0  20  -1  15515. 969.335   1
   0 -20   2 1140.04 161.647   1
   0 -20  -2 1350.11 163.844   1
   0  20   2 1103.89 202.792   1
   0  20  -2 1235.70 209.290   1
   0 -20   3  10572. 658.581   1
   0 -20  -3 9290.61 569.336   1
   0 -20  -3  10096. 695.194   1
   0  20   3  10513. 700.228   1
   0  20   3 9684.20 611.899  -1
   0  20  -3  10943. 747.825   1
   0 -20   4 1616.93 195.560   1
   0 -20   4 1702.97 246.132   1
   0 -20  -4 1481.01 171.258   1
   0 -20  -4 1641.19 233.730   1
   0  20   4 1436.61 206.682   1
   0  20   4 1606.41 200.595  -1
   0  20  -4 1153.77 220.595   1
   0  20  -4 1702.52 162.334   1
   0 -20   5 9427.91 656.750   1
   0 -20   5 8196.79 547.826   1
   0 -20  -5 9038.89 549.199   1
   0 -20  -5 8205.94 612.814   1
   0  20   5 8933.63 624.713   1
   0  20   5 8668.18 573.455   1
   0  20  -5 9002.28 665.446   1
   0  20  -5 9066.35 537.299   1
   0 -20   6 -125.40  81.556   1
   0 -20   6  -48.28  42.426   1
   0 -20  -6   20.76  62.929   1
   0 -20  -6  148.65 102.334   1
   0  20   6   29.21  81.602   1
   0  20   6   56.48  93.318   1
   0  20  -6   61.05  42.389   1
   0  20  -6  128.42 104.897  -1
   0 -20   7 4063.15 354.050   1
   0 -20   7 4402.28 356.201   1
   0 -20  -7 3748.74 388.833   1
   0 -20  -7 4215.56 322.334   1
   0  20   7 3878.26 367.139   1
   0  20   7 3483.29 311.396  -1
   0  20  -7 3846.68 419.084   1
   0  20  -7 4014.18 278.306   1
   0 -20   8   66.64  63.066   1
   0 -20   8  120.69  92.815  -1
   0 -20  -8  -17.57  87.368   1
   0 -20  -8   -8.42  50.206   1
   0  20   8  -46.64  77.208   1
   0  20   8   39.10  66.865   1
   0  20  -8 -219.91  81.464   1
   0  20  -8  -42.87  35.126   1
   0 -20   9 2402.74 259.634   1
   0 -20   9 3481.46 309.931   1
   0 -20  -9 3014.64 233.775   1
   0 -20  -9 3378.49 363.432   1
   0  20   9 3169.79 295.148   1
   0  20   9 3580.32 332.036   1
   0  20  -9 3091.07 357.391   1
   0  20  -9 3146.45 226.727   1
   0 -20  10   -3.03  84.256   1
   0 -20  10   -8.98  59.542   1
   0 -20 -10   68.24  91.808   1
   0 -20 -10   -5.26  35.254   1
   0  20  10   21.36  86.178   1
   0  20  10  137.85  87.094   1
   0  20 -10    0.23  37.208   1
   0  20 -10   -1.04 115.972   1
   0 -20  11 1878.26 215.423   1
   0 -20  11 1994.51 230.343   1
   0 -20 -11 2334.55 186.682   1
   0  20  11 1811.44 224.439   1
   0  20 -11 1885.58 284.943   1
   0  20 -11 2473.22 191.991   1
   0 -20  12  125.54  72.265   1
   0 -20 -12  204.99 122.975   1
   0 -20 -12   73.82  49.291   1
   0  20  12  226.32  86.361   1
   0  20  12   50.07  76.384   1
   0  20 -12   39.81 108.787   1
   0 -20  13 1652.17 187.185   1
   0 -20  13 1864.07 207.322   1
   0 -20 -13 1695.19 264.851   1
   0  20  13 1941.87 227.460   1
   0  20 -13 2050.34 277.162   1
   0  20 -13 2035.70 168.787   1
   0 -20  14   93.00  81.190   1
   0 -20  14  298.31 110.801   1
   0 -20 -14  220.78  59.634   1
   0 -20 -14  111.12 125.538   1
   0  20  14  284.58 100.183   1
   0  20  14  248.15 106.682   1
   0  20 -14  241.69  61.968   1
   0  20 -14  309.47 130.892   1
   0 -20  15 1504.80 180.503   1
   0 -20  15  846.22 142.471   1
   0 -20 -15  910.30 208.741   1
   0  20  15 1230.20 181.739   1
   0  20  15 1271.39 177.254   1
   0  20 -15 1493.36 140.595   1
   0  20 -15  944.62 203.661   1
   0 -20  16   38.64  86.682   1
   0 -20 -16  218.86 122.654   1
   0  20  16  189.29  77.254   1
   0  20  16  282.88  98.902   1
   0  20 -16  199.73  67.872   1
   0  20 -16   49.84 102.883   1
   0 -20  17  717.62 130.114   1
   0 -20 -17  494.28 162.563   1
   0  20  17  667.28 145.950   1
   0  20  17  637.53 139.176   1
   0  20 -17  801.37 117.162   1
   0  20 -17  270.11 126.911   1
   0 -20  18   72.04  85.767   1
   0 -20 -18  -89.06  95.789   1
   0  20  18  -92.91  57.391   1
   0  20  18  -30.27  71.487   1
   0  20 -18  -50.80  72.540   1
   0 -20  19  372.95 110.480   1
   0 -20 -19   31.15 118.810   1
   0  20  19  115.65  86.361   1
   0  20  19  258.67  87.734   1
   0  20 -19  347.55 122.883   1
   0  20 -19  435.74  96.476   1
   0 -20  20   93.96  81.419   1
   0 -20 -20   38.23 102.105   1
   0  20  20  195.33  87.277   1
   0  20 -20   84.35  72.860   1
   0  20 -20   94.87  82.975   1
   0 -20  21  210.89  88.192   1
   0  20 -21  349.52 100.137   1
   0 -21   0  -13.75  58.993   1
   0 -21   0 -148.10  96.567   1
   0  21   0    9.54  56.476   1
   0  21   0 -188.92 100.137   1
   0 -21   1  179.59 122.426   1
   0 -21   1  143.25  78.947   1
   0 -21  -1  125.35  69.748   1
   0 -21  -1   78.67  98.673   1
   0  21   1  139.54  74.462   1
   0  21   1  127.55  98.993   1
   0  21  -1  155.88 103.112   1
   0  21  -1  127.23  61.968   1
   0 -21   2  415.33 107.139   1
   0 -21   2  276.66 148.696   1
   0 -21  -2  331.76  99.313   1
   0 -21  -2  344.67 132.998   1
   0  21   2  408.79 111.258   1
   0  21   2  344.71 132.174   1
   0  21  -2  267.96  81.785   1
   0  21  -2  383.39 142.746   1
   0 -21   3  699.31 176.338   1
   0 -21   3 1109.38 155.744   1
   0 -21  -3  842.10 187.643   1
   0 -21  -3  706.64 122.242   1
   0  21   3  829.75 141.785   1
   0  21   3  809.61 161.739   1
   0  21  -3  573.00 165.309  -1
   0  21  -3  636.15 111.579   1
   0 -21   4 1808.69 211.258   1
   0 -21   4 1923.57 264.027   1
   0 -21  -4 1662.24 252.311   1
   0 -21  -4 2221.51 223.890   1
   0  21   4 2056.29 260.824   1
   0  21  -4 1627.00 166.636   1
   0  21  -4 1682.84 239.908   1
   0 -21   5  397.07 106.178   1
   0 -21   5  327.73 134.325   1
   0 -21  -5  266.22 123.478   1
   0  21   5  289.89 100.229   1
   0  21  -5  233.09  68.696   1
   0  21  -5  -54.19  91.808   1
   0 -21   6   87.83  95.240  -1
   0 -21  -6    3.99  49.016   1
   0 -21  -6  -41.58 105.995   1
   0  21   6  -32.83  54.691   1
   0  21   6  -58.63  85.812   1
   0  21  -6  -61.51  32.307   1
   0 -21   7  142.15  94.416   1
   0 -21   7  186.22  84.256   1
   0 -21  -7  182.93  70.023   1
   0 -21  -7  209.38 116.064   1
   0  21   7   88.15  80.229   1
   0  21   7  140.18  86.682   1
   0  21  -7   -0.32 100.412  -1
   0  21  -7  135.65  53.318   1
   0 -21   8   17.76  98.444   1
   0 -21   8   88.05  77.483   1
   0 -21  -8  -31.13  94.508   1
   0 -21  -8  124.30  59.908   1
   0  21   8  116.66  91.442   1
   0  21   8   69.34  70.847  -1
   0  21  -8  162.61 108.879   1
   0  21  -8  128.05  57.345   1
   0 -21   9  119.04  68.741   1
   0 -21   9  359.22 120.732   1
   0 -21  -9  137.07  59.039   1
   0 -21  -9  105.31 135.698   1
   0  21   9  138.44 101.693   1
   0  21   9  442.75 120.915   1
   0  21  -9  102.52  49.611   1
   0  21  -9  162.43 109.977   1
   0 -21  10  -31.26  57.025   1
   0 -21  10   35.25  89.016   1
   0 -21 -10   57.25  47.551   1
   0  21  10   27.05  77.757   1
   0  21 -10   54.23  47.002   1
   0  21 -10 -106.50  72.311  -1
   0 -21  11    5.87  44.270   1
   0 -21 -11   36.01  94.554   1
   0 -21 -11   15.37  32.892  -1
   0  21  11   38.25  75.103   1
   0  21  11   94.32  91.533   1
   0  21 -11  -92.49 105.217   1
   0 -21  12   57.16  86.041   1
   0 -21  12   14.60  56.018   1
   0 -21 -12   70.21 115.286   1
   0  21  12  -69.43  61.373   1
   0  21 -12  -37.80  75.744   1
   0  21 -12   53.32  44.833   1
   0 -21  13   -2.95  78.490   1
   0 -21 -13   72.22  51.304   1
   0 -21 -13  -19.50 107.872   1
   0  21  13  257.02  94.691   1
   0  21  13    1.71  72.769   1
   0  21 -13   32.50  41.661   1
   0 -21  14   87.96  67.918   1
   0 -21  14 -101.33  77.391   1
   0 -21 -14  -73.87 121.236  -1
   0  21  14   41.43  70.252   1
   0  21  14  -11.10  66.682   1
   0  21 -14   14.54  45.533   1
   0  21 -14    1.33  95.149   1
   0 -21  15   69.47  91.350   1
   0  21  15  -11.56  62.426   1
   0  21  15  -50.02  63.524   1
   0  21 -15   21.62  80.275   1
   0  21 -15   15.98  44.787   1
   0 -21  16  -33.96  93.043   1
   0 -21 -16    1.86 108.512   1
   0  21  16  152.45  84.577   1
   0  21 -16  -17.48  62.792   1
   0  21 -16   57.76  50.206   1
   0 -21  17  -52.45  68.833   1
   0 -21 -17   26.25 102.334   1
   0  21  17   70.66  70.069   1
   0  21  17  117.80  67.506   1
   0  21 -17   64.35  65.217   1
   0 -21  18   53.59  88.604   1
   0  21  18   98.54  74.462  -1
   0 -21  19   43.00  75.423   1
   0  21  19   17.68  60.686   1
   0  21 -19  -42.11  66.224   1
   0  21 -19  111.40  75.149   1
   0 -21  20  -88.38  78.032   1
   0 -21 -20  114.78  90.938   1
   0  21  20   73.13  68.375   1
   0  21 -20   59.59  71.945   1
   0 -21  21  -80.05  61.785   1
   0 -22   0  -37.46  49.748   1
   0 -22   0   24.09 104.988   1
   0  22   0  -83.71  45.158   1
   0  22   0  -73.41  85.172   1
   0 -22   1 4513.04 443.020   1
   0 -22   1 4084.21 325.720   1
   0 -22  -1 4358.35 339.496   1
   0 -22  -1 4323.57 408.512   1
   0  22   1 4142.33 426.453   1
   0  22   1 4142.33 322.288   1
   0  22  -1 4155.14 390.480   1
   0  22  -1 3837.52 297.620   1
   0 -22   2   71.03 111.167   1
   0 -22   2   56.93  58.032   1
   0 -22  -2  -24.46  69.062   1
   0  22   2  116.34  72.677   1
   0  22  -2   65.40  58.444   1
   0  22  -2   37.59 103.387   1
   0 -22   3 3398.17 369.519   1
   0 -22  -3 4382.15 414.462   1
   0  22   3 3666.82 302.013   1
   0  22  -3 3686.04 279.405   1
   0 -22   4  570.71 172.769   1
   0 -22  -4  674.14 181.281   1
   0 -22  -4  510.75 112.174   1
   0  22   4  363.66 138.215   1
   0  22   4  595.88 129.382   1
   0  22  -4  457.39  90.801   1
   0 -22   5 2947.37 277.894   1
   0 -22   5 2812.81 339.954   1
   0 -22  -5 2419.22 312.814   1
   0 -22  -5 3123.11 256.521   1
   0  22   5 3410.98 335.881   1
   0  22   5 2972.08 275.881   1
   0  22  -5 3099.77 243.386   1
   0  22  -5 2358.35 302.654   1
   0 -22   6   90.48 109.382   1
   0 -22   6    9.41  58.078   1
   0 -22  -6   43.76  52.998   1
   0 -22  -6   31.87  99.085   1
   0  22   6  -47.05  72.448   1
   0  22   6  -63.84  84.805   1
   0  22  -6  103.11  48.009   1
   0  22  -6  -31.43  73.776   1
   0 -22   7 1427.92 188.741   1
   0 -22   7 1088.33 199.359   1
   0 -22  -7 1497.94 166.087   1
   0 -22  -7 1410.52 232.403   1
   0  22   7 1299.31 187.185   1
   0  22   7 1053.55 181.876   1
   0  22  -7 1216.02 136.018   1
   0  22  -7 1453.09 236.293   1
   0 -22   8   95.33  71.899  -1
   0 -22   8   31.43  94.096   1
   0 -22  -8  -89.43 120.778  -1
   0 -22  -8   23.30  47.643   1
   0  22   8   71.30  80.137   1
   0  22   8  207.19  89.016   1
   0  22  -8  104.71 107.231   1
   0  22  -8  227.37  62.014   1
   0 -22   9 1016.02 157.437   1
   0 -22   9  742.79 171.396   1
   0 -22  -9  914.42 114.508   1
   0  22   9  863.16 165.538   1
   0  22  -9 1124.94 123.844   1
   0  22  -9  535.01 174.325   1
   0 -22  10   38.80  51.259   1
   0 -22 -10 -153.78 105.721   1
   0 -22 -10   34.91  45.327   1
   0  22  10   39.15  70.206   1
   0  22  10  -22.27  59.039   1
   0  22 -10   34.24 101.053   1
   0 -22  11 1277.34 195.881   1
   0 -22  11 1478.26 184.073   1
   0 -22 -11 1282.84 237.803   1
   0  22  11 1160.18 183.249   1
   0  22 -11 1813.27 163.387   1
   0  22 -11 1557.89 253.043   1
   0 -22  12  213.18  99.542   1
   0 -22 -12  154.05 113.455   1
   0 -22 -12  -12.98  46.087   1
   0  22  12  -13.05  73.593   1
   0  22  12   78.17  75.011   1
   0  22 -12  143.48  59.497   1
   0 -22  13 1212.36 168.695   1
   0 -22  13 1317.62 176.933   1
   0 -22 -13  833.41 212.952   1
   0  22  13 1014.19 161.281   1
   0  22  13 1239.36 177.254   1
   0  22 -13 1456.75 145.629   1
   0  22 -13  992.68 203.936   1
   0  22  14   22.00  61.556   1
   0  22 -14  -15.08  52.906   1
   0  22 -14  -98.03  72.769   1
   0 -22 -15  428.37 165.309   1
   0  22  15  633.41 132.631   1
   0  22  15  658.58 132.723   1
   0  22 -15  751.94 163.982   1
   0 -22  16  -77.89  74.691   1
   0 -22 -16  -38.87  99.496   1
   0  22  16  107.87  76.339   1
   0  22  16  -26.46  66.499   1
   0 -22  17  764.76 138.490   1
   0 -22 -17  520.82 162.883   1
   0  22  17  725.40 124.577   1
   0  22  17  512.13 122.609   1
   0  22 -17  295.93 116.293   1
   0 -22  18  -75.15  88.101   1
   0 -22 -18 -153.91  84.027   1
   0  22  18    7.58  70.297   1
   0  22  18  165.08  88.696   1
   0  22 -18  -27.51  64.119   1
   0 -22  19  295.33 100.091   1
   0 -22 -19  362.70 126.956  -1
   0  22  19  269.15 103.387   1
   0  22 -19  325.31  99.176   1
   0 -22  20  166.86  85.950   1
   0  22 -20   -0.10  58.444   1
   0 -23   0  -38.80  53.089   1
   0 -23   0 -117.62 122.563   1
   0  23   0  -98.35  96.018   1
   0  23   0   44.89  56.613   1
   0 -23   1    2.43  50.755  -1
   0 -23   1   21.48 121.007   1
   0 -23  -1  -12.49  63.753   1
   0 -23  -1 -113.50  82.380   1
   0  23   1   79.31  98.215   1
   0  23   1   -6.66  48.787   1
   0  23  -1  109.98  56.476   1
   0  23  -1   90.07  95.149   1
   0 -23   2  135.79 145.355   1
   0 -23   2  -64.67  51.167   1
   0 -23  -2   22.41 107.460   1
   0 -23  -2  -45.52  55.789   1
   0  23   2  -84.03  82.059   1
   0  23   2   63.34  71.625   1
   0  23  -2   37.30  57.117   1
   0  23  -2  -58.22  82.792   1
   0 -23   3  757.89 208.192   1
   0 -23   3  698.40 123.112   1
   0 -23  -3  658.58 177.895   1
   0 -23  -3  408.28 109.016   1
   0  23   3  755.15 174.691   1
   0  23   3  778.49 134.782   1
   0  23  -3  840.73 118.398   1
   0  23  -3  814.19 184.668   1
   0 -23   4   18.38 134.599   1
   0 -23   4  -15.69  57.712   1
   0 -23  -4  -83.62  94.737   1
   0 -23  -4    9.54  55.332   1
   0  23   4  130.39  74.828   1
   0  23   4  103.62 101.236   1
   0  23  -4  -69.11  87.780   1
   0  23  -4   62.20  50.435   1
   0 -23   5  642.10 124.988   1
   0 -23  -5  394.05  89.657   1
   0 -23  -5  590.85 159.222   1
   0  23   5  529.06 138.947   1
   0  23   5  720.37 136.934   1
   0  23  -5  377.30  83.570   1
   0  23  -5  534.55 156.750   1
   0 -23   6  158.21 117.071   1
   0 -23   6   12.12  56.934   1
   0 -23  -6   73.36  53.410   1
   0 -23  -6   67.09 123.936   1
   0  23   6   24.83  85.217   1
   0  23   6    7.75  62.059   1
   0  23  -6   12.99  39.364   1
   0  23  -6   92.72  98.398   1
   0 -23   7  292.13 136.522   1
   0 -23   7  213.50  92.311   1
   0 -23  -7  440.27 144.851   1
   0 -23  -7  437.53  92.815   1
   0  23   7  437.07 114.416   1
   0  23   7  284.58 111.762   1
   0  23  -7  535.47 158.123   1
   0  23  -7  384.85  77.300   1
   0 -23   8  -28.86  58.078   1
   0 -23   8  -37.19  99.130   1
   0 -23  -8  -18.17 107.597   1
   0 -23  -8   -7.94  49.199   1
   0  23   8  -52.68  72.037   1
   0  23   8   25.10  69.519   1
   0  23  -8   44.01  41.167   1
   0  23  -8    8.27  81.648   1
   0 -23   9  -60.59  44.183   1
   0 -23  -9  255.97 130.023   1
   0 -23  -9    9.83  41.341   1
   0  23   9   53.04  73.638  -1
   0  23   9   -5.79  79.359   1
   0  23  -9   93.73 115.011   1
   0  23  -9  -12.00  46.224   1
   0 -23  10   40.88  91.670   1
   0 -23  10   43.25  62.197   1
   0 -23 -10  -16.73  99.039   1
   0  23  10   15.21  65.355   1
   0  23 -10   26.38  43.561   1
   0  23 -10  121.51 114.004   1
   0 -23  11    5.78 105.355   1
   0 -23 -11  156.48 104.851   1
   0 -23 -11  106.86  57.391   1
   0  23  11  110.80  75.332   1
   0  23  11  241.83 100.091  -1
   0  23 -11  202.93  60.778   1
   0 -23  12  111.67  69.977   1
   0 -23  12  148.38 112.036   1
   0 -23 -12   44.03 122.700   1
   0  23  12  369.11 108.238   1
   0  23  12  205.63  95.194   1
   0  23 -12  266.41  69.153   1
   0  23 -12  159.59 119.405   1
   0 -23  13  134.05 103.478   1
   0  23  13   -0.12  69.245   1
   0  23 -13   23.04  47.872  -1
   0  23 -13   -6.58 102.837   1
   0  23  14  207.96  94.371   1
   0  23  14  208.28  99.634   1
   0  23 -14  327.05 134.233   1
   0 -23  15    9.89  86.087   1
   0 -23 -15  118.49 116.613   1
   0  23  15   10.82  63.936   1
   0  23  15    4.42  63.112   1
   0  23 -15  -21.87  53.913   1
   0  23 -15    7.30  81.281   1
   0 -23  16  -32.99  71.625   1
   0 -23 -16  141.74 106.956   1
   0  23 -16   -5.84  53.959   1
   0  23 -16  102.06  83.707   1
   0 -23  17   62.47  78.581   1
   0 -23 -17 -131.40 108.741   1
   0  23  17   12.77  50.984   1
   0  23  17  -24.01  68.741   1
   0  23 -17 -156.11  74.554   1
   0  23 -17   -9.88  68.101   1
   0 -23  18  -13.33  74.325   1
   0 -23 -18   53.13  94.874   1
   0  23  18 -106.32  51.716   1
   0  23 -18   88.88  78.810   1
   0  23 -18   23.85  54.233   1
   0 -23  19 -101.24  70.847   1
   0  23 -19   26.82  71.259   1
   0 -24   0  131.30  66.682   1
   0 -24   0  101.83 133.821   1
   0  24   0  168.70  82.609   1
   0  24   0  227.46 121.007   1
   0 -24   1 2057.66 315.835  -1
   0 -24   1 2517.16 233.821   1
   0 -24  -1 2353.32 220.229   1
   0 -24  -1 1621.51 263.981   1
   0  24   1 2178.03 277.025  -1
   0  24   1 2298.85 222.197   1
   0  24  -1 2577.11 234.874   1
   0  24  -1 2239.36 268.741   1
   0 -24   2  291.40  86.819   1
   0 -24   2   93.87 131.625   1
   0 -24  -2  109.43  65.309   1
   0 -24  -2  111.12  99.085   1
   0  24   2  154.00  99.451   1
   0  24   2  152.27  84.943   1
   0  24  -2  -46.00  82.014   1
   0  24  -2  223.80  72.220   1
   0 -24   3 2333.64 325.629   1
   0 -24   3 2599.54 248.558   1
   0 -24  -3 2489.24 301.876   1
   0 -24  -3 3000.91 251.808  -1
   0  24   3 2602.74 301.602   1
   0  24   3 2747.37 255.240   1
   0  24  -3 2719.91 311.899   1
   0  24  -3 2894.28 239.313   1
   0 -24   4   -3.79  51.396   1
   0 -24   4 -168.56 107.277   1
   0 -24  -4  -39.22  44.206   1
   0 -24  -4   36.26 117.803   1
   0  24   4   -4.43  56.979   1
   0  24   4   30.27  89.153   1
   0  24  -4  124.07 110.480   1
   0  24  -4  -23.41  36.870   1
   0 -24   5 1553.32 187.917   1
   0 -24  -5 1591.76 165.400   1
   0 -24  -5 2014.19 262.334   1
   0  24   5 1735.01 245.492   1
   0  24   5 2102.06 229.245   1
   0  24  -5 1872.31 179.130   1
   0  24  -5 1461.78 231.350   1
   0 -24   6  162.52 115.423   1
   0 -24   6    5.00  63.661   1
   0 -24  -6  241.92  76.018   1
   0  24   6  151.53 102.746   1
   0  24  -6  112.68 104.210   1
   0  24  -6  110.39  52.174   1
   0 -24   7 1516.25 213.455   1
   0 -24  -7 1692.90 175.835   1
   0 -24  -7 1543.25 244.393   1
   0  24   7 1281.46 210.389   1
   0  24   7 1778.03 210.984   1
   0  24  -7 2063.61 280.320   1
   0 -24   8  129.57 124.622   1
   0 -24   8   86.86  72.174   1
   0 -24  -8   83.71 105.904   1
   0 -24  -8   42.43  52.494   1
   0  24   8   62.15  80.595   1
   0  24   8  109.79  87.963   1
   0  24  -8   71.58  90.892   1
   0  24  -8   97.85  59.359   1
   0 -24   9 1541.87 190.023   1
   0 -24   9 1073.68 192.631   1
   0 -24  -9 1188.10 220.366   1
   0  24   9 1765.67 211.121   1
   0  24  -9 1253.09 228.467   1
   0  24  -9 1742.79 162.380   1
   0 -24  10   78.95  95.744   1
   0  24  10  -16.50  58.902   1
   0  24  10   21.56  86.682  -1
   0  24 -10  -16.14  38.613   1
   0 -24  11  907.55 144.256  -1
   0 -24  11  760.64 171.808   1
   0 -24 -11  577.57 171.579   1
   0  24  11  960.64 161.052   1
   0  24  11 1055.38 177.437   1
   0  24 -11 1151.94 137.986   1
   0  24 -11  991.76 222.517   1
   0 -24  12  170.34 115.057   1
   0  24  12  154.51  98.352  -1
   0  24 -12  243.25  71.213   1
   0  24 -12  -20.68  85.950   1
   0 -24 -13  767.05 187.094   1
   0  24  13  827.92 166.956   1
   0  24  13 1022.88 194.233   1
   0  24 -13  573.45 163.020   1
   0 -24  14   90.71 104.851   1
   0 -24 -14  136.20 120.366   1
   0  24  14    9.97  61.327   1
   0  24  14  101.88  84.531   1
   0  24 -14  -17.62  78.856   1
   0  24 -14   34.80  52.815   1
   0 -24  15  347.92 130.252   1
   0 -24 -15  300.23 131.258   1
   0  24  15  409.15 117.345   1
   0  24  15  497.48 117.620   1
   0  24 -15  302.65 120.183   1
   0  24 -15  740.96 118.169   1
   0 -24  16  -14.59  87.597   1
   0 -24 -16  -20.75  86.453   1
   0  24  16   77.57  79.496   1
   0  24  16   13.84  83.844   1
   0  24 -16  -63.57  64.348   1
   0  24 -16   62.24  59.268   1
   0 -24  17  424.30 107.323   1
   0 -24 -17  112.08  95.240   1
   0  24  17  174.37  99.130   1
   0  24 -17  221.97 104.439   1
   0  24 -17  422.47 103.066   1
   0 -24  18  -24.15  72.448   1
   0 -24 -18  -20.01  80.229   1
   0  24  18  -48.56  54.325   1
   0  24 -18   46.68  81.648   1
   0  25   0    6.09  60.549   1
   0  25   0  -85.22  73.364   1
   0 -25   1  179.54  78.490   1
   0 -25   1   89.15 116.384   1
   0  25   1  176.75  76.567   1
   0  25  -1  151.12 121.053   1
   0  25  -1  210.80  77.208   1
   0 -25   2   36.38  50.206   1
   0 -25   2  -84.71 104.119   1
   0  25   2 -124.94  87.551   1
   0  25   2  -27.37  46.316   1
   0  25  -2   34.98  46.453   1
   0  25  -2  -33.89  87.323   1
   0 -25   3  324.67 153.226   1
   0 -25   3  -21.30  49.977   1
   0 -25  -3    9.69  51.167   1
   0  25   3  180.50  95.698   1
   0  25  -3    2.43  76.430   1
   0  25  -3   -9.25  36.920   1
   0 -25   4   17.48  55.927   1
   0 -25   4  124.30 144.531   1
   0 -25  -4   68.47  61.922   1
   0  25   4   49.89  93.318   1
   0  25  -4  140.09 109.657   1
   0  25  -4   -8.28  48.009   1
   0 -25   5  153.00  75.149   1
   0 -25  -5   40.35  55.469   1
   0 -25  -5  175.93 119.634   1
   0  25   5  141.05  82.517   1
   0  25   5  102.43 117.025   1
   0  25  -5  101.37 104.119   1
   0 -25   6  -61.28 119.222  -1
   0 -25   6  241.46  91.945   1
   0 -25  -6  141.92 121.236   1
   0 -25  -6  303.89  85.217   1
   0  25   6   39.27  95.149   1
   0  25   6   68.51  78.993   1
   0  25  -6   54.51  57.071   1
   0  25  -6   69.02 105.446   1
   0 -25   7   52.91  58.856   1
   0 -25   7  -58.99 112.815  -1
   0 -25  -7   21.08  53.226   1
   0 -25  -7 -115.93  81.007   1
   0  25   7   -3.79  69.565   1
   0  25  -7   27.64  47.689   1
   0 -25   8  -78.40  94.416   1
   0 -25   8  126.91  66.133   1
   0 -25  -8  -12.02 126.041   1
   0 -25  -8  -15.20  50.206   1
   0  25   8    2.11  73.593   1
   0  25   8  -68.65  51.625   1
   0  25  -8    6.05  40.128   1
   0  25  -8  -60.37  76.476   1
   0 -25   9   37.48  56.796   1
   0 -25   9 -114.69 117.757  -1
   0 -25  -9  -34.59  86.316   1
   0 -25  -9  103.62  55.423   1
   0  25  -9  109.61  50.389   1
   0  25  -9  -34.07  98.993   1
   0 -25  10   -1.03 104.622   1
   0 -25  10   91.99  70.297   1
   0 -25 -10  107.09 130.114   1
   0  25  10   48.38  87.506   1
   0  25  10   74.78  72.265   1
   0  25 -10  -19.85  76.888   1
   0  25 -10   44.33  49.291   1
   0 -25  11  166.91 113.867   1
   0  25  11   24.09  82.059   1
   0  25 -11   26.97  50.847   1
   0  25 -11  120.05  94.691   1
   0 -25 -12   96.48 104.943   1
   0  25  12  114.83  82.746   1
   0  25  12   62.06  82.654   1
   0  25 -12  288.38 110.755   1
   0 -25  13 -214.51  89.245   1
   0 -25 -13 -107.32 100.183   1
   0  25  13   -7.51  54.462   1
   0  25  13  -78.40  62.197   1
   0  25 -13  -44.73  57.712   1
   0  25 -13 -109.75  78.764   1
   0 -25  14  -27.07  91.167   1
   0 -25 -14 -213.64 100.229   1
   0  25  14   65.08  72.311   1
   0  25  14   52.31  70.984   1
   0  25 -14  132.40  87.551   1
   0  25 -14   20.47  66.956   1
   0 -25  15  -60.05  85.538   1
   0  25  15   57.48  70.114   1
   0  25  15   88.01  75.469   1
   0  25 -15  108.24  71.396   1
   0  25 -15  -33.46  65.629   1
   0 -25  16  -81.28  74.508   1
   0 -25 -16   11.43  76.201   1
   0  25  16   48.47  72.174   1
   0  25 -16  -43.68  68.787   1
   0  25 -16   21.37  82.334   1
   0 -25  17   89.11  79.863  -1
   0 -25 -17   58.58  83.844   1
   0  25  17   47.09  69.702   1
   0  25 -17    1.65  59.817   1
   0 -26   0  111.81  59.954   1
   0 -26   0   17.91 100.046   1
   0  26   0   85.40  96.796   1
   0  26   0   11.40  61.510   1
   0 -26   1  317.44 169.519   1
   0 -26   1  880.09 128.650   1
   0 -26  -1  586.27 178.490   1
   0 -26  -1  924.48 131.991   1
   0  26   1  933.18 141.419   1
   0  26   1  818.76 182.471   1
   0  26  -1  763.39 164.714   1
   0  26  -1  885.12 136.018   1
   0 -26   2   36.12 144.485   1
   0 -26   2  -47.60  49.245   1
   0 -26  -2   36.23  97.208   1
   0 -26  -2    8.93  51.991   1
   0  26   2  110.66  66.499   1
   0  26   2    2.96  83.204   1
   0  26  -2  -14.40  47.506   1
   0  26  -2  -62.15  87.780   1
   0 -26   3 1624.25 182.563   1
   0 -26  -3  962.47 219.954   1
   0 -26  -3 1615.56 171.991   1
   0  26   3 1300.23 220.824   1
   0  26   3 1649.43 193.638   1
   0  26  -3 1935.01 198.856   1
   0  26  -3 1324.03 231.945   1
   0 -26   4   83.34 141.327   1
   0 -26   4   -6.64  43.570   1
   0 -26  -4   72.17 113.455   1
   0 -26  -4   40.05  47.140   1
   0  26   4   31.99  46.270  -1
   0  26   4   81.60  89.885   1
   0  26  -4   28.57  49.702   1
   0  26  -4   14.51  99.680   1
   0 -26   5  709.38 182.563   1
   0 -26   5 1294.28 164.576   1
   0 -26  -5  610.53 168.924   1
   0 -26  -5 1027.92 141.602   1
   0  26   5  898.85 141.831   1
   0  26  -5 1151.94 140.915   1
   0  26  -5  673.68 161.693   1
   0 -26   6  145.90 134.874  -1
   0 -26   6  -14.70  54.371   1
   0 -26  -6   20.56  87.185   1
   0 -26  -6    2.04  64.027   1
   0  26   6  124.03  80.915   1
   0  26   6  -17.81  65.995   1
   0  26  -6   56.61  46.819   1
   0  26  -6  120.69  89.840   1
   0 -26   7  476.43 169.657   1
   0 -26  -7  748.74 174.965   1
   0 -26  -7  967.96 136.430   1
   0  26   7  762.93 136.430   1
   0  26   7  805.03 167.506   1
   0  26  -7  469.56 164.622   1
   0 -26   8 -127.78  99.954   1
   0 -26   8   41.61  56.705   1
   0 -26  -8   38.65  53.867   1
   0 -26  -8  146.04 118.947   1
   0  26   8  -13.80  68.558   1
   0  26   8  -14.66  79.908   1
   0  26  -8   94.51  52.632   1
   0  26  -8  157.16  94.737   1
   0 -26   9 1102.97 162.242   1
   0 -26   9  445.22 172.494   1
   0 -26  -9  589.02 161.419   1
   0  26   9  973.00 155.560   1
   0  26   9  727.23 158.856   1
   0  26  -9  841.19 175.423   1
   0 -26  10   34.46 106.224   1
   0  26  10  -34.47  71.121   1
   0  26  10  -88.65  77.071   1
   0  26 -10  -57.62  52.632   1
   0  26 -10   63.20  86.178   1
   0 -26 -11  613.73 153.821   1
   0  26  11  824.71 150.343   1
   0  26  11  758.35 148.833   1
   0  26 -11  516.25 144.027   1
   0 -26  12   20.25  92.952   1
   0 -26 -12  100.32  94.966   1
   0  26  12   -2.64  73.181   1
   0  26  12   41.62  70.160   1
   0  26 -12  128.47  91.396   1
   0  26 -12   76.66  62.563   1
   0 -26  13  213.36 121.739   1
   0 -26 -13   92.49 110.343   1
   0  26  13  255.10 101.968   1
   0  26  13  238.76  91.670   1
   0  26 -13  503.43 109.840   1
   0  26 -13  258.54 107.826   1
   0 -26  14  115.47 100.869   1
   0  26  14   66.00  81.007   1
   0  26 -14  112.95  76.750   1
   0  26 -14   38.38  81.053   1
   0 -26 -15  165.81 110.938   1
   0  26  15   89.79  70.755   1
   0  26 -15  -36.05  66.361   1
   0  26 -15  152.81  78.673   1
   0 -26  16  -81.01  75.881   1
   0 -26 -16    4.95  92.265   1
   0  26  16  -83.07  80.137   1
   0  26 -16  -46.77  69.611  -1
   0 -27   0   -4.53  50.480   1
   0 -27   0 -137.89  93.638   1
   0  27   0  -65.17  81.053   1
   0  27   0  -28.01  50.572   1
   0 -27   1  -48.05 105.629   1
   0 -27   1  160.59  66.819   1
   0 -27  -1   38.80  47.414   1
   0 -27  -1  -44.76  96.522   1
   0  27   1   51.12  55.881   1
   0  27   1  158.90 100.503   1
   0  27  -1    5.17  42.837  -1
   0  27  -1  -18.35  82.517   1
   0 -27   2  -26.70  49.886   1
   0 -27   2  -50.98 113.455   1
   0 -27  -2  -25.82 110.252   1
   0  27   2    8.54  47.689   1
   0  27  -2   21.25  86.316   1
   0  27  -2   25.53  50.755   1
   0 -27   3  235.47 132.311  -1
   0 -27   3  102.43  67.643   1
   0 -27  -3   77.80 114.828   1
   0  27   3   72.63  67.368   1
   0  27  -3   95.24  60.824   1
   0 -27   4 -164.07  98.398   1
   0 -27  -4   21.63 100.595   1
   0 -27  -4  -75.33  42.664   1
   0  27   4   23.54  55.423  -1
   0  27   4   17.97  76.842   1
   0  27  -4   35.36  50.023   1
   0 -27   5   67.96  58.581   1
   0 -27   5   -8.41 110.618   1
   0 -27  -5   73.78  62.975   1
   0 -27  -5   43.29  92.631   1
   0  27   5    4.43  78.856   1
   0  27   5   88.38  65.034   1
   0  27  -5   22.66  79.222   1
   0  27  -5   72.08  54.874   1
   0 -27   6  -17.32  50.526   1
   0 -27   6   43.87 106.087   1
   0 -27  -6  -69.89  52.220   1
   0 -27  -6  129.98 101.785   1
   0  27   6   -8.59  56.522   1
   0  27   6   -7.87  63.936   1
   0  27  -6   78.67  88.467   1
   0  27  -6  -52.40  43.442   1
   0 -27   7  150.57 108.192   1
   0 -27   7  -57.67  42.718   1
   0 -27  -7  -41.02  79.085   1
   0  27   7   12.13  80.503   1
   0  27   7  -56.80  62.563   1
   0  27  -7    4.54  48.284   1
   0  27  -7   30.38  71.442   1
   0 -27   8  -12.07 105.080   1
   0 -27  -8  110.80  92.952   1
   0  27   8  -51.95  62.380   1
   0  27  -8  -40.09  87.185   1
   0  27  -8   71.49  58.673   1
   0 -27   9   -1.21  93.730  -1
   0 -27  -9  -70.02  94.645   1
   0  27   9  124.90  78.993   1
   0  27   9   62.20  72.860   1
   0  27  -9  -61.14  50.984   1
   0  27  -9   60.59  88.879   1
   0 -27  10  -54.28  94.416   1
   0 -27 -10   34.22  84.394   1
   0  27  10   36.20  70.389   1
   0  27 -10 -102.01  65.721   1
   0  27 -10   99.13  62.471   1
   0 -27  11   11.73  97.025   1
   0 -27 -11  -53.27  90.114   1
   0  27  11  -72.95  67.963   1
   0  27  11  -66.91  80.778   1
   0  27 -11   38.27  59.908   1
   0  27 -11   22.17  84.531   1
   0 -27 -12  -17.17  75.332   1
   0  27  12    8.68  84.714   1
   0  27  12  130.62  76.842   1
   0  27 -12   31.66  60.229   1
   0  27 -12  -55.74  71.167   1
   0 -27  13   19.54  88.284   1
   0  27  13   28.66  65.172   1
   0  27  13  121.88  73.089   1
   0  27 -13   46.86  91.075   1
   0  27 -13   -3.79  56.522   1
   0 -27 -14   87.92  80.091   1
   0  27  14  -97.57  71.808   1
   0  27 -14  -53.64  70.755   1
   0  27 -14  -29.47  52.174   1
   0 -28   0   38.29  53.547   1
   0 -28   0  105.35 112.494   1
   0  28   0    3.97  55.927   1
   0  28   0  -13.62  83.249   1
   0 -28   1  737.30 131.121   1
   0 -28  -1  742.33 129.794   1
   0  28   1  854.00 143.570   1
   0  28   1  705.72 167.963   1
   0  28  -1 1086.04 150.526   1
   0  28  -1  848.05 172.128   1
   0 -28   2   16.05 109.291   1
   0 -28   2   78.76  59.725   1
   0 -28  -2  -35.03  94.737   1
   0 -28  -2  -57.48  43.849   1
   0  28   2  -11.44  78.581   1
   0  28   2   74.92  71.259   1
   0  28  -2   45.95  57.940   1
   0  28  -2   31.12  69.382   1
   0 -28   3  354.64 104.439   1
   0 -28   3  111.90 131.579   1
   0 -28  -3  -20.38 104.119  -1
   0  28   3  248.24 103.890   1
   0  28   3  409.52 113.226   1
   0  28  -3  339.54  97.757   1
   0  28  -3  421.92 126.545   1
   0 -28   4  192.91 114.416   1
   0 -28   4   90.76  58.124   1
   0 -28  -4   73.50  95.698   1
   0  28   4  -23.73  50.984   1
   0  28   4 -164.48  73.593   1
   0  28  -4  -26.65  73.959   1
   0  28  -4  -58.44  43.140   1
   0 -28   5   42.30 116.430   1
   0 -28  -5  296.52 117.208   1
   0  28   5  518.53 141.052   1
   0  28   5  571.17 122.334   1
   0  28  -5  924.03 133.089   1
   0  28  -5  390.75 126.773   1
   0 -28   6 -110.53 103.204   1
   0 -28  -6 -189.11  87.826   1
   0  28   6  -25.98  45.464   1
   0  28   6   63.57  83.478   1
   0  28  -6   46.27  82.883   1
   0  28  -6  122.97  62.380   1
   0 -28   7  273.59 138.810   1
   0 -28  -7  203.89 118.901   1
   0  28   7  814.64 152.860   1
   0  28   7  500.69 129.428   1
   0  28  -7 1062.24 151.304   1
   0  28  -7  599.08 145.263   1
   0 -28  -8   70.30  93.638   1
   0  28   8  -15.46  59.817   1
   0  28   8  149.38  88.329   1
   0  28  -8   45.02  75.606   1
   0  28  -8   -7.62  64.851   1
   0  28   9  254.19 132.540   1
   0  28   9  352.68 107.139   1
   0  28  -9  700.69 129.290   1
   0  28  -9  164.07 102.288   1
   0 -28  10  135.06 107.277   1
   0 -28 -10    1.95 112.220   1
   0  28  10   64.03  80.046   1
   0  28  10  180.55  85.172   1
   0  28 -10  125.08  74.142   1
   0 -28  11  -21.47 108.741   1
   0 -28 -11   22.90 102.609   1
   0  28  11  278.99 107.323   1
   0  28  11  119.77  85.126   1
   0  28 -11  277.76 107.094   1
   0  28 -11  339.73 106.316  -1
   0 -28  12   27.42  98.581   1
   0 -28 -12  -24.70  94.142  -1
   0  28  12   49.20  81.464   1
   0  28  12  -98.81  55.881   1
   0  28 -12  112.04  87.643   1
   0  28 -12  159.45  78.535   1
   0 -28  13  -89.43  88.970   1
   0 -28 -13   60.64  82.837   1
   0  28  13   20.61  71.853   1
   0  28 -13  211.49  80.595   1
   0  28 -13  126.59  86.499   1
   0 -29   0  288.60 128.329   1
   0  29   0   -9.65  56.339   1
   0  29   0    1.54  81.053   1
   0 -29   1   39.15 109.291   1
   0 -29  -1   73.18 106.224   1
   0  29   1   85.08  81.190   1
   0  29   1  -43.62  45.144  -1
   0  29  -1  -73.91  67.780   1
   0  29  -1  -86.00  58.627   1
   0 -29   2 -179.04 100.091   1
   0 -29  -2   76.80 107.872   1
   0  29   2 -135.70  67.140   1
   0  29   2    2.65  62.609   1
   0  29  -2    5.02  67.689   1
   0  29  -2    0.90  48.375   1
   0 -29   3   68.05 104.622   1
   0 -29  -3  -11.60 107.277   1
   0  29   3  133.55  77.620   1
   0  29   3   84.12  67.140   1
   0  29  -3   59.22  53.959   1
   0  29  -3   99.50  87.689   1
   0 -29   4   -6.37  94.371   1
   0  29   4  -80.64  68.421   1
   0  29  -4   20.19  75.057   1
   0  29  -4    7.56  48.924   1
   0 -29  -5  -13.90  85.126   1
   0  29   5  -66.50  64.210   1
   0  29   5   12.63  65.172   1
   0  29  -5    8.07  75.011   1
   0 -29   6   99.45 101.464  -1
   0 -29  -6 -161.97  74.188   1
   0  29   6   -3.37  61.327   1
   0  29   6  108.74  77.391   1
   0  29  -6  -17.10  51.853   1
   0  29  -6  155.70  88.421   1
   0 -29   7  147.05 110.526   1
   0 -29  -7   42.64  84.210   1
   0  29   7   14.05  65.950   1
   0  29  -7  -63.75  66.590   1
   0  29  -7  -25.66  60.686   1
   0 -29   8  -21.50  99.725   1
   0  29   8  189.75  85.629   1
   0  29   8   19.71  68.375   1
   0  29  -8   44.70  58.032   1
   0 -29   9  -24.43  98.764   1
   0 -29  -9  -13.42  83.936   1
   0  29   9   60.82  70.892   1
   0  29   9  -19.35  57.117   1
   0  29  -9   61.56  69.382   1
   0  29  -9  -27.77  52.906   1
   0 -29  10 -185.90  94.233  -1
   0 -29 -10  -10.55  93.959   1
   0  29  10  -59.77  69.062   1
   0  29 -10  -18.90  64.119   1
   0  29 -10   22.31  66.499   1
   0 -29 -11   71.03  90.297   1
   0  29  11  -12.61  71.396   1
   0  29  11   92.08  75.927   1
   0  29 -11  -51.99  66.361   1
   0  29 -11    3.78  70.572   1
   0 -30   0  296.29 134.096   1
   0  30   0   33.62  63.341   1
   0  30   0    7.08  66.545   1
   0 -30   1  135.19 117.071   1
   0 -30  -1   26.96 103.799   1
   0  30   1  399.86 126.087   1
   0  30   1  673.23 127.048  -1
   0  30  -1  178.76  98.810   1
   0  30  -1  528.60 114.828   1
   0 -30   2   64.58 104.027   1
   0 -30  -2   83.39  91.075   1
   0  30   2 -128.97  52.540   1
   0  30   2  116.25  79.451   1
   0  30  -2    5.01  61.876   1
   0  30  -2   -5.63  49.748   1
   0 -30   3 -114.69 109.062   1
   0 -30  -3  -57.62 107.414   1
   0  30   3  256.34  92.082   1
   0  30   3  242.79 107.460   1
   0  30  -3  308.83 103.478   1
   0  30  -3  538.21 119.222   1
   0 -30   4  145.35 111.762  -1
   0 -30  -4  -46.68  91.167   1
   0  30   4   96.98  66.316   1
   0  30   4    5.07  66.087   1
   0  30  -4  161.65  74.188   1
   0  30  -4  -48.60  67.734   1
   0 -30   5  -39.45 101.144   1
   0 -30  -5  140.46 101.922   1
   0  30   5  137.99  85.675   1
   0  30   5   75.10  82.609   1
   0  30  -5  255.19  93.089   1
   0  30  -5  126.36  85.995   1
   0 -30   6  102.61  99.908  -1
   0 -30  -6    0.48  79.634   1
   0  30   6   -2.73  71.487   1
   0  30   6  -13.17  90.892   1
   0  30  -6  109.34  68.696   1
   0 -30   7 -142.79  99.634  -1
   0 -30  -7  141.19  99.496   1
   0  30   7  192.49  89.748   1
   0  30   7   30.52  83.661   1
   0  30  -7  225.49  90.618   1
   0  30  -7  313.96 101.144   1
   0 -30  -8  218.17 104.348   1
   0  30   8  -50.57  69.886   1
   0  30   8  107.09  75.515   1
   0  30  -8  229.93  96.934   1
   0  30  -8   53.91  65.172   1
   0  31   0   -4.00  56.796   1
   0  31   0 -139.68  74.279   1
   0  31   1   67.87  64.531   1
   0  31   1   34.14  80.320   1
   0  31  -1   -1.65  69.931   1
   0  31  -1  -42.19  54.783   1
   0  31   2  -43.58  55.469   1
   0  31   2  -31.52  51.808   1
   0  31  -2  -74.78  77.391   1
   0  31  -2   38.62  58.169   1
   0  31   3  -16.32  69.886  -1
   0  31   3   42.93  79.588   1
   0  31  -3    8.37  61.739  -1
   0  31  -3   -9.63  65.721   1
   0  31   4   62.56  75.194   1
   0  31   4  -16.24  53.638   1
   1   0 -26  -69.89  72.769   1
  -1   0  26  -55.84  53.226   1
   1   0 -25  550.11 135.515   1
  -1   0  25  641.65 112.860   1
   1   0 -24   19.60  82.288   1
  -1   0  24  -47.32  38.416   1
   1   0 -23  497.94 138.627   1
  -1   0  23  675.06 100.824   1
   1   0 -22  168.83  90.847   1
  -1   0  22   -5.67  33.583   1
   1   0 -21 3668.19 323.798   1
  -1   0  21 3444.85 242.517   1
   1   0 -20   68.74  75.286   1
  -1   0  20  -56.57  31.812   1
   1   0 -19 3169.79 290.343  -1
  -1   0  19 3376.20 231.945   1
   1   0 -18  -41.97  67.277   1
  -1   0  18   -8.23  30.050   1
   1   0 -17 4910.75 364.622   1
  -1   0  17 4546.45 285.721   1
   1   0 -16   21.31  54.966   1
  -1   0  16   -1.35  32.622   1
   1   0 -15 2059.04 187.917   1
  -1   0  15 2145.99 160.961   1
   1   0 -13  19611. 1016.93   1
  -1   0  13  20586. 1040.27  -1
   1   0 -12   20.19  36.618   1
  -1   0  12    5.66  25.638   1
   1   0 -11 1944.16 149.336   1
  -1   0  11 2045.31 145.217   1
  -1   0  11 1788.56 125.721   1
   1   0 -10   -2.71  31.126   1
   1   0 -10   31.63  33.391   1
  -1   0  10   30.19  24.709  -1
  -1   0  10  -12.29  19.332  -1
   1   0  -9 5757.43 323.066   1
   1   0  -9 5295.19 309.702   1
  -1   0   9 5286.04 289.061   1
  -1   0   9 5491.99 298.215   1
   1   0  -8  -10.76  20.732   1
   1   0  -8  -36.27  27.465   1
  -1   0   8   10.00  21.227   1
  -1   0   8   17.12  16.416   1
   1   0  -7 6343.24 332.952   1
   1   0  -7 6942.78 375.972   1
  -1   0   7 7066.35 368.055   1
  -1   0   7 6503.43 338.855   1
   1   0  -6   33.76  16.513   1
   1   0  -6   48.38  24.714   1
  -1   0   6   -5.56  13.432   1
  -1   0   6    9.83  16.288   1
   1   0  -5 110664. 5322.65   1
   1   0  -5 100000. 4823.79   1
  -1   0   5 100915. 4860.41   1
  -1   0   5 100183. 4823.79   1
   1   0  -4   49.93  25.995   1
   1   0  -4   24.51  12.426  -1
  -1   0   4   24.79  18.627   1
  -1   0   4   44.34  14.252   1
   1   0  -3 999999.  47963.   1
   1   0  -3 907551.  43519.   1
  -1   0   3 974370.  46728.   1
  -1   0   3 935926.  44883.   1
   1   0  -2   22.29  18.920   1
  -1   0   2   31.83  11.643   1
   1   0  -1 108146. 5203.66   1
   1   0  -1 106087. 5098.39   1
  -1   0   1 101922. 4897.02   1
  -1   0   1 108787. 5235.69   1
   1   0   0   -7.95  11.561   1
   1   0   0   14.88  10.723   1
  -1   0   0   11.94  10.567   1
  -1   0   0    8.73  11.849   1
   1   0   1 8334.09 415.835   1
   1   0   1 7368.41 375.606   1
  -1   0  -1 7482.83 381.464   1
  -1   0  -1 8517.15 424.073   1
   1   0   2    6.59  23.670   1
  -1   0  -2   15.51  14.970   1
   1   0   3  21492. 1062.24   1
   1   0   3  21199. 1039.36   1
  -1   0  -3  22142. 1102.06   1
  -1   0  -3  20174. 983.981   1
   1   0   4    0.05  23.510   1
   1   0   4   30.70  19.735  -1
  -1   0  -4   18.83  15.259   1
  -1   0  -4    6.27  31.963   1
   1   0   5 100915. 4864.98   1
   1   0   5 103570. 4997.71   1
  -1   0  -5 107002. 5180.77   1
  -1   0  -5 104119. 5011.44   1
   1   0   6   -2.14  17.629   1
   1   0   6    5.40  25.053   1
  -1   0  -6   -7.46  13.593   1
  -1   0  -6   47.73  31.771   1
   1   0   7 8475.96 442.059   1
   1   0   7 7514.87 395.743   1
  -1   0  -7 7725.39 398.810   1
  -1   0  -7 7835.23 440.778   1
   1   0   8  -18.30  17.240   1
   1   0   8   11.84  20.723   1
  -1   0  -8   63.16  44.741   1
  -1   0  -8  -18.24  18.041   1
   1   0   9 4700.22 260.229   1
   1   0   9 4613.27 264.119   1
  -1   0  -9 5038.90 279.679   1
  -1   0  -9 4814.64 310.068   1
   1   0  10    1.07  21.428   1
   1   0  10   38.67  26.595   1
  -1   0 -10   -9.51  21.016   1
  -1   0 -10  -22.84  41.048   1
   1   0  11  143.52  38.275   1
   1   0  11  102.33  33.826   1
  -1   0 -11  170.53  43.094   1
  -1   0 -11  191.99  65.904   1
   1   0  12  -10.97  27.414   1
   1   0  12   59.91  30.522   1
  -1   0 -12  -62.56  48.558   1
  -1   0 -12  -35.37  21.130   1
   1   0  13  24998. 1246.68   1
   1   0  13  22700. 1152.40   1
  -1   0 -13  22723. 1147.82   1
  -1   0 -13  22375. 1192.22   1
   1   0  14   16.19  23.767   1
  -1   0 -14  -49.52  38.215   1
   1   0  15  17364. 883.752   1
   1   0  15  16636. 871.853   1
  -1   0 -15  16320. 925.857   1
  -1   0 -15  17821. 936.841   1
   1   0  16  -46.73  30.421   1
  -1   0 -16   53.04  61.556   1
   1   0  17 4138.67 277.437   1
   1   0  17 4083.29 250.435  -1
  -1   0 -17 4496.56 307.231   1
  -1   0 -17 3744.62 328.558   1
   1   0  18  -20.63  38.142  -1
   1   0  18   -0.88  31.620   1
  -1   0 -18   15.90  54.508   1
  -1   0 -18  -75.01  71.030   1
   1   0  19 1495.65 125.766   1
   1   0  19 1415.56 146.773   1
  -1   0 -19 1199.54 145.629   1
  -1   0 -19 1247.60 208.604   1
   1   0  20   -9.19  40.815   1
  -1   0 -20   -9.30  86.316   1
   1   0  21  194.42  55.011   1
   1   0  21  180.46  64.668   1
  -1   0 -21  232.95  83.295   1
  -1   0 -21  226.27 117.071   1
  -1   0 -22  -57.57  59.542   1
   1   0  23  653.55 106.773   1
  -1   0 -23  419.68 129.382   1
   1   0  24   33.27  46.362   1
  -1   0 -24   15.76  68.192   1
  -1   0 -24  157.07  85.126   1
   1   0  25  298.03  82.609   1
  -1   0 -25  240.46  90.755   1
  -1   0 -25  235.97  99.588   1
   1   0  26   17.62  50.480   1
  -1   0 -26   39.05  71.396   1
   1  -1 -26    3.15  58.444   1
  -1  -1  26   -6.92  56.293   1
   1   1 -26    2.95  81.053   1
  -1   1  26  107.19  70.023   1
   1  -1 -25   94.05 100.732   1
  -1  -1  25  396.75  91.396   1
   1   1 -25  177.30 105.172   1
  -1   1  25  370.21  97.666   1
   1  -1 -24   38.55  88.467   1
  -1  -1  24   35.91  49.611   1
   1   1 -24    8.40  74.828   1
  -1   1  24   16.69  49.199   1
   1  -1 -23  256.29 114.782   1
  -1  -1  23  276.80  70.297   1
   1   1 -23  259.91 100.549  -1
  -1   1  23  339.86  78.627   1
   1  -1 -22  -10.36  90.709   1
  -1  -1  22   14.99  45.140   1
   1   1 -22  -94.23  69.794   1
  -1   1  22  -35.29  50.892   1
   1  -1 -21  107.41  98.490   1
  -1  -1  21  220.50  58.810   1
  -1   1  21   90.53  51.533   1
  -1   1  21   25.37  34.261   1
   1  -1 -20  227.51  98.810   1
   1  -1 -20  -54.46  66.499   1
  -1  -1  20  -30.25  30.092  -1
   1   1 -20  -51.40  68.146   1
  -1   1  20    4.76  37.524   1
  -1   1  20   19.46  37.025   1
   1  -1 -19  854.92 153.501   1
   1  -1 -19  771.62 131.350   1
  -1  -1  19 1211.44 118.490   1
   1   1 -19  958.81 163.615  -1
  -1   1  19  952.86 109.702   1
  -1   1  19  865.45  97.803  -1
   1  -1 -18   52.72  60.778   1
   1  -1 -18  -34.62  76.750  -1
  -1  -1  18   56.48  43.423   1
   1   1 -18    2.96  67.963   1
  -1   1  18  -26.38  31.483   1
  -1   1  18   82.84  41.538   1
   1  -1 -17  11721. 707.551   1
   1  -1 -17  10243. 604.576   1
  -1  -1  17  12567. 672.768   1
   1   1 -17  10947. 646.681   1
  -1   1  17  10952. 584.439   1
  -1   1  17  10384. 568.878   1
   1  -1 -16 1679.63 186.727   1
   1  -1 -16 1443.02 160.458   1
  -1  -1  16 1762.01 140.000   1
   1   1 -16 1745.99 169.474   1
  -1   1  16 1779.86 139.313   1
  -1   1  16 1828.83 148.375   1
   1  -1 -15 8837.52 515.331   1
   1  -1 -15 9121.27 556.979   1
  -1  -1  15 8265.44 456.842   1
   1   1 -15 8402.74 487.414   1
  -1   1  15 9057.20 500.228   1
   1  -1 -14   63.39  41.039   1
  -1   1  14   27.96  20.023   1
   1  -1 -13 8096.10 480.091   1
   1  -1 -13 8901.59 505.720   1
  -1  -1  13 8329.51 449.931   1
   1   1 -13 8938.21 500.228   1
  -1   1  13 9189.92 499.313   1
  -1   1  13 8118.98 435.286   1
   1  -1 -12 1538.67 137.025   1
   1  -1 -12 1404.12 133.409   1
  -1  -1  12 1574.83 118.398   1
   1   1 -12 1572.08 130.892   1
  -1   1  12 1680.55 119.725   1
  -1   1  12 1470.94 113.547   1
   1  -1 -11 2436.61 178.627   1
   1  -1 -11 2187.18 166.407   1
  -1  -1  11 2205.03 147.734   1
   1   1 -11 2310.30 164.210   1
  -1   1  11 2063.16 136.293   1
  -1   1  11 2155.15 144.668   1
   1  -1 -10  589.47  75.194   1
   1  -1 -10  697.94  82.654   1
  -1  -1  10  647.60  65.583   1
  -1  -1  10    1.56 306.910   1
   1   1 -10  678.26  93.043  -1
   1   1 -10  698.86  70.526   1
  -1   1  10  650.80  64.714   1
  -1   1  10  641.19  60.503   1
   1  -1  -9  43254. 2125.86   1
   1  -1  -9  49199. 2410.98   1
  -1  -1   9  46636. 2273.68   1
   1   1  -9  46773. 2314.87   1
   1   1  -9  43281. 2112.13   1
  -1   1   9  44329. 2161.55  -1
  -1   1   9  45249. 2202.29   1
   1  -1  -8 1809.61 128.146   1
   1  -1  -8 1951.49 136.888   1
  -1  -1   8 1757.89 118.673   1
   1   1  -8 1628.83 108.375   1
   1   1  -8 1963.84 151.396   1
  -1   1   8 1751.03 112.220   1
  -1   1   8 1863.16 119.954   1
   1  -1  -7  13272. 676.430   1
   1  -1  -7  12444. 634.324   1
  -1  -1   7  12027. 607.780   1
   1   1  -7  13204. 690.159   1
   1   1  -7  13144. 658.123   1
  -1   1   7  12293. 615.560   1
  -1   1   7  12366. 621.510   1
   1  -1  -6  260.27  38.792   1
   1  -1  -6  335.15  42.050   1
  -1  -1   6  228.56  36.174   1
   1   1  -6  283.29  33.217   1
   1   1  -6  252.91  52.540   1
  -1   1   6  274.10  32.394   1
  -1   1   6  305.40  34.261   1
   1  -1  -5 296155.  14220.   1
   1  -1  -5 304393.  14618.   1
  -1  -1   5 314004.  15080.   1
   1   1  -5 302105.  14503.   1
   1   1  -5 320961.  15432.   1
  -1   1   5 297940.  14302.   1
  -1   1   5 292586.  14046.   1
   1  -1  -4  548.74  47.368   1
   1  -1  -4  604.12  46.041   1
  -1  -1   4  665.45  58.490   1
   1   1  -4  606.41  46.270   1
  -1   1   4  465.45  38.696   1
  -1   1   4  594.97  43.684   1
   1  -1  -3  46636. 2251.71   1
   1  -1  -3  42206. 2034.78   1
  -1  -1   3  45181. 2196.34   1
  -1  -1   3  45570. 2209.15   1
   1   1  -3  47048. 2295.65   1
   1   1  -3  47460. 2291.53   1
  -1   1   3  47231. 2277.80   1
  -1   1   3  45995. 2217.39   1
   1  -1  -2  16732. 814.644   1
  -1  -1   2  16897. 838.901   1
   1   1  -2  17474. 872.768   1
   1   1  -2  17414. 853.088   1
  -1   1   2  16558. 801.830   1
   1  -1  -1 110069. 5286.04   1
   1  -1  -1 110206. 5286.04   1
   1   1  -1 122517. 5903.88  -1
  -1   1   1 110252. 5290.61   1
  -1   1   1 106178. 5098.39   1
   1  -1   0  42430. 2040.27  -1
   1  -1   0  45950. 2208.69   1
  -1  -1   0  45620. 2212.81   1
   1   1   0  42837. 2075.97   1
   1   1   0  48924. 2370.71   1
  -1   1   0  47689. 2292.45   1
  -1   1   0  41945. 2016.93   1
   1  -1   1 165995. 7967.96   1
   1  -1   1 194187. 9318.07   1
   1   1   1 176567. 8494.27   1
  -1   1  -1 182837. 8778.02   1
  -1   1  -1 191075. 9167.04   1
   1  -1   2 1316.70  77.025   1
  -1  -1  -2 1259.50  99.039   1
   1   1   2 1509.84 109.565   1
   1   1   2 1321.28  91.167   1
  -1   1  -2 1413.27  75.698  -1
   1  -1   3 367093.  17616.  -1
   1  -1   3 371990.  17844.   1
  -1  -1  -3 331899.  15936.   1
  -1  -1  -3 350572.  16851.   1
   1   1   3 364485.  17519.   1
   1   1   3 336888.  16183.   1
  -1   1  -3 397940.  19085.   1
  -1   1  -3 371029.  17812.   1
   1  -1   4 123387. 5935.92   1
   1  -1   4 116247. 5592.67   1
  -1  -1  -4 116659. 5647.59   1
   1   1   4 108604. 5240.27   1
  -1   1  -4 114508. 5519.45   1
  -1   1  -4 126041. 6059.49   1
   1  -1   5 101693. 4901.60   1
   1  -1   5  98581. 4745.99   1
  -1  -1  -5  98535. 4791.76   1
  -1  -1  -5  99405. 4791.76   1
   1   1   5 103615. 5020.59   1
   1   1   5 100549. 4860.41   1
  -1   1  -5  93821. 4535.92   1
  -1   1  -5  91487. 4405.95   1
   1  -1   6 6064.07 314.828   1
   1  -1   6 6759.72 353.592   1
  -1  -1  -6 6064.07 317.071   1
  -1  -1  -6 6887.86 401.922   1
   1   1   6 7217.38 387.871   1
   1   1   6 6627.00 362.700   1
  -1   1  -6 6576.65 339.817   1
  -1   1  -6 6297.48 346.041   1
   1  -1   7 2279.17 135.972   1
   1  -1   7 2571.16 156.933   1
  -1  -1  -7 2654.00 196.888  -1
  -1  -1  -7 2467.27 147.689   1
   1   1   7 2257.66 148.421   1
   1   1   7 2448.05 159.542   1
  -1   1  -7 2226.08 156.750   1
  -1   1  -7 2227.46 134.508   1
   1  -1   8  28371. 1390.39   1
   1  -1   8  31661. 1556.98   1
  -1  -1  -8  29634. 1509.38   1
  -1  -1  -8  29789. 1461.78   1
   1   1   8  31524. 1558.35   1
   1   1   8  29840. 1478.72   1
  -1   1  -8  31121. 1556.06   1
  -1   1  -8  28764. 1412.36   1
   1  -1   9  17089. 853.546   1
   1  -1   9  18023. 906.635   1
  -1  -1  -9  15066. 815.560   1
  -1  -1  -9  16284. 818.763   1
   1   1   9  17854. 902.974   1
   1   1   9  15936. 816.475   1
  -1   1  -9  18032. 937.756   1
  -1   1  -9  16815. 845.308   1
   1  -1  10 2509.38 156.064   1
   1  -1  10 2732.72 174.462   1
  -1  -1 -10 2300.68 196.933  -1
  -1  -1 -10 2524.94 161.464   1
   1   1  10 2562.93 173.089   1
   1   1  10 2215.56 149.062   1
  -1   1 -10 2149.20 145.080   1
  -1   1 -10 2802.29 209.565   1
   1  -1  11 1681.46 127.048   1
  -1  -1 -11 1766.13 128.741   1
  -1  -1 -11 1686.50 165.446   1
   1   1  11 1627.92 130.663   1
   1   1  11 1556.98 114.554   1
  -1   1 -11 1639.82 155.835   1
   1  -1  12  601.37  71.670   1
   1  -1  12  654.00  67.597   1
  -1  -1 -12  590.85  68.741   1
  -1  -1 -12  657.21 113.089   1
   1   1  12  806.86  76.750   1
   1   1  12  730.43  84.805   1
  -1   1 -12  656.75  78.352   1
  -1   1 -12  681.01 104.988   1
   1  -1  13  34229. 1686.95   1
   1  -1  13  33629. 1672.77   1
  -1  -1 -13  31940. 1669.11   1
  -1  -1 -13  31730. 1578.03  -1
   1   1  13  32719. 1618.31   1
   1   1  13  31350. 1576.20   1
  -1   1 -13  34540. 1724.94   1
  -1   1 -13  36169. 1850.80   1
   1  -1  14 2539.13 166.499   1
   1   1  14 2486.04 166.361   1
  -1   1 -14 2686.95 203.158   1
   1  -1  15  13597. 703.432   1
   1  -1  15  13025. 691.990   1
  -1  -1 -15  12842. 778.031   1
   1   1  15  13442. 728.603   1
   1   1  15  13062. 678.718   1
  -1   1 -15  14403. 819.679   1
  -1   1 -15  13286. 725.857   1
   1  -1  16  -27.14  32.874   1
  -1  -1 -16   27.60  46.590   1
  -1  -1 -16    1.56  82.380   1
   1   1  16    3.34  29.501   1
   1   1  16  -22.34  36.993   1
  -1   1 -16  -81.42  62.243   1
   1  -1  17 6073.22 365.263   1
   1  -1  17 6814.64 383.158   1
  -1  -1 -17 7102.97 429.290   1
  -1  -1 -17 7977.11 562.013   1
   1   1  17 7093.81 395.881  -1
   1   1  17 6750.57 417.345   1
  -1   1 -17 7578.94 503.890   1
  -1   1 -17 7286.03 447.917   1
   1  -1  18  736.84  98.215   1
   1  -1  18  752.86  84.851   1
  -1  -1 -18  485.58 134.325   1
  -1  -1 -18  709.84 109.428  -1
   1   1  18  753.32 108.970   1
   1   1  18  693.82  79.359   1
  -1   1 -18  546.91 100.686   1
  -1   1 -18  715.33 142.151   1
   1  -1  19 2633.86 206.133   1
   1  -1  19 2713.04 191.991   1
  -1  -1 -19 2600.91 222.425   1
  -1  -1 -19 2919.91 309.519   1
   1   1  19 2515.79 178.032   1
   1   1  19 2391.76 205.492   1
  -1   1 -19 3057.21 296.659   1
  -1   1 -19 2458.12 223.524   1
   1  -1  20  103.75  53.364   1
  -1  -1 -20   40.90  62.380   1
  -1  -1 -20   96.25  95.423   1
   1   1  20   17.89  34.709   1
   1   1  20  -76.16  43.478  -1
   1  -1  21 1971.17 180.549   1
   1  -1  21 1791.76 159.313   1
  -1  -1 -21 1682.84 239.405   1
   1   1  21 1483.29 157.986   1
  -1   1 -21 1558.81 194.004  -1
  -1   1 -21 1183.52 202.105   1
  -1  -1 -22   34.42  98.444   1
  -1  -1 -22  -68.65  60.275   1
   1   1  22  119.68  69.062   1
  -1   1 -22    3.79  77.208   1
   1  -1  23 1198.63 146.270   1
  -1  -1 -23 1131.35 192.540   1
   1   1  23  885.58 123.432   1
  -1   1 -23 1288.33 198.627   1
   1  -1  24   26.29  46.362   1
  -1  -1 -24  -18.47  71.304   1
  -1  -1 -24  -80.14  63.890   1
   1   1  24   35.40  50.252   1
  -1   1 -24  113.41  86.773   1
  -1   1 -24  -61.01  58.398   1
   1  -1  25  286.68  81.693   1
  -1  -1 -25  182.56  95.149   1
  -1  -1 -25  141.51  92.357   1
   1   1  25  339.63  92.220   1
  -1   1 -25  124.99  89.840   1
  -1   1 -25   55.74  83.432   1
   1  -1  26  114.74  66.178  -1
  -1  -1 -26  109.89  83.112   1
   1   1  26   31.89  62.288   1
  -1   1 -26   15.92  79.130   1
   1  -2 -26  124.81  79.588  -1
  -1  -2  26  -15.16  52.311   1
   1   2 -26  -65.31  69.428   1
  -1   2  26    4.59  54.828  -1
   1  -2 -25  137.30  89.702   1
  -1  -2  25  420.23  89.794   1
   1   2 -25  151.21  98.032   1
  -1   2  25  317.67  86.270   1
  -1   2  25  412.17  89.931   1
   1  -2 -24  196.57 104.760   1
  -1  -2  24  136.48  60.366   1
   1   2 -24  105.35  81.510   1
  -1   2  24  148.56  55.561   1
  -1   2  24  160.87  69.977   1
   1   2 -23  310.11 104.760   1
  -1   2  23  497.94  95.652   1
  -1   2  23  350.25  79.222   1
   1  -2 -22   70.21 103.158   1
  -1  -2  22   14.34  38.769   1
   1   2 -22    2.61  67.231   1
  -1   2  22  -54.55  40.462   1
  -1   2  22    9.96  51.487   1
   1  -2 -21 1690.16 235.286   1
  -1  -2  21 1917.16 160.229   1
   1   2 -21 1708.92 213.455   1
  -1   2  21 1849.88 158.718   1
  -1   2  21 2303.89 194.645   1
   1  -2 -20  311.49 115.149   1
   1  -2 -20  263.62  93.364   1
  -1  -2  20  397.71  70.984   1
   1   2 -20  336.93 112.631  -1
  -1   2  20  275.97  61.144   1
  -1   2  20  365.26  74.691   1
   1  -2 -19  248.83 101.968   1
   1  -2 -19  226.50  87.643   1
  -1  -2  19  397.16  75.332   1
   1   2 -19  204.39  82.288   1
  -1   2  19  352.77  59.130   1
  -1   2  19  325.35  68.146   1
   1  -2 -18 4114.41 345.583   1
   1  -2 -18 3815.56 289.061  -1
  -1  -2  18 3124.02 221.281   1
   1   2 -18 3440.27 271.579   1
  -1   2  18 3532.72 225.446   1
  -1   2  18 3376.20 235.835   1
   1  -2 -17 6810.06 470.480   1
   1  -2 -17 6800.91 429.016   1
  -1  -2  17 6581.23 381.327   1
   1   2 -17 6782.60 423.661   1
  -1   2  17 6462.24 383.203   1
  -1   2  17 6485.12 365.629   1
   1  -2 -16  -46.09  45.620   1
   1  -2 -16   69.89  67.094   1
  -1  -2  16   48.10  38.284   1
   1   2 -16   -0.71  42.087   1
  -1   2  16   69.47  37.794   1
  -1   2  16   67.92  32.778   1
   1  -2 -15 1392.22 142.334   1
   1  -2 -15 1341.42 167.322   1
  -1  -2  15 1491.53 124.210   1
   1   2 -15 1064.07 118.856   1
  -1   2  15 1345.54 109.062   1
  -1   2  15 1405.95 124.165   1
   1  -2 -14 7871.85 458.581   1
  -1   2  14 7620.13 413.272   1
   1  -2 -13  15222. 845.308   1
   1  -2 -13  14558. 772.539   1
  -1  -2  13  14151. 730.892   1
   1   2 -13  14005. 739.587   1
  -1   2  13  14005. 716.704   1
  -1   2  13  13991. 730.892   1
   1  -2 -12 2708.92 191.075   1
   1  -2 -12 2605.03 214.508   1
  -1  -2  12 2874.14 183.112   1
   1   2 -12 2692.45 182.380   1
  -1   2  12 2616.93 165.583   1
  -1   2  12 3035.70 197.528   1
   1  -2 -11  37551. 1893.36   1
   1  -2 -11  37666. 1864.53   1
  -1  -2  11  35821. 1762.93   1
   1   2 -11  34430. 1697.02   1
  -1   2  11  36915. 1821.97   1
  -1   2  11  34828. 1709.84   1
   1  -2 -10 4645.30 270.801   1
   1  -2 -10 4805.49 305.400   1
  -1  -2  10 4901.60 277.483   1
  -1  -2  10 5194.50 298.261   1
   1   2 -10 4713.95 264.531   1
  -1   2  10 4791.76 276.842   1
  -1   2  10 4983.98 275.286   1
   1  -2  -9  261.46  44.865   1
   1  -2  -9  244.67  56.705   1
  -1  -2   9  221.88  43.538   1
  -1  -2   9  180.55  38.485   1
   1   2  -9  237.67  40.764  -1
  -1   2   9  238.58  38.984   1
  -1   2   9  276.34  45.286   1
   1  -2  -8  15542. 780.777   1
   1  -2  -8  15744. 812.814   1
  -1  -2   8  16535. 835.697   1
  -1   2   8  14343. 721.281   1
  -1   2   8  16092. 801.830   1
   1  -2  -7  81098. 3935.92   1
   1  -2  -7  85263. 4118.99   1
  -1  -2   7  91991. 4450.80   1
  -1  -2   7  85904. 4156.52  -1
   1   2  -7  86133. 4156.52   1
  -1   2   7  82792. 3995.42   1
  -1   2   7  78856. 3809.61   1
   1  -2  -6  34503. 1680.09   1
   1  -2  -6  34018. 1670.94   1
  -1  -2   6  34499. 1689.24   1
  -1  -2   6  37492. 1835.70   1
   1   2  -6  35643. 1733.18   1
  -1   2   6  33227. 1617.39   1
  -1   2   6  34041. 1655.38   1
   1  -2  -5 167048. 8027.45   1
   1  -2  -5 160046. 7702.51  -1
  -1  -2   5 175789. 8462.23   1
  -1  -2   5 178718. 8604.11   1
   1   2  -5 166544. 8041.18   1
   1   2  -5 183249. 8805.48   1
  -1   2   5 152036. 7308.92   1
  -1   2   5 159039. 7643.01  -1
   1  -2  -4   36.78  19.666   1
   1  -2  -4   67.41  17.236   1
  -1  -2   4   28.98  26.279   1
   1   2  -4   70.39  19.487   1
  -1   2   4   59.59  16.297   1
  -1   2   4   19.19  13.844   1
   1  -2  -3 303249.  14558.   1
   1  -2  -3 320000.  15350.   1
  -1  -2   3 346315.  16641.   1
  -1  -2   3 348238.  16728.   1
   1   2  -3 322013.  15460.   1
  -1   2   3 311167.  14929.   1
  -1   2   3 310434.  14892.   1
   1  -2  -2  10503. 512.128   1
  -1  -2   2  10970. 566.590   1
  -1  -2   2  10824. 555.148   1
   1   2  -2  10357. 523.569   1
  -1   2   2 9821.50 481.464   1
   1  -2  -1 193592. 9286.03   1
   1  -2  -1 177162. 8503.42   1
  -1  -2   1 160503. 7729.97   1
   1   2  -1 173409. 8352.39   1
   1   2  -1 152311. 7331.80  -1
  -1   2   1 174508. 8370.70   1
  -1   2   1 169748. 8146.44   1
  -1  -2   0  18439. 919.450   1
  -1  -2   0  17551. 876.429   1
   1   2   0  17712. 880.091   1
   1   2   0  20142. 1005.95   1
   1  -2   1  43323. 2081.00   1
   1  -2   1  49199. 2362.93   1
  -1  -2  -1  43263. 2116.70   1
   1   2   1  42961. 2106.18   1
  -1   2  -1  41350. 1989.47   1
   1  -2   2 4869.56 240.549   1
  -1  -2  -2 4832.95 280.000   1
  -1  -2  -2 4677.34 261.876   1
   1   2   2 5034.32 294.279   1
  -1   2  -2 5359.26 267.002   1
   1  -2   3  24133. 1167.96   1
   1  -2   3  24229. 1172.54  -1
  -1  -2  -3  23794. 1180.32   1
  -1  -2  -3  20508. 1040.27   1
   1   2   3  21611. 1095.19   1
   1   2   3  24975. 1237.98   1
  -1   2  -3  21817. 1059.04   1
  -1   2  -3  23057. 1119.91  -1
   1  -2   4  35844. 1733.18   1
   1  -2   4  39231. 1895.65   1
  -1  -2  -4  33414. 1666.36   1
   1   2   4  33524. 1651.26   1
  -1   2  -4  37144. 1798.17   1
  -1   2  -4  40508. 1963.38   1
   1  -2   5 269977.  12961.   1
   1  -2   5 266041.  12773.   1
  -1  -2  -5 234325.  11309.   1
   1   2   5 233226.  11227.   1
   1   2   5 248146.  11959.   1
  -1   2  -5 252357.  12124.   1
  -1   2  -5 235927.  11332.   1
   1  -2   6 1693.36 103.066   1
   1  -2   6 1563.84  97.757   1
  -1  -2  -6 1995.88 166.087   1
   1   2   6 1621.05 122.380   1
   1   2   6 2013.27 155.240   1
  -1   2  -6 1822.42 120.137   1
  -1   2  -6 1515.79  98.673  -1
   1  -2   7 8494.27 433.501   1
   1  -2   7 8686.49 444.714   1
  -1  -2  -7 8283.74 486.956   1
   1   2   7 9121.27 490.617   1
   1   2   7 8846.67 486.041   1
  -1   2  -7 8205.94 433.867   1
  -1   2  -7 8311.21 432.036   1
   1  -2   8 3371.16 190.526   1
   1  -2   8 3154.69 182.334   1
   1   2   8 3021.05 196.613   1
  -1   2  -8 3313.50 203.112   1
  -1   2  -8 3217.85 192.952   1
   1  -2   9  20366. 1012.36   1
   1  -2   9  22000. 1087.87   1
  -1  -2  -9  24975. 1310.75   1
   1   2   9  23277. 1171.62   1
   1   2   9  22870. 1160.18   1
  -1   2  -9  22517. 1134.09   1
  -1   2  -9  22696. 1135.93   1
   1  -2  10  951.49  77.849   1
   1  -2  10  994.96  82.700   1
  -1  -2 -10 1323.11 155.881   1
  -1  -2 -10 1121.74  89.657   1
   1   2  10 1221.51 107.872   1
   1   2  10 1102.97 107.002   1
  -1   2 -10 1124.03 101.281   1
  -1   2 -10 1005.95  98.078   1
  -1  -2 -11  19085. 1044.39   1
   1   2  11  19158. 991.303   1
  -1   2 -11  18540. 963.386   1
   1  -2  12  15625. 792.677   1
   1  -2  12  17108. 875.056   1
  -1  -2 -12  16686. 940.045   1
   1   2  12  15936. 842.104   1
  -1   2 -12  17780. 940.502   1
  -1   2 -12  15327. 805.491   1
   1  -2  13  179.63  50.252   1
   1  -2  13  108.83  33.803   1
  -1  -2 -13  101.69  81.281   1
   1   2  13  126.00  54.188   1
  -1   2 -13  200.27  57.712   1
  -1   2 -13  -16.16  49.428   1
   1  -2  14 3882.83 233.043   1
  -1   2 -14 4146.91 277.299   1
   1  -2  15  12924. 671.853   1
   1  -2  15  13140. 695.651   1
  -1  -2 -15  13158. 803.661   1
   1   2  15  13304. 729.976   1
  -1   2 -15  14297. 813.271   1
  -1   2 -15  13057. 718.077   1
   1  -2  16  213.78  51.808   1
  -1  -2 -16  178.49  94.004   1
   1   2  16  347.55  80.320   1
  -1   2 -16   89.34  70.847   1
   1  -2  17 2800.00 190.984   1
   1  -2  17 2502.97 184.531   1
  -1  -2 -17 2589.93 284.348   1
   1   2  17 2725.86 216.567   1
  -1   2 -17 2793.59 254.920   1
  -1   2 -17 2576.20 219.588   1
   1  -2  18  142.70  53.913   1
   1  -2  18  107.37  41.130   1
  -1  -2 -18  228.92 105.766   1
   1   2  18  275.97  67.643   1
  -1   2 -18   87.73  74.142   1
  -1   2 -18  174.51  79.634   1
   1  -2  19 3268.65 223.112   1
   1  -2  19 2489.70 193.272   1
  -1  -2 -19 2880.55 234.462   1
  -1  -2 -19 2262.24 272.174   1
   1   2  19 2513.96 211.258   1
  -1   2 -19 2402.74 230.160   1
  -1   2 -19 2772.08 274.508   1
   1  -2  20  399.08  75.698   1
  -1  -2 -20  551.94 149.245   1
  -1  -2 -20  621.51 107.643   1
   1   2  20  380.87  83.661   1
  -1   2 -20  497.02 128.192   1
   1  -2  21   37.93  42.357   1
   1  -2  21   92.77  46.453   1
  -1  -2 -21   39.50  87.918   1
   1   2  21   80.27  51.625   1
  -1   2 -21  -53.68  62.792   1
  -1   2 -21   55.29  83.112   1
  -1  -2 -22    2.12  82.883   1
   1   2  22   27.56  42.641   1
  -1   2 -22  -25.78  68.467   1
   1   2  23  316.89  86.453   1
  -1   2 -23  201.24 108.879   1
   1  -2  24   20.56  47.140   1
  -1  -2 -24   65.13 104.485   1
   1   2  24  -16.33  52.906   1
  -1   2 -24  -13.80  75.057   1
  -1   2 -24   12.25  74.142   1
   1  -2  25   43.11  54.966   1
  -1  -2 -25   14.92  77.025   1
   1   2  25   -0.29  57.666   1
  -1   2 -25  -33.43  60.229   1
  -1   2 -25   85.22 100.412   1
   1  -2  26  -23.85  61.419   1
  -1  -2 -26  -93.50  79.405   1
   1   2  26  -50.80  59.176   1
  -1   2 -26  -30.03  68.787   1
   1  -3 -26  -97.62  63.661   1
  -1  -3  26    8.08  54.828   1
   1   3 -26   59.95  80.778   1
  -1   3  26   53.04  62.837   1
   1  -3 -25  318.35 121.556   1
  -1  -3  25  368.01  93.043   1
   1   3 -25  136.16  97.300   1
  -1   3  25  352.45  90.343   1
  -1   3  25  420.87  98.215   1
   1  -3 -24   50.34  80.503   1
  -1  -3  24   53.73  50.297   1
   1   3 -24   36.21  62.700   1
   1   3 -24  -65.31  67.826   1
  -1   3  24    0.70  40.860   1
  -1   3  24   51.99  44.476  -1
   1  -3 -23  174.14 106.728   1
  -1  -3  23  331.49  71.853   1
   1   3 -23  144.81 108.512   1
   1   3 -23  401.83 110.435   1
  -1   3  23  130.11  54.828   1
  -1   3  23  169.93  75.835   1
   1  -3 -22    4.09  88.375   1
  -1  -3  22   20.74  40.055   1
   1   3 -22   96.48  78.856  -1
   1   3 -22  201.88 106.407  -1
  -1   3  22   20.40  46.041   1
  -1   3  22   -7.84  36.018   1
   1  -3 -21  214.19 113.867   1
  -1  -3  21  244.12  62.426   1
   1   3 -21   98.08  92.769   1
   1   3 -21  137.80  79.588   1
  -1   3  21  178.54  63.524   1
  -1   3  21  224.76  58.124   1
   1  -3 -20   45.67 103.249   1
   1  -3 -20  428.33 100.641   1
  -1  -3  20  325.17  65.172   1
  -1  -3  20  289.06  70.984   1
   1   3 -20   99.31  90.206   1
   1   3 -20  174.10  82.471   1
  -1   3  20  388.28  81.144   1
  -1   3  20  322.43  61.602   1
   1  -3 -19 1397.71 158.764   1
   1  -3 -19 1164.76 189.473   1
  -1  -3  19 1011.90 115.332   1
   1   3 -19  965.67 164.943   1
   1   3 -19 1137.76 142.746   1
  -1   3  19 1319.45 141.327   1
  -1   3  19 1114.87 107.139   1
   1  -3 -18   80.05  86.224   1
   1  -3 -18  162.65  70.892   1
  -1  -3  18  186.86  57.162   1
  -1  -3  18  150.53  51.533   1
   1   3 -18  226.68  78.490   1
   1   3 -18  147.83  91.304   1
  -1   3  18  198.40  47.002   1
  -1   3  18  163.89  63.204  -1
   1  -3 -17 4015.10 343.158   1
   1  -3 -17 4550.57 314.142   1
  -1  -3  17 4125.85 271.991   1
  -1  -3  17 4285.12 269.977   1
   1   3 -17 3978.03 326.910  -1
   1   3 -17 3967.04 277.894   1
  -1   3  17 3820.59 235.927   1
  -1   3  17 3784.44 259.588   1
   1  -3 -16 1485.58 153.730   1
   1  -3 -16 1870.02 211.304   1
  -1  -3  16 1383.98 118.535   1
  -1  -3  16 1427.92 130.343   1
   1   3 -16 1186.73 164.851   1
   1   3 -16 1382.61 137.712   1
  -1   3  16 1512.58 137.666   1
  -1   3  16 1364.76 111.991   1
   1  -3 -15 5286.04 381.830   1
   1  -3 -15 6352.40 388.695   1
  -1  -3  15 5638.44 329.428   1
  -1  -3  15 5729.97 343.341   1
   1   3 -15 5487.41 392.219   1
   1   3 -15 6096.10 368.970   1
  -1   3  15 5254.00 301.007   1
  -1   3  15 5675.05 341.418   1
   1  -3 -14 2086.04 167.917   1
  -1  -3  14 1990.39 153.959   1
  -1  -3  14 1763.38 141.831   1
   1   3 -14 1777.57 152.677  -1
  -1   3  14 1981.23 139.039   1
   1  -3 -13 4270.93 267.139   1
   1  -3 -13 3999.54 297.437   1
  -1  -3  13 4037.07 254.050   1
  -1  -3  13 4558.81 271.945   1
   1   3 -13 4196.33 258.993   1
  -1   3  13 4401.83 256.018   1
  -1   3  13 3943.25 248.604  -1
   1  -3 -12 3911.67 284.302   1
   1  -3 -12 3521.74 222.014   1
  -1  -3  12 4043.02 242.563   1
   1   3 -12 3334.55 255.652   1
   1   3 -12 3728.60 225.629   1
  -1   3  12 4205.95 244.165   1
  -1   3  12 3512.12 222.425  -1
   1  -3 -11  11346. 643.478   1
   1  -3 -11  11359. 594.507   1
  -1  -3  11  11625. 606.864   1
   1   3 -11  10769. 559.267   1
   1   3 -11  11652. 660.411   1
  -1   3  11  11199. 589.931   1
  -1   3  11  11469. 591.304   1
   1  -3 -10  18586. 984.438   1
   1  -3 -10  17336. 875.972   1
  -1  -3  10  17043. 870.937   1
  -1  -3  10  17098. 864.530   1
   1   3 -10  18265. 915.331   1
   1   3 -10  16265. 877.345   1
  -1   3  10  17986. 900.228   1
  -1   3  10  16673. 848.512   1
   1  -3  -9  72220. 3546.91   1
   1  -3  -9  70435. 3415.56   1
  -1  -3   9  69062. 3360.64   1
  -1  -3   9  70069. 3404.12   1
   1   3  -9  68284. 3367.04   1
   1   3  -9  72403. 3505.72   1
  -1   3   9  70206. 3410.52   1
  -1   3   9  67277. 3259.49   1
   1  -3  -8 9272.30 519.908   1
   1  -3  -8 9601.82 494.736  -1
  -1  -3   8 8810.06 468.649   1
   1   3  -8 8704.80 501.144   1
  -1   3   8 9464.52 493.821   1
  -1   3   8 8631.57 444.668   1
   1  -3  -7  10673. 542.334   1
   1  -3  -7  10316. 561.556   1
  -1  -3   7  10892. 567.963   1
  -1  -3   7  11172. 581.693   1
   1   3  -7 9734.54 495.194   1
   1   3  -7  10947. 605.491   1
  -1   3   7 9839.81 507.551   1
  -1   3   7 9263.15 473.226   1
   1  -3  -6 1600.00 128.512   1
   1  -3  -6 1550.11  99.451   1
  -1  -3   6 1568.88 114.920   1
  -1  -3   6 1628.83 121.510   1
   1   3  -6 1564.76 102.609   1
   1   3  -6 1502.52 136.613   1
  -1   3   6 1395.88  94.737   1
   1  -3  -5 197437. 9514.86   1
   1  -3  -5 183798. 8832.94   1
  -1  -3   5 226407.  10902.  -1
  -1  -3   5 188009. 9052.62   1
   1   3  -5 190572. 9167.04   1
   1   3  -5 201876. 9743.70  -1
  -1   3   5 200686. 9647.59   1
  -1   3   5 187597. 9020.59   1
   1  -3  -4  12714. 627.002   1
   1  -3  -4  11313. 583.981   1
  -1  -3   4  13117. 670.938   1
  -1  -3   4  13812. 711.212   1
   1   3  -4  12320. 621.052   1
  -1   3   4  12023. 599.999   1
  -1   3   4  11336. 568.420   1
   1  -3  -3 5437.07 273.959   1
   1  -3  -3 6306.63 339.130   1
  -1  -3   3 6086.95 340.320   1
   1   3  -3 5583.52 299.725  -1
  -1   3   3 6091.53 313.638   1
  -1   3   3 5505.72 286.819   1
   1  -3  -2 172494. 8279.17   1
  -1  -3   2 199634. 9615.55   1
  -1  -3   2 179634. 8654.45   1
   1   3  -2 172174. 8288.32   1
  -1   3   2 180503. 8677.34   1
   1  -3  -1 140778. 6759.72   1
   1  -3  -1 135927. 6535.46   1
  -1  -3   1 136796. 6599.54   1
  -1  -3   1 133821. 6457.66   1
   1   3  -1 133730. 6448.51   1
  -1   3   1 143204. 6883.29   1
  -1   3   1 142837. 6864.98   1
   1  -3   0  61785. 2973.45   1
   1  -3   0  58535. 2817.85   1
  -1  -3   0  64943. 3156.98   1
  -1  -3   0  61922. 3010.98   1
   1   3   0  61556. 2989.01  -1
   1   3   0  70755. 3447.59  -1
  -1   3   0  63112. 3038.44   1
  -1   3   0  62288. 2996.79   1
   1  -3   1 2760.64 145.217   1
  -1  -3  -1 2658.12 175.286   1
   1   3   1 4082.83 236.796   1
  -1   3  -1 3666.82 184.027   1
   1  -3   2 191853. 9212.81   1
  -1  -3  -2 177986. 8576.65   1
  -1  -3  -2 195011. 9405.02   1
   1   3   2 176201. 8489.69   1
  -1   3  -2 184485. 8864.98   1
   1  -3   3  98078. 4718.53   1
   1  -3   3 102059. 4906.17   1
  -1  -3  -3 101419. 4929.06   1
   1   3   3 124393. 6009.15   1
  -1   3  -3 108512. 5212.81  -1
  -1   3  -3 105400. 5075.51   1
   1  -3   4  32027. 1551.49   1
   1  -3   4  28307. 1373.91  -1
  -1  -3  -4  29602. 1492.90   1
  -1  -3  -4  31872. 1574.83   1
   1   3   4  28783. 1431.12   1
  -1   3  -4  29304. 1430.20   1
  -1   3  -4  34224. 1656.29   1
   1  -3   5  99039. 4768.87   1
   1  -3   5  83066. 4000.91   1
  -1  -3  -5  87185. 4260.41   1
  -1  -3  -5  89611. 4342.79   1
   1   3   5  82471. 4008.69   1
  -1   3  -5  83753. 4032.95   1
  -1   3  -5  90297. 4358.35   1
   1  -3   6 1935.01 115.194   1
   1  -3   6 2283.75 133.089   1
  -1  -3  -6 2373.00 194.004   1
  -1  -3  -6 1855.38 127.414   1
   1   3   6 1901.14 142.929   1
  -1   3  -6 1911.21 116.384   1
  -1   3  -6 2297.94 144.668   1
   1  -3   7  79588. 3842.56   1
   1  -3   7  73959. 3572.54   1
  -1  -3  -7  73593. 3632.03   1
  -1  -3  -7  74371. 3607.78   1
   1   3   7  73181. 3570.71   1
  -1   3  -7  84119. 4066.36   1
  -1   3  -7  78764. 3818.30   1
   1  -3   8 7199.08 374.828   1
   1  -3   8 6745.99 355.011   1
  -1  -3  -8 7890.15 422.929   1
  -1   3  -8 6425.62 355.469   1
  -1   3  -8 7537.75 404.714   1
   1  -3   9  30897. 1515.33   1
   1  -3   9  30924. 1518.08   1
  -1  -3  -9  30650. 1511.67   1
  -1  -3  -9  33908. 1746.45  -1
   1   3   9  31712. 1588.56   1
  -1   3  -9  33954. 1678.26   1
  -1   3  -9  30462. 1515.33   1
   1  -3  10 1891.07 125.675   1
   1  -3  10 1823.34 124.531   1
  -1  -3 -10 1919.91 189.794   1
   1   3  10 1999.08 158.123   1
  -1   3 -10 1847.14 144.027   1
  -1   3 -10 2023.34 146.087   1
   1  -3  11 7070.93 381.922   1
  -1  -3 -11 7766.58 502.059   1
   1   3  11 7391.30 428.695   1
  -1   3 -11 6768.87 384.942   1
   1  -3  12  573.91  67.780   1
   1  -3  12  632.04  67.048   1
  -1  -3 -12  677.34 129.199   1
   1   3  12  756.06  98.215   1
  -1   3 -12  476.89  78.856   1
  -1   3 -12  754.69  93.135   1
   1  -3  13  37199. 1832.49   1
   1  -3  13  34535. 1709.84   1
  -1  -3 -13  38664. 2015.56   1
   1   3  13  34828. 1757.89   1
  -1   3 -13  34691. 1744.16   1
  -1   3 -13  35185. 1773.45   1
   1  -3  14  291.62  48.741   1
  -1  -3 -14  463.62 128.924   1
   1   3  14  370.75  74.645   1
  -1   3 -14  262.47  63.890   1
   1  -3  15 1908.01 141.968   1
   1  -3  15 1789.47 143.982   1
  -1  -3 -15 1763.84 219.039   1
   1   3  15 2095.65 178.398   1
  -1   3 -15 2151.94 202.105   1
  -1   3 -15 1897.02 175.698   1
   1  -3  16 5189.93 313.730  -1
  -1  -3 -16 5441.64 426.498   1
   1   3  16 4892.44 326.956   1
  -1   3 -16 5684.20 392.540   1
   1  -3  17 4828.37 297.071   1
   1  -3  17 4860.41 299.084   1
  -1  -3 -17 4778.03 407.597   1
   1   3  17 4395.88 306.041   1
  -1   3 -17 4727.68 344.576   1
  -1   3 -17 4846.68 361.144   1
   1  -3  18 3686.50 246.178   1
   1  -3  18 3201.83 220.457   1
  -1  -3 -18 3157.89 326.682   1
   1   3  18 2904.34 233.684   1
  -1   3 -18 3096.56 272.677   1
  -1   3 -18 2696.11 256.293   1
   1  -3  19 1753.77 149.885   1
   1  -3  19 2211.90 176.522   1
  -1  -3 -19 2303.89 286.178   1
   1   3  19 1777.11 171.579   1
  -1   3 -19 1800.91 212.174  -1
  -1   3 -19 2168.88 236.750   1
   1  -3  20  837.07 105.400   1
  -1  -3 -20  633.41 163.203   1
   1   3  20  611.90 101.693   1
  -1   3 -20  514.87 134.096   1
   1  -3  21 1538.21 148.970   1
   1  -3  21 1241.65 129.977   1
  -1  -3 -21 1180.32 207.963   1
   1   3  21  910.30 126.956   1
  -1   3 -21  902.97 168.695   1
  -1   3 -21 1304.80 194.096   1
  -1  -3 -22    5.40  74.554   1
   1   3  22   17.50  49.474   1
  -1   3 -22  -24.18  87.185   1
   1  -3  23  571.17 101.785   1
  -1  -3 -23  471.85 139.085   1
   1   3  23  533.64 103.707   1
  -1   3 -23  390.25 120.091   1
   1  -3  24  148.56  65.080   1
  -1  -3 -24  144.21 102.654  -1
   1   3  24  121.51  71.259   1
  -1   3 -24   24.33  78.627   1
  -1   3 -24   29.68  72.586   1
  -1  -3 -25   -2.86  73.089   1
   1   3  25   60.37  73.547   1
  -1   3 -25  280.73 113.593   1
  -1   3 -25   25.26  82.654   1
   1  -3  26  176.89  75.789   1
  -1  -3 -26  125.22 100.183   1
   1   3  26  -70.94  59.222   1
  -1   3 -26    4.75  74.005   1
   1  -4 -26   73.46  88.650   1
  -1  -4  26  170.34  76.247   1
   1   4 -26  160.05  91.030  -1
  -1   4  26  111.58  80.595   1
   1  -4 -25  142.97  91.762   1
  -1  -4  25  245.45  80.595   1
   1   4 -25  221.97  91.945   1
  -1   4  25  250.85  85.583   1
   1  -4 -24   19.02  86.224   1
  -1  -4  24  126.77  54.828   1
   1   4 -24  222.65 100.641   1
  -1   4  24  143.34  61.190   1
  -1   4  24  134.69  65.950   1
   1  -4 -23  110.39 107.689   1
  -1  -4  23   -4.76  36.686   1
   1   4 -23   90.76  73.730   1
   1   4 -23  -16.82  95.972   1
  -1   4  23  -16.61  41.286   1
  -1   4  23   77.25  45.606   1
   1  -4 -22   26.59  85.950   1
  -1  -4  22  128.51  55.149   1
   1   4 -22   64.76  85.995   1
   1   4 -22  104.35  74.554   1
  -1   4  22  110.48  47.414   1
  -1   4  22    7.64  43.464   1
   1  -4 -21  805.03 173.592   1
  -1  -4  21  915.79 109.885   1
   1   4 -21  871.40 177.940   1
  -1   4  21  751.49 110.938   1
  -1   4  21  822.42  97.437   1
   1  -4 -20  569.34 104.897   1
   1  -4 -20  578.03 153.089   1
  -1  -4  20  670.02  95.240   1
  -1  -4  20  824.26 117.345   1
   1   4 -20  435.70 101.831   1
   1   4 -20  369.93 128.787  -1
  -1   4  20  757.89 109.840  -1
   1  -4 -19   42.00  64.073   1
   1  -4 -19  298.03 124.531  -1
  -1  -4  19  150.85  53.318   1
  -1  -4  19  152.40  58.169   1
   1   4 -19   50.57  53.867   1
   1   4 -19  219.68 111.487   1
  -1   4  19  100.46  41.428   1
  -1   4  19  256.57  73.226   1
   1  -4 -18  859.04 182.197   1
   1  -4 -18 1246.68 144.302   1
  -1  -4  18 1027.92 120.412   1
   1   4 -18  886.50 159.725   1
  -1   4  18  831.58 113.867   1
  -1   4  18 1023.80  97.254   1
   1  -4 -17 7226.54 444.027   1
   1  -4 -17 6846.68 506.636  -1
  -1  -4  17 6059.49 376.842   1
  -1  -4  17 6109.83 360.137   1
   1   4 -17 6009.15 447.597   1
   1   4 -17 5890.15 370.206   1
  -1   4  17 5885.58 372.860   1
  -1   4  17 5716.24 326.636   1
   1  -4 -16  439.95 123.799   1
   1  -4 -16  619.22  97.071   1
  -1  -4  16  580.78  76.659   1
  -1  -4  16  593.13  86.178   1
   1   4 -16  441.83 119.542   1
   1   4 -16  614.64  96.064   1
  -1   4  16  627.00  96.064   1
  -1   4  16  601.83  71.579   1
   1  -4 -15  11396. 708.008   1
   1  -4 -15  11057. 608.237   1
  -1  -4  15  10920. 585.812   1
  -1  -4  15  10558. 583.981   1
   1   4 -15  10238. 638.443   1
   1   4 -15  11098. 604.576   1
  -1   4  15  11053. 612.814   1
  -1   4  15 9954.22 527.688   1
   1  -4 -14  881.01  98.947   1
  -1  -4  14  700.69  88.467   1
  -1  -4  14  862.24  91.167   1
   1   4 -14  664.99 124.393   1
   1   4 -14  668.65  79.863   1
  -1   4  14 1002.29  90.480   1
   1  -4 -13  43954. 2166.59   1
   1  -4 -13  47368. 2411.44   1
  -1  -4  13  47368. 2329.06   1
  -1  -4  13  46819. 2318.08   1
   1   4 -13  44037. 2248.05  -1
   1   4 -13  44888. 2204.57   1
  -1   4  13  44805. 2221.05   1
  -1   4  13  47597. 2329.97   1
   1  -4 -12 1652.63 128.192   1
   1  -4 -12 2046.22 197.666   1
  -1  -4  12 2163.84 152.952   1
  -1  -4  12 1956.06 152.128  -1
   1   4 -12 1881.00 188.924   1
   1   4 -12 1845.76 133.272   1
  -1   4  12 2180.32 146.636  -1
  -1   4  12 1923.11 150.297   1
   1  -4 -11  16764. 916.704   1
   1  -4 -11  17757. 900.686   1
  -1  -4  11  17652. 911.670   1
  -1  -4  11  15735. 804.118   1
   1   4 -11  16389. 902.059   1
   1   4 -11  16998. 859.038   1
  -1   4  11  16394. 827.917   1
  -1   4  11  15904. 823.340   1
   1  -4 -10 3783.52 275.148   1
   1  -4 -10 4063.61 238.215   1
  -1  -4  10 4211.44 252.219   1
   1   4 -10 4127.68 236.750   1
  -1   4  10 3792.67 234.554   1
  -1   4  10 3727.23 216.705   1
   1  -4  -9  77300. 3745.53   1
   1  -4  -9  74737. 3679.63   1
  -1  -4   9  81281. 3951.94   1
  -1  -4   9  77208. 3761.55   1
   1   4  -9  78169. 3856.29   1
   1   4  -9  74279. 3596.34   1
  -1   4   9  69657. 3376.66   1
  -1   4   9  71350. 3471.85   1
   1  -4  -8 3489.70 200.641   1
  -1  -4   8 3491.53 224.805   1
  -1  -4   8 3349.20 214.325   1
   1   4  -8 3555.15 203.387   1
   1   4  -8 2996.34 232.448   1
  -1   4   8 3522.65 206.865   1
   1  -4  -7  93776. 4576.65   1
   1  -4  -7  95057. 4585.81   1
  -1  -4   7  96522. 4677.34   1
  -1  -4   7  97849. 4745.99  -1
   1   4  -7  94920. 4585.81  -1
   1   4  -7  95286. 4659.03   1
  -1   4   7  97757. 4727.68   1
  -1   4   7  92998. 4502.51   1
   1  -4  -6  12787. 640.274   1
   1  -4  -6  12673. 681.006   1
  -1  -4   6  11899. 620.137   1
   1   4  -6  13016. 657.665   1
   1   4  -6  13931. 748.283   1
  -1   4   6  12087. 621.052   1
  -1   4   6  12503. 636.155   1
   1  -4  -5 4318.07 229.153   1
   1  -4  -5 4400.45 273.364   1
  -1  -4   5 4681.92 274.416   1
   1   4  -5 4883.29 307.551   1
   1   4  -5 4376.20 243.524   1
  -1   4   5 4277.34 242.471   1
  -1   4   5 3937.75 223.615   1
   1  -4  -4 6018.30 343.066   1
  -1  -4   4 6379.86 360.961   1
  -1  -4   4 5789.47 324.531   1
   1   4  -4 6457.66 377.345   1
   1   4  -4 5450.80 295.972   1
  -1   4   4 5368.42 290.801   1
   1  -4  -3  77895. 3780.77   1
  -1  -4   3  91350. 4437.98   1
  -1  -4   3  90206. 4391.30   1
   1   4  -3  75835. 3676.88   1
  -1   4   3  75103. 3632.03   1
  -1   4   3  76064. 3681.46   1
   1  -4  -2  18819. 922.654   1
   1  -4  -2  19231. 960.182   1
  -1  -4   2  19840. 1007.32   1
   1   4  -2  19492. 978.489   1
  -1   4   2  19286. 958.351   1
  -1   4   2  17570. 870.022   1
   1  -4  -1 128650. 6187.64   1
  -1  -4   1 132220. 6393.59   1
  -1  -4   1 126041. 6091.53   1
   1   4  -1 131808. 6366.13   1
   1   4  -1 137071. 6627.00   1
  -1   4   1 132860. 6398.16   1
   1  -4   0  56613. 2735.92   1
   1  -4   0  57620. 2781.23   1
  -1  -4   0  59268. 2894.73   1
  -1  -4   0  61739. 3007.32   1
   1   4   0  61144. 2987.18   1
   1   4   0  56888. 2773.91   1
  -1   4   0  62197. 3003.66   1
  -1   4   0  55881. 2697.48   1
   1  -4   1  47918. 2320.82   1
  -1  -4  -1  49702. 2440.73   1
   1   4   1  67780. 3299.31   1
  -1   4  -1  65904. 3175.74  -1
   1  -4   2 218261.  10485.   1
   1  -4   2 204714. 9835.23   1
  -1  -4  -2 229748.  11080.   1
   1   4   2 215515.  10384.   1
  -1   4  -2 222654.  10686.   1
  -1   4  -2 216842.  10426.   1
   1  -4   3  85904. 4139.58   1
   1  -4   3  87597. 4221.05  -1
  -1  -4  -3  92220. 4473.68   1
  -1  -4  -3  96201. 4686.49   1
   1   4   3  97483. 4745.99   1
   1   4   3  88558. 4302.97   1
  -1   4  -3  94508. 4545.99   1
  -1   4  -3  86224. 4166.59   1
   1  -4   4 9006.86 454.828   1
   1  -4   4 9762.00 491.533   1
  -1  -4  -4 9455.37 533.638  -1
  -1  -4  -4 9684.20 517.162   1
   1   4   4 8791.75 480.091   1
   1   4   4  10325. 570.709   1
  -1   4  -4 9263.15 481.464   1
  -1   4  -4 9679.62 479.633   1
   1  -4   5  51625. 2498.85   1
   1  -4   5  49108. 2378.95   1
  -1  -4  -5  52632. 2574.37   1
  -1  -4  -5  50664. 2520.82   1
   1   4   5  52037. 2579.40   1
   1   4   5  49840. 2454.46   1
  -1   4  -5  55149. 2663.16   1
  -1   4  -5  52952. 2582.61   1
   1  -4   6 3826.54 212.082   1
   1  -4   6 3954.69 215.377   1
  -1  -4  -6 4048.97 283.890   1
  -1  -4  -6 4155.60 247.826   1
   1   4   6 3505.26 230.023   1
   1   4   6 3969.33 272.219  -1
  -1   4  -6 4297.94 254.645   1
  -1   4  -6 4272.76 228.100   1
   1  -4   7  35190. 1716.70   1
   1  -4   7  32650. 1597.71   1
  -1  -4  -7  32389. 1662.24   1
  -1  -4  -7  31950. 1577.57   1
   1   4   7  32050. 1610.07   1
   1   4   7  31089. 1576.66   1
  -1   4  -7  32426. 1581.69   1
  -1   4  -7  34783. 1723.11   1
   1  -4   8 3680.09 211.304   1
   1  -4   8 3605.03 205.492   1
  -1  -4  -8 3914.41 292.677   1
  -1  -4  -8 3367.96 204.622   1
   1   4   8 3507.55 237.528   1
   1   4   8 3378.49 240.824   1
  -1   4  -8 3506.18 200.778   1
  -1   4  -8 3917.16 245.492   1
   1  -4   9  36325. 1777.57   1
   1  -4   9  36302. 1780.78   1
  -1  -4  -9  35368. 1827.00   1
  -1  -4  -9  39021. 1919.45   1
   1   4   9  33936. 1707.55   1
   1   4   9  37977. 1906.63   1
  -1   4  -9  37616. 1870.48   1
  -1   4  -9  38865. 1906.18   1
   1  -4  10 5624.71 312.219   1
   1  -4  10 5629.29 309.199   1
  -1  -4 -10 5963.38 411.716   1
   1   4  10 5610.98 346.453   1
  -1   4 -10 5574.37 338.306   1
  -1   4 -10 6343.24 354.874   1
   1  -4  11  18110. 915.789   1
   1  -4  11  17341. 875.514   1
  -1  -4 -11  18330. 1022.88   1
   1   4  11  17437. 921.281   1
  -1   4 -11  17336. 913.500   1
  -1   4 -11  20110. 1023.34   1
   1  -4  12 5839.81 329.748   1
   1  -4  12 5780.31 324.942   1
  -1  -4 -12 5894.73 422.013   1
   1   4  12 5821.50 363.158   1
  -1   4 -12 5405.03 322.151   1
  -1   4 -12 5743.70 359.725   1
   1  -4  13 3140.50 201.144   1
   1  -4  13 3516.24 222.334   1
  -1  -4 -13 3875.05 326.315   1
   1   4  13 3505.72 252.265   1
  -1   4 -13 3535.01 260.137   1
   1  -4  14 7505.71 419.313   1
  -1  -4 -14 7839.81 537.757   1
   1   4  14 6434.78 400.823  -1
  -1   4 -14 7038.89 443.569   1
   1  -4  15 1171.17 109.245  -1
  -1  -4 -15 1107.55 176.613   1
   1   4  15  964.30 118.993   1
  -1   4 -15 1027.92 126.087   1
  -1   4 -15  870.94 131.991   1
   1  -4  16  550.11  76.064   1
  -1  -4 -16  320.14 110.252   1
   1   4  16  437.53  89.016   1
  -1   4 -16  758.35 115.057   1
   1  -4  17 3619.22 242.883   1
   1  -4  17 3775.28 245.400   1
  -1  -4 -17 3679.63 351.396   1
   1   4  17 3000.45 238.489   1
  -1   4 -17 3058.58 269.107   1
  -1   4 -17 3594.05 288.329   1
   1  -4  18  102.43  45.007   1
   1  -4  18   72.49  39.030   1
  -1   4 -18   71.62  74.508   1
  -1   4 -18  105.58  74.096   1
   1  -4  19 3677.80 252.952  -1
   1  -4  19 3643.47 246.636   1
  -1  -4 -19 2927.69 329.931   1
   1   4  19 3510.29 272.082  -1
  -1   4 -19 3790.39 323.661   1
  -1   4 -19 3002.74 287.597   1
   1  -4  20  196.02  56.384   1
  -1  -4 -20  129.93 107.277   1
   1   4  20  181.92  74.874   1
  -1   4 -20  234.00 101.373   1
  -1   4 -20  185.45 100.686   1
   1  -4  21  823.80 105.721   1
   1  -4  21  932.26 110.984   1
  -1  -4 -21  880.09 194.187   1
   1   4  21  789.47 123.936  -1
  -1   4 -21  767.05 146.224   1
  -1   4 -21  870.02 172.311   1
  -1  -4 -22  162.38 127.780   1
   1   4  22  -34.60  49.291   1
  -1   4 -22 -144.76  90.069   1
  -1   4 -22    3.73  76.842   1
  -1  -4 -23  459.95 140.686   1
   1   4  23  605.49 117.300   1
  -1   4 -23  488.79 123.799   1
   1  -4  24  117.85  65.812   1
  -1  -4 -24  -50.39  75.194   1
   1   4  24  -37.83  53.867   1
  -1   4 -24  -37.26  69.657   1
  -1   4 -24   91.90  84.027   1
   1  -4  25   -2.85  55.972   1
  -1  -4 -25   81.24  88.467   1
   1   4  25   75.38  66.636   1
  -1   4 -25   38.54  82.426   1
  -1   4 -25   47.41  74.508   1
   1  -4  26  -16.03  74.188   1
  -1  -4 -26  -60.69  91.167   1
   1   4  26 -118.03  56.979   1
   1  -5 -26  -24.52  95.972   1
  -1  -5  26   -1.84  60.595   1
   1   5 -26  -73.04  72.494   1
  -1   5  26  -86.91  58.993   1
   1  -5 -25    9.60  86.133   1
  -1  -5  25  247.69  74.691  -1
   1   5 -25   79.73  76.979   1
  -1   5  25    5.21  60.137   1
   1  -5 -24  -23.96  76.247   1
  -1  -5  24   20.87  59.313   1
   1   5 -24   -4.99  70.206   1
   1   5 -24  -50.39  75.286   1
  -1   5  24   29.48  53.410   1
  -1   5  24   52.22  51.716   1
   1  -5 -23  565.22 152.128   1
  -1  -5  23  774.83 104.302  -1
   1   5 -23  601.83 124.622   1
  -1   5  23  973.91 113.776   1
  -1   5  23  701.14 114.828   1
   1  -5 -22  108.33  89.016   1
  -1  -5  22   70.25  43.812   1
   1   5 -22  129.57  77.895   1
   1   5 -22  -61.46  78.078   1
  -1   5  22   22.51  39.410   1
  -1   5  22    9.51  43.272   1
   1   5 -21 1168.42 154.279   1
   1   5 -21 1459.95 222.700   1
  -1   5  21 1175.28 140.961   1
  -1   5  21 1511.21 132.128   1
   1  -5 -20  229.56 111.853   1
   1  -5 -20  124.07  72.723   1
  -1  -5  20  265.13  69.840   1
  -1  -5  20  110.71  61.556   1
   1   5 -20  182.97  74.142  -1
   1   5 -20  161.46  97.254   1
  -1   5  20  238.76  55.149   1
  -1   5  20  171.12  63.158  -1
   1  -5 -19 1286.04 210.068  -1
   1  -5 -19  964.76 127.963   1
  -1  -5  19  690.62 111.121   1
  -1  -5  19  824.26  97.757   1
   1   5 -19  497.48 134.920  -1
  -1   5  19  735.93  85.721   1
  -1   5  19  718.53 110.297   1
   1  -5 -18  152.59  75.377   1
  -1  -5  18  125.58  63.982   1
   1   5 -18  181.05 110.160   1
  -1   5  18  205.49  49.840   1
   1  -5 -17  745.54 108.924   1
   1  -5 -17  708.92 157.071   1
  -1  -5  17  921.74 118.398   1
  -1  -5  17  772.08  94.508   1
   1   5 -17  876.43 115.149   1
   1   5 -17  636.15 141.739   1
  -1   5  17  973.00 119.359   1
  -1   5  17  901.60  88.238   1
   1  -5 -16   30.62  44.270   1
   1  -5 -16   65.26  81.739   1
  -1  -5  16  106.45  51.487   1
  -1  -5  16   67.41  37.675   1
   1   5 -16    9.54  78.444   1
   1   5 -16   39.91  46.041   1
  -1   5  16    7.13  33.849   1
  -1   5  16   36.94  48.238   1
   1  -5 -15 2645.31 191.121   1
   1  -5 -15 3053.09 294.737   1
  -1  -5  15 3027.00 204.485   1
  -1  -5  15 2956.52 225.309   1
   1   5 -15 2843.02 280.686   1
   1   5 -15 2859.49 198.490   1
  -1   5  15 2815.56 216.247   1
  -1   5  15 2774.83 182.288   1
   1  -5 -14 1826.09 221.830   1
   1  -5 -14 1567.05 131.853   1
  -1  -5  14 1813.27 143.707   1
  -1  -5  14 1594.96 146.224   1
   1   5 -14 1738.67 206.727   1
   1   5 -14 1689.70 131.716   1
  -1   5  14 1833.87 133.501   1
  -1   5  14 1784.90 157.986   1
   1  -5 -13  27643. 1489.70   1
   1  -5 -13  27350. 1369.79   1
  -1  -5  13  26627. 1335.01   1
  -1  -5  13  28938. 1471.85   1
   1   5 -13  26989. 1345.54   1
   1   5 -13  28229. 1513.96   1
  -1   5  13  25194. 1255.38   1
  -1   5  13  28078. 1431.58   1
   1  -5 -12 6915.33 471.853   1
   1  -5 -12 6526.31 366.407   1
  -1  -5  12 7080.08 415.881   1
  -1  -5  12 6608.69 371.029   1
   1   5 -12 7194.50 392.174   1
   1   5 -12 6755.14 457.665   1
  -1   5  12 6027.45 334.325   1
  -1   5  12 7098.39 417.711   1
   1  -5 -11  20151. 1102.52   1
   1  -5 -11  20705. 1042.10   1
  -1  -5  11  20096. 1037.99   1
  -1  -5  11  19213. 978.031   1
   1   5 -11  18627. 1029.75   1
   1   5 -11  19973. 1000.91   1
  -1   5  11  18682. 940.502   1
  -1   5  11  18929. 981.692   1
   1  -5 -10 2572.08 225.034   1
   1  -5 -10 2443.48 160.366   1
  -1  -5  10 2454.92 176.659   1
   1   5 -10 2185.81 141.419   1
  -1   5  10 2179.40 148.329   1
  -1   5  10 2211.44 166.361   1
   1  -5  -9  44348. 2243.48   1
   1  -5  -9  43977. 2147.82   1
  -1  -5   9  45684. 2251.26   1
  -1  -5   9  44751. 2210.52   1
   1   5  -9  42275. 2063.16   1
   1   5  -9  41268. 2094.28   1
  -1   5   9  45995. 2269.11   1
  -1   5   9  46362. 2270.48   1
   1  -5  -8 4608.69 256.018   1
  -1  -5   8 4851.25 290.846   1
  -1  -5   8 4613.27 280.549   1
   1   5  -8 4649.88 321.098   1
   1   5  -8 4915.33 271.396   1
  -1   5   8 4842.10 278.078   1
   1  -5  -7  69611. 3368.42   1
   1  -5  -7  73226. 3605.95   1
  -1  -5   7  72632. 3543.70   1
   1   5  -7  75286. 3711.67   1
   1   5  -7  71762. 3478.72  -1
  -1   5   7  67231. 3266.82   1
  -1   5   7  69794. 3400.45   1
   1  -5  -6  318.31  72.265   1
  -1  -5   6  346.77  56.247   1
  -1  -5   6  307.92  60.595   1
   1   5  -6  172.40  34.082   1
   1   5  -6  384.44  78.627   1
  -1   5   6  306.59  48.787   1
  -1   5   6  250.98  47.002   1
   1  -5  -5  18934. 981.235   1
   1  -5  -5  19519. 964.759   1
  -1  -5   5  19103. 974.370   1
  -1  -5   5  21712. 1113.04   1
   1   5  -5  19529. 978.946   1
   1   5  -5  20096. 1050.34   1
  -1   5   5  19341. 979.404   1
  -1   5   5  18540. 935.010   1
   1  -5  -4 4264.53 265.034   1
  -1  -5   4 4878.71 300.091   1
  -1  -5   4 4640.73 280.045   1
   1   5  -4 4750.57 269.977   1
   1   5  -4 4608.69 295.515   1
  -1   5   4 4745.99 269.611   1
   1  -5  -3  23465. 1182.15   1
   1  -5  -3  23437. 1153.32   1
  -1  -5   3  22302. 1129.52   1
  -1  -5   3  22169. 1129.98   1
   1   5  -3  21886. 1096.11   1
   1   5  -3  23780. 1211.90   1
  -1   5   3  22659. 1126.77   1
  -1   5   3  22403. 1122.65   1
   1  -5  -2 157345. 7569.79   1
   1  -5  -2 155698. 7510.29   1
  -1  -5   2 155377. 7505.71   1
  -1  -5   2 140595. 6800.91   1
   1   5  -2 146956. 7112.12   1
   1   5  -2 159817. 7711.66   1
  -1   5   2 149840. 7226.54   1
  -1   5   2 148055. 7135.00   1
   1  -5  -1 140732. 6782.60   1
   1  -5  -1 142380. 6851.25   1
  -1  -5   1 135560. 6558.35   1
   1   5  -1 139085. 6723.10   1
  -1   5   1 144531. 6965.67   1
  -1   5   1 133135. 6411.89   1
   1  -5   0  16751. 830.205   1
  -1  -5   0  18416. 943.706   1
   1   5   0  17359. 888.329   1
  -1   5   0  18435. 916.246   1
   1  -5   1  49291. 2397.25   1
  -1  -5  -1  52494. 2583.06   1
   1  -5   2  44261. 2151.49   1
   1  -5   2  42847. 2085.58   1
  -1  -5  -2  44764. 2204.57   1
  -1  -5  -2  45222. 2240.73   1
   1   5   2  43359. 2140.50   1
   1   5   2  45561. 2261.32   1
  -1   5  -2  45812. 2217.39   1
  -1   5  -2  42490. 2074.14   1
   1  -5   3  25304. 1244.85  -1
   1  -5   3  24746. 1216.93   1
  -1  -5  -3  29945. 1516.70   1
  -1   5  -3  24343. 1185.81   1
  -1   5  -3  28151. 1394.05   1
   1  -5   4  24215. 1192.22   1
  -1  -5  -4  26101. 1310.30   1
  -1  -5  -4  27748. 1420.14   1
   1   5   4  25259. 1280.09   1
   1   5   4  26096. 1337.30   1
  -1   5  -4  24870. 1211.90   1
   1  -5   5  55561. 2698.85   1
   1  -5   5  53455. 2594.51   1
  -1  -5  -5  56751. 2781.69   1
  -1  -5  -5  55011. 2738.21   1
   1   5   5  53547. 2642.10  -1
   1   5   5  56522. 2800.91   1
  -1   5  -5  52586. 2578.94   1
  -1   5  -5  51991. 2512.58   1
   1  -5   6 4017.84 226.865   1
   1  -5   6 4214.64 234.233   1
  -1  -5  -6 4211.44 254.691   1
  -1  -5  -6 3800.00 279.267  -1
   1   5   6 4805.49 315.789   1
   1   5   6 4506.63 289.382   1
  -1   5  -6 3976.20 213.592   1
   1  -5   7  48055. 2340.50   1
   1  -5   7  50847. 2468.19   1
  -1  -5  -7  51030. 2502.06   1
   1   5   7  53043. 2642.56   1
  -1   5  -7  51396. 2491.07   1
  -1   5  -7  51625. 2540.96   1
   1  -5   8  14375. 724.027   1
   1  -5   8  13359. 681.006   1
  -1  -5  -8  13712. 780.777   1
  -1  -5  -8  13158. 680.091   1
   1   5   8  13327. 719.908   1
   1   5   8  13703. 746.452  -1
  -1   5  -8  12934. 651.258   1
  -1   5  -8  14343. 759.725   1
   1  -5   9 167689. 8082.37   1
   1  -5   9 182746. 8800.91   1
  -1  -5  -9 170023. 8201.36   1
  -1  -5  -9 165400. 8068.64   1
   1   5   9 172540. 8361.55   1
   1   5   9 164988. 7999.99   1
  -1   5  -9 161373. 7771.16   1
  -1   5  -9 181510. 8782.60   1
   1  -5  10 3260.41 202.059   1
   1  -5  10 3510.75 209.245   1
  -1  -5 -10 3756.06 231.121   1
  -1  -5 -10 3498.85 293.867   1
   1   5  10 3368.88 242.013   1
   1   5  10 3467.27 250.663   1
  -1   5 -10 3054.00 229.382   1
  -1   5 -10 3311.21 200.869   1
   1  -5  11  15359. 788.558   1
   1  -5  11  15904. 807.779   1
  -1  -5 -11  16165. 930.434   1
  -1  -5 -11  13808. 713.043   1
   1   5  11  14133. 752.860   1
   1   5  11  15611. 847.139   1
  -1   5 -11  15959. 861.784   1
  -1   5 -11  16293. 835.239   1
   1  -5  12  813.73  83.387   1
   1  -5  12  969.79  88.833   1
  -1  -5 -12  791.76  82.700   1
  -1  -5 -12 1009.15 157.986   1
   1   5  12  783.98  93.364   1
   1   5  12  798.63 111.625   1
  -1   5 -12  743.25 110.069   1
  -1   5 -12  864.53  92.998   1
   1  -5  13  17259. 889.244  -1
   1  -5  13  16897. 864.072   1
  -1  -5 -13  16659. 976.658   1
  -1  -5 -13  16046. 827.917   1
   1   5  13  17002. 924.484   1
  -1   5 -13  17899. 976.200   1
  -1   5 -13  16673. 870.022   1
   1  -5  14   91.72  39.085   1
  -1  -5 -14  128.47  87.506   1
  -1  -5 -14   88.83  40.343   1
   1   5  14   26.98  47.597   1
  -1   5 -14  108.83  62.471   1
   1  -5  15  450.39  67.414   1
   1  -5  15  528.60  74.599   1
  -1  -5 -15  297.67 110.755   1
   1   5  15  356.61  84.622   1
  -1   5 -15  396.89  76.613   1
  -1   5 -15  575.74 114.645   1
   1  -5  16    0.59  36.188   1
   1  -5  16   70.30  39.126   1
  -1  -5 -16  -53.04  64.577   1
  -1  -5 -16   -6.61  31.954   1
   1   5  16   10.51  27.108   1
   1   5  16   78.44  55.652   1
  -1   5 -16  107.23  56.659   1
  -1   5 -16  -60.82  58.215   1
   1  -5  17 3960.18 255.972   1
   1  -5  17 3489.24 238.032   1
  -1  -5 -17 3690.16 362.105   1
  -1  -5 -17 3438.44 235.927   1
   1   5  17 3388.10 218.947   1
   1   5  17 3991.30 300.183   1
  -1   5 -17 3977.11 296.521   1
  -1   5 -17 3752.86 311.487   1
   1  -5  18  780.78  95.698   1
   1  -5  18  495.19  78.123   1
  -1  -5 -18  673.68  93.867   1
   1   5  18  651.26  76.796   1
  -1   5 -18  882.84 142.471   1
  -1   5 -18  591.76 127.323   1
   1  -5  19  426.36  74.005   1
   1  -5  19  520.37  86.499   1
  -1  -5 -19  466.36  84.714   1
  -1  -5 -19  542.33 171.167   1
   1   5  19  655.83  81.693   1
   1   5  19  569.34 108.421   1
  -1   5 -19  480.09 129.519   1
  -1   5 -19  615.56 131.808   1
  -1  -5 -20  342.56 137.849   1
  -1  -5 -20  269.56  75.744   1
   1   5  20  140.09  78.444   1
   1   5  20  338.26  67.323   1
  -1   5 -20  320.18 103.707   1
  -1   5 -20  204.53  98.902   1
   1  -5  21  912.13 109.794   1
  -1  -5 -21  967.50 199.222   1
   1   5  21  704.80 121.876   1
  -1   5 -21  809.15 144.302   1
  -1   5 -21  691.99 160.091   1
   1  -5  22   65.40  52.540   1
  -1  -5 -22  -90.39 108.741   1
   1   5  22   34.30  54.188   1
  -1   5 -22  131.26  90.755   1
  -1   5 -22 -108.88  76.110   1
   1  -5  23  818.31 109.336   1
  -1  -5 -23  444.62 155.698   1
   1   5  23  670.02 116.979   1
  -1   5 -23  464.53 132.586   1
  -1   5 -23  476.43 124.165   1
   1  -5  24   89.52  55.423   1
   1   5  25  118.63  73.272   1
  -1   5 -25   77.48  80.320   1
  -1   5 -25   65.86  89.748   1
   1  -5  26  -40.59  56.842   1
  -1   5 -26 -131.44  61.693   1
   1  -6 -25  -19.63  79.085   1
  -1  -6  25   49.29  51.945  -1
   1   6 -25   90.71  72.311   1
  -1   6  25  -16.97  52.632   1
   1   6 -24  -85.40  69.840   1
  -1   6  24   64.71  48.879   1
   1  -6 -23 -127.87  82.334   1
  -1  -6  23    8.54  38.636  -1
   1   6 -23   91.76  79.725  -1
   1   6 -23  -94.42  66.499   1
  -1   6  23   21.46  42.027   1
  -1   6  23  120.41  63.204   1
   1  -6 -22  -35.88  87.323   1
   1   6 -22  -22.46  52.265   1
   1   6 -22   46.50  76.018   1
  -1   6  22   18.49  37.707   1
  -1   6  22    7.56  42.581   1
   1  -6 -21  269.34 117.803   1
  -1  -6  21  349.61  74.599   1
   1   6 -21  289.06  83.432   1
   1   6 -21  609.15 155.698   1
  -1   6  21  411.94  93.730   1
  -1   6  21  293.87  58.261   1
   1  -6 -20  277.89 123.204   1
   1  -6 -20   -5.77  45.858   1
  -1  -6  20   24.66  43.057   1
  -1  -6  20  -45.69  46.087   1
   1   6 -20 -130.85  86.407   1
   1   6 -20   -2.99  48.833   1
  -1   6  20   50.21  35.204   1
  -1   6  20  -36.49  49.748   1
   1  -6 -19  154.19 112.128   1
   1  -6 -19  249.75  74.554   1
  -1  -6  19  169.98  65.034   1
  -1  -6  19  114.19  50.847   1
   1   6 -19  230.53  77.940   1
   1   6 -19  241.05 115.011   1
  -1   6  19  241.78  52.952   1
  -1   6  19  121.56  56.476  -1
   1  -6 -18  706.64 105.583   1
  -1  -6  18  800.46 114.142   1
   1   6 -18  996.80 191.670   1
   1   6 -18  741.42 114.508   1
  -1   6  18  845.31  89.291   1
   1  -6 -17 4627.00 300.640   1
   1  -6 -17 4524.02 395.469   1
  -1  -6  17 4493.36 282.013   1
  -1  -6  17 4892.44 333.180   1
   1   6 -17 3854.46 361.647   1
   1   6 -17 5180.77 327.277  -1
  -1   6  17 4575.28 316.704   1
  -1   6  17 4897.02 289.565   1
   1  -6 -16  299.45 112.082   1
   1  -6 -16  111.81  47.597   1
  -1  -6  16  126.77  59.405   1
  -1  -6  16  273.32  57.986   1
   1   6 -16   41.63  41.373   1
   1   6 -16  143.02 103.799   1
  -1   6  16  150.53  57.895   1
  -1   6  16  152.59  42.902   1
   1  -6 -15 2678.26 280.183   1
   1  -6 -15 2893.82 202.059   1
  -1  -6  15 3013.73 204.531   1
   1   6 -15 3235.24 209.977   1
  -1   6  15 3099.31 233.089   1
  -1   6  15 3175.28 202.883   1
   1  -6 -14   -2.36  30.577   1
   1  -6 -14  -49.75  69.336   1
  -1  -6  14   12.20  35.986   1
  -1  -6  14    2.36  34.412   1
   1   6 -14  -18.98  31.025   1
   1   6 -14   72.86  72.357   1
  -1   6  14   44.89  48.101   1
  -1   6  14   30.99  29.950   1
   1  -6 -13 6260.86 451.304   1
   1  -6 -13 6018.30 345.858   1
  -1  -6  13 5711.67 357.437   1
   1   6 -13 6416.47 459.954   1
  -1   6  13 5377.57 305.629   1
  -1   6  13 5821.50 362.974   1
   1  -6 -12 9629.28 610.068   1
   1  -6 -12  10087. 537.757   1
  -1  -6  12 9409.60 511.670   1
  -1  -6  12 9675.05 544.622   1
   1   6 -12 9423.33 499.313   1
   1   6 -12 8594.96 558.352   1
  -1   6  12 9102.97 486.041   1
  -1   6  12 8956.51 510.297   1
   1  -6 -11  16938. 955.148   1
   1  -6 -11  18545. 938.672   1
  -1  -6  11  19300. 992.219  -1
  -1  -6  11  16874. 886.956   1
   1   6 -11  18073. 1006.41   1
   1   6 -11  17332. 874.141   1
  -1   6  11  16297. 859.038   1
  -1   6  11  17794. 906.178   1
   1  -6 -10 3599.08 285.309   1
  -1  -6  10 3495.19 235.881   1
  -1  -6  10 3494.28 230.846   1
   1   6 -10 2989.93 257.757   1
   1   6 -10 3182.61 190.801   1
  -1   6  10 3453.09 233.043   1
   1  -6  -9  95881. 4718.53  -1
   1  -6  -9  94371. 4563.38   1
  -1  -6   9  97300. 4727.68   1
  -1  -6   9  95011. 4631.57   1
   1   6  -9  93730. 4532.72   1
   1   6  -9  92357. 4554.69   1
  -1   6   9  87963. 4284.66   1
  -1   6   9  93226. 4523.11   1
   1  -6  -8  222.79  39.794   1
  -1  -6   8  373.78  74.096   1
  -1  -6   8  260.41  56.934   1
   1   6  -8  246.82  86.453   1
  -1   6   8  265.58  49.748   1
   1  -6  -7  26600. 1313.96   1
   1  -6  -7  28371. 1463.61  -1
  -1  -6   7  28416. 1434.78   1
   1   6  -7  30764. 1589.47   1
  -1   6   7  26741. 1346.45   1
  -1   6   7  27936. 1396.79   1
   1  -6  -6   19.57  21.153   1
   1  -6  -6   36.67  45.460   1
  -1  -6   6   79.45  36.188   1
  -1  -6   6   98.44  55.149   1
   1   6  -6   30.77  21.497   1
   1   6  -6  181.05  61.464   1
  -1   6   6  103.30  42.018   1
  -1   6   6   59.68  36.005   1
   1  -6  -5 3193.59 184.714   1
   1  -6  -5 3122.19 222.654   1
  -1  -6   5 3485.58 230.206   1
  -1  -6   5 3473.68 240.000  -1
   1   6  -5 3581.23 259.039   1
   1   6  -5 3181.23 196.110   1
  -1   6   5 3120.82 204.485   1
  -1   6   5 3284.66 208.192   1
   1  -6  -4  242.79  38.252   1
   1  -6  -4  158.44  51.991   1
  -1  -6   4  213.09  48.833   1
  -1  -6   4  367.41  73.318   1
   1   6  -4  274.14  66.499   1
   1   6  -4  267.83  45.121   1
  -1   6   4  253.13  47.551   1
  -1   6   4  245.40  51.853   1
   1  -6  -3  42494. 2102.06   1
  -1  -6   3  38847. 1939.13  -1
  -1  -6   3  39066. 1942.33   1
   1   6  -3  40197. 1983.06   1
   1   6  -3  39208. 1962.93   1
  -1   6   3  37707. 1855.83   1
   1  -6  -2 1854.46 139.130   1
   1  -6  -2 1695.19 114.142   1
  -1  -6   2 1996.79 159.588   1
  -1  -6   2 1987.64 154.233   1
   1   6  -2 1836.61 138.947   1
   1   6  -2 1773.00 151.899   1
  -1   6   2 1988.56 142.105   1
  -1   6   2 1797.25 125.904   1
   1  -6  -1 6205.94 332.357   1
   1  -6  -1 6251.71 344.714   1
  -1  -6   1 6846.68 390.709   1
  -1  -6   1 6137.29 360.732   1
   1   6  -1 6270.02 359.954  -1
   1   6  -1 6480.54 382.013   1
  -1   6   1 6700.22 367.414  -1
  -1   6   1 6196.79 335.835   1
   1  -6   0  23414. 1162.47   1
   1  -6   0  22481. 1113.04   1
  -1  -6   0  23057. 1174.83   1
  -1  -6   0  25400. 1282.84   1
   1   6   0  24192. 1235.24   1
   1   6   0  24709. 1247.14   1
  -1   6   0  25611. 1270.94   1
  -1   6   0  24178. 1194.51   1
   1  -6   1 132448. 6389.01   1
   1  -6   1 156201. 7524.02   1
  -1  -6  -1 132540. 6430.20   1
   1   6   1 183020. 8837.52   1
  -1   6  -1 190755. 9180.77   1
   1  -6   2 128696. 6210.52   1
   1  -6   2 135927. 6553.77   1
  -1  -6  -2 127780. 6192.21   1
  -1  -6  -2 133089. 6462.24   1
   1   6   2 129016. 6251.71   1
   1   6   2 138215. 6709.38   1
  -1   6  -2 131991. 6356.97   1
  -1   6  -2 126590. 6114.41   1
   1  -6   3  79863. 3870.48   1
   1  -6   3  85858. 4156.98   1
  -1  -6  -3  82563. 4049.88  -1
  -1  -6  -3  84439. 4115.33   1
   1   6   3  82929. 4065.44   1
   1   6   3  83478. 4074.14   1
  -1   6  -3  85538. 4125.85   1
  -1   6  -3  81510. 3961.55   1
   1  -6   4  27286. 1349.66   1
  -1  -6  -4  29025. 1490.62   1
  -1  -6  -4  29112. 1464.53   1
   1   6   4  27634. 1402.29   1
   1   6   4  28792. 1476.43   1
  -1   6  -4  26590. 1297.94  -1
   1  -6   5  44828. 2191.76   1
   1  -6   5  42577. 2080.55   1
  -1  -6  -5  47094. 2323.57   1
  -1  -6  -5  44311. 2233.86   1
   1   6   5  42696. 2129.52   1
   1   6   5  45002. 2254.92   1
  -1   6  -5  41927. 2078.26   1
  -1   6  -5  45373. 2199.08   1
   1  -6   6  29725. 1464.07   1
   1  -6   6  29249. 1446.68   1
  -1  -6  -6  28952. 1450.80   1
  -1  -6  -6  28284. 1475.06   1
   1   6   6  28979. 1475.97   1
   1   6   6  30082. 1544.62   1
  -1   6  -6  28059. 1369.33   1
  -1   6  -6  27652. 1399.08   1
   1  -6   7 2353.77 157.986   1
   1  -6   7 1979.40 134.737   1
  -1  -6  -7 2057.21 158.261   1
   1   6   7 1963.38 183.615   1
  -1   6  -7 1796.79 159.085   1
  -1   6  -7 2075.97 126.087   1
   1  -6   8  897.94  83.936   1
  -1  -6  -8  964.30  93.821   1
  -1  -6  -8  926.77 134.645   1
   1   6   8  670.94 103.295   1
   1   6   8  895.65 112.403   1
  -1   6  -8  866.36 108.512   1
   1  -6   9  60412. 2937.30   1
   1  -6   9  61007. 2978.49   1
  -1  -6  -9  61236. 3001.37   1
  -1  -6  -9  61373. 3091.53   1
   1   6   9  55011. 2752.86   1
   1   6   9  58490. 2899.31   1
  -1   6  -9  61922. 3062.70   1
  -1   6  -9  61281. 2974.37   1
   1  -6  10 1363.84 107.231   1
   1  -6  10 1164.30 101.922   1
  -1  -6 -10 1456.75 182.242   1
  -1  -6 -10 1219.68 107.231   1
   1   6  10 1108.92 125.766   1
   1   6  10 1370.25 144.485   1
  -1   6 -10 1129.98  90.297   1
  -1   6 -10 1366.59 144.622   1
   1  -6  11  13835. 720.823   1
   1  -6  11  14343. 735.011   1
  -1  -6 -11  13899. 826.544   1
  -1  -6 -11  16796. 863.157   1
   1   6  11  14860. 816.933   1
   1   6  11  15117. 816.475   1
  -1   6 -11  12755. 657.665   1
  -1   6 -11  14220. 784.896   1
   1  -6  12  442.65  61.510   1
   1  -6  12  419.18  63.021   1
  -1  -6 -12  505.26  66.499   1
  -1  -6 -12  268.10 104.393   1
   1   6  12  345.72  73.547   1
   1   6  12  521.74  98.261   1
  -1   6 -12  272.45  76.293   1
   1  -6  13 2191.76 155.240   1
   1  -6  13 2298.85 168.146   1
  -1  -6 -13 2083.75 153.959   1
   1   6  13 1898.40 161.647   1
  -1   6 -13 1803.66 187.414   1
   1  -6  14  989.47 101.556   1
  -1  -6 -14  654.00 156.933   1
  -1  -6 -14  880.09  94.188   1
   1   6  14  783.98 124.577   1
   1   6  14  888.33 105.217   1
  -1   6 -14  942.33 138.581   1
   1  -6  15  10018. 541.418   1
   1  -6  15  10041. 553.775   1
  -1  -6 -15  10755. 716.704   1
   1   6  15 9606.40 577.574   1
  -1   6 -15  10535. 644.851   1
  -1   6 -15  10284. 573.455   1
   1  -6  16   15.26  38.549  -1
   1  -6  16   50.98  35.551   1
  -1  -6 -16  182.52 106.224   1
  -1  -6 -16   95.38  49.977   1
   1   6  16   31.61  61.831   1
   1   6  16  152.77  52.174   1
  -1   6 -16   87.41  54.920   1
  -1   6 -16  177.16  84.073   1
  -1  -6 -17  362.20  70.755  -1
  -1  -6 -17  508.47 148.192   1
   1   6  17  544.62 104.897   1
   1   6  17  420.50  66.956   1
  -1   6 -17  448.97 110.709   1
  -1   6 -17  283.29  77.574   1
   1  -6  18  456.70  73.043   1
   1  -6  18  357.89  70.526   1
  -1  -6 -18  332.95 143.432   1
  -1  -6 -18  208.28  65.858   1
   1   6  18  327.60  62.288   1
   1   6  18  408.42  98.764   1
  -1   6 -18  349.84 107.460   1
  -1   6 -18  358.44  90.526   1
   1  -6  19 2267.27 175.057   1
   1  -6  19 2476.89 199.222   1
  -1  -6 -19 2489.70 316.979   1
  -1   6 -19 2185.35 224.943   1
  -1   6 -19 1776.20 227.094   1
   1  -6  20  191.94  68.101   1
   1  -6  20  246.09  60.915   1
  -1  -6 -20  213.32 139.313   1
  -1  -6 -20  179.36  72.265  -1
   1   6  20  202.65  61.739   1
   1   6  20   71.26  65.446   1
  -1   6 -20  185.17 111.442   1
  -1   6 -20  165.58  85.629   1
   1  -6  21 1014.64 112.586   1
  -1  -6 -21  691.99 184.668   1
   1   6  21  642.56 128.741   1
   1   6  21 1139.13 114.371  -1
  -1   6 -21  759.72 175.515   1
  -1   6 -21  918.99 152.036   1
   1  -6  22  723.57  99.222   1
  -1  -6 -22  473.68 150.663   1
   1   6  22  539.59 111.762   1
   1   6  22  436.43  76.659   1
   1  -6  23  267.64  71.670   1
  -1  -6 -23  207.41 122.151   1
   1   6  23  359.68  65.675   1
   1   6  23  223.11  86.453   1
  -1   6 -23  188.19 101.373   1
  -1   6 -23   70.02  88.192   1
   1  -6  24   58.76  50.801   1
  -1  -6 -24  -19.68  94.828   1
   1   6  24   -7.82  64.988   1
   1   6  24   24.17  33.167   1
  -1   6 -24   64.35  78.764   1
  -1   6 -24    7.08  74.599   1
   1  -6  25  104.44  66.270   1
  -1  -6 -25  102.38  95.789   1
   1   6  25   96.70  78.444   1
  -1   6 -25  -62.79  66.041   1
   1  -6  26  -14.26  62.471   1
  -1   6 -26  110.07  73.638   1
   1  -7 -25   43.23  80.595   1
   1   7 -25   -0.94  67.140   1
  -1   7  25  -31.48  59.497   1
   1  -7 -24   67.51 115.835   1
  -1  -7  24  382.29  83.936   1
   1   7 -24  196.84  90.389   1
   1   7 -24  233.32  97.895   1
  -1   7  24  379.04  82.014   1
  -1   7  24  130.53  86.133   1
   1  -7 -23  471.85 154.233   1
  -1  -7  23  632.95  93.272   1
   1   7 -23  474.14 106.545   1
   1   7 -23  340.32 125.126   1
  -1   7  23  658.12  93.684   1
  -1   7  23  440.59 102.929   1
  -1  -7  22  311.62  78.032   1
   1   7 -22  386.41  97.803  -1
   1   7 -22  188.24 118.444   1
  -1   7  22  439.91  74.828   1
  -1   7  22  435.24 100.458   1
   1  -7 -21  699.31 182.654   1
  -1  -7  21  819.22 119.039   1
   1   7 -21  709.38 180.732  -1
  -1   7  21  832.49  96.064   1
  -1   7  21  725.40 119.085   1
   1  -7 -20  408.28 147.231   1
   1  -7 -20  172.54  73.547   1
  -1  -7  20  174.51  68.467   1
  -1  -7  20   92.77  58.124   1
   1   7 -20  233.41  79.405   1
   1   7 -20  261.78 118.581   1
  -1   7  20  142.97  46.133   1
  -1   7  20  109.57  65.446   1
   1  -7 -19 2323.11 204.210   1
   1  -7 -19 2672.31 323.615   1
  -1  -7  19 2645.31 202.197   1
   1   7 -19 2521.28 209.519   1
  -1   7  19 2778.94 241.464   1
  -1   7  19 2628.37 187.002   1
   1  -7 -18  224.16 135.377   1
   1  -7 -18  252.86  69.382   1
  -1  -7  18  186.45  55.789  -1
  -1  -7  18  274.97  78.490   1
   1   7 -18    1.31  95.927   1
   1   7 -18  315.19  75.194   1
  -1   7  18  283.43  55.332  -1
  -1   7  18  219.86  78.123   1
   1  -7 -17  481.92  77.895   1
   1  -7 -17  462.70 138.078   1
  -1  -7  17  658.12 104.439   1
  -1  -7  17  384.62  68.833  -1
   1   7 -17  581.69  84.943   1
   1   7 -17  485.58 142.471   1
  -1   7  17  671.85 108.101   1
  -1   7  17  716.25  83.204   1
   1  -7 -16  -38.56  88.696  -1
   1  -7 -16   25.78  41.062   1
  -1  -7  16  -60.05  34.714   1
  -1  -7  16  -71.67  38.934   1
   1   7 -16   83.20  43.300   1
   1   7 -16   50.57  84.210   1
  -1   7  16  125.54  58.124   1
  -1   7  16   -9.30  28.027   1
   1  -7 -15 1252.17 190.114   1
  -1  -7  15 1407.32 123.387   1
   1   7 -15 1394.05 116.018   1
  -1   7  15 1523.11 154.920   1
   1  -7 -14   74.60  42.220   1
   1  -7 -14  -19.36  70.252   1
  -1  -7  14   85.49  49.245   1
  -1  -7  14   91.26  48.741   1
   1   7 -14   93.41  41.918   1
   1   7 -14  145.35  89.611   1
  -1   7  14  148.83  41.053   1
  -1   7  14  180.64  64.165   1
   1  -7 -13  16490. 970.251  -1
   1  -7 -13  14979. 777.574   1
  -1  -7  13  15185. 821.967   1
   1   7 -13  14334. 858.123   1
  -1   7  13  13597. 705.720   1
  -1   7  13  13259. 732.265   1
   1  -7 -12 1745.54 132.952   1
   1  -7 -12 1687.87 202.197   1
  -1  -7  12 1852.63 153.638   1
  -1  -7  12 1714.41 158.169  -1
   1   7 -12 1570.71 194.920   1
   1   7 -12 1649.88 121.236   1
  -1   7  12 1993.13 148.512   1
  -1   7  12 1789.01 160.091   1
   1  -7 -11 5171.62 384.897   1
   1  -7 -11 5363.84 305.766   1
  -1  -7  11 5409.61 343.844   1
  -1  -7  11 5729.97 346.407   1
   1   7 -11 5313.50 393.501   1
   1   7 -11 5423.34 303.524   1
  -1   7  11 4892.44 294.004   1
  -1   7  11 5189.93 332.082   1
   1  -7 -10  39757. 2054.46   1
  -1  -7  10  41185. 2047.14   1
  -1  -7  10  42188. 2113.04   1
   1   7 -10  42993. 2219.22   1
   1   7 -10  40540. 1986.27   1
  -1   7  10  41103. 2059.04   1
   1  -7  -9  59451. 2892.90   1
   1  -7  -9  56659. 2856.75   1
  -1  -7   9  62975. 3099.31   1
   1   7  -9  57345. 2794.05   1
  -1   7   9  57620. 2847.14   1
  -1   7   9  50389. 2474.60   1
   1  -7  -8 2465.44 159.405   1
   1  -7  -8 2680.55 233.043   1
  -1  -7   8 2880.09 216.384   1
  -1  -7   8 2404.12 184.393   1
   1   7  -8 2378.95 222.151   1
   1   7  -8 2702.97 171.762   1
  -1   7   8 2513.04 190.068   1
  -1   7   8 2366.13 171.808   1
   1  -7  -7 1579.40 163.615   1
   1  -7  -7 1923.57 129.702   1
  -1  -7   7 1715.33 155.423   1
  -1  -7   7 1591.30 141.464   1
   1   7  -7 1603.20 118.307   1
   1   7  -7 1313.04 153.776   1
  -1   7   7 1781.23 147.048   1
  -1   7   7 1507.55 133.272   1
   1  -7  -6  11762. 662.242   1
   1  -7  -6  11373. 583.523   1
  -1  -7   6  11991. 655.377   1
   1   7  -6  12073. 688.786   1
  -1   7   6  11950. 639.816   1
  -1   7   6  11039. 596.796   1
   1  -7  -5  25799. 1330.89   1
   1  -7  -5  25616. 1271.39   1
  -1  -7   5  26288. 1348.74  -1
  -1  -7   5  24572. 1255.83  -1
   1   7  -5  23936. 1200.46   1
   1   7  -5  22380. 1177.12   1
  -1   7   5  26403. 1340.50  -1
  -1   7   5  23638. 1199.08  -1
   1  -7  -4  61373. 3024.71   1
   1  -7  -4  60366. 2934.55   1
  -1  -7   4  65400. 3227.00   1
  -1  -7   4  61556. 3032.03   1
   1   7  -4  60595. 3006.40   1
   1   7  -4  62792. 3067.73  -1
  -1   7   4  61693. 3027.00   1
  -1   7   4  59268. 2903.43   1
   1  -7  -3  34096. 1705.72   1
   1  -7  -3  37666. 1859.95  -1
  -1  -7   3  32201. 1632.95   1
  -1  -7   3  33840. 1699.77   1
   1   7  -3  32069. 1632.03   1
   1   7  -3  33080. 1650.34   1
  -1   7   3  39378. 1973.91   1
  -1   7   3  31913. 1586.73   1
   1  -7  -2  233.13  51.945   1
   1  -7  -2  197.30  40.540   1
  -1  -7   2  216.20  61.281   1
  -1  -7   2  287.23  63.066   1
   1   7  -2  189.75  50.572   1
   1   7  -2  197.16  65.858   1
  -1   7   2  255.38  54.142   1
  -1   7   2  247.55  46.453   1
   1  -7  -1  10494. 545.537   1
   1  -7  -1 9281.46 500.228   1
  -1  -7   1 8892.44 498.855   1
  -1  -7   1 8549.19 489.702   1
   1   7  -1 9276.88 511.212   1
   1   7  -1 8897.02 511.212   1
  -1   7   1 9890.15 520.823   1
  -1   7   1 9935.92 533.180   1
   1  -7   0  33350. 1650.34   1
   1  -7   0  32920. 1621.97   1
  -1  -7   0  33895. 1707.55  -1
  -1  -7   0  33803. 1693.82   1
   1   7   0  34879. 1761.55   1
   1   7   0  34993. 1748.28   1
  -1   7   0  35167. 1742.33   1
  -1   7   0  33382. 1644.39   1
   1  -7   1  36329. 1787.64   1
   1  -7   1  29661. 1472.77   1
  -1  -7  -1  30279. 1525.86  -1
  -1  -7  -1  30467. 1545.08   1
   1   7   1  32151. 1633.87   1
  -1   7  -1  31085. 1544.16   1
   1  -7   2  19437. 980.777   1
   1  -7   2  18178. 923.569   1
  -1  -7  -2  20114. 1036.61   1
  -1  -7  -2  19799. 1043.93   1
   1   7   2  19066. 1007.32   1
   1   7   2  17735. 924.484   1
  -1   7  -2  19295. 961.097   1
  -1   7  -2  19249. 982.150   1
   1  -7   3  89840. 4358.35   1
  -1  -7  -3 101556. 4970.25   1
   1   7   3 102197. 4997.71   1
  -1   7  -3  92082. 4446.68   1
   1  -7   4  11126. 584.896   1
   1  -7   4  11606. 608.237  -1
  -1  -7  -4  11405. 653.089   1
  -1  -7  -4  12270. 662.700   1
   1   7   4  10801. 599.999   1
   1   7   4  12192. 685.125   1
  -1   7  -4  11918. 641.647   1
  -1   7  -4  11442. 578.489   1
   1  -7   5  52952. 2591.76   1
   1  -7   5  54233. 2651.26   1
  -1  -7  -5  54050. 2662.24  -1
  -1  -7  -5  54233. 2717.16   1
   1   7   5  50801. 2526.31   1
   1   7   5  52586. 2627.46   1
  -1   7  -5  52357. 2538.21   1
  -1   7  -5  50892. 2518.08  -1
   1  -7   6  46956. 2308.92   1
   1  -7   6  41355. 2028.83   1
  -1  -7  -6  46270. 2290.62   1
   1   7   6  43780. 2210.98   1
  -1   7  -6  41588. 2082.38  -1
  -1   7  -6  43336. 2105.26   1
   1  -7   7  28668. 1421.97   1
   1  -7   7  27176. 1357.89   1
  -1  -7  -7  28430. 1497.94   1
  -1  -7  -7  26087. 1317.16   1
   1   7   7  26815. 1383.52   1
   1   7   7  27716. 1443.02   1
  -1   7  -7  27089. 1327.23   1
  -1   7  -7  26805. 1375.74   1
   1  -7   8 9597.24 517.162   1
  -1  -7  -8  10600. 574.370   1
  -1  -7  -8  10435. 638.443   1
   1   7   8 8741.41 519.450   1
   1   7   8  10595. 621.510   1
  -1   7  -8 9537.75 552.402   1
   1  -7   9  85400. 4159.26   1
   1  -7   9  84805. 4110.29   1
  -1  -7  -9  86956. 4328.14   1
   1   7   9  85309. 4198.62  -1
  -1   7  -9  86133. 4165.67  -1
  -1   7  -9  80458. 3969.33   1
   1  -7  10  889.70  84.119  -1
  -1  -7 -10 1135.93 101.510   1
  -1  -7 -10  676.43 131.762   1
   1   7  10  750.57 111.808   1
   1   7  10 1026.54 127.048   1
  -1   7 -10  895.19  78.032   1
   1  -7  11  43762. 2148.28   1
   1  -7  11  45405. 2248.97   1
  -1  -7 -11  44329. 2303.89   1
  -1  -7 -11  44929. 2213.73   1
   1   7  11  45858. 2307.55   1
   1   7  11  42426. 2147.82   1
  -1   7 -11  39652. 1944.16  -1
  -1   7 -11  43295. 2208.69   1
   1  -7  12  10838. 572.539   1
   1  -7  12  11236. 612.814   1
  -1  -7 -12  10728. 690.617   1
  -1  -7 -12  12160. 643.478   1
   1   7  12  10430. 592.677   1
   1   7  12  10650. 623.340   1
  -1   7 -12  10101. 533.638   1
  -1   7 -12  11652. 692.448   1
  -1  -7 -13 9816.92 531.807   1
  -1  -7 -13  10284. 678.718   1
   1   7  13 9450.79 571.166   1
   1   7  13 8782.60 503.890   1
  -1   7 -13 8947.36 567.505   1
  -1   7 -13 9697.93 526.315   1
   1  -7  14 1447.60 143.524   1
  -1  -7 -14 1454.46 126.133   1
  -1  -7 -14 1330.43 203.432   1
   1   7  14 1467.73 163.020   1
   1   7  14 1403.66 136.018   1
  -1   7 -14 1310.30 171.762   1
  -1   7 -14 1337.30 127.002   1
   1  -7  15 1064.99 104.943   1
   1  -7  15 1213.73 125.263   1
  -1  -7 -15  894.28 178.169   1
  -1  -7 -15 1082.38 108.467   1
   1   7  15  967.05 115.698   1
   1   7  15  630.66 111.808   1
  -1   7 -15 1083.75 168.238   1
  -1   7 -15 1096.57 122.151   1
   1  -7  16  103.66  43.904   1
   1  -7  16   90.11  50.069   1
  -1  -7 -16  -83.16  95.423   1
  -1  -7 -16   36.53  41.799   1
   1   7  16  139.22  68.833   1
   1   7  16  113.55  51.670   1
  -1   7 -16  100.59  50.892   1
  -1   7 -16  122.15  85.263   1
   1  -7  17 6192.21 386.727   1
   1  -7  17 5885.58 351.533   1
  -1  -7 -17 6430.20 385.537   1
  -1  -7 -17 6073.22 504.347   1
   1   7  17 5816.93 344.942   1
   1   7  17 6201.37 425.903   1
  -1   7 -17 5423.34 351.579   1
  -1   7 -17 6599.54 488.787   1
   1  -7  18   79.08  52.037   1
   1  -7  18  135.15  56.339   1
  -1  -7 -18   79.54  48.696   1
  -1  -7 -18   81.88 116.476   1
   1   7  18  205.45  51.259   1
   1   7  18  100.09  77.849   1
  -1   7 -18  159.73  88.696   1
   1  -7  19 1819.22 172.357   1
   1  -7  19 1585.81 140.000   1
  -1  -7 -19 1552.86 255.423   1
   1   7  19 1291.07 162.563   1
   1   7  19 1574.37 141.831   1
  -1   7 -19 1519.91 237.895   1
  -1   7 -19 1149.66 168.650   1
   1  -7  20  248.74  74.599   1
   1  -7  20  281.65  64.988   1
  -1  -7 -20   91.94 103.249   1
  -1  -7 -20  354.10  80.183   1
   1   7  20  230.02  58.627   1
   1   7  20  152.13  81.373   1
  -1   7 -20  277.35 123.661   1
  -1   7 -20  310.34  99.680  -1
   1  -7  21 1231.58 128.924   1
   1   7  21 1736.38 144.668   1
  -1   7 -21 1296.57 176.659   1
  -1   7 -21 1267.28 211.899   1
   1  -7  22  608.70  92.265   1
  -1  -7 -22  658.12 171.258   1
   1   7  22  428.01 101.281   1
  -1   7 -22  848.51 154.691   1
  -1   7 -22  431.53 144.485   1
   1  -7  23   35.36  43.721   1
  -1  -7 -23  190.48 106.407   1
   1   7  23  -22.70  53.272   1
   1   7  23  101.51  47.414   1
  -1   7 -23   18.61  73.226   1
  -1   7 -23   81.60  97.345   1
   1  -7  24  260.96  79.405   1
  -1  -7 -24  279.31 114.416   1
   1   7  24   40.93  68.101   1
   1   7  24  272.13  73.867   1
  -1   7 -24  301.69 103.066   1
  -1   7 -24  163.25  91.808   1
   1  -7  25   33.35  53.821   1
  -1  -7 -25  172.81  95.972   1
   1   7  25   81.33  77.391   1
  -1   7 -25  -21.43  72.586   1
   1  -7  26   95.79  97.757   1
  -1   7 -26   83.20  81.373   1
   1  -8 -25   58.22  98.993   1
  -1  -8  25  340.27  83.982   1
   1   8 -25  176.48  95.652   1
  -1   8  25  377.94 105.126   1
   1  -8 -24   10.71  91.075   1
  -1  -8  24  -30.47  50.938   1
   1   8 -24   71.49  71.991   1
   1   8 -24   95.15  80.091  -1
   1  -8 -23  316.52 135.332   1
  -1  -8  23  425.77  87.734   1
   1   8 -23  308.65 115.652   1
   1   8 -23  363.98 105.263   1
  -1   8  23  415.83  79.908   1
  -1   8  23  297.85  91.396   1
   1  -8 -22   14.17  87.826   1
   1   8 -22   48.70  56.522   1
  -1   8  22  -44.87  58.169   1
   1   8 -21  782.61 175.377   1
  -1   8  21 1267.73 120.458   1
   1  -8 -20 -188.65  86.453   1
   1  -8 -20   31.35  62.014   1
  -1  -8  20  126.59  58.718   1
  -1  -8  20   74.65  50.389   1
   1   8 -20   34.86  61.693   1
   1   8 -20   11.47  99.359   1
  -1   8  20   58.63  63.890   1
  -1   8  20   81.69  40.494   1
   1  -8 -19 2544.16 317.528   1
  -1  -8  19 2711.21 206.361   1
  -1  -8  19 3337.30 272.860   1
   1   8 -19 2609.61 211.441   1
   1   8 -19 2431.12 314.050   1
  -1   8  19 2907.55 255.743   1
  -1  -8  18  168.10  56.522   1
  -1  -8  18  198.03  72.632   1
   1   8 -18  153.09  57.666   1
   1   8 -18  272.54 124.393   1
  -1   8  18   76.93  54.508   1
  -1   8  18  124.58  44.563  -1
  -1  -8  17 4189.93 271.029   1
  -1  -8  17 4239.35 308.512   1
   1   8 -17 3738.67 371.899   1
   1   8 -17 3757.43 246.224   1
  -1   8  17 3990.84 248.878   1
  -1   8  17 4126.31 313.913   1
   1  -8 -16  498.40 150.343   1
   1  -8 -16  464.07  74.142   1
  -1  -8  16  548.28  77.940   1
  -1  -8  16  331.81  81.693   1
   1   8 -16  301.01 121.419   1
   1   8 -16  422.97  68.146   1
  -1   8  16  299.91  56.430   1
  -1   8  16  484.67  98.581   1
   1  -8 -15 1202.74 197.986   1
  -1  -8  15  685.58  85.034   1
  -1  -8  15  902.97 121.693   1
   1   8 -15  829.29  92.220   1
   1   8 -15 1159.27 196.384   1
  -1   8  15 1018.31 137.574   1
   1  -8 -14 1654.00 225.766   1
   1  -8 -14 1533.18 131.762   1
  -1  -8  14 1492.45 130.389  -1
  -1  -8  14 1671.39 168.238   1
   1   8 -14 1740.96 133.135   1
   1   8 -14 1575.28 215.469   1
  -1   8  14 1454.92 162.929   1
  -1   8  14 1490.62 122.929   1
   1  -8 -13 4383.06 268.558  -1
  -1  -8  13 3943.70 287.277   1
  -1  -8  13 3993.59 263.341   1
   1   8 -13 3590.84 221.968   1
   1   8 -13 4244.85 367.231   1
  -1   8  13 4123.11 257.208   1
   1  -8 -12 6054.91 343.707   1
   1  -8 -12 6663.61 485.583   1
  -1  -8  12 6389.01 406.636   1
  -1  -8  12 6215.10 374.828   1
   1   8 -12 5377.57 417.254   1
   1   8 -12 5597.25 314.920   1
  -1   8  12 5766.58 374.416   1
  -1   8  12 5789.47 342.105   1
   1  -8 -11 3916.24 237.620   1
   1  -8 -11 3998.17 338.855   1
  -1  -8  11 4016.93 267.002   1
  -1  -8  11 4058.58 286.499   1
   1   8 -11 3778.49 224.714   1
   1   8 -11 3989.01 339.954   1
  -1   8  11 3972.54 252.082   1
  -1   8  11 3904.34 277.986   1
   1  -8 -10 3873.22 231.945   1
   1  -8 -10 4362.47 344.531   1
  -1  -8  10 3973.45 266.956   1
  -1  -8  10 4238.44 289.931   1
   1   8 -10 3965.21 234.554   1
   1   8 -10 4543.24 362.974   1
  -1   8  10 3762.01 264.714   1
  -1   8  10 3857.66 245.400   1
   1  -8  -9  27826. 1480.55   1
  -1  -8   9  27359. 1404.58   1
  -1  -8   9  32435. 1647.60   1
   1   8  -9  29364. 1562.01   1
   1   8  -9  28686. 1424.25   1
  -1   8   9  27071. 1388.56   1
  -1   8   9  25730. 1305.26   1
   1  -8  -8 3459.95 209.565   1
   1  -8  -8 2582.15 232.082   1
  -1  -8   8 2699.31 208.375   1
  -1  -8   8 3130.89 232.403   1
   1   8  -8 2745.54 175.515   1
  -1   8   8 2712.13 202.014   1
  -1   8   8 2946.45 215.469   1
   1  -8  -7  17538. 885.125  -1
  -1  -8   7  19313. 1020.59   1
   1   8  -7  18645. 946.910   1
   1   8  -7  20833. 1130.43   1
  -1   8   7  17867. 934.095   1
   1  -8  -6 6562.92 359.771   1
   1  -8  -6 6581.23 420.137   1
  -1  -8   6 6851.25 430.755   1
  -1  -8   6 6837.52 412.494   1
   1   8  -6 5556.06 377.025   1
   1   8  -6 5858.12 336.293  -1
  -1   8   6 5977.11 363.707   1
  -1   8   6 6480.54 387.002   1
   1  -8  -5  12009. 624.256   1
   1  -8  -5  12851. 714.416   1
  -1  -8   5  12924. 718.992   1
  -1  -8   5  12014. 663.157   1
   1   8  -5  11346. 654.919   1
   1   8  -5  12330. 651.716   1
  -1   8   5  11684. 632.494   1
  -1   8   5  12641. 687.871   1
   1  -8  -4 2370.71 159.588   1
   1  -8  -4 3048.05 225.583   1
  -1  -8   4 2805.95 220.549   1
  -1  -8   4 2252.17 181.556   1
   1   8  -4 2738.67 225.080   1
   1   8  -4 2660.87 182.746   1
  -1   8   4 2445.76 185.675   1
  -1   8   4 2621.05 187.094   1
   1  -8  -3  24860. 1273.23   1
  -1  -8   3  24041. 1239.82  -1
  -1  -8   3  24572. 1275.51   1
   1   8  -3  25240. 1314.87   1
   1   8  -3  25693. 1301.60   1
  -1   8   3  24462. 1245.31   1
  -1   8   3  23689. 1200.00   1
   1  -8  -2 1497.48 128.101   1
   1  -8  -2 1462.70 132.723   1
  -1  -8   2 1568.42 151.213   1
  -1  -8   2 1124.94 119.725   1
   1   8  -2 1625.17 139.313   1
   1   8  -2 1410.07 147.094   1
  -1   8   2 1433.41 118.215   1
  -1   8   2 1550.57 145.217   1
   1  -8  -1  41021. 2032.95   1
  -1  -8   1  39089. 1958.81   1
  -1  -8   1  42238. 2120.82   1
   1   8  -1  40549. 2021.51   1
   1   8  -1  41931. 2109.38   1
  -1   8   1  45515. 2237.53   1
   1  -8   0  40210. 1992.22   1
  -1  -8   0  39021. 1951.94   1
  -1  -8   0  39405. 1985.81   1
   1   8   0  36751. 1842.56   1
   1   8   0  39680. 2005.95   1
  -1   8   0  37227. 1837.07   1
   1  -8   1 247460.  11922.  -1
  -1  -8  -1 239954.  11602.   1
   1   8   1 323066.  15570.   1
  -1   8  -1 318947.  15336.   1
   1  -8   2  20421. 1041.19   1
  -1  -8  -2  22943. 1208.69   1
  -1  -8  -2  21423. 1107.09   1
   1   8   2  22206. 1168.42   1
   1   8   2  18815. 981.692   1
  -1   8  -2  21323. 1066.36   1
   1  -8   3  662.24  75.881   1
   1  -8   3  590.39  78.032   1
  -1  -8  -3  608.70 107.506   1
   1   8   3  711.21 107.506   1
  -1   8  -3  577.12  82.746   1
  -1   8  -3  733.18  67.826   1
   1  -8   4  29332. 1467.28  -1
   1  -8   4  28398. 1424.25   1
  -1  -8  -4  29707. 1543.25   1
  -1  -8  -4  28609. 1453.55   1
   1   8   4  28494. 1477.80   1
   1   8   4  28009. 1434.78   1
  -1   8  -4  29071. 1430.20   1
  -1   8  -4  27716. 1408.69   1
   1  -8   5  37629. 1869.56   1
   1  -8   5  36069. 1790.39   1
  -1  -8  -5  41222. 2055.38   1
   1   8   5  37268. 1900.68   1
  -1   8  -5  35396. 1787.18   1
  -1   8  -5  34581. 1690.16   1
   1  -8   6  73089. 3565.67   1
   1  -8   6  69428. 3392.22   1
  -1  -8  -6  73272. 3648.51   1
  -1  -8  -6  73638. 3610.52  -1
   1   8   6  68650. 3394.96   1
   1   8   6  71442. 3546.91   1
  -1   8  -6  67414. 3330.89   1
  -1   8  -6  71396. 3454.92  -1
   1  -8   7  319.27  60.000   1
   1  -8   7  279.91  52.677   1
  -1  -8  -7  226.82  84.348   1
   1   8   7  492.45 100.229   1
   1   8   7  250.66  76.339   1
  -1   8  -7  517.16  92.723   1
  -1   8  -7  482.84  49.474   1
  -1  -8  -8 1730.43 193.547   1
   1   8   8 1377.57 146.773   1
   1   8   8 1578.03 191.167   1
  -1   8  -8 1868.19 184.531   1
  -1   8  -8 1658.58 109.657  -1
  -1  -8  -9 8279.17 466.361   1
  -1  -8  -9 7464.52 506.178   1
   1   8   9 7913.04 486.498   1
   1   8   9 7455.37 476.430   1
  -1   8  -9 7693.36 404.530   1
  -1   8  -9 7684.20 483.752   1
   1  -8  10 7258.57 398.398   1
  -1  -8 -10 7803.20 435.011   1
  -1  -8 -10 7633.86 524.485   1
   1   8  10 8270.01 512.128   1
   1   8  10 7707.09 479.176   1
  -1   8 -10 8361.55 440.823   1
   1  -8  11  24238. 1213.73   1
   1  -8  11  23140. 1187.64   1
  -1  -8 -11  24719. 1246.22   1
  -1  -8 -11  25245. 1399.54   1
   1   8  11  23346. 1233.87   1
   1   8  11  23625. 1260.41   1
  -1   8 -11  23744. 1182.61   1
  -1   8 -11  24728. 1329.98   1
   1  -8  12  245.95  53.410   1
   1  -8  12  209.75  59.222   1
  -1  -8 -12  244.26  58.718   1
  -1  -8 -12  482.38 135.332   1
   1   8  12  200.64  80.046   1
   1   8  12  215.06  76.705   1
  -1   8 -12  492.45 115.698   1
  -1   8 -12  404.90  57.666   1
   1  -8  13  13890. 752.860   1
   1  -8  13  14412. 749.198   1
  -1  -8 -13  14114. 879.633   1
   1   8  13  12801. 707.551   1
   1   8  13  13089. 754.690   1
  -1   8 -13  12728. 664.073   1
  -1   8 -13  12092. 734.095   1
   1  -8  14  574.83  71.991   1
   1  -8  14  641.19  96.247   1
  -1  -8 -14  395.79  73.638   1
  -1  -8 -14  281.42 117.025   1
   1   8  14  458.58 101.785   1
   1   8  14  448.88  88.650   1
  -1   8 -14  454.23 114.371   1
  -1   8 -14  582.61  78.352   1
   1  -8  15 2432.95 172.814   1
   1  -8  15 2293.36 193.043   1
  -1  -8 -15 2195.88 166.956   1
  -1  -8 -15 2728.60 302.791   1
   1   8  15 2702.51 240.274   1
   1   8  15 2496.11 195.011   1
  -1   8 -15 2274.60 249.290   1
  -1   8 -15 2262.24 177.986   1
   1  -8  16  302.88  61.281   1
   1  -8  16  306.32  75.469   1
  -1  -8 -16  235.65 114.645   1
  -1  -8 -16  363.62  69.245   1
   1   8  16  264.71  69.336   1
   1   8  16  175.88  74.599   1
  -1   8 -16  156.29  75.011   1
  -1   8 -16  278.81 122.471   1
   1  -8  17  287.60  63.753   1
   1  -8  17  135.84  61.831  -1
  -1  -8 -17  228.47  62.105   1
   1   8  17  292.36  65.904   1
   1  -8  18  958.35 122.380   1
  -1  -8 -18 1054.46 123.478   1
  -1  -8 -18  876.43 202.059   1
   1   8  18 1073.23 151.533   1
   1   8  18 1077.34 107.414   1
  -1   8 -18  920.82 177.849   1
   1  -8  19 1075.97 117.940   1
   1  -8  19 1232.04 143.615   1
  -1  -8 -19  965.22 120.183   1
  -1  -8 -19  818.31 196.430   1
   1   8  19 1039.36 105.675   1
   1   8  19 1152.40 162.059   1
  -1   8 -19  922.65 128.970   1
  -1   8 -19 1305.72 212.723   1
   1  -8  20  332.95  72.494   1
   1  -8  20  344.67  90.709   1
  -1  -8 -20  410.16 145.080  -1
   1   8  20  349.79  98.718   1
   1   8  20  419.08  73.226   1
  -1   8 -20  549.66 117.071   1
  -1   8 -20  339.68 128.284   1
   1  -8  21  191.49  62.426   1
  -1  -8 -21  289.98 136.613   1
   1   8  21  122.06  50.618   1
   1   8  21  -32.62  63.112   1
  -1   8 -21  194.46 106.590   1
  -1   8 -21  127.69  79.359   1
   1  -8  22  157.94  60.595   1
  -1  -8 -22  161.01 120.046   1
   1   8  22  187.19  59.268   1
   1   8  22  101.33  69.382   1
  -1   8 -22  191.08 101.373   1
  -1   8 -22  377.94 110.664   1
   1  -8  23  207.51  70.069   1
  -1  -8 -23   96.43  97.345   1
   1   8  23  110.34  81.236   1
   1   8  23  209.84  63.021   1
  -1   8 -23  122.70  91.716   1
  -1   8 -23  211.58 100.915   1
  -1  -8 -24  137.67  99.405   1
   1   8  24  158.31  85.172   1
  -1   8 -24  167.73 103.707   1
   1  -8  25  -13.89  67.918   1
  -1  -8 -25   51.85  95.744   1
   1   8  25   92.40  76.659   1
  -1   8 -25   -5.06  71.670   1
   1  -9 -25   54.37  93.638   1
  -1  -9  25  162.20  69.931   1
   1   9 -25  123.43  79.313   1
  -1   9  25   70.53  85.995   1
   1  -9 -24  187.87 114.096   1
   1   9 -24  165.03  93.867   1
   1   9 -24  541.88 114.416   1
  -1   9  24  456.93  89.931   1
   1  -9 -23  333.36 127.460   1
  -1  -9  23  200.69  72.540   1
   1   9 -23   30.68  70.618   1
   1   9 -23  106.96  92.128   1
  -1   9  23  124.62  71.121   1
  -1   9  23  258.21  63.936   1
   1  -9 -22   57.25 127.506   1
  -1  -9  22  334.10  76.613   1
   1   9 -22  152.49 114.554   1
   1   9 -22  192.31  81.739   1
  -1   9  22   94.37  69.519   1
   1  -9 -21  545.99 185.721  -1
  -1  -9  21  595.42  99.634   1
   1   9 -21  587.18 169.931   1
   1   9 -21  481.92 100.183   1
   1  -9 -20  -58.58  91.808   1
   1  -9 -20  -32.25  39.547   1
  -1  -9  20  -20.92  50.892   1
   1   9 -20   -6.37  91.396   1
   1   9 -20  -25.32  54.737   1
  -1   9  20  -42.71  31.208   1
  -1   9  20  -39.43  61.556   1
   1  -9 -19  861.78 117.757   1
   1  -9 -19  626.54 172.494   1
  -1  -9  19  664.07 146.270   1
  -1  -9  19 1123.11 138.856   1
   1   9 -19  845.31 113.455   1
   1   9 -19  904.35 210.206   1
  -1   9  19 1037.07 110.480   1
  -1   9  19  783.07 136.110   1
   1  -9 -18  783.98 188.558   1
   1  -9 -18  993.59 115.972   1
  -1  -9  18 1092.45 151.396   1
  -1  -9  18  812.81 104.851   1
   1   9 -18  978.03 211.899   1
   1   9 -18  895.65 110.206   1
  -1   9  18  814.64  93.226   1
  -1   9  18 1189.47 159.130   1
   1  -9 -17 3425.17 356.567  -1
   1  -9 -17 2898.40 210.068   1
  -1  -9  17 3340.04 271.579   1
   1   9 -17 3016.47 342.608   1
  -1   9  17 2807.32 189.565   1
  -1   9  17 2557.43 242.746   1
   1  -9 -16  113.18  98.535   1
   1  -9 -16   22.74  38.210   1
  -1  -9  16   56.57  44.709   1
  -1  -9  16  -23.03  42.686   1
   1   9 -16   14.06 102.929   1
   1   9 -16   98.12  41.854   1
  -1   9  16  -19.30  53.776   1
  -1   9  16   17.35  31.318   1
   1  -9 -15  941.42 179.451   1
   1  -9 -15 1161.10 115.149   1
  -1  -9  15 1085.12 110.160   1
  -1  -9  15 1481.46 163.524   1
   1   9 -15 1330.89 223.203   1
   1   9 -15 1120.36 105.675   1
  -1   9  15 1018.31 101.647   1
  -1   9  15 1242.56 152.631   1
   1  -9 -14  220.00  54.233   1
   1  -9 -14  108.79  93.913   1
  -1  -9  14  256.02  64.531   1
   1   9 -14  253.91  52.632   1
  -1   9  14  377.94  65.400   1
  -1   9  14  274.14  78.581   1
   1  -9 -13 5231.12 455.652   1
   1  -9 -13 5876.42 341.235   1
  -1  -9  13 5244.85 360.961   1
  -1  -9  13 6032.03 370.755   1
   1   9 -13 6096.10 477.803   1
   1   9 -13 4636.15 270.846   1
  -1   9  13 5272.31 365.125   1
  -1   9  13 5162.47 315.515   1
   1  -9 -12 2167.05 171.533   1
   1  -9 -12 1836.61 227.322   1
  -1  -9  12 2395.88 207.139   1
   1   9 -12 2258.12 253.318   1
  -1   9  12 2057.21 188.604   1
  -1   9  12 1989.93 158.352   1
  -1  -9  11  18101. 951.487   1
  -1  -9  11  15954. 872.310   1
   1   9 -11  16563. 967.047   1
   1   9 -11  17080. 867.276   1
  -1   9  11  16741. 908.466   1
  -1   9  11  14719. 775.743   1
  -1  -9  10   61.37  40.183   1
  -1  -9  10  100.41  56.156   1
   1   9 -10   52.36  76.659   1
   1   9 -10   42.01  27.039   1
  -1   9  10   16.00  36.178   1
  -1   9  10  -39.71  33.629  -1
  -1  -9   9 3877.80 277.391   1
  -1  -9   9 3823.79 278.123   1
   1   9  -9 3878.71 327.597   1
   1   9  -9 3850.34 233.455   1
  -1   9   9 4324.02 298.078   1
  -1  -9   8  21863. 1147.82   1
   1   9  -8  18526. 940.502   1
  -1   9   8  19680. 1041.19   1
  -1   9   8  19199. 1008.24   1
  -1  -9   7  161.83  54.325   1
  -1  -9   7  163.07  68.055   1
   1   9  -7  225.81  77.437   1
   1   9  -7   63.94  32.714   1
  -1   9   7   53.32  44.384   1
  -1   9   7   14.79  44.256   1
  -1  -9   6  20064. 1067.28   1
  -1  -9   6  20586. 1086.50   1
   1   9  -6  17799. 911.670   1
   1   9  -6  18723. 1030.20   1
  -1   9   6  19117. 1003.66   1
  -1   9   6  20046. 1054.92  -1
  -1  -9   5  46133. 2312.13   1
   1   9  -5  41524. 2123.57   1
  -1   9   5  42540. 2130.43   1
  -1   9   5  44622. 2225.17   1
  -1  -9   4 3665.44 260.824   1
  -1  -9   4 3359.72 257.940   1
   1   9  -4 2952.86 242.563   1
   1   9  -4 3209.61 216.064   1
  -1   9   4 3010.98 222.105   1
  -1   9   4 3758.81 251.533   1
  -1  -9   3  30146. 1551.94   1
  -1  -9   3  34124. 1732.72   1
   1   9  -3  31895. 1605.95   1
   1   9  -3  30810. 1591.76   1
  -1   9   3  31094. 1574.83   1
  -1   9   3  30490. 1533.64   1
  -1  -9   2  17391. 926.315   1
  -1  -9   2  16211. 879.633   1
   1   9  -2  15432. 846.223   1
   1   9  -2  16284. 860.869   1
  -1   9   2  15259. 810.525   1
  -1   9   2  14760. 772.082   1
  -1  -9   1  17561. 944.621   1
  -1  -9   1  17085. 908.466   1
   1   9  -1  18938. 1014.19   1
   1   9  -1  17309. 912.127   1
  -1   9   1  18636. 969.793  -1
  -1   9   1  18059. 928.603   1
  -1  -9   0  24686. 1289.24   1
  -1  -9   0  23378. 1208.69   1
   1   9   0  24165. 1244.85   1
   1   9   0  25538. 1337.30   1
  -1   9   0  25167. 1284.67   1
  -1   9   0  24741. 1245.77   1
  -1  -9  -1 121510. 5931.34   1
  -1  -9  -1 125538. 6109.83   1
   1   9   1 124348. 6073.22   1
  -1   9  -1 126316. 6132.72   1
  -1  -9  -2  36169. 1822.42   1
  -1  -9  -2  37423. 1909.38   1
   1   9   2  35313. 1782.61   1
   1   9   2  34595. 1772.08   1
  -1   9  -2  37185. 1834.32  -1
  -1   9  -2  34641. 1739.59   1
   1  -9   3  18732. 984.896   1
  -1  -9  -3  18984. 1029.75   1
   1   9   3  20412. 1093.82   1
  -1   9  -3  16677. 885.125   1
  -1   9  -3  16705. 847.139   1
   1  -9   4  40247. 2002.29   1
   1  -9   4  39268. 1955.15  -1
  -1  -9  -4  39167. 1967.05   1
   1   9   4  41940. 2131.35   1
  -1   9  -4  40682. 2045.31   1
  -1   9  -4  39446. 1932.26   1
   1  -9   5 2263.61 172.311   1
   1  -9   5 1913.96 153.638   1
  -1  -9  -5 2527.23 230.984   1
  -1  -9  -5 2045.31 173.181   1
   1   9   5 2316.70 210.480   1
   1   9   5 1664.99 160.641   1
  -1   9  -5 1508.92 152.814   1
  -1   9  -5 1747.82 119.451   1
   1  -9   6 5894.73 349.428   1
   1  -9   6 6961.09 406.819   1
  -1  -9  -6 6745.99 404.073   1
  -1  -9  -6 6205.94 428.421   1
   1   9   6 6631.57 434.965   1
   1   9   6 6810.06 426.636   1
  -1   9  -6 6219.67 398.398   1
  -1   9  -6 6270.02 336.521   1
   1  -9   7  10183. 562.471   1
  -1  -9  -7  10096. 564.759   1
  -1  -9  -7 9702.51 609.610   1
   1   9   7 9981.68 587.642   1
   1   9   7 9327.22 572.082   1
  -1   9  -7 9697.93 577.116   1
   1  -9   8 4755.14 286.682   1
   1  -9   8 4924.48 310.114   1
  -1  -9  -8 4961.09 380.228   1
   1   9   8 4713.95 330.892   1
  -1   9  -8 5276.88 370.709   1
  -1   9  -8 4695.65 260.091   1
   1  -9   9 6970.24 395.972   1
   1  -9   9 6009.15 368.466   1
  -1  -9  -9 6041.18 363.936   1
  -1  -9  -9 7414.18 510.297   1
   1   9   9 5844.39 389.382   1
   1   9   9 6480.54 435.057   1
  -1   9  -9 5931.34 410.892   1
  -1   9  -9 5620.13 305.766   1
   1  -9  10 3011.44 199.359   1
   1  -9  10 3274.60 235.423   1
  -1  -9 -10 3426.08 228.146   1
  -1  -9 -10 3219.22 306.590   1
   1   9  10 2858.12 244.531   1
   1   9  10 2653.54 233.638   1
  -1   9 -10 3030.20 268.558   1
  -1   9 -10 3259.49 194.920   1
   1  -9  11 2120.82 175.652   1
   1  -9  11 1974.37 146.499   1
  -1  -9 -11 2127.23 158.123   1
  -1  -9 -11 2206.86 254.416   1
   1   9  11 2112.13 209.794   1
   1   9  11 1973.91 193.272   1
  -1   9 -11 2100.23 220.961   1
  -1   9 -11 2062.24 140.824   1
   1  -9  12 6443.93 394.325   1
   1  -9  12 6173.91 351.762   1
  -1  -9 -12 5931.34 347.414   1
   1   9  12 6622.42 431.167   1
  -1   9 -12 6265.44 348.009  -1
   1  -9  13  13030. 686.498   1
   1  -9  13  12870. 707.093   1
  -1  -9 -13  12805. 829.290   1
  -1  -9 -13  13465. 711.670   1
   1   9  13  13318. 776.201   1
   1   9  13  12929. 729.976   1
   1  -9  14  875.51  92.952   1
   1  -9  14  794.51 100.869   1
  -1  -9 -14  998.17 196.842   1
   1   9  14 1176.66 156.384   1
  -1   9 -14  760.18  87.185   1
  -1   9 -14  807.32 158.993   1
   1  -9  15  970.71  99.634   1
  -1  -9 -15  959.27 183.615   1
  -1  -9 -15  936.38 106.316   1
   1   9  15  828.83 108.329   1
   1   9  15 1387.18 169.840   1
  -1   9 -15 1086.04 110.206   1
   1  -9  16   12.95  35.945   1
   1  -9  16   40.19  42.883   1
  -1  -9 -16   37.95  41.483   1
  -1  -9 -16  130.34  99.039   1
   1   9  16   29.45  50.526   1
   1   9  16  -76.57  58.947   1
  -1   9 -16  -51.85  76.384   1
  -1   9 -16  -37.08  49.428   1
   1  -9  17 3978.49 287.048   1
   1  -9  17 4823.79 301.418   1
  -1  -9 -17 4445.30 447.322   1
  -1  -9 -17 5020.59 321.418   1
   1   9  17 4494.73 295.515  -1
   1   9  17 4416.93 347.963   1
  -1   9 -17 4563.38 307.139   1
  -1   9 -17 4212.35 394.736   1
   1  -9  18   23.57  44.220   1
   1  -9  18   51.95  42.146  -1
  -1  -9 -18  219.36 134.096   1
  -1  -9 -18   37.49  50.297   1
   1   9  18   13.78  43.844   1
   1   9  18    5.93  54.691   1
  -1   9 -18 -104.99  77.025  -1
  -1   9 -18  -13.34  40.737   1
   1  -9  19 1130.43 141.190   1
   1  -9  19 1420.14 140.915   1
  -1  -9 -19 1746.91 264.576   1
  -1  -9 -19 1596.79 156.018   1
   1   9  19 1230.66 124.439   1
   1   9  19 1342.33 179.268   1
  -1   9 -19 1297.48 142.654   1
  -1   9 -19  908.92 214.462   1
   1  -9  20  242.84  68.558   1
   1  -9  20  211.21  73.272   1
  -1  -9 -20  346.32 150.801   1
   1   9  20  206.91  58.810   1
  -1   9 -20  421.65 136.705   1
  -1   9 -20  174.78  73.226   1
   1  -9  21  272.54  69.840   1
  -1  -9 -21  226.77 118.673   1
   1   9  21  321.97  98.718   1
   1   9  21  331.40  74.554   1
  -1   9 -21  259.45  89.931  -1
  -1   9 -21  259.91 119.908   1
   1  -9  22  129.61  61.144   1
  -1  -9 -22  185.35 129.428   1
   1   9  22  146.64  55.561   1
   1   9  22  179.27  78.444   1
  -1   9 -22  285.63 101.281   1
  -1   9 -22  153.82 114.233   1
   1  -9  23  112.22  67.597   1
  -1  -9 -23  -61.56  84.622   1
   1   9  23   72.68  56.796   1
   1   9  23  106.68  70.709   1
  -1   9 -23  185.26  87.460   1
  -1   9 -23  -38.41  86.956   1
   1  -9  24  155.65  81.693   1
  -1  -9 -24  173.68  97.437   1
   1   9  24  149.84  80.366   1
  -1   9 -24  319.04 106.133   1
  -1   9 -24  119.18  96.110   1
   1  -9  25   19.32  73.638   1
  -1  -9 -25  -67.83  90.069   1
   1   9  25   -2.76  71.487   1
  -1   9 -25  -37.51  71.945   1
   1 -10 -25   70.02  96.293   1
  -1 -10  25  179.54  83.341   1
   1  10 -25  125.45  80.778   1
  -1  10  25   75.74  76.842   1
   1 -10 -24   24.28  86.407   1
  -1 -10  24  249.06  74.096   1
   1  10 -24  305.08  92.998   1
  -1  10  24  221.19  88.009   1
   1 -10 -23  213.32 118.261   1
  -1 -10  23  321.14  89.336   1
   1  10 -23  321.28 135.972   1
   1  10 -23  543.25 109.062   1
  -1  10  23  500.23  86.133   1
  -1  10  23  522.65 113.272   1
   1 -10 -22  100.82 109.382   1
  -1 -10  22  335.65  80.046   1
   1  10 -22  443.57 140.229   1
   1  10 -22  366.77  94.325   1
  -1  10  22  298.26  94.737   1
  -1  10  22  441.33  75.972   1
   1 -10 -21 2074.14 298.032   1
  -1 -10  21 2086.04 186.224   1
  -1  10  21 2562.93 192.174   1
  -1  10  21 1875.97 209.016   1
   1 -10 -20  299.13 135.835   1
  -1 -10  20  184.53  63.295   1
   1  10 -20  -55.70 115.881   1
   1  10 -20   94.55  65.309   1
  -1  10  20  169.52  55.561   1
  -1  10  20   81.46  67.094   1
   1 -10 -19 2133.64 183.249   1
   1 -10 -19 1631.58 259.267   1
  -1 -10  19 1917.16 169.611   1
  -1 -10  19 1930.43 211.808   1
   1  10 -19 2128.60 180.229   1
   1  10 -19 2651.26 342.929   1
  -1  10  19 1935.47 211.075   1
  -1  10  19 2400.91 179.771   1
   1 -10 -18  724.94 173.684   1
   1 -10 -18  537.30  89.428   1
  -1 -10  18  537.30 119.222   1
  -1 -10  18  409.52  82.380   1
   1  10 -18  541.42 178.627   1
   1  10 -18  357.21  73.089   1
  -1  10  18  624.71 120.320   1
  -1  10  18  609.15  80.183   1
   1 -10 -17 2230.20 176.796   1
  -1 -10  17 2396.79 188.604   1
  -1 -10  17 2702.97 248.695   1
   1  10 -17 2206.86 302.929   1
   1  10 -17 2415.10 178.993   1
   1 -10 -16  526.32 152.723   1
   1 -10 -16  310.75  63.982   1
   1  10 -16  229.06 129.702   1
   1  10 -16  379.22  67.734  -1
   1 -10 -15   26.00  36.892   1
   1 -10 -15  -70.89  62.517   1
  -1 -10  15    6.29  43.492   1
  -1 -10  15   41.68  43.451   1
   1  10 -15  -56.38  34.819   1
   1  10 -15   -6.16  96.888   1
  -1  10  15  -54.55  35.259   1
  -1  10  15  -76.93  45.950  -1
   1 -10 -14 7903.88 443.890   1
   1 -10 -14 7153.31 532.265   1
  -1 -10  14 6919.90 413.180   1
   1  10 -14 7254.00 401.785   1
  -1  10  14 7016.01 455.881   1
  -1  10  14 7427.91 430.068   1
   1 -10 -13 2641.19 184.531   1
   1 -10 -13 3221.96 319.817   1
  -1 -10  13 2437.53 197.208   1
  -1 -10  13 2340.50 211.899   1
   1  10 -13 2214.64 154.142   1
   1  10 -13 2150.57 261.052   1
  -1  10  13 2301.14 209.382   1
  -1  10  13 2376.20 181.556   1
   1 -10 -12 5020.59 297.528   1
   1 -10 -12 6260.86 474.141   1
  -1 -10  12 4846.68 341.098   1
  -1 -10  12 4663.61 317.483   1
   1  10 -12 4574.37 269.702   1
   1  10 -12 6041.18 468.192   1
  -1  10  12 4709.38 337.437   1
  -1  10  12 4668.19 292.082   1
   1 -10 -11 1560.18 207.460   1
   1 -10 -11 1371.17 114.554   1
  -1 -10  11 1102.52 139.268   1
  -1 -10  11 1338.67 142.014   1
   1  10 -11 1383.06 111.716   1
   1  10 -11 1116.25 179.268   1
  -1  10  11 1267.28 149.062   1
  -1  10  11 1254.00 124.851   1
   1 -10 -10  224.90  96.659   1
   1 -10 -10  234.42  51.259   1
  -1 -10  10  123.30  57.391   1
  -1 -10  10  117.80  63.661   1
   1  10 -10  169.34  42.636   1
   1  10 -10  337.76 111.716   1
  -1  10  10  160.64  62.197   1
  -1  10  10  100.96  48.238   1
   1 -10  -9  126.22  42.307   1
   1 -10  -9  229.98  99.725   1
  -1 -10   9  350.11  84.531   1
  -1 -10   9  100.05  70.755   1
   1  10  -9  169.47  41.387  -1
   1  10  -9   91.40  79.176   1
  -1  10   9  219.45  66.453   1
  -1  10   9  191.99  65.355   1
   1 -10  -8  20723. 1147.37   1
   1 -10  -8  19858. 1005.03   1
  -1 -10   8  21405. 1138.21  -1
  -1 -10   8  18851. 1016.02   1
   1  10  -8  20270. 1135.93   1
   1  10  -8  19167. 977.573   1
  -1  10   8  19904. 1059.04   1
  -1  10   8  18600. 984.896   1
   1 -10  -7  27355. 1370.25   1
   1 -10  -7  27625. 1468.19   1
  -1 -10   7  31043. 1611.90   1
   1  10  -7  26897. 1353.77   1
  -1  10   7  25419. 1321.74   1
  -1  10   7  26247. 1360.18   1
   1 -10  -6 3260.41 210.572  -1
  -1 -10   6 3160.18 248.192   1
  -1 -10   6 3135.92 254.462   1
   1  10  -6 3378.94 287.368  -1
   1  10  -6 2982.15 202.197   1
  -1  10   6 3040.27 234.554   1
   1 -10  -5  16632. 857.207   1
   1 -10  -5  17789. 970.708   1
  -1 -10   5  17135. 926.773   1
  -1 -10   5  17995. 985.354   1
   1  10  -5  17446. 972.997   1
   1  10  -5  17249. 898.855   1
  -1  10   5  17011. 913.958   1
  -1  10   5  16673. 888.786   1
   1 -10  -4  40027. 2029.29   1
   1 -10  -4  40929. 2026.08   1
  -1 -10   4  38686. 1976.20   1
  -1 -10   4  42714. 2157.89   1
   1  10  -4  40192. 2003.66   1
   1  10  -4  40709. 2086.95   1
  -1  10   4  40659. 2046.22   1
  -1  10   4  39034. 1955.15   1
   1 -10  -3  41881. 2111.21   1
  -1 -10   3  39405. 1996.34   1
   1  10  -3  40224. 2057.66   1
  -1  10   3  35272. 1769.33   1
  -1  10   3  39652. 1996.34  -1
   1 -10  -2  17918. 924.942   1
   1 -10  -2  19643. 1035.70   1
  -1 -10   2  21025. 1111.21   1
  -1 -10   2  18993. 1028.83   1
   1  10  -2  19080. 1000.91   1
   1  10  -2  19643. 1062.70   1
  -1  10   2  17904. 930.434   1
  -1  10   2  18975. 1000.00   1
   1 -10  -1  73364. 3603.66   1
  -1 -10   1  70664. 3486.95   1
  -1 -10   1  74142. 3672.77   1
   1  10  -1  72311. 3590.39   1
   1  10  -1  67368. 3319.45   1
  -1  10   1  72174. 3550.57   1
   1 -10   0 2380.32 174.004   1
   1 -10   0 2460.87 192.128   1
  -1 -10   0 2587.18 205.629   1
  -1 -10   0 2398.17 210.846   1
   1  10   0 2427.92 196.522   1
   1  10   0 2014.19 196.979   1
  -1  10   0 2706.63 206.911   1
  -1  10   0 2402.74 175.194   1
   1 -10   1 127277. 6173.91   1
   1 -10   1 109885. 5350.11   1
  -1 -10  -1 110984. 5441.64   1
  -1 -10  -1 120183. 5858.12   1
   1  10   1 117117. 5739.12   1
  -1  10  -1 115286. 5620.13   1
   1 -10   2 8256.28 470.480   1
   1 -10   2 8576.65 491.990   1
  -1 -10  -2 8096.10 479.176   1
  -1 -10  -2 8439.35 523.112   1
   1  10   2 8334.09 516.247   1
   1  10   2 9006.86 527.688   1
  -1  10  -2 8869.56 482.837   1
  -1  10  -2 8050.33 474.141   1
   1 -10   3 1460.41 139.817   1
   1 -10   3 1299.77 129.016   1
   1  10   3 1984.90 195.789   1
  -1  10  -3 2000.46 141.968   1
   1 -10   4 1335.01 132.311   1
   1 -10   4 1191.30 117.803   1
  -1 -10  -4 1108.01 122.517   1
  -1 -10  -4 1216.47 160.778   1
   1  10   4 1044.85 140.686   1
   1  10   4  939.59 116.155   1
  -1  10  -4 1134.55 130.114   1
  -1  10  -4 1097.02  90.847   1
   1 -10   5  12448. 678.718   1
   1 -10   5  10654. 593.592   1
  -1 -10  -5  10915. 661.327   1
   1  10   5  13249. 741.418   1
   1  10   5  11181. 663.615   1
  -1  10  -5  12362. 637.986   1
   1 -10   6 6535.46 388.421   1
   1 -10   6 7345.53 432.311   1
  -1 -10  -6 7167.04 484.210   1
  -1 -10  -6 6356.97 388.375   1
   1  10   6 6759.72 432.082   1
   1  10   6 6439.35 430.846   1
  -1  10  -6 6773.45 364.164   1
  -1  10  -6 6183.06 405.309   1
   1 -10   7  149.34  59.771   1
   1 -10   7  177.07  57.391   1
  -1 -10  -7  144.26  73.638   1
   1  10   7  138.08  73.821   1
  -1  10  -7  219.40  41.323   1
  -1  10  -7   64.67  61.739  -1
   1 -10   8  10664. 578.031   1
   1 -10   8  11304. 629.748   1
  -1 -10  -8  10659. 676.430   1
  -1 -10  -8  10906. 601.372   1
   1  10   8  11076. 653.089   1
   1  10   8  11213. 670.938   1
  -1  10  -8  10828. 655.835   1
  -1  10  -8  10888. 566.590   1
   1 -10   9 8668.18 481.006   1
  -1 -10  -9 9043.47 604.576   1
  -1 -10  -9 8897.02 504.805   1
   1  10   9 7752.85 496.567   1
   1  10   9 9002.28 569.793   1
   1 -10  10 3339.58 243.478   1
   1 -10  10 3347.36 224.210   1
  -1 -10 -10 3430.66 320.229   1
  -1 -10 -10 3416.01 232.769   1
   1  10  10 3362.93 280.412   1
   1  10  10 3717.16 291.853   1
  -1  10 -10 3202.29 192.769   1
  -1  10 -10 2693.82 261.190   1
   1 -10  11  21432. 1130.43   1
   1 -10  11  20435. 1041.19   1
  -1 -10 -11  19158. 987.184   1
  -1 -10 -11  18380. 1088.33   1
   1  10  11  18618. 1020.14   1
   1  10  11  19629. 1080.09   1
  -1  10 -11  20027. 1005.03   1
  -1  10 -11  19254. 1092.91   1
   1 -10  12  204.62  67.414  -1
   1 -10  12  122.61  46.911   1
  -1 -10 -12  132.81  45.217   1
  -1 -10 -12  390.34 135.652   1
   1  10  12   83.11  83.112   1
   1  10  12   56.98  75.332   1
  -1  10 -12  165.40  43.950   1
  -1  10 -12   35.53  85.034   1
   1 -10  13 4878.71 331.029   1
  -1 -10 -13 5244.85 317.986   1
  -1 -10 -13 5002.28 428.924   1
   1  10  13 4659.03 338.810   1
   1  10  13 4627.00 350.480   1
  -1  10 -13 4787.18 389.244   1
   1 -10  14  312.17  77.071   1
   1 -10  14  252.27  58.032   1
  -1 -10 -14  199.31 109.519   1
   1  10  14  197.39  83.432   1
   1  10  14  243.71  78.581   1
  -1  10 -14  233.27 110.114   1
  -1  10 -14  183.48  46.911   1
   1 -10  15  952.86 102.334   1
  -1 -10 -15 1086.04 116.888   1
  -1 -10 -15  929.98 187.139   1
   1  10  15  828.37 118.169   1
   1  10  15  967.96 150.297   1
  -1  10 -15  779.40  93.959   1
   1 -10  16 1805.49 149.657   1
   1 -10  16 2014.64 187.414   1
  -1 -10 -16 2552.86 314.187   1
  -1 -10 -16 2174.37 180.274   1
   1  10  16 1962.93 172.677   1
   1  10  16 2010.52 214.325   1
  -1  10 -16 2148.74 268.467   1
  -1  10 -16 2273.22 178.764   1
   1 -10  17  106.00  59.542   1
   1 -10  17   84.67  45.547   1
  -1 -10 -17  105.03  52.448   1
  -1 -10 -17  125.58 104.851   1
   1  10  17  224.21  85.355   1
   1  10  17  185.22  64.577   1
  -1  10 -17   81.60  87.277  -1
  -1  10 -17  160.50  64.943   1
   1 -10  18 1536.84 167.048  -1
   1 -10  18 1642.10 147.460   1
  -1 -10 -18 1707.55 269.794   1
   1  10  18 1858.58 212.769   1
  -1  10 -18 2043.02 270.114   1
  -1  10 -18 1556.06 155.057   1
   1 -10  19  205.35  62.243   1
  -1 -10 -19  215.06 140.274   1
  -1 -10 -19  256.57  78.307   1
   1  10  19  304.67 109.428   1
   1  10  19  241.78  63.615  -1
  -1  10 -19  133.00  59.313   1
   1 -10  20  142.15  62.197   1
   1 -10  20   68.15  55.698   1
   1  10  20   74.00  46.728   1
  -1  10 -20  118.76  68.009   1
  -1  10 -20  197.76 108.650   1
  -1 -10 -21  -91.81 104.531   1
   1  10  21   92.86  50.755   1
   1  10  21   12.96  61.098   1
  -1  10 -21  -15.08  95.240   1
   1 -10  22   96.98  59.039   1
  -1 -10 -22   99.63  97.162   1
   1  10  22    4.89  41.313   1
   1  10  22   -9.08  51.167   1
  -1  10 -22   55.38  63.661  -1
   1 -10  23  100.23  81.739   1
   1  10  23   46.50  80.091   1
   1  10  23   65.13  52.860   1
  -1  10 -23    7.13  71.167   1
  -1  10 -23   43.49  75.835   1
   1 -10  24   -6.15  68.421   1
  -1 -10 -24  -43.77  83.478   1
   1  10  24   72.04  60.824   1
  -1  10 -24    2.82  71.350   1
  -1  10 -24   95.47  73.959   1
   1 -10  25   15.45  63.524   1
  -1  10 -25  167.60  80.824   1
   1 -11 -24  175.65 115.606   1
  -1 -11  24   66.00  62.746   1
   1  11 -24   -2.22  59.222   1
  -1  11  24   52.40  72.540   1
  -1 -11  23  236.52  84.943   1
   1  11 -23   64.07  68.284   1
   1  11 -23  -97.21  71.304   1
  -1  11  23   38.82  59.222   1
   1 -11 -22  -82.47  83.707   1
  -1 -11  22  -71.62  50.618   1
   1  11 -22  -23.18  89.016   1
   1  11 -22  -61.42  69.199   1
  -1  11  22    9.41  38.764   1
  -1  11  22    2.35  60.686   1
   1 -11 -21   42.56  93.501   1
  -1 -11  21  -31.33  48.513   1
   1  11 -21  -29.50  59.222   1
   1  11 -21   31.04 103.799   1
  -1  11  21   27.73  43.414   1
  -1  11  21  -36.65  65.629   1
   1 -11 -20  494.74 176.155   1
  -1  11  20  772.54 135.561   1
  -1  11  20  950.11 106.407   1
   1 -11 -19 2264.99 297.666   1
   1 -11 -19 2247.59 190.068   1
  -1 -11  19 1802.29 209.062   1
  -1 -11  19 2389.93 191.991   1
   1  11 -19 1563.84 299.267   1
   1  11 -19 2419.68 194.782   1
  -1  11  19 2367.05 239.862   1
  -1  11  19 2541.42 188.146   1
   1 -11 -18  681.46 107.689   1
   1 -11 -18  994.05 210.297   1
  -1 -11  18 1022.88 117.757   1
  -1  11  18  806.86 105.172   1
  -1  11  18  877.34 142.288   1
   1 -11 -17  640.27  94.920   1
   1 -11 -17  582.61 176.201   1
  -1 -11  17  835.70 105.583   1
  -1 -11  17  690.62 124.622   1
   1  11 -17  648.97 173.455   1
   1  11 -17  724.94  93.043   1
  -1  11  17  684.67  85.400   1
  -1  11  17  658.12 125.904   1
   1 -11 -16 2782.15 315.652   1
   1 -11 -16 3097.94 220.412   1
  -1 -11  16 2593.13 195.606   1
  -1 -11  16 3278.26 271.350   1
   1  11 -16 3338.67 222.288   1
   1  11 -16 2190.39 303.615   1
  -1  11  16 2974.83 204.851   1
  -1  11  16 2753.32 248.695   1
   1 -11 -15  644.85  89.336   1
   1 -11 -15  707.55 172.494   1
  -1 -11  15  664.53  93.501   1
  -1 -11  15  602.75 111.991   1
   1  11 -15  520.37  73.730   1
   1  11 -15  616.48 169.885   1
  -1  11  15  636.15  90.572   1
  -1  11  15  333.68  94.233   1
   1 -11 -14 3204.12 331.762   1
  -1 -11  14 2976.66 254.599   1
  -1 -11  14 2902.06 223.844   1
   1  11 -14 2730.89 183.982   1
   1  11 -14 2962.01 333.180   1
  -1  11  14 3117.62 266.544   1
   1 -11 -13 1531.81 217.986   1
   1 -11 -13 1567.50 131.213   1
  -1 -11  13 1527.23 173.638   1
  -1 -11  13 1421.05 172.174   1
   1  11 -13 1298.40 213.959   1
   1  11 -13 1672.77 130.023   1
  -1  11  13 1949.20 160.229   1
  -1  11  13 1641.19 181.739   1
   1 -11 -12  162.61  47.643   1
   1  11 -12  165.67  41.254   1
   1  11 -12  -20.90  79.451  -1
  -1  11  12  120.41  58.078   1
   1 -11 -11  445.81 130.618   1
   1 -11 -11  186.91  52.540   1
  -1 -11  11  362.52  92.220   1
   1  11 -11  442.56 126.453   1
  -1  11  11  540.96 107.826   1
   1 -11 -10   12.19  27.666   1
   1 -11 -10  -83.57  65.080   1
  -1 -11  10  -52.59  39.785   1
  -1 -11  10   70.21  56.751   1
   1  11 -10   28.64  68.192   1
   1  11 -10    9.30  23.849   1
   1 -11  -9  11867. 735.468   1
   1 -11  -9  11757. 619.221   1
  -1 -11   9  13616. 771.624   1
  -1 -11   9  10714. 633.867   1
   1  11  -9  10906. 581.235   1
   1  11  -9  11428. 725.400   1
   1 -11  -8 1120.36 161.556   1
  -1 -11   8  893.36 138.352   1
  -1 -11   8 1379.86 155.560   1
   1  11  -8 1220.14 178.718  -1
   1  11  -8 1114.87 106.590   1
   1 -11  -7  690.16 127.597   1
   1 -11  -7  499.31  71.304   1
  -1 -11   7  359.77 101.419   1
  -1 -11   7  495.19  96.750   1
   1  11  -7  410.66 112.448  -1
   1  11  -7  491.08  69.840   1
   1 -11  -6  16572. 933.638   1
   1 -11  -6  16334. 847.139   1
  -1 -11   6  16503. 912.585   1
  -1 -11   6  16673. 933.180   1
   1  11  -6  15524. 816.475   1
   1  11  -6  14421. 848.969   1
  -1  11   6  14952. 828.374   1
  -1  11   6  14810. 816.017   1
   1 -11  -5 7441.64 425.675   1
  -1 -11   5 6439.35 436.704   1
  -1 -11   5 7308.92 464.530   1
   1  11  -5 6649.88 394.004   1
   1  11  -5 6590.38 454.782   1
  -1  11   5 7286.03 454.324   1
   1 -11  -4 6251.71 409.977   1
   1 -11  -4 5482.83 326.727   1
  -1 -11   4 5711.67 380.961   1
  -1 -11   4 5546.91 385.309   1
   1  11  -4 6151.02 426.178   1
   1  11  -4 5697.93 351.487   1
  -1  11   4 5226.54 347.414   1
  -1  11   4 5318.07 339.405   1
   1 -11  -3  15167. 837.985   1
  -1 -11   3  14842. 837.070   1
  -1 -11   3  15487. 857.665   1
   1  11  -3  15634. 882.837   1
   1  11  -3  14192. 767.047   1
  -1  11   3  14256. 783.523   1
  -1  11   3  15451. 824.713   1
   1 -11  -2  18906. 1008.69   1
   1 -11  -2  17501. 910.754   1
  -1 -11   2  17295. 956.521   1
  -1 -11   2  19725. 1059.95   1
   1  11  -2  17030. 947.825   1
   1  11  -2  17565. 934.553   1
  -1  11   2  17098. 920.365   1
  -1  11   2  16613. 878.718   1
   1 -11  -1  80641. 3965.67   1
   1 -11  -1  74004. 3621.05   1
  -1 -11   1  77117. 3805.03   1
   1  11  -1  81510. 4046.68  -1
  -1  11   1  74828. 3693.82   1
  -1  11   1  69794. 3430.66   1
   1 -11   0  10174. 581.693   1
   1 -11   0  10888. 596.338   1
  -1 -11   0  10934. 625.171   1
   1  11   0  11963. 706.635   1
   1 -11   1  71442. 3520.82   1
   1 -11   1  67094. 3293.36   1
  -1 -11  -1  68970. 3412.35   1
   1  11   1  70938. 3538.21   1
   1 -11   2 4668.19 301.830   1
   1 -11   2 4469.56 299.542   1
  -1 -11  -2 4354.69 326.682   1
  -1 -11  -2 4709.38 317.574   1
   1  11   2 4947.36 356.155   1
   1  11   2 5066.36 340.091   1
   1 -11   3  26119. 1339.59   1
   1 -11   3  27556. 1415.56   1
  -1 -11  -3  29789. 1570.25   1
   1 -11   4  31730. 1616.02   1
   1 -11   4  32650. 1655.83   1
  -1 -11  -4  31341. 1651.71   1
  -1 -11  -4  30732. 1571.62   1
   1  11   4  31080. 1627.92   1
   1  11   4  28416. 1473.68   1
  -1  11  -4  29144. 1515.33   1
  -1  11  -4  30641. 1524.03   1
   1 -11   5  32664. 1659.04   1
   1 -11   5  32261. 1641.19   1
  -1 -11  -5  35771. 1874.14   1
  -1 -11  -5  33634. 1714.87   1
   1  11   5  33213. 1736.84   1
   1  11   5  30407. 1578.95   1
  -1  11  -5  31675. 1568.88   1
  -1  11  -5  31977. 1657.66   1
   1 -11   6 6562.92 407.322   1
  -1 -11  -6 6677.34 470.480   1
   1  11   6 5972.53 401.739   1
  -1  11  -6 5862.69 403.615   1
   1 -11   7   20.48  40.535   1
   1 -11   7   86.36  54.462   1
  -1 -11  -7   51.03  84.760   1
  -1 -11  -7   38.49  44.920   1
   1  11   7  144.58  71.762   1
   1  11   7  -59.82  58.261   1
  -1  11  -7   35.32  56.751   1
  -1  11  -7   36.32  25.011   1
   1 -11   8  337.53  71.853   1
   1 -11   8  217.21  62.609   1
  -1 -11  -8  142.20  58.993   1
  -1 -11  -8  104.44  89.062   1
   1  11   8  193.78  75.789   1
   1  11   8  241.97  87.185   1
  -1  11  -8  227.69  40.201   1
  -1  11  -8  312.72  90.664   1
   1 -11   9 5729.97 345.309   1
  -1 -11  -9 7354.68 526.773   1
  -1 -11  -9 6649.88 398.535   1
   1  11   9 7125.85 482.837   1
   1  11   9 6567.50 441.098   1
  -1  11  -9 6228.83 338.947   1
   1 -11  10  400.37  81.098   1
   1 -11  10  302.79  64.943   1
  -1 -11 -10  147.73 102.517   1
  -1 -11 -10  215.56  61.510   1
   1  11  10  343.25  91.991   1
   1  11  10  219.13  97.254   1
  -1  11 -10  271.62  45.098   1
  -1  11 -10  286.41  92.494   1
   1 -11  11 3550.57 236.110   1
   1 -11  11 3344.16 256.384   1
  -1 -11 -11 3802.28 254.187   1
   1  11  11 3228.83 272.997   1
  -1  11 -11 3446.22 314.553   1
  -1  11 -11 3071.85 190.892   1
   1 -11  12 8155.60 498.398   1
   1 -11  12 8938.21 491.533   1
  -1 -11 -12 9372.99 654.462   1
  -1 -11 -12 8114.41 456.979   1
   1  11  12 8613.26 539.130   1
   1  11  12 8393.58 544.164   1
  -1  11 -12 8517.15 582.608   1
  -1  11 -12 8819.21 471.395   1
   1 -11  13 5322.65 316.430   1
   1 -11  13 5734.55 382.013   1
  -1 -11 -13 5780.31 479.633   1
   1  11  13 5020.59 378.993   1
  -1  11 -13 5748.28 451.167   1
  -1  11 -13 5606.40 320.091   1
   1 -11  14 2581.23 225.126   1
   1 -11  14 3227.91 216.338   1
  -1 -11 -14 2930.89 319.130   1
  -1 -11 -14 3156.52 218.261   1
   1  11  14 2772.08 261.556   1
   1  11  14 2696.11 238.581  -1
  -1  11 -14 1985.35 256.430   1
  -1  11 -14 2583.98 176.659   1
   1 -11  15 1798.63 186.636  -1
   1 -11  15 2027.46 161.007   1
  -1 -11 -15 1947.37 163.249   1
  -1 -11 -15 2332.26 298.398   1
   1  11  15 2106.63 225.721   1
   1  11  15 1794.96 177.117   1
  -1  11 -15 2151.49 160.183   1
  -1  11 -15 1969.79 260.366   1
   1 -11  16 2097.48 165.034   1
   1 -11  16 2155.15 206.544   1
  -1 -11 -16 1980.32 169.474   1
   1  11  16 1724.94 162.059   1
  -1  11 -16 2436.61 304.119   1
  -1  11 -16 1963.84 159.542   1
   1 -11  17 3490.16 278.672   1
   1 -11  17 3212.35 226.407   1
  -1 -11 -17 3078.72 234.142  -1
  -1 -11 -17 4126.31 415.423   1
   1  11  17 3390.39 250.892   1
   1  11  17 3033.86 289.656   1
  -1  11 -17 3745.08 398.810   1
  -1  11 -17 3172.54 233.821   1
   1 -11  18  862.70 129.519   1
   1 -11  18  969.79 113.043   1
  -1 -11 -18  554.23 183.753  -1
  -1 -11 -18  783.98 117.025   1
   1  11  18  529.06 137.300   1
   1  11  18  788.10 112.448   1
  -1  11 -18  789.47 111.030   1
  -1  11 -18  657.21 185.904   1
   1 -11  19  444.48  99.405   1
   1 -11  19  479.18  86.133   1
  -1 -11 -19  714.42 195.469   1
   1  11  19  344.12 110.389   1
   1  11  19  607.32  98.123   1
  -1  11 -19  412.68  92.311   1
  -1  11 -19  681.92 182.883   1
   1 -11  20  -32.05  56.201   1
  -1 -11 -20  -91.30 2844.85   1
   1  11  20  -15.57  39.922   1
   1  11  20   19.64  66.911   1
  -1  11 -20   40.51  58.078   1
  -1  11 -20 -129.52  92.220   1
   1 -11  21 1063.61 132.220   1
   1  11  21 1196.80 166.316   1
  -1  11 -21  997.25 140.641   1
  -1  11 -21 1117.16 217.300   1
   1 -11  22  453.73  96.705   1
  -1 -11 -22  218.17 121.464   1
   1  11  22  443.20 106.224   1
  -1  11 -22  224.48  86.545   1
  -1  11 -22  106.64 109.428   1
   1 -11  23  253.91  91.670  -1
  -1 -11 -23   15.54  81.968   1
   1  11  23  156.75  71.259   1
   1  11  23   63.11  73.959   1
  -1  11 -23  -63.11  79.222   1
  -1  11 -23  -22.29  63.021   1
   1 -11  24   43.05  63.066   1
  -1 -11 -24  -50.30  72.723   1
   1  11  24  -54.74  58.581   1
  -1  11 -24  -43.85  56.522   1
  -1  11 -24  -48.28  81.053   1
   1 -11  25  241.88  89.062   1
  -1  11 -25   22.58  65.538   1
   1 -12 -24  111.21  99.771   1
  -1 -12  24  -16.96  63.570   1
   1  12 -24   29.23  65.675  -1
  -1  12  24   66.82  64.439   1
   1 -12 -23  135.84 118.901   1
  -1 -12  23  161.97  68.696   1
   1  12 -23   88.97  73.135   1
   1  12 -23   62.93  76.934  -1
  -1  12  23  -31.10  59.680   1
  -1  12  23  179.36  66.956   1
   1 -12 -22  259.27 130.069   1
  -1 -12  22  253.18  70.801   1
   1  12 -22  408.70 121.236   1
   1  12 -22  327.69  94.920   1
  -1  12  22  371.85 104.165   1
  -1  12  22  555.61  90.801   1
   1 -12 -21  495.65 169.794   1
  -1 -12  21  524.94  91.350   1
   1  12 -21  359.91  89.565   1
   1  12 -21  337.53 152.494  -1
  -1  12  21  560.18 120.641   1
  -1 -12  20  477.80  93.501   1
   1  12 -20  343.71  86.911   1
   1  12 -20  414.37 141.602   1
  -1  12  20  698.86  93.364   1
   1 -12 -19  433.04 164.576   1
   1 -12 -19  426.64  88.467   1
  -1 -12  19  369.34  85.950   1
   1  12 -19  284.35  76.979   1
   1  12 -19  781.69 201.327   1
  -1  12  19  299.31 101.647   1
  -1  12  19  402.38  72.632   1
   1 -12 -18   71.44 126.590   1
  -1 -12  18   81.78  54.279   1
  -1 -12  18  170.53  74.005  -1
   1  12 -18   33.50 115.561   1
   1  12 -18   85.13  46.453   1
  -1  12  18  165.26  78.856   1
   1 -12 -17  176.66 109.885   1
   1 -12 -17  201.46  64.760   1
  -1 -12  17  163.94  60.275   1
  -1 -12  17  205.90  79.085   1
   1  12 -17  182.20  60.961   1
   1  12 -17  532.26 159.496   1
  -1  12  17  207.41  57.025   1
  -1  12  17  311.17  98.810   1
   1 -12 -16 2365.67 291.624   1
   1 -12 -16 2363.84 187.139   1
  -1 -12  16 2162.01 216.522   1
   1  12 -16 2612.35 341.830   1
  -1  12  16 2046.22 223.249  -1
  -1  12  16 2276.43 177.071   1
   1 -12 -15 1664.53 147.185   1
   1 -12 -15 1931.35 259.496   1
  -1 -12  15 1909.84 197.483   1
  -1 -12  15 1526.31 151.716   1
  -1  12  15 1666.36 150.206   1
  -1  12  15 1625.17 188.055   1
   1 -12 -14  686.96  90.389   1
   1 -12 -14  825.17 169.977   1
  -1 -12  14  884.67 119.313   1
  -1 -12  14  722.65 130.480   1
   1  12 -14  537.30 165.995   1
   1  12 -14  657.67  78.718   1
  -1  12  14  856.75 109.565   1
  -1  12  14  895.19 141.373   1
   1 -12 -13  794.96  92.357   1
   1 -12 -13 1017.39 182.929   1
  -1 -12  13  860.87 115.606   1
   1  12 -13  816.02  85.675   1
  -1  12  13  875.97 109.245   1
  -1  12  13  931.35 139.313   1
   1 -12 -12 5011.44 419.771   1
   1 -12 -12 3757.43 238.718   1
  -1 -12  12 4121.28 322.059  -1
  -1 -12  12 3983.06 286.132   1
   1  12 -12 3699.31 232.128  -1
   1  12 -12 3892.90 372.906   1
  -1  12  12 3823.34 300.778   1
  -1  12  12 3511.21 249.611   1
   1 -12 -11  983.07 176.384   1
   1 -12 -11 1180.78 106.819   1
  -1 -12  11 1410.07 165.675   1
  -1 -12  11 1177.57 153.684   1
   1  12 -11  966.13  97.025   1
   1  12 -11 1286.96 198.673  -1
  -1  12  11  936.84 138.718   1
  -1  12  11  973.00 127.323   1
   1 -12 -10  383.39  62.975   1
   1 -12 -10  535.47 127.094   1
  -1 -12  10  379.45  99.359   1
  -1 -12  10  435.15  98.581   1
   1  12 -10  428.33  64.073   1
   1  12 -10  280.82 115.469   1
  -1  12  10  359.59  91.533   1
  -1  12  10  441.14  97.300   1
   1 -12  -9 9748.27 526.773   1
   1 -12  -9  10458. 672.311   1
  -1 -12   9  10192. 619.679   1
  -1 -12   9  10467. 625.171   1
   1  12  -9  10330. 679.633   1
   1  12  -9 9038.89 494.736   1
  -1  12   9 9871.84 599.542   1
  -1  12   9 9450.79 557.894   1
   1 -12  -8  212.91  91.396   1
   1 -12  -8  238.81  55.103   1
  -1 -12   8  189.70  90.480   1
  -1 -12   8   62.20  58.581   1
   1  12  -8   54.19  32.156   1
   1  12  -8  129.38  83.615   1
  -1  12   8  150.43  66.270   1
  -1  12   8  214.83  73.364   1
   1 -12  -7 1545.99 189.840   1
   1 -12  -7 2025.63 157.574   1
   1  12  -7 2082.84 161.419  -1
   1  12  -7 2031.58 236.110   1
  -1  12   7 2184.44 203.020   1
  -1  12   7 2016.47 196.842   1
   1 -12  -6  33680. 1684.67   1
   1 -12  -6  33016. 1737.30   1
   1  12  -6  33570. 1785.35   1
   1  12  -6  33085. 1664.99   1
  -1  12   6  32160. 1657.66   1
  -1  12   6  32481. 1676.43   1
   1 -12  -5 4947.36 362.196   1
   1 -12  -5 4503.89 288.970   1
  -1 -12   5 4782.60 368.100   1
   1  12  -5 4472.76 288.604   1
  -1  12   5 4773.45 329.656   1
  -1  12   5 4782.60 337.162   1
   1 -12  -4  43341. 2153.32   1
  -1 -12   4  44911. 2282.38   1
  -1 -12   4  46133. 2361.55   1
   1  12  -4  44924. 2318.53   1
   1  12  -4  44897. 2243.93   1
  -1  12   4  44307. 2241.19   1
   1 -12  -3  52906. 2616.93   1
   1 -12  -3  46316. 2346.91   1
  -1 -12   3  43332. 2220.59   1
  -1 -12   3  42847. 2181.69   1
   1  12  -3  43707. 2251.26   1
   1  12  -3  41529. 2086.04   1
  -1  12   3  42567. 2154.23   1
  -1  12   3  43904. 2201.83   1
   1 -12  -2 5491.99 336.704   1
   1 -12  -2 5693.36 378.581   1
  -1 -12   2 5290.61 363.249   1
  -1 -12   2 5153.31 375.331   1
   1  12  -2 5331.80 347.780   1
   1  12  -2 4961.09 371.990   1
  -1  12   2 5299.77 338.993   1
  -1  12   2 5514.87 365.675   1
   1 -12  -1 7176.19 449.153   1
  -1 -12   1 6663.61 448.787   1
   1  12  -1 5423.34 353.730   1
   1  12  -1 5432.49 388.466   1
  -1  12   1 6910.75 436.018  -1
   1 -12   0   49.29  38.101   1
   1 -12   0   19.15  43.899   1
  -1 -12   0    7.95  54.050   1
  -1 -12   0   60.14  63.341   1
   1  12   0   39.09  47.643   1
   1  12   0   14.74  46.407   1
  -1  12   0   94.83  55.606   1
  -1  12   0   -0.31  36.700   1
   1 -12   1  10151. 589.931   1
   1 -12   1  10751. 599.084   1
  -1 -12  -1  10110. 595.880   1
  -1 -12  -1  10188. 625.629   1
   1  12   1  13469. 755.148   1
  -1  12  -1  12998. 700.686  -1
  -1  12  -1  11057. 640.274   1
   1 -12   2  568.88  88.924   1
   1 -12   2  368.19  81.144   1
  -1 -12  -2  712.13 128.421   1
  -1 -12  -2  485.13  93.272   1
   1  12   2  518.99 109.931   1
   1  12   2  616.02 104.393   1
  -1  12  -2  555.61 101.647   1
  -1  12  -2  702.52  84.897  -1
   1 -12   3 9716.24 568.420   1
   1 -12   3 9437.06 545.537  -1
  -1 -12  -3  10101. 632.494   1
   1  12   3 9313.49 587.185   1
  -1  12  -3 8855.83 487.414   1
  -1  12  -3 9199.08 557.894   1
   1 -12   4  163.80  64.897   1
   1 -12   4   24.40  42.110   1
  -1 -12  -4   35.69  74.233   1
  -1 -12  -4   89.93  54.050   1
   1  12   4   29.64  53.547   1
   1  12   4   75.10  57.895   1
  -1  12  -4  183.48  72.906   1
  -1  12  -4  106.36  36.572   1
   1 -12   5  13222. 736.841   1
  -1 -12  -5  13272. 800.457   1
   1  12   5  13753. 782.608   1
  -1  12  -5  13565. 784.439   1
   1 -12   6 3672.77 266.819   1
   1 -12   6 3500.23 259.725   1
  -1 -12  -6 3320.82 309.794   1
  -1 -12  -6 3333.64 246.819   1
   1  12   6 3698.85 290.801   1
   1  12   6 3357.89 284.439   1
  -1  12  -6 2818.76 251.670   1
  -1  12  -6 3049.88 194.965   1
   1 -12   7 2800.00 219.084   1
   1 -12   7 3308.92 252.860   1
  -1 -12  -7 3212.81 243.753   1
  -1 -12  -7 2881.46 285.995   1
   1  12   7 2979.40 258.489   1
   1  12   7 3008.24 271.258   1
  -1  12  -7 2798.62 178.901   1
  -1  12  -7 2763.84 258.673   1
   1 -12   8 1333.64 142.792   1
  -1 -12  -8 1498.85 208.146   1
  -1 -12  -8 1444.39 144.073   1
   1  12   8 1233.41 162.334   1
   1  12   8 1093.36 165.492   1
  -1  12  -8 1432.04 110.572   1
   1 -12   9  13524. 761.555   1
   1 -12   9  12224. 665.903   1
  -1 -12  -9  12751. 697.482   1
  -1 -12  -9  13135. 822.425   1
   1  12   9  13245. 788.100   1
   1  12   9  12554. 741.876   1
  -1  12  -9  12828. 659.954   1
  -1  12  -9  11199. 697.940   1
   1 -12  10  14526. 774.370   1
   1 -12  10  15194. 849.427   1
  -1 -12 -10  15602. 835.239   1
   1  12  10  14719. 866.361   1
  -1  12 -10  14178. 856.750   1
  -1  12 -10  13826. 707.093   1
   1 -12  11  679.63 112.265   1
   1 -12  11  831.58 104.027   1
  -1 -12 -11  956.52 188.055  -1
  -1 -12 -11  835.24 102.517   1
   1  12  11  640.27 132.906   1
   1  12  11  911.67 146.270   1
  -1  12 -11  890.16  81.510   1
  -1  12 -11  941.42 167.506   1
   1 -12  12 8512.58 521.739   1
  -1 -12 -12 8237.98 601.372   1
  -1 -12 -12 8311.21 470.938   1
   1  12  12 9304.34 599.999   1
   1  12  12 8759.72 553.318   1
  -1  12 -12 8215.09 577.574   1
   1 -12  13 2593.59 184.210   1
   1 -12  13 2506.63 226.453   1
  -1 -12 -13 2234.78 174.508   1
  -1 -12 -13 2135.47 284.805   1
   1  12  13 2662.70 246.636   1
   1  12  13 2856.29 268.329   1
  -1  12 -13 2194.05 270.663   1
  -1  12 -13 2602.29 175.515   1
   1 -12  14 5336.38 323.569   1
  -1 -12 -14 5752.85 348.146   1
  -1 -12 -14 4736.84 445.217   1
   1  12  14 6041.18 413.775   1
   1  12  14 6265.44 448.649   1
  -1  12 -14 5597.25 325.720   1
   1 -12  15 1601.83 172.311   1
   1 -12  15 1730.89 148.650   1
   1  12  15 1618.31 197.300  -1
   1  12  15 1665.90 169.657   1
  -1  12 -15 1031.58 196.384   1
  -1  12 -15 1676.89 134.599   1
   1 -12  16 4805.49 302.563   1
   1 -12  16 4537.30 341.785   1
   1  12  16 4356.06 359.359   1
   1  12  16 4226.54 296.064   1
  -1  12 -16 3711.21 392.082   1
  -1  12 -16 4414.18 278.123   1
   1 -12  17  133.04  65.034   1
  -1 -12 -17   83.52 125.309   1
   1  12  17  101.83  71.716  -1
  -1  12 -17   86.41 116.888   1
   1 -12  18  504.80  84.714   1
   1 -12  18  483.29 103.982   1
  -1 -12 -18  490.62 188.604   1
  -1 -12 -18  394.32  91.167   1
   1  12  18  519.45 125.263   1
   1  12  18  459.95  94.233   1
  -1  12 -18  423.80  89.519   1
  -1  12 -18  319.86 148.375   1
   1 -12  19  295.79  76.934   1
   1 -12  19  193.87  71.853   1
  -1 -12 -19  327.60 144.393   1
   1  12  19  180.00  86.316   1
   1  12  19  170.02  67.277   1
  -1  12 -19  231.72 158.810   1
  -1  12 -19  287.46  79.496   1
   1 -12  20  211.94  75.744   1
  -1 -12 -20  -10.18  83.982   1
   1  12  20  138.95  83.295   1
   1  12  20  221.28  69.657   1
  -1  12 -20   66.68  64.714   1
  -1  12 -20  136.93 113.593   1
   1 -12  21   56.34  56.522   1
  -1 -12 -21 -144.07 100.778   1
   1  12  21   65.90  49.519   1
   1  12  21  105.72  68.833  -1
  -1  12 -21    0.14  94.874   1
  -1  12 -21   16.28  50.069   1
   1 -12  22   -6.60  63.432   1
  -1 -12 -22   63.89 103.341   1
   1  12  22   36.64  47.643   1
   1  12  22   49.24  62.380   1
  -1  12 -22  -29.00  67.231   1
  -1  12 -22  153.41  75.377   1
   1 -12  23  462.70 106.270   1
  -1 -12 -23  138.49 103.799   1
   1  12  23  189.38 105.263   1
  -1  12 -23  275.83 102.517   1
  -1  12 -23  107.37  96.567   1
   1 -12  24  126.41  81.968   1
  -1 -12 -24  -39.24  72.906   1
   1  12  24  -47.73  56.522   1
  -1  12 -24   74.74  67.506   1
   1 -12  25   61.42  83.478   1
  -1  12 -25   -1.75  58.352   1
   1 -13 -24   10.25  84.394   1
  -1 -13  24   10.80  57.162  -1
   1  13 -24   72.81  60.961   1
  -1  13  24   42.70  66.041   1
   1 -13 -23  108.92 107.689   1
  -1 -13  23   -7.56  70.618   1
   1  13 -23  -30.97  59.817   1
  -1  13  23  169.06  64.485   1
  -1  13  23   32.50  60.503   1
   1 -13 -22  -90.07 126.453   1
  -1 -13  22   21.47  63.249   1
   1  13 -22    6.76  87.551   1
   1  13 -22   74.83  62.883   1
  -1  13  22   95.84  65.034   1
  -1  13  22   97.94  57.986   1
   1 -13 -21  111.03 122.517   1
  -1 -13  21  105.63  63.707   1
   1  13 -21  158.99  67.002   1
   1  13 -21   68.42  92.723   1
  -1  13  21  122.65  76.476  -1
  -1  13  21  109.20  55.789   1
   1 -13 -20  283.48 131.991   1
  -1 -13  20  315.65  76.247   1
   1  13 -20  292.45 118.169   1
   1  13 -20  211.58  65.675   1
  -1  13  20   76.80  53.730   1
  -1  13  20  156.11  88.101   1
   1 -13 -19   -1.64 114.096   1
  -1 -13  19  -69.34  48.375   1
   1  13 -19  130.85  59.313   1
   1  13 -19   69.24  90.389   1
  -1  13  19  -41.44  33.291   1
  -1  13  19   75.10  69.382   1
   1 -13 -18 2512.13 331.029   1
   1 -13 -18 3172.08 233.638   1
  -1 -13  18 2913.04 267.734   1
  -1 -13  18 3013.27 225.080   1
   1  13 -18 2651.71 341.693   1
   1  13 -18 2830.20 209.016   1
  -1  13  18 2756.52 201.281   1
  -1  13  18 3084.21 283.707   1
   1 -13 -17  163.80 143.615   1
   1 -13 -17  117.67  58.307   1
  -1 -13  17  204.03  62.746  -1
   1  13 -17  221.51  62.746   1
  -1  13  17  175.06  58.902   1
  -1  13  17  174.55  86.133   1
   1 -13 -16 3688.78 255.606   1
  -1 -13  16 3456.75 246.178   1
  -1 -13  16 3555.60 300.823   1
   1  13 -16 3677.80 241.190   1
   1  13 -16 4095.19 436.201   1
  -1  13  16 3740.50 257.574   1
   1 -13 -15  886.50 186.453   1
   1 -13 -15  800.91 104.531   1
  -1 -13  15  980.32 125.126   1
  -1 -13  15  947.83 144.805   1
   1  13 -15  810.98  93.593   1
   1  13 -15  807.32 208.879   1
  -1  13  15  686.04 135.377   1
  -1  13  15  688.33 103.982   1
   1 -13 -14 3346.45 232.723   1
   1 -13 -14 3549.65 361.647  -1
  -1 -13  14 3380.32 286.499   1
  -1 -13  14 3459.04 262.242   1
   1  13 -14 3367.04 376.201   1
   1  13 -14 3662.24 233.913   1
  -1  13  14 3075.05 226.865   1
  -1  13  14 3235.69 282.746   1
   1 -13 -13 2250.34 275.148   1
  -1 -13  13 1886.95 179.725   1
  -1 -13  13 2351.49 232.265   1
   1  13 -13 2189.01 288.192   1
   1  13 -13 2482.38 173.501   1
  -1  13  13 2180.32 224.851   1
  -1 -13  12  747.83 119.954   1
  -1 -13  12  847.14 136.384   1
  -1  13  12  748.74 110.480   1
  -1  13  12  840.73 134.645   1
   1 -13 -11 1329.52 116.979   1
  -1 -13  11 1160.64 152.769   1
  -1 -13  11  900.69 136.888   1
  -1  13  11 1050.80 139.313   1
   1 -13 -10 2454.92 174.004   1
   1 -13 -10 2474.60 269.565   1
  -1 -13  10 2457.66 233.043   1
   1  13 -10 2595.42 296.476   1
  -1  13  10 2768.88 247.185   1
  -1  13  10 2246.22 201.144   1
   1 -13  -9 7574.36 426.041   1
   1 -13  -9 7935.92 553.318   1
  -1 -13   9 7748.28 508.924   1
  -1 -13   9 8407.31 534.553   1
   1  13  -9 7665.90 557.894   1
   1  13  -9 7514.87 426.910   1
  -1  13   9 7913.04 509.382   1
  -1  13   9 7871.85 491.075   1
   1 -13  -8 1455.38 196.705   1
   1 -13  -8 1685.58 142.929   1
  -1 -13   8 1484.67 176.567   1
  -1 -13   8 1455.38 186.316   1
   1  13  -8 1310.30 203.890   1
   1  13  -8 1716.70 147.826   1
  -1  13   8 1778.49 182.746   1
  -1  13   8 1349.66 164.073  -1
   1 -13  -7  19721. 1118.53   1
  -1 -13   7  18851. 1054.46   1
  -1 -13   7  19982. 1098.40   1
   1  13  -7  17927. 934.095  -1
   1  13  -7  19707. 1137.30   1
  -1  13   7  19108. 1044.39   1
   1 -13  -6 6192.21 369.611   1
   1 -13  -6 6356.97 454.141   1
  -1 -13   6 6192.21 442.471   1
  -1 -13   6 6668.19 450.892   1
   1  13  -6 5807.77 442.654   1
   1  13  -6 6842.10 409.061   1
  -1  13   6 6210.52 418.627   1
  -1  13   6 6942.78 447.917   1
   1 -13  -5  10563. 588.100   1
   1 -13  -5  12458. 748.283   1
  -1 -13   5  11094. 684.667   1
  -1 -13   5  11611. 688.329   1
   1  13  -5  10929. 688.786   1
   1  13  -5  11048. 614.187   1
  -1  13   5  10220. 603.203  -1
  -1  13   5  10714. 639.359   1
   1 -13  -4  12430. 675.972   1
   1 -13  -4  14421. 832.036   1
  -1 -13   4  13995. 825.171   1
   1  13  -4  13812. 755.606   1
  -1  13   4  12751. 730.892   1
  -1  13   4  12330. 696.567   1
  -1 -13   3 5254.00 387.780   1
  -1 -13   3 5244.85 368.466   1
   1  13  -3 5125.85 397.208   1
   1  13  -3 5643.02 362.517   1
  -1  13   3 5189.93 359.039   1
   1 -13  -2 7867.27 498.855   1
   1 -13  -2 7450.79 439.679   1
  -1 -13   2 8443.93 524.485   1
  -1 -13   2 7610.98 508.009   1
   1  13  -2 7112.12 441.967   1
   1  13  -2 8068.64 539.130   1
  -1  13   2 7835.23 471.395   1
  -1  13   2 7308.92 463.157   1
   1 -13  -1  17785. 938.672   1
   1 -13  -1  18993. 1034.32   1
  -1 -13   1  21039. 1159.27   1
  -1 -13   1  19730. 1071.39   1
   1  13  -1  19117. 1077.34   1
   1  13  -1  18375. 989.015   1
  -1  13   1  19419. 1026.54   1
  -1  13   1  18938. 1029.29   1
   1 -13   0 6384.43 417.071   1
   1 -13   0 5739.12 364.210   1
  -1 -13   0 6247.13 412.814  -1
  -1 -13   0 7139.58 486.498   1
   1  13   0 6169.33 401.098   1
   1  13   0 7061.78 484.668   1
  -1  13   0 6718.53 438.032   1
  -1  13   0 6324.94 387.460   1
   1 -13   1  13730. 775.285   1
   1 -13   1  13378. 736.841   1
  -1 -13  -1  13735. 811.441   1
  -1 -13  -1  13881. 787.642   1
   1  13   1  16938. 928.603   1
  -1  13  -1  16751. 889.244   1
   1 -13   2  18092. 965.674   1
   1 -13   2  18838. 1022.42   1
  -1 -13  -2  19332. 1087.41   1
  -1 -13  -2  17716. 962.928  -1
   1  13   2  20316. 1132.26   1
   1  13   2  18563. 1011.44   1
  -1  13  -2  18403. 961.097   1
  -1  13  -2  19712. 1075.06   1
   1 -13   3 3255.37 248.055   1
   1 -13   3 3185.81 256.842   1
  -1 -13  -3 3717.62 319.084   1
   1 -13   4  30952. 1593.13   1
  -1 -13  -4  29835. 1607.32   1
   1  13   4  28609. 1499.77   1
  -1  13  -4  30105. 1584.44   1
   1 -13   5  15355. 845.766   1
   1 -13   5  15593. 860.411   1
  -1 -13  -5  15680. 934.095   1
  -1 -13  -5  15410. 853.546   1
   1  13   5  15254. 861.784   1
   1  13   5  15538. 904.347   1
  -1  13  -5  15542. 889.244   1
  -1  13  -5  13995. 729.519   1
   1 -13   6 7020.59 449.565   1
   1 -13   6 6022.88 395.148   1
  -1 -13  -6 6311.21 470.938   1
  -1 -13  -6 5771.16 374.874   1
   1  13   6 6402.74 454.187   1
   1  13   6 5395.88 382.746   1
  -1  13  -6 5931.34 427.093   1
  -1  13  -6 5867.27 338.215   1
   1 -13   7 1134.55 133.867   1
   1 -13   7 1422.42 154.828   1
  -1 -13  -7 1647.14 217.483   1
  -1 -13  -7 1274.14 147.780   1
   1  13   7 1564.30 196.567   1
   1  13   7 1264.53 160.458   1
  -1  13  -7 1681.01 207.414   1
  -1  13  -7 1405.95 111.579   1
   1 -13   8 4590.38 332.631  -1
   1 -13   8 4413.27 307.643   1
  -1 -13  -8 4259.03 378.077   1
  -1 -13  -8 4353.31 301.556   1
   1  13   8 3965.67 333.501   1
   1  13   8 4505.72 350.023  -1
  -1  13  -8 3840.27 334.645   1
  -1  13  -8 3741.87 228.329   1
   1 -13   9 8430.20 522.196   1
   1 -13   9 7908.46 468.192   1
  -1 -13  -9 7679.63 455.881   1
  -1 -13  -9 7917.61 567.505   1
   1  13   9 8659.03 571.624   1
   1  13   9 9345.53 596.796   1
  -1  13  -9 7967.96 431.304   1
  -1  13  -9 7327.22 518.535   1
   1 -13  10 1018.31 134.188   1
   1 -13  10  699.31  98.581  -1
  -1 -13 -10  938.21 180.595   1
   1  13  10 1072.77 156.933   1
   1  13  10  950.11 160.137   1
  -1  13 -10  781.69 160.778   1
  -1  13 -10  856.29  80.686   1
   1 -13  11 1002.74 116.476   1
   1 -13  11 1145.54 147.643   1
  -1 -13 -11  881.01 109.977   1
  -1 -13 -11 1164.30 205.721   1
   1  13  11 1037.53 169.474   1
   1  13  11 1268.19 174.279   1
  -1  13 -11  841.65 162.792   1
  -1  13 -11  937.76  84.897   1
   1 -13  12  10238. 620.137   1
  -1 -13 -12 9981.68 699.313   1
   1  13  12  10874. 684.667   1
  -1  13 -12 9112.12 637.986   1
   1 -13  13 3870.02 252.677   1
   1 -13  13 3367.50 275.926   1
  -1 -13 -13 4143.70 399.222   1
  -1 -13 -13 3612.81 243.615   1
   1  13  13 4032.03 315.286   1
   1  13  13 3781.69 330.068   1
  -1  13 -13 3014.64 327.826   1
  -1  13 -13 3712.58 231.853   1
   1 -13  14 5597.25 338.032   1
  -1 -13 -14 6073.22 360.686   1
  -1 -13 -14 6599.54 540.503   1
   1  13  14 5194.50 404.439   1
   1  13  14 5601.83 398.764   1
  -1  13 -14 5885.58 341.190   1
  -1  13 -14 5244.85 475.057   1
   1 -13  15  968.42 107.460   1
   1 -13  15  748.74 123.478   1
  -1 -13 -15  763.39  98.215   1
   1  13  15  783.07 132.265   1
  -1  13 -15 1137.76 213.821   1
  -1  13 -15  697.02  84.805   1
   1 -13  16 2423.34 185.721   1
   1 -13  16 2289.70 216.933   1
  -1 -13 -16 2908.01 339.771  -1
  -1 -13 -16 1925.40 173.409   1
   1  13  16 2472.31 212.265   1
   1  13  16 2198.62 246.819   1
  -1  13 -16 2510.29 184.256   1
  -1  13 -16 2844.85 333.958   1
   1 -13  17  994.51 138.261   1
   1 -13  17 1081.01 118.581   1
  -1 -13 -17  878.26 130.938   1
  -1 -13 -17  643.48 187.231   1
   1  13  17  954.23 128.970   1
   1  13  17 1048.05 168.924   1
  -1  13 -17  782.15 202.517   1
  -1  13 -17 1061.33 120.778   1
   1 -13  18 1893.36 168.375   1
  -1 -13 -18 1981.23 285.537   1
  -1 -13 -18 1509.84 160.869   1
   1  13  18 1734.55 183.798   1
   1  13  18 1523.57 209.611   1
  -1  13 -18 1886.95 175.469   1
   1 -13  19   -0.25  47.551   1
   1 -13  19   83.62  58.902   1
  -1  13 -19   73.68  88.650   1
  -1  13 -19  224.71  78.673   1
   1 -13  20  454.32  96.934   1
  -1 -13 -20  244.76 124.897   1
   1  13  20  507.55 120.458   1
  -1  13 -20  444.94  96.796   1
  -1  13 -20  368.56 148.329   1
   1 -13  21   90.71  68.696   1
  -1 -13 -21   39.43  79.817   1
   1  13  21   66.27  76.201   1
   1  13  21    1.56  51.899   1
  -1  13 -21   34.81  51.991   1
  -1  13 -21  130.89 100.869   1
   1 -13  22   -2.87  65.034   1
  -1 -13 -22  126.64 111.213   1
   1  13  22  159.73  84.851   1
   1  13  22   98.31  67.551   1
  -1  13 -22   -0.51  68.696   1
  -1  13 -22   -2.34  81.373   1
   1 -13  23  602.29 127.643   1
  -1 -13 -23  219.08 101.693   1
   1  13  23  429.38 122.471   1
  -1  13 -23  598.17 123.066   1
  -1  13 -23  256.93 108.375   1
   1 -13  24    0.02  80.595  -1
  -1  13 -24   66.22  74.920   1
   1 -14 -24  -44.73  81.785   1
   1 -14 -23  -92.27  95.515   1
  -1 -14  23  123.39  82.837   1
   1  14 -23  179.91  78.627   1
  -1  14  23   97.21  73.089   1
  -1 -14  22   49.06  70.389   1
   1  14 -22  279.50  85.080   1
   1  14 -22   96.02  85.172   1
  -1  14  22  216.98  67.826   1
   1 -14 -21   14.92 118.169   1
  -1 -14  21  150.62  75.149   1
   1  14 -21  176.02  97.117   1
   1  14 -21  167.73  72.586   1
  -1  14  21  102.43  56.659   1
  -1  14  21   55.29  63.661   1
   1 -14 -20  250.89 139.451   1
  -1 -14  20  185.77  79.039   1
   1  14 -20  203.25  71.167   1
  -1  14  20  164.30  58.169   1
  -1  14  20  240.96  90.847   1
   1 -14 -19  150.30 133.684   1
   1  14 -19  132.77  97.712   1
  -1  14  19  -14.49  38.700   1
  -1  14  19  123.02  76.934   1
   1 -14 -18 1088.79 132.036  -1
  -1 -14  18 1154.69 129.657   1
   1  14 -18 1237.98 243.386   1
   1  14 -18 1078.26 122.380   1
  -1  14  18 1101.60 168.146  -1
  -1  14  18 1295.19 129.702   1
   1 -14 -17 1438.44 239.084   1
  -1 -14  17 1738.67 197.208   1
  -1 -14  17 1624.71 154.599   1
   1  14 -17 1672.77 292.036   1
   1  14 -17 1804.12 150.984   1
  -1  14  17 1556.06 194.645   1
   1 -14 -16  137.03  60.778   1
   1 -14 -16  142.20 114.233   1
  -1 -14  16   77.25  69.840   1
  -1 -14  16  171.21  64.668   1
   1  14 -16  138.90  49.886   1
   1  14 -16  315.65 142.242   1
  -1  14  16   64.85  50.892   1
  -1  14  16  117.21  74.233   1
   1 -14 -15  553.32  96.156   1
   1 -14 -15  735.01 176.613   1
  -1 -14  15  722.20 129.107   1
   1  14 -15  870.48 207.139   1
  -1  14  15  793.59 110.160   1
  -1  14  15  670.02 137.437   1
   1 -14 -14  161.60  57.940  -1
   1 -14 -14  298.81 125.904   1
  -1 -14  14  267.60  84.485  -1
  -1 -14  14  314.28  93.364   1
   1  14 -14  370.02  66.133   1
   1  14 -14  318.49 160.274   1
  -1  14  14  494.74 111.396  -1
  -1  14  14  260.50  72.128  -1
   1 -14 -13 8517.15 624.713   1
   1 -14 -13 7043.47 412.631   1
  -1 -14  13 7794.04 480.091   1
  -1 -14  13 7899.31 521.281   1
   1  14 -13 8375.28 463.615  -1
   1  14 -13 8334.09 643.478   1
  -1  14  13 8215.09 543.249   1
  -1  14  13 7510.29 456.476   1
   1 -14 -12 4245.30 267.689   1
   1 -14 -12 3810.06 367.734   1
  -1 -14  12 3743.70 291.304   1
  -1 -14  12 3680.55 313.455   1
   1  14 -12 3833.41 246.819   1
   1  14 -12 4035.24 402.883   1
  -1  14  12 3695.19 281.876   1
  -1  14  12 3856.75 319.679   1
   1 -14 -11  10261. 691.990   1
   1 -14 -11  11451. 614.645   1
  -1 -14  11  11469. 684.210  -1
  -1 -14  11  11588. 707.551   1
   1  14 -11 9537.75 680.549   1
   1  14 -11  10114. 551.487   1
  -1  14  11  10773. 637.986   1
  -1  14  11  10879. 669.565   1
   1 -14 -10 2121.28 254.920  -1
   1 -14 -10 2243.02 166.316   1
  -1 -14  10 1886.04 210.663   1
  -1 -14  10 1830.66 199.954   1
   1  14 -10 1834.78 252.723   1
   1  14 -10 1833.41 145.812   1
  -1  14  10 2077.80 218.123   1
  -1  14  10 1617.85 177.757   1
   1 -14  -9 5276.88 420.686   1
   1 -14  -9 4272.31 269.611   1
  -1 -14   9 4343.70 336.842   1
   1  14  -9 4125.40 373.547   1
  -1  14   9 3776.66 302.746  -1
  -1  14   9 4515.78 333.730   1
   1 -14  -8  10902. 599.084   1
   1 -14  -8  11071. 706.178   1
  -1 -14   8 9295.19 588.100   1
  -1 -14   8  10545. 658.123   1
   1  14  -8 9949.65 554.690   1
   1  14  -8  10609. 708.466   1
  -1  14   8  10343. 633.409   1
  -1  14   8 9354.68 583.981   1
   1 -14  -7 6398.16 465.903   1
   1 -14  -7 5926.77 358.398   1
  -1 -14   7 6810.06 471.853   1
  -1 -14   7 5775.74 412.402   1
  -1  14   7 5258.58 380.183   1
  -1  14   7 5935.92 413.272   1
   1 -14  -6 2256.29 238.673   1
  -1 -14   6 2389.01 226.819   1
  -1 -14   6 2646.68 255.560   1
  -1  14   6 2629.29 237.345   1
   1 -14  -5 1377.12 135.972   1
   1 -14  -5 1428.37 183.982   1
  -1 -14   5 1487.87 172.128   1
  -1 -14   5 1547.82 198.764   1
   1  14  -5 1202.29 187.963   1
  -1  14   5 1232.49 163.478   1
  -1  14   5 1346.91 157.940   1
   1 -14  -4  14169. 765.674   1
   1 -14  -4  14938. 870.022   1
  -1 -14   4  14833. 872.310   1
  -1 -14   4  14961. 858.123   1
   1  14  -4  13799. 837.985   1
   1  14  -4  13474. 747.368   1
  -1  14   4  13789. 778.947   1
  -1  14   4  13053. 756.979   1
   1 -14  -3 5610.98 356.979   1
   1 -14  -3 4874.14 366.544   1
  -1 -14   3 5125.85 399.130   1
   1  14  -3 4541.41 369.885   1
   1  14  -3 4004.11 286.178   1
  -1  14   3 4351.48 325.400   1
  -1  14   3 5029.74 346.361   1
   1 -14  -2  10073. 572.539   1
  -1 -14   2  11025. 691.990   1
   1  14  -2  10842. 629.748   1
  -1  14   2  10059. 607.780   1
  -1  14   2  11616. 685.125   1
   1  14  -1  925.40 128.284   1
  -1  14   1 1029.29 142.471   1
   1 -14   0  10728. 614.645   1
  -1 -14   0  11487. 711.212   1
   1  14   0  11204. 655.835   1
  -1  14   0  10673. 644.393   1
   1 -14   1  293.23  74.005   1
  -1 -14  -1  247.69 100.091   1
   1  14   1  239.91  80.824   1
  -1  14  -1  303.94  84.210   1
   1 -14   2 5167.04 347.414   1
  -1 -14  -2 4608.69 328.558   1
  -1 -14  -2 4823.79 381.556   1
   1  14   2 5377.57 374.096   1
   1  14   2 4381.23 355.789   1
  -1  14  -2 4036.15 319.405   1
   1 -14   3   95.29  53.410   1
   1 -14   3   98.76  76.796   1
  -1 -14  -3  126.04  86.270   1
   1  14   3  161.24  88.146   1
  -1  14  -3   94.83  62.243   1
  -1  14  -3  214.19  56.842   1
   1 -14   4  134.28  60.458   1
   1 -14   4  365.35 107.139   1
  -1 -14  -4  290.98  80.641   1
  -1 -14  -4  320.05 112.128  -1
   1  14   4  203.66  86.224  -1
   1  14   4  182.93  89.428   1
  -1  14  -4  198.90  50.847   1
  -1  14  -4  247.00  84.668   1
   1 -14   5  30746. 1596.79   1
   1 -14   5  30366. 1583.52   1
  -1 -14  -5  32531. 1681.01   1
  -1 -14  -5  32124. 1733.64   1
   1  14   5  30073. 1615.56   1
   1  14   5  30920. 1626.54   1
  -1  14  -5  29561. 1481.92   1
  -1  14  -5  30297. 1613.73   1
   1 -14   6 8919.90 546.453   1
   1 -14   6 7903.88 502.974   1
  -1 -14  -6 9647.59 645.766   1
  -1 -14  -6 9505.71 563.844   1
   1  14   6 7610.98 521.281   1
   1  14   6 8306.63 536.842  -1
  -1  14  -6 8942.78 491.533   1
  -1  14  -6 7382.14 513.043  -1
   1 -14   7 8617.84 523.112   1
  -1 -14  -7 9766.58 661.327   1
  -1 -14  -7 8796.33 530.892   1
   1  14   7 8356.97 562.929   1
   1  14   7 8782.60 568.878   1
  -1  14  -7 8132.71 445.766   1
   1 -14   8 4127.68 297.940   1
   1 -14   8 4529.52 332.585   1
  -1 -14  -8 4092.44 370.343   1
  -1 -14  -8 4581.23 318.535   1
   1  14   8 4175.74 334.920   1
   1  14   8 4053.08 343.249   1
  -1  14  -8 3836.61 235.698   1
  -1  14  -8 4412.35 377.116   1
   1 -14   9 1191.30 153.089   1
   1 -14   9 1070.02 135.332   1
  -1 -14  -9 1176.66 132.815   1
  -1 -14  -9 1473.68 238.169   1
   1  14   9 1251.26 176.705   1
   1  14   9 1007.32 163.203  -1
  -1  14  -9 1178.49 186.865   1
  -1  14  -9 1271.85 108.558   1
   1 -14  10  769.34 107.734   1
   1 -14  10  681.01 118.627   1
  -1 -14 -10  437.94  87.597   1
  -1 -14 -10 1021.97 191.991   1
   1  14  10  531.35 137.483   1
   1  14  10  547.37 127.231   1
  -1  14 -10  892.91 163.249  -1
  -1  14 -10  684.21  73.959   1
   1 -14  11  460.41 101.831   1
   1 -14  11  459.95  90.618   1
  -1 -14 -11  603.20 156.705   1
   1  14  11  584.90 133.638   1
  -1  14 -11  422.52  66.407   1
  -1  14 -11  710.30 154.920   1
   1 -14  12 5048.05 366.865   1
   1 -14  12 4750.57 310.389   1
  -1 -14 -12 4832.95 308.375   1
  -1 -14 -12 4631.57 418.810   1
   1  14  12 4575.28 364.988   1
  -1  14 -12 5455.37 453.455   1
  -1  14 -12 4810.06 282.197   1
   1 -14  13  -32.39  36.805   1
   1 -14  13  -31.85  55.378   1
  -1 -14 -13   15.98  32.270   1
  -1 -14 -13   -2.17  89.885   1
  -1  14 -13 -114.87 108.833   1
  -1  14 -13   10.74  31.588   1
   1 -14  14 3078.72 267.231   1
   1 -14  14 2819.22 202.746   1
  -1 -14 -14 2972.54 344.027   1
  -1 -14 -14 2957.43 209.290   1
  -1  14 -14 2922.19 196.522   1
  -1  14 -14 3297.02 363.112   1
   1 -14  15  411.21  98.810   1
   1 -14  15  428.51  76.750   1
  -1 -14 -15  568.42  87.185   1
  -1 -14 -15  497.94 186.407   1
   1  14  15  342.79 111.670   1
   1  14  15  293.04 108.696   1
  -1  14 -15  357.39  67.597   1
  -1  14 -15  375.65 147.872   1
   1 -14  16 1156.06 123.158   1
   1 -14  16 1079.18 153.226   1
  -1 -14 -16  766.59 189.153   1
   1  14  16 1670.48 211.579   1
  -1  14 -16 1318.53 236.018   1
   1 -14  17  508.92 105.950   1
   1 -14  17  563.39  91.442  -1
  -1 -14 -17  449.84 103.158   1
  -1 -14 -17  518.99 157.849   1
   1  14  17  490.62 104.165   1
   1  14  17  618.76 138.169   1
  -1  14 -17  655.83  95.332   1
  -1  14 -17  663.61 192.998   1
   1 -14  18  522.20  88.696   1
   1 -14  18  397.76  96.293   1
  -1 -14 -18  399.45 144.439   1
   1  14  18  807.78 154.599   1
   1  14  18  364.35  92.403   1
  -1  14 -18  448.60  84.577  -1
  -1  14 -18  524.03 170.938   1
   1 -14  19  107.51  60.183   1
   1 -14  19  -45.03  32.064   1
  -1 -14 -19  176.06 123.204   1
   1  14  19   89.98  69.611   1
   1  14  19   51.35  71.442  -1
  -1  14 -19  -17.79  94.783   1
  -1  14 -19  254.32  74.462   1
  -1 -14 -20  170.39 108.512   1
   1  14  20   63.98  69.153   1
   1  14  20   -3.02  52.998  -1
  -1  14 -20  -13.96  58.398   1
  -1  14 -20  -68.19  71.762   1
   1 -14  21  223.80  87.597   1
  -1 -14 -21   89.43 100.046   1
   1  14  21  249.38  72.265   1
   1  14  21  287.28  96.705   1
  -1  14 -21  256.52  78.947   1
   1 -14  22  101.14  77.712   1
  -1 -14 -22   50.16  78.169   1
   1  14  22   46.27  50.984   1
   1  14  22  149.93  78.993  -1
  -1  14 -22   16.80  56.064   1
  -1  14 -22   52.36  77.712   1
  -1 -14 -23   73.36  83.432   1
   1  14  23   24.63  72.128   1
  -1  14 -23  314.97  86.636   1
  -1  14 -23  106.00  80.732   1
   1 -14  24  134.23  92.494   1
  -1  14 -24   29.10  71.625  -1
   1 -15 -23  -42.72  83.066   1
  -1 -15  23  114.60  85.721   1
   1  15 -23 -106.13  65.217   1
  -1  15  23  -60.96  54.783   1
   1 -15 -22  200.78 126.453   1
  -1 -15  22  -54.74  77.895   1
   1  15 -22  180.55  76.613   1
   1  15 -22   59.63  76.705   1
  -1  15  22   35.89  64.027   1
  -1  15  22  -12.59  55.881   1
   1 -15 -21  174.87 115.194   1
  -1 -15  21 -133.87  71.487   1
   1  15 -21    7.12  97.895   1
   1  15 -21   68.05  54.462   1
  -1  15  21  -47.46  46.682   1
  -1  15  21   23.12  54.188   1
   1 -15 -20  334.55 147.185   1
  -1 -15  20  341.42  89.428   1
   1  15 -20  270.34  76.339   1
   1  15 -20   36.45  83.387   1
  -1  15  20  146.96  84.531   1
  -1 -15  19 -115.51  54.416   1
   1  15 -19  -67.19  47.002   1
   1  15 -19  114.74  88.650  -1
  -1  15  19  155.47  56.430   1
  -1  15  19  -31.89  52.128   1
   1 -15 -18  200.92 141.236   1
  -1 -15  18  348.70  81.327   1
   1  15 -18  382.33  79.725   1
   1  15 -18  406.41 134.004   1
  -1  15  18  473.23  85.858   1
  -1  15  18  204.53  87.872   1
   1 -15 -17  -54.14  48.879   1
   1 -15 -17   -4.86  96.064   1
  -1 -15  17  -50.71  55.103   1
  -1 -15  17   66.82  57.849   1
   1  15 -17   43.57  49.840   1
   1  15 -17 -149.57 110.664   1
  -1  15  17  -71.03  56.567   1
  -1  15  17  -28.50  51.625   1
   1 -15 -16 1347.37 145.080   1
   1 -15 -16  963.84 199.954   1
  -1 -15  16 1464.07 157.208   1
   1  15 -16 1578.03 134.233   1
  -1  15  16 1441.65 150.480   1
  -1  15  16 1288.33 181.922   1
   1 -15 -15  610.07  94.874   1
  -1 -15  15  523.11 120.915  -1
  -1 -15  15  595.42 106.133   1
   1  15 -15  771.62 207.185   1
   1  15 -15  568.42  77.895   1
  -1  15  15  375.93  80.046   1
   1 -15 -14 1625.17 242.700   1
   1 -15 -14 1517.16 147.094  -1
  -1 -15  14 2036.15 191.304  -1
  -1 -15  14 2030.20 215.972   1
   1  15 -14 1711.67 139.954   1
   1  15 -14 1946.91 294.004   1
  -1  15  14 2084.21 180.000   1
  -1  15  14 1740.50 214.599   1
   1 -15 -13   42.88 101.922   1
   1 -15 -13  -27.06  37.446   1
  -1 -15  13  -10.27  43.908   1
  -1 -15  13  -38.82  59.634   1
   1  15 -13   57.99  34.860   1
   1  15 -13  -26.22 101.327  -1
  -1  15  13  -28.63  59.634   1
  -1  15  13   81.60  64.348   1
   1 -15 -12 3424.71 354.553   1
  -1 -15  12 4458.58 339.359   1
  -1 -15  12 3774.37 320.869   1
   1  15 -12 3742.79 400.823   1
   1  15 -12 3542.79 236.979   1
  -1  15  12 3491.07 306.956   1
   1 -15 -11  246.91  54.371   1
   1 -15 -11  227.28 118.215   1
  -1 -15  11  352.91 101.464   1
   1  15 -11  252.49  58.856   1
  -1  15  11  291.03  90.206   1
  -1  15  11  330.25  93.913   1
   1 -15 -10 3652.17 240.640   1
  -1 -15  10 3639.81 313.135   1
  -1 -15  10 4080.09 335.148   1
   1  15 -10 3791.30 373.958   1
   1  15 -10 3338.67 226.499   1
  -1  15  10 3780.32 293.043   1
   1 -15  -9 3642.10 331.670   1
   1 -15  -9 4175.28 271.121   1
  -1 -15   9 3869.10 326.544   1
  -1 -15   9 4119.90 335.103   1
   1  15  -9 4139.13 269.931  -1
   1  15  -9 3397.25 349.839  -1
  -1  15   9 3919.45 307.688   1
  -1  15   9 4286.04 338.306  -1
   1 -15  -8 8764.29 600.915   1
   1 -15  -8 9299.76 528.146   1
  -1 -15   8 8407.31 553.318   1
   1  15  -8 9867.27 682.379   1
  -1  15   8 8535.46 548.741   1
  -1  15   8 8242.55 536.842   1
   1 -15  -7 3948.28 264.943  -1
   1 -15  -7 4427.00 366.544   1
  -1 -15   7 4545.08 351.304   1
  -1 -15   7 4475.97 361.281   1
   1  15  -7 4075.05 377.071   1
   1  15  -7 4136.38 276.430   1
  -1  15   7 3759.26 305.721   1
  -1  15   7 4280.09 328.970   1
   1 -15  -6  10261. 578.947   1
   1 -15  -6 9684.20 633.409   1
  -1 -15   6  10046. 628.375   1
  -1 -15   6 9711.66 634.782   1
   1  15  -6 9881.00 568.420   1
   1  15  -6  10792. 717.162   1
  -1  15   6 9249.42 584.439   1
  -1  15   6 8883.29 554.690   1
   1 -15  -5  14384. 852.173   1
  -1 -15   5  14819. 891.075   1
  -1 -15   5  14590. 850.800   1
   1  15  -5  13799. 858.580   1
   1  15  -5  14416. 785.812  -1
  -1  15   5  13245. 765.217   1
   1 -15  -4  832.95 146.499   1
   1 -15  -4 1019.68 119.268   1
  -1 -15   4 1169.79 178.581   1
  -1 -15   4 1352.86 173.043   1
   1  15  -4  848.97 113.547   1
   1  15  -4  924.03 172.403   1
  -1  15   4 1152.86 159.725   1
  -1  15   4  843.48 127.185   1
   1 -15  -3  146.36  60.503   1
   1 -15  -3  292.17  95.286   1
  -1 -15   3  248.33  99.405   1
  -1 -15   3   65.72  65.355   1
   1  15  -3  206.22  96.613   1
   1  15  -3  160.92  62.243   1
  -1  15   3   77.21  57.620   1
  -1  15   3  225.90  80.732  -1
   1 -15  -2 7473.68 498.855   1
  -1 -15   2 6851.25 460.869   1
  -1 -15   2 6732.26 483.295   1
   1  15  -2 6979.40 506.178   1
   1  15  -2 6457.66 417.528   1
  -1  15   2 7034.32 467.276   1
  -1  15   2 6086.95 399.130   1
   1 -15  -1 1924.03 212.403   1
  -1 -15   1 1774.37 194.737   1
  -1 -15   1 1528.14 201.007   1
   1  15  -1 1851.26 189.931   1
   1  15  -1 1566.59 202.975   1
  -1  15   1 1703.89 192.311   1
   1 -15   0 7070.93 441.281   1
   1 -15   0 8347.82 539.588   1
  -1 -15   0 6508.00 437.711   1
  -1 -15   0 7945.07 541.876   1
   1  15   0 7890.15 542.334  -1
   1  15   0 6810.06 443.890   1
  -1  15   0 6924.48 469.565   1
  -1  15   0 7121.27 440.045   1
   1 -15   1 1135.47 135.469   1
   1 -15   1  690.16 125.904   1
  -1 -15  -1 1042.10 169.794   1
  -1 -15  -1 1090.62 151.716   1
   1  15   1 1020.14 139.863   1
   1  15   1 1244.39 184.851   1
  -1  15  -1  880.09 114.462   1
  -1  15  -1  983.52 153.272   1
   1 -15   2 7189.92 480.091   1
   1 -15   2 6686.49 431.350   1
  -1 -15  -2 6224.25 413.913  -1
  -1 -15  -2 6562.92 479.633   1
   1  15   2 6274.59 424.302   1
   1  15   2 7254.00 510.755   1
  -1  15  -2 6283.75 389.107   1
  -1  15  -2 6617.84 460.411   1
   1 -15   3 1186.27 161.327   1
   1 -15   3 1020.59 134.416   1
  -1 -15  -3 1169.34 181.510   1
   1  15   3 1457.21 197.208   1
  -1  15  -3 1310.30 176.659   1
  -1  15  -3 1077.80 116.201   1
   1 -15   4  13378. 766.132   1
   1 -15   4  14842. 853.546   1
  -1 -15  -4  14055. 858.123   1
  -1 -15  -4  13465. 764.301   1
   1  15   4  13071. 798.169   1
   1  15   4  14137. 818.306   1
  -1  15  -4  13551. 728.146   1
  -1  15  -4  12723. 768.878   1
   1 -15   5  11039. 661.784   1
   1 -15   5  10709. 638.443   1
  -1 -15  -5  11423. 735.926   1
  -1 -15  -5  12380. 711.670   1
   1  15   5  10357. 669.565   1
   1  15   5  11570. 700.686   1
  -1  15  -5 9729.97 535.926   1
  -1  15  -5 9711.66 630.205   1
   1 -15   6 6535.46 439.679   1
  -1 -15  -6 6315.78 411.121   1
  -1 -15  -6 5734.55 458.581   1
   1  15   6 6851.25 492.906   1
   1  15   6 6169.33 436.933   1
  -1  15  -6 6508.00 377.071   1
   1 -15   7 4105.26 313.775   1
   1 -15   7 3640.27 283.661  -1
  -1 -15  -7 3684.21 276.842   1
  -1 -15  -7 4892.44 414.096   1
   1  15   7 3765.21 328.100   1
   1  15   7 3052.17 277.666   1
  -1  15  -7 3373.91 316.842   1
  -1  15  -7 3669.10 233.226   1
   1 -15   8 7638.44 498.398   1
   1 -15   8 7784.89 483.295   1
  -1 -15  -8 7588.09 470.022   1
   1  15   8 7789.47 540.961   1
  -1  15  -8 7102.97 396.155   1
  -1  15  -8 7615.55 545.995   1
   1 -15   9 6553.77 421.601   1
   1 -15   9 6141.87 427.368   1
  -1 -15  -9 6421.05 506.636   1
  -1 -15  -9 6013.72 381.647   1
   1  15   9 6164.75 456.796   1
   1  15   9 6292.90 450.617   1
  -1  15  -9 6004.57 471.395   1
  -1  15  -9 6361.55 361.693   1
   1 -15  10 2758.81 220.412   1
   1 -15  10 3341.87 280.274   1
  -1 -15 -10 3049.88 230.160  -1
  -1 -15 -10 3816.01 368.558   1
   1  15  10 2508.92 259.130   1
   1  15  10 3200.00 299.862   1
  -1  15 -10 3245.31 206.316   1
  -1  15 -10 2729.97 294.920   1
   1 -15  11  734.55 130.252   1
  -1 -15 -11  902.06 191.625   1
  -1 -15 -11  883.29 115.057   1
   1  15  11 1111.21 179.130   1
   1  15  11  859.04 149.016   1
  -1  15 -11  752.40  87.140  -1
  -1  15 -11 1086.04 210.755   1
   1 -15  12 1129.52 153.638   1
   1 -15  12 1106.64 130.801   1
  -1 -15 -12  640.73 166.133   1
  -1 -15 -12  957.44 110.343   1
   1  15  12  501.14 129.611   1
   1  15  12  681.01 145.492  -1
  -1  15 -12  831.12  86.224   1
  -1  15 -12 1093.36 200.503   1
   1 -15  13 2313.04 191.304   1
  -1 -15 -13 2568.88 315.194   1
  -1 -15 -13 2461.32 188.512   1
   1  15  13 2151.94 230.984   1
   1  15  13 1825.17 225.263  -1
  -1  15 -13 2251.71 161.236   1
   1 -15  14 1731.35 191.808   1
   1 -15  14 2046.22 167.780   1
  -1 -15 -14 1849.88 151.625   1
   1  15  14 2324.48 243.524   1
  -1  15 -14 1863.16 275.743   1
  -1  15 -14 2275.97 166.316   1
   1 -15  15  470.48  79.954   1
   1 -15  15  353.23  96.934   1
  -1 -15 -15  367.14 151.167  -1
  -1 -15 -15  570.71  83.295   1
   1  15  15  671.85 141.647   1
   1  15  15  277.02 111.533   1
  -1  15 -15  664.07 175.149   1
  -1  15 -15  421.37  75.194   1
   1 -15  16 1383.98 174.508   1
  -1 -15 -16 1075.97 209.977   1
   1  15  16 1326.31 167.460   1
   1  15  16 1417.85 198.993   1
  -1  15 -16 1566.59 264.393   1
   1 -15  17   69.15  61.464   1
   1 -15  17  158.86  75.972   1
  -1 -15 -17  283.80 130.480   1
  -1 -15 -17  167.41  67.002   1
   1  15  17  229.34 101.556   1
   1  15  17   72.72  61.922   1
  -1  15 -17  246.50 144.256   1
  -1  15 -17  119.45  51.030   1
   1 -15  18  301.19  85.629   1
   1 -15  18  393.04  90.023   1
   1  15  18  328.15  86.636   1
  -1  15 -18  322.24  80.824   1
  -1  15 -18  333.27 128.467   1
   1 -15  19   78.81  70.069   1
  -1 -15 -19   48.60  89.702   1
   1  15  19  -42.27  55.332   1
   1  15  19  -47.96  71.030  -1
  -1  15 -19   31.82  81.968   1
  -1  15 -19    4.49  52.906   1
   1 -15  20   73.09  69.474   1
  -1 -15 -20   25.87  72.403   1
   1  15  20   -4.08  65.400   1
   1  15  20  -79.59  55.789  -1
  -1  15 -20   90.02  89.931   1
  -1  15 -20   25.35  66.224   1
   1 -15  21   18.86  81.190   1
   1  15  21  223.20  77.117   1
  -1  15 -21    2.83  76.339   1
  -1  15 -21  123.25  63.707   1
   1 -15  22  368.97  98.307   1
  -1 -15 -22   38.88  99.085   1
   1  15  22  188.33  94.050   1
  -1  15 -22   53.68  90.618   1
  -1  15 -22  222.70  81.190   1
   1 -15  23  -49.47  85.858   1
  -1 -15 -23   67.14  94.004   1
   1  15  23   56.52  68.924   1
  -1  15 -23  164.53  81.464  -1
   1 -15  24   46.18  76.934   1
  -1  15 -24   31.35  58.398   1
   1 -16 -23  -73.04  73.226   1
  -1 -16  23   61.01  76.613   1
   1  16 -23   50.80  58.398   1
  -1  16  23  -33.38  59.680   1
   1 -16 -22  130.02 100.824  -1
  -1 -16  22  257.89  93.364   1
   1  16 -22  143.20  67.231   1
  -1  16  22   24.13  52.632   1
   1 -16 -21   35.21 115.881   1
   1  16 -21   21.70  79.908   1
  -1  16  21    1.72  61.968   1
  -1  16  21   54.51  49.794   1
   1 -16 -20  243.57 135.835   1
  -1 -16  20  298.49  93.364   1
   1  16 -20   61.65  88.375   1
   1  16 -20  208.83  80.595   1
  -1  16  20  227.83  93.181   1
   1 -16 -19  109.06 111.442   1
  -1 -16  19   76.38  69.886   1
   1  16 -19  -44.19  80.778   1
   1  16 -19  -27.07  44.865   1
  -1  16  19   -8.66  51.259   1
  -1  16  19   42.90  47.551  -1
   1 -16 -18   67.51 106.499   1
   1  16 -18  -50.07  92.220   1
  -1  16  18   63.75  61.785   1
  -1  16  18   88.79  67.414   1
   1 -16 -17  -59.13  95.286   1
   1 -16 -17   45.86  60.595  -1
  -1 -16  17   -4.83  33.982   1
  -1 -16  17   53.32  60.915   1
   1  16 -17   89.38  47.689   1
   1  16 -17   52.54  93.730  -1
  -1  16  17   90.48  59.634   1
  -1  16  17   36.43  66.728   1
   1 -16 -16 1147.82 221.327   1
   1 -16 -16  976.66 151.441   1
  -1 -16  16 1153.32 163.249   1
   1  16 -16 1559.27 265.309   1
   1  16 -16 1365.67 128.375   1
  -1  16  16 1525.40 200.000   1
   1 -16 -15 1033.87 128.467   1
   1 -16 -15 1008.69 206.727   1
  -1 -16  15 1320.82 153.959   1
  -1 -16  15 1438.44 182.746   1
   1  16 -15 1752.86 309.656   1
   1  16 -15 1285.58 118.856   1
  -1  16  15 1254.00 179.863   1
  -1  16  15 1098.40 132.448   1
   1 -16 -14  616.02  95.057   1
   1 -16 -14  618.76 162.837   1
  -1 -16  14  995.42 153.318   1
   1  16 -14 1050.80 232.036   1
  -1  16  14  762.01 113.730   1
  -1  16  14  814.64 157.849   1
   1 -16 -13 3343.25 227.322   1
   1 -16 -13 3177.11 351.762   1
  -1 -16  13 3646.68 312.769   1
  -1 -16  13 3054.46 256.750   1
   1  16 -13 4339.58 442.334   1
   1  16 -13 3550.11 235.743   1
  -1  16  13 4096.56 341.235   1
  -1  16  13 3178.03 255.423   1
   1 -16 -12 3468.19 233.181   1
   1 -16 -12 3438.44 361.876   1
  -1 -16  12 3593.59 300.595   1
  -1 -16  12 3705.26 320.732   1
   1  16 -12 3628.37 397.894   1
   1  16 -12 3585.81 239.313   1
  -1  16  12 3727.23 317.208   1
  -1  16  12 4114.87 316.384   1
   1 -16 -11 2412.35 179.863   1
   1 -16 -11 2061.78 269.107   1
  -1 -16  11 2018.30 214.599   1
  -1 -16  11 2570.25 254.782   1
   1  16 -11 2814.64 344.347   1
   1  16 -11 2158.81 168.695   1
  -1  16  11 2380.32 243.478   1
  -1  16  11 2574.83 230.526   1
   1 -16 -10 4636.15 288.238   1
   1 -16 -10 4887.87 421.693   1
  -1 -16  10 4782.60 365.263   1
   1  16 -10 5075.51 315.652   1
  -1  16  10 4709.38 344.531   1
  -1  16  10 4700.22 367.551   1
   1 -16  -9  606.86  87.323   1
  -1 -16   9  309.29 109.062   1
  -1 -16   9  473.23 114.966   1
   1  16  -9  542.33 158.215   1
   1  16  -9  700.23  93.089   1
  -1  16   9  582.61 124.439   1
   1 -16  -8 3460.41 338.901   1
   1 -16  -8 4156.52 275.698   1
  -1 -16   8 3340.96 298.123   1
  -1 -16   8 4070.93 343.524   1
   1  16  -8 3804.57 259.130   1
   1  16  -8 4552.40 413.547   1
  -1  16   8 3702.51 307.551   1
  -1  16   8 3644.85 305.126   1
   1 -16  -7 2334.09 188.375   1
   1 -16  -7 2499.31 277.116   1
  -1 -16   7 2105.72 222.517   1
   1  16  -7 2591.30 298.581   1
  -1  16   7 2444.85 237.620   1
  -1  16   7 2210.52 220.824   1
   1 -16  -6  360.27 114.782   1
   1 -16  -6  312.77  73.867   1
  -1 -16   6  240.96 113.455   1
  -1 -16   6  330.34  97.574   1
   1  16  -6  249.38  68.879   1
   1  16  -6  207.73 108.787   1
  -1  16   6  273.32  89.748   1
  -1  16   6  247.60  87.597   1
   1 -16  -5 3819.68 333.958   1
   1 -16  -5 3914.41 273.364   1
  -1 -16   5 4414.64 347.734   1
  -1 -16   5 4425.62 380.045   1
   1  16  -5 4095.65 370.206   1
   1  16  -5 3877.80 275.789   1
  -1  16   5 3832.49 313.867   1
  -1  16   5 4054.00 318.215   1
   1 -16  -4 4012.81 343.844   1
  -1 -16   4 3183.52 305.400   1
  -1 -16   4 3766.59 314.279   1
   1  16  -4 4046.68 292.448   1
   1  16  -4 3565.67 338.672   1
  -1  16   4 3572.99 284.943   1
   1 -16  -3 4472.31 362.654   1
  -1 -16   3 4515.33 378.672   1
  -1 -16   3 5020.59 376.704   1
   1  16  -3 3995.42 356.659   1
   1  16  -3 4075.97 299.542   1
  -1  16   3 5345.53 373.363   1
   1 -16  -2 1030.66 127.460   1
   1 -16  -2 1334.55 183.615   1
  -1 -16   2 1156.98 182.471   1
  -1 -16   2 1134.55 155.515   1
   1  16  -2 1142.79 188.512   1
   1  16  -2 1539.13 164.531   1
  -1  16   2 1279.17 152.540   1
  -1  16   2 1313.04 170.114   1
   1 -16  -1  735.47 113.226   1
   1 -16  -1  659.95 129.245   1
  -1 -16   1  462.24 107.048   1
  -1 -16   1  912.13 165.309  -1
   1  16  -1  445.77  96.110   1
   1  16  -1  742.79 151.258   1
  -1  16   1  594.97 123.249   1
  -1  16   1  688.33 111.533   1
   1 -16   0 7922.19 485.583   1
   1 -16   0 8897.02 578.489   1
  -1 -16   0 8837.52 597.711   1
  -1 -16   0 7848.96 510.755   1
   1  16   0 7771.16 497.482   1
   1  16   0 8045.76 563.386   1
  -1  16   0 7437.06 504.347   1
  -1  16   0 8338.66 506.178   1
   1 -16   1 2079.63 199.130   1
   1 -16   1 2057.66 222.334   1
  -1 -16  -1 2361.55 225.766  -1
  -1 -16  -1 2216.47 259.954   1
   1  16   1 2362.93 262.837   1
   1  16   1 1870.94 196.522   1
  -1  16  -1 2158.81 229.565   1
  -1  16  -1 2356.52 202.654   1
   1 -16   2  20659. 1147.37   1
   1 -16   2  19982. 1082.84   1
  -1 -16  -2  20650. 1186.73   1
  -1 -16  -2  19529. 1069.11   1
   1  16   2  19812. 1091.53   1
   1  16   2  19405. 1120.36   1
  -1  16  -2  20343. 1139.13  -1
  -1  16  -2  20005. 1057.66   1
   1 -16   3 2811.90 268.878   1
   1 -16   3 2096.11 198.444   1
  -1 -16  -3 2001.83 201.922   1
  -1 -16  -3 2898.85 297.849   1
   1  16   3 2654.46 244.027   1
   1  16   3 2468.19 270.572  -1
  -1  16  -3 2185.35 177.483   1
  -1  16  -3 2229.75 240.503   1
   1 -16   4  22357. 1227.46   1
  -1 -16  -4  22206. 1191.76   1
  -1 -16  -4  23286. 1317.62   1
   1  16   4  22563. 1272.31   1
   1  16   4  21419. 1177.12   1
  -1  16  -4  23332. 1203.66   1
   1 -16   5 7478.25 493.821   1
  -1 -16  -5 7125.85 529.061   1
  -1 -16  -5 7656.74 486.041   1
   1  16   5 7372.99 528.146   1
   1  16   5 7459.95 498.855   1
  -1  16  -5 7048.05 410.389   1
   1 -16   6 7057.20 466.361   1
   1 -16   6 7038.89 470.480  -1
  -1 -16  -6 6970.24 447.368   1
  -1 -16  -6 6805.48 519.908   1
   1  16   6 7340.95 499.771  -1
   1  16   6 7340.95 524.027   1
  -1  16  -6 7185.35 524.027   1
  -1  16  -6 6462.24 378.535   1
   1 -16   7 3599.54 291.213   1
   1 -16   7 3695.65 299.954   1
  -1 -16  -7 4032.03 385.400   1
  -1 -16  -7 4169.33 304.897   1
   1  16   7 3857.66 322.425   1
   1  16   7 3941.42 347.093   1
  -1  16  -7 3809.15 244.393   1
  -1  16  -7 4081.46 365.400   1
   1 -16   8 6700.22 458.123   1
   1 -16   8 6599.54 430.938   1
  -1 -16  -8 6567.50 424.302   1
  -1 -16  -8 6137.29 493.821   1
   1  16   8 6297.48 476.430   1
   1  16   8 7295.19 499.771   1
  -1  16  -8 6155.60 477.345  -1
  -1  16  -8 5958.80 343.615   1
   1 -16   9  312.86  96.339   1
   1 -16   9  376.25  95.332   1
  -1 -16  -9  305.31  77.666   1
  -1 -16  -9  473.68 147.231   1
   1  16   9  347.69 112.403   1
   1  16   9  263.02 113.409   1
  -1  16  -9  208.92 110.069   1
  -1  16  -9  255.42  53.135   1
   1 -16  10 2184.44 215.881   1
  -1 -16 -10 1945.99 263.615   1
  -1 -16 -10 2064.07 181.876   1
   1  16  10 2345.99 250.709   1
   1  16  10 1652.17 216.796   1
  -1  16 -10 2138.21 270.023   1
   1 -16  11  238.26  87.185   1
   1 -16  11  209.98  69.336   1
  -1 -16 -11  341.60  73.730   1
  -1 -16 -11  209.47 116.476   1
   1  16  11  234.32 101.739   1
   1  16  11  369.75 124.165  -1
  -1  16 -11  232.59  50.755   1
  -1  16 -11  381.65 132.448   1
   1 -16  12  110.89  68.787   1
   1 -16  12  169.29  70.801   1
  -1 -16 -12  364.90 136.522   1
  -1 -16 -12   56.43  48.101   1
   1  16  12  144.35  86.956   1
   1  16  12  106.59  76.430   1
  -1  16 -12  -39.16  94.462   1
  -1  16 -12  156.20  46.728   1
   1 -16  13  987.18 147.780   1
   1 -16  13  783.52 109.977   1
  -1 -16 -13  839.36 101.281   1
  -1 -16 -13  645.77 168.055   1
   1  16  13  469.56 120.000   1
   1  16  13  666.36 154.004   1
  -1  16 -13  794.96  89.611   1
  -1  16 -13  872.31 191.625   1
   1 -16  14  735.47 127.780   1
   1 -16  14  928.60 115.103   1
  -1 -16 -14 1145.99 212.174   1
  -1 -16 -14  818.76  99.588   1
   1  16  14  873.68 160.091   1
   1  16  14  937.30 172.723   1
  -1  16 -14  749.66 190.572   1
  -1  16 -14 1081.92 110.892   1
   1 -16  15  171.12  60.915   1
   1 -16  15  155.47  74.737   1
  -1 -16 -15  186.00 131.121   1
   1  16  15  137.99  84.027   1
  -1  16 -15  107.14 108.284   1
  -1  16 -15  155.97  57.300   1
   1 -16  16  115.24  59.771   1
   1 -16  16   63.75  54.645   1
  -1 -16 -16   23.55 127.460   1
  -1 -16 -16   75.29  46.453   1
   1  16  16   82.84  70.801   1
   1  16  16   46.64  76.476   1
  -1  16 -16   79.91  44.101   1
  -1  16 -16  131.76 109.657   1
   1 -16  17  125.63  66.224   1
  -1 -16 -17  190.85 126.773   1
   1  16  17  194.55  78.078   1
   1  16  17  109.93  89.840   1
  -1  16 -17   72.63  50.526   1
   1 -16  18  124.90  64.165   1
   1 -16  18   44.49  51.808   1
  -1 -16 -18   81.24 125.812   1
   1  16  18   26.74  64.531   1
   1  16  18  261.51  93.776   1
  -1  16 -18  208.97 116.064   1
  -1  16 -18  133.50  59.908   1
  -1 -16 -19  403.98 152.357   1
   1  16  19  737.30 117.208   1
   1  16  19  380.00 114.142   1
  -1  16 -19  458.12 137.757   1
   1  16  20  775.29 147.048   1
   1  16  20  934.55 138.032   1
  -1  16 -20  757.89 122.059   1
   1 -16  21   -6.22  70.618   1
  -1 -16 -21  -28.00  95.744   1
   1  16  21   39.75  68.467  -1
   1  16  21   72.04  62.975   1
  -1  16 -21  -62.75  75.744  -1
  -1  16 -21  -35.42  52.403   1
   1 -16  22  190.53  84.256   1
  -1 -16 -22   28.60 117.849   1
   1  16  22  118.95  81.556   1
  -1  16 -22  -28.55  68.284   1
   1 -16  23  177.67  96.522   1
  -1  16 -23   -8.57  64.531   1
   1 -17 -22   52.86  92.403   1
  -1 -17  22   13.86  85.675   1
   1  17 -22  108.56  70.801   1
  -1  17  22  -32.27  74.462   1
   1 -17 -21   29.16 107.048   1
  -1 -17  21   16.71  70.709   1
   1  17 -21    8.43  64.531   1
   1  17 -21   62.06  56.201   1
  -1  17  21  -97.35  55.927   1
  -1  17  21  -76.70  48.375   1
   1 -17 -20  188.70 119.359   1
  -1 -17  20  278.26  92.540   1
   1  17 -20   89.47  68.833   1
   1  17 -20  169.02  91.899   1
  -1  17  20  169.98  67.734   1
  -1  17  20   65.95  76.796   1
   1  17 -19  148.47  61.876   1
   1  17 -19  -31.72  76.659   1
  -1  17  19   51.76  75.149   1
  -1 -17  18   78.63  68.604   1
   1  17 -18   52.91 104.165   1
   1  17 -18  330.62  76.750   1
  -1  17  18  264.39  72.220   1
   1 -17 -17  163.30 159.268   1
   1 -17 -17  -14.49  43.538   1
  -1 -17  17  217.80  80.686   1
   1  17 -17  244.30  68.924   1
   1  17 -17   40.73  97.940   1
  -1  17  17  359.27 103.478   1
  -1  17  17  209.34  72.357   1
   1 -17 -16  -88.42  90.709   1
   1 -17 -16   22.30  50.801   1
  -1 -17  16  -76.11  51.762   1
  -1 -17  16   24.60  49.153   1
   1  17 -16   46.13  38.059   1
   1  17 -16 -157.03  77.940   1
  -1  17  16  -12.03  64.622   1
  -1  17  16   70.80  55.469   1
   1 -17 -15   70.11  94.004   1
   1 -17 -15  -26.83  49.886   1
  -1 -17  15  103.20  67.597   1
   1  17 -15  -34.08  40.220   1
  -1  17  15   22.52  53.410   1
  -1  17  15  -18.43  70.206   1
   1 -17 -14  569.79  99.039   1
  -1 -17  14  940.50 133.776   1
  -1 -17  14  927.69 147.506   1
   1  17 -14 1050.80 109.474   1
   1  17 -14 1240.73 242.837   1
  -1  17  14  921.28 126.636   1
   1 -17 -13 1140.04 214.279   1
   1 -17 -13 1593.59 139.359  -1
  -1 -17  13 1763.38 201.052   1
   1  17 -13  703.89 200.732   1
  -1  17  13 1006.41 143.020   1
  -1  17  13 1111.67 172.082   1
   1 -17 -12  944.62 187.734   1
   1 -17 -12 1169.79 114.920   1
  -1 -17  12 1069.56 163.570   1
  -1 -17  12 1011.44 158.581   1
   1  17 -12 1164.30 239.588  -1
   1  17 -12 1360.64 129.382   1
  -1  17  12  997.25 167.963   1
  -1  17  12 1225.63 165.171   1
   1 -17 -11  144.62  96.522   1
  -1 -17  11  -19.24  48.879   1
  -1 -17  11    3.89  71.030   1
   1  17 -11  118.26  48.879   1
   1  17 -11  270.43 146.636   1
  -1  17  11  198.67  90.755   1
   1 -17 -10 7743.70 445.903   1
   1 -17 -10 6457.66 519.450   1
  -1 -17  10 7231.11 500.686   1
  -1 -17  10 7638.44 529.519   1
   1  17 -10 7510.29 436.018   1
   1  17 -10 8851.25 667.276   1
  -1  17  10 8544.61 568.420   1
  -1  17  10 7560.63 497.025   1
   1 -17  -9  472.31 137.712   1
   1 -17  -9  466.82  81.556   1
  -1 -17   9  469.11 134.371   1
   1  17  -9  576.20  88.192   1
  -1  17   9  584.44 124.805   1
  -1  17   9  423.39 124.302   1
   1 -17  -8  10247. 577.116   1
   1 -17  -8 8800.91 614.645   1
  -1 -17   8  10156. 664.988   1
  -1 -17   8  10352. 656.750   1
   1  17  -8  10416. 589.015   1
   1  17  -8 9514.86 687.414   1
  -1  17   8 9578.94 611.441   1
  -1  17   8  10027. 633.867   1
   1 -17  -7 2642.56 204.576   1
   1 -17  -7 2486.95 274.599   1
  -1 -17   7 2769.33 282.700   1
  -1 -17   7 2928.14 277.025   1
   1  17  -7 2916.24 316.750   1
   1  17  -7 2956.52 223.158   1
  -1  17   7 2747.82 257.803   1
  -1  17   7 2480.55 242.746   1
   1 -17  -6 3404.57 250.114   1
   1 -17  -6 3825.17 343.569   1
  -1 -17   6 3657.66 313.180   1
   1  17  -6 2535.47 295.377   1
  -1  17   6 3572.54 296.567   1
  -1  17   6 3329.97 297.483   1
   1 -17  -5 5459.95 432.540   1
   1 -17  -5 5899.31 377.437   1
  -1 -17   5 5510.29 440.183   1
  -1 -17   5 5734.55 420.549   1
   1  17  -5 4773.45 320.961   1
   1  17  -5 5102.97 443.341   1
  -1  17   5 5057.20 389.839   1
  -1  17   5 4933.63 360.457   1
   1 -17  -4 3476.43 326.865   1
   1 -17  -4 3612.81 262.700   1
  -1 -17   4 3443.93 298.078   1
  -1 -17   4 3535.92 326.315   1
   1  17  -4 4156.98 298.856   1
   1  17  -4 3974.37 373.363   1
  -1  17   4 3668.19 291.579   1
  -1  17   4 3862.70 323.615   1
   1 -17  -3 1765.67 172.814   1
   1 -17  -3 1178.49 181.281   1
  -1 -17   3 1834.32 207.734   1
  -1 -17   3 1879.17 239.359   1
   1  17  -3 1987.18 245.538  -1
   1  17  -3 1801.83 184.119   1
  -1  17   3 1463.61 193.913   1
  -1  17   3 1877.34 195.652   1
   1 -17  -2 6009.15 443.524   1
  -1 -17   2 6727.68 495.652   1
  -1 -17   2 6750.57 464.530   1
   1  17  -2 6205.94 484.668   1
   1  17  -2 6393.59 424.302   1
  -1  17   2 6508.00 433.089   1
  -1 -17   1  719.91 124.668   1
  -1 -17   1  636.15 150.297   1
   1  17  -1  491.99 104.714   1
   1  17  -1  249.93 119.451   1
  -1  17   1  309.24  81.556  -1
   1 -17   0 4123.11 344.164   1
  -1 -17   0 3420.13 322.517   1
  -1 -17   0 4060.87 326.544   1
   1  17   0 3457.66 284.943   1
   1  17   0 3700.23 342.929   1
  -1  17   0 4100.68 300.412   1
   1 -17   1  536.84 128.558   1
  -1 -17  -1  779.40 126.865   1
  -1 -17  -1  467.28 133.776   1
   1  17   1  690.16 129.519   1
   1  17   1  579.40 141.693  -1
  -1  17  -1  995.88 131.762   1
   1 -17   2  207.37  89.428   1
  -1 -17  -2   59.68  65.172   1
  -1 -17  -2   96.84  95.515   1
   1  17   2  128.28  67.368   1
   1  17   2  235.33 100.778   1
  -1  17  -2    5.53  47.323   1
   1 -17   3 1264.53 180.641   1
  -1 -17  -3 1383.52 204.027   1
  -1 -17  -3 1697.94 187.597   1
   1  17   3 1315.79 204.073   1
  -1  17  -3 1318.99 135.103   1
   1 -17   4 4837.52 378.672   1
   1 -17   4 4878.71 354.416   1
  -1 -17  -4 4051.25 311.167   1
  -1 -17  -4 4814.64 411.350   1
   1  17   4 4153.77 364.164   1
   1  17   4 5199.08 384.485   1
  -1  17  -4 4823.79 396.979   1
  -1  17  -4 4640.73 304.210   1
   1 -17   5 5075.51 380.732   1
   1 -17   5 5199.08 374.645   1
  -1 -17  -5 5084.66 361.007   1
   1  17   5 4897.02 413.318   1
  -1  17  -5 5281.46 423.798   1
  -1  17  -5 4805.49 304.851   1
   1 -17   6 6933.63 466.819   1
   1 -17   6 7418.76 496.567   1
  -1 -17  -6 7432.49 556.979   1
  -1 -17  -6 6901.60 447.414   1
   1  17   6 7418.76 504.347   1
   1  17   6 7725.39 555.148  -1
  -1  17  -6 7771.16 557.894   1
  -1  17  -6 6494.27 383.890   1
   1 -17   7 1106.18 161.190   1
   1 -17   7 1194.51 156.613  -1
  -1 -17  -7  968.42 129.748   1
  -1 -17  -7 1380.32 207.414   1
   1  17   7 1186.27 186.453   1
   1  17   7  852.63 149.840   1
  -1  17  -7 1204.58 190.068   1
  -1  17  -7 1311.21 122.105   1
   1 -17   8 5368.42 388.421   1
   1 -17   8 4599.54 339.588   1
  -1 -17  -8 5537.75 374.965   1
  -1 -17  -8 6128.14 493.821   1
   1  17   8 6054.91 444.805   1
   1  17   8 5405.03 436.109   1
  -1  17  -8 5473.68 448.329   1
  -1  17  -8 5647.59 333.547   1
   1 -17   9 4369.79 341.235  -1
  -1 -17  -9 5153.31 443.386   1
  -1 -17  -9 4089.70 296.842   1
   1  17   9 4089.70 351.670   1
   1  17   9 3706.63 343.890   1
  -1  17  -9 4627.00 416.887   1
   1 -17  10 5409.61 368.146   1
   1 -17  10 4677.34 360.640   1
  -1 -17 -10 5679.63 485.583   1
  -1 -17 -10 4439.35 306.819   1
   1  17  10 5501.14 434.324   1
   1  17  10 5848.96 440.823   1
  -1  17 -10 4340.04 418.489   1
  -1  17 -10 4672.76 283.981   1
   1 -17  11  128.74  63.249   1
   1 -17  11   69.38  62.014   1
  -1 -17 -11  222.20 116.522   1
  -1 -17 -11   46.86  46.773   1
   1  17  11  146.32  95.469   1
   1  17  11  108.01 105.034   1
  -1  17 -11  225.49 129.336   1
  -1  17 -11   60.18  35.135   1
   1 -17  12 1000.91 156.155   1
   1 -17  12  914.42 124.577   1
  -1 -17 -12  925.40 196.888   1
  -1 -17 -12 1098.85 123.158   1
   1  17  12 1209.61 180.686   1
   1  17  12 1385.35 197.345   1
  -1  17 -12 1201.83 216.247   1
   1 -17  13  922.20 144.622   1
   1 -17  13 1124.48 132.586   1
  -1 -17 -13  942.79 109.611   1
  -1 -17 -13  867.73 198.261   1
   1  17  13  668.19 136.705   1
   1  17  13  988.56 166.499   1
  -1  17 -13  922.65  98.856   1
  -1  17 -13  767.96 188.695   1
   1 -17  14  374.19 100.000   1
   1 -17  14  292.04  77.620   1
  -1 -17 -14  321.69 135.698   1
  -1 -17 -14  295.29  63.570   1
   1  17  14  268.28 103.936   1
   1  17  14  303.98 103.982   1
  -1  17 -14  345.63  69.611   1
  -1  17 -14  323.07 139.817   1
   1 -17  15  859.04 139.176   1
  -1 -17 -15 1040.73 113.913   1
  -1 -17 -15 1005.95 229.657   1
   1  17  15  639.82 138.810  -1
   1  17  15  934.55 157.712   1
  -1  17 -15  993.59 200.412  -1
   1 -17  16  417.99  84.897   1
   1 -17  16  416.43  96.750   1
  -1 -17 -16  536.84 177.254   1
   1  17  16  371.53 120.915   1
   1  17  16  399.50 107.139   1
  -1  17 -16  697.02  97.620   1
  -1  17 -16  308.79 131.808   1
   1 -17  17  203.16  74.005  -1
   1 -17  17   89.84  67.277   1
   1  17  17   95.74  67.918   1
  -1  17 -17  158.76  59.908   1
  -1  17 -17  -82.97  76.476   1
   1 -17  18  234.60  74.233   1
  -1 -17 -18   86.13 126.133   1
   1  17  18    2.01  66.865   1
   1  17  18  194.65  90.801   1
  -1  17 -18  279.04  74.737   1
  -1  17 -18   28.40  91.442   1
   1 -17  19  140.27  72.677   1
  -1 -17 -19   76.98 117.391   1
   1  17  19  137.80  70.160   1
   1  17  19  155.01  99.908   1
  -1  17 -19  138.26  70.526   1
  -1  17 -19   68.97  90.252   1
   1 -17  20  296.06  93.638   1
   1  17  20  200.50  85.446   1
  -1  17 -20   84.07  63.295   1
  -1  17 -20  -40.70  70.069   1
   1 -17  21  159.27  81.281   1
  -1 -17 -21  385.49 129.702   1
   1  17  21   42.54  68.467   1
  -1  17 -21  -12.67  72.494   1
  -1  17 -21   55.01  51.442   1
   1 -17  22  246.22  89.794   1
  -1 -17 -22   -8.23  97.620   1
   1  17  22   85.67  69.794   1
  -1  17 -22   19.36  74.966   1
  -1  17 -22  178.95  82.746   1
   1 -17  23  151.99  88.924   1
  -1  17 -23  -65.31  63.021   1
   1 -18 -22   78.72  90.480   1
  -1 -18  22   82.84  80.137   1
   1  18 -22   99.45  78.627   1
  -1  18  22   -0.62  64.531   1
   1 -18 -21   14.40  92.860   1
  -1 -18  21  251.12  98.078   1
   1  18 -21  209.52  78.398   1
  -1  18  21  115.15  86.224   1
   1 -18 -20  -66.50  96.247   1
   1  18 -20  136.16  92.494   1
  -1  18  20   50.21  76.476   1
  -1  18  20  225.67  74.188   1
   1 -18 -19  126.13 110.847   1
  -1 -18  19  143.94  87.734   1
   1  18 -19   66.68  62.837   1
   1  18 -19   53.73  83.158   1
  -1  18  19   -3.39  70.206   1
  -1  18  19  186.36  72.128   1
   1 -18 -18  107.55 117.391   1
  -1 -18  18  321.51  94.096   1
   1  18 -18  456.80  92.174   1
  -1  18  18  488.33  97.345   1
  -1  18  18  173.23  86.041   1
   1 -18 -17  268.56 144.668   1
   1  18 -17  318.90 128.284   1
  -1  18  17  348.37 102.380   1
  -1  18  17  378.26  89.657   1
   1 -18 -16  379.86 170.801   1
  -1 -18  16  512.13 108.879   1
   1  18 -16  391.44 141.464   1
   1  18 -16  283.07  68.650   1
  -1  18  16  519.45 104.348   1
  -1  18  16  450.80 110.206  -1
   1 -18 -15  172.91 119.039   1
  -1 -18  15  183.02  74.920   1
  -1 -18  15  161.51  76.888   1
   1  18 -15  209.29 118.718   1
   1  18 -15  257.76  63.661   1
  -1  18  15  144.07  76.659   1
   1 -18 -14  209.52 140.869   1
  -1 -18  14  525.40 113.547   1
  -1 -18  14  639.82 116.110  -1
   1  18 -14  665.90 175.789   1
   1  18 -14  475.51  75.652   1
  -1  18  14  429.15 100.046   1
  -1  18  14  596.34 135.652   1
   1 -18 -13  101.56 100.686   1
   1 -18 -13   -7.62  35.153   1
  -1 -18  13   27.44  62.334   1
  -1 -18  13  -10.12  61.098   1
   1  18 -13   14.91 101.602   1
   1  18 -13   -6.37  31.982   1
  -1  18  13  -43.91  61.373   1
  -1  18  13  -83.11  59.268   1
   1 -18 -12 2370.25 178.810   1
   1 -18 -12 2966.59 333.775  -1
  -1 -18  12 2367.96 238.032   1
  -1 -18  12 2265.90 235.972   1
   1  18 -12 3040.27 363.524   1
   1  18 -12 2551.03 194.371   1
  -1  18  12 2406.86 235.057   1
  -1  18  12 2477.80 259.222   1
   1 -18 -11   41.22 103.204   1
   1 -18 -11   85.17  44.833   1
  -1 -18  11   34.30  55.835   1
  -1 -18  11    2.23  82.288   1
   1  18 -11  104.16  42.860   1
   1  18 -11  269.70 147.963   1
  -1  18  11   81.88  75.515   1
  -1  18  11   76.34  69.245   1
   1 -18 -10  939.13 191.899   1
  -1 -18  10 1238.44 176.659   1
  -1 -18  10 1489.70 193.364   1
   1  18 -10 1217.39 230.480   1
   1  18 -10 1580.78 140.091   1
  -1  18  10 1399.08 202.608   1
   1 -18  -9  576.20 152.036   1
   1 -18  -9  345.81  73.455   1
  -1 -18   9  116.43 108.879   1
  -1 -18   9  471.85 113.867   1
   1  18  -9  406.96  80.229   1
   1  18  -9  119.95 118.032   1
  -1  18   9  361.65 107.918   1
  -1  18   9  446.86 119.176   1
   1 -18  -8 1808.24 158.810   1
   1 -18  -8 2172.54 257.986   1
  -1 -18   8 1638.90 228.878   1
   1  18  -8 2203.66 183.661   1
  -1  18   8 2183.52 242.197   1
  -1  18   8 2422.88 243.020   1
   1 -18  -7 1118.53 123.020   1
   1 -18  -7 1309.38 207.094   1
  -1 -18   7  973.45 186.956   1
  -1 -18   7 1230.20 179.084   1
   1  18  -7 1214.19 218.444   1
   1  18  -7 1091.53 124.302   1
  -1  18   7 1044.85 156.064   1
  -1  18   7 1351.49 183.798  -1
   1 -18  -6  666.82 144.302   1
   1 -18  -6  825.63 114.188   1
  -1 -18   6  955.15 191.762   1
  -1 -18   6 1064.53 165.171   1
   1  18  -6  924.48 120.595   1
   1  18  -6  979.86 184.805   1
  -1  18   6  911.67 148.055   1
  -1  18   6  841.19 146.865   1
   1 -18  -5 1670.02 161.785   1
   1 -18  -5 1449.88 209.290   1
  -1 -18   5 1784.44 247.917   1
  -1 -18   5 1645.76 199.268   1
   1  18  -5 1705.26 164.576   1
   1  18  -5 1929.06 255.286   1
  -1  18   5 1437.53 194.187   1
  -1  18   5 1617.85 187.917   1
   1 -18  -4 1494.74 203.341   1
   1 -18  -4 1589.01 159.634   1
  -1 -18   4 1864.07 211.853   1
   1  18  -4 2202.29 280.824   1
  -1  18   4 2014.64 222.471   1
  -1  18   4 1876.43 198.032   1
   1 -18  -3 3063.15 296.704   1
   1 -18  -3 3767.96 282.791   1
  -1 -18   3 2915.79 273.409   1
   1  18  -3 2384.89 277.757   1
  -1  18   3 2628.83 261.144   1
  -1  18   3 3299.31 279.496   1
   1 -18  -2 5295.19 414.828   1
   1 -18  -2 4814.64 334.462   1
  -1 -18   2 5359.26 400.274   1
  -1 -18   2 6594.96 505.263   1
   1  18  -2 6183.06 490.617   1
   1  18  -2 5606.40 386.178   1
  -1  18   2 5766.58 430.160  -1
  -1  18   2 4906.17 357.345   1
   1 -18  -1  659.50 141.785   1
  -1 -18   1  902.06 169.519   1
  -1 -18   1  609.61 124.577   1
   1  18  -1 1065.90 183.890   1
  -1  18   1 1049.88 172.128   1
   1 -18   0  15130. 845.308   1
   1 -18   0  14567. 875.056   1
  -1 -18   0  15840. 959.267   1
  -1 -18   0  15002. 873.226   1
   1  18   0  15638. 964.759  -1
   1  18   0  14751. 847.139   1
  -1  18   0  16751. 924.027   1
  -1  18   0  15904. 939.587   1
   1 -18   1 2343.70 254.004   1
   1 -18   1 2474.60 223.798   1
  -1 -18  -1 2191.30 263.249   1
  -1 -18  -1 2194.05 220.457   1
   1  18   1 1937.76 258.261   1
   1  18   1 2280.09 232.769   1
  -1  18  -1 1980.32 240.366   1
  -1  18  -1 2174.83 202.517   1
   1 -18   2  14755. 881.464   1
   1 -18   2  13007. 754.233   1
  -1 -18  -2  12920. 759.725   1
   1  18   2  13519. 853.546   1
  -1  18  -2  14206. 868.191   1
  -1  18  -2  14275. 790.388   1
   1 -18   3   34.51  53.410   1
   1 -18   3  -86.73  71.899   1
  -1 -18  -3   73.73  68.055   1
   1  18   3    3.19  85.034   1
  -1  18  -3   -4.71  31.437   1
  -1  18  -3  -58.67  75.332   1
   1 -18   4  10613. 645.308   1
   1 -18   4  12343. 766.590   1
  -1 -18  -4  10815. 651.716   1
  -1 -18  -4  11487. 761.098   1
   1  18   4  10838. 716.704   1
   1  18   4  11011. 678.260   1
  -1  18  -4  10979. 617.391   1
  -1  18  -4  11432. 737.757   1
   1 -18   5   80.46  65.629   1
   1 -18   5   81.42  88.787   1
  -1 -18  -5   -4.45  98.902   1
  -1 -18  -5  277.02  89.336   1
   1  18   5  347.87 111.487   1
   1  18   5  125.22 111.945   1
  -1  18  -5   95.29  47.963   1
  -1  18  -5   71.58  81.739   1
   1 -18   6 4965.67 378.398   1
   1 -18   6 5771.16 424.805   1
  -1 -18  -6 5011.44 433.409   1
  -1 -18  -6 5038.90 355.972   1
   1  18   6 5771.16 459.496   1
   1  18   6 4570.25 367.139   1
  -1  18  -6 5240.27 327.002   1
  -1  18  -6 5084.66 421.510   1
   1 -18   7   33.20  51.670   1
   1 -18   7  -52.72  68.375   1
  -1 -18  -7  -40.63  87.643   1
  -1 -18  -7   -1.87  60.366   1
   1  18   7  -72.40  81.190   1
  -1  18  -7   49.70  79.588   1
  -1  18  -7  126.50  47.460   1
   1 -18   8 2859.49 265.263   1
   1 -18   8 2726.77 252.540   1
  -1 -18  -8 2807.32 238.810   1
  -1 -18  -8 2715.33 319.267   1
   1  18   8 2890.61 304.622   1
   1  18   8 2764.76 272.311  -1
  -1  18  -8 2926.77 319.542   1
  -1  18  -8 2908.46 199.176   1
   1 -18   9  120.00  73.272   1
   1 -18   9  311.26  95.835   1
  -1 -18  -9  186.77  70.343   1
  -1 -18  -9  132.27 106.956   1
   1  18   9  182.33 121.556   1
   1  18   9  135.24  92.265   1
  -1  18  -9  193.91  51.121   1
  -1  18  -9   79.13 114.874   1
   1 -18  10 1750.57 201.510  -1
   1 -18  10 1914.87 196.796   1
  -1 -18 -10 1513.96 153.043   1
  -1 -18 -10 1109.38 214.462   1
   1  18  10 1584.44 207.826   1
   1  18  10 1368.42 211.167   1
  -1  18 -10  926.77 207.231   1
  -1  18 -10 1473.22 129.062   1
   1 -18  11  -10.08  54.554  -1
  -1 -18 -11   59.31 102.014   1
  -1 -18 -11   26.68  47.551   1
   1  18  11   14.94  80.961   1
   1  18  11   36.73  63.799   1
  -1  18 -11   32.94  30.059   1
   1 -18  12  710.75 114.554   1
   1 -18  12  563.39 116.293   1
  -1 -18 -12  954.69 121.968  -1
   1  18  12  506.18 141.327   1
   1  18  12 1028.83 182.929   1
  -1  18 -12  810.98 189.062   1
  -1  18 -12  766.59  89.107   1
   1 -18  13  709.84 132.220   1
   1 -18  13  531.35 101.785   1
  -1 -18 -13  855.83 199.084   1
  -1 -18 -13  585.35  93.089   1
   1  18  13  760.64 146.819   1
   1  18  13  929.06 166.544   1
  -1  18 -13  671.40  85.812   1
  -1  18 -13  481.92 173.135   1
   1 -18  14   67.64  56.659   1
   1 -18  14  -84.71  54.554   1
  -1 -18 -14   27.06  98.444   1
  -1 -18 -14   15.94  36.837   1
   1  18  14  -82.20  67.597   1
   1  18  14  -57.39  73.043   1
  -1  18 -14    7.59  40.682   1
  -1  18 -14  105.13  95.377   1
   1 -18  15  372.08  83.204   1
   1 -18  15  373.96  98.215   1
  -1 -18 -15  444.30  81.739   1
  -1 -18 -15  362.43 173.821   1
   1  18  15  438.31 126.224   1
   1  18  15  664.53 135.927   1
  -1  18 -15  592.68  92.906   1
  -1  18 -15  484.67 144.485   1
   1 -18  16   30.65  53.501   1
  -1 -18 -16  -92.13  98.581   1
   1  18  16    9.74  56.613  -1
   1  18  16  107.92  76.750   1
  -1  18 -16   16.55  47.963   1
   1 -18  17   87.64  57.803   1
   1 -18  17  113.46  68.833   1
  -1 -18 -17  191.53 151.487   1
   1  18  17  121.37  73.776   1
   1  18  17  -52.68  60.412   1
  -1  18 -17  149.70  59.451   1
  -1  18 -17  186.91 112.174   1
   1 -18  18  305.26  89.428   1
  -1 -18 -18  230.43 134.233   1
   1  18  18  197.99  89.153   1
   1  18  18  266.36  89.794   1
  -1  18 -18  294.69 122.792   1
  -1  18 -18  194.23  82.700   1
   1 -18  19   66.04  69.611   1
  -1 -18 -19 -150.89 116.750   1
   1  18  19    4.26  60.366   1
   1  18  19   33.94  61.785   1
  -1  18 -19   11.57  59.817   1
  -1  18 -19   -4.91  83.615   1
   1 -18  20  224.62 103.341   1
  -1 -18 -20  325.40 151.945   1
   1  18  20  165.22  93.913   1
   1  18  20  278.90  92.677   1
  -1  18 -20  317.71  86.819   1
  -1  18 -20  235.10 103.982   1
  -1 -18 -21   64.99 104.119   1
   1  18  21  -67.14  59.588   1
  -1  18 -21   74.83  93.547   1
   1 -18  22  244.26  90.938   1
  -1  18 -22  326.73  98.764   1
   1 -19 -21  119.08  86.956   1
  -1 -19  21   -3.58  80.503   1
   1  19 -21  -17.11  63.890   1
  -1  19  21   83.43  80.275   1
   1 -19 -20  302.38 121.647   1
  -1 -19  20  181.60  93.913   1
   1  19 -20   96.16  87.826   1
   1  19 -20  304.58  88.833   1
  -1  19  20  129.89  76.842   1
  -1  19  20  327.09 124.531   1
   1 -19 -19  166.82 118.993   1
  -1 -19  19  -23.20  74.233   1
   1  19 -19  -52.68  76.934   1
   1  19 -19  132.08  67.918   1
  -1  19  19   92.36  65.400   1
  -1  19  19  130.39  82.014   1
   1 -19 -18   56.38 118.123   1
  -1 -19  18  166.82  84.439   1
   1  19 -18  130.07  64.119  -1
   1  19 -18  107.09  91.533   1
  -1  19  18  152.17  79.634   1
  -1 -19  17    3.19  76.888   1
   1  19 -17   88.24  82.334   1
   1  19 -17   86.96  50.938   1
  -1  19  17  134.51  90.526   1
  -1  19  17   59.31  70.343   1
   1 -19 -16   33.76 111.945   1
  -1 -19  16   79.27  86.865   1
   1  19 -16  220.41  71.167   1
   1  19 -16   41.73  89.611   1
  -1  19  16  126.96  72.174   1
  -1  19  16   32.43  76.567   1
   1 -19 -15  465.45  97.803   1
   1 -19 -15  450.11 170.755   1
  -1 -19  15  425.90 102.471   1
  -1 -19  15  648.97 122.105   1
   1  19 -15  534.10 164.531   1
   1  19 -15  519.91  83.936   1
  -1  19  15  516.70 106.270   1
  -1  19  15  413.45 116.888   1
   1 -19 -14   92.40  52.265   1
   1 -19 -14  181.24 116.888   1
  -1 -19  14   27.39  55.149   1
  -1 -19  14  144.67  75.515   1
   1  19 -14   73.13  93.776   1
   1  19 -14   68.60  45.620   1
  -1  19  14  134.10  87.506   1
  -1  19  14   62.24  68.833   1
   1 -19 -13  518.53  81.190   1
  -1 -19  13  203.71 102.654   1
  -1 -19  13  365.95  99.634   1
   1  19 -13  703.43 181.327   1
   1  19 -13  401.65  76.796   1
  -1  19  13  423.89 140.046   1
  -1  19  13  385.08 102.746   1
   1 -19 -12 1829.29 265.995   1
   1 -19 -12 1986.73 160.503   1
  -1 -19  12 1764.30 209.565   1
  -1 -19  12 1745.08 208.695   1
   1  19 -12 1269.56 239.222   1
   1  19 -12 2066.36 169.657   1
  -1  19  12 1527.23 187.963   1
  -1  19  12 1512.13 206.682   1
   1 -19 -11  117.30  48.284   1
   1 -19 -11  156.29 119.725   1
  -1 -19  11  349.43 101.373   1
  -1 -19  11  -26.52  73.135   1
   1  19 -11  131.62 121.007  -1
   1  19 -11  104.94  51.899   1
  -1  19  11    4.44  68.055  -1
  -1  19  11  -11.40  80.961   1
   1 -19 -10 5478.26 479.633   1
   1 -19 -10 5414.18 338.764   1
  -1 -19  10 6100.68 449.107   1
  -1 -19  10 5276.88 408.970   1
   1  19 -10 5610.98 349.611   1
   1  19 -10 6247.13 544.164   1
  -1  19  10 5693.36 429.519   1
  -1  19  10 5890.15 426.087   1
   1 -19  -9  369.70 125.355   1
  -1 -19   9  148.65  73.501   1
  -1 -19   9   43.05  93.410   1
   1  19  -9  165.67  57.071   1
   1  19  -9  113.73 115.881   1
  -1  19   9   96.43  79.954   1
   1 -19  -8 2228.37 184.210  -1
   1 -19  -8 2380.78 283.570   1
  -1 -19   8 2186.73 238.993   1
  -1 -19   8 2197.71 256.750   1
   1  19  -8 2341.87 190.389   1
   1  19  -8 2409.61 319.496   1
  -1  19   8 1958.35 229.977   1
  -1  19   8 2053.09 226.316   1
   1 -19  -7  230.75 128.879   1
   1 -19  -7  192.86  63.158   1
  -1 -19   7  464.53 148.146   1
   1  19  -7  382.97  76.659   1
  -1  19   7  384.58 117.757   1
   1 -19  -6 5844.39 494.736   1
   1 -19  -6 6823.79 425.766   1
  -1 -19   6 7926.77 588.558   1
  -1 -19   6 7075.51 500.228   1
   1  19  -6 7162.46 447.734   1
   1  19  -6 6219.67 518.993   1
  -1  19   6 6512.58 483.295   1
   1 -19  -5   31.38  92.357   1
   1 -19  -5  193.59  74.188   1
  -1 -19   5   82.15 112.128   1
  -1 -19   5  350.34 101.053  -1
   1  19  -5  249.06  72.540   1
   1  19  -5  247.73 126.636   1
  -1  19   5  327.78 114.188   1
  -1  19   5  405.22 111.258   1
   1 -19  -4 5876.42 465.446   1
   1 -19  -4 6242.56 403.981   1
  -1 -19   4 7299.76 555.148   1
  -1 -19   4 6956.51 484.210   1
   1  19  -4 6224.25 411.304   1
   1  19  -4 6558.35 519.908   1
  -1  19   4 5999.99 418.398   1
  -1  19   4 6627.00 479.633   1
   1 -19  -3  454.14  97.849   1
   1 -19  -3  637.53 151.762   1
  -1 -19   3  589.02 165.355   1
  -1 -19   3  520.37 123.158   1
   1  19  -3  926.31 185.446   1
   1  19  -3  449.93  96.613   1
  -1  19   3  595.42 128.375   1
  -1  19   3  453.50 104.348   1
   1 -19  -2 6393.59 418.352  -1
   1 -19  -2 6887.86 512.585   1
  -1 -19   2 6494.27 515.789   1
  -1 -19   2 6306.63 452.814   1
   1  19  -2 6530.89 516.247   1
   1  19  -2 5798.62 398.901   1
  -1  19   2 5967.96 447.688   1
  -1  19   2 6462.24 435.698   1
   1 -19  -1 2154.23 256.888   1
   1 -19  -1 1795.88 186.270   1
  -1 -19   1 1962.47 256.567   1
  -1 -19   1 2255.83 231.030   1
   1  19  -1 2410.07 229.336   1
   1  19  -1 2467.73 288.467   1
  -1  19   1 2540.50 263.753   1
  -1  19   1 2335.01 214.508   1
   1 -19   0  12938. 816.017  -1
   1 -19   0  11867. 693.821   1
  -1 -19   0  12220. 802.288   1
  -1 -19   0  12146. 735.011   1
   1  19   0  12293. 727.230   1
   1  19   0  12645. 819.679   1
  -1  19   0  11968. 697.482   1
  -1  19   0  11643. 741.876   1
   1 -19   1 7148.73 472.768   1
   1 -19   1 7240.27 533.638   1
  -1 -19  -1 6745.99 459.496   1
  -1 -19  -1 8146.44 595.880   1
   1  19   1 8018.30 584.439   1
   1  19   1 7940.50 521.739   1
  -1  19  -1 6933.63 443.432   1
  -1  19  -1 7203.65 521.739  -1
   1 -19   2 2971.62 260.915   1
  -1 -19  -2 3666.82 300.183   1
  -1 -19  -2 3172.54 329.794   1
   1  19   2 3266.36 329.061   1
   1  19   2 3178.49 285.904   1
  -1  19  -2 3090.16 243.432   1
  -1  19  -2 3823.79 347.597   1
   1 -19   3  934.10 174.965   1
   1 -19   3 1152.40 156.522   1
  -1 -19  -3 1056.75 186.865   1
  -1 -19  -3 1321.74 165.675   1
   1  19   3 1135.93 196.247  -1
   1  19   3 1194.05 167.963   1
  -1  19  -3 1094.28 127.506   1
  -1  19  -3 1359.72 205.446   1
   1 -19   4  802.29 161.144   1
   1 -19   4  828.83 138.307  -1
  -1 -19  -4  640.73 158.993   1
  -1 -19  -4  780.78 121.602   1
   1  19   4  723.57 168.924   1
   1  19   4  628.83 129.474   1
  -1  19  -4  755.61 158.490   1
  -1  19  -4  790.39 105.904   1
   1 -19   5  819.68 160.274   1
   1 -19   5  527.23 113.638   1
  -1 -19  -5  989.02 196.110   1
  -1 -19  -5  755.61 129.657   1
   1  19   5  641.65 137.483   1
   1  19   5  421.28 129.153   1
  -1  19  -5  641.19 164.119   1
  -1  19  -5  777.12  99.405   1
   1 -19   6 3498.85 300.732   1
   1 -19   6 3227.91 305.217   1
  -1 -19  -6 3453.09 352.769   1
   1  19   6 3162.93 292.128   1
  -1  19  -6 3124.94 330.846   1
  -1  19  -6 3402.74 237.300   1
   1 -19   7   35.24  58.993  -1
  -1 -19  -7  122.93  64.531   1
  -1 -19  -7   31.40  97.345  -1
   1  19   7  155.29  87.597   1
   1  19   7   65.22  94.737   1
  -1  19  -7  113.36  97.117   1
   1 -19   8 6421.05 455.789   1
   1 -19   8 6393.59 441.739   1
  -1 -19  -8 6695.65 437.162   1
  -1 -19  -8 5665.90 491.990   1
   1  19   8 6892.44 489.702   1
   1  19   8 6627.00 514.874   1
  -1  19  -8 6260.86 508.466   1
  -1  19  -8 6288.32 369.611   1
   1 -19   9   89.15  68.741   1
   1 -19   9   38.90  72.632   1
  -1 -19  -9   57.71  50.023   1
  -1 -19  -9  237.44 114.599   1
   1  19   9   82.43  90.114   1
   1  19   9  163.39 106.224   1
  -1  19  -9    9.64  88.238  -1
  -1  19  -9  127.60  48.787   1
   1 -19  10 2548.28 240.366   1
  -1 -19 -10 1815.56 171.716   1
  -1 -19 -10 2404.12 303.112   1
   1  19  10 1630.20 232.311   1
   1  19  10 2166.13 250.526   1
  -1  19 -10 2055.38 160.091   1
   1 -19  11  428.01 116.842   1
   1 -19  11  338.95 101.236   1
  -1 -19 -11  351.76  78.490   1
   1  19  11  674.14 155.515  -1
  -1  19 -11  233.87 137.757   1
  -1  19 -11  516.70  75.286   1
   1 -19  12 1936.84 217.254   1
   1 -19  12 1569.79 173.684   1
  -1 -19 -12 1897.94 271.350   1
  -1 -19 -12 1732.26 164.165   1
   1  19  12 2225.63 257.300   1
   1  19  12 2034.32 238.261  -1
  -1  19 -12 1946.91 296.155  -1
  -1  19 -12 1917.62 151.991   1
   1 -19  13  142.88  67.780   1
   1 -19  13   58.58  66.911   1
  -1 -19 -13  276.98 140.274   1
   1  19  13  142.24  92.494   1
  -1  19 -13  250.07 125.217   1
  -1  19 -13   95.06  46.407   1
   1 -19  14  879.18 129.702   1
   1 -19  14  547.37 115.332   1
  -1 -19 -14  891.53 206.865   1
  -1 -19 -14  821.05 103.844   1
   1  19  14  855.83 152.265   1
   1  19  14  713.50 147.323   1
  -1  19 -14  894.74 105.766   1
  -1  19 -14  581.24 157.620   1
   1 -19  15  146.68  72.632   1
   1 -19  15  201.01  73.867   1
  -1 -19 -15   48.01 136.979   1
   1  19  15   83.02  74.645   1
   1  19  15  132.40  84.165   1
  -1  19 -15  150.34  53.318   1
  -1  19 -15  300.78 119.039  -1
   1 -19  16   69.20  60.595   1
   1 -19  16  117.80  62.563   1
  -1 -19 -16  -19.78 103.524   1
   1  19  16   18.16  54.874   1
   1  19  16   74.14  68.009   1
  -1  19 -16  -49.34 106.682   1
  -1  19 -16    5.37  50.526   1
   1 -19  17  390.39 104.851   1
  -1 -19 -17  270.07 137.620   1
   1  19  17  203.98  85.263   1
  -1  19 -17  193.46  97.757   1
  -1  19 -17  170.07  73.593   1
  -1 -19 -18  255.38 155.469   1
   1  19  18  499.31 118.078   1
   1  19  18  538.67 112.998   1
  -1  19 -18  390.66 123.570   1
  -1  19 -18  460.41  94.371   1
   1 -19  19   55.51  85.034   1
  -1 -19 -19  292.68 132.631   1
   1  19  19    7.75  74.828   1
   1  19  19   98.95  80.915   1
  -1  19 -19   18.67  89.840   1
  -1  19 -19  -42.93  55.057   1
   1 -19  20  275.10  99.863   1
  -1 -19 -20  108.83 108.467   1
   1  19  20  215.56  89.245   1
  -1  19 -20  186.82  79.954   1
  -1  19 -20   37.48  90.023  -1
   1 -19  21  -41.59  76.979   1
  -1 -19 -21    8.95  85.629   1
   1  19  21   39.94  64.210   1
  -1  19 -21  273.46  90.755   1
  -1  19 -21   51.90  90.709   1
   1 -19  22  169.66  88.238   1
  -1  19 -22  158.26  77.254   1
   1 -20 -21  -88.47  79.634   1
  -1 -20  21   17.98  68.009   1
  -1  20  21   84.07  81.693   1
   1 -20 -20  -32.67  90.847   1
  -1 -20  20  191.72 101.098   1
   1  20 -20  253.55  90.709   1
  -1  20  20  192.22  92.631   1
   1 -20 -19   98.86 110.252   1
  -1 -20  19  246.54  98.215   1
   1  20 -19   72.59  92.494   1
   1  20 -19  147.78  71.259   1
  -1  20  19  251.49  79.039   1
  -1  20  19  242.20  95.423   1
   1 -20 -18  181.42 133.318   1
  -1 -20  18  400.59 108.558   1
   1  20 -18  265.40 117.757   1
   1  20 -18  409.15  92.220   1
  -1  20  18  281.19 101.510   1
  -1  20  18  306.68  87.140   1
   1 -20 -17   34.13 122.883   1
  -1 -20  17   90.39  83.478   1
   1  20 -17   -6.84  54.508   1
   1  20 -17    0.98  72.403   1
  -1  20  17  219.45  80.183   1
  -1  20  17   -4.20  64.577   1
   1 -20 -16  405.45 158.398   1
  -1 -20  16  497.02 120.229   1
   1  20 -16  128.19  98.993   1
  -1  20  16  330.89 104.851   1
  -1  20  16  295.01  89.016   1
   1 -20 -15   92.31 118.993   1
   1 -20 -15  167.14  64.119   1
  -1 -20  15   71.21  73.593   1
   1  20 -15  -33.62  41.831   1
   1  20 -15  -40.48  92.403   1
  -1  20  15   56.75  63.799   1
  -1  20  15   45.69  69.062   1
   1 -20 -14  452.17 158.169   1
  -1 -20  14   67.83  79.863   1
  -1 -20  14  147.64  71.442   1
   1  20 -14  -17.07  91.350  -1
   1  20 -14  169.43  57.529   1
  -1  20  14   35.19  73.547   1
  -1  20  14  185.22  86.865  -1
   1 -20 -13  184.16  53.684   1
   1 -20 -13  299.73 136.339   1
  -1 -20  13  103.52  81.510   1
  -1 -20  13  124.35  72.403   1
   1  20 -13   31.72 103.524   1
   1  20 -13  235.93  61.236   1
  -1  20  13   61.10  71.670   1
  -1  20  13  181.74  88.833   1
   1 -20 -12 1296.11 127.917   1
  -1 -20  12 1439.36 187.734   1
  -1 -20  12  978.49 182.105   1
   1  20 -12 1151.94 122.929   1
   1  20 -12 1384.90 243.158   1
  -1  20  12 1009.61 157.574   1
   1 -20 -11   35.49  43.158   1
   1 -20 -11  -30.74  85.309   1
  -1 -20  11  -43.42  85.858   1
  -1 -20  11  -26.09  42.055   1
   1  20 -11  -94.69  99.588   1
   1  20 -11   -7.65  37.007   1
  -1  20  11   14.12  58.718   1
  -1  20  11  -49.70  60.275   1
   1 -20 -10  274.14 128.375   1
   1 -20 -10  211.26  58.352   1
  -1 -20  10  425.35 107.963   1
  -1 -20  10   -7.25  87.780   1
   1  20 -10  334.78  68.558   1
   1  20 -10  527.23 179.222   1
  -1  20  10  312.27 102.517   1
  -1  20  10  179.54  95.927   1
   1 -20  -9  -16.92  99.176   1
   1 -20  -9  121.69  56.293   1
  -1 -20   9   62.43  56.934   1
  -1 -20   9  165.95 101.876   1
   1  20  -9   26.12 112.265   1
   1  20  -9   11.74  45.812   1
  -1  20   9  222.88  88.009   1
  -1  20   9  107.19  96.522   1
   1 -20  -8 2223.34 291.991  -1
  -1 -20   8 2400.91 275.743   1
  -1 -20   8 2480.55 254.142   1
   1  20  -8 2273.68 308.512   1
   1  20  -8 2820.13 220.595   1
  -1  20   8 2594.96 253.226   1
   1 -20  -7  359.77 132.998   1
   1 -20  -7  282.43  71.167   1
  -1 -20   7  124.81  70.709   1
  -1 -20   7  309.02 121.281   1
   1  20  -7  129.29 125.446   1
   1  20  -7  169.29  62.288   1
  -1  20   7  316.11 116.247  -1
  -1  20   7  276.25  95.835   1
   1 -20  -6 4095.65 380.366   1
   1 -20  -6 4198.17 296.201   1
  -1 -20   6 3870.48 333.318   1
  -1 -20   6 3475.51 352.265   1
   1  20  -6 3609.61 271.991   1
   1  20  -6 4055.83 412.082  -1
  -1  20   6 4074.60 330.206   1
  -1  20   6 4454.00 375.789  -1
   1 -20  -5 1639.82 166.590   1
  -1 -20   5 1950.11 274.462  -1
   1  20  -5 1759.72 175.194   1
  -1  20   5 1680.09 216.750   1
   1 -20  -4 1969.33 260.000   1
   1 -20  -4 1502.06 160.686   1
  -1 -20   4 1802.29 218.398   1
  -1 -20   4 1751.03 261.556   1
   1  20  -4 1811.90 180.320   1
   1  20  -4 1351.49 255.286   1
  -1  20   4 1349.66 174.965   1
  -1  20   4 1267.73 191.258   1
   1 -20  -3  286.73  76.018   1
   1 -20  -3  499.31 145.400   1
  -1 -20   3  212.59  93.684   1
  -1 -20   3  212.63 135.240   1
   1  20  -3  186.04  84.165   1
   1  20  -3  225.13 130.480   1
  -1  20   3  300.05 107.231   1
  -1  20   3  269.11  94.508   1
   1 -20  -2 2321.28 215.698   1
   1 -20  -2 2584.89 287.917   1
  -1 -20   2 2214.19 234.599   1
  -1 -20   2 3145.08 351.579   1
   1  20  -2 2373.45 291.121   1
   1  20  -2 2455.38 226.956   1
  -1  20   2 2989.93 298.810   1
  -1  20   2 2309.38 222.288   1
   1 -20  -1 1764.30 189.245   1
   1 -20  -1 1664.99 236.338   1
  -1 -20   1 1543.25 195.149   1
  -1 -20   1 1497.48 242.197   1
   1  20  -1 1479.17 244.302   1
   1  20  -1 1510.75 179.634   1
  -1  20   1 1749.20 231.487   1
  -1  20   1 2058.58 203.524   1
   1 -20   0 5661.32 461.784   1
   1 -20   0 5789.47 399.313   1
  -1 -20   0 6453.08 523.112   1
  -1 -20   0 5922.19 424.530   1
   1  20   0 5890.15 418.489   1
   1  20   0 6141.87 502.517   1
  -1  20   0 5519.45 446.361   1
  -1  20   0 5588.10 380.686   1
   1 -20   1 2287.41 277.666   1
   1 -20   1 1775.74 190.984   1
  -1 -20  -1 1947.82 218.444   1
  -1 -20  -1 1682.38 262.242  -1
   1  20   1 1893.36 218.444   1
   1  20   1 2240.73 286.910   1
  -1  20  -1 1894.73 188.787   1
  -1  20  -1 1256.29 209.290   1
   1 -20   2 1492.90 235.515   1
   1 -20   2 1892.90 202.792   1
  -1 -20  -2 1798.17 254.462   1
  -1 -20  -2 1862.70 200.320   1
   1  20   2 1758.81 207.139  -1
   1  20   2 1805.49 253.135   1
  -1  20  -2 2044.39 186.361   1
  -1  20  -2 2134.09 264.348   1
   1 -20   3  103.11  66.590   1
   1 -20   3   18.54  97.895   1
  -1 -20  -3   52.72  64.577   1
  -1 -20  -3 -152.13  99.405   1
   1  20   3   25.55  86.224   1
   1  20   3  293.96 100.732   1
  -1  20  -3   21.08  82.792   1
  -1  20  -3   38.71  44.426   1
   1 -20   4 2213.27 227.734   1
   1 -20   4 2673.22 303.203   1
  -1 -20  -4 1971.17 277.620   1
   1  20   4 2340.50 242.975   1
  -1  20  -4 2833.86 307.780   1
  -1  20  -4 2546.45 204.531   1
   1 -20   5  148.56 112.448   1
   1 -20   5  381.28 102.883   1
  -1 -20  -5  408.47 141.144   1
  -1 -20  -5  216.84  90.389   1
   1  20   5  367.96 129.565   1
   1  20   5  645.31 132.769   1
  -1  20  -5  242.75 117.620   1
  -1  20  -5  384.90  75.469   1
   1 -20   6 1775.74 202.883   1
  -1 -20  -6 1234.32 154.416   1
  -1 -20  -6  971.17 208.833   1
   1  20   6 1321.74 206.544   1
   1  20   6 1518.53 195.515   1
  -1  20  -6 1211.90 204.393   1
   1 -20   7  119.13  83.432   1
   1 -20   7   -1.99  65.309   1
  -1 -20  -7  -14.70  49.199   1
  -1 -20  -7   12.54 104.393   1
   1  20   7   15.99  80.503   1
   1  20   7 -124.53  92.265   1
  -1  20  -7  -68.47  81.007   1
  -1  20  -7  -20.27  32.595   1
   1 -20   8  448.05 100.137   1
   1 -20   8  556.52 130.984   1
  -1 -20  -8  724.03 182.151   1
  -1 -20  -8  437.21  95.286   1
   1  20   8  936.84 180.732   1
   1  20   8  769.79 147.002   1
  -1  20  -8  684.67  87.551   1
  -1  20  -8  973.00 197.162   1
   1 -20   9  488.79 123.249   1
   1 -20   9  978.03 154.645   1
  -1 -20  -9  882.38 121.098   1
  -1 -20  -9  724.94 177.300  -1
   1  20   9  625.17 148.787   1
   1  20   9  507.55 151.396   1
  -1  20  -9  872.77  99.130  -1
   1 -20  10 1503.43 184.576   1
   1 -20  10 1430.20 186.590   1
  -1 -20 -10 1324.48 143.387   1
   1  20  10 1081.01 189.153   1
  -1  20 -10 1347.82 235.972   1
   1 -20  11  369.61 102.288   1
   1 -20  11  270.71  92.265   1
  -1 -20 -11  366.41  77.757   1
  -1 -20 -11  555.61 166.133   1
   1  20  11  548.28 140.686   1
   1  20  11  314.51 127.872   1
  -1  20 -11  277.25 153.089   1
  -1  20 -11  516.70  78.261   1
   1 -20  12 1998.62 222.654   1
   1 -20  12 2158.35 206.544   1
  -1 -20 -12 1729.52 280.869  -1
   1  20  12 2197.25 249.885  -1
  -1  20 -12 2134.55 164.851   1
  -1  20 -12 2244.39 298.581   1
   1 -20  13   42.84  56.110   1
  -1 -20 -13   -4.27  32.174   1
  -1 -20 -13    7.55  98.169   1
   1  20  13   32.64  78.123   1
   1  20  13   84.85  80.595   1
  -1  20 -13   48.88  91.899   1
   1 -20  14  603.66 118.307   1
   1 -20  14  529.98 109.794   1
  -1 -20 -14  466.36 169.931   1
   1  20  14  780.32 145.263   1
   1  20  14  475.97 130.938   1
  -1  20 -14  653.55  95.972   1
   1 -20  15   26.11  68.879   1
   1 -20  15   53.46  63.799   1
   1  20  15    6.45  79.908   1
   1  20  15   -1.01  70.526   1
  -1  20 -15   77.80  88.467   1
  -1  20 -15   44.86  48.055   1
  -1 -20 -16   -1.48 123.799   1
   1  20  16  164.67  85.538   1
   1  20  16  109.20  97.208   1
  -1  20 -16   76.57  91.213   1
  -1  20 -16  395.19  82.105   1
  -1 -20 -17 -134.10 108.055   1
   1  20  17  -18.90  63.570   1
   1  20  17  -41.70  63.661   1
  -1  20 -17  -23.11  88.558   1
   1 -20  18  415.15 107.048   1
  -1 -20 -18  107.51 119.176   1
   1  20  18  106.04  83.661  -1
   1  20  18   28.82  73.043   1
  -1  20 -18  256.70  77.345   1
  -1  20 -18  114.60  91.030   1
   1 -20  19   84.67  79.634   1
  -1 -20 -19   45.65 118.398   1
   1  20  19   34.78  60.366   1
  -1  20 -19  108.74  76.613   1
  -1  20 -19   16.86  57.666   1
  -1 -20 -20   13.77  98.215   1
   1  20  20  250.94  95.561   1
  -1  20 -20  281.83 107.002   1
   1 -20  21   33.95  65.217   1
  -1  20 -21   74.74  72.037   1
   1 -20  22   57.16  67.643   1
   1 -21 -20   86.36  87.643   1
  -1 -21  20   81.83  90.023   1
  -1  21  20   48.15  65.583   1
   1 -21 -19   82.01  94.783   1
  -1 -21  19   71.58  78.215   1
   1  21 -19   59.22  69.336   1
  -1  21  19  -22.50  66.178   1
  -1  21  19   95.65  80.641   1
   1 -21 -18  -74.65 110.297   1
   1  21 -18  106.09  87.643  -1
  -1  21  18  410.30 100.595   1
  -1  21  18  242.38  99.908   1
   1 -21 -17   -7.00 120.183   1
  -1 -21  17  -18.47  91.121   1
   1  21 -17  176.16  70.664   1
   1  21 -17  -41.99  75.652   1
  -1  21  17   67.23  70.160   1
  -1  21  17   25.30  69.611   1
   1 -21 -16  -59.08 105.538   1
  -1 -21  16  107.32 107.918   1
   1  21 -16  243.34  72.952   1
  -1  21  16  105.40  74.279   1
  -1  21  16  190.11  77.437   1
   1 -21 -15  -10.49 133.593   1
  -1 -21  15  -40.93  81.190   1
   1  21 -15 -142.43  85.538   1
   1  21 -15  -20.69  46.728   1
  -1  21  15  135.97  82.014   1
  -1  21  15  199.63  80.732   1
   1 -21 -14  614.19 183.661   1
  -1 -21  14  663.61 137.712   1
   1  21 -14  920.37 111.716   1
   1  21 -14  786.73 185.858  -1
  -1  21  14  952.86 145.034   1
  -1  21  14  499.31 131.121   1
   1 -21 -13  269.20 144.027   1
  -1 -21  13  253.18 100.732   1
  -1 -21  13  234.92  89.474   1
   1  21 -13  230.02 128.696   1
   1  21 -13  236.43  69.840   1
  -1  21  13  339.86 101.327   1
   1 -21 -12  996.34 215.927   1
   1 -21 -12 1054.46 113.226   1
  -1 -21  12  658.58 149.840   1
  -1 -21  12  822.42 154.874   1
   1  21 -12  784.90 105.629   1
   1  21 -12  723.57 187.048   1
  -1  21  12  851.72 154.874   1
  -1  21  12  815.10 157.986   1
   1 -21 -11  -29.46  35.144   1
   1 -21 -11   41.73 105.400   1
  -1 -21  11  -17.31  45.643   1
  -1 -21  11  -14.82  93.043   1
   1  21 -11   40.30 110.572   1
   1  21 -11  -39.13  33.716   1
  -1  21  11  -55.38  65.538   1
   1 -21 -10  576.20 166.590   1
   1 -21 -10  598.17  91.625  -1
  -1 -21  10  698.86 157.254   1
  -1 -21  10  752.40 139.405   1
   1  21 -10  649.88  97.254   1
   1  21 -10  952.40 209.153   1
  -1  21  10  617.85 128.146   1
  -1  21  10  831.12 152.082   1
   1 -21  -9  -49.61  96.934  -1
   1 -21  -9   39.61  40.833   1
  -1 -21   9  140.46  73.043   1
  -1 -21   9  159.13 106.499   1
   1  21  -9  119.63  62.792   1
   1  21  -9  -37.33  93.913   1
  -1  21   9   78.35  82.380   1
  -1  21   9  -55.65  80.869   1
   1 -21  -8  579.86  92.357   1
   1 -21  -8  409.34 137.254   1
  -1 -21   8  324.48  98.444   1
  -1 -21   8  582.61 162.197   1
   1  21  -8  442.43 155.469   1
   1  21  -8  513.50  89.474   1
  -1  21   8  461.33 132.906   1
  -1  21   8  337.99 112.128   1
   1 -21  -7  597.25 160.778   1
  -1 -21   7  592.68 128.650  -1
  -1 -21   7  394.14 136.842   1
   1  21  -7  428.83 148.787   1
   1  21  -7  692.91 102.837   1
  -1  21   7  473.68 115.011   1
   1 -21  -6 1641.19 244.988  -1
   1 -21  -6 1328.15 149.016   1
  -1 -21   6 1147.37 224.165   1
  -1 -21   6 1246.68 183.066   1
   1  21  -6 1727.69 260.274   1
  -1  21   6 1175.28 171.533   1
  -1  21   6  960.64 172.128   1
   1 -21  -5    9.02  49.153   1
   1 -21  -5  147.69 108.604   1
  -1 -21   5   14.54  98.169   1
  -1 -21   5  -14.81  55.881   1
   1  21  -5  -24.43  45.812   1
   1  21  -5  -40.04  86.865   1
  -1  21   5   57.94  73.776   1
  -1  21   5  134.92  83.112   1
   1 -21  -4 2405.03 300.549   1
   1 -21  -4 2669.10 223.249   1
  -1 -21   4 3380.32 371.762   1
  -1 -21   4 2861.78 281.007   1
   1  21  -4 3531.80 370.251   1
   1  21  -4 3224.25 259.725   1
  -1  21   4 2846.68 291.853   1
  -1  21   4 2777.11 260.183  -1
   1 -21  -3  243.25  77.620   1
  -1 -21   3  191.58  86.087   1
  -1 -21   3  209.47 135.515   1
   1  21  -3  161.37  78.352  -1
   1  21  -3   12.06 100.046   1
  -1  21   3  151.30  96.110   1
   1 -21  -2 5052.63 356.247  -1
   1 -21  -2 4339.13 408.055   1
  -1 -21   2 5382.15 475.514   1
   1  21  -2 5080.09 364.531   1
  -1  21   2 4354.23 343.020   1
  -1  21   2 4464.07 379.725   1
   1 -21  -1  944.16 193.364   1
   1 -21  -1  801.37 125.217   1
  -1 -21   1  822.42 188.055   1
   1  21  -1  929.98 139.634   1
  -1  21   1  975.29 144.577   1
  -1  21   1 1155.15 188.238   1
   1 -21   0 8338.66 528.146   1
   1 -21   0 7327.22 569.336   1
  -1 -21   0 8947.36 653.089   1
   1  21   0 8704.80 561.098   1
  -1  21   0 8343.24 600.457   1
  -1  21   0 8562.92 529.519   1
   1 -21   1 1171.62 155.194   1
   1 -21   1 1827.92 263.753   1
  -1 -21  -1 1317.62 231.304   1
   1  21   1 1191.30 169.794   1
  -1  21  -1 1231.12 207.506   1
  -1  21  -1 1568.42 170.663   1
   1 -21   2 4842.10 434.645   1
   1 -21   2 4402.28 338.398   1
  -1 -21  -2 4105.26 331.441   1
  -1 -21  -2 3879.17 393.638  -1
   1  21   2 4221.05 338.444   1
   1  21   2 5899.31 486.956   1
  -1  21  -2 5217.39 353.455   1
  -1  21  -2 5144.16 437.803   1
   1 -21   3  184.90 122.929   1
   1 -21   3  149.43  74.325   1
  -1 -21  -3  407.78 109.199   1
  -1 -21  -3  265.81 143.204   1
   1  21   3  165.22 103.158   1
   1  21   3  583.98 138.169  -1
  -1  21  -3  192.22 108.512   1
  -1  21  -3  189.20  67.414   1
   1 -21   4 2643.48 246.590   1
  -1 -21  -4 2348.74 232.631   1
  -1 -21  -4 2101.14 289.977   1
   1  21   4 1817.85 215.469   1
   1  21   4 2044.39 264.485   1
  -1  21  -4 1976.66 259.817   1
   1 -21   5  -19.09  49.199   1
   1 -21   5   27.51 1125.86   1
  -1 -21  -5  116.38  71.304   1
  -1 -21  -5   40.68  89.382   1
   1  21   5  -42.51  75.286   1
   1  21   5   31.18  78.581   1
  -1  21  -5   47.83  37.153   1
  -1  21  -5  101.60  88.741   1
   1 -21   6  232.40 125.950   1
   1 -21   6  695.65 126.819   1
  -1 -21  -6  714.42 121.968   1
  -1 -21  -6  626.09 167.643   1
   1  21   6  614.64 158.078   1
   1  21   6  717.62 143.615   1
  -1  21  -6  735.47  99.908   1
  -1  21  -6  718.53 167.689   1
   1 -21   7   27.26  49.016   1
   1 -21   7  -10.56  70.252   1
  -1 -21  -7  -80.32  85.126   1
  -1 -21  -7   -4.10  45.336   1
   1  21   7   88.51  82.197   1
   1  21   7  -70.76  67.002   1
  -1  21  -7  -26.00  31.030   1
  -1  21  -7  195.51 111.167   1
   1 -21   8  716.25 141.464   1
  -1 -21  -8 1002.29 139.085   1
  -1 -21  -8 1261.78 229.748   1
   1  21   8  674.14 140.732   1
   1  21   8 1200.00 196.201   1
  -1  21  -8  667.28  88.924   1
   1 -21   9  -49.38  83.707   1
   1 -21   9  -68.97  56.934   1
  -1 -21  -9    9.52  96.156   1
  -1 -21  -9   89.66  52.815   1
   1  21   9 -120.09  63.753   1
   1  21   9    9.84  64.027   1
  -1  21  -9  -70.21  30.975   1
  -1  21  -9  168.92 111.762   1
   1 -21  10 1368.88 191.213   1
   1 -21  10 1621.51 196.201   1
  -1 -21 -10 1380.78 146.499   1
  -1 -21 -10 1286.04 242.380   1
   1  21  10 1508.92 213.730   1
   1  21  10 1387.18 201.144   1
  -1  21 -10 1210.53 224.165   1
  -1  21 -10 1448.97 132.906  -1
   1 -21  11  -77.35  69.336   1
   1 -21  11  -27.84  42.375   1
  -1 -21 -11  124.53 105.355   1
   1  21  11  -61.01  71.487   1
  -1  21 -11   42.17  86.178   1
  -1  21 -11   21.07  33.190   1
   1 -21  12  949.20 144.897   1
  -1 -21 -12 1054.00 220.366   1
  -1 -21 -12  854.00 114.874   1
   1  21  12  740.96 157.712   1
   1  21  12  710.75 150.206  -1
  -1  21 -12  585.35 166.361   1
   1 -21  13  -30.33  33.904   1
   1 -21  13   54.78  65.904   1
  -1 -21 -13  -28.41 100.686   1
   1  21  13   50.48  75.744   1
   1  21  13  -54.92  54.005   1
  -1  21 -13  -63.16  80.412   1
  -1  21 -13   89.29  45.226   1
   1 -21  14  664.99 135.332   1
   1  21  14  619.22 138.490   1
[truncated: 2,261,192 more chars]
