# Supplementary material for: Rational Design of Palladium(II) Indenyl and Allyl Complexes Bearing Phosphine and Isocyanide Ancillary Ligands with Promising Antitumor Activity
Source: Molecules. 2024 Jan 10;29(2):345. doi: 10.3390/molecules29020345 (PMC10819880; doi:10.3390/molecules29020345)
Supplement: Supplementary file 1 [file molecules-29-00345-s001.zip › CIF/EB48.cif]

data_EB48

_publ_section_title
;
Pd-Indenyl complexes bearing isocyanide and phosphinic ligands
;
 
_publ_contact_author_name        'Nicola Demitri'
_publ_contact_author_address     
;
Elettra-Sincrotrone Trieste, S.S. 14 Km 163.5 in Area Science Park, 
34149 Basovizza - Trieste, Italy.
;
_publ_contact_author_email       nicola.demitri@elettra.eu
_publ_contact_author_phone       '+39 040 375 8861'
loop_
_publ_author_name
_publ_author_address
'Demitri, Nicola'
;
Elettra-Sincrotrone Trieste, S.S. 14 Km 163.5 in Area Science Park, 
34149 Basovizza - Trieste, Italy.
;
'Bortolamiol, Enrica'
;
Dipartimento di Scienze Molecolari e Nanosistemi, Universita' Ca' Foscari,
Campus Scientifico Via Torino 155, 30174 Venezia-Mestre, Italy.
;
'Visentin, Fabiano'
;
Dipartimento di Scienze Molecolari e Nanosistemi, Universita' Ca' Foscari,
Campus Scientifico Via Torino 155, 30174 Venezia-Mestre, Italy.
;

_publ_section_abstract
;
The structure of EB48, [PdC~34~H~30~F~3~NP](ClO~4~), at 100 K has
monoclinic (<i>P</i>2~1~<i>/c</i>) symmetry.
;
_publ_contact_letter 
;
Please consider this CIF for publication. I certify that this contibution is the
original work of those listed as authors; that it has not been published
before (in any language or medium) and is not being considered for publication
elsewhere; that all authors concur with and are aware of the submission; that
all workers involved in the study are listed as authors or given proper credit
in the acknowledgements; that I have obtained permission for and acknowledged
the source of any excerpts from other copyright works; and that to the best of
my knowledge the paper contains no statements which are libellous, unlawful or
in any way actionable. All coauthors have made significant scientific
contributions to the work reported, including the ideas and their execution,
and share responsibility and accountability for the results.
;

_audit_creation_method            'SHELXL-2018/3'
_shelx_SHELXL_version_number      '2018/3'
_chemical_name_systematic         ?
_chemical_name_common             ?
_chemical_melting_point           ?
_chemical_formula_moiety
 'C34 H30 F3 N P Pd, Cl O4'
_chemical_formula_sum
 'C34 H30 Cl F3 N O4 P Pd'
_chemical_formula_weight          746.41

loop_
 _atom_type_symbol
 _atom_type_description
 _atom_type_scat_dispersion_real
 _atom_type_scat_dispersion_imag
 _atom_type_scat_source
 'C'  'C'   0.0020   0.0012
 'International Tables Vol C Tables 4.2.6.8 and 6.1.1.4'
 'N'  'N'   0.0042   0.0025
 'International Tables Vol C Tables 4.2.6.8 and 6.1.1.4'
 'O'  'O'   0.0077   0.0045
 'International Tables Vol C Tables 4.2.6.8 and 6.1.1.4'
 'Cl'  'Cl'   0.1198   0.1216
 'International Tables Vol C Tables 4.2.6.8 and 6.1.1.4'
 'P'  'P'   0.0809   0.0720
 'International Tables Vol C Tables 4.2.6.8 and 6.1.1.4'
 'Pd'  'Pd'  -1.3766   0.7904
 'International Tables Vol C Tables 4.2.6.8 and 6.1.1.4'
 'F'  'F'   0.0129   0.0077
 'International Tables Vol C Tables 4.2.6.8 and 6.1.1.4'
 'H'  'H'   0.0000   0.0000
 'International Tables Vol C Tables 4.2.6.8 and 6.1.1.4'
 
_space_group_crystal_system       monoclinic
_space_group_IT_number            14
_space_group_name_H-M_alt         'P 21/c'
_space_group_name_Hall            '-P 2ybc'
 
_shelx_space_group_comment
;
The symmetry employed for this shelxl refinement is uniquely defined
by the following loop, which should always be used as a source of
symmetry information in preference to the above space-group names.
They are only intended as comments.
;
 
loop_
 _space_group_symop_operation_xyz
 'x, y, z'
 '-x, y+1/2, -z+1/2'
 '-x, -y, -z'
 'x, -y-1/2, z-1/2'
 
_cell_length_a                    15.295(3)
_cell_length_b                    10.691(2)
_cell_length_c                    19.120(4)
_cell_angle_alpha                 90
_cell_angle_beta                  99.74(3)
_cell_angle_gamma                 90
_cell_volume                      3081.5(11)
_cell_formula_units_Z             4
_cell_measurement_temperature     100(2)
_cell_measurement_reflns_used     22965
_cell_measurement_theta_min       1.178
_cell_measurement_theta_max       31.098
 
_exptl_crystal_description        'Thin rods'
_exptl_crystal_colour             'Orange'
_exptl_crystal_density_meas       ?
_exptl_crystal_density_method     ?
_exptl_crystal_density_diffrn     1.609          
_exptl_crystal_F_000              1512
_exptl_transmission_factor_min    ?
_exptl_transmission_factor_max    ?
_exptl_crystal_size_max           0.100
_exptl_crystal_size_mid           0.050
_exptl_crystal_size_min           0.020
_exptl_absorpt_coefficient_mu     0.548
_shelx_estimated_absorpt_T_min    0.947
_shelx_estimated_absorpt_T_max    0.989
_exptl_absorpt_correction_type    none
_exptl_absorpt_correction_T_min   ?
_exptl_absorpt_correction_T_max   ?
_exptl_absorpt_process_details    ?
_exptl_absorpt_special_details    ?
_diffrn_ambient_temperature       100(2)
_diffrn_radiation_wavelength      0.620

_diffrn_measurement_method       'Rotating crystal'
_diffrn_radiation_type           Synchrotron
_diffrn_source                   'Elettra Synchrotron - XRD2 BL'
_diffrn_measurement_device_type  
;
'Arinax MD2s Goniometer, Pilatus 6M detector'
;

_diffrn_detector_area_resol_mean  ?
_diffrn_reflns_number             71053
_diffrn_reflns_av_unetI/netI      0.0189
_diffrn_reflns_av_R_equivalents   0.0281
_diffrn_reflns_limit_h_min        -25
_diffrn_reflns_limit_h_max        25
_diffrn_reflns_limit_k_min        -17
_diffrn_reflns_limit_k_max        17
_diffrn_reflns_limit_l_min        -31
_diffrn_reflns_limit_l_max        31
_diffrn_reflns_theta_min          1.178
_diffrn_reflns_theta_max          31.098
_diffrn_reflns_theta_full         21.839
_diffrn_measured_fraction_theta_max   0.909
_diffrn_measured_fraction_theta_full  0.994
_diffrn_reflns_Laue_measured_fraction_max    0.909
_diffrn_reflns_Laue_measured_fraction_full   0.994
_diffrn_reflns_point_group_measured_fraction_max   0.909
_diffrn_reflns_point_group_measured_fraction_full  0.994
_reflns_number_total              13566
_reflns_number_gt                 12785
_reflns_threshold_expression      'I > 2\s(I)'
_reflns_Friedel_coverage          0.000
_reflns_Friedel_fraction_max      .
_reflns_Friedel_fraction_full     .
 
_reflns_special_details
;
 Reflections were merged by SHELXL according to the crystal
 class for the calculation of statistics and refinement.
 
 _reflns_Friedel_fraction is defined as the number of unique
 Friedel pairs measured divided by the number that would be
 possible theoretically, ignoring centric projections and
 systematic absences.
;

_diffrn_standards_number 0
_diffrn_standards_interval_count 0
_diffrn_standards_decay_% 0
 
_computing_data_collection       'Elettra XRD2 Data Collection SW'
_computing_cell_refinement       'XDS (Kabsch, 2010)'
_computing_data_reduction        'XDS (Kabsch, 2010)'
_computing_structure_solution    'SHELXT (Sheldrick, 2015)'
_computing_structure_refinement 'SHELXL-2018/3 (Sheldrick, 2015)'
_computing_molecular_graphics    'Ortep3 for Windows - Coot'
_computing_publication_material  'enCIFer - publCIF'
 
_refine_special_details
;
Hydrogen atoms were included at calculated positions with isotropic 
Ufactors=1.2Ueq. Anisotropic thermal motion modeling has been applied
to all atoms.
;

_refine_ls_structure_factor_coef  Fsqd
_refine_ls_matrix_type            full
_refine_ls_weighting_scheme       calc
_refine_ls_weighting_details
'w=1/[\s^2^(Fo^2^)+(0.0414P)^2^+1.1447P] where P=(Fo^2^+2Fc^2^)/3'
_atom_sites_solution_primary      direct
_atom_sites_solution_secondary    difmap
_atom_sites_solution_hydrogens    geom
_refine_ls_hydrogen_treatment     constr
_refine_ls_extinction_method      none
_refine_ls_extinction_coef        .
_refine_ls_number_reflns          13566
_refine_ls_number_parameters      406
_refine_ls_number_restraints      0
_refine_ls_R_factor_all           0.0273
_refine_ls_R_factor_gt            0.0260
_refine_ls_wR_factor_ref          0.0741
_refine_ls_wR_factor_gt           0.0732
_refine_ls_goodness_of_fit_ref    1.051
_refine_ls_restrained_S_all       1.051
_refine_ls_shift/su_max           0.002
_refine_ls_shift/su_mean          0.000
 
loop_
 _atom_site_label
 _atom_site_type_symbol
 _atom_site_fract_x
 _atom_site_fract_y
 _atom_site_fract_z
 _atom_site_U_iso_or_equiv
 _atom_site_adp_type
 _atom_site_occupancy
 _atom_site_site_symmetry_order  
 _atom_site_calc_flag
 _atom_site_refinement_flags_posn
 _atom_site_refinement_flags_adp
 _atom_site_refinement_flags_occupancy
 _atom_site_disorder_assembly
 _atom_site_disorder_group
Pd_1 Pd 0.24898(2) 0.39439(2) 0.44544(2) 0.01668(2) Uani 1 1 d . . . . .
C1_2 C 0.44791(7) 0.20713(10) 0.32449(6) 0.02512(18) Uani 1 1 d . . . . .
H1_2 H 0.432368 0.116693 0.317056 0.030 Uiso 1 1 calc R U . . .
C2_2 C 0.43723(8) 0.27241(11) 0.25227(6) 0.02772(19) Uani 1 1 d . . . . .
H2A_2 H 0.471967 0.226793 0.221190 0.033 Uiso 1 1 calc R U . . .
H2B_2 H 0.374060 0.270114 0.229620 0.033 Uiso 1 1 calc R U . . .
C3_2 C 0.46850(9) 0.40818(11) 0.25946(7) 0.0292(2) Uani 1 1 d . . . . .
H3A_2 H 0.464731 0.445532 0.211665 0.035 Uiso 1 1 calc R U . . .
H3B_2 H 0.429014 0.456401 0.285503 0.035 Uiso 1 1 calc R U . . .
C4_2 C 0.56366(8) 0.41717(12) 0.29880(8) 0.0314(2) Uani 1 1 d . . . . .
H4A_2 H 0.580722 0.506297 0.305166 0.038 Uiso 1 1 calc R U . . .
H4B_2 H 0.603972 0.377104 0.270066 0.038 Uiso 1 1 calc R U . . .
C5_2 C 0.57421(8) 0.35364(12) 0.37132(7) 0.0292(2) Uani 1 1 d . . . . .
H5A_2 H 0.539601 0.400274 0.402079 0.035 Uiso 1 1 calc R U . . .
H5B_2 H 0.637394 0.356030 0.393922 0.035 Uiso 1 1 calc R U . . .
C6_2 C 0.54263(8) 0.21770(11) 0.36520(7) 0.0285(2) Uani 1 1 d . . . . .
H6A_2 H 0.582894 0.168207 0.340521 0.034 Uiso 1 1 calc R U . . .
H6B_2 H 0.545205 0.182232 0.413332 0.034 Uiso 1 1 calc R U . . .
N_2 N 0.38757(6) 0.26409(9) 0.36613(5) 0.02368(15) Uani 1 1 d . . . . .
C_2 C 0.33877(7) 0.31336(9) 0.39685(5) 0.02073(15) Uani 1 1 d . . . . .
Cl_5 Cl 0.20654(2) 0.03929(2) 0.24025(2) 0.02368(5) Uani 1 1 d . . . . .
O1_5 O 0.20901(10) 0.17049(9) 0.22680(6) 0.0498(3) Uani 1 1 d . . . . .
O2_5 O 0.27170(10) 0.00954(13) 0.30044(6) 0.0519(3) Uani 1 1 d . . . . .
O3_5 O 0.12176(11) 0.00311(19) 0.25384(10) 0.0834(7) Uani 1 1 d . . . . .
O4_5 O 0.22469(7) -0.02883(9) 0.17909(5) 0.03364(19) Uani 1 1 d . . . . .
FA_4 F 0.57482(6) 0.88697(9) 0.44763(6) 0.0414(2) Uani 1 1 d . . . . .
FB_4 F -0.06012(5) 0.90389(7) 0.42945(4) 0.02680(13) Uani 1 1 d . . . . .
FC_4 F 0.23560(5) 0.54634(7) 0.08103(3) 0.02672(13) Uani 1 1 d . . . . .
C18_4 C 0.24630(7) 0.68115(8) 0.25518(5) 0.01881(14) Uani 1 1 d . . . . .
H18_4 H 0.254232 0.760381 0.277867 0.023 Uiso 1 1 calc R U . . .
C17_4 C 0.24381(7) 0.67230(9) 0.18247(5) 0.01935(15) Uani 1 1 d . . . . .
H17_4 H 0.248934 0.744838 0.154747 0.023 Uiso 1 1 calc R U . . .
C16_4 C 0.23370(6) 0.55534(9) 0.15139(5) 0.01886(14) Uani 1 1 d . . . . .
C15_4 C 0.22188(7) 0.44782(9) 0.18851(5) 0.02089(16) Uani 1 1 d . . . . .
H15_4 H 0.213339 0.369231 0.165158 0.025 Uiso 1 1 calc R U . . .
C14_4 C 0.22285(7) 0.45791(8) 0.26152(5) 0.01907(15) Uani 1 1 d . . . . .
H14_4 H 0.213729 0.385623 0.288272 0.023 Uiso 1 1 calc R U . . .
C13_4 C 0.23714(6) 0.57360(8) 0.29534(5) 0.01640(13) Uani 1 1 d . . . . .
P_4 P 0.24501(2) 0.58610(2) 0.39092(2) 0.01573(4) Uani 1 1 d . . . . .
C7_4 C 0.15211(6) 0.68461(8) 0.40224(5) 0.01747(14) Uani 1 1 d . . . . .
C8_4 C 0.15210(7) 0.74887(10) 0.46605(5) 0.02188(16) Uani 1 1 d . . . . .
H8_4 H 0.201746 0.742124 0.503134 0.026 Uiso 1 1 calc R U . . .
C9_4 C 0.08009(7) 0.82250(10) 0.47566(6) 0.02285(17) Uani 1 1 d . . . . .
H9_4 H 0.080015 0.866820 0.518720 0.027 Uiso 1 1 calc R U . . .
C10_4 C 0.00876(6) 0.82939(9) 0.42093(5) 0.02095(15) Uani 1 1 d . . . . .
C11_4 C 0.00455(7) 0.76421(12) 0.35810(6) 0.02624(19) Uani 1 1 d . . . . .
H11_4 H -0.046431 0.768824 0.322109 0.031 Uiso 1 1 calc R U . . .
C12_4 C 0.07749(7) 0.69143(11) 0.34914(5) 0.02367(17) Uani 1 1 d . . . . .
H12_4 H 0.076364 0.645888 0.306329 0.028 Uiso 1 1 calc R U . . .
C1_4 C 0.34363(6) 0.68237(9) 0.41607(5) 0.01848(14) Uani 1 1 d . . . . .
C2_4 C 0.42599(7) 0.62240(10) 0.43090(6) 0.02236(16) Uani 1 1 d . . . . .
H2_4 H 0.428281 0.533733 0.433971 0.027 Uiso 1 1 calc R U . . .
C3_4 C 0.50460(7) 0.69065(12) 0.44121(6) 0.02727(19) Uani 1 1 d . . . . .
H3_4 H 0.560566 0.649882 0.450352 0.033 Uiso 1 1 calc R U . . .
C4_4 C 0.49874(8) 0.81947(12) 0.43774(6) 0.0282(2) Uani 1 1 d . . . . .
C5_4 C 0.41898(8) 0.88275(10) 0.42500(7) 0.0282(2) Uani 1 1 d . . . . .
H5_4 H 0.417359 0.971572 0.423972 0.034 Uiso 1 1 calc R U . . .
C6_4 C 0.34074(7) 0.81289(9) 0.41366(6) 0.02352(17) Uani 1 1 d . . . . .
H6_4 H 0.285091 0.854458 0.404238 0.028 Uiso 1 1 calc R U . . .
C4_3 C 0.01541(8) 0.38214(12) 0.40109(8) 0.0306(2) Uani 1 1 d . . . . .
H4_3 H -0.010815 0.462796 0.400268 0.037 Uiso 1 1 calc R U . . .
C5_3 C -0.01910(8) 0.29088(14) 0.35210(8) 0.0345(3) Uani 1 1 d . . . . .
H5_3 H -0.070648 0.308937 0.318386 0.041 Uiso 1 1 calc R U . . .
C6_3 C 0.02064(9) 0.17339(13) 0.35161(7) 0.0328(2) Uani 1 1 d . . . . .
H6_3 H -0.004696 0.112726 0.317871 0.039 Uiso 1 1 calc R U . . .
C9_3 C 0.08970(7) 0.35179(10) 0.45150(6) 0.02366(17) Uani 1 1 d . . . . .
C3_3 C 0.14416(8) 0.42356(11) 0.50876(6) 0.02678(19) Uani 1 1 d . . . . .
H3_3 H 0.138040 0.510108 0.518092 0.032 Uiso 1 1 calc R U . . .
C8_3 C 0.13016(7) 0.23242(9) 0.45023(5) 0.02128(16) Uani 1 1 d . . . . .
C7_3 C 0.09656(8) 0.14355(11) 0.39957(6) 0.02600(18) Uani 1 1 d . . . . .
H7_3 H 0.124740 0.064688 0.397820 0.031 Uiso 1 1 calc R U . . .
C1_3 C 0.20874(7) 0.23185(10) 0.50663(5) 0.02340(17) Uani 1 1 d . . . . .
H1_3 H 0.252895 0.168499 0.514138 0.028 Uiso 1 1 calc R U . . .
C2_3 C 0.20732(9) 0.34129(11) 0.54759(6) 0.0276(2) Uani 1 1 d . . . . .
H2_3 H 0.242153 0.357043 0.592758 0.033 Uiso 1 1 calc R U . . .
 
loop_
 _atom_site_aniso_label
 _atom_site_aniso_U_11
 _atom_site_aniso_U_22
 _atom_site_aniso_U_33
 _atom_site_aniso_U_23
 _atom_site_aniso_U_13
 _atom_site_aniso_U_12
Pd_1 0.01930(4) 0.01531(4) 0.01645(4) 0.00230(2) 0.00593(2) 0.00085(2)
C1_2 0.0271(4) 0.0197(4) 0.0320(5) 0.0005(3) 0.0148(4) 0.0025(3)
C2_2 0.0313(5) 0.0269(5) 0.0272(4) -0.0008(4) 0.0114(4) 0.0008(4)
C3_2 0.0321(5) 0.0252(5) 0.0326(5) 0.0062(4) 0.0120(4) 0.0013(4)
C4_2 0.0282(5) 0.0261(5) 0.0428(6) 0.0032(5) 0.0144(5) -0.0016(4)
C5_2 0.0243(4) 0.0292(5) 0.0353(5) -0.0019(4) 0.0084(4) 0.0032(4)
C6_2 0.0264(4) 0.0264(5) 0.0353(5) 0.0050(4) 0.0123(4) 0.0074(4)
N_2 0.0240(4) 0.0203(3) 0.0289(4) 0.0025(3) 0.0105(3) 0.0011(3)
C_2 0.0214(4) 0.0183(4) 0.0236(4) 0.0039(3) 0.0069(3) 0.0008(3)
Cl_5 0.02700(10) 0.01520(8) 0.02932(11) -0.00006(7) 0.00617(9) -0.00065(7)
O1_5 0.0854(9) 0.0158(3) 0.0423(5) 0.0018(4) -0.0059(6) 0.0046(4)
O2_5 0.0723(8) 0.0474(6) 0.0310(5) 0.0074(4) -0.0060(5) 0.0214(6)
O3_5 0.0638(9) 0.1055(14) 0.0945(12) -0.0624(11) 0.0522(9) -0.0545(9)
O4_5 0.0466(5) 0.0249(4) 0.0312(4) -0.0011(3) 0.0117(4) 0.0066(4)
FA_4 0.0288(4) 0.0403(5) 0.0524(5) 0.0008(4) -0.0014(4) -0.0161(3)
FB_4 0.0229(3) 0.0286(3) 0.0305(3) 0.0007(2) 0.0092(3) 0.0083(2)
FC_4 0.0389(4) 0.0255(3) 0.0159(2) -0.0016(2) 0.0048(2) 0.0020(3)
C18_4 0.0246(4) 0.0139(3) 0.0189(3) 0.0000(3) 0.0064(3) -0.0003(3)
C17_4 0.0242(4) 0.0161(3) 0.0187(3) 0.0012(3) 0.0064(3) -0.0003(3)
C16_4 0.0217(4) 0.0186(3) 0.0162(3) -0.0008(3) 0.0028(3) 0.0013(3)
C15_4 0.0278(4) 0.0153(3) 0.0185(3) -0.0014(3) 0.0006(3) -0.0001(3)
C14_4 0.0238(4) 0.0142(3) 0.0185(3) 0.0005(3) 0.0016(3) -0.0010(3)
C13_4 0.0188(3) 0.0139(3) 0.0171(3) 0.0001(3) 0.0047(3) 0.0004(3)
P_4 0.01760(9) 0.01398(8) 0.01595(9) 0.00054(7) 0.00387(7) 0.00059(7)
C7_4 0.0191(3) 0.0161(3) 0.0176(3) -0.0006(3) 0.0043(3) 0.0016(3)
C8_4 0.0233(4) 0.0224(4) 0.0193(4) -0.0037(3) 0.0019(3) 0.0047(3)
C9_4 0.0242(4) 0.0221(4) 0.0225(4) -0.0041(3) 0.0047(3) 0.0037(3)
C10_4 0.0202(4) 0.0200(4) 0.0240(4) 0.0018(3) 0.0074(3) 0.0032(3)
C11_4 0.0210(4) 0.0343(5) 0.0229(4) -0.0022(4) 0.0019(3) 0.0068(4)
C12_4 0.0217(4) 0.0289(5) 0.0200(4) -0.0043(3) 0.0021(3) 0.0048(3)
C1_4 0.0203(3) 0.0170(3) 0.0178(3) 0.0002(3) 0.0021(3) -0.0010(3)
C2_4 0.0201(4) 0.0217(4) 0.0244(4) -0.0008(3) 0.0012(3) 0.0000(3)
C3_4 0.0204(4) 0.0298(5) 0.0303(5) -0.0011(4) 0.0006(4) -0.0023(4)
C4_4 0.0258(4) 0.0302(5) 0.0273(4) 0.0005(4) 0.0005(4) -0.0100(4)
C5_4 0.0306(5) 0.0207(4) 0.0317(5) 0.0023(4) 0.0004(4) -0.0066(4)
C6_4 0.0250(4) 0.0175(4) 0.0270(4) 0.0017(3) 0.0013(3) -0.0016(3)
C4_3 0.0218(4) 0.0296(5) 0.0426(6) 0.0110(4) 0.0122(4) 0.0044(4)
C5_3 0.0236(4) 0.0393(6) 0.0395(6) 0.0128(5) 0.0019(4) -0.0017(4)
C6_3 0.0320(5) 0.0346(6) 0.0302(5) 0.0032(4) 0.0010(4) -0.0065(4)
C9_3 0.0244(4) 0.0219(4) 0.0279(4) 0.0038(3) 0.0138(3) 0.0008(3)
C3_3 0.0343(5) 0.0231(4) 0.0274(4) -0.0015(4) 0.0181(4) -0.0007(4)
C8_3 0.0243(4) 0.0197(4) 0.0215(4) 0.0042(3) 0.0085(3) -0.0007(3)
C7_3 0.0300(5) 0.0225(4) 0.0260(4) 0.0012(4) 0.0062(4) -0.0022(4)
C1_3 0.0288(4) 0.0213(4) 0.0208(4) 0.0061(3) 0.0063(3) -0.0010(3)
C2_3 0.0391(5) 0.0280(5) 0.0180(4) 0.0019(3) 0.0110(4) -0.0054(4)
 
_geom_special_details
;
 All esds (except the esd in the dihedral angle between two l.s. planes)
 are estimated using the full covariance matrix.  The cell esds are taken
 into account individually in the estimation of esds in distances, angles
 and torsion angles; correlations between esds in cell parameters are only
 used when they are defined by crystal symmetry.  An approximate (isotropic)
 treatment of cell esds is used for estimating esds involving l.s. planes.
;
 
loop_
 _geom_bond_atom_site_label_1
 _geom_bond_atom_site_label_2
 _geom_bond_distance
 _geom_bond_site_symmetry_2
 _geom_bond_publ_flag
Pd_1 C_2 1.9827(11) . ?
Pd_1 C3_3 2.1885(12) . ?
Pd_1 C2_3 2.2278(11) . ?
Pd_1 C1_3 2.2384(10) . ?
Pd_1 P_4 2.2955(4) . ?
Pd_1 C9_3 2.5003(11) . ?
Pd_1 C8_3 2.5231(11) . ?
C1_2 N_2 1.4508(14) . ?
C1_2 C6_2 1.5284(18) . ?
C1_2 C2_2 1.5312(17) . ?
C1_2 H1_2 1.0000 . ?
C2_2 C3_2 1.5272(17) . ?
C2_2 H2A_2 0.9900 . ?
C2_2 H2B_2 0.9900 . ?
C3_2 C4_2 1.524(2) . ?
C3_2 H3A_2 0.9900 . ?
C3_2 H3B_2 0.9900 . ?
C4_2 C5_2 1.5277(19) . ?
C4_2 H4A_2 0.9900 . ?
C4_2 H4B_2 0.9900 . ?
C5_2 C6_2 1.5297(18) . ?
C5_2 H5A_2 0.9900 . ?
C5_2 H5B_2 0.9900 . ?
C6_2 H6A_2 0.9900 . ?
C6_2 H6B_2 0.9900 . ?
N_2 C_2 1.1523(14) . ?
Cl_5 O3_5 1.4187(14) . ?
Cl_5 O2_5 1.4250(12) . ?
Cl_5 O1_5 1.4277(11) . ?
Cl_5 O4_5 1.4439(10) . ?
FA_4 C4_4 1.3550(13) . ?
FB_4 C10_4 1.3523(12) . ?
FC_4 C16_4 1.3539(11) . ?
C18_4 C17_4 1.3876(13) . ?
C18_4 C13_4 1.4027(13) . ?
C18_4 H18_4 0.9500 . ?
C17_4 C16_4 1.3819(14) . ?
C17_4 H17_4 0.9500 . ?
C16_4 C15_4 1.3787(14) . ?
C15_4 C14_4 1.3977(14) . ?
C15_4 H15_4 0.9500 . ?
C14_4 C13_4 1.3956(13) . ?
C14_4 H14_4 0.9500 . ?
C13_4 P_4 1.8160(10) . ?
P_4 C7_4 1.8109(10) . ?
P_4 C1_4 1.8223(10) . ?
C7_4 C12_4 1.3953(14) . ?
C7_4 C8_4 1.4002(13) . ?
C8_4 C9_4 1.3910(14) . ?
C8_4 H8_4 0.9500 . ?
C9_4 C10_4 1.3801(15) . ?
C9_4 H9_4 0.9500 . ?
C10_4 C11_4 1.3809(15) . ?
C11_4 C12_4 1.3943(15) . ?
C11_4 H11_4 0.9500 . ?
C12_4 H12_4 0.9500 . ?
C1_4 C6_4 1.3966(14) . ?
C1_4 C2_4 1.3991(14) . ?
C2_4 C3_4 1.3918(15) . ?
C2_4 H2_4 0.9500 . ?
C3_4 C4_4 1.3811(18) . ?
C3_4 H3_4 0.9500 . ?
C4_4 C5_4 1.3801(18) . ?
C5_4 C6_4 1.3962(16) . ?
C5_4 H5_4 0.9500 . ?
C6_4 H6_4 0.9500 . ?
C4_3 C5_3 1.393(2) . ?
C4_3 C9_3 1.3982(17) . ?
C4_3 H4_3 0.9500 . ?
C5_3 C6_3 1.396(2) . ?
C5_3 H5_3 0.9500 . ?
C6_3 C7_3 1.3895(18) . ?
C6_3 H6_3 0.9500 . ?
C9_3 C8_3 1.4203(15) . ?
C9_3 C3_3 1.4741(17) . ?
C3_3 C2_3 1.4196(18) . ?
C3_3 H3_3 0.9500 . ?
C8_3 C7_3 1.3917(16) . ?
C8_3 C1_3 1.4728(16) . ?
C7_3 H7_3 0.9500 . ?
C1_3 C2_3 1.4102(16) . ?
C1_3 H1_3 0.9500 . ?
C2_3 H2_3 0.9500 . ?
 
loop_
 _geom_angle_atom_site_label_1
 _geom_angle_atom_site_label_2
 _geom_angle_atom_site_label_3
 _geom_angle
 _geom_angle_site_symmetry_1
 _geom_angle_site_symmetry_3
 _geom_angle_publ_flag
C_2 Pd_1 C3_3 162.12(4) . . ?
C_2 Pd_1 C2_3 128.53(5) . . ?
C3_3 Pd_1 C2_3 37.49(5) . . ?
C_2 Pd_1 C1_3 100.32(4) . . ?
C3_3 Pd_1 C1_3 61.94(4) . . ?
C2_3 Pd_1 C1_3 36.81(4) . . ?
C_2 Pd_1 P_4 98.31(3) . . ?
C3_3 Pd_1 P_4 99.11(3) . . ?
C2_3 Pd_1 P_4 129.50(3) . . ?
C1_3 Pd_1 P_4 160.38(3) . . ?
C_2 Pd_1 C9_3 134.40(4) . . ?
C3_3 Pd_1 C9_3 35.87(4) . . ?
C2_3 Pd_1 C9_3 59.18(5) . . ?
C1_3 Pd_1 C9_3 58.55(4) . . ?
P_4 Pd_1 C9_3 103.44(3) . . ?
C_2 Pd_1 C8_3 106.10(4) . . ?
C3_3 Pd_1 C8_3 58.55(4) . . ?
C2_3 Pd_1 C8_3 58.59(4) . . ?
C1_3 Pd_1 C8_3 35.40(4) . . ?
P_4 Pd_1 C8_3 131.71(3) . . ?
C9_3 Pd_1 C8_3 32.84(3) . . ?
N_2 C1_2 C6_2 109.01(10) . . ?
N_2 C1_2 C2_2 108.83(9) . . ?
C6_2 C1_2 C2_2 111.89(10) . . ?
N_2 C1_2 H1_2 109.0 . . ?
C6_2 C1_2 H1_2 109.0 . . ?
C2_2 C1_2 H1_2 109.0 . . ?
C3_2 C2_2 C1_2 111.60(10) . . ?
C3_2 C2_2 H2A_2 109.3 . . ?
C1_2 C2_2 H2A_2 109.3 . . ?
C3_2 C2_2 H2B_2 109.3 . . ?
C1_2 C2_2 H2B_2 109.3 . . ?
H2A_2 C2_2 H2B_2 108.0 . . ?
C4_2 C3_2 C2_2 111.27(10) . . ?
C4_2 C3_2 H3A_2 109.4 . . ?
C2_2 C3_2 H3A_2 109.4 . . ?
C4_2 C3_2 H3B_2 109.4 . . ?
C2_2 C3_2 H3B_2 109.4 . . ?
H3A_2 C3_2 H3B_2 108.0 . . ?
C3_2 C4_2 C5_2 111.43(10) . . ?
C3_2 C4_2 H4A_2 109.3 . . ?
C5_2 C4_2 H4A_2 109.3 . . ?
C3_2 C4_2 H4B_2 109.3 . . ?
C5_2 C4_2 H4B_2 109.3 . . ?
H4A_2 C4_2 H4B_2 108.0 . . ?
C4_2 C5_2 C6_2 111.68(11) . . ?
C4_2 C5_2 H5A_2 109.3 . . ?
C6_2 C5_2 H5A_2 109.3 . . ?
C4_2 C5_2 H5B_2 109.3 . . ?
C6_2 C5_2 H5B_2 109.3 . . ?
H5A_2 C5_2 H5B_2 107.9 . . ?
C1_2 C6_2 C5_2 111.66(9) . . ?
C1_2 C6_2 H6A_2 109.3 . . ?
C5_2 C6_2 H6A_2 109.3 . . ?
C1_2 C6_2 H6B_2 109.3 . . ?
C5_2 C6_2 H6B_2 109.3 . . ?
H6A_2 C6_2 H6B_2 107.9 . . ?
C_2 N_2 C1_2 176.92(11) . . ?
N_2 C_2 Pd_1 176.61(10) . . ?
O3_5 Cl_5 O2_5 109.10(12) . . ?
O3_5 Cl_5 O1_5 110.72(12) . . ?
O2_5 Cl_5 O1_5 109.18(8) . . ?
O3_5 Cl_5 O4_5 108.53(8) . . ?
O2_5 Cl_5 O4_5 109.72(7) . . ?
O1_5 Cl_5 O4_5 109.58(7) . . ?
C17_4 C18_4 C13_4 120.28(8) . . ?
C17_4 C18_4 H18_4 119.9 . . ?
C13_4 C18_4 H18_4 119.9 . . ?
C16_4 C17_4 C18_4 118.33(9) . . ?
C16_4 C17_4 H17_4 120.8 . . ?
C18_4 C17_4 H17_4 120.8 . . ?
FC_4 C16_4 C15_4 118.61(8) . . ?
FC_4 C16_4 C17_4 118.16(9) . . ?
C15_4 C16_4 C17_4 123.23(9) . . ?
C16_4 C15_4 C14_4 118.00(8) . . ?
C16_4 C15_4 H15_4 121.0 . . ?
C14_4 C15_4 H15_4 121.0 . . ?
C13_4 C14_4 C15_4 120.37(8) . . ?
C13_4 C14_4 H14_4 119.8 . . ?
C15_4 C14_4 H14_4 119.8 . . ?
C14_4 C13_4 C18_4 119.68(8) . . ?
C14_4 C13_4 P_4 120.66(7) . . ?
C18_4 C13_4 P_4 119.65(7) . . ?
C7_4 P_4 C13_4 104.08(5) . . ?
C7_4 P_4 C1_4 105.74(5) . . ?
C13_4 P_4 C1_4 102.60(5) . . ?
C7_4 P_4 Pd_1 115.22(3) . . ?
C13_4 P_4 Pd_1 112.55(3) . . ?
C1_4 P_4 Pd_1 115.29(4) . . ?
C12_4 C7_4 C8_4 119.20(9) . . ?
C12_4 C7_4 P_4 120.34(7) . . ?
C8_4 C7_4 P_4 120.35(7) . . ?
C9_4 C8_4 C7_4 120.63(9) . . ?
C9_4 C8_4 H8_4 119.7 . . ?
C7_4 C8_4 H8_4 119.7 . . ?
C10_4 C9_4 C8_4 118.17(9) . . ?
C10_4 C9_4 H9_4 120.9 . . ?
C8_4 C9_4 H9_4 120.9 . . ?
FB_4 C10_4 C9_4 118.18(9) . . ?
FB_4 C10_4 C11_4 118.64(10) . . ?
C9_4 C10_4 C11_4 123.18(9) . . ?
C10_4 C11_4 C12_4 117.91(10) . . ?
C10_4 C11_4 H11_4 121.0 . . ?
C12_4 C11_4 H11_4 121.0 . . ?
C11_4 C12_4 C7_4 120.84(9) . . ?
C11_4 C12_4 H12_4 119.6 . . ?
C7_4 C12_4 H12_4 119.6 . . ?
C6_4 C1_4 C2_4 119.14(9) . . ?
C6_4 C1_4 P_4 122.37(8) . . ?
C2_4 C1_4 P_4 118.12(7) . . ?
C3_4 C2_4 C1_4 121.01(10) . . ?
C3_4 C2_4 H2_4 119.5 . . ?
C1_4 C2_4 H2_4 119.5 . . ?
C4_4 C3_4 C2_4 117.94(10) . . ?
C4_4 C3_4 H3_4 121.0 . . ?
C2_4 C3_4 H3_4 121.0 . . ?
FA_4 C4_4 C5_4 118.43(11) . . ?
FA_4 C4_4 C3_4 118.50(11) . . ?
C5_4 C4_4 C3_4 123.07(10) . . ?
C4_4 C5_4 C6_4 118.29(10) . . ?
C4_4 C5_4 H5_4 120.9 . . ?
C6_4 C5_4 H5_4 120.9 . . ?
C5_4 C6_4 C1_4 120.52(10) . . ?
C5_4 C6_4 H6_4 119.7 . . ?
C1_4 C6_4 H6_4 119.7 . . ?
C5_3 C4_3 C9_3 118.18(11) . . ?
C5_3 C4_3 H4_3 120.9 . . ?
C9_3 C4_3 H4_3 120.9 . . ?
C4_3 C5_3 C6_3 121.25(12) . . ?
C4_3 C5_3 H5_3 119.4 . . ?
C6_3 C5_3 H5_3 119.4 . . ?
C7_3 C6_3 C5_3 121.22(12) . . ?
C7_3 C6_3 H6_3 119.4 . . ?
C5_3 C6_3 H6_3 119.4 . . ?
C4_3 C9_3 C8_3 120.16(11) . . ?
C4_3 C9_3 C3_3 133.04(11) . . ?
C8_3 C9_3 C3_3 106.69(10) . . ?
C4_3 C9_3 Pd_1 127.62(8) . . ?
C8_3 C9_3 Pd_1 74.46(6) . . ?
C3_3 C9_3 Pd_1 60.45(6) . . ?
C2_3 C3_3 C9_3 108.36(10) . . ?
C2_3 C3_3 Pd_1 72.76(6) . . ?
C9_3 C3_3 Pd_1 83.67(6) . . ?
C2_3 C3_3 H3_3 125.8 . . ?
C9_3 C3_3 H3_3 125.8 . . ?
Pd_1 C3_3 H3_3 110.3 . . ?
C7_3 C8_3 C9_3 120.97(10) . . ?
C7_3 C8_3 C1_3 131.79(10) . . ?
C9_3 C8_3 C1_3 107.17(9) . . ?
C7_3 C8_3 Pd_1 128.82(7) . . ?
C9_3 C8_3 Pd_1 72.70(6) . . ?
C1_3 C8_3 Pd_1 61.69(5) . . ?
C6_3 C7_3 C8_3 118.13(11) . . ?
C6_3 C7_3 H7_3 120.9 . . ?
C8_3 C7_3 H7_3 120.9 . . ?
C2_3 C1_3 C8_3 108.41(10) . . ?
C2_3 C1_3 Pd_1 71.19(6) . . ?
C8_3 C1_3 Pd_1 82.91(6) . . ?
C2_3 C1_3 H1_3 125.8 . . ?
C8_3 C1_3 H1_3 125.8 . . ?
Pd_1 C1_3 H1_3 112.4 . . ?
C1_3 C2_3 C3_3 107.26(10) . . ?
C1_3 C2_3 Pd_1 72.00(6) . . ?
C3_3 C2_3 Pd_1 69.75(6) . . ?
C1_3 C2_3 H2_3 126.4 . . ?
C3_3 C2_3 H2_3 126.4 . . ?
Pd_1 C2_3 H2_3 123.5 . . ?
 
loop_
 _geom_torsion_atom_site_label_1
 _geom_torsion_atom_site_label_2
 _geom_torsion_atom_site_label_3
 _geom_torsion_atom_site_label_4
 _geom_torsion
 _geom_torsion_site_symmetry_1
 _geom_torsion_site_symmetry_2
 _geom_torsion_site_symmetry_3
 _geom_torsion_site_symmetry_4
 _geom_torsion_publ_flag
N_2 C1_2 C2_2 C3_2 66.67(12) . . . . ?
C6_2 C1_2 C2_2 C3_2 -53.86(13) . . . . ?
C1_2 C2_2 C3_2 C4_2 54.99(13) . . . . ?
C2_2 C3_2 C4_2 C5_2 -55.61(14) . . . . ?
C3_2 C4_2 C5_2 C6_2 55.06(13) . . . . ?
N_2 C1_2 C6_2 C5_2 -67.31(12) . . . . ?
C2_2 C1_2 C6_2 C5_2 53.12(13) . . . . ?
C4_2 C5_2 C6_2 C1_2 -53.71(13) . . . . ?
C13_4 C18_4 C17_4 C16_4 -1.09(14) . . . . ?
C18_4 C17_4 C16_4 FC_4 -176.87(9) . . . . ?
C18_4 C17_4 C16_4 C15_4 3.08(15) . . . . ?
FC_4 C16_4 C15_4 C14_4 178.02(9) . . . . ?
C17_4 C16_4 C15_4 C14_4 -1.93(15) . . . . ?
C16_4 C15_4 C14_4 C13_4 -1.21(15) . . . . ?
C15_4 C14_4 C13_4 C18_4 3.08(14) . . . . ?
C15_4 C14_4 C13_4 P_4 -176.35(8) . . . . ?
C17_4 C18_4 C13_4 C14_4 -1.90(14) . . . . ?
C17_4 C18_4 C13_4 P_4 177.54(7) . . . . ?
C14_4 C13_4 P_4 C7_4 -117.26(8) . . . . ?
C18_4 C13_4 P_4 C7_4 63.30(8) . . . . ?
C14_4 C13_4 P_4 C1_4 132.70(8) . . . . ?
C18_4 C13_4 P_4 C1_4 -46.73(8) . . . . ?
C14_4 C13_4 P_4 Pd_1 8.17(9) . . . . ?
C18_4 C13_4 P_4 Pd_1 -171.26(7) . . . . ?
C13_4 P_4 C7_4 C12_4 25.07(9) . . . . ?
C1_4 P_4 C7_4 C12_4 132.79(9) . . . . ?
Pd_1 P_4 C7_4 C12_4 -98.65(8) . . . . ?
C13_4 P_4 C7_4 C8_4 -158.78(8) . . . . ?
C1_4 P_4 C7_4 C8_4 -51.06(9) . . . . ?
Pd_1 P_4 C7_4 C8_4 77.50(9) . . . . ?
C12_4 C7_4 C8_4 C9_4 -2.38(16) . . . . ?
P_4 C7_4 C8_4 C9_4 -178.57(8) . . . . ?
C7_4 C8_4 C9_4 C10_4 0.53(16) . . . . ?
C8_4 C9_4 C10_4 FB_4 -178.07(10) . . . . ?
C8_4 C9_4 C10_4 C11_4 1.80(17) . . . . ?
FB_4 C10_4 C11_4 C12_4 177.70(10) . . . . ?
C9_4 C10_4 C11_4 C12_4 -2.17(18) . . . . ?
C10_4 C11_4 C12_4 C7_4 0.22(17) . . . . ?
C8_4 C7_4 C12_4 C11_4 1.99(16) . . . . ?
P_4 C7_4 C12_4 C11_4 178.19(9) . . . . ?
C7_4 P_4 C1_4 C6_4 -23.85(10) . . . . ?
C13_4 P_4 C1_4 C6_4 84.93(9) . . . . ?
Pd_1 P_4 C1_4 C6_4 -152.36(8) . . . . ?
C7_4 P_4 C1_4 C2_4 163.11(8) . . . . ?
C13_4 P_4 C1_4 C2_4 -88.11(9) . . . . ?
Pd_1 P_4 C1_4 C2_4 34.60(9) . . . . ?
C6_4 C1_4 C2_4 C3_4 -1.83(16) . . . . ?
P_4 C1_4 C2_4 C3_4 171.44(9) . . . . ?
C1_4 C2_4 C3_4 C4_4 1.25(17) . . . . ?
C2_4 C3_4 C4_4 FA_4 -179.94(11) . . . . ?
C2_4 C3_4 C4_4 C5_4 0.37(19) . . . . ?
FA_4 C4_4 C5_4 C6_4 178.96(11) . . . . ?
C3_4 C4_4 C5_4 C6_4 -1.4(2) . . . . ?
C4_4 C5_4 C6_4 C1_4 0.74(18) . . . . ?
C2_4 C1_4 C6_4 C5_4 0.81(16) . . . . ?
P_4 C1_4 C6_4 C5_4 -172.17(9) . . . . ?
C9_3 C4_3 C5_3 C6_3 -1.94(19) . . . . ?
C4_3 C5_3 C6_3 C7_3 -0.6(2) . . . . ?
C5_3 C4_3 C9_3 C8_3 2.47(16) . . . . ?
C5_3 C4_3 C9_3 C3_3 178.12(11) . . . . ?
C5_3 C4_3 C9_3 Pd_1 95.72(13) . . . . ?
C4_3 C9_3 C3_3 C2_3 175.03(12) . . . . ?
C8_3 C9_3 C3_3 C2_3 -8.89(11) . . . . ?
Pd_1 C9_3 C3_3 C2_3 -69.45(7) . . . . ?
C4_3 C9_3 C3_3 Pd_1 -115.52(12) . . . . ?
C8_3 C9_3 C3_3 Pd_1 60.56(7) . . . . ?
C4_3 C9_3 C8_3 C7_3 -0.53(15) . . . . ?
C3_3 C9_3 C8_3 C7_3 -177.21(9) . . . . ?
Pd_1 C9_3 C8_3 C7_3 -125.36(10) . . . . ?
C4_3 C9_3 C8_3 C1_3 176.80(10) . . . . ?
C3_3 C9_3 C8_3 C1_3 0.12(11) . . . . ?
Pd_1 C9_3 C8_3 C1_3 51.97(7) . . . . ?
C4_3 C9_3 C8_3 Pd_1 124.84(10) . . . . ?
C3_3 C9_3 C8_3 Pd_1 -51.85(7) . . . . ?
C5_3 C6_3 C7_3 C8_3 2.55(18) . . . . ?
C9_3 C8_3 C7_3 C6_3 -1.98(16) . . . . ?
C1_3 C8_3 C7_3 C6_3 -178.56(11) . . . . ?
Pd_1 C8_3 C7_3 C6_3 -94.14(13) . . . . ?
C7_3 C8_3 C1_3 C2_3 -174.31(11) . . . . ?
C9_3 C8_3 C1_3 C2_3 8.76(11) . . . . ?
Pd_1 C8_3 C1_3 C2_3 67.42(7) . . . . ?
C7_3 C8_3 C1_3 Pd_1 118.26(11) . . . . ?
C9_3 C8_3 C1_3 Pd_1 -58.67(7) . . . . ?
C8_3 C1_3 C2_3 C3_3 -14.28(12) . . . . ?
Pd_1 C1_3 C2_3 C3_3 61.19(8) . . . . ?
C8_3 C1_3 C2_3 Pd_1 -75.47(7) . . . . ?
C9_3 C3_3 C2_3 C1_3 14.37(12) . . . . ?
Pd_1 C3_3 C2_3 C1_3 -62.65(8) . . . . ?
C9_3 C3_3 C2_3 Pd_1 77.02(7) . . . . ?
 
_refine_diff_density_max    0.885
_refine_diff_density_min   -1.236
_refine_diff_density_rms    0.093

_shelx_res_file
;
TITL X4ESxT-04Aug141011_a.res in P2(1)/c
    PFV01_XDS_correct-sx.res
    created by SHELXL-2018/3 at 22:00:52 on 03-Sep-2022

REM Old TITL X4ESxT-04Aug141011 in P2(1)/c
REM SHELXT solution in P2(1)/c: R1 0.090, Rweak 0.002, Alpha 0.092
REM <I/s>   0.387 for  361 systematic absences,  Orientation as input
REM Formula found by SHELXT:  C32 N3 O7 S2 Pd

CELL 0.62000  15.29500  10.69100  19.12000  90.0000  99.7360  90.0000
ZERR    4.00   0.00306   0.00214   0.00382   0.0000   0.0300   0.0000
LATT  1
SYMM -X, 1/2+Y, 1/2-Z
SFAC  C  N  O  Cl P PD F H
DISP    H     0.00000    0.00000         0.66
DISP    C     0.00201    0.00119         8.75
DISP    N     0.00416    0.00245        14.28
DISP    Pd   -1.37665    0.79039      2972.50
DISP    O     0.00771    0.00451        22.87
DISP    Cl    0.11982    0.12156       450.13
DISP    P     0.08091    0.07202       271.84
DISP    F     0.01289    0.00767        35.49
UNIT 136 4 16 4 4 4 12 120

L.S. 10
LIST 4
BOND $H
CONF
MERG 2
FMAP 2
rem PLAN   25
rem SHEL 180 0.7
ACTA
WPDB -2
TEMP -173.15
SIZE 0.1 0.05 0.02
REM hfix_DEN 43 c7 c6 c5 c1 c4 c3 c2
rem hfix_pp3 43 c15 c17 c18 c5 c2 c3
rem hfix_pp3 43 c6 c8 c9 c11 c12 c14
REM HFIX_AMC 23 C2 c3 c4 c5 c6
rem HFIX_AMC 13 C1

PLAN 20

REM Omit extracted on Sat Sep  3 21:59:32 2022
omit 2 0 0
omit 1 1 3
omit 3 0 4
omit 6 0 0
omit -1 0 10
omit 1 0 4
omit 1 4 7
omit 2 0 2
omit -1 1 3
omit 6 0 4
omit 2 2 0
omit -1 3 3
omit 6 0 6

REM Omit extracted on Sat Sep  3 21:59:58 2022
omit -5 4 1
omit 3 2 1
omit 10 5 2
omit 5 0 10
omit -1 0 4
omit 3 0 0

REM Omit extracted on Sat Sep  3 22:00:28 2022
omit 0 0 6
omit -7 5 2
omit 0 1 1

WGHT    0.041400    1.144700
FVAR       4.11505
RESI  1 PD
PD    6    0.248982    0.394394    0.445443    11.00000    0.01930    0.01531 =
         0.01645    0.00230    0.00593    0.00085

RESI  2 AMC
C1    1    0.447907    0.207125    0.324494    11.00000    0.02708    0.01972 =
         0.03197    0.00055    0.01477    0.00246
AFIX  13
H1    8    0.432368    0.116693    0.317056    11.00000   -1.20000
AFIX   0
C2    1    0.437229    0.272412    0.252270    11.00000    0.03127    0.02688 =
         0.02725   -0.00084    0.01138    0.00076
AFIX  23
H2A   8    0.471967    0.226793    0.221190    11.00000   -1.20000
H2B   8    0.374060    0.270114    0.229620    11.00000   -1.20000
AFIX   0
C3    1    0.468499    0.408183    0.259461    11.00000    0.03210    0.02520 =
         0.03255    0.00615    0.01198    0.00134
AFIX  23
H3A   8    0.464731    0.445532    0.211665    11.00000   -1.20000
H3B   8    0.429014    0.456401    0.285503    11.00000   -1.20000
AFIX   0
C4    1    0.563660    0.417170    0.298803    11.00000    0.02820    0.02613 =
         0.04280    0.00317    0.01437   -0.00164
AFIX  23
H4A   8    0.580722    0.506297    0.305166    11.00000   -1.20000
H4B   8    0.603972    0.377104    0.270066    11.00000   -1.20000
AFIX   0
C5    1    0.574211    0.353637    0.371315    11.00000    0.02435    0.02916 =
         0.03529   -0.00186    0.00839    0.00319
AFIX  23
H5A   8    0.539601    0.400274    0.402079    11.00000   -1.20000
H5B   8    0.637394    0.356030    0.393922    11.00000   -1.20000
AFIX   0
C6    1    0.542628    0.217696    0.365196    11.00000    0.02636    0.02642 =
         0.03526    0.00498    0.01231    0.00741
AFIX  23
H6A   8    0.582894    0.168207    0.340521    11.00000   -1.20000
H6B   8    0.545205    0.182232    0.413332    11.00000   -1.20000
AFIX   0
N     2    0.387567    0.264089    0.366131    11.00000    0.02397    0.02028 =
         0.02887    0.00247    0.01048    0.00106
C     1    0.338772    0.313362    0.396852    11.00000    0.02143    0.01827 =
         0.02355    0.00393    0.00688    0.00075

RESI  5 LCP
CL    4    0.206539    0.039292    0.240251    11.00000    0.02700    0.01520 =
         0.02932   -0.00006    0.00617   -0.00065
O1    3    0.209014    0.170491    0.226803    11.00000    0.08543    0.01584 =
         0.04229    0.00181   -0.00588    0.00461
O2    3    0.271699    0.009539    0.300437    11.00000    0.07230    0.04740 =
         0.03101    0.00741   -0.00596    0.02143
O3    3    0.121757    0.003105    0.253843    11.00000    0.06382    0.10548 =
         0.09453   -0.06235    0.05220   -0.05451
O4    3    0.224693   -0.028828    0.179087    11.00000    0.04661    0.02486 =
         0.03125   -0.00110    0.01175    0.00661

RESI  4 pp3
FA    7    0.574815    0.886969    0.447634    11.00000    0.02880    0.04031 =
         0.05236    0.00084   -0.00138   -0.01608
FB    7   -0.060125    0.903892    0.429448    11.00000    0.02289    0.02863 =
         0.03050    0.00071    0.00919    0.00834
FC    7    0.235597    0.546337    0.081035    11.00000    0.03889    0.02545 =
         0.01585   -0.00159    0.00476    0.00198
C18   1    0.246295    0.681152    0.255185    11.00000    0.02457    0.01390 =
         0.01891    0.00001    0.00636   -0.00029
AFIX  43
H18   8    0.254232    0.760381    0.277867    11.00000   -1.20000
AFIX   0
C17   1    0.243811    0.672304    0.182470    11.00000    0.02423    0.01607 =
         0.01873    0.00117    0.00644   -0.00031
AFIX  43
H17   8    0.248934    0.744838    0.154747    11.00000   -1.20000
AFIX   0
C16   1    0.233697    0.555335    0.151394    11.00000    0.02168    0.01857 =
         0.01620   -0.00084    0.00282    0.00127
C15   1    0.221881    0.447815    0.188507    11.00000    0.02775    0.01530 =
         0.01847   -0.00145    0.00058   -0.00014
AFIX  43
H15   8    0.213339    0.369231    0.165158    11.00000   -1.20000
AFIX   0
C14   1    0.222848    0.457911    0.261520    11.00000    0.02379    0.01422 =
         0.01853    0.00053    0.00163   -0.00099
AFIX  43
H14   8    0.213729    0.385623    0.288272    11.00000   -1.20000
AFIX   0
C13   1    0.237136    0.573600    0.295338    11.00000    0.01883    0.01386 =
         0.01710    0.00010    0.00472    0.00036
P     5    0.245007    0.586096    0.390920    11.00000    0.01760    0.01398 =
         0.01595    0.00054    0.00387    0.00059
C7    1    0.152106    0.684611    0.402242    11.00000    0.01909    0.01612 =
         0.01763   -0.00057    0.00433    0.00164
C8    1    0.152097    0.748873    0.466051    11.00000    0.02329    0.02244 =
         0.01931   -0.00368    0.00191    0.00472
AFIX  43
H8    8    0.201746    0.742124    0.503134    11.00000   -1.20000
AFIX   0
C9    1    0.080090    0.822501    0.475665    11.00000    0.02423    0.02212 =
         0.02248   -0.00408    0.00474    0.00365
AFIX  43
H9    8    0.080015    0.866820    0.518720    11.00000   -1.20000
AFIX   0
C10   1    0.008757    0.829394    0.420932    11.00000    0.02017    0.01996 =
         0.02401    0.00180    0.00744    0.00324
C11   1    0.004552    0.764214    0.358098    11.00000    0.02098    0.03427 =
         0.02285   -0.00223    0.00193    0.00684
AFIX  43
H11   8   -0.046431    0.768824    0.322109    11.00000   -1.20000
AFIX   0
C12   1    0.077487    0.691426    0.349138    11.00000    0.02171    0.02886 =
         0.01995   -0.00429    0.00215    0.00477
AFIX  43
H12   8    0.076364    0.645888    0.306329    11.00000   -1.20000
AFIX   0
C1    1    0.343632    0.682369    0.416069    11.00000    0.02025    0.01699 =
         0.01778    0.00023    0.00206   -0.00099
C2    1    0.425987    0.622396    0.430896    11.00000    0.02007    0.02174 =
         0.02439   -0.00077    0.00124    0.00003
AFIX  43
H2    8    0.428281    0.533733    0.433971    11.00000   -1.20000
AFIX   0
C3    1    0.504605    0.690646    0.441210    11.00000    0.02039    0.02983 =
         0.03029   -0.00114    0.00059   -0.00231
AFIX  43
H3    8    0.560566    0.649882    0.450352    11.00000   -1.20000
AFIX   0
C4    1    0.498738    0.819472    0.437742    11.00000    0.02578    0.03018 =
         0.02729    0.00053    0.00053   -0.01002
C5    1    0.418981    0.882753    0.425001    11.00000    0.03063    0.02073 =
         0.03167    0.00228    0.00039   -0.00662
AFIX  43
H5    8    0.417359    0.971572    0.423972    11.00000   -1.20000
AFIX   0
C6    1    0.340737    0.812887    0.413664    11.00000    0.02498    0.01746 =
         0.02704    0.00169    0.00128   -0.00164
AFIX  43
H6    8    0.285091    0.854458    0.404238    11.00000   -1.20000
AFIX   0

RESI  3 DEN
C4    1    0.015410    0.382143    0.401088    11.00000    0.02184    0.02960 =
         0.04263    0.01102    0.01215    0.00436
AFIX  43
H4    8   -0.010815    0.462796    0.400268    11.00000   -1.20000
AFIX   0
C5    1   -0.019100    0.290885    0.352100    11.00000    0.02356    0.03930 =
         0.03954    0.01282    0.00187   -0.00169
AFIX  43
H5    8   -0.070648    0.308937    0.318386    11.00000   -1.20000
AFIX   0
C6    1    0.020640    0.173393    0.351613    11.00000    0.03196    0.03464 =
         0.03019    0.00323    0.00097   -0.00653
AFIX  43
H6    8   -0.004696    0.112726    0.317871    11.00000   -1.20000
AFIX   0
C9    1    0.089700    0.351786    0.451495    11.00000    0.02441    0.02190 =
         0.02793    0.00378    0.01376    0.00076
C3    1    0.144164    0.423556    0.508760    11.00000    0.03428    0.02309 =
         0.02745   -0.00152    0.01811   -0.00067
AFIX  43
H3    8    0.138040    0.510108    0.518092    11.00000   -1.20000
AFIX   0
C8    1    0.130164    0.232422    0.450226    11.00000    0.02428    0.01966 =
         0.02149    0.00421    0.00846   -0.00065
C7    1    0.096562    0.143546    0.399567    11.00000    0.03004    0.02248 =
         0.02598    0.00123    0.00616   -0.00224
AFIX  43
H7    8    0.124740    0.064688    0.397820    11.00000   -1.20000
AFIX   0
C1    1    0.208744    0.231847    0.506626    11.00000    0.02881    0.02132 =
         0.02079    0.00606    0.00627   -0.00102
AFIX  43
H1    8    0.252895    0.168499    0.514138    11.00000   -1.20000
AFIX   0
C2    1    0.207323    0.341294    0.547586    11.00000    0.03909    0.02802 =
         0.01799    0.00194    0.01103   -0.00544
AFIX  43
H2    8    0.242153    0.357043    0.592758    11.00000   -1.20000

AFIX   0
HKLF 4


REM  X4ESxT-04Aug141011_a.res in P2(1)/c
REM wR2 = 0.0741, GooF = S = 1.051, Restrained GooF = 1.051 for all data
REM R1 = 0.0260 for 12785 Fo > 4sig(Fo) and 0.0273 for all 13566 data
REM 406 parameters refined using 0 restraints

END

WGHT      0.0411      1.1444

REM Highest difference peak  0.885,  deepest hole -1.236,  1-sigma level  0.093
Q1    1   0.1636 -0.0398  0.2870  11.00000  0.05    0.89
Q2    1   0.2218  0.5178  0.2774  11.00000  0.05    0.73
Q3    1   0.2890  0.0790  0.2975  11.00000  0.05    0.59
Q4    1   0.2403  0.6792  0.2204  11.00000  0.05    0.57
Q5    1   0.2707  0.4414  0.4689  11.00000  0.05    0.57
Q6    1   0.2323  0.5035  0.1692  11.00000  0.05    0.56
Q7    1   0.2357  0.6116  0.1670  11.00000  0.05    0.54
Q8    1   0.1551  0.1401  0.2188  11.00000  0.05    0.54
Q9    1   0.1586  0.7122  0.4350  11.00000  0.05    0.52
Q10   1   0.3380  0.7412  0.4136  11.00000  0.05    0.49
Q11   1   0.0089  0.2395  0.3543  11.00000  0.05    0.48
Q12   1   0.2191  0.4536  0.2217  11.00000  0.05    0.48
Q13   1   0.1176  0.1849  0.4283  11.00000  0.05    0.46
Q14   1   0.2643  0.1474  0.2278  11.00000  0.05    0.45
Q15   1   0.1165  0.7804  0.4718  11.00000  0.05    0.44
Q16   1   0.2610  0.3248  0.4528  11.00000  0.05    0.44
Q17   1   0.5007  0.7537  0.4430  11.00000  0.05    0.43
Q18   1   0.2445  0.6250  0.2804  11.00000  0.05    0.43
Q19   1   0.1124  0.2938  0.4501  11.00000  0.05    0.40
Q20   1   0.0089  0.8038  0.3882  11.00000  0.05    0.39
;
_shelx_res_checksum   62015

_shelx_hkl_file
;
   0   0   1    9.95   5.937   1
   0   0   1   18.82   6.837   1
   0   0  -1    7.82   5.927   1
   0   0   2 126391. 3990.05   1
   0   0   2 115277. 3640.53   1
   0   0  -2 117332. 3704.67   1
   0   0  -2 123812. 3911.50  -1
   0   0   3   -9.30  18.026   1
   0   0  -3   31.27  19.126   1
   0   0   4 1945.28  94.528   1
   0   0  -4 2038.22  94.188   1
   0   0   5   28.35  25.710   1
   0   0   5   25.50  25.317   1
   0   0  -5    1.98  22.856   1
   0   0  -5   15.67  23.511   1
   0   0  -6 828642.  26090.   1
   0   0   7   30.97  24.859   1
   0   0   7    7.69  31.130   1
   0   0  -7   34.73  29.336   1
   0   0  -7   35.97  28.315   1
   0   0   8 302134. 9575.85  -1
   0   0   8 292446. 9257.75   1
   0   0  -8 280141. 8868.95   1
   0   0  -8 277654. 8799.57   1
   0   0   9   21.31  36.170   1
   0   0   9   55.32  33.512   1
   0   0  -9   23.07  32.321   1
   0   0  -9   34.36  31.994   1
   0   0  10 381201.  12076.   1
   0   0  10 390496.  12352.   1
   0   0 -10 368372.  11660.   1
   0   0 -10 382772.  12121.   1
   0   0  11   13.88  34.546   1
   0   0 -11   41.21  38.028   1
   0   0  12 1102.24  92.682   1
   0   0  12  855.61  96.740   1
   0   0 -12  918.44  87.865   1
   0   0  13   43.50  45.687  -1
   0   0 -13   46.86  39.259   1
   0   0 -13  -13.47  33.774  -1
   0   0  14 3548.89 190.077   1
   0   0 -14 3579.00 206.571   1
   0   0  15  -21.67  54.261   1
   0   0  15    7.87  41.013   1
   0   0 -15   -6.10  49.352   1
   0   0 -15    3.06  50.177   1
   0   0  16 122712. 3962.56   1
   0   0  16 113889. 3741.32   1
   0   0 -16 116010. 3767.50   1
   0   0 -16 121246. 3948.16   1
   0   0  17   48.02  38.578   1
   0   0  17   37.64  61.631   1
   0   0 -17   15.67  46.053   1
   0   0 -17   52.96  58.895   1
   0   0  18  33368. 1217.96   1
   0   0 -18  29991. 1085.87   1
   0   0  19   -2.62  55.596   1
   0   0  19  -57.53  38.709   1
   0   0 -19    0.20  44.535   1
   0   0 -19    5.59  49.404   1
   0   0  20 131692. 4262.33   1
   0   0 -20 132609. 4309.46   1
   0   0  21   10.73  44.535   1
   0   0  21  -29.70  58.227   1
   0   0 -21   32.49  50.949  -1
   0   0 -21  -34.44  54.405   1
   0   0  22 2720.25 226.862   1
   0   0  22 2869.48 184.579   1
   0   0 -22 2492.47 187.721   1
   0   0 -22 2701.92 204.346   1
   0   0  23  -24.06  59.065   1
   0   0 -23   70.19  57.102   1
   0   0  24  13562. 545.752   1
   0   0  24  14033. 637.517   1
   0   0 -24  13017. 552.035   1
   0   0 -24  13248. 569.446  -1
   0   0  25   27.14  67.260   1
   0   0  25    9.01  47.388   1
   0   0 -25    3.00  49.064   1
   0   0 -25  -40.83  57.835   1
   0   0  26  13392. 542.348   1
   0   0 -26  14177. 601.518   1
   0   0 -26  12794. 553.737   1
   0   0 -27   13.86  51.355   1
   0   0 -27  -14.12  66.304   1
   0   0  28 5563.55 290.745   1
   0   0 -28 5567.48 320.460   1
   0   0  29  -27.33  41.746   1
   0   0 -29   -3.83  75.101   1
   0   0 -29   27.75  56.028   1
   0   0  30  11414. 493.389   1
   0   0 -30  11347. 533.054   1
   0   0 -30  11978. 542.086   1
   0   0  31   29.49  48.697   1
   0   0 -31    6.81  79.199   1
   0  -1   0   -4.18  12.999   1
   0  -1   0   13.37  12.744   1
   0   1   0   -5.28  15.080   1
   0   1   0   16.53  12.763   1
   0  -1   1 178557. 5627.69   1
   0  -1   1 184579. 5824.06   1
   0  -1  -1 177248. 5601.51   1
   0   1   1 215211. 6798.00   1
   0   1  -1 217306. 6849.06   1
   0  -1   2  24205. 777.719   1
   0  -1  -2  25278. 829.689   1
   0   1   2  23799. 787.144   1
   0   1   2  26090. 855.085   1
   0   1  -2  23747. 765.283   1
   0  -1   3  15198. 501.505   1
   0  -1  -3  15473. 529.650   1
   0  -1  -3  16625. 569.315   1
   0   1   3  15683. 535.933   1
   0   1   3  16992. 575.991   1
   0   1  -3  15748. 518.523   1
   0  -1   4 115604. 3665.40   1
   0  -1   4 113091. 3584.24   1
   0  -1  -4 120971. 3860.45   1
   0  -1  -4 120382. 3836.89   1
   0   1   4 106938. 3410.13   1
   0   1   4 112672. 3593.40   1
   0   1  -4 103574. 3287.08   1
   0   1  -4 110643. 3507.00   1
   0  -1   5 2839.37 123.904   1
   0  -1   5 2976.83 126.914   1
   0  -1  -5 2980.75 146.223   1
   0   1   5 2787.01 135.096   1
   0   1  -5 2991.23 129.402   1
   0   1  -5 3054.06 129.349   1
   0  -1   6  40647. 1320.85   1
   0  -1  -6  37989. 1255.53   1
   0  -1  -6  41157. 1361.43   1
   0   1   6  40869. 1344.42   1
   0   1   6  37165. 1241.52   1
   0   1  -6  36824. 1200.68   1
   0  -1   7  75965. 2444.03   1
   0  -1   7  74931. 2406.07   1
   0  -1  -7  76659. 2479.38   1
   0  -1  -7  73347. 2379.89   1
   0   1   7  79002. 2565.78   1
   0   1   7  73661. 2379.89   1
   0   1  -7  80141. 2572.32   1
   0   1  -7  79853. 2559.23   1
   0  -1   8 120330. 3839.50   1
   0  -1   8 120500. 3852.59   1
   0  -1  -8 121089. 3885.32   1
   0  -1  -8 115525. 3715.14   1
   0   1   8 117397. 3762.27   1
   0   1   8 123799. 3983.50   1
   0   1  -8 123105. 3924.59   1
   0   1  -8 123733. 3949.47   1
   0  -1   9 6182.74 252.912   1
   0  -1   9 6019.11 255.923  -1
   0  -1  -9 5774.31 258.803   1
   0  -1  -9 6204.99 277.261   1
   0   1   9 6266.52 265.610   1
   0   1   9 6554.52 292.839   1
   0   1  -9 6305.79 260.767   1
   0   1  -9 6153.94 252.520   1
   0  -1  10 2597.20 149.627   1
   0  -1  10 2487.23 136.143  -1
   0  -1 -10 2324.91 147.794   1
   0   1  10 2644.32 166.383   1
   0   1 -10 2536.98 138.107   1
   0   1 -10 2442.73 137.845   1
   0  -1  11 212462. 6775.75   1
   0  -1  11 205393. 6534.88   1
   0  -1 -11 205131. 6554.52   1
   0  -1 -11 209059. 6669.71   1
   0   1  11 209451. 6703.75   1
   0   1  11 214688. 6837.28   1
   0   1 -11 202120. 6438.01   1
   0   1 -11 207750. 6609.50   1
   0  -1 -12  16350. 624.558   1
   0  -1 -12  17332. 645.372   1
   0   1  12  17162. 661.212   1
   0   1  12  16167. 596.543   1
   0   1 -12  16795. 609.241   1
   0   1 -12  16390. 605.838   1
   0  -1  13  24885. 896.582   1
   0  -1  13  24388. 854.430   1
   0  -1 -13  26312. 933.236   1
   0   1  13  25200. 888.335  -1
   0   1 -13  25619. 906.793   1
   0   1 -13  25331. 886.764   1
   0  -1  14 114792. 3703.36   1
   0  -1 -14 117450. 3822.49   1
   0  -1 -14 113182. 3671.94   1
   0   1  14 116298. 3808.09   1
   0   1  14 116311. 3758.34   1
   0   1 -14 115552. 3734.78  -1
   0  -1  15  15290. 608.063   1
   0  -1  15  15316. 572.980   1
   0  -1 -15  15944. 613.954   1
   0  -1 -15  16062. 632.412   1
   0   1  15  15342. 584.238   1
   0   1  15  15617. 637.648   1
   0   1 -15  14753. 565.126   1
   0   1 -15  15722. 607.801   1
   0  -1  16  35306. 1256.32   1
   0  -1  16  32321. 1115.72   1
   0  -1 -16  32347. 1156.17   1
   0  -1 -16  34690. 1214.16   1
   0   1  16  32674. 1135.88   1
   0   1  16  34075. 1233.41   1
   0   1 -16  33028. 1151.59   1
   0   1 -16  33316. 1170.96   1
   0  -1  17 167561. 5427.41   1
   0  -1  17 174630. 5597.59   1
   0  -1 -17 170048. 5496.79   1
   0   1  17 173190. 5617.22   1
   0   1 -17 171096. 5512.50   1
   0   1 -17 170310. 5475.84   1
   0  -1  18 4008.37 234.193   1
   0  -1  18 3355.15 227.516   1
   0  -1 -18 3660.16 223.066   1
   0  -1 -18 3908.88 243.880   1
   0   1  18 3569.84 244.011   1
   0   1  18 3589.47 207.226   1
   0   1 -18 4162.84 239.298   1
   0  -1  19  62796. 2090.59   1
   0  -1  19  63935. 2184.84   1
   0  -1 -19  66422. 2228.04   1
   0  -1 -19  62338. 2124.62   1
   0   1  19  62796. 2093.20   1
   0   1  19  63424. 2187.46   1
   0   1 -19  63084. 2115.46   1
   0   1 -19  65231. 2196.62   1
   0  -1  20  704.54 116.848   1
   0  -1  20  339.83  68.870   1
   0  -1 -20  466.95  90.732   1
   0  -1 -20  595.50 100.576  -1
   0   1  20  672.73 122.005   1
   0   1  20  419.56  74.957   1
   0   1 -20  489.85  87.459   1
   0   1 -20  822.88 109.805   1
   0  -1  21  39835. 1442.60   1
   0  -1  21  39233. 1354.89  -1
   0  -1 -21  39534. 1388.92   1
   0  -1 -21  39887. 1417.72   1
   0   1  21  39050. 1430.81   1
   0   1  21  39940. 1378.45   1
   0   1 -21  40908. 1441.29   1
   0   1 -21  39573. 1385.00   1
   0  -1  22  12688. 580.966   1
   0  -1  22  12558. 514.988   1
   0  -1 -22  12498. 533.184   1
   0  -1 -22  12049. 532.399   1
   0   1  22  12317. 572.980   1
   0   1  22  12328. 504.254   1
   0   1 -22  12737. 541.432   1
   0   1 -22  11623. 512.108   1
   0  -1  23 7787.66 417.332   1
   0  -1  23 7986.64 367.718   1
   0  -1 -23 8015.44 384.212   1
   0  -1 -23 8228.82 403.586   1
   0   1  23 7826.93 358.554  -1
   0   1  23 7158.00 402.539   1
   0   1 -23 7254.87 363.267   1
   0   1 -23 8040.31 392.459   1
   0  -1  24  31653. 1123.44  -1
   0  -1  24  32007. 1212.98   1
   0  -1 -24  33407. 1200.29   1
   0   1  24  32792. 1157.09   1
   0   1 -24  32360. 1181.96   1
   0   1 -24  31483. 1142.03  -1
   0  -1  25 3065.84 200.157   1
   0  -1 -25 2735.96 205.131   1
   0  -1 -25 3293.62 224.375   1
   0   1  25 2968.97 192.695   1
   0   1  25 3705.98 278.439  -1
   0   1 -25 3205.91 225.815   1
   0  -1  26 3547.58 283.676   1
   0  -1  26 2978.14 197.670   1
   0  -1 -26 3072.39 220.971   1
   0  -1 -26 2916.61 213.771   1
   0   1  26 2824.97 184.972   1
   0   1 -26 2775.23 208.273   1
   0   1 -26 3097.26 223.327   1
   0  -1  27  30488. 1094.25   1
   0  -1 -27  27792. 1037.44   1
   0  -1 -27  27202. 1019.50   1
   0   1  27  29349. 1047.91   1
   0   1 -27  32125. 1178.82   1
   0   1 -27  29336. 1095.56   1
   0  -1  28 1023.69 117.293   1
   0  -1 -28  871.45 135.620   1
   0  -1 -28 1026.44 129.781   1
   0   1  28  978.66 110.525   1
   0   1 -28 1159.97 135.751   1
   0   1 -28  691.19 124.781  -1
   0  -1  29  108.12  58.764   1
   0  -1 -29   17.04  59.955   1
   0   1  29  106.28  53.489   1
   0   1 -29  108.42  77.157   1
   0   1 -29   42.32  56.931   1
   0  -1 -30 5661.73 330.148   1
   0   1  30 5275.55 280.927   1
   0   1 -30 4902.47 302.526   1
   0  -1  31 6170.96 322.424  -1
   0  -1 -31 6096.34 347.689   1
   0   1  31 6127.76 313.784   1
   0   1 -31 5932.71 361.173   1
   0  -2   0  30960. 1013.88   1
   0  -2   0  32766. 1074.35   1
   0   2   0  33159. 1084.70   1
   0   2   0  32557. 1066.11   1
   0  -2   1   79.97  31.195   1
   0  -2   1  112.87  30.881   1
   0  -2  -1  193.35  37.374   1
   0  -2  -1  158.14  35.999   1
   0   2   1  113.97  36.510   1
   0   2   1  139.15  34.821   1
   0   2  -1  121.08  31.300   1
   0   2  -1  125.91  29.245   1
   0  -2   2 224113. 7084.69   1
   0  -2   2 226207. 7143.60   1
   0  -2  -2 239953. 7595.23   1
   0  -2  -2 236156. 7480.03   1
   0   2   2 232491. 7368.76   1
   0   2   2 211284. 6697.21   1
   0   2  -2 231706. 7317.70   1
   0  -2   3 423353.  13353.   1
   0  -2   3 432779.  13641.   1
   0  -2  -3 414714.  13104.   1
   0   2   3 404503.  12788.   1
   0   2   3 441288.  13929.   1
   0   2  -3 431339.  13588.   1
   0  -2   4 204477. 6472.04   1
   0  -2   4 201073. 6354.23   1
   0  -2  -4 221233. 7021.85   1
   0   2   4 209713. 6674.95   1
   0   2   4 217568. 6902.73   1
   0   2  -4 200157. 6329.36   1
   0   2  -4 213771. 6762.66   1
   0  -2   5 488283.  15395.   1
   0  -2  -5 521534.  16468.   1
   0  -2  -5 530304.  16769.   1
   0   2   5 513941.  16232.   1
   0   2   5 507788.  16036.   1
   0   2  -5 550857.  17358.   1
   0  -2   6 106310. 3394.42   1
   0  -2  -6 100890. 3259.59   1
   0  -2  -6  96492. 3118.21   1
   0   2   6  95549. 3092.02   1
   0   2   6  97382. 3140.46   1
   0   2  -6  92119. 2941.48   1
   0  -2   7 256578. 8120.16   1
   0  -2   7 269014. 8510.27  -1
   0  -2  -7 276476. 8783.86  -1
   0  -2  -7 286032. 9083.64   1
   0   2   7 284985. 9061.39   1
   0   2   7 278047. 8823.14  -1
   0   2  -7 278439. 8807.43  -1
   0   2  -7 285901. 9037.82   1
   0  -2   8  50281. 1640.27   1
   0  -2   8  50072. 1633.72   1
   0  -2  -8  49077. 1638.96   1
   0  -2  -8  50988. 1697.86   1
   0   2   8  47703. 1585.28  -1
   0   2   8  51106. 1709.65   1
   0   2  -8  49444. 1614.08   1
   0   2  -8  48671. 1589.21   1
   0  -2   9 1560.41 102.186  -1
   0  -2   9 1350.96  91.700   1
   0  -2  -9 1378.45 113.994   1
   0   2   9 1242.57 111.101   1
   0   2  -9 1505.43 100.366   1
   0   2  -9 1547.32  98.547   1
   0  -2  10  15997. 577.038   1
   0  -2  10  15355. 553.606   1
   0  -2 -10  15512. 588.558   1
   0  -2 -10  15526. 596.543   1
   0   2  10  16782. 643.539   1
   0   2  10  15722. 584.762   1
   0   2 -10  16756. 594.711   1
   0   2 -10  15840. 568.922   1
   0  -2  11  90090. 2911.37   1
   0  -2  11  97840. 3162.71   1
   0  -2 -11  92316. 3014.79   1
   0  -2 -11  89514. 2934.94   1
   0   2  11  90182. 2937.55   1
   0   2  11  93926. 3089.41   1
   0   2 -11  93546. 3020.03   1
   0   2 -11  99751. 3215.08   1
   0  -2  12 2366.80 148.710   1
   0  -2 -12 2395.60 161.801   1
   0   2  12 3283.15 185.888   1
   0   2 -12 3431.07 179.997  -1
   0  -2  13 240738. 7658.06   1
   0  -2  13 247022. 7871.44   1
   0  -2 -13 239953. 7679.01   1
   0  -2 -13 235109. 7510.14   1
   0   2  13 238644. 7654.14   1
   0   2  13 240607. 7672.46   1
   0  -2  14  12445. 481.083   1
   0  -2 -14  11729. 483.963  -1
   0  -2 -14  13182. 541.170   1
   0   2  14  11767. 516.690   1
   0   2 -14  11800. 465.767   1
   0   2 -14  13510. 522.974   1
   0  -2  15  78243. 2590.65   1
   0  -2  15  77288. 2530.43   1
   0  -2 -15  76568. 2538.29   1
   0  -2 -15  77327. 2574.94   1
   0   2  15  76149. 2563.16   1
   0   2  15  72850. 2406.07   1
   0   2 -15  78060. 2559.23   1
   0   2 -15  75978. 2496.40   1
   0  -2  16  20867. 754.679   1
   0  -2  16  19793. 755.203   1
   0  -2 -16  20251. 768.294   1
   0  -2 -16  20893. 798.009   1
   0   2  16  19479. 777.719  -1
   0   2  16  21731. 796.962   1
   0   2 -16  20736. 761.486   1
   0   2 -16  21875. 800.235   1
   0  -2  17  266.26  61.134   1
   0  -2  17  123.09  66.069   1
   0  -2 -17  152.90  70.795   1
   0  -2 -17  251.08  71.436   1
   0   2  17  266.92  66.095   1
   0   2  17  201.47  80.586  -1
   0   2 -17  261.16  64.288   1
   0   2 -17  138.11  60.623   1
   0  -2  18 4189.03 255.923   1
   0  -2  18 4300.30 229.742   1
   0  -2 -18 4229.61 250.163  -1
   0  -2 -18 4137.97 256.185   1
   0   2  18 4623.64 292.054   1
   0   2  18 3924.59 221.364   1
   0   2 -18 4775.49 255.269   1
   0   2 -18 3911.50 225.029  -1
   0  -2  19 4876.29 289.566   1
   0  -2  19 4890.69 253.829   1
   0  -2 -19 4342.19 264.825   1
   0  -2 -19 5418.24 291.792   1
   0   2  19 5263.77 319.806   1
   0   2  19 4711.34 248.723   1
   0   2 -19 5414.32 282.759   1
   0  -2  20 2002.88 179.081   1
   0  -2  20 2010.73 149.889   1
   0  -2 -20 1881.13 160.885   1
   0  -2 -20 2051.31 173.583   1
   0   2  20 2107.60 197.146   1
   0   2  20 2124.62 155.125   1
   0   2 -20 2144.26 168.608   1
   0   2 -20 2120.69 166.383   1
   0  -2  21 7065.05 333.944   1
   0  -2  21 7058.51 382.772   1
   0  -2 -21 6995.67 351.093   1
   0  -2 -21 7034.95 365.493  -1
   0   2  21 7364.83 342.191  -1
   0   2  21 7286.29 398.874   1
   0   2 -21 6859.53 344.416  -1
   0   2 -21 7296.76 357.376   1
   0  -2  22 6952.47 381.594   1
   0  -2  22 7709.12 357.769   1
   0  -2 -22 7855.73 395.339   1
   0  -2 -22 6828.11 348.082   1
   0   2  22 7175.02 397.827   1
   0   2 -22 7711.73 375.311   1
   0   2 -22 6834.66 345.595   1
   0  -2  23  28040. 1071.08   1
   0  -2  23  26705. 968.843   1
   0  -2 -23  28433. 1060.48   1
   0  -2 -23  26784. 994.108  -1
   0   2  23  28459. 1019.77   1
   0   2  23  26378. 1036.26   1
   0   2 -23  26626. 987.432   1
   0   2 -23  28773. 1054.46   1
   0  -2  24  149.76  77.824   1
   0  -2  24   83.11  55.452   1
   0  -2 -24  178.82  73.818   1
   0  -2 -24  159.71  66.448   1
   0   2  24   99.48  50.491   1
   0   2  24  311.04 101.191   1
   0   2 -24   67.74  57.547   1
   0   2 -24  319.15  84.841   1
   0  -2  25  23144. 939.389   1
   0  -2  25  24061. 888.728   1
   0  -2 -25  22935. 872.627   1
   0  -2 -25  22752. 879.957   1
   0   2  25  22935. 841.209   1
   0   2 -25  23825. 911.768   1
   0   2 -25  24048. 912.029   1
   0  -2  26 1671.68 200.026   1
   0  -2  26 1279.35 125.880   1
   0  -2 -26 1245.19 141.249   1
   0  -2 -26 1140.33 139.809   1
   0   2  26 1315.62 123.380   1
   0   2 -26 1218.61 136.667   1
   0   2 -26  984.81 139.809   1
   0  -2  27  716.45 102.801   1
   0  -2 -27  530.57 111.310   1
   0   2  27  724.18  95.025   1
   0  -2  28 2128.55 167.430   1
   0  -2 -28 1869.35 170.441   1
   0  -2 -28 2195.31 197.146   1
   0   2  28 2150.80 161.016   1
   0   2 -28 2550.07 215.997   1
   0   2 -28 2067.02 180.128   1
   0  -2  29  11509. 504.516   1
   0  -2 -29  11483. 524.806   1
   0  -2 -29  12045. 533.315   1
   0   2  29  11585. 484.356   1
   0   2 -29  11939. 553.213   1
   0   2 -29  12388. 554.915   1
   0  -2  30   63.02  67.116   1
   0  -2 -30   32.77  76.031   1
   0   2  30    8.18  42.911   1
   0   2 -30   75.40  71.213   1
   0   2 -30   17.49  83.741   1
   0  -2  31  13366. 574.813   1
   0   2 -31  12936. 606.231   1
   0  -3   0   43.32  32.465   1
   0  -3   0   13.42  37.636   1
   0   3   0   69.45  34.664   1
   0   3   0   38.17  31.365   1
   0  -3   1  67522. 2176.98   1
   0  -3   1  71698. 2313.13   1
   0  -3  -1  67234. 2182.22   1
   0   3   1  70297. 2277.78   1
   0   3  -1  66880. 2162.58   1
   0   3  -1  67928. 2192.69   1
   0  -3   2  18733. 637.648   1
   0  -3   2  20094. 689.618   1
   0  -3  -2  21469. 747.087   1
   0  -3  -2  21181. 737.269   1
   0   3   2  21141. 733.603   1
   0   3   2  21089. 739.887   1
   0   3  -2  21325. 723.916   1
   0   3  -2  19296. 663.306   1
   0  -3   3  340.75  46.315   1
   0  -3   3  434.48  52.716  -1
   0  -3  -3  361.04  57.913   1
   0  -3  -3  348.34  61.526   1
   0   3   3  336.82  57.128   1
   0   3   3  339.70  60.675   1
   0   3  -3  464.33  51.041   1
   0   3  -3  378.19  49.077   1
   0  -3   4 148318. 4724.44   1
   0  -3  -4 140987. 4538.55   1
   0  -3  -4 145700. 4668.15   1
   0   3   4 139547. 4470.48   1
   0   3  -4 149627. 4757.16   1
   0  -3   5  58188. 1888.99   1
   0  -3  -5  65283. 2146.88   1
   0   3   5  66043. 2194.00   1
   0   3   5  61107. 2013.35   1
   0   3  -5  64275. 2074.88   1
   0  -3   6 188637. 5991.62   1
   0  -3   6 193873. 6146.09   1
   0  -3  -6 210106. 6726.00   1
   0  -3  -6 203953. 6512.63   1
   0   3   6 213902. 6820.26   1
   0   3   6 194397. 6214.16   1
   0   3  -6 196099. 6220.70   1
   0   3  -6 192564. 6108.12   1
   0  -3   7  67064. 2165.20   1
   0  -3   7  68569. 2221.49   1
   0  -3  -7  67273. 2224.11   1
   0  -3  -7  72143. 2383.82   1
   0   3   7  69485. 2297.42   1
   0   3   7  69643. 2289.56   1
   0   3  -7  70297. 2267.31   1
   0   3  -7  69616. 2248.98   1
   0  -3   8  56277. 1841.86   1
   0  -3   8  52808. 1722.74   1
   0  -3  -8  52219. 1758.08  -1
   0   3   8  53921. 1816.99   1
   0   3  -8  53947. 1758.08   1
   0   3  -8  52219. 1708.34   1
   0  -3  -9 4278.04 229.873   1
   0  -3  -9 4399.79 236.287   1
   0   3   9 4419.42 245.189   1
   0   3   9 4716.58 238.644   1
   0   3  -9 4330.41 194.266   1
   0   3  -9 4107.86 193.219   1
   0  -3  10  23027. 797.748   1
   0  -3  10  22660. 790.810   1
   0  -3 -10  22359. 826.678   1
   0  -3 -10  21731. 801.020   1
   0   3  10  22948. 827.594   1
   0   3  10  22843. 850.765   1
   0   3 -10  22320. 780.468   1
   0   3 -10  24296. 834.402   1
   0  -3  11  53279. 1759.39   1
   0  -3  11  50792. 1679.54   1
   0  -3 -11  50622. 1714.88   1
   0   3  11  54614. 1830.08   1
   0   3 -11  50530. 1676.92   1
   0   3 -11  54837. 1799.97   1
   0  -3  12  60767. 2001.57   1
   0  -3  12  59877. 1970.15   1
   0  -3 -12  58856. 1989.79   1
   0  -3 -12  61199. 2051.31   1
   0   3  12  61003. 2035.60   1
   0   3  12  61867. 2104.99   1
   0   3 -12  59916. 1967.53   1
   0   3 -12  59091. 1947.90  -1
   0  -3  13 8325.69 347.558   1
   0  -3  13 8465.76 358.947   1
   0  -3 -13 8112.31 378.321   1
   0  -3 -13 8015.44 369.943   1
   0   3  13 8010.20 390.627   1
   0   3  13 8232.75 363.922   1
   0   3 -13 8097.91 337.740   1
   0   3 -13 8298.20 350.045   1
   0  -3  14  25226. 902.342   1
   0  -3  14  26404. 928.655   1
   0  -3 -14  25985. 958.240   1
   0  -3 -14  25514. 938.342   1
   0   3  14  26378. 946.327   1
   0   3  14  26142. 982.196   1
   0   3 -14  27189. 953.920   1
   0   3 -14  27281. 958.763   1
   0  -3  15 9026.04 376.751   1
   0  -3  15 9149.09 397.041   1
   0  -3 -15 9355.93 423.092   1
   0  -3 -15 9372.95 430.291   1
   0   3  15 9386.04 444.037   1
   0   3  15 9522.18 409.870   1
   0   3 -15 9437.09 391.150  -1
   0   3 -15 8580.96 369.158   1
   0  -3  16 7567.74 335.253   1
   0  -3  16 7523.23 353.842   1
   0  -3 -16 6957.71 352.271   1
   0  -3 -16 7566.43 364.707   1
   0   3  16 7642.35 395.601  -1
   0   3  16 7486.58 346.118   1
   0   3 -16 7804.68 348.082   1
   0   3 -16 7698.64 341.798   1
   0  -3  17  134.57  70.637   1
   0  -3  17  199.37  60.754   1
   0  -3 -17  160.88  69.512   1
   0  -3 -17  149.50  65.728   1
   0   3  17  134.70  90.444   1
   0   3  17  196.62  63.516   1
   0   3 -17  114.41  57.835   1
   0   3 -17  154.34  54.798   1
   0  -3  18  13889. 575.206   1
   0  -3  18  13693. 541.824   1
   0  -3 -18  13300. 557.926   1
   0  -3 -18  14557. 611.860   1
   0   3  18  13405. 602.434   1
   0   3  18  13771. 550.857   1
   0   3 -18  14583. 573.897   1
   0   3 -18  14020. 562.769   1
   0  -3  19  49143. 1674.30   1
   0  -3  19  47716. 1662.52   1
   0  -3 -19  47415. 1661.21   1
   0  -3 -19  51342. 1784.26   1
   0   3  19  46092. 1573.50   1
   0   3  19  46184. 1654.67   1
   0   3 -19  49234. 1683.46   1
   0   3 -19  48161. 1646.81   1
   0  -3  20  522.32  85.836   1
   0  -3  20  404.90  96.230   1
   0  -3 -20  305.80  82.327   1
   0  -3 -20  506.35  94.253   1
   0   3  20  232.49  89.828   1
   0   3  20  543.40  85.076   1
   0   3 -20  446.13  89.200   1
   0   3 -20  552.30  87.983   1
   0  -3  21 5670.89 292.185   1
   0  -3 -21 5457.52 311.166   1
   0   3  21 5797.87 346.773   1
   0   3 -21 5462.75 296.897   1
   0  -3  22  14950. 651.132   1
   0  -3  22  15028. 599.292   1
   0  -3 -22  14871. 614.870   1
   0  -3 -22  14282. 611.467   1
   0   3  22  15185. 672.600  -1
   0   3  22  14635. 579.264   1
   0   3 -22  15041. 616.180   1
   0   3 -22  15277. 622.463   1
   0  -3  23    7.88  49.954   1
   0  -3  23   41.46  62.181   1
   0  -3 -23  -29.72  53.829   1
   0  -3 -23   18.10  50.006   1
   0   3  23   63.28  78.243   1
   0   3  23   91.06  50.046   1
   0   3 -23   16.06  62.142  -1
   0   3 -23   47.11  53.201   1
   0  -3  24  34900. 1301.22   1
   0  -3 -24  34559. 1254.74   1
   0  -3 -24  34010. 1221.23   1
   0   3  24  33146. 1170.83   1
   0   3 -24  34887. 1250.95   1
   0  -3  25 1347.03 168.216   1
   0  -3  25 1239.30 133.263   1
   0  -3 -25 1653.36 159.576   1
   0   3 -25 1183.53 147.794   1
   0   3 -25 1239.82 132.216   1
   0  -3  26 9197.53 484.880   1
   0  -3  26 9922.75 446.917   1
   0  -3 -26 9261.67 442.990   1
   0  -3 -26 8861.10 420.735   1
   0   3  26 9484.22 412.881   1
   0   3 -26  10127. 467.469   1
   0   3 -26 9765.67 462.495   1
   0  -3  27 2387.74 183.008   1
   0  -3 -27 2245.06 187.590  -1
   0  -3 -27 2279.09 190.993   1
   0   3  27 2522.58 174.106   1
   0   3 -27 2585.41 198.193   1
   0   3 -27 2619.45 214.818   1
   0  -3  28   -0.35  46.681   1
   0  -3 -28   20.67  63.791   1
   0   3 -28   94.15  80.573   1
   0   3 -28   22.12  55.125   1
   0  -3  29 6473.35 339.049   1
   0  -3 -29 6486.44 338.657   1
   0   3  29 7235.23 341.275   1
   0   3 -29 7398.87 386.176   1
   0   3 -29 6300.56 375.965   1
   0  -3  30  16337. 670.113   1
   0  -3 -30  16128. 672.600   1
   0   3  30  17018. 654.797   1
   0   3 -30  16075. 717.240   1
   0   3 -30  15591. 668.673   1
   0  -4   0 287996. 9134.69   1
   0  -4   0 271501. 8616.30   1
   0   4   0 268098. 8508.96   1
   0   4   0 278178. 8825.75   1
   0  -4   1  40503. 1350.96   1
   0  -4   1  42453. 1408.56   1
   0  -4  -1  40529. 1361.43   1
   0  -4  -1  39063. 1313.00  -1
   0   4   1  41196. 1377.14   1
   0   4   1  41039. 1375.83   1
   0   4  -1  38892. 1302.39   1
   0   4  -1  40346. 1347.03   1
   0  -4   2 564864.  17830.   1
   0  -4  -2 575729.  18196.   1
   0   4   2 557010.  17607.   1
   0   4  -2 525461.  16599.   1
   0   4  -2 568268.  17934.   1
   0  -4   3   45.20  31.156   1
   0  -4   3   80.65  36.824   1
   0  -4  -3   78.33  42.283   1
   0  -4  -3  164.42  53.803   1
   0   4   3  125.02  46.590   1
   0   4   3  198.85  49.967   1
   0   4  -3   86.36  41.550  -1
   0   4  -3  106.98  39.403   1
   0  -4   4  34520. 1159.31   1
   0  -4   4  31562. 1055.37   1
   0  -4  -4  32884. 1139.15   1
   0  -4  -4  34756. 1193.61   1
   0   4   4  36104. 1235.11   1
   0   4   4  34075. 1185.76   1
   0   4  -4  32936. 1106.30   1
   0   4  -4  34481. 1152.24   1
   0  -4   5  52324. 1720.12   1
   0  -4   5  54562. 1779.03   1
   0  -4  -5  47545. 1602.30   1
   0  -4  -5  52127. 1752.85   1
   0   4   5  53541. 1818.30   1
   0   4  -5  56225. 1840.55   1
   0   4  -5  49876. 1637.65   1
   0  -4   6 280927. 8896.44  -1
   0  -4  -6 268359. 8573.10   1
   0   4   6 269799. 8625.47   1
   0   4  -6 282628. 8951.42   1
   0   4  -6 281581. 8926.55  -1
   0  -4   7 199895. 6348.99   1
   0  -4   7 187066. 5962.82   1
   0  -4  -7 205131. 6568.92   1
   0   4   7 208011. 6680.19   1
   0   4   7 195444. 6257.36   1
   0   4  -7 206833. 6583.32   1
   0   4  -7 203299. 6460.26   1
   0  -4   8 369682.  11708.   1
   0  -4   8 348213.  11017.   1
   0  -4  -8 361827.  11503.   1
   0  -4  -8 365100.  11625.   1
   0   4   8 353580.  11233.  -1
   0   4   8 356853.  11357.   1
   0   4  -8 367587.  11642.   1
   0   4  -8 349653.  11062.   1
   0  -4   9 9900.50 379.892   1
   0  -4   9 9319.27 374.132   1
   0  -4  -9 9799.70 428.590   1
   0  -4  -9  10331. 444.953   1
   0   4   9 9810.18 418.248   1
   0   4   9 9759.12 437.099   1
   0   4  -9 9272.15 372.954   1
   0   4  -9 9890.03 377.536   1
   0  -4  10  34533. 1161.67   1
   0  -4  10  35711. 1212.46   1
   0  -4 -10  34363. 1212.46   1
   0  -4 -10  35122. 1241.92   1
   0   4  10  33695. 1181.83   1
   0   4  10  34861. 1251.08   1
   0  -4  11  50006. 1655.97   1
   0  -4 -11  47716. 1640.27   1
   0  -4 -11  50792. 1743.68   1
   0   4  11  49326. 1675.61   1
   0   4  11  49849. 1729.28   1
   0   4 -11  48462. 1603.61   1
   0  -4  12  55570. 1839.24   1
   0  -4  12  60597. 2004.19   1
   0  -4 -12  58974. 2002.88   1
   0  -4 -12  56486. 1921.72   1
   0   4  12  58241. 2000.26   1
   0   4  12  59537. 2000.26   1
   0   4 -12  58646. 1930.88   1
   0   4 -12  56355. 1871.97   1
   0  -4  13  60780. 2015.97   1
   0  -4  13  61107. 2019.90   1
   0  -4 -13  59262. 2015.97   1
   0  -4 -13  56643. 1932.19   1
   0   4  13  60754. 2084.04   1
   0   4  13  58463. 1966.22   1
   0   4 -13  58371. 1940.04   1
   0   4 -13  58843. 1938.73   1
   0  -4  14 1904.70 136.536   1
   0  -4 -14 1894.23 160.361   1
   0   4  14 1313.00 145.830   1
   0   4 -14 1610.16 128.132   1
   0  -4  15  36863. 1269.27   1
   0  -4  15  36759. 1275.69   1
   0  -4 -15  35345. 1268.62   1
   0  -4 -15  37165. 1322.16   1
   0   4  15  35554. 1245.84   1
   0   4  15  35633. 1303.05   1
   0   4 -15  39822. 1366.67   1
   0   4 -15  35620. 1218.48   1
   0  -4  16  19846. 736.352   1
   0  -4  16  21783. 806.387   1
   0  -4 -16  19374. 766.330   1
   0  -4 -16  21429. 827.071   1
   0   4  16  21744. 865.034   1
   0   4  16  19702. 745.385   1
   0   4 -16  22189. 816.467   1
   0   4 -16  19505. 715.538   1
   0  -4  17 7041.49 328.184   1
   0  -4  17 6678.88 328.577  -1
   0  -4 -17 7548.10 378.714   1
   0  -4 -17 6774.44 345.071   1
   0   4  17 7201.20 342.060   1
   0   4  17 6843.82 377.929   1
   0   4 -17 6533.57 318.497   1
   0   4 -17 7392.32 333.028   1
   0  -4  18 135358. 4386.70   1
   0  -4  18 133656. 4348.73   1
   0  -4 -18 134180. 4391.93   1
   0  -4 -18 130056. 4250.55   1
   0   4 -18 136536. 4414.19   1
   0   4 -18 135882. 4412.88   1
   0  -4  19  -30.59  43.880   1
   0  -4  19  -35.78  63.346   1
   0  -4 -19  134.97  63.686   1
   0  -4 -19  -10.46  60.662   1
   0   4  19   34.87  66.671   1
   0   4  19    5.95  43.291   1
   0   4 -19   20.33  56.840  -1
   0   4 -19   61.47  47.349   1
   0  -4  20  24179. 893.048   1
   0  -4  20  23877. 915.433   1
   0  -4 -20  24100. 929.440   1
   0   4  20  23707. 950.909   1
   0   4 -20  25841. 958.894   1
   0   4 -20  22935. 850.503   1
   0  -4  21  530.83  88.899   1
   0  -4 -21  384.08  93.991   1
   0  -4 -21  545.36  98.730   1
   0   4  21  587.77  88.362   1
   0   4  21  510.14 113.693   1
   0   4 -21  570.49  95.654   1
   0   4 -21  505.04 101.623   1
   0  -4  22   47.83  53.004   1
   0  -4  22    7.44  63.150   1
   0  -4 -22   12.68  46.747   1
   0  -4 -22   41.82  67.692   1
   0   4  22   36.03  71.881   1
   0   4  22   26.57  47.271   1
   0   4 -22  -10.27  48.514   1
   0   4 -22  106.34  66.396   1
   0  -4  23  24872. 915.695   1
   0  -4  23  26430. 1013.22   1
   0  -4 -23  25985. 971.592   1
   0  -4 -23  26404. 992.276   1
   0   4  23  30842. 1213.25   1
   0   4  23  27608. 994.501   1
   0   4 -23  27333. 1020.16   1
   0   4 -23  27530. 1011.26   1
   0  -4  24  10178. 500.589   1
   0  -4 -24  10298. 471.527   1
   0  -4 -24 9960.72 463.018   1
   0   4  24 9704.14 419.295   1
   0   4 -24  10291. 460.138   1
   0  -4  25 6884.40 390.234   1
   0  -4  25 6475.97 333.813   1
   0  -4 -25 6745.64 356.984   1
   0  -4 -25 6430.15 344.155   1
   0   4  25 6905.35 326.744   1
   0   4 -25 7258.80 388.532   1
   0   4 -25 6640.92 345.464   1
   0  -4  26  10926. 487.236   1
   0  -4  26  11556. 566.042   1
   0  -4 -26  11457. 508.967   1
   0  -4 -26  10924. 502.290   1
   0   4  26  11003. 463.018   1
   0   4 -26  10403. 471.527   1
   0   4 -26  10278. 497.185  -1
   0  -4  27   49.46  59.366   1
   0  -4 -27  -12.35  69.394   1
   0  -4 -27   26.57  51.420   1
   0   4  27    7.78  42.754   1
   0   4 -27  107.74  89.082   1
   0   4 -27    8.89  52.598   1
   0  -4  28 8434.34 415.630   1
   0  -4 -28  10297. 488.414   1
   0  -4 -28 9261.67 437.230   1
   0   4  28  10422. 441.680   1
   0   4 -28  10346. 481.607   1
   0   4 -28 9731.63 493.127   1
   0  -4  29 2076.19 181.699   1
   0  -4 -29 2005.50 177.641   1
   0   4  29 2124.62 158.790   1
   0   4 -29 2055.24 215.211   1
   0   4 -29 2063.10 187.328   1
   0  -4  30 3982.19 261.290   1
   0   4 -30 4461.31 326.089   1
   0   4 -30 4916.87 296.897   1
   0  -5   0   45.42  38.225   1
   0  -5   0   38.03  49.719   1
   0   5   0   46.85  37.256   1
   0   5   0   41.22  40.922   1
   0  -5   1 263647. 8391.14   1
   0  -5   1 273203. 8681.76   1
   0  -5  -1 275036. 8749.83  -1
   0  -5  -1 262076. 8345.33   1
   0   5   1 272810. 8686.99   1
   0   5   1 290352. 9232.88   1
   0   5  -1 277130. 8806.12   1
   0   5  -1 301086. 9568.00   1
   0  -5   2 8215.73 338.918   1
   0  -5   2 8131.95 344.155   1
   0  -5  -2 7308.54 329.362   1
   0  -5  -2 7790.28 344.286   1
   0   5   2 8834.92 376.358   1
   0   5  -2 8243.22 342.977   1
   0   5  -2 8715.79 364.445   1
   0  -5   3  24663. 857.834   1
   0  -5   3  27739. 965.832   1
   0  -5  -3  27019. 964.523   1
   0   5   3  28734. 1011.78   1
   0   5   3  26718. 950.909   1
   0   5  -3  29637. 1020.42   1
   0  -5   4  14806. 544.573   1
   0  -5   4  14073. 532.006   1
   0  -5  -4  15172. 590.129   1
   0   5   4  14190. 561.591   1
   0   5  -4  15368. 574.551   1
   0   5  -4  14701. 544.442   1
   0  -5   5  962.30  87.394   1
   0  -5   5 1245.84 102.016   1
   0  -5  -5 1165.99 115.002   1
   0   5   5 1197.41 119.361   1
   0   5  -5  970.02  93.782   1
   0   5  -5 1216.52  96.806   1
   0  -5  -6  835.19 103.430   1
   0  -5  -6 1112.58 113.104   1
   0   5   6 1099.36 123.249   1
   0   5   6 1207.22 113.431   1
   0   5  -6  962.82  91.439   1
   0   5  -6 1047.26  86.320   1
   0  -5   7  62508. 2063.10   1
   0  -5   7  58411. 1916.48   1
   0  -5  -7  60819. 2056.55   1
   0  -5  -7  57455. 1945.28   1
   0   5   7  59157. 1984.55   1
   0   5  -7  61225. 2004.19   1
   0   5  -7  57390. 1904.70   1
   0  -5   8   -8.55  33.342   1
   0  -5   8   10.42  29.637   1
   0  -5  -8   -4.25  44.757   1
   0   5   8   12.29  43.003   1
   0   5  -8   30.59  41.864   1
   0   5  -8   50.60  29.127   1
   0  -5   9  37727. 1285.64   1
   0  -5   9  41733. 1392.85   1
   0  -5  -9  41419. 1445.21   1
   0   5   9  41694. 1439.98  -1
   0   5  -9  40071. 1361.43   1
   0   5  -9  41170. 1373.22   1
   0  -5  10  36680. 1237.86   1
   0  -5 -10  36445. 1300.17   1
   0  -5 -10  36680. 1301.48   1
   0   5  10  36719. 1287.47   1
   0   5 -10  37047. 1247.02   1
   0  -5  11  28237. 995.417   1
   0  -5  11  28250. 977.745   1
   0  -5 -11  27294. 1009.42   1
   0  -5 -11  27111. 1006.41   1
   0   5  11  27700. 1047.52   1
   0   5  11  28656. 1035.21   1
   0   5 -11  27346. 968.320   1
   0   5 -11  28381. 975.912   1
   0  -5  12  11240. 444.037   1
   0  -5  12  11360. 460.138   1
   0  -5 -12  10682. 472.444   1
   0  -5 -12  11168. 494.829   1
   0   5  12  11647. 495.876   1
   0   5  12  11515. 521.796  -1
   0   5 -12  11398. 440.371   1
   0   5 -12  11172. 457.520   1
   0  -5  13  57062. 1895.53   1
   0  -5 -13  57023. 1954.44   1
   0   5  13  54326. 1894.23   1
   0   5 -13  54601. 1840.55   1
   0   5 -13  55387. 1834.01   1
   0  -5  14 5083.12 254.091   1
   0  -5 -14 5519.04 310.250   1
   0  -5 -14 4605.31 274.381   1
   0   5  14 5144.65 308.810   1
   0   5  14 4526.77 255.007   1
   0   5 -14 4313.39 217.829   1
   0   5 -14 5174.76 268.098   1
   0  -5  15  21914. 807.304   1
   0  -5  15  23341. 846.183   1
   0  -5 -15  22883. 878.910   1
   0  -5 -15  22464. 866.997   1
   0   5  15  24388. 904.175   1
   0   5  15  22974. 910.851   1
   0   5 -15  22359. 827.333   1
   0   5 -15  23053. 823.144   1
   0  -5  16  19662. 744.468   1
   0  -5  16  19531. 735.174   1
   0  -5 -16  19623. 771.043   1
   0  -5 -16  21272. 832.045   1
   0   5  16  20487. 775.624  -1
   0   5  16  19099. 787.668   1
   0   5 -16  21207. 768.817   1
   0  -5  17  51106. 1738.45   1
   0  -5  17  50347. 1716.19   1
   0  -5 -17  46760. 1646.81   1
   0  -5 -17  50949. 1773.79   1
   0   5  17  47061. 1618.01   1
   0   5  17  48972. 1746.30   1
   0   5 -17  49771. 1705.72   1
   0   5 -17  48423. 1631.10   1
   0  -5  18  144.39  69.891   1
   0  -5  18  163.90  64.668   1
   0  -5 -18   73.28  57.835   1
   0  -5 -18  127.41  66.854   1
   0   5  18   71.45  57.769   1
   0   5  18  136.80  74.421  -1
   0   5 -18   -2.08  40.398   1
   0   5 -18   24.55  63.189   1
   0  -5  19  74630. 2504.25   1
   0  -5  19  73465. 2454.51   1
   0  -5 -19  75717. 2559.23   1
   0   5 -19  74813. 2475.45   1
   0   5 -19  79016. 2639.09   1
   0  -5  20 2514.72 199.764  -1
   0  -5  20 2090.59 165.467   1
   0  -5 -20 1883.75 171.750   1
   0  -5 -20 2551.38 198.979   1
   0   5  20 2012.04 159.576   1
   0   5  20 2513.42 220.055   1
   0   5 -20 2047.39 158.267   1
   0   5 -20 2322.29 186.673   1
   0  -5  21 6820.26 366.409   1
   0  -5  21 8252.38 389.318   1
   0  -5 -21 6808.48 356.329   1
   0  -5 -21 7535.01 384.867   1
   0   5  21 7491.81 351.224   1
   0   5  21 7029.71 407.252   1
   0   5 -21 6715.53 351.355   1
   0   5 -21 7609.63 358.293   1
   0  -5  22  14596. 592.354   1
   0  -5  22  13549. 588.296   1
   0  -5 -22  14491. 610.681   1
   0  -5 -22  14439. 609.765   1
   0   5  22  15735. 620.369   1
   0   5 -22  14688. 591.307   1
   0   5 -22  14282. 604.529   1
   0  -5  23  230.53  71.960   1
   0  -5  23  319.68  99.856   1
   0  -5 -23  257.36  84.579   1
   0  -5 -23  290.74  78.623   1
   0   5  23  211.55  64.131   1
   0   5 -23  170.31  68.648   1
   0   5 -23  369.68  99.777   1
   0  -5  24   60.24  70.179   1
   0  -5 -24  101.07  68.726   1
   0  -5 -24   95.75  64.079   1
   0   5  24   90.55  49.169   1
   0   5 -24   55.01  55.282   1
   0  -5  25  10440. 513.025   1
   0  -5  25  10525. 479.120   1
   0  -5 -25  10232. 479.382   1
   0  -5 -25  10099. 462.626   1
   0   5  25 9626.91 417.070   1
   0   5 -25  10367. 465.506   1
   0   5 -25  11276. 532.137   1
   0  -5  26  411.31  90.143   1
   0  -5  26  367.33 109.661   1
   0  -5 -26  265.22  77.824   1
   0  -5 -26  586.86 105.616   1
   0   5  26  398.87  75.560   1
   0   5 -26  549.68 127.582   1
   0   5 -26  279.09  80.469   1
   0  -5 -27  12532. 550.464   1
   0  -5 -27  11427. 510.538   1
   0   5  27  12276. 502.814   1
   0   5 -27  11847. 522.057   1
   0   5 -27  12363. 588.296   1
   0  -5  28 1067.15 141.772   1
   0  -5 -28 1004.19 129.624   1
   0   5  28 1330.02 122.032   1
   0   5 -28 1015.84 172.536   1
   0   5 -28  820.92 118.654   1
   0  -5  29 7507.52 383.819   1
   0   5 -29 7968.31 450.844   1
   0   5 -29 7443.38 387.092  -1
   0   5 -30  -14.50  95.340   1
   0   5 -30  176.46  70.978   1
   0  -6   0  77065. 2543.52   1
   0   6   0  63058. 2097.13   1
   0  -6   1  97578. 3179.73   1
   0  -6  -1  95261. 3124.75   1
   0  -6  -1 101924. 3334.20   1
   0   6   1 113195. 3675.87   1
   0   6   1 110315. 3590.78   1
   0  -6   2 113928. 3700.74   1
   0  -6   2 112672. 3651.00   1
   0  -6  -2 118903. 3877.47   1
   0  -6  -2 114531. 3732.16   1
   0   6   2 121010. 3936.38   1
   0   6   2 118131. 3836.89   1
   0   6  -2 113614. 3682.42   1
   0   6  -2 105459. 3442.86   1
   0  -6   3 147401. 4741.45   1
   0  -6  -3 150674. 4873.67   1
   0  -6  -3 135489. 4405.02   1
   0   6   3 145961. 4716.58   1
   0   6   3 142558. 4619.71   1
   0   6  -3 144652. 4649.82   1
   0   6  -3 137845. 4456.08   1
   0  -6   4  442.60  75.023   1
   0  -6  -4  361.43  76.424   1
   0   6   4  400.31  77.458   1
   0   6  -4  395.73  63.150   1
   0   6  -4  503.47  78.178   1
   0  -6   5 268621. 8544.30   1
   0  -6   5 254483. 8114.93  -1
   0  -6  -5 283021. 9048.30   1
   0   6   5 267181. 8532.52   1
   0   6  -5 254745. 8130.64   1
   0   6  -5 265087. 8434.34   1
   0  -6  -6  750.62 102.736  -1
   0  -6  -6  690.27  98.691   1
   0   6   6  877.21 110.918   1
   0   6   6  724.31  94.855   1
   0   6  -6  814.77  82.576   1
   0  -6   7  11542. 448.488  -1
   0  -6  -7  11990. 516.167   1
   0  -6  -7  12262. 520.486   1
   0   6   7  12331. 510.276   1
   0   6   7  12144. 530.828   1
   0  -6   8  10279. 407.514   1
   0  -6   8 9640.00 408.954   1
   0  -6  -8  10134. 457.127   1
   0   6   8  10063. 440.110   1
   0   6  -8  10198. 430.030   1
   0   6  -8  10228. 405.026   1
   0  -6   9 4410.26 217.175   1
   0  -6   9 4960.07 251.865   1
   0  -6  -9 4448.22 267.967   1
   0   6   9 5529.51 290.875   1
   0   6  -9 5322.68 245.974   1
   0  -6  10  27805. 990.443   1
   0  -6  10  27648. 962.560   1
   0  -6 -10  28001. 1038.35   1
   0   6  10  25226. 932.451   1
   0   6 -10  25488. 891.084  -1
   0  -6  11 113483. 3691.58   1
   0  -6  11 121901. 3931.14   1
   0   6 -11 122882. 3993.97   1
   0   6 -11 119021. 3834.27   1
   0  -6  12  57377. 1930.88   1
   0  -6 -12  56342. 1945.28   1
   0   6  12  54379. 1906.01   1
   0   6  12  53332. 1823.54   1
   0   6 -12  55649. 1883.75   1
   0  -6  13  58529. 1968.84   1
   0  -6  13  58110. 1933.50   1
   0  -6 -13  57429. 1980.62   1
   0  -6 -13  58633. 2013.35   1
   0   6  13  54431. 1909.93   1
   0   6  13  57298. 1951.82   1
   0   6 -13  57180. 1892.92   1
   0   6 -13  60558. 2039.53   1
   0  -6  14 1030.63 104.778   1
   0  -6  14  918.84 107.959   1
   0  -6 -14  959.68 129.231   1
   0   6  14 1039.93 116.180   1
   0   6 -14 1327.40 111.166   1
   0   6 -14  959.68 116.874   1
   0  -6  15  33839. 1201.07   1
   0  -6  15  30802. 1086.01   1
   0  -6 -15  34101. 1243.49   1
   0  -6 -15  30868. 1139.68   1
   0   6  15  32059. 1206.31   1
   0   6  15  34991. 1242.96   1
   0   6 -15  33538. 1156.96   1
   0  -6  16  26784. 966.356   1
   0  -6  16  27281. 995.417   1
   0  -6 -16  26653. 1012.44   1
   0  -6 -16  25828. 978.923   1
   0   6  16  25920. 960.465   1
   0   6  16  25605. 1009.16   1
   0   6 -16  25658. 913.469   1
   0   6 -16  26823. 993.192   1
   0  -6  17 2331.45 172.666   1
   0  -6  17 2622.07 184.186   1
   0  -6 -17 2230.66 191.779   1
   0  -6 -17 2538.29 198.979   1
   0   6  17 2433.56 178.688   1
   0   6  17 2068.33 194.135   1
   0   6 -17 2129.86 175.415   1
   0   6 -17 2381.20 157.481   1
   0  -6  18  47545. 1641.57   1
   0  -6 -18  47218. 1666.45   1
   0  -6 -18  44508. 1580.05   1
   0   6  18  44967. 1627.17   1
   0   6  18  44338. 1534.23   1
   0   6 -18  44967. 1531.61   1
   0  -6  19    0.14  50.452   1
   0  -6  19  -12.52  57.206   1
   0  -6 -19   31.05  56.918   1
   0  -6 -19    7.22  61.893   1
   0   6  19   83.54  51.905   1
   0   6  19  -16.76  61.696   1
   0   6 -19   62.00  48.999   1
   0   6 -19   47.48  67.483   1
   0  -6  20  23943. 920.146   1
   0  -6  20  24545. 924.727   1
   0  -6 -20  23629. 909.673   1
   0  -6 -20  22071. 862.939   1
   0   6 -20  25069. 958.371   1
   0  -6  21  14334. 606.231   1
   0  -6  21  14740. 607.801   1
   0  -6 -21  15094. 638.434   1
   0  -6 -21  14518. 616.180   1
   0   6  21  14936. 598.769   1
   0   6 -21  14570. 624.688   1
   0   6 -21  15080. 596.543   1
   0  -6  22  962.30 118.929   1
   0  -6  22  949.34 133.787   1
   0  -6 -22 1029.58 129.978   1
   0   6  22  855.35 104.163   1
   0   6 -22  841.21 137.452  -1
   0   6 -22  904.83 108.168   1
   0  -6  23 7472.17 380.416   1
   0  -6  23 7711.73 407.383   1
   0  -6 -23 8341.40 411.179   1
   0  -6 -23 8522.05 415.630   1
   0   6  23 8107.07 372.561   1
   0   6 -23 7912.02 375.049   1
   0   6 -23 8346.63 435.921  -1
   0  -6  24 1381.07 147.663   1
   0  -6  24 1214.42 160.623   1
   0  -6 -24 1065.45 136.929   1
   0  -6 -24  948.68 124.362   1
   0   6  24 1193.61 118.693   1
   0   6 -24 1339.18 169.525   1
   0   6 -24 1029.71 117.227   1
   0  -6  25  12015. 564.995   1
   0  -6  25  11999. 537.635   1
   0  -6 -25  12665. 549.417   1
   0  -6 -25  11563. 518.916   1
   0   6  25  12657. 516.297   1
   0   6 -25  11271. 550.464   1
   0  -6  26 1286.55 143.474   1
   0  -6  26  961.12 152.899   1
   0  -6 -26 1211.94 138.107   1
   0  -6 -26 1373.22 149.234   1
   0   6  26 1443.90 128.525   1
   0   6 -26 1298.60 182.877   1
   0   6 -26 1311.69 138.892   1
   0  -6  27 1527.69 157.219   1
   0  -6 -27 1752.85 163.896   1
   0   6  27 1649.43 139.285   1
   0   6 -27 1521.14 152.376   1
   0   6 -27 1314.31 196.230   1
   0  -6  28  916.09 133.132   1
   0   6 -28  895.54 175.415   1
   0   6 -28  893.57 125.029   1
   0   6 -29 1759.39 168.739   1
   0   6 -29 1483.18 209.713   1
   0  -7   0   -5.52  48.920   1
   0  -7   0   14.40  45.870   1
   0   7   0   35.37  42.846   1
   0   7   0   14.64  43.095   1
   0  -7   1 1012.30 116.376   1
   0  -7  -1 1142.16 122.725   1
   0  -7  -1  849.85 106.611   1
   0   7   1  452.68  77.432   1
   0   7   1  623.12  88.873   1
   0   7  -1  660.03  87.930   1
   0   7  -1  380.02  73.661   1
   0  -7   2  21207. 790.417   1
   0  -7   2  23249. 863.070  -1
   0  -7  -2  22307. 844.089   1
   0   7   2  22451. 836.889   1
   0   7  -2  20827. 796.700   1
   0   7  -2  21456. 796.308   1
   0  -7   3 4045.03 231.575   1
   0  -7   3 3586.85 210.499  -1
   0  -7  -3 4064.66 255.792   1
   0  -7  -3 4187.72 249.771   1
   0   7   3 4048.96 242.571   1
   0   7   3 4826.54 262.338   1
   0   7  -3 4293.75 232.753   1
   0  -7   4 123746. 4012.30   1
   0  -7   4 133525. 4333.02   1
   0  -7  -4 124021. 4073.83   1
   0  -7  -4 118248. 3874.85   1
   0   7   4 124912. 4069.90   1
   0   7   4 121600. 3983.50   1
   0   7  -4 126168. 4086.92  -1
   0   7  -4 127844. 4164.15   1
   0  -7   5  221.49  59.798   1
   0  -7   5  300.17  62.744  -1
   0  -7  -5  337.87  94.214   1
   0  -7  -5  263.78  75.167   1
   0   7   5  219.53  67.692   1
   0   7   5  188.77  62.979   1
   0  -7   6 180914. 5796.56   1
   0  -7   6 166514. 5365.88   1
   0  -7  -6 180914. 5842.38   1
   0  -7  -6 187983. 6078.01   1
   0   7   6 188375. 6072.78   1
   0   7   6 174761. 5660.42   1
   0   7  -6 183008. 5893.44   1
   0   7  -6 188113. 6029.58   1
   0  -7   7  534.89  83.885   1
   0  -7   7  689.75  83.532   1
   0  -7  -7  689.09 108.522   1
   0  -7  -7  508.57  90.601   1
   0   7   7  474.28  90.025   1
   0   7   7  525.85  88.480   1
   0   7  -7  642.36 100.785   1
   0   7  -7  615.26  80.233   1
   0  -7   8  695.38  93.180   1
   0  -7   8  817.12  90.640   1
   0  -7  -8  719.47 104.032  -1
   0  -7  -8  775.10 114.727   1
   0   7   8  676.53  97.892   1
   0   7   8  719.86 112.397   1
   0   7  -8  681.37 102.998   1
   0   7  -8  803.38  87.799   1
   0  -7   9  33434. 1179.87   1
   0  -7   9  30920. 1074.22   1
   0   7  -9  31876. 1145.44   1
   0   7  -9  32164. 1109.70   1
   0  -7  10 1485.80 132.347   1
   0  -7 -10 1611.47 160.361   1
   0  -7  11  950.12 108.509   1
   0  -7 -11  753.50 119.649   1
   0   7 -11  631.36  99.201   1
   0   7 -11  898.68  95.117   1
   0  -7  12 141380. 4586.98   1
   0  -7  12 138761. 4473.09   1
   0  -7 -12 135882. 4457.39   1
   0   7  12 133132. 4344.81   1
   0   7 -12 138761. 4516.29   1
   0   7 -12 132085. 4255.79   1
   0  -7  13 5293.88 285.116   1
   0  -7  13 5280.79 264.432   1
   0  -7 -13 5098.83 303.443   1
   0   7  13 5292.57 289.566   1
   0   7 -13 5200.94 290.614   1
   0   7 -13 4950.91 243.225   1
   0  -7  14  30082. 1059.43   1
   0  -7  14  32570. 1168.08   1
   0  -7 -14  32504. 1206.83   1
   0  -7 -14  32046. 1179.60   1
   0   7  14  31797. 1148.97   1
   0   7  14  33290. 1254.74   1
   0   7 -14  31666. 1097.79   1
   0   7 -14  34599. 1246.63   1
   0  -7  15 4791.20 271.109   1
   0  -7  15 4699.56 250.294   1
   0  -7 -15 4634.11 277.785   1
   0  -7 -15 4823.93 297.028   1
   0   7  15 5012.43 280.403   1
   0   7  15 5013.74 313.130   1
   0   7 -15 4643.27 235.633   1
   0   7 -15 5287.34 304.359   1
   0  -7  16  43972. 1511.98   1
   0  -7  16  41079. 1443.90   1
   0   7  16  44705. 1614.08   1
   0   7 -16  42519. 1505.43   1
   0   7 -16  44338. 1502.81   1
   0  -7  17   69.75  55.426   1
   0  -7 -17  104.29  61.225   1
   0  -7 -17   38.92  62.835   1
   0   7  17   15.39  56.159   1
   0   7  17   66.72  65.755   1
   0   7 -17   48.78  44.770   1
   0  -7  18   29.64  54.431   1
   0  -7  18  -11.36  45.543   1
   0  -7 -18    6.37  56.879   1
   0   7  18   52.64  47.689   1
   0   7 -18  -23.69  69.459   1
   0   7 -18  -13.16  39.861   1
   0  -7  19 5991.62 317.450   1
   0  -7  19 5749.44 315.224   1
   0  -7 -19 5990.31 336.824   1
   0  -7 -19 5604.13 319.806   1
   0   7  19 5670.89 297.814   1
   0   7  19 6892.26 413.012   1
   0   7 -19 5787.40 284.068   1
   0   7 -19 5206.17 318.759  -1
   0  -7  20   82.79  66.226   1
   0  -7  20   69.69  55.308   1
   0  -7 -20   43.55  67.653   1
   0  -7 -20  -36.06  52.022   1
   0   7  20   24.41  47.820   1
   0   7  20  -72.37  90.444   1
   0   7 -20   72.33  85.260   1
   0   7 -20   52.94  46.681   1
   0  -7 -21    1.39  46.354   1
   0   7 -21   40.28  45.608   1
   0   7 -21  108.30  83.676   1
   0  -7  22  41262. 1481.87   1
   0  -7  22  42231. 1502.81   1
   0  -7 -22  40202. 1439.98   1
   0  -7 -22  41851. 1489.72   1
   0   7  22  40791. 1413.80   1
   0  -7  23 8982.84 442.466   1
   0  -7  23 9058.77 455.033   1
   0  -7 -23 9395.20 449.666   1
   0  -7 -23 8858.48 431.862   1
   0   7  23 9818.03 427.673   1
   0   7 -23  10033. 439.979   1
   0  -7  24  21482. 850.110   1
   0  -7  24  21731. 875.506   1
   0  -7 -24  22110. 855.216   1
   0  -7 -24  21901. 854.561   1
   0   7  24  21377. 798.140   1
   0   7 -24  21141. 807.566   1
   0   7 -24  24270. 987.039   1
   0  -7  25  464.07  99.542  -1
   0  -7 -25  528.34  98.102   1
   0  -7 -25  359.60  97.984   1
   0   7  25  375.44  75.573   1
   0   7 -25  432.39 138.107   1
   0  -7  26  24859. 965.047   1
   0  -7  26  22464. 923.157   1
   0  -7 -26  22843. 879.303   1
   0   7  26  25658. 930.095   1
   0   7 -26  24755. 938.080   1
   0  -7  27  170.83  77.091   1
   0   7 -27  201.07 125.488   1
   0   7 -27   42.13  58.345   1
   0  -8   0 2254.22 179.997   1
   0  -8   0 1794.74 157.088   1
   0  -8   1  60584. 2061.79   1
   0  -8   1  61592. 2089.28   1
   0  -8  -1  64040. 2183.53   1
   0  -8  -1  66907. 2266.00   1
   0   8   1  66763. 2242.44   1
   0   8   1  62521. 2115.46   1
   0   8  -1  67522. 2268.62   1
   0   8  -1  66357. 2220.18   1
   0  -8   2  76424. 2555.31   1
   0  -8   2  76986. 2569.71   1
   0  -8  -2  77746. 2611.60   1
   0  -8  -2  81909. 2749.05   1
   0   8   2  76384. 2551.38   1
   0   8   2  80940. 2704.54   1
   0   8  -2  77144. 2567.09   1
   0   8  -2  76973. 2554.00   1
   0  -8   3 8634.63 393.245   1
   0  -8   3 9023.42 412.881   1
   0  -8  -3 7659.37 383.689   1
   0  -8  -3 8798.26 430.815   1
   0   8   3 7946.06 387.223   1
   0   8  -3 8575.72 414.714   1
   0   8  -3 7881.91 367.063   1
   0  -8   4 4391.93 252.258   1
   0  -8  -4 3581.62 248.723   1
   0  -8  -4 4559.49 279.356   1
   0   8   4 4393.24 265.218  -1
   0   8   4 5363.26 292.054   1
   0  -8   5 228826. 7342.58  -1
   0  -8  -5 232360. 7506.21   1
   0  -8  -5 247283. 7959.15   1
   0   8   5 239691. 7705.19   1
   0   8   5 240869. 7730.06   1
   0   8  -5 239429. 7701.26   1
   0  -8   6   71.02  57.822   1
   0  -8   6   92.22  53.266   1
   0  -8  -6   39.22  63.961   1
   0  -8  -6   61.34  75.311   1
   0   8   6   24.32  52.324  -1
   0   8   6   64.33  61.094   1
   0   8  -6   21.56  43.173   1
   0   8  -6   65.24  66.448   1
   0  -8   7 8035.08 361.696   1
   0  -8   7 6942.00 339.835   1
   0   8   7 8027.22 405.681   1
   0   8  -7 6775.75 315.486   1
   0   8  -7 7812.53 385.259   1
   0  -8   8  38958. 1343.11   1
   0  -8   8  40267. 1408.56   1
   0  -8  -8  41367. 1462.23   1
   0  -8  -8  40948. 1470.09   1
   0   8   8  41930. 1504.12   1
   0   8   8  43356. 1521.14   1
   0   8  -8  41432. 1420.34  -1
   0   8  -8  39809. 1419.03   1
   0  -8   9 9346.76 401.885   1
   0  -8   9 9528.73 428.721   1
   0  -8  -9 9912.28 474.538   1
   0  -8  -9  10154. 466.422   1
   0   8   9  10145. 460.007   1
   0   8   9  10069. 483.702   1
   0   8  -9 9933.23 415.761   1
   0   8  -9 9420.07 438.146   1
   0  -8  10  47074. 1595.76   1
   0  -8  10  49313. 1701.79   1
   0  -8 -10  47545. 1683.46   1
   0   8  10  51198. 1771.17   1
   0   8 -10  49980. 1683.46   1
   0   8 -10  45215. 1586.59   1
   0  -8  11 117816. 3864.38   1
   0  -8  11 121154. 3928.52   1
   0  -8 -11 122162. 4030.63   1
   0   8  11 121181. 3970.41   1
   0   8 -11 120971. 3979.57   1
   0   8 -11 123393. 3991.36   1
   0  -8  12  45700. 1556.48   1
   0  -8  12  44194. 1546.01   1
   0  -8 -12  43618. 1561.72   1
   0   8  12  46459. 1618.01   1
   0   8 -12  44116. 1560.41   1
   0   8 -12  46537. 1572.19   1
   0  -8  13  38971. 1347.03   1
   0  -8  13  40110. 1417.72   1
   0  -8 -13  37976. 1385.00   1
   0   8  13  35751. 1281.32   1
   0   8 -13  37073. 1275.56   1
   0   8 -13  41406. 1479.25   1
   0  -8  14 2654.80 196.753   1
   0  -8  14 2817.12 184.317   1
   0  -8 -14 2554.00 213.640   1
   0   8  14 2355.02 182.223   1
   0   8 -14 2383.82 155.387   1
   0   8 -14 3072.39 227.778   1
   0  -8  15  15264. 630.187   1
   0  -8  15  14269. 570.886   1
   0  -8 -15  13915. 616.310   1
   0  -8 -15  12782. 569.315   1
   0   8  15  14177. 642.885   1
   0   8  15  13680. 575.337   1
   0   8 -15  13837. 539.468   1
   0   8 -15  14570. 627.699   1
   0  -8  16  17777. 690.404   1
   0  -8 -16  17725. 739.232   1
   0  -8 -16  17267. 709.254   1
   0   8  16  17398. 751.014   1
   0   8  16  17528. 698.520   1
   0   8 -16  19911. 837.151   1
   0   8 -16  16887. 640.659   1
   0  -8  17   -9.82  48.750   1
   0  -8  17   -9.48  55.217   1
   0  -8 -17   11.95  50.268   1
   0  -8 -17   29.19  65.336   1
   0   8  17  -16.23  47.833   1
   0   8  17    0.75  68.936   1
   0   8 -17  -10.13  38.552   1
   0   8 -17    0.29  72.418   1
   0  -8  18  20474. 784.264   1
   0  -8  18  21351. 834.402   1
   0  -8 -18  21665. 866.867   1
   0  -8 -18  20539. 818.431   1
   0   8  18  21508. 824.322   1
   0   8 -18  20618. 846.052   1
   0   8 -18  20278. 753.239   1
   0  -8  19 4462.62 271.501   1
   0  -8 -19 4448.22 273.596   1
   0  -8 -19 3852.59 261.945   1
   0   8  19 4484.88 252.651   1
   0   8 -19 4792.51 253.698   1
   0   8 -19 3887.94 283.676   1
   0  -8  20 1536.85 156.172   1
   0  -8  20 1953.13 174.106   1
   0  -8 -20 1945.28 180.390   1
   0   8  20 2284.33 170.572   1
   0   8 -20 1752.85 191.255   1
   0   8 -20 2228.04 161.147   1
   0  -8  21 9925.37 472.705   1
   0  -8  21  10643. 495.876   1
   0  -8 -21  10266. 488.676   1
   0   8  21  11248. 482.131   1
   0   8 -21  11130. 470.087   1
   0  -8  22 1597.07 165.074   1
   0  -8  22 1111.27 145.307   1
   0  -8 -22 1470.09 150.805  -1
   0  -8 -22 1511.98 161.539   1
   0   8  22 1705.72 145.700   1
   0   8 -22 1555.18 136.536   1
   0  -8  23  14073. 615.787   1
   0  -8  23  13942. 617.489   1
   0  -8 -23  14976. 658.724   1
   0  -8 -23  13562. 585.155   1
   0   8  23  14361. 577.693   1
   0   8 -23  14112. 575.467   1
   0   8 -23  15015. 693.022   1
   0  -8  24   55.45  79.369   1
   0  -8  24  -47.58  59.759   1
   0  -8 -24   63.58  64.760   1
   0  -8 -24    8.21  49.103   1
   0   8  24   -6.08  44.260   1
   0   8 -24   24.15  48.383   1
   0   8 -24  -28.98  76.515   1
   0  -8  25  12134. 560.544   1
   0  -8  25  11539. 554.784   1
   0  -8 -25  11758. 521.272   1
   0   8  25  12763. 520.617   1
   0   8 -25  11639. 613.692  -1
   0   8 -25  12269. 526.639   1
   0  -8  26 6524.41 368.896   1
   0   8 -27  912.03 194.004   1
   0   8 -27 1136.14 140.725   1
   0  -9   0  -45.88  55.779   1
   0  -9   0   30.82  54.117  -1
   0   9   0   22.18  48.161   1
   0   9   0    0.93  40.424   1
   0  -9   1  72300. 2442.73   1
   0  -9   1  65205. 2221.49   1
   0  -9  -1  70585. 2400.84   1
   0  -9  -1  69485. 2366.80   1
   0   9   1  64341. 2178.29   1
   0   9   1  68857. 2330.15   1
   0   9  -1  71253. 2391.67   1
   0   9  -1  69093. 2332.76   1
   0  -9   2  24035. 912.160   1
   0  -9   2  23498. 900.510   1
   0  -9  -2  22398. 881.921   1
   0  -9  -2  22595. 885.324   1
   0   9   2  23707. 897.237   1
   0   9   2  26051. 978.399   1
   0   9  -2  24702. 921.324   1
   0   9  -2  21953. 838.460   1
   0  -9   3 9418.76 440.633   1
   0  -9   3 9193.60 436.051   1
   0  -9  -3  10581. 500.327   1
   0   9   3  10314. 472.705   1
   0   9  -3  10318. 455.949   1
   0   9  -3  10504. 462.233   1
   0  -9   4 2547.45 190.993   1
   0  -9  -4 2379.89 204.084   1
   0   9   4 3258.28 232.098   1
   0   9  -4 3064.53 201.990   1
   0  -9   5  18824. 749.443   1
   0  -9   5  19112. 740.018   1
   0  -9  -5  20395. 818.431   1
   0  -9  -5  20605. 843.042   1
   0   9   5  17633. 706.244   1
   0   9  -5  19976. 805.602   1
   0   9  -5  20487. 777.588   1
   0  -9   6  36785. 1320.85   1
   0  -9   6  35109. 1243.88   1
   0  -9  -6  37976. 1407.25   1
   0  -9  -6  34756. 1277.65   1
   0   9   6  37727. 1370.60   1
   0   9  -6  39036. 1417.72   1
   0   9  -6  34193. 1209.97  -1
   0  -9   7  16730. 657.284   1
   0  -9   7  18026. 723.654   1
   0  -9  -7  17502. 730.069   1
   0  -9  -7  15355. 688.833   1
   0   9   7  16966. 711.087   1
   0   9   7  16468. 663.699   1
   0   9  -7  15709. 617.227   1
   0   9  -7  15840. 672.339   1
   0  -9   8  16835. 687.393   1
   0  -9   8  18235. 699.305   1
   0  -9  -8  17843. 738.316   1
   0   9   8  16534. 706.244   1
   0   9   8  17070. 690.404   1
   0   9  -8  18615. 759.130   1
   0   9  -8  17267. 662.521   1
   0  -9   9  97526. 3238.64   1
   0  -9   9 100432. 3288.39   1
   0  -9  -9  98442. 3288.39   1
   0   9   9 101309. 3393.11   1
   0   9   9  96020. 3179.73   1
   0   9  -9 100641. 3291.00   1
   0   9  -9 103351. 3445.47   1
   0  -9  10  512.37  83.218   1
   0  -9  10  643.54 103.220   1
   0  -9 -10  547.85  97.015   1
   0  -9 -10  507.40 106.113   1
   0   9  10  488.02  88.624   1
   0   9  10  685.30 116.821   1
   0   9 -10  655.58 122.045   1
   0   9 -10  542.09  80.442   1
   0  -9  11 4791.20 256.054   1
   0  -9  11 5173.45 296.635   1
   0  -9 -11 5852.85 324.257   1
   0  -9 -11 4744.07 300.170   1
   0   9  11 5682.68 315.224   1
   0   9  11 5536.06 333.551   1
   0   9 -11 5371.12 270.192   1
   0  -9  12  26273. 991.097   1
   0  -9  12  26404. 956.931   1
   0  -9 -12  26116. 1019.24   1
   0  -9 -12  24951. 955.622   1
   0   9  12  26731.  999.61   1
   0   9  12  25802. 1016.49   1
   0   9 -12  29140. 1106.95   1
   0   9 -12  25278. 905.353   1
   0  -9  13 5673.51 315.355   1
   0  -9  13 5744.20 293.625   1
   0  -9 -13 6112.05 355.020   1
   0   9  13 5759.91 312.344   1
   0   9 -13 6034.82 290.221   1
   0  -9  14 1823.54 151.721   1
   0  -9 -14 1762.01 178.034   1
   0   9  14 1111.92 125.618   1
   0   9 -14 1266.00 116.259   1
   0  -9  15  11581. 491.818   1
   0  -9  15  11191. 509.228   1
   0  -9 -15  11136. 526.770   1
   0   9  15  11001. 488.938   1
   0   9 -15  11580. 549.810   1
   0   9 -15  11115. 456.735   1
   0  -9  16 2684.90 195.313   1
   0  -9  16 2571.01 204.084   1
   0  -9 -16 2534.36 214.295   1
   0  -9 -16 2186.15 189.553   1
   0   9  16 2679.67 191.910   1
   0   9 -16 3059.30 248.462   1
   0   9 -16 2489.85 166.906   1
   0  -9  17 6220.70 339.966   1
   0  -9 -17 6253.43 355.805   1
   0  -9 -17 5674.82 326.744   1
   0   9  17 5745.51 304.228   1
   0   9 -17 6363.39 380.940   1
   0  -9  18  486.32  98.743   1
   0  -9  18  429.90  97.198   1
   0  -9 -18  688.96 112.214   1
   0   9  18  458.17 168.477   1
   0   9 -18  438.93 124.951   1
   0   9 -18  628.48  87.380   1
   0  -9  19  21076. 837.412   1
   0  -9  19  19662. 772.613   1
   0  -9 -19  20539. 829.165   1
   0  -9 -19  21168. 833.223   1
   0   9  19  20225. 776.802   1
   0   9 -19  20186. 854.038   1
   0   9 -19  19832. 744.076   1
   0  -9  20 3251.73 237.989   1
   0  -9  20 3279.22 229.218   1
   0  -9 -20 3679.80 242.440   1
   0  -9 -20 3259.59 237.465   1
   0   9  20 3056.68 202.775   1
   0   9 -20 3306.71 202.120   1
   0   9 -20 3141.77 266.919   1
   0  -9  21  552.30 111.245   1
   0  -9  21  447.96 107.370   1
   0  -9 -21  657.42 107.121  -1
   0  -9 -21  472.44 109.242   1
   0   9  21  667.10  94.175   1
   0   9 -21  583.98  89.305  -1
   0   9 -21  355.28 129.284   1
   0  -9  22  687.00 127.634   1
   0  -9 -22  868.44 115.669   1
   0  -9 -22  622.99 118.916   1
   0   9  22  737.27  99.869   1
   0   9 -22  753.11 162.325   1
   0   9 -22  670.38  98.416   1
   0  -9  23  909.54 139.809   1
   0  -9  23  929.05 147.009   1
   0  -9 -23 1013.09 135.096   1
   0   9  23  696.56  98.691   1
   0   9 -23  715.28 103.639   1
   0   9 -23  897.24 183.008   1
   0  -9  24  729.81 131.562   1
   0  -9  24  731.12 129.912   1
   0   9  24  669.20  96.780  -1
   0   9 -24  701.66 104.202   1
   0   9 -24  981.28 201.728   1
   0  -9  25  13084. 600.078   1
   0  -9  25  12528. 585.678   1
   0   9 -25  13719. 572.195   1
   0   9 -25  12575. 659.510   1
   0   9 -26  832.44 119.427   1
   0 -10   0  52258. 1830.08  -1
   0 -10   0  53148. 1860.19   1
   0  10   0  56657. 1954.44   1
   0  10   0  58018. 1988.48   1
   0 -10   1  21626. 851.027   1
   0 -10  -1  23943. 936.378   1
   0 -10  -1  22778. 897.891   1
   0  10   1  25802. 994.239   1
   0  10   1  23223. 926.691   1
   0  10  -1  24008. 919.884   1
   0 -10   2  79775. 2686.21   1
   0 -10  -2  86634. 2933.63   1
   0 -10  -2  83218. 2818.43   1
   0  10   2  73701. 2485.93   1
   0  10   2  81333. 2747.74   1
   0  10  -2  80573. 2701.92   1
   0 -10   3  14413. 607.671   1
   0 -10  -3  13313. 608.325   1
   0 -10  -3  15591. 669.721   1
   0  10   3  18707. 743.290   1
   0  10  -3  17528. 697.866   1
   0 -10   4 7028.40 375.834   1
   0 -10   4 6820.26 352.664   1
   0 -10  -4 6787.53 373.740   1
   0  10   4 5749.44 315.486   1
   0  10  -4 6291.39 325.173   1
   0 -10   5  355.02  89.606   1
   0 -10   5  209.06  73.544   1
   0 -10  -5  262.73  85.666  -1
   0 -10  -5  453.33 117.306   1
   0  10   5  214.82  77.039   1
   0  10   5  191.39  64.851   1
   0  10  -5  233.28  66.632   1
   0 -10   6  18667. 758.083   1
   0 -10   6  19361. 754.417   1
   0 -10  -6  20186. 850.503   1
   0 -10  -6  19688. 804.948   1
   0  10   6  18288. 732.032   1
   0  10   6  18196. 760.832   1
   0  10  -6  19518. 815.420   1
   0  10  -6  17476. 683.728   1
   0 -10   7  293.36  86.948   1
   0 -10   7  294.93  82.615   1
   0 -10  -7  452.55 105.629  -1
   0 -10  -7   70.56  91.805   1
   0  10   7  629.01 103.744   1
   0  10   7  264.30  85.273   1
   0  10  -7  469.69  84.082   1
   0 -10   8  75560. 2521.27  -1
   0 -10  -8  77720. 2694.07   1
   0 -10  -8  76096. 2601.12   1
   0  10   8  79853. 2718.94   1
   0  10   8  78780. 2649.56   1
   0  10  -8  80966. 2682.29   1
   0 -10   9  309.07  78.296   1
   0 -10  -9  266.40  87.341   1
   0 -10  -9  191.65 103.600   1
   0  10   9  232.36  83.100   1
   0  10   9  337.48  79.160   1
   0  10  -9  349.91  71.816   1
   0 -10  10  11766. 501.112  -1
   0 -10 -10  11118. 564.209   1
   0  10  10  11837. 557.271   1
   0  10 -10  10850. 459.484   1
   0 -10  11  -11.30  46.734   1
   0 -10  11   22.74  56.604   1
   0 -10 -11   75.81  87.446   1
   0 -10 -11   16.83  58.463   1
   0  10  11  -24.87  49.287   1
   0  10  11    8.61  56.853   1
   0  10 -11    1.48  42.754   1
   0  10 -11   38.72  67.378   1
   0 -10  12  14740. 599.423   1
   0 -10  12  13222. 584.631   1
   0 -10 -12  13000. 596.543   1
   0  10  12  13837. 588.296  -1
   0  10  12  13075. 598.769   1
   0  10 -12  13745. 551.119   1
   0  10 -12  14387. 653.095   1
   0 -10  13 2285.64 176.986   1
   0 -10  13 2612.91 208.928   1
   0 -10 -13 3273.99 239.560   1
   0 -10 -13 2487.23 213.378   1
   0  10  13 2228.04 208.666   1
   0  10 -13 2556.61 172.274   1
   0  10 -13 1848.41 199.371   1
   0 -10  14  613.82 108.666   1
   0 -10  14  736.22 107.331   1
   0 -10 -14  717.76 120.290   1
   0  10  14  605.18  99.280   1
   0  10 -14  629.01  87.747   1
   0  10 -14  652.05 139.940  -1
   0 -10  15 4975.78 299.646   1
   0 -10 -15 4907.71 308.024   1
   0  10  15 4787.27 275.690   1
   0  10 -15 4767.64 325.435   1
   0 -10  16  11148. 513.810   1
   0 -10  16  11669. 503.730   1
   0 -10  17 3963.87 264.563   1
   0 -10  17 3645.76 235.109   1
   0 -10 -17 3742.63 267.967   1
   0  10  17 4525.46 260.636   1
   0  10 -17 4706.11 249.247   1
   0 -10  18  51119. 1767.25   1
   0 -10  18  49993. 1767.25   1
   0 -10 -18  48121. 1708.34   1
   0  10  18  48972. 1688.70   1
   0  10 -18  49771. 1822.23   1
   0  10 -18  49339. 1676.92   1
   0 -10  19  355.54  99.974   1
   0 -10  19  388.40 100.537   1
   0 -10 -19  391.28 108.928   1
   0 -10 -19  379.37  89.711   1
   0  10  19  527.29  89.239   1
   0  10 -19  328.71 131.300   1
   0  10 -19  404.76  74.093  -1
   0 -10  20  18131. 756.774   1
   0 -10  20  19309. 773.268  -1
   0 -10 -20  18340. 761.094   1
   0 -10 -20  18497. 743.552   1
   0  10  20  18654. 725.749   1
   0  10 -20  19374. 930.226   1
   0  10 -20  18419. 704.018   1
   0 -10  21 7414.58 387.616   1
   0 -10  21 8533.83 443.382   1
   0 -10 -21 8378.05 405.812   1
   0 -10 -21 7702.57 403.717  -1
   0  10  21 8553.47 390.365   1
   0  10 -21 7883.22 492.734   1
   0  10 -21 8033.77 370.336   1
   0 -10  22  469.04 115.879   1
   0 -10  22  373.35 106.283   1
   0 -10 -22  291.66  98.743   1
   0  10  22  507.00  85.508   1
   0  10 -22  400.31  80.940   1
   0  10 -22  445.74 156.041   1
   0 -10  23 6091.11 353.449   1
   0 -10  23 6075.40 361.827   1
   0 -10  24 4407.64 299.123   1
   0 -10  24 4022.77 282.890   1
   0  10 -24 4844.87 388.009   1
   0  10 -24 4660.29 269.014   1
   0 -11   0   20.19  57.167   1
   0  11   0   20.55  49.156   1
   0 -11   1  50556. 1786.88   1
   0 -11  -1  50465. 1793.43   1
   0 -11  -1  52939. 1862.81   1
   0  11   1  43278. 1527.69   1
   0  11   1  44993. 1602.30   1
   0  11  -1  49862. 1734.52   1
   0 -11   2  24244. 943.447   1
   0 -11   2  25173. 979.316   1
   0 -11  -2  23799. 949.469   1
   0 -11  -2  25291. 987.956   1
   0  11   2  28237. 1072.91   1
   0  11   2  26888. 1010.73  -1
   0  11  -2  26142. 998.428   1
   0  11  -2  26129. 984.552   1
   0 -11   3  561.98 104.281   1
   0 -11   3  542.87 106.480   1
   0 -11  -3  617.10 123.720   1
   0 -11  -3  489.59 101.911   1
   0  11  -3  476.11  90.535   1
   0  11  -3  627.44 101.571   1
   0 -11   4  20814. 823.667   1
   0 -11   4  21102. 848.409   1
   0 -11  -4  22110. 893.572   1
   0 -11  -4  20408. 858.489   1
   0  11   4  22424. 871.187   1
   0  11   4  23223. 917.528   1
   0  11  -4  21888. 842.387   1
   0 -11   5  13130. 589.344   1
   0 -11   5  12648. 554.784   1
   0 -11  -5  13029. 599.162   1
   0 -11  -5  11882. 580.311   1
   0  11   5  12689. 575.337   1
   0  11   5  13667. 588.165   1
   0  11  -5  13070. 557.402   1
   0  11  -5  13235. 566.435   1
   0 -11   6  34821. 1263.38   1
   0 -11   6  38330. 1400.71   1
   0  11   6  37400. 1344.42   1
   0  11   6  34730. 1286.82   1
   0  11  -6  38146. 1360.12   1
   0  11  -6  35829. 1280.01   1
   0 -11   7 3818.56 242.964   1
   0 -11   7 3271.37 243.487   1
   0 -11  -7 3751.80 289.959   1
   0  11   7 3389.18 246.760   1
   0  11  -7 3404.89 219.531   1
   0  11  -7 3925.90 291.006   1
   0 -11   8 4424.66 290.221   1
   0 -11   8 5058.25 287.996   1
   0 -11  -8 5338.39 355.674   1
   0 -11  -8 5255.92 326.744   1
   0  11   8 5782.17 320.722   1
   0  11   8 5280.79 326.875   1
   0  11  -8 5301.74 286.294  -1
   0  11  -8 4698.25 323.864   1
   0 -11   9  339.70  92.551   1
   0 -11   9  400.58  90.836   1
   0 -11  -9  436.18 101.964   1
   0 -11  -9  928.00 161.016   1
   0  11   9  272.81  77.903   1
   0  11   9  372.04  94.659   1
   0  11  -9  331.72  75.114   1
   0  11  -9  621.81 135.358   1
   0 -11  10  327.14  87.668   1
   0 -11  10  425.58  97.356   1
   0 -11 -10  378.71 101.204   1
   0  11  10  330.54  81.319   1
   0  11 -10  327.66  76.384  -1
   0  11 -10  452.94 127.425   1
   0 -11  11   77.84  63.843   1
   0 -11 -11  146.35 123.249   1
   0 -11 -11   36.25  76.869   1
   0  11  11   -5.97  60.911   1
   0  11  11   61.89  52.022   1
   0  11 -11   92.25  93.284   1
   0 -11  12 1416.41 160.099   1
   0 -11 -12 1686.08 248.592  -1
   0 -11 -12 1212.07 156.041   1
   0  11  12 1147.01 129.402  -1
   0  11  12 1100.14 150.019   1
   0  11 -12 1574.81 189.815   1
   0 -11  13 9257.75 424.532   1
   0 -11  13 9729.01 475.585   1
   0 -11 -13  10453. 504.254   1
   0 -11 -13 8930.48 811.231   1
   0  11  13 9269.53 433.957   1
   0  11  13 9499.93 478.465   1
   0  11 -13 9314.04 409.085   1
   0  11 -13  10312. 536.195   1
   0 -11  14  24558. 959.680   1
   0 -11  14  24663. 921.847   1
   0  11  14  26993. 1070.43   1
   0  11 -14  25828. 938.996   1
   0  11 -14  25776. 1060.22   1
   0 -11  15  103.80  67.901   1
   0 -11  15   66.40  60.977   1
   0 -11 -15   32.39  76.345   1
   0  11  15  189.42  66.841   1
   0  11 -15  147.40 106.676   1
   0  11 -15  113.27  52.625   1
   0 -11  16  11178. 495.745   1
   0 -11  16  11344. 533.839   1
   0 -11 -16  11368. 537.635   1
   0  11  16  12661. 538.552   1
   0 -11  17 1590.52 171.881   1
   0 -11  17 1771.17 166.776   1
   0 -11 -17 1628.48 176.725   1
   0  11  17 1599.68 148.449   1
   0  11 -17 1987.17 237.204   1
   0  11 -17 1500.19 130.095   1
   0 -11  18  347.56  96.400   1
   0 -11  18  476.24 102.985   1
   0 -11 -18  605.05 119.400   1
   0  11  18  767.38 106.139   1
   0  11 -18  863.59 104.922   1
   0 -11  19  42898. 1519.83   1
   0 -11 -19  42519. 1528.99   1
   0  11  19  44011. 1531.61   1
   0  11 -19  48265. 1819.61   1
   0  11 -19  42938. 1479.25   1
   0 -11  20 6991.75 391.674   1
   0 -11  20 6593.79 357.769   1
   0 -11 -20 7580.83 402.539   1
   0  11  20 7050.65 342.846   1
   0  11 -20 6097.65 433.957   1
   0  11 -20 7079.45 339.442   1
   0 -11  21 5392.06 341.537   1
   0 -11 -21 5838.45 333.289   1
   0  11  21 5038.61 272.810   1
   0  11 -21 6087.18 447.964   1
   0 -11  22 7977.48 437.753   1
   0 -11  22 7883.22 409.739   1
   0  11 -22 8489.32 390.234   1
   0  11 -22 8892.52 554.130  -1
   0 -11  23   94.08  84.474   1
   0  11 -23  136.54  62.495   1
   0  11 -23    1.34 117.384   1
   0 -12   0 1078.15 147.532   1
   0 -12   0 1274.51 160.230   1
   0  12   0  762.14 113.811   1
   0  12   0  979.05 130.109   1
   0 -12   1 1542.09 168.216   1
   0 -12   1 1319.54 163.241   1
   0 -12  -1 1209.84 154.863   1
   0 -12  -1 1467.47 170.179   1
   0  12   1 1261.42 145.830   1
   0  12   1 1559.10 153.947   1
   0  12  -1 1166.91 141.903   1
   0  12  -1 1352.27 142.689   1
   0 -12   2 7058.51 391.412   1
   0 -12   2 6424.92 369.551   1
   0 -12  -2 7528.46 416.023   1
   0 -12  -2 6312.34 371.252   1
   0  12   2 5694.46 317.450   1
   0  12  -2 5793.95 323.340   1
   0  12  -2 5173.45 299.384   1
   0 -12   3  76856. 2629.92   1
   0 -12   3  76070. 2595.89   1
   0 -12  -3  76659. 2643.01   1
   0  12   3  79565. 2703.23   1
   0  12  -3  79042. 2665.27   1
   0  12  -3  78413. 2641.70  -1
   0 -12   4 2521.27 214.033   1
   0 -12   4 2157.35 193.873   1
   0 -12  -4 2392.98 239.560   1
   0 -12  -4 2023.82 211.284   1
   0  12   4 2591.96 216.520   1
   0  12   4 2122.00 187.197   1
   0  12  -4 2457.13 190.862   1
   0  12  -4 2246.37 186.019   1
   0 -12   5  68281. 2336.69   1
   0 -12   5  62835. 2186.15   1
   0 -12  -5  65532. 2311.82   1
   0 -12  -5  65584. 2283.02  -1
   0  12   5  61762. 2154.73   1
   0  12   5  67849. 2314.44   1
   0  12  -5  66540. 2260.76   1
   0  12  -5  64158. 2187.46   1
   0 -12   6 2508.18 215.735   1
   0 -12   6 2516.03 201.335   1
   0 -12  -6 2472.83 235.764   1
   0 -12  -6 2191.38 206.179   1
   0  12   6 2362.87 212.724   1
   0  12   6 2839.37 211.939   1
   0  12  -6 2286.95 183.270   1
   0  12  -6 2382.51 184.710   1
   0 -12   7  35738. 1297.55   1
   0 -12   7  37649. 1386.31   1
   0 -12  -7  36196. 1352.27   1
   0  12   7  35790. 1296.63   1
   0  12  -7  34075. 1230.26   1
   0  12  -7  35816. 1284.33   1
   0 -12   8  288.91  91.033   1
   0 -12   8  577.30 110.996   1
   0  12   8  549.94 110.014   1
   0  12   8  859.54 115.146   1
   0  12  -8  538.16  93.389   1
   0  12  -8  785.31 108.980   1
   0 -12   9 2940.17 214.688   1
   0 -12   9 3294.93 243.880  -1
   0 -12  -9 3546.27 262.076   1
   0 -12  -9 2971.59 287.472   1
   0  12   9 3208.53 244.011   1
   0  12   9 3361.69 226.993   1
   0  12  -9 2479.38 248.200   1
   0  12  -9 3318.49 216.913   1
   0 -12  10  16861. 715.014   1
   0 -12  10  14688. 607.147   1
   0 -12 -10  16520. 713.051   1
   0  12  10  16429. 711.349   1
   0  12  10  18680. 745.516   1
   0  12 -10  17437. 683.597   1
   0 -12  11 9751.27 441.419   1
   0 -12  11 9780.07 479.120   1
   0 -12 -11 9721.16 483.047   1
   0  12  11 9412.22 441.026   1
   0  12  11  10162. 501.767   1
   0  12 -11  10495. 557.140   1
   0  12 -11 9763.05 431.470   1
   0 -12  12  13313. 603.351   1
   0 -12  12  13915. 584.631  -1
   0 -12 -12  13824. 624.688   1
   0  12  12  12270. 535.279   1
   0  12  12  13366. 611.990   1
   0  12 -12  15107. 724.571   1
   0  12 -12  13182. 543.264   1
   0 -12  13  34847. 1253.57   1
   0 -12  13  31863. 1206.05   1
   0 -12 -13  34167. 1284.20   1
   0  12  13  34180. 1233.14   1
   0  12  13  34219. 1288.91   1
   0  12 -13  33303. 1182.75   1
   0  12 -13  35371. 1398.09   1
   0 -12  14  619.19 107.815   1
   0 -12  14  630.58 118.458   1
   0 -12 -14  828.77 135.751   1
   0  12  14  601.52  96.099   1
   0  12  14  690.01 125.409   1
   0 -12  15  11881. 523.628  -1
   0 -12  15  12812. 596.151   1
   0 -12 -15  12444. 579.264   1
   0  12  15  12068. 522.450   1
   0  12  15  12187. 578.609   1
   0  12 -15  11834. 491.032   1
   0  12 -15  12636. 655.321   1
   0 -12  16 2840.68 212.724   1
   0 -12 -16 3040.97 238.774   1
   0  12  16 3200.68 217.044   1
   0  12 -16 3314.57 206.310   1
   0 -12  17  10220. 508.836   1
   0 -12  17 9586.32 453.724   1
   0 -12 -17  10339. 505.432   1
   0  12  17  11141. 484.618   1
   0  12 -17  10740. 456.997   1
   0  12 -17 9600.72 561.853   1
   0 -12  18  476.24 114.609   1
   0 -12  18  478.07 105.092   1
   0 -12 -18  666.19 124.453   1
   0  12  18  433.70  86.255   1
   0  12 -18  393.51 155.518   1
   0  12 -18  322.29  77.458   1
   0 -12  19 3391.80 265.349   1
   0 -12 -19 3077.62 232.229  -1
   0  12  19 3137.84 206.310   1
   0  12 -19 3741.32 355.151   1
   0 -12  20  234.85  93.153   1
   0 -12  20  147.53  80.901   1
   0  12 -20  103.00  58.594   1
   0  12 -20  224.51 142.689   1
   0 -12  21 7885.84 410.394   1
   0 -12  21 8319.14 455.426   1
   0  12 -21 8481.47 553.868   1
   0  12 -21 8261.54 385.259   1
   0  12 -22   69.09 141.903   1
   0 -13   0   51.47  78.584   1
   0 -13   0  -25.93  68.111   1
   0  13   0   32.32  50.072   1
   0  13   0   38.85  63.084   1
   0 -13   1  10047. 507.265   1
   0 -13   1 9687.12 489.461   1
   0 -13  -1  10102. 503.076   1
   0 -13  -1 9803.63 501.505  -1
   0  13   1  10839. 512.370   1
   0  13   1  10410. 479.513   1
   0  13  -1  10779. 492.996   1
   0  13  -1  11190. 519.439   1
   0 -13   2  591.83 124.912   1
   0 -13   2 1027.10 148.580   1
   0 -13  -2  874.85 150.412   1
   0 -13  -2  932.19 140.856   1
   0  13   2 1379.76 148.449   1
   0  13   2  999.08 136.405   1
   0  13  -2 1094.25 133.263   1
   0  13  -2 1161.01 138.107   1
   0 -13   3 4348.73 294.672   1
   0 -13  -3 4607.93 307.632   1
   0  13   3 4272.81 266.789   1
   0  13  -3 4393.24 275.690   1
   0 -13   4  622.72 115.918   1
   0 -13  -4  473.88 107.593   1
   0 -13  -4  666.06 141.380   1
   0  13   4  536.33 107.697   1
   0  13   4  304.75  77.366   1
   0  13  -4  505.56  97.748   1
   0 -13   5   79.91  65.532   1
   0 -13  -5  -36.99  60.453   1
   0 -13  -5   -9.11  84.278   1
   0  13   5   33.94  49.627   1
   0  13   5   75.09  70.598   1
   0  13  -5   23.83  52.271   1
   0 -13   6  27962. 1084.43   1
   0 -13   6  28014. 1058.38   1
   0 -13  -6  27412. 1076.71   1
   0  13   6  26679. 1005.50   1
   0  13   6  25802. 1005.50   1
   0  13  -6  25789. 972.901   1
   0 -13   7  10634. 492.996   1
   0 -13   7  10685. 521.665   1
   0 -13  -7  11199. 540.384   1
   0  13   7  11271. 507.658   1
   0  13   7  11231. 532.661   1
   0  13  -7  11334. 502.029   1
   0 -13   8 8137.18 446.000   1
   0 -13   8 7935.59 401.361  -1
   0 -13  -8 7642.35 413.012   1
   0  13  -8 7910.71 383.165   1
   0 -13   9  13457. 584.369   1
   0 -13  -9  13693. 622.987  -1
   0  13   9  13405. 610.943   1
   0  13   9  14282. 602.827   1
   0  13  -9  13061. 554.130   1
   0 -13  10 4927.34 295.588   1
   0 -13 -10 5068.72 325.697   1
   0  13  10 5193.08 326.482   1
   0  13  10 4834.40 279.225   1
   0  13 -10 4664.22 268.752   1
   0 -13  11  13392. 581.096   1
   0 -13 -11  12437. 601.518   1
   0  13  11  12787. 550.071   1
   0  13 -11  13654. 566.304   1
   0 -13  12 5287.34 304.883   1
   0 -13  12 5652.57 351.485   1
   0 -13 -12 5564.86 342.453   1
   0  13  12 5491.55 337.217   1
   0  13  12 5182.61 289.436  -1
   0  13 -12 4860.58 267.967   1
   0 -13  13 4064.66 260.767   1
   0 -13  13 4117.03 295.588   1
   0 -13 -13 3691.58 271.109   1
   0  13  13 4230.92 290.352   1
   0  13  13 3973.03 245.974   1
   0  13 -13 4799.05 370.729   1
   0  13 -13 3990.05 237.204   1
   0 -13  14  30514. 1183.14   1
   0 -13  14  30030. 1109.83   1
   0  13  14  30632. 1169.13   1
   0  13 -14  29729. 1073.31   1
   0  13 -14  31706. 1305.80   1
   0 -13  15   97.85  74.198   1
   0 -13  15   85.64  66.016   1
   0 -13 -15   11.59  74.146   1
   0  13  15   53.07  59.681   1
   0  13  15  128.07  58.542   1
   0  13 -15   77.25 117.149   1
   0  13 -15   67.47  52.860   1
   0 -13  16 4369.68 303.443   1
   0 -13 -16 5024.21 312.475   1
   0 -13  17  14073. 656.499   1
   0 -13  17  14910. 638.303   1
   0 -13 -17  15185. 658.724   1
   0  13  17  15408. 623.379   1
   0  13 -17  15814. 627.961   1
   0  13 -17  17856. 879.957   1
   0 -13  18    8.97  69.132   1
   0 -13  18   72.00  65.715   1
   0  13 -18   20.83  48.082  -1
   0  13 -18   63.22 126.692   1
   0 -13  19 2496.40 232.360   1
   0 -14   0 112358. 3771.43   1
   0 -14   0 109530. 3675.87   1
   0  14   0 118065. 3910.19   1
   0  14   0 114557. 3777.98   1
   0 -14   1  330.15 101.113   1
   0 -14   1  365.10 108.038   1
   0 -14  -1  288.26  98.259   1
   0 -14  -1  465.11 123.943   1
   0  14   1  271.89  77.130   1
   0  14   1  443.12  96.465   1
   0  14  -1  307.63  90.562   1
   0  14  -1  290.09  82.013   1
   0 -14   2  11024. 542.872  -1
   0 -14   2  11102. 545.359   1
   0 -14  -2  11124. 545.882   1
   0  14   2  10691. 488.545   1
   0  14   2  11025. 519.439   1
   0  14  -2  10149. 470.611   1
   0  14  -2  10469. 491.818   1
   0 -14   3  315.09 100.929   1
   0 -14   3  459.48 107.514   1
   0 -14  -3  333.16 100.825   1
   0  14   3  656.76 107.134   1
   0  14   3  411.57  97.552   1
   0  14  -3  577.04 100.484   1
   0  14  -3  551.38 100.641   1
   0 -14   4  12905. 633.983   1
   0 -14   4  12029. 575.729   1
   0 -14  -4  11035. 536.588   1
   0  14   4  11999. 533.315   1
   0  14   4  11560. 538.159   1
   0  14  -4  12321. 547.846   1
   0  14  -4  11796. 525.461   1
   0 -14   5 1737.14 203.822   1
   0  14   5 1751.54 176.855   1
   0  14   5 1428.20 145.830   1
   0  14  -5 1247.68 142.951   1
   0 -14   6  50674. 1823.54   1
   0 -14  -6  51106. 1832.70   1
   0  14   6  51512. 1789.50   1
   0  14   6  51826. 1836.63   1
   0 -14   7 1933.50 199.110   1
   0 -14  -7 1913.86 197.146   1
   0  14   7 1416.41 166.252   1
   0  14   7 1433.43 144.390   1
   0  14  -7 1284.33 142.558   1
   0 -14  -8  20565. 850.503   1
   0  14   8  19780. 776.541   1
   0  14   8  18877. 789.370  -1
   0  14  -8  19937. 792.642   1
   0 -14   9 2682.29 236.549   1
   0 -14  -9 2548.76 223.720   1
   0  14   9 2680.98 225.684   1
   0  14   9 2318.36 183.663  -1
   0  14  -9 1963.61 173.714   1
   0 -14  10  49313. 1797.35   1
   0 -14  10  53502. 1916.48   1
   0 -14 -10  49431. 1767.25   1
   0  14  10  50661. 1758.08   1
   0  14  10  55086. 1943.97   1
   0  14 -10  52180. 1796.04   1
   0  14 -10  50255. 1751.54   1
   0 -14  11  12833. 611.729   1
   0 -14  11  14884. 638.565   1
   0 -14 -11  14413. 672.470   1
   0  14 -11  13693. 570.100  -1
   0  14 -11  12771. 559.366   1
   0 -14  12  763.06 129.925   1
   0 -14  12  691.97 135.227   1
   0 -14 -12  651.39 130.279   1
   0  14  12  636.08 121.338   1
   0  14  12  921.59 115.748   1
   0  14 -12  776.02 103.168   1
   0  14 -12  643.54 107.632   1
   0 -14  13 1055.90 150.412   1
   0 -14  13 1151.46 149.234   1
   0 -14 -13 1026.18 150.019   1
   0  14  13  916.09 115.709   1
   0  14 -13  748.40 103.207   1
   0  14 -13  787.01 116.913   1
   0 -14  14  577.82 115.303   1
   0 -14  14  473.62 113.824   1
   0 -14 -14  609.24 118.589   1
   0  14  14  669.72  99.830   1
   0  14 -14  504.12  91.792   1
   0  14 -14  849.59 120.997   1
   0 -14  15  804.16 144.783   1
   0 -14  15 1229.48 172.143   1
   0 -14 -15 1386.31 160.754   1
   0  14  15 1649.43 150.674   1
   0  14 -15 1580.05 144.652   1
   0 -14  16 9837.67 520.617   1
   0  14 -16 8747.21 585.155   1
   0  14 -16 9122.91 410.263   1
   0 -14  17 2335.38 239.298   1
   0  14 -18 2311.82 345.464   1
   0  14 -18 3103.81 206.571   1
   0 -15   0   23.51  67.038   1
   0  15   0   38.85  49.719   1
   0  15   0  -53.04  50.831   1
   0 -15   1 8628.08 480.298   1
   0 -15  -1 8502.41 456.866   1
   0  15   1 8054.71 401.885   1
   0  15  -1 8515.50 428.982   1
   0  15  -1 7667.23 389.579   1
   0 -15  -2  410.52 110.878   1
   0  15   2  396.39  99.280  -1
   0  15   2  479.51  93.703   1
   0  15  -2  402.93  99.712   1
   0 -15   3  470.09 119.924   1
   0 -15  -3  529.39 120.814   1
   0  15   3  397.70  87.786   1
   0  15  -3  387.48  92.041   1
   0 -15   4 3846.05 287.996   1
   0 -15  -4 4113.10 295.981   1
   0  15   4 4058.12 255.400   1
   0  15   4 4073.83 276.868   1
   0  15  -4 4584.37 280.141   1
   0  15  -4 3872.23 254.091   1
   0 -15   5  108.54  84.291   1
   0 -15  -5   63.63  77.981   1
   0  15   5   22.93  61.827   1
   0  15   5   24.68  56.735   1
   0  15  -5   49.89  52.847   1
   0  15  -5   76.74  56.657   1
   0 -15   6  317.32 106.899   1
   0 -15  -6  451.76 112.881   1
   0  15   6  406.86  89.292   1
   0  15   6  469.56 105.105   1
   0  15  -6  380.02  89.423   1
   0  15  -6  282.89  86.634   1
   0 -15   7  12832. 609.765   1
   0 -15  -7  13300. 616.180   1
   0  15   7  14753. 616.310   1
   0  15  -7  13431. 577.431   1
   0  15  -7  13549. 588.296   1
   0 -15   8   34.80  63.739   1
   0  15   8   69.88  65.310   1
   0  15   8  115.97  62.469   1
   0  15  -8    8.00  52.952   1
   0  15  -8    4.47  48.514   1
   0 -15   9 5238.90 340.489   1
   0 -15  -9 5015.05 321.900   1
   0  15   9 5016.36 285.508   1
   0  15   9 4783.34 307.239   1
   0  15  -9 4336.95 274.381   1
   0  15  -9 5109.30 290.352   1
   0 -15  10  -26.57  59.550   1
   0 -15 -10   22.41  71.541   1
   0  15  10   84.58  54.588   1
   0  15 -10  -21.05  45.857   1
   0  15 -10  -37.57  48.763   1
   0 -15  11  16625. 742.374  -1
   0 -15 -11  18811. 793.951   1
   0  15  11  15997. 650.215   1
   0  15 -11  16926. 675.873   1
   0 -15 -12   54.59  77.000   1
   0  15  12   96.60  61.435   1
   0  15 -12   29.81  60.217   1
   0 -15  14 6019.11 387.092   1
   0  15 -14 5718.02 305.406   1
   0  15 -14 5519.04 328.969   1
   0 -15  15 1302.39 179.474   1
   0  15 -15 1433.43 139.416   1
   0  15 -15 1390.23 161.408   1
   0  15 -16 4309.46 290.090   1
   0 -16   0 5026.83 334.075   1
   0  16   0 4192.95 277.130   1
   0  16   0 3796.30 250.032   1
   0 -16   1 1582.67 184.055   1
   0 -16  -1 1750.23 195.313   1
   0  16   1 1642.88 166.514   1
   0  16   1 1662.52 159.445   1
   0  16  -1 1511.98 159.707   1
   0  16  -1 1851.03 169.263   1
   0 -16   2  291.53 104.071   1
   0 -16  -2  284.20  99.751   1
   0  16   2  449.14  95.994   1
   0  16   2  319.02  87.420  -1
   0  16  -2  551.12 100.864   1
   0  16  -2  478.33 101.767   1
   0 -16   3  32622. 1264.17   1
   0  16   3  30475. 1150.15  -1
   0  16  -3  31575. 1164.68   1
   0  16  -3  28119. 1061.00   1
   0 -16   4 2187.46 220.055   1
   0 -16  -4 2396.91 219.662   1
   0  16   4 2201.86 201.728   1
   0  16   4 2292.18 187.328   1
   0  16  -4 2925.77 214.949   1
   0  16  -4 2330.15 191.779   1
   0 -16   5 9027.35 484.094   1
   0 -16  -5 8714.48 464.066   1
   0  16   5 8337.47 439.062   1
   0  16   5 9150.40 434.742   1
   0  16  -5 8989.39 431.470   1
   0  16  -5 7713.04 388.794   1
   0 -16   6 1214.69 167.692   1
   0 -16  -6 1158.40 158.267   1
   0  16   6 1249.38 134.834   1
   0  16  -6 1221.76 140.594   1
   0  16  -6  904.31 125.592   1
   0 -16   7 7016.62 421.390   1
   0 -16  -7 6749.57 392.590   1
   0  16   7 8006.28 395.208  -1
   0  16  -7 7651.52 392.590   1
   0  16  -7 7836.10 390.496  -1
   0 -16   8  251.73 103.037   1
   0 -16  -8  314.31 101.414   1
   0  16   8  257.63  80.508   1
   0  16  -8  403.98  95.287  -1
   0  16  -8  203.04  72.771  -1
   0 -16   9  875.51 151.852   1
   0  16  -9  527.69 105.027   1
   0  16  -9  750.10 111.467   1
   0 -16  10 6795.39 428.459   1
   0  16 -10 6579.39 343.762  -1
   0  16 -10 6779.68 370.729   1
   0  16 -11   97.37  63.568   1
   0  16 -11   22.07  53.345   1
   0 -16  12 1403.32 182.877   1
   0  16 -12 1187.59 151.852   1
   0  16 -12 1340.49 148.710   1
   0 -17   0  -57.38  66.226   1
   0  17   0   24.83  57.154   1
   0 -17   1  923.68 154.209   1
   0 -17  -1 1162.85 160.885   1
   0  17   1 1009.16 131.169   1
   0  17  -1  900.51 129.598   1
   0 -17   2  14217. 661.866   1
   0 -17  -2  13536. 633.721  -1
   0  17   2  13771. 594.318   1
   0  17  -2  13994. 601.125   1
   0 -17   3 1306.71 174.106   1
   0 -17  -3 1226.86 169.394   1
   0  17   3 1335.25 141.380   1
   0  17  -3 1167.82 141.118  -1
   0  17  -3 1238.12 145.438   1
   0 -17   4  18968. 827.594   1
   0  17  -4  19950. 800.104   1
   0  17  -4  21141. 843.434   1
   0 -17   5 1009.16 161.147   1
   0  17  -5 1063.36 141.249   1
   0  17  -5  957.85 129.912   1
   0 -17   6 8295.58 460.793   1
   0  17  -6 7812.53 413.404   1
   0  17  -6 7768.03 389.448   1
   0 -17   7  698.00 136.667   1
   0  17  -7  780.99 117.201  -1
   0  17  -7  760.05 127.386   1
   0 -17   8 3209.84 269.145   1
   0  17  -8 2801.41 231.313   1
   0  17  -8 3103.81 219.531   1
   0 -17   9  771.57 143.867   1
   0  17  -9 1012.44 129.703   1
   0  17  -9  971.07 145.438   1
   1   0 -31  -14.94  80.717   1
  -1   0  31  -23.83  48.802   1
   1   0 -30 2010.73 187.852   1
   1   0 -30 1857.57 194.528   1
  -1   0  30 2195.31 166.645   1
   1   0 -29  -23.43  69.394   1
   1   0 -29   29.52  51.001   1
  -1   0  29   -5.58  43.945   1
   1   0 -28  11625. 525.592   1
   1   0 -28  10546. 517.214   1
  -1   0  28  11041. 470.349   1
   1   0 -27   25.55  50.098   1
   1   0 -27   83.56  63.045   1
   1   0 -26  128.05  71.475   1
   1   0 -26  232.23  83.702   1
  -1   0  26  100.71  93.284   1
  -1   0  26  150.15  61.945   1
   1   0 -25   -9.60  66.147   1
   1   0 -25  -21.97  49.352   1
  -1   0  25   41.38  43.540   1
  -1   0  25   30.72  61.238   1
   1   0 -24  28760. 1067.81   1
   1   0 -24  28210. 1036.39   1
  -1   0  24  28171. 1009.03   1
  -1   0  24  29048. 1121.48   1
   1   0 -23  -28.52  51.892   1
   1   0 -23  -18.72  53.017   1
  -1   0  23   -2.95  44.456   1
  -1   0  23    0.56  68.818   1
   1   0 -22  39861. 1419.03   1
   1   0 -22  42440. 1481.87   1
  -1   0  22  41930. 1442.60   1
  -1   0  22  42231. 1531.61   1
   1   0 -21  -16.76  49.260   1
   1   0 -21    8.63  55.190   1
  -1   0  21   65.05  44.233   1
  -1   0  21    9.59  60.440   1
   1   0 -20  24113. 888.859   1
   1   0 -20  24244. 913.208   1
  -1   0  20  23747. 862.547   1
  -1   0  20  23930. 932.451   1
   1   0 -19   13.64  46.865   1
   1   0 -19    4.76  55.753   1
  -1   0  19  -27.16  34.193   1
  -1   0  19  -10.77  59.707   1
   1   0 -18  45464. 1555.18   1
   1   0 -18  49692. 1701.79   1
  -1   0  18  49352. 1661.21   1
  -1   0  18  48527. 1692.63   1
   1   0 -17   53.84  49.103   1
   1   0 -17   35.28  47.271   1
  -1   0  17   62.21  61.958   1
  -1   0  17   28.85  39.652   1
   1   0 -16  12198. 487.629   1
  -1   0  16  12046. 519.177   1
   1   0 -15   -2.86  41.969   1
   1   0 -15   27.27  45.294   1
  -1   0  15   44.39  56.617   1
  -1   0  15   30.57  31.915   1
   1   0 -14 165859. 5334.46   1
   1   0 -14 177117. 5669.58   1
  -1   0  14 180259. 5803.11   1
  -1   0  14 178819. 5715.40   1
   1   0 -13    7.78  32.164   1
   1   0 -13  -13.72  35.450  -1
  -1   0  13   -9.54  31.562  -1
  -1   0  13   13.92  38.683   1
   1   0 -12  57180. 1900.77   1
   1   0 -11   33.98  33.695   1
   1   0 -11   14.83  35.266   1
  -1   0  11    7.50  30.528   1
  -1   0  11    3.84  33.185   1
   1   0 -10 2728.10 149.627   1
  -1   0  10 2653.49 155.387   1
   1   0  -9   12.34  30.004   1
   1   0  -9   66.13  37.937   1
  -1   0   9   29.07  35.711   1
  -1   0   9   24.18  29.258   1
   1   0  -8  90692. 2920.54   1
   1   0  -8  83872. 2695.38   1
  -1   0   8  92250. 2955.88   1
  -1   0   8  85508. 2762.14   1
   1   0  -7   54.84  26.600  -1
  -1   0   7   16.04  26.011   1
   1   0  -6  174.76  36.458  -1
  -1   0   6  157.74  33.997   1
   1   0  -5   32.87  23.904   1
   1   0  -5   54.30  27.818   1
  -1   0   5   41.63  23.864   1
  -1   0   5   32.12  26.155   1
   1   0  -4 715145.  22516.   1
  -1   0   4 759130.  23891.   1
  -1   0   4 780075.  24558.   1
   1   0  -3   14.44  18.707   1
   1   0  -3   24.36  18.065   1
  -1   0   3   16.70  17.777   1
  -1   0   3   50.39  18.746   1
   1   0  -2 265741. 8372.82   1
  -1   0   2 253567. 7987.95   1
  -1   0   2 244403. 7698.64   1
   1   0  -1   37.45   8.141   1
   1   0  -1   13.05   8.734   1
  -1   0   1   22.88   8.636   1
  -1   0   1   27.39   8.217   1
   1   0   0  29585. 940.698  -1
   1   0   0  28459. 904.437   1
  -1   0   0  29310. 931.666   1
  -1   0   0  28184. 895.535   1
   1   0   1    0.49   9.030   1
   1   0   1   36.27  11.429   1
  -1   0  -1   20.87  11.663   1
  -1   0  -1   20.02  11.246   1
   1   0   3   48.78  26.090   1
   1   0   3   61.29  25.592  -1
  -1   0  -3   41.03  25.187   1
  -1   0  -3   38.40  23.223   1
  -1   0  -4 630318.  19846.   1
  -1   0  -4 580442.  18288.   1
   1   0   5    7.70  27.373   1
  -1   0  -5   22.20  27.438   1
   1   0   6 211022. 6690.66   1
   1   0   6 219400. 6957.71   1
  -1   0  -6 206310. 6541.43   1
  -1   0  -6 216782. 6867.38   1
   1   0   7   16.69  31.706   1
   1   0   7   22.66  25.278   1
  -1   0  -7   -7.55  25.422   1
  -1   0  -7    3.16  26.626   1
   1   0   8 7624.03 312.868   1
  -1   0  -8 8587.50 338.002   1
  -1   0  -8 7426.36 299.123   1
   1   0   9   24.37  32.465   1
  -1   0  -9    8.39  27.621   1
  -1   0  -9   16.14  31.248   1
   1   0  11   -3.04  36.353   1
   1   0  11   46.90  34.154   1
  -1   0 -11   39.04  36.798   1
  -1   0 -11   51.04  36.235   1
   1   0  12  967.80  87.145   1
  -1   0 -12 1013.22 100.157   1
   1   0  13   -1.09  35.476   1
  -1   0 -13    0.23  36.706   1
   1   0  14 211153. 6737.79   1
   1   0  14 218091. 7002.22   1
  -1   0 -14 224767. 7186.80   1
  -1   0 -14 224767. 7176.33   1
   1   0  15   49.50  38.853   1
   1   0  15    6.06  50.373   1
  -1   0 -15   24.20  45.660   1
  -1   0 -15   46.81  45.608   1
   1   0  16 183794. 5939.25   1
   1   0  16 180521. 5786.09   1
  -1   0 -16 182484. 5859.40   1
  -1   0 -16 180521. 5813.58   1
   1   0  17   18.61  65.310  -1
  -1   0 -17   25.67  46.917   1
   1   0  18  67522. 2239.82   1
   1   0  18  62155. 2129.86   1
  -1   0 -18  62718. 2107.60   1
  -1   0 -18  69499. 2335.38   1
   1   0  19    2.24  41.367   1
  -1   0 -19   33.58  53.606   1
   1   0  20  89148. 2924.46   1
   1   0  20  90156. 3027.88   1
  -1   0 -20  92682. 3057.99   1
  -1   0 -20  88415. 2938.86   1
   1   0  21   44.23  45.464  -1
   1   0  21  -22.41  63.987   1
  -1   0 -21   17.74  48.226   1
  -1   0 -21   30.51  65.925   1
   1   0  22  51774. 1756.77   1
   1   0  22  51734. 1832.70   1
  -1   0 -22  49483. 1721.43  -1
  -1   0 -22  50425. 1741.06   1
   1   0  23  -26.04  66.187   1
   1   0  23   -4.64  39.036   1
  -1   0 -23  -31.18  48.318   1
  -1   0 -23   34.97  60.977  -1
   1   0  24 4110.48 233.015   1
  -1   0 -24 4007.07 256.054   1
  -1   0 -24 4157.61 253.043   1
   1   0  25  -62.60  74.669   1
   1   0  25   52.43  45.529   1
  -1   0 -25  -47.01  56.094   1
  -1   0 -25  -17.83  49.234   1
   1   0  26 6864.77 333.289   1
  -1   0 -26 7050.65 365.231   1
   1   0  27   21.67  44.260   1
  -1   0 -27  -21.84  50.294  -1
  -1   0 -27  -44.08  72.902   1
  -1   0 -28 5457.52 314.962   1
  -1   0 -28 4761.09 288.388   1
  -1   0 -29   -1.53  56.329   1
   1   0  30 7605.70 378.976   1
  -1   0 -30 7897.62 413.404   1
   1   0  31   -8.00  49.509   1
   1  -1 -31 5763.84 340.489  -1
  -1  -1  31 5735.04 307.239   1
   1   1 -31 5576.64 339.311   1
   1   1 -31 5763.84 352.009   1
  -1   1  31 5799.18 300.955   1
   1  -1 -30 3914.12 265.610   1
   1  -1 -30 3103.81 240.607   1
  -1  -1  30 3586.85 223.458   1
   1   1 -30 3349.91 258.411   1
   1   1 -30 3056.68 232.491   1
  -1   1  30 3537.11 220.186   1
   1  -1 -29  -11.99  63.071   1
   1  -1 -29  -19.44  47.205   1
  -1  -1  29  -30.65  41.746   1
   1   1 -29   43.59  72.928   1
  -1   1  29  -17.65  47.113   1
   1  -1 -28 9680.58 454.378   1
   1   1 -28 8895.13 435.135   1
  -1   1  28 8677.83 392.590   1
   1  -1 -27  923.29 124.178   1
  -1  -1  27 1113.63 168.608   1
  -1  -1  27  946.07 111.808   1
   1   1 -27 1047.65 131.300   1
   1   1 -27 1029.06 137.845   1
   1  -1 -26  10457. 474.538  -1
   1  -1 -26 9849.45 463.018   1
  -1  -1  26  10278. 446.000   1
  -1  -1  26 9704.14 503.338   1
   1   1 -26 9314.04 439.193   1
   1   1 -26  10081. 469.695   1
  -1   1  26 9882.17 431.601   1
  -1   1  26  10737. 580.311   1
   1  -1 -25 1365.36 141.380   1
   1  -1 -25 1365.36 144.783   1
  -1  -1  25 1044.64 115.617   1
  -1  -1  25 1348.34 164.288   1
   1   1 -25 1241.65 143.605   1
   1   1 -25 1090.72 131.431   1
  -1   1  25 1284.59 169.132   1
  -1   1  25 1275.30 121.416   1
   1  -1 -24  361.70  90.038   1
   1  -1 -24  495.22  94.004   1
  -1  -1  24  444.17  77.327   1
  -1  -1  24  361.17  98.220   1
   1   1 -24  355.81  81.437   1
  -1   1  24  644.85 127.320   1
  -1   1  24  332.50  69.302   1
   1  -1 -23  15290. 638.957   1
  -1  -1  23  14531. 648.906  -1
  -1  -1  23  14753. 583.845   1
   1   1 -23  15185. 629.663   1
   1   1 -23  15080. 610.551   1
  -1   1  23  14989. 662.782   1
   1  -1 -22  22660. 872.103   1
   1  -1 -22  22542. 852.859  -1
  -1  -1  22  22346. 824.191  -1
  -1  -1  22  21639. 870.663   1
   1   1 -22  21691. 819.478   1
   1   1 -22  22346. 856.918   1
  -1   1  22  22163. 893.048   1
  -1   1  22  20631. 771.304   1
   1  -1 -21  18759. 746.432   1
   1  -1 -21  20893. 796.046   1
  -1  -1  21  20644. 766.592   1
   1   1 -21  21246. 802.722   1
  -1   1  21  21940. 881.397   1
  -1   1  21  20291. 755.334  -1
   1  -1 -20  55465. 1883.75   1
  -1  -1  20  57534. 1928.26   1
  -1  -1  20  57874. 2002.88   1
   1   1 -20  56447. 1908.62   1
   1   1 -20  57311. 1950.52   1
  -1   1  20  58751. 1968.84   1
   1  -1 -19  263.65  72.457   1
   1  -1 -19  295.06  76.777   1
  -1  -1  19  240.08  88.035   1
   1   1 -19  323.60  76.109   1
  -1   1  19  191.65  82.367   1
  -1   1  19  164.42  57.233   1
   1  -1 -18  40948. 1438.67   1
  -1  -1  18  40581. 1383.69   1
  -1  -1  18  42087. 1481.87   1
   1   1 -18  40935. 1419.03   1
   1   1 -18  40738. 1400.71   1
  -1   1  18  40503. 1450.45   1
   1  -1 -17  48632. 1655.97   1
   1  -1 -17  51368. 1762.01   1
  -1  -1  17  48514. 1679.54   1
  -1  -1  17  51224. 1713.57   1
   1   1 -17  49470. 1670.37   1
   1   1 -17  52062. 1768.55   1
  -1   1  17  49483. 1726.66  -1
  -1   1  17  49784. 1672.99  -1
   1  -1 -16  25291. 932.975   1
   1  -1 -16  25789. 933.105  -1
  -1  -1  16  26784. 982.458   1
  -1  -1  16  24270. 856.918   1
   1   1 -16  25448. 919.229   1
   1   1 -16  24951. 888.466   1
  -1   1  16  25671. 909.935   1
  -1   1  16  26037. 977.614   1
   1  -1 -15  22398. 818.300  -1
   1  -1 -15  20814. 784.002   1
  -1  -1  15  20997. 750.621   1
   1   1 -15  22464. 804.293   1
  -1   1  15  21914. 838.329   1
  -1   1  15  20487. 743.421   1
   1  -1 -14  155.26  56.565   1
   1  -1 -14  260.37  68.412   1
  -1  -1  14  244.01  49.588   1
  -1  -1  14  113.78  56.277   1
   1   1 -14  312.08  61.867   1
   1   1 -14  153.95  49.980   1
  -1   1  14  123.56  67.404   1
  -1   1  14  218.88  52.428   1
   1  -1 -13  87328. 2865.56   1
   1  -1 -13  85692. 2801.41   1
  -1  -1  13  83833. 2747.74   1
  -1  -1  13  86346. 2796.17   1
  -1   1  13  87734. 2855.08   1
  -1   1  13  85129. 2814.50   1
   1  -1 -12  95876. 3129.99  -1
   1  -1 -12  93468. 3039.66   1
  -1  -1  12  91635. 2983.37   1
  -1  -1  12  94934. 3067.15   1
   1   1 -12  93428. 3029.19   1
  -1   1  12  97264. 3149.62   1
  -1   1  12  89540. 2944.10   1
   1  -1 -11  16363. 617.620   1
  -1  -1  11  17293. 612.776   1
  -1  -1  11  17921. 652.048   1
   1   1 -11  19178. 673.648   1
   1   1 -11  17188. 619.060   1
  -1   1  11  17947. 674.433   1
   1  -1 -10 423615.  13405.   1
   1  -1 -10 417986.  13235.   1
  -1  -1  10 428590.  13562.   1
  -1  -1  10 419034.  13235.   1
   1   1 -10 413666.  13082.  -1
   1   1 -10 412226.  13025.   1
  -1   1  10 416939.  13209.   1
   1  -1  -9  18170. 657.546   1
   1  -1  -9  17895. 643.146   1
  -1  -1   9  18222. 642.623   1
  -1  -1   9  18510. 637.779   1
   1   1  -9  18523. 638.041   1
   1   1  -9  18471. 643.801   1
  -1   1   9  17987. 639.350   1
  -1   1   9  18510. 673.779   1
   1  -1  -8  86438. 2800.10   1
   1  -1  -8  90143. 2911.37   1
  -1  -1   8  92028. 2953.26   1
  -1  -1   8  88375. 2827.59   1
   1   1  -8  89239. 2856.39   1
   1   1  -8  84684. 2718.94   1
  -1   1   8  85770. 2769.99   1
  -1   1   8  90679. 2940.17  -1
   1  -1  -7  29323. 991.490   1
   1  -1  -7  27962. 954.051   1
  -1  -1   7  27988. 923.287   1
   1   1  -7  26600. 877.994   1
  -1   1   7  27216. 932.058   1
  -1   1   7  28027. 943.840   1
   1  -1  -6 6798.00 275.952   1
   1  -1  -6 6059.69 249.771   1
  -1  -1   6 6898.80 252.389   1
   1   1  -6 6821.57 252.389   1
   1   1  -6 5939.25 220.055   1
  -1   1   6 6788.84 268.098   1
   1  -1  -5  59196. 1920.41   1
   1  -1  -5  61160. 1978.01  -1
  -1  -1   5  61212. 1955.75   1
  -1  -1   5  61487. 1962.30   1
   1   1  -5  62299. 1985.86   1
   1   1  -5  61474. 1963.61   1
  -1   1   5  62940. 2038.22   1
  -1   1   5  57363. 1857.57   1
   1  -1  -4 641052.  20199.   1
   1  -1  -4 671815.  21168.   1
   1   1  -4 554522.  17463.   1
  -1   1   4 515381.  16259.   1
   1  -1  -3 576384.  18157.   1
  -1  -1   3 611467.  19243.   1
   1   1  -3 531614.  16743.   1
  -1   1   3 519832.  16390.   1
   1  -1  -2  54575. 1754.15   1
  -1  -1   2  60898. 1928.26   1
  -1  -1   2  54470. 1722.74   1
   1   1  -2  59353. 1878.52   1
   1   1  -2  63097. 1996.33   1
  -1  -1   1  32334. 1028.80   1
  -1  -1   1  30960. 986.777   1
   1   1  -1  29009. 924.466   1
   1   1  -1  28001. 893.048   1
  -1   1   1  29834. 967.796   1
   1  -1   0 113339. 3589.47   1
  -1  -1   0 118327. 3738.71   1
  -1  -1   0 118707. 3751.80   1
   1   1   0 130056. 4109.17   1
   1   1   0 134572. 4250.55   1
   1  -1   2 159445. 5045.16   1
   1  -1   2 177772. 5613.29   1
  -1  -1  -2 182877. 5780.86   1
  -1  -1  -2 170179. 5385.52   1
   1   1   2 149758. 4738.84   1
  -1   1  -2 166383. 5257.23  -1
  -1  -1  -3 582929.  18366.   1
  -1  -1  -3 569969.  17960.   1
   1   1   3 550726.  17358.   1
  -1   1  -3 526639.  16586.   1
   1  -1   4 1597.07  87.983   1
   1  -1   4 1827.46  93.389   1
  -1  -1  -4 1697.86  98.076   1
   1   1   4 1373.22  83.610   1
  -1   1  -4 1526.38  81.045   1
   1  -1   5 150281. 4768.94   1
  -1  -1  -5 145700. 4634.11   1
  -1  -1  -5 147009. 4689.09   1
   1   1   5 149627. 4757.16   1
   1   1   5 142427. 4543.78   1
  -1   1  -5 140201. 4452.15   1
   1  -1   6 116062. 3698.12   1
   1  -1   6 114976. 3666.71   1
  -1  -1  -6 117725. 3763.58   1
  -1  -1  -6 127006. 4063.35   1
   1   1   6 127281. 4063.35   1
   1   1   6 124519. 3990.05   1
  -1   1  -6 119021. 3793.69   1
  -1   1  -6 119217. 3797.61  -1
   1  -1   7  79330. 2555.31   1
   1  -1   7  77000. 2476.76   1
  -1  -1  -7  84762. 2742.50   1
  -1  -1  -7  80704. 2608.98   1
   1   1   7  86962. 2804.03   1
   1   1   7  80626. 2622.07   1
  -1   1  -7  79945. 2573.63   1
  -1   1  -7  83938. 2696.69   1
   1  -1   8  30672. 1029.06   1
   1  -1   8  31274. 1053.80   1
  -1  -1  -8  31064. 1055.63  -1
  -1  -1  -8  30855. 1052.62   1
   1   1   8  31824. 1091.50   1
   1   1   8  31653. 1068.20   1
  -1   1  -8  31025. 1040.97   1
  -1   1  -8  32413. 1082.21   1
   1  -1   9  34402. 1150.80   1
   1  -1   9  31562. 1069.51  -1
  -1  -1  -9  31837. 1087.44   1
  -1  -1  -9  33290. 1133.92   1
   1   1   9  33787. 1140.99   1
   1   1   9  31431. 1088.36   1
  -1   1  -9  34677. 1162.45   1
  -1   1  -9  30658. 1033.51   1
   1  -1  10  46132. 1536.85  -1
   1  -1  10  47284. 1560.41   1
  -1  -1 -10  49234. 1650.74   1
  -1  -1 -10  47454. 1585.28   1
   1   1  10  48305. 1631.10   1
   1   1  10  48985. 1625.87   1
  -1   1 -10  48855. 1615.39   1
  -1   1 -10  45477. 1505.43   1
   1  -1  11  33054. 1119.52   1
   1  -1  11  35489. 1213.90   1
  -1  -1 -11  34756. 1190.99  -1
  -1  -1 -11  33434. 1159.84   1
   1   1  11  36026. 1255.14   1
   1   1  11  33957. 1159.71   1
  -1   1 -11  33067. 1123.05   1
  -1   1 -11  33460. 1142.30   1
   1  -1  12  14099. 526.639   1
   1  -1  12  15408. 589.867   1
  -1  -1 -12  15997. 603.743   1
   1   1  12  15630. 582.798   1
  -1   1 -12  16429. 604.005   1
  -1   1 -12  15735. 586.202   1
  -1  -1 -13 116520. 3771.43   1
  -1  -1 -13 119322. 3876.16   1
   1   1  13 125435. 4045.03   1
   1   1  13 113169. 3700.74   1
  -1   1 -13 113313. 3661.47   1
   1  -1  14  14858. 589.082   1
   1  -1  14  14714. 554.915   1
  -1  -1 -14  14989. 579.656   1
  -1  -1 -14  14086. 563.817   1
   1   1  14  14256. 548.893   1
   1   1  14  15277. 623.118   1
  -1   1 -14  13955. 545.359   1
  -1   1 -14  14701. 563.031   1
   1  -1  15  69512. 2326.22   1
   1  -1  15  66658. 2196.62   1
  -1  -1 -15  61068. 2042.15  -1
  -1  -1 -15  62469. 2098.44   1
   1   1  15  65480. 2169.13   1
   1   1  15  67195. 2271.24   1
  -1   1 -15  69263. 2292.18   1
  -1   1 -15  65061. 2167.82   1
   1  -1  16  74630. 2451.89  -1
   1  -1  16  75481. 2519.96   1
  -1  -1 -16  78649. 2599.81   1
  -1  -1 -16  74512. 2483.31   1
   1   1  16  78531. 2637.78   1
   1   1  16  77903. 2563.16   1
  -1   1 -16  77065. 2544.83   1
  -1   1 -16  75101. 2487.23   1
   1  -1  17  21037. 770.126   1
   1  -1  17  20657. 798.533   1
  -1  -1 -17  20500. 772.090   1
  -1  -1 -17  21364. 816.336   1
   1   1  17  19597. 784.657   1
   1   1  17  20814. 768.948   1
  -1   1 -17  20448. 764.235   1
  -1   1 -17  21338. 798.664  -1
   1  -1  18  98442. 3264.82   1
   1  -1  18 101440. 3306.71   1
  -1  -1 -18  94829. 3122.13   1
  -1  -1 -18  99319. 3280.53   1
   1   1  18  98442. 3283.15   1
   1   1  18  99869. 3260.90   1
  -1   1 -18  99987. 3276.60  -1
  -1   1 -18  97670. 3212.46   1
   1  -1  19 9257.75 399.267   1
   1  -1  19 8721.03 424.401   1
  -1  -1 -19 9139.93 412.226   1
  -1  -1 -19 9406.98 437.360   1
   1   1  19 9859.92 418.641   1
   1   1  19 8502.41 429.637   1
  -1   1 -19 8684.38 395.994   1
  -1   1 -19 9382.11 427.673   1
   1  -1  20  10932. 454.509   1
   1  -1  20 9967.26 475.193   1
  -1  -1 -20  10107. 449.797   1
  -1  -1 -20  10025. 459.615   1
   1   1  20  10753. 450.713   1
   1   1  20  10933. 519.832   1
  -1   1 -20  10878. 479.120   1
  -1   1 -20  10542. 459.353   1
   1  -1  21  55348. 1936.12  -1
   1  -1  21  53803. 1819.61   1
  -1  -1 -21  54196. 1871.97   1
  -1  -1 -21  55282. 1888.99   1
   1   1  21  54431. 1837.94   1
   1   1  21  55190. 1938.73   1
  -1   1 -21  53593. 1841.86  -1
  -1   1 -21  56591. 1928.26   1
   1  -1  22 4994.10 265.610   1
   1  -1  22 4907.71 311.952   1
  -1  -1 -22 4984.94 282.497  -1
  -1  -1 -22 5164.28 297.028   1
   1   1  22 5000.65 323.210   1
   1   1  22 5229.74 275.952   1
  -1   1 -22 5322.68 295.195   1
  -1   1 -22 5100.14 286.294   1
   1  -1  23  24165. 889.644   1
   1  -1  23  23668. 946.458   1
  -1  -1 -23  23419. 884.801   1
  -1  -1 -23  24113. 918.706   1
   1   1  23  23445. 861.368   1
   1   1  23  24571. 977.352   1
  -1   1 -23  24414. 924.596   1
  -1   1 -23  24532. 923.811   1
   1  -1  24 2455.82 222.280   1
   1  -1  24 2491.16 176.986   1
  -1  -1 -24 2667.89 201.073   1
  -1  -1 -24 2598.51 192.041   1
   1   1  24 2663.96 179.343   1
   1   1  24 2557.92 229.611   1
  -1   1 -24 2468.91 191.910   1
   1  -1  25  987.30 113.222   1
   1  -1  25  948.68 152.376   1
  -1  -1 -25  904.31 124.807   1
  -1  -1 -25  817.38 113.732   1
   1   1  25  751.93 100.772   1
  -1   1 -25  847.75 114.805   1
  -1   1 -25  913.34 125.474   1
   1  -1  26  12307. 512.370   1
  -1  -1 -26  12259. 533.577   1
  -1  -1 -26  12769. 557.402   1
   1   1  26  12242. 504.123   1
  -1   1 -26  12634. 552.559   1
  -1   1 -26  12104. 531.744   1
   1  -1  27   24.89  46.551   1
  -1  -1 -27   18.37  64.393   1
  -1  -1 -27   -6.40  56.801   1
   1   1  27   43.16  51.014   1
  -1   1 -27    2.51  46.053   1
  -1   1 -27  134.70  86.386   1
   1  -1  28  18694. 724.832   1
  -1  -1 -28  20003. 798.009   1
  -1  -1 -28  18759. 757.952   1
   1   1  28  17162. 667.233   1
  -1   1 -28  17044. 708.338   1
  -1   1 -28  19034. 765.937   1
   1  -1  29   80.89  60.243   1
  -1  -1 -29   48.93  61.958   1
  -1  -1 -29   26.43  72.326   1
   1   1  29    4.75  46.079   1
  -1   1 -29   32.86  75.625   1
  -1   1 -29   25.49  56.120   1
   1  -1  30   42.54  51.250   1
  -1  -1 -30   43.93  84.343   1
   1   1  30  131.17  58.581   1
  -1   1 -30   58.86  94.633   1
   1  -1  31 7656.75 376.751   1
  -1   1 -31 7705.19 427.281   1
   1  -2 -31 2067.02 202.120   1
   1   2 -31 2889.12 229.742   1
  -1   2  31 2595.89 181.306   1
   1  -2 -30  557.01 123.642   1
   1   2 -30  559.23 128.472   1
   1   2 -30  672.47 114.203   1
  -1   2  30  760.31 101.348   1
  -1  -2  29  18065. 713.182   1
   1   2 -29  20120. 814.373   1
   1   2 -29  18209. 748.527   1
  -1   2  29  19584. 739.101   1
   1  -2 -28   61.60  59.262   1
   1  -2 -28   55.92  67.875   1
  -1  -2  28   36.89  51.158   1
   1   2 -28   56.32  57.638   1
   1   2 -28   42.68  81.254   1
  -1   2  28   41.48  50.962   1
   1  -2 -27  33080. 1203.43   1
   1  -2 -27  33447. 1221.49   1
  -1  -2  27  33277. 1188.51   1
  -1  -2  27  32125. 1245.19   1
   1   2 -27  32635. 1197.54   1
   1   2 -27  32557. 1194.00   1
  -1   2  27  30056. 1069.90   1
   1  -2 -26 1864.12 170.310   1
  -1  -2  26 1504.12 139.285   1
   1   2 -26 1474.01 155.125   1
  -1   2  26 1388.92 124.048   1
   1  -2 -25  10010. 458.306   1
   1  -2 -25 8931.79 431.862   1
  -1  -2  25 9632.14 426.233   1
  -1  -2  25 9992.14 507.919   1
   1   2 -25  10109. 464.589   1
   1   2 -25  10406. 475.847   1
  -1   2  25  10237. 439.062   1
  -1   2  25  10321. 523.497   1
   1  -2 -24  440.50  94.292   1
  -1  -2  24  659.51  93.651   1
  -1  -2  24  452.02 110.302   1
   1   2 -24  554.78  99.398   1
   1   2 -24  556.09 102.605   1
  -1   2  24  593.66  88.847   1
   1  -2 -23  665.01 105.917   1
   1  -2 -23  935.07 119.806   1
  -1  -2  23  971.46 142.427   1
  -1  -2  23  690.01  95.929   1
   1   2 -23  793.95 112.960   1
   1   2 -23  585.15  96.649   1
  -1   2  23 1068.20 148.841   1
  -1   2  23  716.72  94.554   1
   1  -2 -22 2951.95 215.866   1
   1  -2 -22 2472.83 189.815   1
  -1  -2  22 2955.88 230.920   1
  -1  -2  22 2886.50 185.888   1
   1   2 -22 2818.43 201.990  -1
   1   2 -22 2624.69 193.612   1
  -1   2  22 2948.03 189.161   1
  -1   2  22 2783.08 228.302   1
   1  -2 -21  17476. 707.553   1
   1  -2 -21  18707. 732.687   1
  -1  -2  21  17175. 660.164   1
  -1  -2  21  18497. 755.726   1
   1   2 -21  18471. 715.407   1
   1   2 -21  17306. 686.477   1
  -1   2  21  18052. 759.261   1
  -1   2  21  17633. 673.648   1
   1  -2 -20  50465. 1750.23   1
   1  -2 -20  46459. 1604.92   1
  -1  -2  20  50766. 1772.48   1
  -1  -2  20  51551. 1741.06  -1
   1   2 -20  49051. 1676.92   1
   1   2 -20  49064. 1684.77   1
  -1   2  20  48331. 1638.96   1
  -1   2  20  46865. 1675.61   1
   1  -2 -19  35620. 1262.07   1
  -1  -2  19  35450. 1229.61   1
  -1  -2  19  34062. 1233.28   1
   1   2 -19  34455. 1209.06   1
   1   2 -19  34847. 1228.69   1
  -1   2  19  34154. 1193.22   1
   1  -2 -18 3368.24 224.244   1
   1  -2 -18 3054.06 204.608  -1
  -1  -2  18 3517.47 227.647   1
  -1  -2  18 3232.10 188.637   1
   1   2 -18 3520.09 211.022   1
   1   2 -18 3440.24 206.310   1
  -1   2  18 3345.98 196.884   1
  -1   2  18 3234.71 235.371   1
   1  -2 -17  83231. 2775.23  -1
  -1  -2  17  83767. 2737.27   1
  -1  -2  17  85862. 2847.23   1
   1   2 -17  84370. 2767.38   1
   1   2 -17  85325. 2805.34   1
  -1   2  17  83453. 2804.03   1
   1  -2 -16  38120. 1333.94   1
   1  -2 -16  39822. 1399.40   1
  -1  -2  16  37282. 1267.57   1
  -1  -2  16  38604. 1348.34   1
   1   2 -16  40241. 1381.07   1
   1   2 -16  36562. 1258.15   1
  -1   2  16  40071. 1375.83   1
  -1   2  16  37898. 1360.12   1
   1  -2 -15  17070. 671.553   1
   1  -2 -15  16586. 645.372   1
  -1  -2  15  17463. 638.303  -1
  -1  -2  15  16206. 625.343   1
   1   2 -15  16795. 630.448   1
   1   2 -15  17515. 648.252  -1
  -1   2  15  16416. 672.077   1
  -1   2  15  17306. 652.572   1
   1  -2 -14  32858. 1167.04   1
   1  -2 -14  35515. 1239.43   1
  -1  -2  14  36471. 1259.33   1
  -1  -2  14  34978. 1187.85   1
   1   2 -14  36209. 1230.92   1
   1   2 -14  33421. 1148.19   1
  -1   2  14  35489. 1272.02   1
  -1   2  14  34703. 1198.98   1
   1  -2 -13 9776.14 415.237   1
   1  -2 -13  10679. 455.295   1
  -1  -2  13 9235.49 385.390   1
   1   2 -13 9239.42 370.729   1
   1   2 -13 9990.83 397.565   1
  -1   2  13 9850.76 449.011   1
  -1   2  13  10340. 422.830   1
   1  -2 -12  17136. 651.786  -1
   1  -2 -12  17136. 658.593   1
  -1  -2  12  16913. 617.881   1
  -1  -2  12  17974. 638.565   1
   1   2 -12  18157. 657.677   1
  -1   2  12  17214. 672.600   1
  -1   2  12  16664. 621.678   1
   1  -2 -11 282236. 8986.77   1
   1  -2 -11 296243. 9430.54   1
  -1  -2  11 275298. 8728.88   1
  -1  -2  11 293232. 9300.95   1
   1   2 -11 288126. 9129.46   1
   1   2 -11 296112. 9384.73   1
  -1   2  11 294541. 9362.47   1
  -1   2  11 287341. 9164.80   1
   1  -2 -10  16547. 625.605   1
  -1  -2  10  16298. 575.598   1
  -1  -2  10  15722. 564.995   1
   1   2 -10  14871. 532.137   1
   1   2 -10  17083. 601.911   1
  -1   2  10  15683. 609.111   1
   1  -2  -9 392983.  12462.  -1
   1  -2  -9 420735.  13339.   1
  -1  -2   9 411964.  13010.   1
  -1  -2   9 443906.  14020.   1
   1   2  -9 420735.  13287.   1
   1   2  -9 417201.  13169.   1
  -1   2   9 434611.  13771.   1
  -1   2   9 405288.  12834.   1
   1  -2  -8  11583. 454.378   1
   1  -2  -8  13523. 514.596   1
  -1  -2   8  11879. 424.662   1
   1   2  -8  13850. 484.225   1
  -1   2   8  13785. 515.905   1
   1  -2  -7  73504. 2399.53   1
   1  -2  -7  73805. 2410.00   1
  -1  -2   7  74997. 2404.76   1
   1   2  -7  69917. 2242.44   1
  -1   2   7  72549. 2377.27   1
  -1   2   7  76149. 2476.76   1
   1  -2  -6 172405. 5505.95   1
   1  -2  -6 168608. 5380.28   1
  -1  -2   6 158790. 5033.38   1
  -1  -2   6 156827. 4965.30   1
   1   2  -6 158790. 5030.76   1
   1   2  -6 158659. 5026.83   1
  -1   2   6 160492. 5134.17   1
  -1   2   6 171619. 5477.15   1
   1  -2  -5  12110. 458.567   1
   1  -2  -5  12049. 449.797   1
  -1  -2   5  12587. 433.433   1
  -1  -2   5  11822. 402.408   1
   1   2  -5  12249. 416.415   1
   1   2  -5  11704. 399.790   1
  -1   2   5  11176. 420.343   1
  -1   2   5  12004. 451.237   1
   1  -2  -4  16743. 592.093   1
  -1  -2   4  18445. 613.038   1
   1   2  -4  19793. 652.572   1
  -1   2   4  19597. 683.597   1
   1  -2  -3 459222.  14505.   1
   1  -2  -3 430292.  13588.   1
   1   2  -3 387747.  12223.   1
  -1   2   3 370467.  11707.   1
   1  -2  -2  10012. 373.347   1
   1  -2  -2 9304.87 348.605   1
  -1  -2   2  10208. 346.904   1
   1   2  -2  11174. 381.725   1
  -1   2   2  10243. 381.070   1
   1  -2  -1  82524. 2648.25   1
   1  -2  -1  81463. 2615.52   1
  -1  -2   1  82956. 2640.40   1
   1   2  -1  88218. 2806.65   1
  -1   2   1  85600. 2742.50   1
   1  -2   0  10147. 367.849   1
  -1  -2   0  11553. 401.623   1
  -1  -2   0  10594. 373.609   1
  -1   2   0 8900.37 326.351   1
  -1   2   0 9557.52 352.140   1
   1  -2   1 386307.  12194.   1
  -1  -2  -1 392459.  12386.   1
   1   2   1 483702.  15251.   1
  -1   2  -1 482654.  15224.   1
   1  -2   2 162325. 5140.72  -1
   1  -2   2 161016. 5110.61   1
  -1  -2  -2 170834. 5426.10  -1
  -1  -2  -2 180783. 5737.66   1
   1   2   2 163372. 5194.39   1
   1   2   2 164943. 5238.90   1
  -1   2  -2 157874. 5011.12   1
  -1   2  -2 162325. 5145.96   1
   1  -2   3 112632. 3581.62   1
   1  -2   3 112004. 3572.45   1
  -1  -2  -3 117175. 3745.25   1
   1   2   3 111651. 3568.53   1
  -1   2  -3 113182. 3599.94   1
  -1   2  -3 115172. 3669.32   1
   1  -2   4  408.56  50.399   1
  -1  -2  -4  475.19  59.982   1
  -1  -2  -4  481.21  65.820   1
   1   2   4  367.06  53.135   1
  -1   2  -4  396.39  46.760   1
   1  -2   5 8177.76 304.359   1
   1  -2   5 8840.15 330.933   1
  -1  -2  -5 8765.54 346.511   1
   1   2   5 9129.46 354.104   1
   1   2   5 8473.61 355.805   1
  -1   2  -5 9252.51 341.406   1
  -1   2  -5 8029.84 299.384   1
   1  -2   6  25776. 869.485   1
   1  -2   6  24061. 809.398   1
  -1  -2  -6  25789. 911.768   1
  -1  -2  -6  25082. 869.747   1
   1   2   6  24964. 860.452   1
   1   2   6  23891. 840.423   1
  -1   2  -6  24715. 831.783   1
  -1   2  -6  26142. 875.768   1
   1  -2   7 319675.  10110.   1
   1  -2   7 322293.  10194.   1
  -1  -2  -7 307762. 9770.90   1
  -1  -2  -7 314439. 9975.12   1
   1   2   7 303704. 9629.52   1
   1   2   7 287079. 9124.22   1
  -1   2  -7 297290. 9408.29   1
  -1   2  -7 309988. 9807.56   1
   1  -2   8 4920.80 216.258   1
   1  -2   8 4610.55 205.262   1
  -1  -2  -8 4577.82 229.087   1
  -1  -2  -8 4624.95 228.040   1
   1   2   8 4839.63 228.302   1
   1   2   8 5011.12 248.200   1
  -1   2  -8 4750.62 209.844   1
  -1   2  -8 4639.35 204.608   1
   1  -2   9 140463. 4490.11   1
   1  -2   9 141511. 4521.53   1
  -1  -2  -9 138631. 4466.55   1
  -1  -2  -9 146092. 4691.71   1
   1   2   9 140332. 4503.20   1
   1   2   9 141511. 4569.97   1
  -1   2  -9 140856. 4499.28   1
  -1   2  -9 140594. 4494.04   1
   1  -2  10  14190. 525.985   1
  -1  -2 -10  13054. 516.559   1
  -1  -2 -10  14832. 566.173   1
   1   2  10  14308. 568.137  -1
   1   2  10  13588. 517.345   1
  -1   2 -10  14648. 536.719   1
  -1   2 -10  13079. 483.571   1
   1  -2  11 174106. 5560.93   1
   1  -2  11 176332. 5638.17   1
  -1  -2 -11 172666. 5553.08   1
  -1  -2 -11 168739. 5414.32   1
   1   2  11 172928. 5571.40   1
   1   2  11 178295. 5706.24  -1
  -1   2 -11 172143. 5498.10   1
  -1   2 -11 174499. 5571.40   1
   1  -2  12 8083.51 348.475   1
   1  -2  12 8582.27 353.711   1
  -1  -2 -12 8796.95 378.190   1
   1   2  12 9519.56 395.863   1
   1   2  12 9067.93 414.975   1
  -1   2 -12 8472.30 351.224   1
  -1   2 -12 9825.88 393.768   1
   1  -2  13  13771. 525.592   1
   1  -2  13  13850. 551.380   1
  -1  -2 -13  14007. 551.250   1
  -1  -2 -13  11918. 498.101   1
   1   2  13  13915. 577.038   1
   1   2  13  13055. 510.145   1
  -1   2 -13  14007. 535.410   1
   1  -2  14  77720. 2564.47   1
   1  -2  14  75795. 2482.00   1
  -1  -2 -14  81018. 2677.05   1
  -1  -2 -14  79199. 2631.23   1
   1   2  14  79722. 2669.19   1
   1   2  14  75952. 2497.71   1
   1  -2  15 2416.54 173.714   1
   1  -2  15 1979.31 138.500   1
  -1  -2 -15 1972.77 160.492   1
  -1  -2 -15 2437.49 172.928   1
   1   2  15 2128.55 150.150   1
   1   2  15 2269.93 182.484   1
  -1   2 -15 2047.39 147.925   1
  -1   2 -15 2560.54 166.906   1
   1  -2  16 6651.39 309.202   1
   1  -2  16 5842.38 308.155   1
  -1  -2 -16 6897.49 345.333   1
  -1  -2 -16 5699.69 295.981   1
   1   2  16 6064.92 336.693   1
  -1   2 -16 6634.37 312.999   1
  -1   2 -16 5940.56 291.661   1
   1  -2  17  41066. 1405.94   1
   1  -2  17  39521. 1390.23   1
  -1  -2 -17  39953. 1392.85   1
  -1  -2 -17  42715. 1500.19   1
   1   2  17  42545. 1458.30   1
   1   2  17  40751. 1466.16   1
  -1   2 -17  42008. 1447.83   1
  -1   2 -17  42807. 1468.78   1
   1  -2  18 1776.41 163.110   1
   1  -2  18 1865.43 141.511   1
  -1  -2 -18 2019.90 162.717   1
   1   2  18 2084.04 154.863   1
  -1   2 -18 2145.57 162.717   1
  -1   2 -18 1616.70 146.485   1
   1  -2  19 5132.87 264.563   1
   1  -2  19 5238.90 300.039   1
  -1  -2 -19 5275.55 286.948   1
  -1  -2 -19 5070.03 292.315   1
   1   2  19 5131.56 314.962   1
   1   2  19 5378.97 271.632   1
  -1   2 -19 5557.00 292.708   1
  -1   2 -19 5165.59 280.534   1
   1  -2  20  14426. 632.412   1
   1  -2  20  13300. 535.672   1
  -1  -2 -20  13248. 554.915   1
  -1  -2 -20  13902. 589.213   1
   1   2  20  13706. 547.846   1
   1   2  20  13915. 621.678   1
  -1   2 -20  12924. 540.515  -1
  -1   2 -20  13667. 565.780   1
   1  -2  21  51944. 1763.32   1
   1  -2  21  50347. 1773.79   1
  -1  -2 -21  52507. 1818.30   1
   1   2  21  53188. 1878.52   1
  -1   2 -21  52952. 1813.06   1
  -1   2 -21  53698. 1839.24   1
   1  -2  22 2076.19 160.099   1
   1  -2  22 1908.62 186.019   1
  -1  -2 -22 1930.88 173.059   1
  -1  -2 -22 1938.73 166.776   1
   1   2  22 1941.35 147.270   1
   1   2  22 1993.71 198.717   1
  -1   2 -22 1764.63 155.910  -1
  -1   2 -22 2089.28 177.772   1
   1  -2  23 5323.99 326.744   1
  -1  -2 -23 4787.27 286.294   1
  -1  -2 -23 4982.32 280.927   1
   1   2  23 5073.96 265.087   1
   1   2  23 5316.14 341.406   1
  -1   2 -23 5110.61 287.603   1
   1  -2  24 6212.85 310.904   1
   1  -2  24 6237.72 364.576   1
  -1  -2 -24 6474.66 342.846   1
  -1  -2 -24 5854.16 311.035  -1
   1   2  24 6089.80 303.443   1
   1   2  24 7182.87 428.982   1
  -1   2 -24 6119.90 325.566   1
  -1   2 -24 5996.85 325.566   1
   1  -2  25 4889.38 329.493   1
   1  -2  25 3987.43 236.942   1
  -1  -2 -25 4130.12 258.934   1
   1   2  25 3480.82 221.887   1
  -1   2 -25 4029.32 252.258   1
   1  -2  26 1614.08 144.914   1
  -1  -2 -26 1555.18 156.434   1
  -1  -2 -26 1442.60 152.638   1
   1   2  26 1480.56 130.907   1
  -1   2 -26 1522.45 148.841   1
  -1   2 -26 1161.15 150.936   1
   1  -2  27  21901. 827.333   1
  -1  -2 -27  21691. 836.365   1
  -1  -2 -27  21796. 852.729   1
   1   2  27  23877. 875.376   1
  -1   2 -27  24152. 935.200   1
  -1   2 -27  24558. 936.116   1
   1  -2  28    8.56  44.155   1
  -1  -2 -28  121.31  64.995   1
   1   2  28   14.78  48.750   1
  -1   2 -28  -19.03  54.182   1
  -1   2 -28   81.11  73.269   1
   1  -2  29  20160. 779.813   1
  -1  -2 -29  19649. 779.552   1
   1   2  29  20173. 759.654   1
  -1   2 -29  19937. 799.842   1
  -1   2 -29  19702. 807.304   1
   1  -2  30  -48.89  53.855  -1
  -1  -2 -30  -21.82  87.943   1
   1   2  30   26.52  42.584   1
  -1   2 -30    3.08  52.795   1
  -1   2 -30   58.55  81.869  -1
   1   3 -31 1501.50 160.099   1
   1   3 -31 1061.79 217.306   1
   1  -3 -30 1854.95 184.972   1
  -1  -3  30 2306.58 187.328   1
   1   3 -30 2626.00 216.389   1
   1   3 -30 2118.08 221.364   1
  -1   3  30 2396.91 171.488   1
   1  -3 -29   43.62  62.809   1
   1  -3 -29  -45.08  72.235   1
  -1  -3  29   -0.84  62.456   1
   1   3 -29   44.61  56.251   1
   1   3 -29  145.18  93.887   1
  -1   3  29   59.84  48.972   1
   1  -3 -28  30816. 1145.57   1
   1  -3 -28  34049. 1237.99  -1
  -1  -3  28  32714. 1177.64   1
   1   3 -28  34847. 1292.05   1
   1   3 -28  33394. 1222.02   1
  -1   3  28  31732. 1125.02   1
   1  -3 -27 1771.17 166.645   1
   1  -3 -27 1824.84 171.357   1
  -1  -3  27 2163.89 172.405   1
  -1  -3  27 2271.24 221.233   1
   1   3 -27 1992.41 175.808   1
   1   3 -27 2090.59 192.041   1
  -1   3  27 1975.39 152.507   1
   1  -3 -26  32216. 1185.63   1
   1  -3 -26  32112. 1171.62   1
  -1  -3  26  30645. 1183.14   1
  -1  -3  26  31536. 1137.45   1
   1   3 -26  31784. 1172.67   1
   1   3 -26  33355. 1212.20   1
  -1   3  26  32674. 1152.24   1
   1  -3 -25 6699.82 352.925   1
   1  -3 -25 5913.07 322.817   1
  -1  -3  25 6328.05 376.751   1
   1   3 -25 5951.04 345.856   1
   1   3 -25 6812.40 351.878   1
  -1   3  25 6731.24 322.293   1
   1  -3 -24  153.42  71.305   1
   1  -3 -24  132.09  83.479   1
  -1  -3  24  134.97  56.342   1
  -1  -3  24  210.89  81.634   1
   1   3 -24  354.23  97.814   1
   1   3 -24  111.56  62.678   1
  -1   3  24  408.17 114.099   1
  -1   3  24  143.08  58.201   1
   1  -3 -23 3043.59 216.520   1
  -1  -3  23 2665.27 217.306   1
  -1  -3  23 2883.88 188.899   1
   1   3 -23 3059.30 211.153   1
   1   3 -23 2919.23 204.346   1
  -1   3  23 3071.08 194.790   1
   1  -3 -22 8819.21 426.626   1
   1  -3 -22 9553.60 440.633   1
  -1  -3  22 9120.29 406.466   1
   1   3 -22  10158. 454.640   1
   1   3 -22 9461.96 432.386   1
  -1   3  22 9276.07 407.645   1
  -1   3  22 9535.27 484.749   1
   1  -3 -21  12242. 532.923   1
   1  -3 -21  12330. 544.442   1
  -1  -3  21  11746. 536.719  -1
  -1  -3  21  11841. 492.341   1
   1   3 -21  12453. 526.246  -1
   1   3 -21  11293. 492.341   1
  -1   3  21  12835. 523.366   1
  -1   3  21  12219. 570.362   1
   1  -3 -20  21011. 821.180   1
   1  -3 -20  20238. 788.453   1
  -1  -3  20  19754. 785.050   1
   1   3 -20  19322. 737.138   1
   1   3 -20  19165. 735.043  -1
  -1   3  20  19793. 745.385   1
  -1   3  20  19191. 798.009   1
   1  -3 -19 5691.84 316.402   1
   1  -3 -19 4962.69 279.617   1
  -1  -3  19 5753.37 283.807   1
  -1  -3  19 4851.42 279.617   1
   1   3 -19 4669.46 254.483   1
   1   3 -19 5581.88 286.294   1
  -1   3  19 4753.24 304.490   1
  -1   3  19 5549.15 281.450   1
   1  -3 -18  10185. 462.102   1
  -1  -3  18 9541.82 405.288   1
  -1  -3  18  10335. 458.829   1
   1   3 -18 9789.23 417.724   1
   1   3 -18 9450.18 409.870   1
  -1   3  18 9854.68 425.710   1
   1  -3 -17  176.86  67.391   1
   1  -3 -17  151.59  67.234   1
  -1  -3  17  209.97  55.426   1
  -1  -3  17  198.72  69.826   1
   1   3 -17  229.35  61.278   1
   1   3 -17  175.02  65.990   1
  -1   3  17  262.99  65.938   1
  -1   3  17  246.63  82.275   1
   1  -3 -16  53790. 1848.41   1
  -1  -3  16  58385. 1967.53   1
  -1  -3  16  55989. 1862.81   1
   1   3 -16  54575. 1823.54   1
   1   3 -16  52598. 1762.01   1
  -1   3  16  54588. 1899.46   1
   1  -3 -15  61749. 2087.97   1
   1  -3 -15  61134. 2070.95   1
  -1  -3  15  61251. 2043.46   1
  -1  -3  15  63006. 2078.80   1
   1   3 -15  61854. 2044.77   1
   1   3 -15  61552. 2042.15   1
  -1   3  15  63660. 2125.93   1
  -1   3  15  62704. 2148.18   1
   1  -3 -14  435.00  82.642   1
   1  -3 -14  539.08  89.004   1
  -1  -3  14  497.05  65.506   1
  -1  -3  14  378.85  71.606   1
   1   3 -14  354.76  64.354   1
  -1   3  14  470.09  77.916   1
  -1   3  14  426.76  92.512   1
   1  -3 -13  218.75  68.111   1
   1  -3 -13  147.79  61.526   1
  -1  -3  13  175.94  51.407   1
   1   3 -13  130.78  50.674   1
   1   3 -13  222.28  48.043   1
  -1   3  13  159.31  61.814   1
  -1   3  13  217.31  57.953   1
   1  -3 -12 7214.29 340.358   1
   1  -3 -12 7313.78 349.915   1
  -1  -3  12 7288.90 303.704   1
  -1  -3  12 7465.63 312.082   1
   1   3 -12 7709.12 319.675   1
   1   3 -12 7209.05 295.065   1
  -1   3  12 6979.96 319.413   1
  -1   3  12 7444.68 363.922   1
   1  -3 -11  14910. 591.831   1
   1  -3 -11  16861. 652.833   1
  -1  -3  11  16259. 582.929   1
  -1  -3  11  16285. 586.333   1
   1   3 -11  16246. 585.024  -1
   1   3 -11  16115. 573.373   1
  -1   3  11  15382. 593.402   1
  -1   3  11  15499. 624.427   1
   1  -3 -10 340620.  10834.   1
   1  -3 -10 323864.  10313.   1
  -1  -3  10 341667.  10813.   1
  -1  -3  10 335646.  10626.   1
   1   3 -10 351878.  11136.   1
   1   3 -10 321246.  10164.  -1
  -1   3  10 341275.  10868.   1
  -1   3  10 326744.  10382.   1
   1  -3  -9  20160. 745.254   1
  -1  -3   9  20435. 702.316   1
  -1  -3   9  22712. 778.373   1
   1   3  -9  23118. 784.133   1
  -1   3   9  21115. 785.835   1
  -1   3   9  23485. 842.387   1
   1  -3  -8  60872. 2022.51   1
   1   3  -8  64249. 2076.19   1
   1   3  -8  60113. 1942.66   1
  -1   3   8  60322. 2013.35   1
   1  -3  -7  11515. 462.626   1
   1  -3  -7  12885. 503.730  -1
  -1  -3   7  12198. 438.800   1
   1   3  -7  10720. 388.139   1
  -1   3   7  11213. 453.855   1
   1  -3  -6 211022. 6737.79   1
   1  -3  -6 203953. 6513.94   1
  -1  -3   6 215604. 6824.18   1
  -1  -3   6 205524. 6515.24   1
   1   3  -6 200811. 6356.85   1
   1   3  -6 216520. 6859.53   1
  -1   3   6 207357. 6613.42   1
  -1   3   6 205000. 6547.97   1
   1  -3  -5  39521. 1353.58   1
  -1  -3   5  37165. 1219.79   1
   1   3  -5  39482. 1287.60   1
  -1   3   5  38172. 1291.92   1
  -1   3   5  34782. 1189.81   1
   1  -3  -4 387747.  12275.   1
  -1  -3   4 345333.  10908.   1
  -1  -3   4 377929.  11924.   1
   1   3  -4 364314.  11499.   1
   1   3  -4 369551.  11665.   1
  -1   3   4 365100.  11576.   1
  -1   3   4 381856.  12088.   1
   1  -3  -3 2165.20 133.263   1
  -1  -3   3 2258.15 114.177   1
  -1  -3   3 2398.22 112.816   1
   1   3  -3 2546.14 122.490   1
   1   3  -3 2267.31 113.300   1
  -1   3   3 2335.38 148.710   1
   1  -3  -2 272548. 8646.41   1
   1  -3  -2 269669. 8553.47   1
  -1  -3   2 262207. 8296.89   1
  -1  -3   2 255531. 8082.20   1
   1   3  -2 248854. 7875.37   1
   1   3  -2 269014. 8507.65   1
  -1   3   2 245058. 7778.50   1
   1  -3  -1 204870. 6510.01   1
   1  -3  -1 182746. 5817.51   1
  -1  -3   1 189815. 6019.11   1
  -1  -3   1 195052. 6187.98   1
   1   3  -1 201728. 6396.12   1
   1   3  -1 203691. 6457.65  -1
  -1   3   1 190601. 6068.85   1
  -1   3   1 192957. 6135.61   1
   1  -3   0 187197. 5952.34   1
  -1  -3   0 200419. 6362.08   1
   1   3   0 215080. 6818.95   1
   1   3   0 212724. 6745.64   1
  -1   3   0 209844. 6663.17   1
   1  -3   1 108470. 3478.20   1
  -1  -3  -1 100380. 3221.62   1
   1  -3   2 8649.03 334.729   1
  -1  -3  -2 8358.42 331.195   1
  -1  -3  -2 7667.23 308.810   1
   1   3   2 7586.06 306.846   1
   1   3   2 7295.45 295.719   1
  -1   3  -2 7345.19 287.341   1
   1  -3   3  11033. 399.921   1
   1  -3   3  12329. 451.237   1
  -1  -3  -3  12724. 477.287   1
  -1  -3  -3  11614. 439.586   1
   1   3   3  12549. 465.767   1
   1   3   3  12033. 458.175   1
  -1   3  -3  11153. 406.597   1
  -1   3  -3  12267. 445.215   1
   1  -3   4 192041. 6092.41   1
   1  -3   4 189030. 6008.63   1
  -1  -3  -4 176201. 5626.39   1
  -1  -3  -4 179735. 5741.58   1
   1   3   4 166514. 5317.44   1
   1   3   4 190077. 6076.71   1
  -1   3  -4 181568. 5773.00   1
  -1   3  -4 177641. 5644.71   1
   1  -3   5  95366. 3067.15   1
   1  -3   5  98128. 3144.39   1
  -1  -3  -5  89776. 2916.61   1
  -1  -3  -5 100471. 3263.51  -1
   1   3   5 102566. 3344.68   1
   1   3   5  99594. 3219.00   1
  -1   3  -5  95274. 3057.99   1
  -1   3  -5  97094. 3114.28   1
   1  -3   6  11817. 438.277   1
   1  -3   6  11071. 406.597   1
  -1  -3  -6  12774. 514.596   1
  -1  -3  -6  11585. 460.400   1
   1   3   6  11914. 463.542   1
   1   3   6  11011. 463.804   1
  -1   3  -6  10597. 396.387  -1
  -1   3  -6  11699. 426.757   1
   1  -3   7 4491.42 198.848   1
   1  -3   7 5266.39 233.538   1
  -1  -3  -7 4673.38 237.727   1
   1   3   7 4974.47 242.309   1
   1   3   7 4567.35 244.534   1
  -1   3  -7 4236.15 195.706   1
  -1   3  -7 5107.99 220.055   1
   1  -3   8 259458. 8237.98   1
   1  -3   8 256054. 8118.86   1
  -1  -3  -8 260505. 8324.38   1
  -1  -3  -8 264301. 8421.25   1
   1   3   8 260112. 8277.25   1
   1   3   8 250818. 8012.82   1
  -1   3  -8 246367. 7824.31   1
  -1   3  -8 255007. 8086.13   1
   1  -3   9 5128.94 233.931   1
   1  -3   9 5557.00 242.833   1
  -1  -3  -9 5081.81 261.814   1
  -1  -3  -9 5601.51 274.643   1
   1   3   9 5206.17 254.091   1
   1   3   9 5665.66 287.079   1
  -1   3  -9 5168.21 226.731   1
  -1   3  -9 5581.88 247.807   1
   1  -3  10 366409.  11602.   1
  -1  -3 -10 371514.  11800.   1
  -1  -3 -10 358162.  11388.   1
   1   3  10 368111.  11686.   1
   1   3  10 356984.  11368.   1
  -1   3 -10 356198.  11280.   1
   1  -3  11  26325. 917.920   1
   1  -3  11  25763. 899.201   1
  -1  -3 -11  26299. 946.458   1
  -1  -3 -11  27595.  999.34   1
   1   3  11  27922. 984.159   1
   1   3  11  27045. 996.334   1
  -1   3 -11  24899. 874.721   1
  -1   3 -11  28407. 978.661   1
   1  -3  12  25475. 896.844   1
   1  -3  12  25684. 904.699   1
  -1  -3 -12  24074. 890.037   1
  -1  -3 -12  25684. 931.666   1
   1   3  12  24532. 880.350   1
   1   3  12  24768. 931.404   1
  -1   3 -12  24165. 848.932   1
  -1   3 -12  26666. 934.415   1
   1  -3  13 1962.30 133.918   1
  -1  -3 -13 2246.37 168.608   1
  -1  -3 -13 1756.77 151.590   1
   1   3  13 2567.09 195.575   1
  -1   3 -13 2501.63 159.707   1
   1  -3  14  -15.53  42.008   1
   1  -3  14   -5.52  38.932   1
  -1  -3 -14   19.54  42.689   1
  -1  -3 -14   60.69  52.821   1
   1   3  14   25.71  40.935   1
   1   3  14   65.22  55.256   1
  -1   3 -14   57.02  44.063   1
  -1   3 -14   44.30  38.133   1
   1  -3  15  73098. 2410.00  -1
   1  -3  15  69211. 2303.96   1
  -1  -3 -15  72261. 2427.02   1
   1   3  15  63909. 2190.08   1
  -1   3 -15  71567. 2357.64   1
  -1   3 -15  68229. 2260.76   1
   1  -3  16  44129. 1522.45   1
   1  -3  16  43356. 1477.94   1
  -1  -3 -16  44652. 1549.94   1
  -1  -3 -16  45032. 1577.43   1
   1   3  16  44600. 1587.90   1
   1   3  16  45228. 1544.70  -1
  -1   3 -16  46132. 1572.19   1
  -1   3 -16  44914. 1523.76   1
   1  -3  17  714.10  88.271   1
   1  -3  17  480.17  88.572   1
  -1  -3 -17  536.46  96.897   1
   1   3  17  827.33  98.154   1
  -1   3 -17  732.03  89.122   1
  -1   3 -17  489.85  89.580  -1
   1  -3  18  27595. 1020.29   1
   1  -3  18  26024. 940.174   1
  -1  -3 -18  25959. 977.876   1
  -1  -3 -18  27687. 1016.23   1
   1   3  18  25265. 945.804   1
  -1   3 -18  27975. 1012.17   1
  -1   3 -18  26587. 958.109   1
   1  -3  19 2351.09 170.572  -1
   1  -3  19 2800.10 208.142   1
  -1  -3 -19 2894.36 203.953   1
  -1  -3 -19 2248.98 183.008   1
   1   3  19 2442.73 170.965   1
   1   3  19 2781.77 226.207   1
  -1   3 -19 2245.06 164.812   1
  -1   3 -19 2794.87 194.004   1
   1  -3  20  36929. 1294.02   1
  -1  -3 -20  35135. 1261.81   1
  -1  -3 -20  36392. 1314.31   1
   1   3  20  34088. 1276.21   1
   1   3  20  35096. 1228.96   1
  -1   3 -20  35201. 1250.82   1
   1  -3  21  26129. 956.407   1
   1  -3  21  24663. 956.276   1
  -1  -3 -21  25893. 985.337   1
  -1  -3 -21  24689. 931.142   1
   1   3  21  25173. 997.643   1
   1   3  21  25409. 925.775   1
  -1   3 -21  24519. 919.360   1
  -1   3 -21  25514. 945.934   1
   1  -3  22  19662. 799.842   1
   1  -3  22  20605. 781.646   1
  -1  -3 -22  18851. 739.101   1
   1   3  22  19859. 749.181   1
  -1   3 -22  20173. 775.362   1
  -1   3 -22  19819. 773.399   1
   1  -3  23  11300. 528.734   1
  -1  -3 -23  10653. 473.229   1
  -1  -3 -23  10918. 492.865   1
   1   3  23  11774. 572.195  -1
   1   3  23  11529. 481.214   1
  -1   3 -23  11499. 500.065   1
   1  -3  24 5920.93 352.533   1
   1  -3  24 5977.22 310.512   1
  -1  -3 -24 5801.80 320.460   1
  -1  -3 -24 5666.97 311.952   1
   1   3  24 5830.60 289.043   1
  -1   3 -24 5574.02 304.097   1
  -1   3 -24 5827.98 325.697   1
   1  -3  25 2226.73 210.237   1
   1  -3  25 2073.57 167.561   1
  -1  -3 -25 2199.24 180.521   1
   1   3  25 2140.33 156.434   1
  -1   3 -25 1661.21 165.205   1
  -1   3 -25 2055.24 174.630   1
   1  -3  26 9845.52 445.346   1
  -1  -3 -26 9575.85 445.739   1
  -1  -3 -26 8811.35 430.815   1
   1   3  26 9632.14 416.677   1
  -1   3 -26 9641.30 447.440   1
  -1   3 -26  10058. 479.120   1
  -1  -3 -27  796.83 125.828   1
  -1  -3 -27  689.23 113.169   1
   1   3  27  859.40 103.351   1
  -1   3 -27  750.36 110.603   1
  -1   3 -27  911.11 143.343   1
   1  -3  28  21168. 814.896   1
  -1  -3 -28  22267. 856.918   1
  -1  -3 -28  22948. 888.597   1
   1   3  28  21600. 802.198   1
  -1   3 -28  22961. 915.957   1
   1  -3  29 1006.02 121.233   1
  -1  -3 -29 1247.68 146.485   1
   1   3  29 1373.22 130.043   1
  -1   3 -29 1208.53 177.117   1
  -1   3 -29 1631.10 164.027   1
   1  -3  30 2767.38 203.168   1
  -1   3 -30 2742.50 252.912   1
  -1   3 -30 3183.66 233.538   1
  -1  -4  30 2195.31 189.946   1
   1   4 -30 2106.29 225.553   1
   1   4 -30 2140.33 196.230   1
   1  -4 -29 2628.61 202.382   1
  -1  -4  29 2729.41 209.189   1
   1   4 -29 2586.72 206.571   1
   1   4 -29 3025.26 258.018   1
  -1   4  29 2644.32 181.830   1
   1  -4 -28  202.51  75.546   1
   1  -4 -28  239.69  86.399   1
  -1  -4  28  279.62  79.984   1
   1   4 -28  214.82 112.174  -1
   1   4 -28  261.81  81.895   1
  -1   4  28  279.36  69.695   1
   1  -4 -27  21495. 833.093   1
   1  -4 -27  19322. 774.970   1
  -1  -4  27  20330. 790.155   1
  -1  -4  27  21770. 906.793   1
   1   4 -27  21390. 857.834   1
   1   4 -27  20775. 812.540   1
  -1   4  27  20893. 779.682   1
   1  -4 -26 4644.58 279.617   1
  -1  -4  26 4954.83 327.399   1
  -1  -4  26 5094.90 289.566   1
   1   4 -26 5314.83 323.079   1
   1   4 -26 5177.37 294.017   1
  -1   4  26 5200.94 269.276   1
   1  -4 -25  449.93 100.209   1
   1  -4 -25  624.95 104.110   1
  -1  -4  25  345.33 105.498   1
   1   4 -25  508.31  91.661   1
  -1   4  25  510.67  86.490   1
   1  -4 -24  12356. 545.359   1
   1  -4 -24  11848. 518.523   1
  -1  -4  24  11998. 507.265   1
  -1  -4  24  12492. 576.515   1
   1   4 -24  12866. 563.686   1
   1   4 -24  12753. 543.395   1
  -1   4  24  12994. 527.948   1
   1  -4 -23  440.11  98.481   1
   1  -4 -23  375.97  86.831   1
  -1  -4  23  519.44 110.381   1
  -1  -4  23  326.87  74.434   1
   1   4 -23  259.20  70.507   1
   1   4 -23  381.59  96.544   1
  -1   4  23  548.37 123.642   1
  -1   4  23  315.75  70.048   1
   1  -4 -22  41746. 1477.94   1
  -1  -4  22  38303. 1341.80   1
   1   4 -22  41694. 1467.47   1
  -1   4  22  39822. 1379.76   1
  -1   4  22  41498. 1525.07   1
   1  -4 -21  27373. 1033.64   1
   1  -4 -21  28276. 1048.83   1
  -1  -4  21  26823. 974.996   1
  -1  -4  21  27909. 1051.31   1
   1   4 -21  27085. 988.348   1
   1   4 -21  29899. 1088.10   1
  -1   4  21  27216. 1066.76   1
  -1   4  21  28184. 1017.80   1
   1  -4 -20  21901. 845.791  -1
   1  -4 -20  21011. 827.071   1
  -1  -4  20  22411. 867.128  -1
   1   4 -20  21521. 806.780   1
   1   4 -20  21809. 836.889   1
  -1   4  20  22359. 900.902   1
  -1   4  20  21796. 814.635   1
   1  -4 -19   68.35  68.189   1
   1  -4 -19   27.94  55.635   1
  -1  -4  19   46.42  53.528   1
  -1  -4  19   20.28  45.255   1
   1   4 -19   26.16  43.893   1
   1   4 -19    2.06  52.415   1
  -1   4  19   28.09  63.032   1
  -1   4  19   11.06  41.288   1
   1  -4 -18  105.54  66.566   1
   1  -4 -18   42.22  57.612   1
  -1  -4  18   31.17  57.992   1
  -1  -4  18  139.02  53.908  -1
   1   4 -18   95.99  63.267   1
   1   4 -18   48.24  48.213   1
  -1   4  18   15.63  66.566   1
  -1   4  18   77.51  53.332   1
   1  -4 -17 1498.89 147.794   1
  -1  -4  17 1784.26 147.663   1
  -1  -4  17 1663.83 131.431   1
   1   4 -17 1703.10 131.562   1
   1   4 -17 1682.16 137.976   1
  -1   4  17 1621.94 143.474   1
   1  -4 -16  41301. 1457.00   1
   1  -4 -16  40738. 1442.60   1
  -1  -4  16  43108. 1476.63   1
  -1  -4  16  40778. 1387.61   1
   1   4 -16  42794. 1449.14   1
   1   4 -16  43841. 1492.34   1
  -1   4  16  41943. 1451.76   1
  -1   4  16  41943. 1509.36   1
   1  -4 -15  298.60  82.511   1
   1  -4 -15  434.87  85.325   1
  -1  -4  15  327.66  63.555   1
  -1  -4  15  176.07  63.136   1
   1   4 -15  234.85  60.767  -1
   1   4 -15  324.52  60.702   1
  -1   4  15  183.92  74.604   1
   1  -4 -14  28485. 1046.99   1
   1  -4 -14  29101. 1064.27   1
  -1  -4  14  29389. 1028.01   1
  -1  -4  14  30619. 1063.49   1
   1   4 -14  30148. 1049.09   1
   1   4 -14  28852. 993.585   1
  -1   4  14  29336. 1090.98   1
  -1   4  14  30135. 1078.15   1
   1  -4 -13  78191. 2611.60   1
   1  -4 -13  76672. 2561.85   1
  -1  -4  13  79133. 2582.80   1
  -1  -4  13  80482. 2627.30   1
   1   4 -13  78165. 2542.22   1
   1   4 -13  82812. 2700.61   1
  -1   4  13  76921. 2551.38   1
  -1   4  13  75442. 2546.14   1
   1  -4 -12  35214. 1250.42   1
   1  -4 -12  33722. 1205.52   1
  -1  -4  12  35201. 1189.16  -1
   1   4 -12  36366. 1219.40   1
  -1   4  12  36117. 1298.86   1
  -1   4  12  36863. 1287.21   1
   1  -4 -11  58607. 1981.93   1
   1  -4 -11  56251. 1913.86   1
  -1  -4  11  55204. 1824.84   1
  -1  -4  11  59576. 1949.21   1
   1   4 -11  60440. 1970.15   1
   1   4 -11  60401. 1985.86   1
  -1   4  11  54300. 1832.70   1
  -1   4  11  60230. 2055.24   1
   1  -4 -10  95824. 3149.62   1
  -1  -4  10  87668. 2840.68   1
  -1  -4  10  98193. 3156.17   1
   1   4 -10 102108. 3277.91   1
   1   4 -10  96452. 3116.90  -1
  -1   4  10 100118. 3272.68   1
   1  -4  -9  65310. 2187.46   1
   1  -4  -9  69787. 2324.91   1
  -1  -4   9  63948. 2074.88   1
  -1  -4   9  66134. 2158.66   1
  -1   4   9  68975. 2294.80   1
  -1   4   9  64812. 2186.15   1
   1  -4  -8   59.27  49.156   1
   1  -4  -8   86.36  49.326   1
  -1  -4   8  111.98  37.047   1
  -1  -4   8    4.82  24.781   1
   1   4  -8   85.16  37.976   1
   1   4  -8   95.54  30.200   1
  -1   4   8   52.40  47.820   1
  -1   4   8   39.15  42.938  -1
   1  -4  -7  35620. 1241.39   1
   1  -4  -7  36065. 1262.21   1
  -1  -4   7  37295. 1244.01   1
  -1  -4   7  37858. 1247.15   1
   1   4  -7  37230. 1230.13   1
   1   4  -7  38356. 1274.90   1
  -1   4   7  33578. 1169.79   1
  -1   4   7  36353. 1269.01   1
   1  -4  -6  46839. 1606.23   1
  -1  -4   6  43147. 1416.41   1
   1   4  -6  43356. 1429.51   1
   1   4  -6  45975. 1504.12  -1
  -1   4   6  44731. 1527.69   1
   1  -4  -5  33381. 1162.06   1
   1  -4  -5  30541. 1086.27   1
  -1  -4   5  33133. 1098.18   1
  -1  -4   5  32164. 1078.94  -1
   1   4  -5  33643. 1122.79   1
   1   4  -5  33617. 1115.85   1
  -1   4   5  32622. 1159.31   1
  -1   4   5  33617. 1164.55   1
   1  -4  -4 340620.  10816.   1
   1  -4  -4 324650.  10321.   1
  -1  -4   4 367849.  11632.   1
   1   4  -4 324911.  10284.   1
  -1   4   4 340489.  10809.   1
   1  -4  -3 204084. 6517.86   1
   1  -4  -3 187328. 5991.62   1
  -1  -4   3 193873. 6164.41   1
  -1   4   3 198848. 6372.56   1
  -1   4   3 188506. 6025.65   1
   1  -4  -2 153030. 4910.32   1
   1  -4  -2 149758. 4802.98   1
  -1  -4   2 138107. 4411.57   1
  -1  -4   2 146616. 4677.31   1
   1   4  -2 137191. 4382.77   1
  -1   4   2 138761. 4456.08   1
  -1   4   2 151983. 4878.91  -1
   1  -4  -1 9289.17 378.060   1
   1  -4  -1 9557.52 383.950  -1
  -1  -4   1 8952.73 350.700   1
  -1  -4   1 9184.44 358.293   1
   1   4  -1 8811.35 343.631   1
   1   4  -1 8481.47 335.515   1
  -1   4   1 9544.43 383.950   1
   1  -4   0 7012.69 299.908   1
   1  -4   0 6367.32 276.345   1
  -1  -4   0 6849.06 286.948   1
  -1  -4   0 7109.56 295.326   1
   1   4   0 8135.87 330.279   1
  -1   4   0 6924.98 294.672   1
  -1   4   0 7000.91 299.646   1
   1  -4   1  57311. 1879.83   1
   1  -4   1  63529. 2081.42   1
  -1  -4  -1  58646. 1926.95   1
  -1  -4  -1  59393. 1949.21   1
   1   4   1  54379. 1789.50   1
   1   4   1  61435. 2015.97  -1
  -1   4  -1  55779. 1837.94   1
   1  -4   2 145830. 4658.98   1
   1  -4   2 139940. 4480.95   1
  -1  -4  -2 137845. 4425.97   1
  -1  -4  -2 133787. 4296.37   1
   1   4   2 138500. 4440.37   1
   1   4   2 137714. 4420.73   1
  -1   4  -2 132871. 4261.02   1
  -1   4  -2 150805. 4820.00   1
   1  -4   3  54523. 1784.26   1
   1  -4   3  54117. 1782.95  -1
  -1  -4  -3  52638. 1752.85   1
  -1  -4  -3  54313. 1807.83   1
   1   4   3  58162. 1928.26   1
   1   4   3  53829. 1785.57   1
  -1   4  -3  55334. 1816.99   1
  -1   4  -3  56342. 1851.03   1
   1  -4   4 130318. 4168.08   1
   1  -4   4 136929. 4390.62  -1
  -1  -4  -4 128459. 4144.52  -1
  -1  -4  -4 119898. 3870.92   1
   1   4   4 123851. 3995.28   1
   1   4   4 126810. 4097.39   1
  -1   4  -4 131300. 4207.35   1
  -1   4  -4 123131. 3946.85   1
   1  -4   5   50.88  34.965   1
   1  -4   5  -21.59  34.232   1
  -1  -4  -5   32.43  39.599   1
  -1  -4  -5   15.00  41.223   1
   1   4   5   77.01  44.443   1
   1   4   5   17.14  35.934   1
  -1   4  -5   29.40  29.218   1
  -1   4  -5   16.78  31.300   1
   1  -4   6  49535. 1628.48   1
   1  -4   6  49509. 1642.88   1
  -1  -4  -6  50386. 1699.17   1
   1   4   6  51067. 1747.61   1
  -1   4  -6  45673. 1521.14   1
  -1   4  -6  51381. 1692.63   1
   1  -4   7 1943.97 120.304   1
   1  -4   7 2119.39 133.918   1
  -1  -4  -7 2010.73 153.161  -1
  -1  -4  -7 2476.76 178.426   1
   1   4   7 2454.51 158.528   1
  -1   4  -7 2222.80 127.857   1
   1  -4   8 2120.69 136.536   1
   1  -4   8 1925.64 121.076   1
  -1  -4  -8 1813.06 146.223   1
   1   4   8 2288.26 179.997   1
   1   4   8 2221.49 154.209   1
  -1   4  -8 2077.49 124.741   1
   1  -4   9  24192. 848.801   1
  -1  -4  -9  25344. 924.727   1
   1   4   9  25265. 910.459   1
  -1   4  -9  23891. 829.034   1
   1  -4  10 1468.78 108.731   1
  -1  -4 -10 1489.72 135.620   1
   1   4  10  880.22  99.489   1
  -1   4 -10 1115.59  91.569   1
   1  -4  11  49064. 1644.19   1
   1  -4  11  48292. 1607.54   1
  -1  -4 -11  47493. 1635.03   1
  -1  -4 -11  46197. 1599.68   1
   1   4  11  48265. 1686.08   1
   1   4  11  46930. 1598.38   1
  -1   4 -11  47742. 1602.30   1
   1  -4  12  31261. 1089.02   1
   1  -4  12  30894. 1067.42   1
  -1  -4 -12  31431. 1133.79   1
  -1  -4 -12  31182. 1121.48  -1
   1   4  12  32256. 1182.22   1
   1   4  12  30554. 1085.61   1
  -1   4 -12  31313. 1088.75   1
  -1   4 -12  31234. 1072.65   1
   1  -4  13 101113. 3289.69   1
  -1  -4 -13  99332. 3271.37   1
  -1  -4 -13  98874. 3260.90   1
   1   4  13  97945. 3208.53   1
   1   4  13 100877. 3348.60   1
  -1   4 -13  98246. 3201.99   1
   1  -4  14  40398. 1382.38   1
   1  -4  14  39874. 1364.05   1
  -1  -4 -14  39180. 1390.23   1
   1   4  14  40476. 1454.38   1
  -1   4 -14  40673. 1394.16   1
  -1   4 -14  39560. 1343.11   1
   1  -4  15  400.05  82.288   1
   1  -4  15  436.31  75.573   1
  -1  -4 -15  440.89  88.938   1
  -1  -4 -15  420.08  86.922   1
   1   4  15  389.71  93.703   1
   1   4  15  360.26  75.939   1
  -1   4 -15  374.79  81.895   1
  -1   4 -15  484.09  70.127   1
   1  -4  16  61775. 2065.71   1
   1  -4  16  61474. 2065.71   1
  -1  -4 -16  56696. 1934.81   1
   1   4  16  64131. 2146.88   1
  -1   4 -16  60139. 2019.90   1
  -1   4 -16  64210. 2125.93   1
   1  -4  17  19662. 750.883   1
   1  -4  17  19073. 719.858   1
  -1  -4 -17  19584. 779.159   1
  -1  -4 -17  19505. 760.177   1
   1   4  17  20199. 824.322   1
   1   4  17  20055. 754.679   1
  -1   4 -17  20173. 765.675   1
  -1   4 -17  20120. 742.505   1
   1  -4  18  743.94 111.939   1
   1  -4  18  707.95  98.586   1
  -1  -4 -18  663.70 105.668   1
  -1  -4 -18  986.38 121.678   1
   1   4  18  798.40 127.844   1
   1   4  18  712.40  95.366   1
  -1   4 -18  798.93 111.808   1
  -1   4 -18  735.17  94.449   1
   1  -4  19  292.71  72.968   1
   1  -4  19  419.03  94.777  -1
  -1  -4 -19  356.07  95.209   1
  -1  -4 -19  234.59  75.651   1
   1  -4  20  19243. 740.541  -1
   1  -4  20  21508. 863.463   1
  -1  -4 -20  20539. 801.937   1
  -1  -4 -20  19623. 785.704   1
   1   4  20  19950. 755.465   1
   1   4  20  19466. 814.373   1
  -1   4 -20  19950. 774.577   1
  -1   4 -20  19558. 744.861   1
   1  -4  21  12075. 542.348   1
   1  -4  21  12104. 509.490   1
  -1  -4 -21  11949. 523.890   1
   1   4  21  11964. 495.745   1
   1   4  21  12381. 627.830   1
  -1   4 -21  11888. 503.076   1
  -1   4 -21  12076. 525.854   1
   1  -4  22  46629. 1607.54   1
   1  -4  22  45255. 1607.54   1
  -1  -4 -22  43867. 1535.54   1
  -1  -4 -22  45438. 1598.38   1
   1   4  22  49077. 1789.50   1
   1   4  22  48135. 1640.27   1
  -1   4 -22  47598. 1640.27   1
  -1   4 -22  46551. 1628.48   1
   1  -4  23  336.30  93.075   1
  -1  -4 -23  345.20  87.773   1
  -1  -4 -23  559.63  97.028   1
   1   4  23  354.37  76.109   1
  -1   4 -23  499.41  89.724   1
   1  -4  24  10203. 500.981   1
   1  -4  24  10452. 463.280   1
  -1  -4 -24  10624. 476.763   1
  -1  -4 -24  10452. 478.858   1
   1   4  24  10482. 446.917   1
  -1   4 -24  10382. 487.498   1
  -1   4 -24  10960. 481.345   1
   1  -4  25 3855.21 242.964   1
   1  -4  25 3592.09 271.109   1
  -1  -4 -25 3895.79 252.912   1
   1   4  25 4240.08 235.633   1
  -1   4 -25 4042.41 272.025  -1
  -1   4 -25 4490.11 266.789   1
   1  -4  26  356.72  89.972   1
  -1  -4 -26  353.58  86.307   1
  -1  -4 -26  371.12  95.287   1
   1   4  26  407.64  76.947   1
  -1   4 -26  404.24  88.048   1
  -1   4 -26  286.42 107.645   1
  -1  -4 -27  11880. 532.530   1
  -1  -4 -27  10427. 475.978   1
   1   4  27  11880. 489.331   1
  -1   4 -27  11231. 544.312   1
  -1   4 -27  11852. 524.414  -1
   1  -4  28  244.53  82.210   1
  -1  -4 -28  226.73  84.789   1
   1   4  28  333.42  72.195   1
  -1   4 -28  253.31 101.977   1
   1  -4  29  891.22 125.016   1
   1   4  29  884.28 116.507   1
  -1   4 -29 1207.09 141.903  -1
  -1   4 -29 1069.38 178.295   1
   1  -4  30 1748.92 166.383  -1
  -1   4 -30 1598.38 163.241   1
  -1   4 -30 1466.16 200.942  -1
   1  -5 -29  754.42 120.120   1
  -1  -5  29  564.60 111.350   1
   1   5 -29  608.85 108.784   1
   1   5 -29  486.97 134.049   1
  -1   5  29  717.50  95.850   1
   1  -5 -28  526.77 106.676   1
  -1  -5  28  349.78  88.153   1
   1   5 -28  351.35 123.079   1
   1   5 -28  333.81  92.591   1
  -1   5  28  518.13  82.183   1
   1  -5 -27  296.50  99.411   1
   1  -5 -27  573.77 104.215   1
  -1  -5  27  509.23 123.210   1
  -1  -5  27  409.48  94.489   1
   1   5 -27  470.35  97.041   1
   1   5 -27  401.88 119.335   1
   1  -5 -26   87.20  62.181   1
   1  -5 -26   85.78  69.551   1
  -1  -5  26   11.86  64.851   1
  -1  -5  26   21.06  60.806   1
   1   5 -26    8.52  48.370   1
   1   5 -26  -57.59  68.831   1
  -1   5  26   35.04  42.545   1
   1  -5 -25 5779.55 320.460   1
  -1  -5  25 5132.87 330.802   1
   1   5 -25 6104.20 323.733   1
  -1   5  25 5869.87 294.934   1
   1  -5 -24  348.47  97.892   1
   1  -5 -24  545.10  97.434   1
  -1  -5  24  438.67  87.289   1
  -1  -5  24  360.78 107.920   1
   1   5 -24  466.42  88.310   1
   1   5 -24  404.50 104.961   1
  -1   5  24  589.47  86.425   1
   1  -5 -23  15486. 642.361   1
   1  -5 -23  16232. 666.710   1
  -1  -5  23  15787. 639.219   1
  -1  -5  23  15630. 670.768   1
   1   5 -23  16874. 669.982   1
   1   5 -23  16023. 666.579   1
  -1   5  23  15578. 613.823   1
   1  -5 -22  709.91 111.873   1
   1  -5 -22  996.20 128.223   1
  -1  -5  22  720.64 102.225   1
   1   5 -22  447.70  98.900   1
  -1   5  22  680.59 144.521  -1
   1  -5 -21  42218. 1497.58   1
  -1  -5  21  43121. 1498.89   1
  -1  -5  21  42440. 1506.74   1
   1   5 -21  41354. 1434.74   1
   1   5 -21  45647. 1597.07   1
  -1   5  21  41838. 1454.38   1
   1  -5 -20  -31.30  54.798   1
   1  -5 -20   54.54  59.576   1
  -1  -5  20   26.76  45.883  -1
  -1  -5  20   64.90  65.558   1
   1   5 -20   40.07  39.154   1
   1   5 -20   -4.80  59.694   1
  -1   5  20   -2.38  58.712   1
  -1   5  20    9.24  50.321   1
   1  -5 -19 3848.67 252.782   1
  -1  -5  19 4059.43 249.247   1
   1   5 -19 2635.16 173.583   1
  -1   5  19 2671.81 186.673   1
   1  -5 -18  26247. 993.716   1
   1  -5 -18  23642. 912.422   1
  -1  -5  18  24218. 897.499   1
  -1  -5  18  26587. 963.476   1
   1   5 -18  23275. 868.699   1
   1   5 -18  26103. 932.320   1
  -1   5  18  22830. 975.650   1
  -1   5  18  24846. 923.942   1
   1  -5 -17  28224. 1053.93   1
   1  -5 -17  27648. 1035.74   1
  -1  -5  17  27242. 981.148   1
  -1  -5  17  28813. 1035.74   1
   1   5 -17  28080. 987.563   1
   1   5 -17  28616. 1032.59   1
  -1   5  17  28590. 1039.53   1
  -1   5  17  29572. 1131.17   1
   1  -5 -16  15395. 638.172   1
  -1  -5  16  15840. 612.252   1
  -1  -5  16  15617. 605.969   1
   1   5 -16  15617. 611.336   1
   1   5 -16  15539. 584.369   1
  -1   5  16  14073. 573.242   1
   1  -5 -15 121115. 3978.27   1
   1  -5 -15 123432. 4052.88   1
  -1  -5  15 125069. 4052.88   1
   1   5 -15 122136. 3963.87   1
  -1   5  15 121377. 3959.94   1
  -1   5  15 122372. 4047.65   1
   1  -5 -14 2148.18 175.154   1
   1  -5 -14 2314.44 190.208   1
  -1  -5  14 2154.73 149.496   1
  -1  -5  14 2186.15 147.140   1
   1   5 -14 2263.38 139.678   1
   1   5 -14 2332.76 161.539   1
  -1   5  14 2455.82 202.120   1
  -1   5  14 1988.48 158.790   1
   1  -5 -13  77968. 2611.60   1
  -1  -5  13  88035. 2877.34   1
  -1  -5  13  84932. 2764.76   1
   1   5 -13  81162. 2636.47   1
   1   5 -13  85155. 2790.94   1
  -1   5  13  81647. 2752.98  -1
   1  -5 -12  57926. 1983.24   1
   1  -5 -12  62704. 2124.62   1
  -1  -5  12  57507. 1896.84  -1
  -1  -5  12  62508. 2091.89   1
   1   5 -12  61317. 2010.73   1
   1   5 -12  56342. 1881.13   1
  -1   5  12  58633. 1985.86   1
  -1   5  12  56329. 1946.59   1
   1  -5 -11  19518. 756.643   1
   1  -5 -11  18209. 721.822   1
  -1  -5  11  16481. 613.954   1
  -1  -5  11  17659. 635.030   1
   1   5 -11  18419. 653.881   1
  -1   5  11  18903. 727.058   1
  -1   5  11  18471. 742.898   1
   1  -5 -10 2243.75 175.154   1
   1  -5 -10 2030.37 162.063   1
  -1  -5  10 2417.85 138.631   1
  -1  -5  10 2170.44 142.558  -1
   1   5 -10 2104.99 122.450  -1
   1   5 -10 2442.73 152.376   1
  -1   5  10 2485.93 193.873   1
  -1   5  10 1954.44 154.863   1
   1  -5  -9  996.86 114.203   1
   1  -5  -9 1373.22 132.871   1
  -1  -5   9 1303.31  93.690   1
  -1  -5   9 1382.38 108.391   1
   1   5  -9 1530.30 117.437   1
   1   5  -9 1174.11  87.158   1
  -1   5   9 1379.76 139.023   1
  -1   5   9 1028.80 112.344   1
   1  -5  -8  67208. 2256.84   1
  -1  -5   8  67273. 2207.09   1
  -1  -5   8  69067. 2242.44   1
   1   5  -8  71907. 2334.07   1
   1   5  -8  65126. 2140.33   1
  -1   5   8  72667. 2416.54   1
   1  -5  -7  92329. 3044.90   1
  -1  -5   7  92656. 3005.63   1
  -1  -5   7  90143. 2904.83   1
   1   5  -7  93507. 3030.50   1
   1   5  -7  87158. 2814.50   1
  -1   5   7  91439. 3043.59   1
  -1   5   7  92486. 3039.66   1
   1  -5  -6 3927.21 236.287   1
   1  -5  -6 3696.82 223.720   1
  -1  -5   6 3848.67 185.103   1
  -1  -5   6 3539.73 184.448   1
   1   5  -6 3793.69 196.099   1
   1   5  -6 3895.79 185.888   1
  -1   5   6 3766.20 215.211   1
   1  -5  -5 347689.  11055.  -1
   1  -5  -5 334860.  10662.   1
  -1  -5   5 315355. 9990.83   1
  -1  -5   5 346773.  10988.   1
   1   5  -5 342715.  10865.   1
   1   5  -5 331718.  10508.   1
  -1   5   5 318759.  10141.   1
  -1   5   5 356198.  11350.   1
   1  -5  -4  44849. 1538.16   1
  -1  -5   4  44050. 1462.23   1
  -1  -5   4  40974. 1377.14   1
   1   5  -4  44103. 1466.16   1
   1   5  -4  46511. 1551.25   1
  -1   5   4  46930. 1608.85   1
   1  -5  -3  41772. 1430.81   1
  -1  -5   3  39259. 1314.31   1
  -1  -5   3  39979. 1348.34   1
   1   5  -3  36445. 1229.61   1
   1   5  -3  41275. 1388.92   1
  -1   5   3  38055. 1315.62   1
   1  -5  -2 202251. 6482.52   1
   1  -5  -2 202513. 6481.21   1
  -1  -5   2 206571. 6588.55   1
  -1  -5   2 206964. 6591.17   1
   1   5  -2 220840. 7033.64  -1
   1   5  -2 202644. 6469.43   1
  -1   5   2 205262. 6563.68   1
  -1   5   2 231313. 7387.08   1
   1  -5  -1 120225. 3891.87   1
  -1  -5   1 108260. 3496.53   1
  -1  -5   1 114936. 3709.91   1
   1   5  -1 130095. 4182.48   1
   1   5  -1 121403. 3908.88   1
  -1   5   1 136929. 4414.19   1
   1  -5   0  771.44  88.454   1
   1  -5   0  516.56  73.138   1
  -1  -5   0  815.81  86.700   1
  -1  -5   0  544.84  75.939   1
   1   5   0  704.02  81.018   1
  -1   5   0  625.08  86.935   1
  -1   5   0  851.03  87.917   1
   1  -5   1 166121. 5329.23   1
   1  -5   1 159707. 5115.85   1
  -1  -5  -1 169394. 5433.95   1
  -1  -5  -1 162194. 5206.17   1
   1   5   1 165074. 5293.88   1
   1   5   1 179474. 5745.51   1
  -1   5  -1 180521. 5776.93  -1
  -1   5  -1 179212. 5745.51   1
   1  -5   2 7402.79 324.911   1
  -1  -5  -2 7503.59 331.457   1
  -1  -5  -2 8083.51 346.773   1
   1   5   2 7110.87 320.199   1
   1   5   2 8042.93 348.475   1
  -1   5  -2 8248.45 345.595   1
   1  -5   3 301348. 9573.23   1
   1  -5   3 330017.  10463.   1
  -1  -5  -3 310512. 9871.70   1
  -1  -5  -3 295326. 9403.05   1
   1   5   3 333158.  10584.   1
   1   5   3 329624.  10476.   1
  -1   5  -3 343369.  10895.   1
  -1   5  -3 302003. 9586.32   1
   1  -5   4  86464. 2819.74   1
   1  -5   4  88860. 2878.65   1
   1   5   4  92682. 3038.35   1
  -1   5  -4  95772. 3101.19   1
  -1   5  -4  92420. 3005.63   1
   1  -5   5 258018. 8197.40   1
   1  -5   5 259720. 8270.71   1
  -1  -5  -5 266789. 8518.12   1
  -1  -5  -5 266265. 8498.49   1
   1   5   5 265349. 8477.54  -1
   1   5   5 257887. 8222.27   1
  -1   5  -5 241524. 7684.24   1
  -1   5  -5 256709. 8175.15   1
   1  -5   6  621.15  77.235   1
   1  -5   6  417.07  64.302   1
  -1  -5  -6  476.76  80.560   1
  -1  -5  -6  744.60  95.994  -1
   1   5   6  565.65  87.524   1
   1   5   6  652.57  86.844   1
  -1   5  -6  654.14  73.360   1
  -1  -5  -7 103718. 3398.35   1
  -1  -5  -7 108862. 3561.98   1
   1   5   7 105472. 3441.55   1
   1   5   7 109556. 3601.25   1
  -1   5  -7 106886. 3445.47   1
   1  -5   8  74316. 2424.40   1
  -1  -5  -8  77903. 2590.65   1
   1   5   8  83440. 2749.05   1
  -1   5  -8  78610. 2560.54   1
   1  -5   9  403.85  68.530   1
   1  -5   9  385.00  65.296   1
  -1  -5  -9  251.60  69.250   1
   1   5   9  401.75  75.939   1
  -1   5  -9  366.67  57.651  -1
  -1   5  -9  342.71  66.841   1
   1  -5  10  151.98  50.281   1
   1  -5  10   78.99  43.828   1
  -1  -5 -10  113.33  58.241   1
   1   5  10   41.00  45.111  -1
  -1   5 -10   92.20  56.369   1
  -1   5 -10  168.08  47.428   1
   1  -5  11  21168. 759.130   1
   1  -5  11  22673. 825.500   1
  -1  -5 -11  20068. 777.850   1
   1   5  11  22673. 843.434   1
  -1   5 -11  23210. 820.264   1
   1  -5  12  11776. 481.214   1
  -1  -5 -12  10967. 492.734   1
  -1  -5 -12  11241. 496.661   1
   1   5  12  10809. 464.458   1
   1   5  12  10963. 507.265   1
  -1   5 -12  10869. 451.368   1
   1  -5  13 153423. 4932.58   1
   1  -5  13 153816. 4954.83   1
  -1  -5 -13 152245. 4956.14   1
  -1  -5 -13 144914. 4719.20   1
   1   5  13 154078. 5042.54   1
   1   5  13 147140. 4763.71   1
  -1   5 -13 155779. 5024.21   1
  -1   5 -13 152245. 4886.76   1
   1  -5  14 6339.83 306.061  -1
   1  -5  14 6388.26 300.694   1
  -1  -5 -14 6489.06 341.013   1
  -1  -5 -14 6168.34 328.577   1
   1   5  14 6714.22 327.660  -1
   1   5  14 6347.68 355.805   1
  -1   5 -14 6300.56 313.392   1
  -1   5 -14 6148.70 284.068  -1
   1  -5  15 129585. 4206.04   1
   1  -5  15 127634. 4136.66   1
  -1  -5 -15 128695. 4213.90   1
   1   5  15 129061. 4196.88   1
  -1   5 -15 130383. 4206.04   1
  -1   5 -15 127595. 4148.44   1
   1  -5  16  18196. 699.436   1
   1  -5  16  19662. 741.589   1
  -1  -5 -16  19256. 766.984   1
  -1  -5 -16  19073. 753.370   1
   1   5  16  18392. 771.304   1
   1   5  16  19309. 738.447   1
  -1   5 -16  19846. 727.974   1
  -1   5 -16  17542. 686.608   1
   1  -5  17  34939. 1232.62   1
  -1  -5 -17  33447. 1216.26   1
  -1  -5 -17  32779. 1202.38   1
   1   5  17  33591. 1262.21   1
   1   5  17  33617. 1192.96   1
  -1   5 -17  33787. 1173.19   1
   1  -5  18  14282. 587.773   1
   1  -5  18  14963. 605.838   1
  -1  -5 -18  15159. 637.517   1
  -1  -5 -18  13614. 582.406   1
   1   5  18  14099. 630.056   1
   1   5  18  15382. 608.980   1
  -1   5 -18  15408. 593.664  -1
   1  -5  19  12054. 514.857   1
   1  -5  19  11780. 514.072   1
  -1  -5 -19  11236. 510.276   1
  -1  -5 -19  11752. 518.523   1
   1   5  19  11424. 547.715   1
   1   5  19  11567. 488.807   1
  -1   5 -19  12081. 525.461   1
  -1   5 -19  11655. 484.356   1
   1  -5  20 2196.62 172.536   1
   1  -5  20 2000.26 176.201  -1
  -1  -5 -20 1870.66 170.965   1
  -1   5 -20 1987.17 156.041   1
  -1   5 -20 1907.32 170.441   1
   1  -5  21  44692. 1582.67   1
   1  -5  21  44037. 1535.54   1
  -1  -5 -21  42532. 1511.98   1
  -1  -5 -21  44391. 1557.79   1
   1   5  21  42532. 1467.47   1
  -1   5 -21  41930. 1487.10   1
  -1   5 -21  41799. 1449.14   1
   1  -5  22 4796.43 292.708   1
   1  -5  22 4236.15 252.520   1
  -1  -5 -22 4089.54 258.280   1
  -1  -5 -22 4406.33 272.418   1
   1   5  22 4343.50 240.084   1
  -1   5 -22 3969.10 257.232   1
  -1   5 -22 4105.25 237.073   1
   1  -5  23  28747. 1094.78   1
  -1  -5 -23  29192. 1086.40   1
  -1  -5 -23  28381. 1050.14   1
   1   5  23  27045. 977.352   1
  -1   5 -23  29009. 1092.16   1
  -1   5 -23  29362. 1067.94   1
   1  -5  24  480.04  96.727   1
   1  -5  24  284.46  95.313   1
  -1  -5 -24  466.42 100.366   1
   1   5  24  655.98  92.355   1
  -1   5 -24  288.13  97.892   1
  -1   5 -24  626.13 101.021   1
   1  -5  25 4141.90 256.709   1
   1  -5  25 4118.34 294.279   1
  -1  -5 -25 4029.32 260.898   1
  -1  -5 -25 3577.69 239.429   1
   1   5  25 4102.63 232.622   1
  -1   5 -25 4247.93 286.556   1
  -1   5 -25 3898.41 242.964   1
   1  -5  26    8.98  49.561   1
  -1  -5 -26   87.86  58.699   1
  -1   5 -26   20.54  78.806   1
  -1   5 -26   40.95  52.612   1
   1  -5  27  399.79  94.973   1
  -1  -5 -27  274.12  86.765   1
   1   5  27  351.88  75.978   1
  -1   5 -27  318.63  86.176   1
  -1   5 -27  216.13 111.755   1
   1  -5  28  377.67  93.926   1
  -1  -5 -28  514.99 104.346   1
   1   5  28  477.68  83.309   1
  -1   5 -28  372.04  95.012   1
  -1   5 -28  503.73 134.965   1
   1  -5  29 4268.88 272.679   1
  -1   5 -29 4588.29 332.504   1
  -1   5 -29 4348.73 274.119   1
   1  -6 -28  -10.56  60.283  -1
  -1  -6  28   57.02  67.849   1
   1   6 -28   34.72  55.649   1
   1   6 -28   77.64  91.609   1
  -1   6  28   29.22  49.470   1
   1  -6 -27 4864.51 283.414   1
  -1  -6  27 5237.59 344.024   1
  -1  -6  27 4795.13 296.374   1
   1   6 -27 4973.16 291.530   1
   1   6 -27 5410.39 362.613   1
  -1   6  27 5293.88 272.418   1
   1  -6 -26   78.62  57.717  -1
   1  -6 -26   82.55  77.680   1
  -1  -6  26  -10.21  54.065   1
  -1  -6  26   85.46  71.318   1
   1   6 -26  -19.75  49.666   1
   1   6 -26    5.50  76.450   1
   1  -6 -25  17646. 716.323   1
   1  -6 -25  17267. 707.553   1
  -1  -6  25  17293. 743.290   1
   1   6 -25  16494. 725.094   1
   1   6 -25  17633. 703.887   1
  -1   6  25  17280. 667.233   1
   1  -6 -24 7940.82 397.957  -1
  -1  -6  24 7982.71 422.568   1
  -1  -6  24 7943.44 400.576   1
   1   6 -24 8113.62 385.129   1
   1   6 -24 8299.51 436.182   1
  -1   6  24 8508.96 383.165   1
   1  -6 -23 1654.67 157.612  -1
   1  -6 -23 1307.11 149.627   1
  -1  -6  23 1364.05 160.230   1
  -1  -6  23 1428.20 145.438   1
   1   6 -23 1259.20 157.612   1
   1   6 -23 1580.05 143.343   1
  -1   6  23 1697.86 142.951   1
   1  -6 -22 7131.82 368.111   1
   1  -6 -22 6928.91 362.220   1
  -1  -6  22 7426.36 368.503   1
  -1  -6  22 6866.08 371.122   1
   1   6 -22 6932.84 335.646   1
   1   6 -22 7320.32 385.783   1
  -1   6  22 6887.02 326.744   1
   1  -6 -21  11169. 508.050   1
   1  -6 -21  11089. 505.432   1
  -1  -6  21  11931. 516.559   1
  -1  -6  21  11123. 508.050   1
   1   6 -21  11173. 472.182   1
   1   6 -21  10754. 499.803   1
  -1   6  21  11144. 476.109   1
  -1   6  21  12913. 623.903   1
   1  -6 -20  15761. 662.390   1
  -1  -6  20  16468. 668.935  -1
  -1  -6  20  15722. 638.565   1
   1   6 -20  16363. 632.150   1
   1   6 -20  15814. 660.033   1
  -1   6  20  15499. 620.630   1
   1  -6 -19  45228. 1600.99   1
   1  -6 -19  47323. 1665.14   1
  -1  -6  19  44508. 1547.32   1
  -1  -6  19  50910. 1759.39   1
   1   6 -19  48907. 1657.28   1
  -1   6  19  45791. 1587.90   1
  -1   6  19  44076. 1628.48   1
   1  -6 -18 5316.14 306.715   1
  -1  -6  18 5060.87 274.774   1
  -1  -6  18 4437.75 255.138   1
   1   6 -18 5457.52 304.228   1
   1   6 -18 5037.30 250.163   1
  -1   6  18 5073.96 321.115   1
   1  -6 -17  16651. 694.855  -1
   1  -6 -17  16520. 683.466   1
  -1  -6  17  16560. 644.325   1
  -1  -6  17  15748. 626.914   1
   1   6 -17  16141. 652.703   1
   1   6 -17  15683. 594.711   1
  -1   6  17  16049. 695.509  -1
  -1   6  17  16363. 652.964   1
   1  -6 -16 104084. 3455.95   1
   1  -6 -16 110643. 3661.47   1
  -1  -6  16 106833. 3495.22   1
  -1  -6  16 109294. 3560.67   1
   1   6 -16 106702. 3501.76   1
   1   6 -16 108155. 3503.07   1
  -1   6  16 108771. 3573.76   1
  -1   6  16 104464. 3499.15   1
   1  -6 -15  31496. 1159.71   1
   1  -6 -15  31549. 1162.72   1
  -1  -6  15  33054. 1168.74   1
  -1  -6  15  31981. 1115.07   1
   1   6 -15  31313. 1079.98   1
   1   6 -15  30370. 1091.11   1
  -1   6  15  30580. 1107.08   1
  -1   6  15  30672. 1163.37   1
   1  -6 -14 120120. 3962.56   1
  -1  -6  14 110918. 3618.27   1
   1   6 -14 124349. 4045.03  -1
  -1   6  14 121272. 3966.48   1
   1  -6 -13  29978. 1116.11   1
   1  -6 -13  31104. 1140.72   1
  -1  -6  13  29205. 1015.97   1
  -1  -6  13  32072. 1126.98   1
   1   6 -13  28158. 1014.01   1
   1   6 -13  31038. 1064.41   1
  -1   6  13  29729. 1120.70   1
  -1   6  13  30973. 1120.04   1
   1  -6 -12  20474. 802.068   1
   1  -6 -12  20003. 797.355   1
  -1  -6  12  20709. 742.898   1
  -1  -6  12  21102. 776.148   1
   1   6 -12  20565. 728.629   1
   1   6 -12  20199. 757.821   1
  -1   6  12  20461. 821.573   1
  -1   6  12  19610. 760.177   1
   1  -6 -11  16088. 658.332   1
   1  -6 -11  14544. 616.441   1
  -1  -6  11  15172. 585.678   1
  -1  -6  11  14570. 546.930   1
   1   6 -11  15565. 571.017   1
   1   6 -11  14125. 560.151   1
  -1   6  11  14609. 630.579   1
  -1   6  11  15722. 631.234   1
   1  -6 -10  268.36  70.271   1
   1  -6 -10  360.13  83.270   1
  -1  -6  10  262.99  54.758   1
   1   6 -10  241.92  47.218   1
  -1   6  10  243.88  73.962   1
   1  -6  -9 165990. 5385.52   1
  -1  -6   9 152507. 4909.01   1
  -1  -6   9 168608. 5385.52   1
   1   6  -9 169001. 5398.61   1
  -1   6   9 165205. 5342.32   1
   1  -6  -8  44744. 1566.96   1
  -1  -6   8  44744. 1489.72   1
  -1  -6   8  43631. 1481.87   1
   1   6  -8  42322. 1443.90   1
   1   6  -8  43802. 1458.30   1
  -1   6   8  46105. 1591.83   1
   1  -6  -7  77104. 2580.18   1
  -1  -6   7  77733. 2527.82   1
  -1  -6   7  84069. 2751.67   1
   1   6  -7  75141. 2476.76   1
   1   6  -7  70336. 2298.73   1
  -1   6   7  75546. 2514.72   1
   1  -6  -6  50674. 1743.68   1
  -1  -6   6  54222. 1790.81   1
  -1  -6   6  52625. 1760.70   1
   1   6  -6  47284. 1574.81   1
   1   6  -6  53436. 1792.12   1
  -1   6   6  46996. 1614.08   1
  -1   6   6  51172. 1765.94   1
   1  -6  -5  47022. 1627.17   1
  -1  -6   5  45569. 1522.45   1
  -1  -6   5  45948. 1552.56   1
   1   6  -5  46825. 1583.98   1
   1   6  -5  47100. 1572.19   1
  -1   6   5  49575. 1695.25   1
   1  -6  -4  80639. 2692.76   1
   1  -6  -4  80874. 2691.45   1
  -1  -6   4  76869. 2527.82   1
  -1  -6   4  74853. 2449.27   1
   1   6  -4  84841. 2785.70   1
   1   6  -4  84514. 2754.28   1
  -1   6   4  79186. 2632.54   1
  -1   6   4  80573. 2666.58   1
   1  -6  -3  18707. 724.832   1
   1  -6  -3  20683. 782.432   1
   1   6  -3  20395. 755.334   1
   1   6  -3  19348. 705.065   1
  -1   6   3  21560. 806.387   1
  -1   6   3  19950. 748.003   1
   1   6  -2 6910.58 308.024   1
   1   6  -2 7497.05 327.268   1
   1  -6  -1  50517. 1717.50   1
   1  -6  -1  56342. 1900.77   1
  -1  -6   1  53829. 1806.52   1
  -1  -6   1  54811. 1840.55   1
   1   6  -1  55439. 1848.41   1
   1   6  -1  54601. 1820.92   1
  -1   6   1  52166. 1764.63   1
  -1   6   1  54876. 1845.79   1
   1  -6   0 9672.72 420.343   1
   1  -6   0 9251.20 402.277   1
  -1  -6   0 9028.66 392.590   1
  -1  -6   0 9829.81 416.023   1
   1   6   0 9098.04 390.103   1
  -1   6   0 9870.39 417.070   1
  -1   6   0 8392.45 382.641   1
   1  -6   1  66880. 2226.73   1
   1  -6   1  66304. 2203.17   1
  -1  -6  -1  59406. 1997.64   1
   1   6   1  63280. 2110.22   1
  -1   6  -1  61003. 2034.30   1
  -1   6  -1  69787. 2326.22   1
   1  -6   2 191910. 6144.78   1
  -1  -6  -2 191779. 6156.56   1
  -1  -6  -2 179997. 5799.18   1
   1   6   2 194528. 6227.25   1
   1   6   2 177248. 5702.31   1
  -1   6  -2 194266. 6223.32   1
   1  -6   3  43199. 1464.85   1
  -1  -6  -3  40935. 1420.34   1
  -1  -6  -3  41236. 1420.34   1
   1   6   3  44194. 1509.36   1
   1   6   3  40555. 1407.25   1
  -1   6  -3  45713. 1547.32   1
   1  -6   4  20736. 754.548   1
  -1  -6  -4  21181. 798.271   1
  -1  -6  -4  20291. 759.785   1
   1   6   4  18942. 731.509   1
   1   6   4  20880. 779.552   1
  -1   6  -4  22555. 842.518   1
  -1   6  -4  20238. 738.578   1
   1  -6   5   30.25  36.628   1
   1  -6   5   69.79  48.514  -1
  -1  -6  -5   41.37  50.635   1
   1   6   5  102.83  48.501   1
  -1   6  -5  101.74  56.107   1
  -1   6  -5   74.05  43.199   1
   1  -6   6  60610. 2008.11   1
  -1  -6  -6  60584. 2050.00   1
  -1  -6  -6  60230. 2031.68   1
   1   6   6  61867. 2073.57   1
   1   6   6  59654. 2029.06  -1
  -1   6  -6  62430. 2086.66  -1
  -1   6  -6  59275. 1966.22   1
   1  -6   7 2285.64 147.009   1
   1  -6   7 2194.00 155.518   1
  -1  -6  -7 2114.15 170.179   1
  -1  -6  -7 2191.38 170.441   1
   1   6   7 2284.33 181.699   1
   1   6   7 2218.87 161.408   1
  -1   6  -7 2595.89 174.237   1
  -1   6  -7 2174.37 144.260   1
   1  -6   8   26.53  42.623   1
   1  -6   8   50.71  42.191   1
  -1  -6  -8   19.92  50.124   1
  -1  -6  -8    6.35  44.233   1
   1   6   8   64.62  48.527   1
   1   6   8   27.96  52.782   1
   1  -6   9 147401. 4736.22   1
   1  -6   9 132740. 4297.68   1
  -1  -6  -9 149758. 4871.05   1
   1   6   9 148449. 4806.91   1
   1   6   9 147532. 4827.85   1
  -1   6  -9 148318. 4796.43   1
  -1   6  -9 148710. 4776.80   1
   1  -6  10  14596. 577.038   1
  -1  -6 -10  14269. 597.198   1
   1  -6  11 1433.43 124.859   1
   1  -6  12  17096. 642.623   1
   1  -6  12  15905. 620.761   1
  -1  -6 -12  16664. 684.644   1
   1   6  12  18118. 711.218   1
  -1   6 -12  17555. 647.335   1
  -1   6 -12  16324. 644.325  -1
   1  -6  13  51067. 1721.43   1
   1  -6  13  47009. 1615.39   1
  -1  -6 -13  50831. 1771.17   1
   1   6  13  55779. 1899.46   1
  -1   6 -13  55125. 1834.01  -1
   1  -6  14  62325. 2078.80   1
   1  -6  14  55845. 1898.15   1
  -1  -6 -14  54379. 1875.90   1
  -1  -6 -14  60113. 2064.40   1
   1   6  14  54850. 1870.66   1
   1   6  14  58908. 2057.86   1
  -1   6 -14  58607. 1946.59   1
  -1   6 -14  61382. 2078.80   1
   1  -6  15  35018. 1243.09   1
   1  -6  15  34900. 1217.83   1
  -1  -6 -15  34651. 1257.10   1
  -1  -6 -15  32517. 1193.74   1
   1   6  15  33342. 1186.54   1
   1   6  15  29794. 1137.19   1
  -1   6 -15  32884. 1140.33   1
  -1   6 -15  34769. 1246.89   1
   1  -6  16  63320. 2137.71   1
   1  -6  16  70664. 2351.09   1
  -1  -6 -16  71056. 2411.31   1
  -1  -6 -16  71488. 2421.78   1
   1   6  16  67705. 2271.24   1
   1   6  16  70546. 2428.33   1
  -1   6 -16  70716. 2336.69  -1
  -1   6 -16  66606. 2266.00   1
   1  -6  17  21076. 797.617   1
   1  -6  17  20683. 795.915   1
  -1  -6 -17  20683. 816.729   1
   1   6  17  21233. 866.081   1
  -1   6 -17  19610. 776.279   1
  -1   6 -17  20919. 770.126   1
   1  -6  18  354.23  84.880  -1
   1  -6  18  520.36  97.683   1
  -1  -6 -18  603.22 106.113   1
  -1  -6 -18  356.72  91.007   1
   1   6  18  377.01  99.712   1
   1   6  18  543.53  87.263   1
  -1   6 -18  490.51  81.005   1
  -1   6 -18  336.56  91.779  -1
   1  -6  19  56840. 1946.59   1
  -1  -6 -19  58214. 2005.50   1
   1   6  19  63333. 2132.48   1
  -1   6 -19  60296. 2073.57   1
   1  -6  20 6538.81 347.166   1
   1  -6  20 6197.14 326.089   1
  -1  -6 -20 6477.28 343.893   1
  -1  -6 -20 5899.98 328.315   1
   1   6  20 7252.25 431.731   1
   1   6  20 5901.29 301.610   1
  -1   6 -20 6058.38 301.217   1
   1  -6  21  236.94  69.564   1
   1  -6  21  227.25  82.903   1
  -1  -6 -21  267.57  81.791   1
  -1  -6 -21  199.11  78.597   1
  -1   6 -21  251.21  89.776   1
  -1   6 -21  275.43  67.993   1
   1  -6  22 9459.34 443.120   1
   1  -6  22 9751.27 469.171   1
  -1  -6 -22 8744.59 421.390   1
  -1  -6 -22 9456.73 448.488   1
   1   6  22 9154.33 404.241   1
  -1   6 -22 9912.28 481.738   1
  -1   6 -22 8740.66 395.863   1
   1  -6  23 4521.53 275.559  -1
   1  -6  23 3561.98 260.636   1
  -1  -6 -23 3755.72 249.771   1
   1   6  23 4359.21 242.440   1
  -1   6 -23 3970.41 282.236   1
  -1   6 -23 4208.66 244.927   1
   1  -6  24 6015.18 331.457   1
  -1  -6 -24 6648.77 354.365   1
  -1  -6 -24 6712.91 350.307   1
   1   6  24 6749.57 322.555   1
  -1   6 -24 6588.55 384.081   1
   1  -6  25  12418. 549.417   1
   1  -6  25  11431. 551.380   1
  -1  -6 -25  12317. 545.752   1
  -1   6 -25  12280. 582.667   1
  -1   6 -25  12240. 525.985   1
   1  -6  26   -0.67  49.496   1
  -1  -6 -26   95.75  67.888   1
   1   6  26   50.99  44.796   1
  -1   6 -26   76.87  89.894   1
  -1   6 -26   13.35  52.507   1
   1  -6  27 4594.84 286.294   1
  -1  -6 -27 5322.68 301.479  -1
   1   6  27 4892.00 255.923   1
  -1   6 -27 4915.56 287.603   1
  -1   6 -27 5483.70 364.445  -1
   1  -6  28    2.73  55.492   1
  -1   6 -28  -15.37  57.822   1
  -1   6 -28    8.35  88.807   1
   1  -6  29 8736.74 437.360   1
  -1   6 -29 8721.03 423.484   1
  -1   6 -29 8726.26 496.269   1
   1   7 -28  15853. 661.342   1
   1   7 -28  14295. 707.814   1
   1  -7 -27   49.08  67.771   1
  -1  -7  27   16.68  56.591   1
  -1  -7  27   87.50  80.403   1
   1   7 -27 -112.06  95.628   1
   1   7 -27  -18.92  58.005  -1
  -1   7  27  -48.47  45.084   1
   1  -7 -26  22883. 883.492   1
  -1  -7  26  21233. 852.729   1
  -1  -7  26  23629. 962.036   1
   1   7 -26  24035. 1001.57   1
  -1   7  26  24048. 882.052   1
   1  -7 -25  318.63  82.773   1
   1  -7 -25  308.68  90.850   1
  -1  -7  25  239.43 100.563   1
  -1  -7  25  204.22  85.364   1
   1   7 -25  277.00  79.932   1
   1   7 -25  174.89 113.588   1
  -1   7  25  206.44  64.878   1
   1  -7 -24  295.59  79.984   1
   1  -7 -24  268.88  90.418   1
  -1  -7  24  255.27  90.745   1
  -1  -7  24  298.34  87.577   1
   1   7 -24  224.51  78.099   1
   1   7 -24  420.21 123.851  -1
  -1   7  24  272.42  73.832  -1
   1  -7 -23   92.38  74.054   1
   1  -7 -23  164.81  68.294   1
  -1  -7  23  117.27  81.856   1
  -1  -7  23   29.76  62.377   1
   1   7 -23  135.75  93.311   1
   1   7 -23  118.43  54.981   1
  -1   7  23  124.48  55.609   1
   1  -7 -22  12546. 562.246   1
   1  -7 -22  12161. 539.861   1
  -1  -7  22  12545. 548.893   1
  -1  -7  22  12787. 568.791   1
   1   7 -22  12987. 595.889   1
   1   7 -22  13444. 548.762   1
  -1   7  22  13706. 560.282   1
   1  -7 -21 6661.86 354.496   1
   1  -7 -21 7224.76 383.819  -1
  -1  -7  21 6368.63 340.751   1
   1   7 -21 7730.06 410.917   1
  -1   7  21 6892.26 332.504  -1
   1  -7 -20  16874. 704.411   1
   1  -7 -20  17725. 724.963   1
  -1  -7  20  17123. 693.022   1
  -1  -7  20  18720. 741.458   1
   1   7 -20  17149. 657.153   1
   1   7 -20  19400. 791.726   1
  -1   7  20  17699. 692.106   1
   1  -7 -19  128.12  65.048   1
   1  -7 -19  313.00  89.043   1
  -1  -7  19  239.69  79.395   1
   1   7 -19  333.42  95.418   1
   1   7 -19  108.17  48.999   1
  -1   7  19  180.65  62.050   1
  -1   7  19  375.44 108.980   1
   1  -7 -18  19256. 785.442   1
   1  -7 -18  19846. 795.915   1
  -1  -7  18  19937. 763.712   1
  -1  -7  18  18942. 745.908   1
   1   7 -18  19060. 768.294   1
   1   7 -18  20592. 755.857   1
  -1   7  18  19649. 819.478   1
  -1   7  18  20304. 781.908   1
   1  -7 -17  388.27  82.197   1
   1  -7 -17  485.93 101.636   1
  -1  -7  17  552.56  91.020   1
  -1  -7  17  389.19  85.508   1
   1   7 -17  517.08 107.265   1
   1   7 -17  221.36  57.036   1
  -1   7  17  538.03 111.899   1
  -1   7  17  259.07  71.462   1
   1  -7 -16 8247.14 422.437   1
  -1  -7  16 8197.40 386.569   1
  -1  -7  16 8312.60 372.692   1
   1   7 -16 7317.70 324.650   1
  -1   7  16 8209.18 432.779  -1
  -1   7  16 7274.51 360.125   1
   1  -7 -15  649.30 117.921   1
   1  -7 -15  555.57  94.960   1
  -1  -7  15  702.45  95.012   1
  -1  -7  15  727.71  98.089   1
   1   7 -15  560.28  71.004   1
   1   7 -15  690.67 110.891   1
  -1   7  15  660.82 117.437   1
  -1   7  15  679.41 100.825   1
   1  -7 -14  37400. 1344.42   1
   1  -7 -14  38081. 1378.45   1
  -1  -7  14  40961. 1399.40   1
   1   7 -14  38159. 1353.58   1
   1   7 -14  39717. 1345.72   1
  -1   7  14  39874. 1451.76   1
  -1   7  14  40555. 1425.58   1
   1  -7 -13  989.66 124.192   1
   1  -7 -13 1474.01 158.528   1
  -1  -7  13 1428.20 131.823   1
   1   7 -13 1670.37 150.936   1
  -1   7  13 1549.94 166.121   1
  -1   7  13 1174.37 127.281   1
   1  -7 -12  403.98  96.020   1
  -1  -7  12  249.38  65.742   1
  -1  -7  12  417.33  82.432   1
   1   7 -12  292.05  80.521   1
   1   7 -12  527.16  72.261   1
  -1   7  12  624.16 101.388   1
  -1   7  12  382.77  91.740   1
   1  -7 -11 2763.45 214.949   1
  -1  -7  11 2187.46 145.700   1
  -1  -7  11 2552.69 175.023   1
   1   7 -11 2369.42 180.128   1
   1   7 -11 2201.86 140.987   1
  -1   7  11 2420.47 183.270   1
   1  -7 -10  70978. 2415.24  -1
  -1  -7  10  69577. 2317.05   1
  -1  -7  10  70179. 2305.27   1
   1   7 -10  67561. 2218.87   1
   1   7 -10  72117. 2408.69   1
  -1   7  10  69119. 2335.38   1
  -1  -7   9 3703.36 197.146   1
  -1  -7   9 3928.52 224.113   1
   1  -7  -8 285508. 9156.95   1
  -1  -7   8 296766. 9458.04   1
  -1  -7   8 287996. 9155.64   1
   1   7  -8 314570. 9989.52   1
   1   7  -8 326220.  10399.   1
  -1   7   8 290221. 9277.38   1
   1  -7  -7  50700. 1767.25   1
  -1  -7   7  51355. 1738.45   1
  -1  -7   7  49745. 1666.45   1
   1   7  -7  54326. 1809.14   1
  -1   7   7  53489. 1861.50   1
  -1   7   7  55334. 1890.30   1
   1  -7  -6  180.39  69.656  -1
   1  -7  -6   95.25  77.039   1
  -1  -7   6  105.28  46.119   1
  -1  -7   6   95.95  45.163   1
   1   7  -6  193.22  52.873   1
   1   7  -6  104.52  60.060   1
  -1   7   6  195.97  73.112   1
  -1   7   6  163.63  65.506   1
   1  -7  -5   52.78  62.757   1
   1  -7  -5   24.79  52.585   1
  -1  -7   5   31.76  39.848   1
  -1  -7   5   28.93  36.667   1
   1   7  -5   42.92  50.792   1
   1   7  -5  -17.86  33.997   1
  -1   7   5    1.55  42.113   1
  -1   7   5   31.86  47.310   1
   1  -7  -4 2399.53 194.266   1
   1  -7  -4 2879.96 201.597   1
  -1  -7   4 2523.89 169.786   1
  -1  -7   4 2640.40 168.216   1
  -1   7   4 2845.92 191.124  -1
  -1   7   4 2556.61 189.292   1
   1  -7  -3  33591. 1206.05   1
   1  -7  -3  34730. 1250.69   1
  -1  -7   3  34415. 1209.06   1
  -1  -7   3  34651. 1207.75   1
   1   7  -3  31981. 1119.39   1
   1   7  -3  35109. 1222.54   1
  -1   7   3  33290. 1180.39   1
   1  -7  -2 236680. 7599.15   1
  -1  -7   2 229349. 7346.50   1
  -1  -7   2 211284. 6771.82   1
   1   7  -2 233931. 7481.34   1
   1   7  -2 232884. 7444.68   1
  -1   7   2 225291. 7222.14  -1
   1  -7  -1  76149. 2543.52   1
   1   7  -1  75285. 2488.54   1
   1   7  -1  75416. 2500.32   1
  -1   7   1  70651. 2356.33   1
   1  -7   0 143998. 4676.00   1
   1  -7   0 148318. 4804.29   1
  -1  -7   0 146747. 4751.93   1
  -1  -7   0 151852. 4915.56   1
   1   7   0 152899. 4932.58   1
  -1   7   0 149103. 4822.62   1
  -1   7   0 162848. 5259.85   1
   1  -7   1  63555. 2133.79   1
   1  -7   1  58764. 1991.10   1
  -1  -7  -1  64393. 2169.13   1
  -1  -7  -1  61801. 2091.89   1
   1   7   1  64197. 2148.18   1
   1   7   1  64760. 2173.06   1
  -1   7  -1  62403. 2122.00   1
  -1   7  -1  64406. 2159.97   1
   1  -7   2 265087. 8480.16   1
  -1  -7  -2 278439. 8901.68   1
  -1  -7  -2 281712. 9015.57   1
   1   7   2 273727. 8756.37   1
   1   7   2 279356. 8920.01   1
  -1   7  -2 259065. 8274.63   1
  -1   7  -2 299123. 9562.76   1
   1  -7   3  727.45 100.510   1
   1  -7   3 1160.23 116.992   1
  -1  -7  -3  774.71 104.516   1
   1   7   3  387.48  75.730   1
  -1   7  -3  638.83  86.189   1
   1  -7   4  15395. 642.230   1
  -1  -7  -4  13627. 569.315  -1
   1   7   4  13771. 574.027  -1
   1   7   4  14910. 595.103   1
  -1   7  -4  14230. 559.235  -1
   1  -7   5 1311.69 125.893   1
  -1  -7  -5 1682.16 145.830   1
  -1  -7  -5 1419.03 141.118   1
   1   7   5 1611.47 138.369   1
   1   7   5 1354.89 138.238   1
  -1   7  -5 1344.42 117.541   1
   1  -7   6 9048.30 404.503   1
   1  -7   6 8008.89 355.413   1
  -1  -7  -6 7904.17 387.485   1
  -1  -7  -6 7525.85 363.922   1
   1   7   6 7711.73 382.118   1
   1   7   6 7584.76 360.125   1
  -1   7  -6 8426.49 367.194   1
  -1   7  -6 8549.54 397.565  -1
   1  -7   7  284.98  68.779   1
  -1  -7  -7  314.05  81.725   1
  -1  -7  -7  141.12  59.288   1
   1   7   7  223.07  64.197   1
   1   7   7  358.16  81.450   1
  -1   7  -7  500.72  93.284   1
  -1  -7  -8 198455. 6413.14   1
  -1  -7  -8 191386. 6173.58   1
   1   7   8 197539. 6362.08   1
   1   7   8 184448. 5981.14   1
  -1   7  -8 206833. 6655.31   1
   1  -7   9   41.80  46.629   1
   1  -7   9   57.52  43.919   1
  -1  -7  -9   52.40  54.798   1
   1   7   9   15.54  56.984   1
  -1   7  -9   61.34  39.390   1
  -1   7  -9   50.01  58.437   1
   1  -7  10  80207. 2635.16   1
   1  -7  10  82668. 2738.58   1
  -1  -7 -10  76882. 2605.05   1
  -1  -7 -10  83466. 2802.72   1
   1   7  10  80063. 2669.19   1
  -1   7 -10  81555. 2716.32   1
  -1   7 -10  79330. 2602.43   1
   1  -7  11  18065. 701.400   1
   1  -7  11  18209. 683.859   1
  -1  -7 -11  17240. 709.909   1
   1   7  11  17686. 698.258   1
  -1   7 -11  17267. 648.252   1
  -1   7 -11  18353. 726.403   1
   1  -7  12  18811. 704.804   1
   1  -7  12  19793. 761.225   1
  -1  -7 -12  18615. 757.952  -1
   1   7  12  20932. 802.591   1
  -1   7 -12  20867. 759.130   1
   1  -7  13 1227.25 129.991   1
   1  -7  13  944.89 104.870   1
  -1  -7 -13  972.12 135.882   1
   1   7  13 1743.68 149.758   1
  -1   7 -13 1500.19 122.136  -1
   1  -7  14  10736. 476.240   1
   1  -7  14  10940. 458.567   1
  -1  -7 -14  10467. 490.901  -1
   1   7  14 9884.79 443.382   1
  -1   7 -14 9535.27 397.172   1
  -1   7 -14  11208. 503.207   1
   1  -7  15 4025.39 229.480   1
   1  -7  15 3699.43 238.905   1
  -1  -7 -15 3529.25 245.713   1
   1   7  15 3632.67 228.695   1
   1   7  15 3805.47 271.239   1
  -1   7 -15 3342.06 193.612   1
   1  -7  16  41406. 1439.98   1
   1  -7  16  44600. 1563.03   1
  -1  -7 -16  40751. 1458.30   1
   1   7  16  40555. 1491.03   1
  -1   7 -16  40071. 1373.22   1
  -1   7 -16  41327. 1476.63   1
   1  -7  17 3120.82 218.222   1
   1  -7  17 3368.24 220.447   1
  -1  -7 -17 3458.56 243.225   1
  -1  -7 -17 2623.38 203.430   1
   1   7  17 3483.44 262.338   1
   1   7  17 2903.52 198.455   1
  -1   7 -17 2810.57 179.474   1
   1  -7  18  27111. 1015.18   1
  -1  -7 -18  27661. 1046.99   1
  -1  -7 -18  24951. 961.381   1
   1   7  18  28093. 1120.43   1
   1   7  18  27072. 991.883   1
  -1   7 -18  27268. 1036.52   1
   1  -7  19 2618.14 198.979   1
   1  -7  19 2682.29 198.586   1
  -1  -7 -19 2557.92 206.702   1
  -1  -7 -19 2413.93 198.455   1
   1   7  19 2745.12 190.339  -1
   1   7  19 3102.50 274.381  -1
  -1   7 -19 2715.01 177.510   1
  -1   7 -19 2563.16 214.688   1
   1  -7  20  13994. 590.391   1
   1  -7  20  13483. 568.268   1
  -1  -7 -20  12949. 565.780   1
  -1  -7 -20  13968. 600.209   1
   1   7  20  13366. 543.788   1
  -1   7 -20  14308. 568.268   1
  -1   7 -20  15277. 665.139   1
   1  -7  21 1632.41 159.314   1
   1  -7  21 1882.44 178.950   1
  -1  -7 -21 1976.70 175.415   1
  -1  -7 -21 1807.83 171.619   1
   1   7  21 2069.64 160.361   1
  -1   7 -21 1738.45 190.208   1
  -1   7 -21 2004.19 153.161   1
   1  -7  22 9325.82 455.164   1
  -1  -7 -22 9676.65 455.426   1
   1   7  22  10556. 454.902   1
  -1   7 -22  10077. 439.586   1
   1  -7  23   21.81  64.236   1
   1  -7  23   41.00  52.821   1
  -1  -7 -23   12.27  55.413   1
  -1  -7 -23   44.57  64.930   1
   1   7  23    7.28  41.301   1
  -1   7 -23  -68.80  44.927   1
  -1   7 -23   12.55  87.577   1
   1  -7  24  -55.22  60.924   1
   1  -7  24  -11.60  54.732   1
  -1  -7 -24    8.99  48.436   1
  -1   7 -24    7.75  48.540   1
  -1   7 -24  -23.21  88.297   1
   1  -7  25 1203.56 145.176   1
   1  -7  25  665.01 135.620   1
  -1  -7 -25 1009.29 132.871   1
   1   7  25 1419.03 126.783   1
  -1   7 -25 1259.06 134.049   1
   1  -7  26  21521. 855.478   1
  -1  -7 -26  21312. 826.547   1
   1   7  26  20042. 752.192   1
  -1   7 -26  21037. 816.729   1
   1  -7  27  102.92  88.585   1
  -1   7 -27  153.03  70.061   1
  -1   7 -27  201.07 119.283   1
   1  -7  28  14426. 634.507   1
  -1   7 -28  16612. 686.738   1
  -1   7 -28  16141. 768.686   1
   1   8 -27  16494. 680.193   1
   1   8 -27  16219. 786.882   1
   1  -8 -26  953.53 153.947   1
  -1  -8  26 1036.13 146.878   1
   1   8 -26 1464.85 150.150   1
  -1   8  26 1539.47 134.703  -1
   1  -8 -25  16612. 679.539   1
  -1  -8  25  17214. 729.152   1
  -1  -8  25  16704. 726.665   1
   1   8 -25  17816. 821.180   1
   1   8 -25  19361. 759.261   1
  -1   8  25  19060. 724.047   1
   1  -8 -24 2941.48 224.637   1
   1  -8 -24 3489.98 237.465  -1
  -1  -8  24 2822.36 232.753   1
   1   8 -24 3565.91 225.422   1
  -1   8  24 3507.00 211.415   1
   1  -8 -23 9208.00 441.419   1
   1  -8 -23 9052.22 442.073   1
  -1  -8  23 8334.85 430.422   1
  -1  -8  23 9366.40 459.353   1
   1   8 -23 9100.66 414.190   1
   1   8 -23 7993.18 456.604  -1
  -1   8  23 9340.22 416.023   1
   1  -8 -22 3387.87 240.214   1
   1  -8 -22 3366.93 232.229   1
  -1  -8  22 2962.43 226.731   1
  -1  -8  22 2870.79 221.102   1
   1   8 -22 3226.86 268.883   1
   1   8 -22 3140.46 200.681   1
  -1   8  22 3147.01 202.906   1
   1  -8 -21 2106.29 179.212   1
   1  -8 -21 2521.27 208.928   1
  -1  -8  21 2351.09 193.873   1
  -1  -8  21 2271.24 194.004   1
   1   8 -21 2429.64 225.946   1
   1   8 -21 2163.89 160.361   1
  -1   8  21 2218.87 171.881   1
   1  -8 -20  182.09  70.952   1
  -1  -8  20  186.80  76.581   1
  -1  -8  20  111.91  66.723   1
   1   8 -20  101.66  89.514  -1
   1  -8 -19  18759. 755.465   1
   1  -8 -19  18877. 775.362   1
   1   8 -19  19400. 724.832   1
   1   8 -19  21141. 864.903   1
  -1   8  19  18131. 708.338   1
   1  -8 -18  -22.42  47.297   1
   1  -8 -18  -44.44  62.560   1
  -1  -8  18  -15.29  52.926   1
   1   8 -18  -52.30  70.755   1
   1   8 -18   -3.77  36.693   1
  -1   8  18  -22.28  41.406   1
  -1   8  18    8.42  66.370   1
   1  -8 -17 5126.32 312.213   1
  -1  -8  17 5251.99 299.123   1
  -1  -8  17 5089.67 276.345   1
   1   8 -17 4792.51 244.796   1
   1   8 -17 5318.75 325.304   1
  -1   8  17 4962.69 281.319   1
   1  -8 -16 2442.73 211.153   1
   1  -8 -16 2542.22 197.931   1
  -1  -8  16 2427.02 170.965   1
  -1  -8  16 2487.23 189.946   1
   1   8 -16 2209.71 195.968   1
   1   8 -16 2577.56 160.885   1
  -1   8  16 2361.56 210.237   1
  -1   8  16 2671.81 195.706   1
   1  -8 -15  47912. 1683.46   1
   1  -8 -15  47009. 1684.77   1
  -1  -8  15  42021. 1475.32   1
  -1  -8  15  47847. 1627.17   1
   1   8 -15  47506. 1598.38   1
   1   8 -15  46577. 1645.50   1
  -1   8  15  45778. 1649.43   1
  -1   8  15  44587. 1565.65   1
   1  -8 -14  11060. 523.236   1
   1  -8 -14  12365. 546.668   1
  -1  -8  14  12276. 528.079   1
  -1  -8  14  11748. 479.774   1
   1   8 -14  10882. 501.898   1
   1   8 -14  12303. 483.702   1
  -1   8  14  11678. 552.559   1
  -1   8  14  12898. 553.868   1
   1  -8 -13  12051. 552.820   1
   1  -8 -13  14020. 603.220   1
  -1  -8  13  12075. 514.857   1
  -1  -8  13  12185. 491.425   1
   1   8 -13  12943. 503.207   1
   1   8 -13  12244. 539.206   1
  -1   8  13  12657. 545.359   1
   1  -8 -12  35489. 1302.00   1
  -1  -8  12  35358. 1224.64   1
  -1  -8  12  34546. 1232.49  -1
   1   8 -12  35135. 1269.54   1
   1   8 -12  36091. 1237.99  -1
  -1   8  12  35659. 1279.49   1
   1  -8 -11  25566. 987.039   1
  -1  -8  11  25134. 898.022   1
  -1  -8  11  23459. 881.005   1
   1   8 -11  24087. 859.405   1
   1   8 -11  23956. 908.757   1
  -1   8  11  21835. 842.125   1
   1  -8 -10  13156. 584.631   1
  -1  -8  10  12532. 527.686   1
   1   8 -10  13405. 568.660   1
  -1   8  10  13300. 566.697   1
   1  -8  -9 132347. 4356.59   1
  -1  -8   9 136405. 4435.13   1
   1  -8  -8  28171. 1066.37   1
   1  -8  -8  28459. 1109.31   1
  -1  -8   8  28093. 995.941   1
  -1  -8   8  28354. 1030.89   1
   1   8  -8  28996. 1067.68   1
   1   8  -8  29965. 1061.00  -1
  -1   8   8  31405. 1148.32   1
  -1   8   8  28891. 1100.54   1
   1  -8  -7  10038. 496.400  -1
  -1  -8   7  11707. 497.054   1
  -1  -8   7  10148. 426.626   1
   1   8  -7  11228. 459.091   1
  -1   8   7  10613. 497.709   1
   1  -8  -6  94188. 3162.71   1
   1  -8  -6  98926. 3296.24   1
  -1  -8   6  94345. 3088.10   1
  -1  -8   6  93743. 3090.72   1
   1   8  -6  96465. 3199.37   1
   1   8  -6  96596. 3154.86   1
  -1   8   6 105406. 3476.89  -1
  -1   8   6  97722. 3246.50   1
   1  -8  -5 9543.12 455.164   1
   1  -8  -5  10017. 480.691   1
  -1  -8   5 9408.29 408.561   1
  -1  -8   5  10436. 455.426   1
   1   8  -5 9170.04 430.684   1
   1   8  -5 9168.73 398.481   1
  -1   8   5  10280. 469.956   1
   1  -8  -4  11618. 528.603   1
   1  -8  -4  12733. 558.842   1
  -1  -8   4  12033. 509.752   1
  -1  -8   4  11656. 487.629   1
   1   8  -4  12955. 525.330   1
  -1   8   4  12748. 551.511   1
  -1   8   4  13955. 582.536   1
   1  -8  -3  41340. 1477.94   1
   1  -8  -3  42322. 1501.50   1
  -1  -8   3  43121. 1500.19   1
  -1   8   3  42191. 1485.80   1
  -1   8   3  42689. 1492.34   1
   1  -8  -2 9820.65 459.222   1
   1  -8  -2  10763. 488.283   1
  -1  -8   2  10195. 453.200   1
  -1   8   2  10583. 466.160   1
  -1   8   2 9982.97 451.498   1
   1  -8  -1  24257. 920.015   1
   1  -8  -1  25383. 957.716   1
  -1  -8   1  27163. 1001.57  -1
   1   8  -1  25475. 929.440   1
  -1   8   1  25736. 947.113   1
  -1   8   1  23943. 901.688   1
   1  -8   0 2077.49 172.797   1
   1  -8   0 2220.18 176.201   1
  -1  -8   0 1913.86 161.147   1
  -1  -8   0 1725.36 154.470   1
   1   8   0 1690.01 141.903   1
   1   8   0 2196.62 167.299   1
  -1   8   0 1958.37 157.350  -1
  -1   8   0 1823.54 154.339   1
   1  -8   1 4562.11 264.040   1
   1  -8   1 4861.89 279.225   1
   1   8   1 5094.90 273.596   1
   1   8   1 4480.95 258.803   1
  -1   8  -1 4894.61 268.229   1
  -1   8  -1 4719.20 258.934   1
  -1  -8  -2  22149. 851.812   1
  -1  -8  -2  21521. 837.412   1
   1   8   2  22555. 844.743   1
   1   8   2  23210. 879.172   1
  -1   8  -2  20814. 817.907   1
  -1   8  -2  22163. 832.831   1
   1  -8   3  11935. 515.250   1
   1  -8   3  13313. 550.726   1
  -1  -8  -3  13837. 607.016   1
  -1  -8  -3  11663. 519.047   1
   1   8   3  11312. 497.316  -1
  -1   8  -3  12998. 568.398   1
  -1   8  -3  11944. 502.421   1
   1  -8   4  14727. 603.874  -1
   1  -8   4  14033. 569.838  -1
  -1  -8  -4  14112. 601.518   1
  -1  -8  -4  13850. 605.838   1
   1   8   4  15120. 613.300   1
   1   8   4  14897. 619.976  -1
  -1   8  -4  13981. 597.329   1
  -1   8  -4  14989. 598.245   1
   1  -8   5 9506.47 418.641   1
   1  -8   5  11445. 494.698   1
  -1  -8  -5  10469. 494.305   1
  -1  -8  -5  11051. 502.290   1
   1   8   5  11609. 516.036   1
   1   8   5  11193. 488.545   1
  -1   8  -5  10598. 484.094   1
  -1   8  -5  10607. 451.629   1
   1  -8   6  58110. 1976.70   1
   1  -8   6  61369. 2057.86   1
  -1  -8  -6  61840. 2123.31   1
  -1  -8  -6  66252. 2234.58   1
   1   8   6  61539. 2089.28   1
   1   8   6  62495. 2136.40   1
  -1   8  -6  66998. 2235.89   1
  -1   8  -6  57416. 1976.70   1
   1  -8   7  700.61  95.340   1
   1  -8   7  649.17  97.513   1
  -1  -8  -7  363.66  79.395   1
   1   8   7  656.63 107.069   1
  -1   8  -7  466.29  75.258   1
   1  -8   8 3658.85 228.433   1
  -1  -8  -8 4135.35 253.829   1
  -1  -8  -8 3285.77 236.287   1
   1   8   8 4092.15 250.818   1
   1   8   8 3482.13 244.665   1
  -1   8  -8 3952.08 221.626   1
   1  -8   9 136274. 4444.29   1
   1  -8   9 132478. 4288.52   1
  -1  -8  -9 136929. 4492.73   1
  -1  -8  -9 131823. 4316.01   1
   1   8   9 140201. 4610.55   1
   1   8   9 135096. 4408.95   1
  -1   8  -9 134442. 4342.19   1
  -1   8  -9 140463. 4594.84   1
   1  -8  10  604.27  87.184   1
   1  -8  10  393.90  84.160   1
  -1  -8 -10  481.08 105.721   1
   1   8  10  419.16  84.762   1
  -1   8 -10  760.05 120.395   1
  -1   8 -10  403.06  69.891   1
   1  -8  11 6125.14 323.471   1
   1  -8  11 6223.32 300.170   1
  -1  -8 -11 6292.70 348.082   1
   1   8  11 6351.61 363.005   1
   1   8  11 5127.63 286.294   1
  -1   8 -11 5697.08 275.428   1
   1  -8  12  51944. 1796.04   1
   1  -8  12  55125. 1858.88   1
  -1  -8 -12  51302. 1799.97   1
   1   8  12  53161. 1830.08   1
   1   8  12  50870. 1822.23   1
  -1   8 -12  52756. 1771.17   1
  -1   8 -12  51538. 1796.04   1
   1  -8  13 7146.22 335.515   1
   1  -8  13 7679.01 381.856   1
  -1  -8 -13 6839.89 371.776   1
   1   8  13 6503.46 337.740   1
  -1   8 -13 6728.62 364.183   1
  -1   8 -13 6835.97 315.355   1
   1  -8  14  50347. 1714.88   1
  -1   8 -14  52088. 1754.15   1
   1  -8  15  21639. 813.195   1
   1  -8  15  21285. 831.522   1
  -1  -8 -15  21534. 860.190   1
   1   8  15  20487. 790.417   1
  -1   8 -15  19767. 733.603   1
  -1   8 -15  20997. 840.292   1
   1  -8  16 5059.56 294.934   1
   1  -8  16 4581.75 261.945   1
  -1  -8 -16 4576.51 292.315   1
   1   8  16 5275.55 290.221   1
   1   8  16 4805.60 322.948   1
  -1   8 -16 4780.73 250.425   1
  -1   8 -16 4425.97 293.625   1
   1  -8  17 4080.37 263.385   1
  -1  -8 -17 4477.02 286.294   1
  -1  -8 -17 3435.00 237.465   1
   1   8  17 5334.46 374.263   1
  -1   8 -17 4937.81 314.570   1
   1  -8  18 6613.42 334.991   1
   1  -8  18 6711.60 355.544   1
  -1  -8 -18 7271.89 384.474   1
  -1  -8 -18 6541.43 352.664   1
   1   8  18 6850.37 339.704  -1
  -1   8 -18 6545.35 312.999   1
  -1   8 -18 7282.36 397.434   1
   1  -8  19  11648. 505.432   1
  -1  -8 -19  11914. 577.824   1
  -1  -8 -19  12258. 546.406   1
   1   8  19  11223. 503.469   1
  -1   8 -19  12684. 591.831   1
  -1   8 -19  12595. 512.632   1
   1  -8  20  863.99 125.069   1
   1  -8  20  987.56 128.996   1
  -1  -8 -20 1095.17 138.500   1
  -1  -8 -20  900.25 118.877   1
   1   8  20  825.11 104.922   1
  -1   8 -20  963.61 151.721   1
  -1   8 -20  826.94  99.437   1
   1  -8  21 3522.71 243.225   1
  -1  -8 -21 3640.53 249.378   1
  -1  -8 -21 3572.45 239.560   1
   1   8  21 3632.67 221.757   1
  -1   8 -21 3609.11 217.437   1
   1  -8  22  10385. 497.054   1
   1  -8  22  10524. 496.138   1
  -1  -8 -22  10338. 476.371   1
  -1  -8 -22  10190. 478.334   1
   1   8  22  11512. 486.712   1
  -1   8 -22  11598. 488.152   1
  -1   8 -22  11416. 570.493   1
   1  -8  23 2031.68 189.946   1
  -1  -8 -23 2044.77 175.154   1
  -1  -8 -23 1826.15 171.488   1
   1   8  23 1912.55 155.648   1
  -1   8 -23 1573.50 198.717   1
   1  -8  24 3300.17 255.269   1
   1  -8  24 3835.58 264.301   1
  -1  -8 -24 3343.37 250.294   1
   1   8  24 3919.36 225.815   1
  -1   8 -24 3103.81 277.130   1
  -1   8 -24 3781.90 231.182   1
   1  -8  25 9332.36 462.887   1
  -1  -8 -25 9060.08 435.004   1
   1   8  25 9036.51 400.576   1
  -1   8 -25 9632.14 536.850   1
  -1   8 -25 9395.20 429.244   1
   1  -8  26    0.39  63.097   1
  -1   8 -26   70.19 106.100   1
  -1   8 -26  -47.40  49.666   1
   1  -8  27 6066.23 351.485   1
  -1   8 -27 6245.58 340.620   1
  -1   8 -27 7267.96 459.615   1
  -1  -9  25 9948.94 520.748   1
  -1  -9  25  11418. 546.013   1
   1   9 -25  10152. 576.776   1
   1  -9 -24  234.19  91.347   1
  -1  -9  24  168.08  78.832   1
  -1  -9  24   56.16  82.367   1
   1   9 -24   80.72  57.324   1
   1   9 -24  161.41 115.486   1
  -1   9  24  159.84  60.597   1
  -1  -9  23  18013. 753.632   1
  -1  -9  23  19505. 804.555  -1
   1   9 -23  18680. 722.083   1
  -1   9  23  17371. 678.884   1
   1  -9 -22 2173.06 179.081   1
  -1  -9  22 2018.59 185.757   1
  -1  -9  22 1928.26 185.495   1
   1   9 -22 1666.45 215.211   1
   1   9 -22 2246.37 168.346   1
   1  -9 -21  24532. 954.312   1
   1  -9 -21  23537. 903.782   1
  -1  -9  21  24624. 944.756   1
  -1  -9  21  23812. 931.535   1
   1   9 -21  24807. 1021.73   1
   1   9 -21  23589. 864.510   1
  -1   9  21  24035. 895.404   1
   1  -9 -20 8426.49 414.844  -1
   1  -9 -20 7226.07 391.150   1
  -1  -9  20 8086.13 411.441   1
  -1  -9  20 7138.36 369.289   1
   1   9 -20 8333.54 373.478   1
  -1   9  20 9122.91 416.939   1
   1  -9 -19  11249. 528.995   1
   1  -9 -19  11410. 513.548  -1
  -1  -9  19  12028. 541.955   1
   1   9 -19  12427. 594.842   1
  -1   9  19  12197. 521.665   1
   1  -9 -18 6092.41 334.598   1
   1  -9 -18 5330.54 337.609   1
  -1  -9  18 5070.03 300.563   1
  -1  -9  18 5045.16 281.188   1
   1   9 -18 5629.00 278.832   1
   1   9 -18 5663.04 356.853   1
  -1   9  18 5674.82 305.799   1
   1  -9 -17 1697.86 159.576   1
   1  -9 -17 1565.65 172.928   1
  -1  -9  17 1747.61 167.561   1
  -1  -9  17 1364.05 138.892   1
   1   9 -17 1453.07 180.652  -1
   1   9 -17 1733.21 134.572   1
  -1   9  17 1669.06 149.365   1
   1  -9 -16 1559.10 170.179   1
   1  -9 -16 1291.92 140.987   1
  -1  -9  16 1362.74 136.798   1
   1   9 -16 1314.31 116.036   1
  -1   9  16 1760.70 211.546   1
  -1   9  16 1268.88 134.965   1
   1  -9 -15  34520. 1288.65   1
  -1  -9  15  33839. 1195.84   1
  -1  -9  15  37387. 1348.34   1
   1   9 -15  35135. 1214.82   1
   1   9 -15  32334. 1220.05   1
  -1   9  15  36353. 1304.62   1
   1  -9 -14 5359.33 326.744   1
  -1  -9  14 4962.69 289.043   1
  -1  -9  14 5313.52 274.250   1
   1   9 -14 5640.79 272.679   1
   1   9 -14 5063.48 317.057   1
  -1   9  14 5280.79 298.206   1
   1  -9 -13  48239. 1722.74   1
  -1  -9  13  49012. 1666.45   1
  -1  -9  13  47873. 1672.99   1
   1   9 -13  47231. 1679.54   1
   1   9 -13  47637. 1608.85   1
  -1   9  13  42034. 1489.72   1
   1  -9 -12  15198. 665.270   1
  -1  -9  12  15080. 624.427   1
  -1  -9  12  14374. 567.351   1
   1   9 -12  13929. 541.432   1
   1   9 -12  14950. 647.859   1
  -1   9  12  15421. 640.790   1
   1  -9 -11  40463. 1470.09   1
  -1  -9  11  41183. 1419.03   1
  -1  -9  11  41157. 1459.61  -1
   1   9 -11  43474. 1553.87   1
   1   9 -11  39220. 1347.03   1
  -1   9  11  40961. 1454.38   1
   1  -9 -10 3978.27 299.384   1
   1  -9 -10 3018.72 230.135   1
  -1  -9  10 3018.72 212.462   1
  -1  -9  10 3149.62 196.361   1
   1   9 -10 2569.71 166.514   1
  -1   9  10 2967.66 232.229   1
   1  -9  -9  27346. 1048.83   1
   1  -9  -9  26587. 1063.10   1
  -1  -9   9  26653. 960.596   1
  -1  -9   9  26954. 1003.66   1
   1   9  -9  27216. 974.472   1
   1   9  -9  26221.  999.34   1
  -1   9   9  27896. 1038.62   1
  -1   9   9  26954. 1042.54   1
   1  -9  -8  32386. 1207.09   1
   1  -9  -8  34520. 1313.00   1
  -1  -9   8  32543. 1180.65   1
  -1  -9   8  32229. 1138.76   1
   1   9  -8  34232. 1258.15   1
   1   9  -8  30488. 1080.51   1
  -1   9   8  29048. 1074.62   1
  -1   9   8  31300. 1176.20   1
   1  -9  -7 5410.39 349.784   1
  -1  -9   7 6722.08 344.155   1
  -1  -9   7 5793.95 293.755   1
   1   9  -7 7015.31 331.849   1
  -1   9   7 7891.08 388.925   1
   1  -9  -6 7614.86 415.368   1
   1  -9  -6 7558.57 396.648   1
  -1  -9   6 6444.55 321.508   1
  -1  -9   6 6905.35 351.616   1
   1   9  -6 7201.20 341.144   1
   1   9  -6 7205.12 377.405   1
  -1   9   6 7487.88 393.114   1
  -1   9   6 7795.52 387.878   1
   1  -9  -5 150543. 4929.96   1
   1  -9  -5 145569. 4788.58   1
  -1  -9   5 157350. 5094.90   1
  -1  -9   5 158659. 5148.57   1
   1   9  -5 155125. 5020.29   1
   1   9  -5 167692. 5416.93   1
  -1   9   5 167430. 5448.35   1
   1  -9  -4  347.56  99.882   1
   1  -9  -4  553.87 103.678   1
  -1  -9   4  549.16  95.654   1
  -1  -9   4  450.32  90.287   1
   1   9  -4  629.40  91.465   1
   1   9  -4  471.79  82.157   1
  -1   9   4  485.40  93.873   1
  -1   9   4  668.80 101.977   1
   1  -9  -3  71986. 2457.13   1
  -1  -9   3  74525. 2505.56   1
  -1  -9   3  74957. 2513.42   1
   1   9  -3  72784. 2427.02   1
   1   9  -3  67430. 2268.62   1
  -1   9   3  74067. 2505.56   1
   1  -9  -2  18942. 770.257   1
   1  -9  -2  18340. 750.621   1
  -1  -9   2  18602. 737.399   1
  -1  -9   2  18589. 740.148   1
   1   9  -2  16979. 671.030   1
   1   9  -2  18903. 739.625   1
  -1   9   2  18785. 746.956   1
  -1   9   2  17672. 713.967   1
   1  -9  -1  949.73 126.980   1
   1  -9  -1 1241.00 141.118   1
  -1  -9   1 1572.19 153.423   1
  -1  -9   1 1145.04 130.436   1
   1   9  -1 1320.85 133.002   1
   1   9  -1  891.35 112.934   1
  -1   9   1 1113.23 127.975   1
  -1   9   1  924.20 113.758   1
  -1   9   0  23629. 894.750  -1
  -1   9   0  23694. 891.608   1
   1  -9   1  16259. 668.935   1
   1  -9   1  16206. 673.648   1
  -1  -9  -1  15984. 669.066   1
  -1  -9  -1  15342. 644.586   1
   1   9   1  16272. 653.619  -1
   1   9   1  16259. 665.008  -1
  -1   9  -1  17974. 714.229   1
  -1   9  -1  14963. 611.729   1
   1  -9   2  56657. 1943.97   1
   1  -9   2  59733. 2055.24   1
  -1  -9  -2  58057. 2012.04   1
  -1  -9  -2  60806. 2091.89   1
   1   9   2  57756. 1971.46   1
   1   9   2  57442. 1976.70   1
  -1   9  -2  62587. 2123.31   1
  -1   9  -2  57036. 1945.28   1
   1  -9   3  38330. 1375.83   1
   1  -9   3  39429. 1395.47   1
   1   9   3  42846. 1501.50   1
   1   9   3  40018. 1424.27   1
  -1   9  -3  42087. 1523.76   1
  -1   9  -3  41930. 1467.47   1
   1  -9   4 2557.92 187.197   1
   1  -9   4 2428.33 191.648   1
  -1  -9  -4 2692.76 224.113   1
   1   9   4 2547.45 198.979   1
  -1   9  -4 2357.64 205.131   1
  -1   9  -4 2292.18 172.536   1
   1  -9   5 113431. 3742.63   1
   1  -9   5 113418. 3719.07   1
  -1  -9  -5 118314. 3942.92   1
  -1  -9  -5 114295. 3785.83   1
   1   9   5 110682. 3666.71   1
   1   9   5 114989. 3777.98   1
  -1   9  -5 103940. 3412.75   1
  -1   9  -5 110813. 3683.72  -1
   1  -9   6  28642. 1066.11   1
   1  -9   6  26941. 985.599   1
  -1  -9  -6  25867. 1020.03   1
  -1  -9  -6  26823. 1024.22   1
   1   9   6  29677. 1087.97   1
   1   9   6  27621. 1051.31   1
  -1   9  -6  26574. 968.712   1
   1  -9   7  17175. 671.946   1
  -1  -9  -7  15748. 699.567   1
  -1  -9  -7  15997. 678.491   1
   1   9   7  18301. 757.821  -1
  -1   9  -7  16573. 700.876   1
  -1   9  -7  17659. 679.146   1
   1  -9   8  67522. 2302.66   1
   1  -9   8  63896. 2145.57   1
  -1  -9  -8  67679. 2301.35   1
  -1  -9  -8  65781. 2255.53   1
   1   9   8  63909. 2169.13   1
   1   9   8  68294. 2347.16   1
  -1   9  -8  66619. 2222.80   1
  -1   9  -8  62744. 2167.82   1
   1  -9   9  14203. 572.195   1
  -1  -9  -9  15984. 660.164   1
  -1  -9  -9  15133. 648.906   1
   1   9   9  16232. 661.473   1
   1   9   9  14976. 656.237   1
  -1   9  -9  14426. 571.148   1
  -1   9  -9  14243. 626.783   1
   1  -9  10  20539. 773.530   1
   1  -9  10  19505. 774.446   1
  -1  -9 -10  20395. 821.834   1
  -1  -9 -10  17830. 722.083   1
   1   9  10  20304. 831.129   1
  -1   9 -10  22084. 882.183   1
  -1   9 -10  19348. 727.320   1
   1  -9  11 9083.64 404.765   1
  -1  -9 -11 8607.14 436.968   1
  -1  -9 -11 8817.90 424.008   1
   1   9  11 9107.20 459.353   1
   1   9  11 9044.37 426.888   1
  -1   9 -11 8988.08 393.768   1
   1  -9  12   25.81  54.641   1
   1  -9  12   37.20  61.631   1
  -1  -9 -12   34.01  70.467   1
  -1  -9 -12  120.26  60.531   1
   1   9  12   74.64  67.286   1
   1   9  12  199.76  73.243   1
  -1   9 -12   66.50  49.797   1
  -1   9 -12  -28.45  69.106   1
   1  -9  13  57285. 1983.24   1
   1  -9  13  62403. 2103.68   1
  -1  -9 -13  61814. 2127.24  -1
  -1  -9 -13  61186. 2125.93   1
   1   9  13  62299. 2184.84   1
   1   9  13  62704. 2133.79   1
  -1   9 -13  61500. 2142.95   1
  -1   9 -13  62037. 2073.57   1
   1  -9  14  15473. 621.678   1
   1  -9  14  15814. 666.186   1
  -1  -9 -14  15879. 682.549   1
   1   9  14  16206. 657.939   1
  -1   9 -14  15800. 612.514   1
  -1   9 -14  15408. 679.800   1
   1  -9  15  44377. 1578.74  -1
   1  -9  15  45503. 1597.07   1
  -1  -9 -15  46249. 1650.74   1
   1   9  15  44338. 1547.32   1
  -1   9 -15  45346. 1640.27   1
   1  -9  16   83.35  62.979   1
   1  -9  16   74.29  62.456   1
  -1  -9 -16  111.14  73.125   1
   1   9  16   89.76  54.601   1
  -1   9 -16  152.77  91.897   1
  -1   9 -16  175.94  60.152   1
   1  -9  17  22948. 859.667   1
   1  -9  17  22869. 888.073   1
  -1  -9 -17  23105. 907.840   1
   1   9  17  24283. 905.484  -1
  -1   9 -17  23655. 956.669   1
  -1   9 -17  25370. 914.909   1
   1  -9  18 1534.23 151.459   1
   1  -9  18 1226.60 142.558   1
  -1  -9 -18 1433.43 158.921   1
   1   9  18 1167.04 121.207   1
  -1   9 -18 1104.46 113.156   1
  -1   9 -18 1640.27 193.219   1
   1  -9  19 6748.26 367.718   1
   1  -9  19 7626.65 381.987   1
  -1  -9 -19 7881.91 405.288   1
   1   9  19 7010.07 343.107   1
  -1   9 -19 8008.89 368.896   1
  -1   9 -19 7874.06 449.535   1
   1  -9  20  132.87  74.041   1
  -1  -9 -20  177.77  81.647  -1
   1   9  20  462.36  81.568   1
  -1   9 -20  308.94  74.630   1
   1  -9  21  10471. 501.898   1
   1  -9  21 9746.03 465.375   1
  -1  -9 -21 9715.92 448.226   1
  -1  -9 -21  10022. 474.145   1
   1   9  21  10170. 446.917   1
  -1   9 -21  11055. 571.017   1
  -1   9 -21 9931.92 431.731   1
   1  -9  22 6058.38 352.925   1
  -1  -9 -22 6775.75 362.874   1
  -1  -9 -22 6147.40 327.399   1
   1   9  22 6626.52 322.948   1
  -1   9 -22 7460.39 457.258  -1
   1  -9  23  22477. 893.833   1
   1  -9  23  21560. 861.892   1
  -1  -9 -23  22110. 856.001   1
   1   9  23  22869. 845.005   1
  -1   9 -23  23760. 881.266   1
  -1   9 -23  22974. 992.014   1
   1  -9  24  -38.57  55.937   1
  -1  -9 -24    0.78  68.242   1
   1   9  24    1.39  48.501   1
  -1   9 -24   -4.72 106.349   1
  -1   9 -24   -6.45  43.461   1
  -1   9 -25 7679.01 508.050   1
  -1   9 -25 8878.12 411.572   1
   1  -9  26  860.58 147.009   1
  -1   9 -26 1021.21 207.095   1
  -1 -10  24 7603.08 422.568   1
  -1 -10  24 6342.45 374.263  -1
   1  10 -24 7754.93 509.098   1
   1 -10 -23 1534.23 169.001  -1
  -1 -10  23 1186.28 163.503   1
  -1 -10  23 1297.94 164.943   1
   1  10 -23 1926.95 258.280   1
   1  10 -23 1222.41 129.925   1
  -1  10  23 1500.19 134.049   1
   1 -10 -22  38565. 1392.85   1
  -1 -10  22  41262. 1504.12   1
  -1 -10  22  39207. 1425.58   1
   1  10 -22  38735. 1350.96   1
  -1  10  22  38945. 1358.82   1
   1 -10 -21 2726.79 221.495   1
  -1 -10  21 2404.76 203.953   1
  -1 -10  21 2754.28 225.160   1
   1  10 -21 3119.52 197.670   1
  -1  10  21 3366.93 212.986   1
   1 -10 -20 6630.44 349.260   1
   1 -10 -20 6693.28 370.205   1
  -1 -10  20 6938.07 388.009   1
  -1 -10  20 6443.25 348.998   1
   1  10 -20 6311.03 309.464   1
   1  10 -20 7265.34 451.106   1
  -1  10  20 6478.59 328.969   1
   1 -10 -19 1873.28 186.804   1
   1 -10 -19 2361.56 190.862   1
  -1 -10  19 1936.12 183.794  -1
  -1 -10  19 1714.88 164.027   1
   1  10 -19 1997.64 149.889   1
  -1  10  19 2141.64 169.656   1
   1 -10 -18   77.09  75.730   1
  -1 -10  18  229.74  83.244   1
   1  10 -18   59.41  91.792   1
   1  10 -18  142.17  55.609   1
  -1  10  18  205.79  66.121   1
   1 -10 -17  442.60 106.571   1
  -1 -10  17  497.58  99.895   1
  -1 -10  17  327.14  85.705  -1
  -1  10  17  639.35 100.131   1
   1 -10 -16  24388. 961.381   1
  -1 -10  16  23537. 917.920   1
  -1 -10  16  25016. 933.760   1
   1  10 -16  24584. 887.681   1
   1  10 -16  27098. 1083.78   1
  -1  10  16  24781. 930.880   1
   1 -10 -15  947.90 139.285   1
  -1 -10  15  711.48 109.124   1
  -1 -10  15  819.48 125.213   1
   1  10 -15  854.82 151.198   1
   1  10 -15  838.20  97.630   1
  -1  10  15  842.39 111.192   1
   1 -10 -14  35096. 1307.37   1
  -1 -10  14  34926. 1280.01   1
  -1 -10  14  36366. 1279.88   1
   1  10 -14  36143. 1253.70   1
   1  10 -14  37727. 1413.80   1
  -1  10  14  34795. 1255.53   1
   1 -10 -13  763.19 129.493   1
  -1 -10  13  550.73  97.500   1
   1  10 -13  814.90  95.745   1
  -1  10  13  762.66 110.734   1
   1 -10 -12  19728. 864.379   1
   1 -10 -12  19374. 804.031   1
  -1 -10  12  19374. 739.625   1
  -1 -10  12  19584. 786.882   1
   1  10 -12  19322. 723.916   1
  -1  10  12  18615. 787.275   1
  -1  10  12  19296. 769.210   1
   1 -10 -11 5467.99 371.776   1
   1 -10 -11 6256.05 368.765   1
  -1 -10  11 6659.24 356.067   1
  -1 -10  11 5440.50 284.199   1
   1  10 -11 5337.08 330.279   1
  -1  10  11 5665.66 342.060   1
   1 -10 -10 8672.59 478.334   1
  -1 -10  10 7862.28 396.648   1
  -1 -10  10 8616.30 395.078   1
   1  10 -10 8673.90 385.521   1
   1  10 -10 9325.82 473.229   1
  -1  10  10 8836.23 450.058   1
   1 -10  -9  399.66 101.479   1
   1 -10  -9  646.94 138.892   1
  -1 -10   9  371.78  77.078   1
  -1 -10   9  285.90  81.974   1
   1  10  -9  315.49  69.040   1
   1  10  -9  673.65 122.136   1
  -1  10   9  244.80  81.660   1
  -1  10   9  289.57  77.890   1
   1 -10  -8 3594.71 259.196   1
   1 -10  -8 3808.09 287.865   1
  -1 -10   8 3819.87 252.258   1
  -1 -10   8 3480.82 216.258   1
   1  10  -8 3554.13 262.600   1
   1  10  -8 3543.65 213.509   1
  -1  10   8 3759.65 246.367   1
  -1  10   8 3881.39 271.239   1
   1 -10  -7  11238. 555.570   1
   1 -10  -7  11543. 545.228   1
  -1 -10   7  10288. 453.200   1
  -1 -10   7  10287. 482.131   1
   1  10  -7  11470. 543.657   1
   1  10  -7  11200. 476.371   1
  -1  10   7  10856. 515.643   1
  -1  10   7  11219. 504.778   1
   1 -10  -6  24401. 980.887   1
   1 -10  -6  24545. 962.036   1
  -1 -10   6  23589. 914.124   1
  -1 -10   6  24349. 912.553   1
   1  10  -6  24336. 909.280   1
   1  10  -6  23432. 873.543   1
  -1  10   6  24283. 951.302   1
  -1  10   6  25461. 960.072   1
   1 -10  -5  57887. 2042.15   1
   1 -10  -5  61173. 2122.00   1
  -1 -10   5  56958. 1968.84  -1
  -1 -10   5  60610. 2061.79   1
   1  10  -5  61225. 2074.88   1
   1  10  -5  58751. 1993.71   1
  -1  10   5  60414. 2095.82   1
  -1  10   5  62024. 2115.46   1
   1 -10  -4  84226. 2853.77   1
  -1 -10   4  79330. 2675.74   1
  -1 -10   4  87812. 2925.77  -1
   1  10  -4  84959. 2822.36   1
   1  10  -4  90012. 2982.06   1
  -1  10   4  88349. 2957.19   1
   1 -10  -3 1148.05 150.936   1
   1 -10  -3  932.97 130.907   1
  -1 -10   3  980.10 125.998   1
  -1 -10   3  915.56 123.445   1
   1  10  -3  620.24  97.552   1
   1  10  -3  746.82 105.590   1
  -1  10   3  918.84 129.951   1
  -1  10   3  521.01  94.947   1
  -1 -10   2 108142. 3584.24   1
  -1 -10   2 112200. 3703.36   1
   1  10  -2 110040. 3618.27   1
   1  10  -2 113510. 3732.16   1
  -1  10   2 105563. 3507.00   1
  -1  10   2 106362. 3513.55   1
   1 -10  -1  14701. 636.994   1
   1 -10  -1  15421. 662.913   1
  -1 -10   1  13641. 593.664   1
   1  10  -1  15761. 649.561   1
  -1  10   1  16612. 678.360  -1
  -1  10   1  14740. 630.318   1
   1 -10   0  12352. 557.271   1
   1 -10   0  12801. 576.907   1
  -1 -10   0  13732. 600.732   1
   1  10   0  13366. 577.955   1
  -1  10   0  12460. 550.988   1
  -1  10   0  11721. 517.476   1
   1 -10   1 1184.05 144.914  -1
   1 -10   1  916.09 129.402   1
  -1 -10  -1 1117.42 142.820   1
  -1 -10  -1 1077.23 138.631   1
   1  10   1 1510.67 155.910   1
   1  10   1 1632.41 151.590   1
  -1  10  -1 1331.32 144.390   1
  -1  10  -1 1640.27 151.329   1
   1 -10   2  99516. 3321.11   1
   1 -10   2 110289. 3644.45   1
  -1 -10  -2 104084. 3479.51   1
  -1 -10  -2 104595. 3483.44   1
   1  10   2 106951. 3572.45   1
  -1  10  -2 106611. 3521.40   1
  -1  10  -2 101610. 3359.08   1
   1 -10   3  618.14 107.252   1
   1 -10   3  495.09  99.607   1
  -1 -10  -3  329.75  91.583   1
  -1 -10  -3  691.32 126.914   1
   1  10   3  255.14  76.332   1
   1  10   3  601.39 107.972   1
  -1  10  -3  374.00  78.858   1
  -1  10  -3  394.16  85.247   1
   1 -10   4  28433. 1055.24   1
   1 -10   4  28970. 1091.50   1
  -1 -10  -4  29729. 1124.88   1
  -1 -10  -4  28315. 1100.80   1
   1  10   4  30318. 1141.51   1
   1  10   4  28184. 1047.65   1
  -1  10  -4  27111. 1061.79   1
  -1  10  -4  29650. 1087.05   1
   1 -10   5 1683.46 155.518   1
   1 -10   5 1513.29 156.041   1
   1  10   5 1450.45 141.249   1
  -1  10  -5 1721.43 184.317   1
  -1  10  -5 1547.32 143.736   1
   1 -10   6  58908. 2012.04   1
   1 -10   6  57966. 2010.73   1
  -1 -10  -6  59065. 2097.13   1
  -1 -10  -6  58044. 2025.13   1
   1  10   6  59445. 2068.33   1
   1  10   6  58869. 2014.66  -1
  -1  10  -6  61880. 2166.51   1
  -1  10  -6  63320. 2140.33   1
   1 -10   7  13955. 607.409   1
   1 -10   7  13771. 574.420   1
  -1 -10  -7  15172. 660.295   1
  -1 -10  -7  15264. 701.662  -1
   1  10   7  14989. 655.321   1
   1  10   7  14701. 612.645   1
  -1  10  -7  15473. 619.321   1
   1 -10   8 1303.05 147.140   1
   1 -10   8 1156.96 127.503   1
  -1 -10  -8 1145.57 146.092   1
  -1 -10  -8  908.89 154.601   1
   1  10   8 1426.89 146.092   1
   1  10   8 1295.72 156.696   1
  -1  10  -8  990.18 145.307   1
  -1  10  -8 1439.98 132.740   1
   1 -10   9 1801.28 174.499   1
   1 -10   9 2214.95 173.845   1
  -1 -10  -9 2410.00 233.276   1
  -1 -10  -9 1818.30 181.699   1
   1  10   9 1624.56 151.329   1
   1  10   9 1701.79 173.845   1
  -1  10  -9 1589.21 138.107   1
   1 -10  10 1824.84 171.096  -1
   1 -10  10 1714.88 151.721   1
   1  10  10 1629.79 173.321   1
  -1  10 -10 1515.90 184.972   1
  -1  10 -10 1485.80 130.658  -1
   1 -10  11  14177. 583.322   1
   1 -10  11  15146. 650.870   1
  -1 -10 -11  16691. 689.357   1
  -1 -10 -11  15041. 660.688   1
   1  10  11  16206. 665.270  -1
   1  10  11  15748. 690.142   1
  -1  10 -11  14086. 643.146   1
  -1  10 -11  15015. 598.245   1
   1 -10  12  20762. 835.580   1
   1 -10  12  19073. 741.327  -1
  -1 -10 -12  19819. 789.239   1
  -1 -10 -12  20330. 832.700   1
   1  10  12  18680. 740.279   1
   1  10  12  19256. 804.162   1
  -1  10 -12  19400. 736.090   1
  -1  10 -12  20526. 860.059   1
   1 -10  13  -28.87  60.545   1
  -1 -10 -13  105.41  75.049   1
  -1 -10 -13   19.71  60.636   1
   1  10  13   41.30  60.270   1
   1  10  13   64.89  52.677   1
  -1  10 -13   79.33  78.701   1
   1 -10  14 8143.73 387.878   1
   1 -10  14 8453.98 427.673   1
  -1 -10 -14 8232.75 429.506   1
  -1 -10 -14 9439.71 495.483   1
   1  10  14 7330.80 367.849   1
   1  10  14 7847.88 429.113   1
  -1  10 -14 7804.68 435.004   1
  -1  10 -14 7727.44 356.067  -1
   1 -10  15  748.53 110.983   1
   1 -10  15  807.96 123.079   1
  -1 -10 -15  578.22 116.965   1
   1  10  15 1132.87 124.453   1
  -1  10 -15  726.01 137.060   1
  -1  10 -15 1099.62 111.062   1
   1 -10  16  28197. 1030.37   1
   1 -10  16  28800. 1084.43   1
  -1  10 -16  30004. 1065.85  -1
  -1  10 -16  27713. 1105.51   1
   1 -10  17 6715.53 369.943   1
   1 -10  17 6862.15 352.009   1
  -1 -10 -17 6523.10 367.325   1
   1  10  17 7231.31 355.544   1
  -1  10 -17 6532.26 405.812   1
  -1  10 -17 7112.18 333.028   1
   1 -10  18  113.54  68.203   1
   1 -10  18   48.07  62.430   1
  -1 -10 -18  188.51  86.320   1
   1  10  18   61.74  49.771   1
  -1  10 -18   54.38  98.678   1
  -1  10 -18   89.54  55.766   1
   1 -10  19 2106.29 186.804   1
  -1 -10 -19 2521.27 211.415   1
   1  10  19 2631.23 184.710   1
  -1  10 -19 2696.69 180.390   1
  -1  10 -19 1989.79 233.407   1
   1 -10  20 2277.78 204.477   1
   1 -10  20 2357.64 195.052   1
  -1 -10 -20 1707.03 160.230   1
  -1  10 -20 2509.49 259.589   1
  -1  10 -20 2027.75 157.219   1
   1 -10  21  102.38  71.698   1
  -1 -10 -21    9.40  69.407   1
   1  10  21    4.62  45.726   1
  -1  10 -21  -19.24  92.329   1
   1 -10  22  23773. 930.487   1
   1 -10  22  23053. 918.837   1
  -1 -10 -22  22896. 890.692   1
   1  10  22  24231. 889.121   1
  -1  10 -22  23668. 1038.35   1
  -1  10 -22  23904. 883.230   1
   1 -10  23  13510. 618.274   1
  -1  10 -23  13601. 557.664   1
  -1  10 -23  14976. 753.108   1
  -1  10 -25  468.25 166.776   1
  -1  10 -25  649.17 122.817   1
   1  11 -23 1348.34 265.218   1
  -1 -11  22 1053.28 156.303   1
  -1 -11  22 1269.01 164.943   1
   1  11 -22 1375.83 234.978   1
   1  11 -22 1260.24 130.187   1
   1 -11 -21 7874.06 407.906   1
  -1 -11  21 7592.61 398.219   1
   1  11 -21 7230.00 346.642   1
  -1  11  21 8232.75 382.510   1
   1 -11 -20  12388. 567.089   1
  -1 -11  20  12270. 551.119  -1
  -1 -11  20  12038. 565.518  -1
   1  11 -20  13457. 542.479   1
   1  11 -20  11951. 647.990   1
  -1  11  20  13706. 564.733  -1
   1 -11 -19 1068.99 149.496  -1
   1 -11 -19 1075.27 198.848   1
  -1 -11  19  797.62 126.653   1
  -1 -11  19 1080.77 148.841   1
   1  11 -19  665.79 168.216   1
   1  11 -19  974.60 110.931   1
  -1  11  19 1241.65 128.773  -1
   1 -11 -18  16717. 719.858   1
  -1 -11  18  17594. 750.752   1
  -1 -11  18  16219. 660.688   1
   1  11 -18  15905. 615.394  -1
   1  11 -18  13889. 691.713   1
  -1  11  18  16324. 653.619   1
   1 -11 -17  12792. 588.296   1
  -1 -11  17  11854. 552.035   1
  -1 -11  17  12114. 525.985   1
   1  11 -17  13575. 669.066   1
   1  11 -17  11733. 483.571   1
  -1  11  17  11844. 513.548   1
   1 -11 -16  24781. 977.876   1
  -1 -11  16  24152. 909.019   1
  -1 -11  16  25946. 1008.38   1
   1  11 -16  24087. 878.255   1
   1  11 -16  25121. 1045.82   1
  -1  11  16  25134. 945.149   1
   1 -11 -15  55622. 1955.75   1
  -1 -11  15  56460. 1975.39   1
   1  11 -14  806.65 163.503   1
   1 -11 -13   -1.16  61.343   1
  -1 -11  13    4.40  55.871   1
  -1 -11  13  -16.48  55.099   1
   1  11 -13   99.40  52.389   1
   1  11 -13   32.95  83.113   1
  -1  11  13   -0.63  58.489   1
  -1  11  13  146.88  63.699   1
   1 -11 -12  13601. 618.536  -1
  -1 -11  12  13654. 602.042   1
  -1 -11  12  13339. 556.355   1
   1  11 -12  14125. 566.435   1
   1  11 -12  12386. 609.634   1
  -1  11  12  13745. 586.987   1
  -1  11  12  14020. 634.507   1
   1 -11 -11 2591.96 222.673   1
   1 -11 -11 2938.86 289.959  -1
  -1 -11  11 2178.29 192.826   1
  -1 -11  11 2297.42 181.175   1
   1  11 -11 2141.64 160.099   1
   1  11 -11 2293.49 227.778   1
  -1  11  11 2258.15 183.663   1
  -1  11  11 2009.42 192.433   1
   1 -11 -10  29991. 1154.86   1
  -1 -11  10  32098. 1200.16   1
  -1 -11  10  29323. 1068.59   1
   1  11 -10  29114. 1146.09   1
   1  11 -10  30292. 1086.92   1
  -1  11  10  30541. 1132.35   1
   1 -11  -9  577.69 120.317   1
   1 -11  -9  464.33 129.506   1
  -1 -11   9  605.05 110.538   1
  -1 -11   9  475.98  92.381   1
   1  11  -9  464.07  82.314  -1
   1  11  -9  613.69 133.918   1
  -1  11   9  563.42  97.054   1
  -1  11   9  337.09  92.093   1
   1 -11  -8  27333. 1063.49   1
   1 -11  -8  26640. 1070.69   1
  -1 -11   8  26378. 986.385   1
  -1 -11   8  28368. 1080.24   1
   1  11  -8  25946. 955.752   1
   1  11  -8  27032. 1004.71  -1
  -1  11   8  25566. 967.665   1
  -1  11   8  26155. 1021.47   1
   1 -11  -7  11309. 562.246   1
  -1 -11   7  12877. 581.358   1
  -1 -11   7  11516. 511.192  -1
   1  11  -7  12656. 535.279   1
   1  11  -7  14099. 589.082   1
  -1  11   7  12962. 591.569   1
   1 -11  -6  10407. 532.137   1
   1 -11  -6  10551. 518.130  -1
  -1 -11   6  10407. 497.578   1
  -1 -11   6  10712. 488.807   1
   1  11  -6  12837. 545.752   1
   1  11  -6  11762. 508.836   1
  -1  11   6  11877. 527.817   1
  -1  11   6  10593. 505.301   1
   1 -11  -5  40634. 1509.36   1
   1 -11  -5  36183. 1347.03   1
  -1 -11   5  38565. 1383.69   1
  -1 -11   5  37269. 1365.36   1
   1  11  -5  35842. 1283.67   1
  -1  11   5  36824. 1348.34   1
  -1  11   5  31850. 1171.23   1
  -1 -11   4  12185. 544.704   1
  -1 -11   4  12282. 563.948   1
   1  11  -4  12890. 551.380   1
   1  11  -4  13042. 559.366   1
  -1  11   4  13614. 588.165   1
   1 -11  -3  22163. 894.881  -1
   1 -11  -3  24899. 993.716  -1
  -1 -11   3  22935. 905.746   1
  -1 -11   3  25579. 984.945  -1
   1  11  -3  22686. 869.747   1
   1  11  -3  24467. 931.011   1
  -1  11   3  24637. 944.102   1
   1 -11  -2  25461. 996.072   1
   1 -11  -2  24728. 982.327   1
  -1 -11   2  23877. 930.487   1
  -1 -11   2  25304. 983.636   1
   1  11  -2  27896. 1035.21   1
  -1  11   2  26914. 1013.48   1
  -1  11   2  24990. 968.581   1
   1 -11  -1  23877. 942.662   1
   1 -11  -1  26417. 1029.45  -1
  -1 -11   1  23668. 931.666   1
  -1 -11   1  25841. 1000.00   1
   1  11  -1  25370. 967.534   1
   1  11  -1  23642. 903.390   1
  -1  11   1  24506. 948.683   1
  -1  11   1  21482. 838.198   1
   1 -11   0  65414. 2256.84   1
   1 -11   0  59681. 2078.80   1
  -1 -11   0  61893. 2144.26   1
   1  11   0  66985. 2275.16   1
  -1  11   0  70703. 2410.00   1
  -1  11   0  69027. 2341.93   1
   1 -11   1  19662. 801.675   1
   1 -11   1  17699. 742.767   1
  -1 -11  -1  19571. 800.889   1
   1  11   1  16861. 684.644   1
  -1  11  -1  16730. 680.455   1
   1 -11   2 3808.09 262.992   1
  -1 -11  -2 3973.03 271.894   1
  -1 -11  -2 3959.94 281.843   1
   1  11   2 4220.44 273.596   1
   1  11   2 3774.05 242.047   1
  -1  11  -2 4151.06 256.054   1
  -1  11  -2 3976.96 255.531   1
   1 -11   3  17581. 737.007   1
  -1 -11  -3  16952. 718.287   1
  -1 -11  -3  17869. 765.675   1
   1  11   3  17214. 698.913   1
   1  11   3  16756. 705.458   1
  -1  11  -3  18694. 744.468   1
   1 -11   4  398.87  95.798   1
  -1 -11  -4  434.61 100.353   1
  -1 -11  -4  435.00 110.302   1
   1  11   4  495.09  92.093   1
   1  11   4  492.47 103.862   1
  -1  11  -4  506.74  95.693   1
   1 -11   5  19060. 786.097   1
  -1 -11  -5  20565. 866.736   1
  -1 -11  -5  18995. 790.940   1
   1 -11   6  23904. 942.662   1
  -1 -11  -6  24584. 974.865   1
  -1 -11  -6  25108. 1021.86   1
   1  11   6  23157. 919.884   1
   1  11   6  23930. 917.135   1
  -1  11  -6  23341. 962.952   1
   1 -11   7  149.36  80.599   1
  -1 -11  -7  176.20 102.657   1
  -1 -11  -7  241.39  94.004   1
   1  11   7  264.56  83.833   1
  -1  11  -7  168.87  99.358   1
   1 -11   8  17254. 725.749   1
  -1 -11  -8  17672. 749.836   1
  -1 -11  -8  18798. 829.689   1
   1  11   8  17515. 744.992   1
   1  11   8  18497. 740.410   1
  -1  11  -8  16730. 669.982   1
  -1  11  -8  18510. 801.806   1
   1 -11   9 1721.43 176.986   1
   1 -11   9 1591.83 151.067   1
  -1 -11  -9 1642.88 173.059   1
  -1 -11  -9 1802.59 212.855   1
   1  11   9 1481.87 166.776   1
   1  11   9 1612.77 153.161   1
  -1  11  -9 1741.06 198.717   1
  -1  11  -9 1565.65 144.521   1
   1 -11  10  27176. 1008.38   1
   1 -11  10  28642. 1093.34   1
  -1 -11 -10  29376. 1123.44  -1
   1  11  10  30449. 1122.40   1
  -1  11 -10  30174. 1174.50   1
  -1  11 -10  28184. 1024.48   1
   1 -11  11 1267.44 139.023   1
   1 -11  11 1439.98 159.314   1
  -1 -11 -11 1560.41 170.572   1
  -1 -11 -11 1532.92 217.306   1
   1  11  11 1382.38 139.678   1
   1  11  11 1230.40 159.183   1
  -1  11 -11 1479.25 183.270   1
  -1  11 -11 1447.83 135.227   1
   1 -11  12 9387.34 465.113   1
   1 -11  12 8349.25 401.099   1
  -1 -11 -12 9391.27 473.360   1
   1  11  12 8371.51 444.691   1
   1  11  12 9459.34 441.942   1
  -1  11 -12 9092.80 406.597   1
  -1  11 -12 8840.15 481.476   1
   1 -11  13  934.28 130.135   1
   1 -11  13 1083.12 126.600   1
  -1 -11 -13  832.31 130.907   1
   1  11  13 1114.41 146.747   1
   1  11  13  896.45 116.586   1
  -1  11 -13 1023.96 173.321   1
  -1  11 -13  849.46 100.105   1
   1 -11  14  250.95  79.762   1
   1 -11  14  253.70  77.418   1
   1  11  14  225.03  87.341   1
  -1  11 -14  336.82  77.445   1
  -1  11 -14  114.39 106.650   1
   1 -11  15  35855. 1324.78   1
   1 -11  15  35109. 1260.24   1
  -1 -11 -15  34219. 1276.74   1
   1  11  15  33709. 1280.14   1
   1  11  15  33866. 1218.22  -1
  -1  11 -15  33106. 1169.13   1
  -1  11 -15  35895. 1394.16   1
   1 -11  16 4355.28 289.174   1
   1 -11  16 4708.73 276.083   1
  -1 -11 -16 4081.68 282.236   1
   1  11  16 3965.17 239.822   1
  -1  11 -16 3856.52 224.767   1
   1 -11  17  12718. 550.988   1
   1 -11  17  13209. 632.281   1
  -1 -11 -17  13601. 609.634   1
   1  11  17  12469. 529.912   1
  -1  11 -17  13033. 657.153   1
  -1  11 -17  12791. 521.796   1
   1 -11  18  10191. 473.753   1
   1 -11  18 9553.60 481.345   1
  -1 -11 -18 9315.35 476.109   1
  -1  11 -18 9488.14 413.535   1
  -1  11 -18 9269.53 536.195   1
   1 -11  19  997.51 150.281   1
   1 -11  19  977.88 157.874   1
  -1 -11 -19 1250.42 155.387   1
   1  11  19 1262.34 127.006   1
  -1  11 -19  800.23 179.604   1
   1 -11  20  14282. 639.219   1
   1 -11  20  12656. 563.293   1
  -1 -11 -20  13601. 597.198   1
   1  11  20  13968. 566.828   1
  -1  11 -20  13431. 694.462   1
  -1  11 -20  13431. 545.097   1
   1 -11  21  12884. 576.384   1
  -1 -11 -21  14387. 619.190  -1
   1  11  21  12986. 532.530   1
  -1  11 -21  14989. 760.177   1
  -1  11 -21  13366. 548.108   1
   1 -11  22  108.67  75.245   1
  -1  11 -22   67.52 121.927   1
  -1  11 -22   92.21  56.133   1
   1 -11  23 6775.75 397.172   1
  -1  11 -23 7334.72 519.047   1
  -1  11 -23 7703.88 370.860   1
  -1 -12  21 3840.81 273.596   1
  -1 -12  21 4238.77 318.497   1
   1  12 -21 3681.11 366.278   1
  -1 -12  20   25.89  68.386   1
  -1 -12  20   38.67  68.163   1
   1  12 -20   -7.41 122.123   1
   1  12 -20    0.32  47.074   1
   1 -12 -19  23747. 935.593   1
  -1 -12  19  24480. 945.804   1
   1  12 -19  24139. 887.157   1
   1  12 -19  26064. 1143.73   1
  -1  12  19  24336. 906.531   1
   1 -12 -18  838.33 137.714   1
  -1 -12  18  728.37 123.458  -1
  -1 -12  18  536.33 121.377   1
   1  12 -18  573.24  88.624   1
  -1  12  18  467.34  84.946   1
   1 -12 -17  29585. 1133.52   1
  -1 -12  17  29310. 1133.39   1
  -1 -12  17  29454. 1088.23  -1
   1  12 -17  29808. 1238.51   1
   1  12 -17  29140. 1040.97   1
  -1  12  17  29061. 1061.00   1
   1 -12 -16 1755.46 182.484   1
  -1 -12  16 1353.58 150.412   1
  -1 -12  16 1519.83 169.394   1
   1  12 -16 1213.90 119.662   1
  -1  12  16 1175.28 127.176   1
   1 -12 -15 5588.42 340.882   1
  -1 -12  15 4969.23 318.104   1
  -1 -12  15 5101.45 291.137   1
   1  12 -15 4355.28 241.916   1
   1  12 -15 4986.25 381.332   1
  -1  12  15 4556.88 270.061   1
   1 -12 -14  -21.55  62.403   1
  -1 -12  14   73.03  64.982   1
  -1 -12  14   61.80  65.257   1
   1  12 -14  -17.54  97.788   1
   1  12 -14   30.00  40.778   1
  -1  12  14   -7.21  60.217   1
  -1  12  14   38.28  53.921   1
   1 -12 -13 3512.24 262.207   1
  -1 -12  13 3080.24 213.771   1
  -1 -12  13 3935.07 275.428   1
   1  12 -13 3395.73 211.808   1
   1  12 -13 3374.78 297.944   1
  -1  12  13 3517.47 263.909   1
  -1  12  13 3641.83 236.287   1
   1 -12 -12 3288.39 251.734   1
   1  12 -12 3127.37 281.319   1
   1  12 -12 3563.29 216.782   1
  -1  12  12 3577.69 236.680   1
  -1  12  12 3270.06 254.876   1
   1 -12 -11  14662. 647.990   1
  -1 -12  11  14740. 607.540   1
  -1 -12  11  13326. 598.769   1
   1  12 -11  14334. 688.833   1
   1  12 -11  14334. 579.918   1
  -1  12  11  15002. 663.306   1
  -1  12  11  14387. 607.801   1
   1 -12 -10 6646.15 378.976   1
  -1 -12  10 6825.49 376.489   1
  -1 -12  10 7007.45 352.140   1
   1  12 -10 6800.62 336.562  -1
   1  12 -10 6868.69 350.045   1
  -1  12  10 6313.65 339.049   1
  -1  12  10 6452.41 372.038   1
   1 -12  -9  30226. 1161.54   1
  -1 -12   9  29637. 1093.47   1
  -1 -12   9  30436. 1154.73   1
   1  12  -9  29205. 1072.39   1
   1  12  -9  30331. 1099.62   1
  -1  12   9  28878. 1079.72   1
  -1  12   9  31745. 1207.09  -1
   1 -12  -8  155.91  87.250   1
   1 -12  -8  179.74 113.130   1
  -1 -12   8  222.28  85.639   1
  -1 -12   8  186.28  78.675   1
   1  12  -8  329.89  81.791   1
   1  12  -8  290.22  73.962   1
  -1  12   8  226.34  70.402   1
  -1  12   8  227.25  82.314   1
   1 -12  -7  32570. 1239.43   1
  -1 -12   7  31981. 1208.01   1
  -1 -12   7  31418. 1161.93   1
   1  12  -7  30541. 1118.60   1
   1  12  -7  32360. 1175.41   1
  -1  12   7  31431. 1155.65   1
   1 -12  -6 5134.17 326.875   1
   1 -12  -6 4681.24 328.446   1
  -1 -12   6 5186.54 322.162   1
  -1 -12   6 4329.10 276.345   1
   1  12  -6 5564.86 305.406   1
   1  12  -6 6011.25 324.911  -1
  -1  12   6 6186.67 336.431   1
  -1  12   6 5305.66 323.864   1
   1 -12  -5 1662.52 193.742   1
   1 -12  -5 1836.63 189.946   1
  -1 -12   5 1500.19 157.874   1
  -1 -12   5 1712.26 175.808   1
   1  12  -5 1623.25 155.256   1
   1  12  -5 1273.73 136.798   1
  -1  12   5 1644.19 170.179   1
  -1  12   5 1438.67 150.936   1
   1 -12  -4  305.80 107.815   1
   1 -12  -4  145.57  83.205   1
  -1 -12   4  117.87  74.709   1
  -1 -12   4  342.58  95.169   1
   1 -12  -3  24440. 987.563   1
  -1 -12   3  22464. 896.844   1
  -1 -12   3  22778. 912.422   1
   1  12  -3  22856. 886.764   1
   1  12  -3  24296. 926.953   1
  -1  12   3  22712. 904.175   1
   1 -12  -2   30.48  69.459   1
   1 -12  -2  200.94  93.428   1
  -1 -12   2  179.34  79.552   1
  -1 -12   2  154.86  80.953   1
   1  12  -2   81.75  60.767   1
   1  12  -2  122.58  64.524  -1
  -1  12   2   97.07  62.377   1
   1 -12  -1  39652. 1454.38   1
   1 -12  -1  38330. 1417.72   1
  -1 -12   1  39966. 1463.54   1
  -1 -12   1  41000. 1498.89   1
   1  12  -1  39010. 1412.49   1
   1  12  -1  39809. 1425.58   1
  -1  12   1  39416. 1412.49   1
  -1  12   1  43147. 1543.39   1
   1 -12   0 1886.37 188.375   1
   1 -12   0 2434.87 211.284   1
  -1 -12   0 2467.60 216.782   1
  -1 -12   0 2167.82 198.979   1
   1  12   0 2476.76 195.052   1
   1  12   0 2644.32 207.749   1
  -1  12   0 2544.83 203.168  -1
  -1  12   0 2640.40 202.906   1
   1 -12   1  36327. 1354.89   1
   1 -12   1  40332. 1470.09   1
  -1 -12  -1  41144. 1502.81   1
  -1 -12  -1  38068. 1413.80   1
   1  12   1  42126. 1497.58   1
   1  12   1  42636. 1530.30   1
  -1  12  -1  39324. 1412.49   1
  -1  12  -1  39023. 1408.56   1
   1 -12   2  35764. 1320.85   1
   1 -12   2  33761. 1269.80   1
  -1 -12  -2  32072. 1226.47   1
  -1 -12  -2  33303. 1255.79   1
   1  12   2  33067. 1234.06   1
   1  12   2  31954. 1176.59   1
  -1  12  -2  31195. 1150.54   1
  -1  12  -2  33512. 1228.17  -1
   1 -12   3  15211. 669.197   1
   1 -12   3  16795. 710.694   1
  -1 -12  -3  16206. 721.691   1
  -1 -12  -3  15866. 693.807  -1
   1  12   3  14936. 627.568   1
   1  12   3  14452. 635.292   1
  -1  12  -3  14819. 622.987   1
  -1  12  -3  15094. 638.172   1
   1 -12   4  638.83 120.277   1
   1 -12   4  348.87  94.319   1
  -1 -12  -4  230.79 100.078   1
   1  12   4  564.21 110.800   1
  -1  12  -4  543.92  97.500   1
   1 -12   5   92.29  71.083   1
   1 -12   5  130.62  72.837   1
  -1 -12  -5   61.15  70.454  -1
  -1 -12  -5  101.56  89.946   1
   1  12   5   86.22  72.195   1
   1  12   5   88.10  61.513   1
  -1  12  -5   72.71  58.699   1
  -1  12  -5   86.58  61.736   1
   1 -12   6 1559.10 170.703   1
   1 -12   6 1436.05 158.398   1
  -1 -12  -6 1050.53 169.001   1
  -1 -12  -6 1328.71 162.979   1
   1  12   6 2086.66 177.641   1
   1  12   6 1725.36 176.855   1
  -1  12  -6 1686.08 152.899   1
  -1  12  -6 2148.18 181.961   1
   1 -12   7  29847. 1114.54   1
   1 -12   7  31653. 1208.27   1
  -1 -12  -7  30763. 1174.50   1
   1 -12   8  13470. 583.191   1
   1 -12   8  13062. 600.209   1
  -1 -12  -8  12545. 583.584   1
  -1 -12  -8  13274. 669.851   1
   1  12   8  12498. 578.740   1
   1  12   8  13076. 563.162   1
  -1  12  -8  11246. 582.275   1
  -1  12  -8  12688. 538.421   1
   1 -12   9  21063. 823.798   1
   1 -12   9  20395. 841.602   1
  -1 -12  -9  21979. 892.786   1
   1  12   9  22202. 900.379   1
   1  12   9  20120. 790.286   1
  -1  12  -9  23328. 983.112   1
  -1  12  -9  21429. 818.693   1
   1 -12  10 2273.86 185.888   1
   1 -12  10 2266.00 203.560   1
   1  12  10 2084.04 171.488   1
   1  12  10 1926.95 191.910   1
  -1  12 -10 2691.45 258.672   1
  -1  12 -10 2301.35 173.452   1
   1 -12  11  21102. 815.289   1
   1 -12  11  19728. 815.027   1
  -1 -12 -11  21639. 871.972   1
   1  12  11  21940. 846.969   1
   1  12  11  20840. 855.609   1
  -1  12 -11  20958. 907.971   1
  -1  12 -11  21678. 815.682   1
   1 -12  12 4242.70 287.341   1
   1 -12  12 4211.28 258.411   1
  -1 -12 -12 3942.92 277.785   1
   1  12  12 4661.60 272.679   1
   1  12  12 4376.22 297.944   1
  -1  12 -12 3829.03 315.486   1
  -1  12 -12 4062.05 237.334   1
   1 -12  13 4566.04 277.654   1
  -1 -12 -13 4729.67 308.024   1
   1  12  13 4300.30 293.625   1
   1  12  13 4732.29 273.988   1
  -1  12 -13 4681.24 258.018   1
   1 -12  14 2941.48 215.604   1
   1 -12  14 2878.65 236.287   1
  -1 -12 -14 2734.65 229.349   1
   1  12  14 3580.31 229.742   1
   1  12  14 3008.24 241.000  -1
  -1  12 -14 3275.29 205.655   1
   1 -12  15 6098.96 361.565   1
   1 -12  15 6414.45 339.966   1
  -1 -12 -15 6694.59 382.118   1
   1  12  15 6517.86 378.976   1
   1  12  15 5701.00 306.846   1
  -1  12 -15 6006.02 300.694   1
  -1  12 -15 7337.34 467.338   1
   1 -12  16 1041.37 138.369   1
   1 -12  16 1155.91 153.816   1
  -1 -12 -16  985.99 150.281   1
   1  12  16 1217.96 154.863   1
  -1  12 -16  955.10 183.532   1
  -1  12 -16  756.12  97.081   1
   1 -12  17  14845. 666.579   1
  -1 -12 -17  13915. 618.929   1
   1  12  17  14033. 638.172   1
   1  12  17  13824. 572.980   1
  -1  12 -17  14308. 724.309  -1
   1 -12  18 1036.65 140.594   1
   1 -12  18  937.03 147.140   1
  -1 -12 -18 1242.83 153.030   1
   1  12  18  802.07 104.987   1
  -1  12 -18  847.36 102.409   1
   1 -12  19  11689. 527.425   1
   1 -12  19  12181. 575.860   1
  -1 -12 -19  12578. 566.697   1
   1  12  19  12688. 529.257   1
  -1  12 -19  12866. 707.029   1
  -1  12 -19  11524. 481.083   1
   1 -12  20 4727.05 314.831   1
  -1  12 -20 5173.45 273.203   1
  -1  12 -20 5435.26 428.982   1
  -1  12 -21 7925.11 370.729   1
  -1  12 -22  112.00  67.064   1
  -1  12 -22   95.65 132.609   1
  -1 -13  19  279.22 107.593   1
   1  13 -19  341.27  92.211   1
   1  13 -19  317.32 167.299   1
  -1 -13  18 9689.74 462.887   1
  -1 -13  18  10336. 533.839   1
   1  13 -18 9780.07 430.815   1
   1  13 -18  11240. 670.768   1
   1 -13 -17 1683.46 179.343   1
  -1 -13  17 1916.48 203.953   1
  -1 -13  17 1392.85 164.681   1
   1  13 -17 2002.88 157.874   1
  -1  13  17 2326.22 178.557   1
   1 -13 -16 1235.11 157.612   1
  -1 -13  16 1216.52 149.103   1
  -1 -13  16 1045.69 154.863   1
   1  13 -16 1105.90 216.258   1
   1  13 -16 1218.48 124.506   1
  -1  13  16 1241.52 133.132   1
   1 -13 -15 1744.99 183.924   1
  -1 -13  15 1781.65 169.786   1
   1  13 -15 2098.44 158.790   1
  -1  13  15 1878.52 187.328   1
  -1  13  15 2006.81 167.561   1
  -1 -13  14 6630.44 410.132   1
  -1 -13  14 6504.77 346.249   1
   1  13 -14 6485.14 322.948   1
  -1  13  14 7129.20 396.517   1
   1 -13 -13  26993. 1057.21   1
  -1 -13  13  26836. 1059.82   1
  -1 -13  13  26404. 992.537   1
   1  13 -13  28446. 1063.10   1
   1  13 -13  27294. 993.585  -1
  -1  13  13  25592. 1006.68   1
  -1  13  13  28080. 1038.09   1
   1 -13 -12 9666.18 489.461   1
  -1 -13  12 9434.47 449.273   1
  -1 -13  12 9587.63 490.771   1
   1  13 -12 8417.32 389.187   1
   1  13 -12 8044.24 398.612   1
  -1  13  12 8777.32 417.463   1
  -1  13  12 8690.92 451.891   1
   1 -13 -11 6788.84 389.972   1
  -1 -13  11 7014.00 399.790   1
  -1 -13  11 6534.88 349.653   1
  -1  13  11 6153.94 330.802   1
   1 -13 -10  40830. 1502.81   1
  -1 -13  10  41969. 1491.03   1
  -1 -13  10  42034. 1538.16   1
   1  13 -10  40398. 1421.65   1
   1  13 -10  39573. 1415.11   1
  -1  13  10  40594. 1484.49   1
  -1  13  10  40058. 1424.27   1
  -1 -13   9 2633.85 224.506   1
  -1 -13   9 2766.07 211.677   1
   1  13  -9 2533.05 188.113   1
   1  13  -9 2208.40 183.794   1
  -1  13   9 2696.69 221.626   1
  -1  13   9 2645.63 198.193   1
   1 -13  -8 9413.53 482.523  -1
  -1 -13   8 9893.96 489.331   1
  -1 -13   8  10270. 475.062   1
   1  13  -8 9527.42 447.178   1
   1  13  -8 8938.33 417.855   1
  -1  13   8 9558.83 478.858   1
   1 -13  -7  22176. 901.295   1
  -1 -13   7  21181. 833.354   1
  -1 -13   7  23642. 942.138   1
   1  13  -7  25697. 967.403   1
   1  13  -7  24676. 938.734   1
  -1  13   7  24532. 968.189   1
  -1  13   7  24964. 951.825   1
   1 -13  -6 3993.97 362.482   1
   1 -13  -6 4635.42 310.642   1
  -1 -13   6 4919.49 312.606   1
  -1 -13   6 4444.29 281.057   1
   1  13  -6 4970.54 290.745   1
   1  13  -6 5098.83 292.577   1
  -1  13   6 4690.40 300.563   1
  -1  13   6 5139.41 296.635   1
   1 -13  -5  23131. 937.033   1
   1 -13  -5  26666. 1104.59   1
  -1 -13   5  25029. 970.938   1
  -1 -13   5  23681. 946.327   1
   1  13  -5  22516. 871.448   1
   1  13  -5  24467. 933.105   1
  -1  13   5  21940. 853.121   1
   1 -13  -4  -19.28  87.014   1
   1 -13  -4  -25.06  61.932   1
  -1 -13   4  -17.55  64.249   1
  -1 -13   4   62.60  68.674   1
   1  13  -4   -4.42  50.347   1
   1  13  -4   17.24  52.428   1
  -1  13   4    4.72  59.052   1
  -1  13   4  -29.06  52.337   1
   1 -13  -3  54052. 1947.90   1
   1 -13  -3  50308. 1803.90   1
  -1 -13   3  52900. 1873.28   1
  -1 -13   3  50661. 1813.06   1
   1  13  -3  50438. 1764.63   1
   1  13  -3  49653. 1734.52   1
  -1  13   3  47271. 1684.77   1
  -1  13   3  52481. 1819.61   1
   1 -13  -2 8888.59 465.244   1
  -1 -13   2 7931.66 433.564   1
   1 -13  -1 1683.46 186.935   1
   1 -13  -1 1781.65 189.030   1
  -1 -13   1 1968.84 197.277   1
   1  13  -1 1878.52 177.248   1
  -1  13   1 1908.62 180.652   1
  -1  13   1 2207.09 183.008   1
   1 -13   0 4890.69 319.675   1
   1 -13   0 5117.16 326.220  -1
  -1 -13   0 4926.03 319.413   1
  -1 -13   0 5626.39 351.355   1
   1  13   0 4909.01 290.745   1
  -1  13   0 5326.61 315.355   1
  -1  13   0 5045.16 295.457   1
   1 -13   1 1367.98 165.597   1
   1 -13   1 1003.40 145.961   1
  -1 -13  -1 1305.41 161.932   1
  -1 -13  -1  878.91 152.376   1
   1  13   1 1074.62 140.463   1
   1  13   1 1636.34 167.037   1
  -1  13  -1 1378.45 149.234   1
  -1  13  -1 1439.98 149.365   1
   1 -13   2  22948. 930.749   1
   1 -13   2  22045. 891.739   1
  -1 -13  -2  22189. 918.051   1
  -1 -13  -2  22241. 902.997   1
   1  13   2  23053. 915.564   1
   1  13   2  20814. 816.206   1
  -1  13  -2  21927. 862.416   1
   1 -13   3  13087. 594.711  -1
   1 -13   3  14491. 653.881   1
  -1 -13  -3  13929. 654.535   1
  -1 -13  -3  14217. 640.266   1
   1  13   3  14675. 618.536   1
   1  13   3  14177. 649.299   1
  -1  13  -3  14832. 626.128   1
  -1  13  -3  13248. 581.489   1
   1 -13   4 8076.97 423.615   1
   1 -13   4 8464.45 449.928   1
  -1 -13  -4 8485.40 445.608   1
   1  13   4 8459.21 436.706   1
   1  13   4 7889.77 389.187   1
  -1  13  -4 8154.20 406.336   1
  -1  13  -4 8353.18 415.892   1
   1 -13   5  12941. 602.303   1
   1 -13   5  12625. 575.467   1
  -1 -13  -5  12102. 618.143   1
  -1 -13  -5  12705. 587.773   1
   1  13   5  13719. 582.536   1
  -1  13  -5  12739. 557.010   1
  -1  13  -5  12062. 535.672   1
   1 -13   6  991.62 142.951   1
   1 -13   6  721.30 121.560   1
  -1 -13  -6  955.62 172.797   1
  -1 -13  -6  717.76 128.446   1
   1  13   6  774.58 111.179   1
   1  13   6  852.86 127.661  -1
  -1  13  -6  890.43 118.183   1
  -1  13  -6  799.97 115.368   1
   1 -13   7  17856. 757.821   1
   1 -13   7  18327. 747.087   1
  -1 -13  -7  18131. 767.639   1
   1  13   7  20225. 793.297   1
   1  13   7  18157. 761.225   1
  -1  13  -7  18248. 734.127   1
  -1  13  -7  18628. 738.185   1
   1 -13   8  22437. 909.149   1
   1 -13   8  25239. 964.523   1
  -1 -13  -8  22293. 896.321   1
   1  13   8  22333. 862.416   1
   1  13   8  23118. 927.215   1
  -1  13  -8  22241. 860.714   1
  -1  13  -8  23655. 894.619  -1
   1 -13   9  841.99 136.143   1
   1 -13   9  632.41 114.701   1
  -1 -13  -9  823.41 138.369   1
   1  13   9  782.30 111.297   1
   1  13   9  845.79 132.609   1
  -1  13  -9  766.59 106.598   1
   1 -13  10  26469. 1001.57   1
   1 -13  10  25854. 1028.01  -1
  -1 -13 -10  26456. 1037.96   1
  -1  13 -10  26103. 1104.99   1
  -1  13 -10  25697. 951.694   1
   1 -13  11  12705. 558.188   1
   1 -13  11  12688. 599.947   1
  -1 -13 -11  12461. 584.893   1
   1  13  11  11351. 500.458   1
  -1  13 -11  11584. 495.876   1
  -1  13 -11  12546. 656.368   1
   1 -13  12 7773.26 391.805   1
   1 -13  12 7787.66 429.506   1
  -1 -13 -12 8116.24 434.742   1
   1  13  12 6951.17 391.281   1
   1  13  12 7337.34 363.005   1
  -1  13 -12 7154.07 351.485   1
  -1  13 -12 7807.30 490.771   1
   1 -13  13  12949. 605.445   1
  -1 -13 -13  13719. 623.641   1
   1  13  13  14989. 615.132   1
   1  13  13  13876. 624.558   1
  -1  13 -13  13876. 708.207   1
   1 -13  14  18471. 790.024   1
   1 -13  14  16900. 698.389   1
   1  13  14  18000. 761.486   1
  -1  13 -14  18484. 870.008   1
  -1  13 -14  18065. 702.709   1
   1 -13  15 4700.87 315.748   1
   1 -13  15 4698.25 288.388   1
  -1 -13 -15 4876.29 310.773   1
   1  13  15 5520.35 296.112   1
   1  13  15 4965.30 316.271   1
  -1  13 -15 4117.03 359.863   1
  -1  13 -15 5118.47 274.381   1
   1 -13  16 2517.34 206.964   1
   1 -13  16 2429.64 220.840   1
  -1 -13 -16 3119.52 238.382   1
   1  13  16 2834.14 194.397   1
  -1  13 -16 2505.56 298.206   1
  -1  13 -16 2800.10 188.637   1
   1 -13  17 2433.56 225.422   1
  -1 -13 -17 2643.01 217.698   1
   1  13  17 2938.86 200.157   1
  -1  13 -17 2728.10 188.768   1
   1 -13  18 7219.52 415.499   1
  -1  13 -19   95.21 131.954   1
  -1  13 -19  104.79  57.861   1
   1 -13  20 4664.22 331.457   1
  -1 -14  17   34.13  76.515   1
  -1 -14  17    1.29  66.828   1
   1  14 -17    2.60  56.198   1
   1  14 -17   62.47  54.785   1
  -1 -14  16 1814.37 205.393   1
  -1 -14  16 1747.61 179.343   1
   1 -14 -15 3592.09 261.160   1
  -1 -14  15 3582.93 282.890   1
  -1 -14  15 3030.50 260.767   1
   1  14 -15 3005.63 223.458   1
   1  14 -15 3733.47 227.647   1
  -1  14  15 3563.29 224.767   1
   1 -14 -14  11122. 530.959   1
  -1 -14  14  11185. 557.140  -1
   1  14 -14  10537. 491.032   1
  -1  14  14  11452. 498.101   1
   1 -14 -13  280.93  94.017   1
  -1 -14  13  331.59  94.868   1
  -1 -14  13  242.18  92.748   1
   1  14 -13  116.65  66.435   1
  -1  14  13  166.91  65.126   1
   1 -14 -12  14976. 669.328   1
  -1 -14  12  14465. 622.070   1
  -1 -14  12  14361. 664.484   1
   1  14 -12  15303. 620.499   1
   1  14 -12  15015. 636.208   1
  -1  14  12  14910. 617.489   1
  -1  14  12  15382. 669.721   1
  -1 -14  11 3521.40 271.632   1
  -1 -14  11 3321.11 238.120   1
   1  14 -11 3140.46 209.713   1
   1  14 -11 2540.91 201.466   1
  -1  14  11 2732.03 227.255   1
   1 -14 -10 1616.70 181.175   1
  -1 -14  10 1508.05 160.885   1
  -1 -14  10 1460.92 175.023   1
   1  14 -10 1564.34 154.209   1
   1  14 -10 1714.88 154.732   1
  -1  14  10 1568.27 170.048   1
  -1  14  10 1515.90 150.281   1
   1 -14  -9  11275. 547.191   1
  -1 -14   9  10580. 530.566   1
  -1 -14   9  11333. 524.021   1
   1  14  -9  10194. 470.611   1
   1  14  -9  11487. 505.301  -1
   1 -14  -8 4212.59 295.719   1
  -1 -14   8 4094.77 292.970   1
  -1 -14   8 3928.52 268.752   1
   1  14  -8 4144.52 263.778   1
   1  14  -8 3813.32 242.964  -1
  -1  14   8 4090.85 254.483   1
  -1  14   8 4084.30 282.497   1
   1 -14  -7  355.94 110.616   1
   1  14  -7  353.97  86.346   1
   1  14  -7  153.68  71.803  -1
  -1  14   7  227.65  76.437   1
   1 -14  -6 7538.94 420.866   1
  -1 -14   6 7608.32 426.888   1
  -1 -14   6 7342.58 399.397   1
   1  14  -6 8070.42 398.219   1
   1  14  -6 7339.96 378.452   1
  -1  14   6 7607.01 404.634   1
  -1  14   6 6780.99 354.104   1
   1 -14  -5 2962.43 247.153   1
  -1 -14   5 2815.81 232.229   1
  -1 -14   5 2864.25 242.178   1
   1  14  -5 2690.14 204.084   1
   1  14  -5 2771.30 206.440   1
  -1  14   5 2382.51 190.862   1
  -1  14   5 2584.11 213.640   1
  -1 -14   4  57233. 2031.68   1
  -1 -14   4  56931. 2004.19   1
   1  14  -4  56513. 1957.06   1
   1  14  -4  57966. 1997.64   1
  -1  14   4  57586. 2006.81  -1
   1 -14  -3 4190.33 293.625   1
  -1 -14   3 4105.25 293.755   1
   1  14  -3 3561.98 236.418   1
  -1  14   3 4336.95 280.665   1
  -1  14   3 3527.95 237.989   1
   1 -14  -2  23838. 961.381   1
  -1 -14   2  23799. 960.203   1
   1  14  -2  22176. 858.096   1
  -1  14   2  20238. 821.442   1
  -1  14   2  23367. 901.033   1
   1 -14  -1 3441.55 269.014   1
  -1 -14   1 2826.28 246.236   1
  -1 -14   1 3656.23 271.763   1
   1  14  -1 2941.48 224.898   1
  -1  14   1 3402.27 243.356   1
   1 -14   0 1274.90 167.299   1
   1 -14   0 1434.74 190.470   1
  -1 -14   0  955.75 147.794   1
  -1 -14   0 1007.46 154.078   1
   1  14   0  913.60 119.636   1
   1  14   0  994.50 133.263   1
  -1  14   0 1225.94 141.641   1
  -1  14   0 1096.87 132.478   1
   1 -14   1  -48.19  72.091   1
   1 -14   1   95.13  75.900   1
  -1 -14  -1  115.01  81.909   1
  -1 -14  -1   -4.68  67.339   1
   1  14   1  192.30  74.957   1
   1  14   1  112.21  69.355   1
  -1  14  -1  101.85  63.045   1
  -1  14  -1  129.48  64.171   1
   1 -14   2 2475.45 220.709   1
   1 -14   2 2408.69 220.971   1
  -1 -14  -2 2476.76 242.702   1
  -1 -14  -2 2425.71 220.840   1
   1  14   2 2091.89 192.433   1
   1  14   2 2266.00 186.150   1
  -1  14  -2 2353.71 190.077   1
  -1  14  -2 2595.89 204.739   1
   1 -14   3  -79.76  62.351   1
   1 -14   3    1.55  68.242   1
  -1 -14  -3   31.93  65.218   1
  -1 -14  -3   43.78  94.305   1
   1  14   3   53.93  60.963   1
   1  14   3   13.60  59.811   1
  -1  14  -3   22.58  55.308   1
  -1  14  -3  -30.71  47.048   1
   1 -14   4  63150. 2216.26   1
   1 -14   4  64249. 2241.13   1
  -1 -14  -4  64184. 2239.82   1
   1  14   4  59196. 2032.99   1
   1  14   4  59327. 2069.64   1
  -1  14  -4  57835. 1993.71   1
  -1  14  -4  59982. 2061.79   1
   1 -14   5 5333.15 342.846   1
   1 -14   5 5445.73 338.395   1
   1  14   5 4369.68 290.875   1
  -1  14  -5 5310.90 302.788   1
  -1  14  -5 4840.94 287.210   1
   1 -14   6  17083. 751.668   1
   1 -14   6  16534. 717.633   1
  -1 -14  -6  15264. 679.408   1
   1  14   6  15787. 650.477   1
   1  14   6  16298. 699.436   1
  -1  14  -6  15368. 640.659   1
  -1  14  -6  15329. 643.539   1
   1 -14   7  293.10 100.288   1
   1 -14   7  134.57  88.231   1
  -1 -14  -7  145.31  85.940   1
   1  14   7  134.31  65.427   1
   1  14   7  190.34  80.390   1
  -1  14  -7  133.92  66.579   1
  -1  14  -7  266.53  75.926   1
   1 -14   8  17188. 728.629   1
   1 -14   8  16795. 743.159   1
  -1 -14  -8  15800. 694.462   1
   1  14   8  19073. 752.846  -1
   1  14   8  16206. 705.720   1
  -1  14  -8  18170. 724.963   1
  -1  14  -8  16808. 691.320   1
  -1 -14  -9 3970.41 280.010   1
   1  14   9 3400.97 223.720   1
   1  14   9 4131.43 283.021   1
  -1  14  -9 3975.65 247.414   1
   1 -14  10 3501.76 273.727  -1
   1 -14  10 3616.96 257.232   1
  -1 -14 -10 3743.94 272.548   1
   1  14  10 3327.66 221.626   1
   1  14  10 3686.34 265.218   1
  -1  14 -10 3065.84 211.022   1
  -1  14 -10 3508.31 237.465   1
   1 -14  11 1839.24 197.408   1
   1 -14  11 1879.83 182.354   1
  -1 -14 -11 1802.59 209.320   1
   1  14  11 1514.59 170.048   1
  -1  14 -11 1680.85 152.376   1
  -1  14 -11 1202.51 138.500   1
   1 -14  12  13588. 637.648   1
  -1 -14 -12  13994. 630.318   1
   1  14  12  13798. 626.783   1
   1  14  12  13300. 559.890   1
  -1  14 -12  13392. 557.926   1
   1 -14  13  213.12 102.474   1
  -1 -14 -13  516.17 118.288   1
  -1  14 -13  274.51  74.722   1
  -1  14 -13  692.24 175.677   1
   1 -14  14  17005. 754.025   1
  -1 -14 -14  16625. 713.313   1
   1  14  14  18170. 716.454   1
  -1  14 -14  16442. 831.914   1
  -1  14 -14  17201. 673.779   1
  -1 -14 -15   53.19  79.002   1
  -1  14 -15   76.14  61.199   1
   1 -14  16 3071.08 263.516   1
  -1  14 -16 3133.91 202.775   1
  -1  14 -16 3548.89 366.802   1
   1 -14  17  110.85  81.765   1
  -1  14 -17  -55.01 133.656   1
  -1  14 -17    1.11  48.789   1
   1 -14  18 4737.53 332.766   1
  -1  14 -18 3260.90 363.660   1
   1  15 -15 5135.48 319.021   1
   1  15 -15 5181.30 283.937   1
  -1 -15  14 2798.79 258.280   1
   1  15 -14 3075.01 206.048   1
   1  15 -14 3906.27 264.694   1
  -1 -15  13 6333.28 397.957   1
   1  15 -13 5585.80 300.170  -1
   1  15 -13 5753.37 334.468   1
   1 -15 -12  11871. 565.126   1
  -1 -15  12  11680. 585.809   1
   1  15 -12  11960. 514.465   1
   1  15 -12  13824. 603.351   1
   1 -15 -11 1269.93 169.525  -1
  -1 -15  11 1180.52 172.536   1
  -1 -15  11 1275.03 170.048   1
   1  15 -11 1378.45 151.329   1
   1  15 -11 1215.86 130.056   1
  -1  15  11 1212.46 137.583   1
   1 -15 -10 4734.91 316.664   1
  -1 -15  10 4511.06 316.533   1
  -1 -15  10 4367.06 290.352   1
   1  15 -10 5458.82 314.962   1
   1  15 -10 4750.62 273.727   1
  -1  15  10 4948.29 283.152   1
   1 -15  -9 1098.44 157.219  -1
  -1 -15   9 1370.60 159.445   1
  -1 -15   9 1147.14 159.183   1
   1  15  -9 1360.12 148.580  -1
   1  15  -9 1146.48 129.821   1
  -1  15   9 1210.50 131.038   1
  -1  15   9  953.40 137.845   1
   1 -15  -8  704.02 135.882   1
  -1 -15   8 1003.14 149.103   1
  -1 -15   8 1037.31 154.078   1
   1  15  -8 1084.43 133.002   1
   1  15  -8 1331.32 140.463   1
  -1  15   8 1181.70 130.187   1
  -1  15   8  999.08 139.809   1
   1 -15  -7  12821. 606.885   1
  -1 -15   7  12708. 613.430   1
  -1 -15   7  14282. 649.954   1
   1  15  -7  12585. 549.286   1
   1  15  -7  13002. 570.755   1
  -1  15   7  14282. 616.310   1
  -1  15   7  14190. 635.423   1
   1 -15  -6 1543.39 180.128   1
  -1 -15   6 1854.95 195.052   1
  -1 -15   6 1955.75 207.095   1
   1  15  -6 1718.81 164.419   1
   1  15  -6 1491.03 153.161   1
  -1  15   6 1843.17 164.419  -1
  -1  15   6 1799.97 179.212   1
   1 -15  -5 8447.43 456.211   1
  -1 -15   5 8634.63 470.480   1
   1  15  -5 6746.95 357.769   1
   1  15  -5 7320.32 381.332   1
  -1  15   5 7995.80 396.387   1
  -1  15   5 7698.64 410.394   1
   1 -15  -4  355.67 107.213   1
   1  15  -4  358.42  87.315   1
   1  15  -4  301.74  84.501   1
  -1  15   4  429.11  88.048   1
  -1  15   4  365.36  96.622   1
   1 -15  -3  26561. 1057.21   1
  -1 -15   3  27504. 1088.23   1
   1  15  -3  25592. 984.159   1
   1  15  -3  25946. 987.432   1
  -1  15   3  25331. 960.334   1
   1 -15  -2  514.20 118.445   1
  -1 -15   2  541.82 117.960   1
   1  15  -2  475.72 101.086   1
   1  15  -2  611.60 103.718   1
  -1  15   2  571.02 105.079   1
   1 -15  -1 1954.44 204.215   1
  -1 -15   1 2089.28 207.619   1
   1  15  -1 1734.52 168.870   1
  -1  15   1 1780.34 166.121   1
  -1  15   1 1798.66 171.226   1
   1 -15   0 9037.82 478.989   1
   1  15   0 9477.67 468.255   1
  -1  15   0 9443.64 460.138   1
  -1  15   0 8884.66 429.899   1
   1 -15   1 1087.71 153.292   1
  -1 -15  -1  842.26 143.605   1
   1  15   1 1262.99 138.761   1
   1  15   1 1019.64 136.536   1
  -1  15  -1 1056.03 128.695   1
  -1  15  -1  910.98 125.278   1
   1 -15   2 2560.54 230.135   1
  -1 -15  -2 2398.22 221.887   1
   1  15   2 1941.35 171.488   1
   1  15   2 2073.57 188.899   1
  -1  15  -2 2080.11 177.641   1
  -1  15  -2 2237.20 190.732   1
   1 -15   3  35594. 1347.03   1
  -1 -15  -3  34141. 1296.77   1
   1  15   3  34743. 1257.36   1
   1  15   3  33290. 1293.75   1
  -1  15  -3  35567. 1293.75   1
  -1  15  -3  34075. 1253.17   1
   1 -15   4  192.30  95.222   1
  -1 -15  -4  140.86  82.197   1
   1  15   4  196.88  71.069   1
   1  15   4  187.46  79.722   1
  -1  15  -4  186.02  80.154   1
  -1  15  -4  264.30  80.403   1
  -1 -15  -5 8215.73 444.299   1
   1  15   5 7896.31 388.532   1
   1  15   5 7147.53 393.507   1
  -1  15  -5 7569.05 388.663   1
  -1  15  -5 8128.02 405.026   1
  -1 -15  -6 4892.00 321.900   1
   1  15   6 5028.14 290.483   1
   1  15   6 5028.14 317.973   1
  -1  15  -6 4897.23 293.101   1
  -1  15  -6 5051.70 294.279   1
  -1 -15  -7 4605.31 306.846   1
   1  15   7 4657.67 274.643   1
   1  15   7 4648.51 301.348  -1
  -1  15  -7 4460.00 271.109   1
  -1  15  -7 4437.75 270.585   1
   1 -15   8   28.88  76.620   1
   1  15   8   38.29  64.432   1
  -1  15  -8   96.81  67.600   1
  -1  15  -8   94.82  57.403   1
   1 -15   9  110.64  75.952   1
  -1 -15  -9   -2.60  66.357   1
   1  15   9   45.27  50.150   1
   1  15   9  -37.35  53.685   1
  -1  15  -9   39.82  48.972   1
  -1  15  -9  -46.13  48.449   1
   1 -15  10  -59.72  64.144   1
  -1 -15 -10   13.72  72.941   1
   1  15  10   38.45  51.302   1
  -1  15 -10   65.18  61.474   1
  -1  15 -10   79.05  54.169   1
   1 -15  11 1502.81 183.401   1
  -1 -15 -11 1909.93 192.433   1
   1  15  11 1585.28 148.449   1
  -1  15 -11 1547.32 145.569   1
  -1  15 -11 1487.10 156.696   1
   1 -15  12 2416.54 229.349   1
  -1 -15 -12 2585.41 224.767   1
   1  15  12 2568.40 188.899   1
  -1  15 -12 2259.46 182.615   1
  -1  15 -12 2881.26 217.568   1
   1 -15  13  12549. 622.201   1
  -1  15 -13  11275. 523.366   1
   1 -15  14  196.49  96.047  -1
  -1  15 -14  433.43  97.774   1
  -1  15 -14  226.08  76.541   1
   1 -15  15  10854. 565.126   1
  -1  15 -15  10348. 464.196   1
  -1  15 -15 9768.29 476.502   1
  -1  15 -16 3082.86 246.760   1
  -1  15 -16 2827.59 196.361   1
   1  16 -13  -42.64  63.568   1
  -1 -16  12  824.85 156.565   1
   1  16 -12  350.44 105.642   1
  -1 -16  11 5657.80 375.049   1
   1  16 -11 6464.19 342.846   1
   1  16 -11 5649.95 336.300   1
  -1 -16  10  194.92 101.335   1
   1  16 -10   72.26  56.486   1
   1  16 -10  116.42  65.192   1
  -1 -16   9  10638. 566.958   1
   1  16  -9 9629.52 447.833   1
   1  16  -9 8434.34 428.328   1
   1 -16  -8  10128. 514.334   1
  -1 -16   8  10114. 534.232   1
   1  16  -8  10454. 477.942   1
   1  16  -8 9820.65 471.920   1
  -1  16   8 8963.21 427.542   1
   1 -16  -7  20238. 850.765   1
  -1 -16   7  19400. 841.732   1
   1  16  -7  20160. 805.602   1
   1  16  -7  19034. 762.141   1
  -1  16   7  20552. 807.566   1
   1 -16  -6 3120.82 252.782   1
  -1 -16   6 3042.28 258.934   1
   1  16  -6 2758.21 208.928   1
   1  16  -6 2103.68 184.710   1
  -1  16   6 2509.49 192.172   1
   1 -16  -5 2059.17 206.048   1
  -1 -16   5 2009.42 209.975   1
   1  16  -5 2159.97 184.710   1
  -1  16   5 1997.64 172.143   1
   1 -16  -4 1741.06 192.302   1
  -1 -16   4 2125.93 213.248   1
   1  16  -4 1463.54 152.769  -1
  -1  16   4 1445.21 147.925   1
  -1  16   4 1779.03 174.106  -1
   1 -16  -3   48.95  71.632   1
  -1 -16   3  -40.63  67.077   1
   1  16  -3    9.05  53.305   1
   1  16  -3   20.37  49.758   1
  -1  16   3   26.47  59.759   1
  -1  16   3   36.06  54.484   1
  -1 -16   2  471.92 121.338   1
  -1  16   2  378.19  96.335   1
   1 -16  -1  21390. 893.179   1
  -1 -16   1  20474. 867.390  -1
   1  16  -1  19283. 770.650   1
   1  16  -1  20657. 831.653   1
  -1  16   1  19584. 783.479   1
  -1  16   1  17201. 720.120   1
   1 -16   0  491.16 125.946   1
  -1 -16   0  581.88 129.559   1
   1  16   0  513.42  96.596   1
   1  16   0  381.20  93.167   1
  -1  16   0  451.89 101.453   1
  -1  16   0  490.51  97.552   1
   1 -16   1  29205. 1148.19   1
  -1 -16  -1  30253. 1179.73   1
   1  16   1  32125. 1183.01   1
   1  16   1  34036. 1265.74   1
  -1  16  -1  31365. 1160.88  -1
  -1  16  -1  28852. 1092.03   1
   1 -16   2 1849.72 201.335   1
  -1 -16  -2 1612.77 188.637   1
   1  16   2 1542.09 154.339   1
   1  16   2 1966.22 185.757   1
  -1  16  -2 1730.59 167.692   1
  -1  16  -2 1589.21 157.088   1
  -1 -16  -3  441.03 125.200   1
   1  16   3  560.94 111.808   1
  -1  16  -3  662.26 111.323   1
  -1  16  -3  437.88  99.542   1
   1 -16   4 1824.84 200.026   1
  -1 -16  -4 1511.98 177.248   1
   1  16   4 1426.89 143.998   1
   1  16   4 1602.30 167.954   1
  -1  16  -4 1637.65 158.659   1
  -1  16  -4 1233.67 137.714   1
   1 -16   5  721.30 139.023   1
  -1 -16  -5  375.44 108.234   1
   1  16   5  723.65 120.840   1
   1  16   5  562.11  98.220   1
  -1  16  -5  597.20 106.257   1
  -1  16  -5  484.88  97.997   1
   1 -16   6 1886.37 202.382   1
  -1 -16  -6 1645.50 181.175   1
   1  16   6 2050.00 169.786   1
  -1  16  -6 2238.51 187.197   1
  -1  16  -6 1701.79 159.576   1
   1 -16   7  14806. 683.859   1
  -1 -16  -7  13627. 625.867   1
   1  16   7  12719. 544.835   1
  -1  16  -7  13379. 575.075   1
  -1  16  -7  13130. 578.609   1
   1 -16   8   49.25  77.549   1
  -1 -16  -8   43.03  66.998   1
   1  16   8    7.39  51.996   1
  -1  16  -8   -3.98  48.043   1
  -1  16  -8  -20.64  52.991   1
   1 -16   9 2087.97 212.855   1
  -1  16  -9 2030.37 182.354   1
  -1  16  -9 2102.37 175.677   1
   1 -16  10   -3.47  68.203   1
  -1  16 -10  132.61  76.083   1
  -1  16 -10   64.18  60.793   1
   1 -16  11  21770. 921.455   1
  -1  16 -11  22333. 886.895   1
  -1  16 -11  21979. 849.456   1
   1 -16  12    7.63  73.517   1
  -1  16 -12   39.02  59.942   1
  -1  16 -12   66.38  77.615   1
   1 -16  13  763.06 146.485   1
  -1  16 -13  968.71 124.728   1
  -1 -17   9  457.78 123.616   1
   1  17  -9  308.02  85.142   1
  -1 -17   8 2822.36 254.614   1
   1  17  -8 2904.83 210.760   1
  -1 -17   7 4045.03 305.668   1
   1  17  -7 3995.28 259.065   1
   1  17  -6  16599. 686.869   1
   1  17  -5 2396.91 198.848   1
   1  17  -4 3954.70 265.349   1
   1  17  -4 4386.70 276.999   1
   1 -17  -3  269.14 102.094   1
  -1 -17   3  174.11  92.054   1
   1  17  -3  164.94  72.797   1
   1  17  -3  238.77  80.717   1
  -1  17   3   48.29  66.750   1
   1 -17  -2  782.56 141.641   1
  -1 -17   2  623.64 135.227   1
   1  17  -2 1051.71 136.536   1
   1  17  -2  992.01 134.180   1
  -1  17   2 1302.00 141.511   1
  -1 -17   1 4888.07 330.802   1
   1  17  -1 6148.70 338.787   1
  -1  17   1 5737.66 320.984   1
   1 -17   0  47519. 1726.66   1
  -1 -17   0  47244. 1720.12   1
   1  17   0  47991. 1686.08   1
  -1  17   0  47192. 1665.14   1
   1 -17   1 1017.15 162.717   1
  -1 -17  -1 1331.32 172.274   1
   1  17   1 1264.82 141.380   1
  -1  17  -1 1546.01 158.659   1
   1 -17   2 2056.55 209.189   1
  -1 -17  -2 2127.24 211.808   1
   1  17   2 2137.71 186.543   1
  -1  17  -2 2176.98 187.197   1
   1 -17   3   20.12  67.561   1
  -1 -17  -3   70.19  78.112  -1
   1  17   3  -63.71  52.651   1
  -1  17  -3   11.60  60.230   1
   1 -17   4 9888.72 513.156   1
  -1 -17  -4 9454.11 496.923   1
   1  17   4  10376. 477.418   1
  -1  17  -4  10641. 494.174   1
   1 -17   5  246.11 102.526   1
  -1  17  -5  281.58  89.711   1
   1 -17   6  12193. 597.591   1
  -1  17  -6  11409. 536.326   1
   1 -17   7  179.34  90.797   1
  -1  17  -7   85.68  74.355   1
   1 -17   8 9137.31 489.985   1
  -1  17  -8  12313. 577.169   1
   1 -17   9  470.22 130.148   1
  -1  17  -9  832.70 140.725   1
   2   0 -31   94.25  91.792   1
   2   0 -31   -6.94  58.934   1
   2   0 -30  23406. 921.455   1
   2   0 -30  25645. 994.108   1
  -2   0  30  23930. 888.728   1
   2   0 -29   17.33  67.836  -1
   2   0 -29   -2.47  50.622   1
  -2   0  29    3.52  45.621   1
   2   0 -28  23301. 906.008   1
  -2   0  28  21469. 806.257   1
   2   0 -27   35.65  62.181   1
   2   0 -27   42.91  55.361  -1
  -2   0  27   10.49  41.903   1
  -2   0  27  -25.34  83.296   1
   2   0 -26 9659.63 449.404   1
  -2   0  26 8942.26 399.659   1
   2   0 -25   12.42  60.008   1
   2   0 -25    7.77  52.350   1
  -2   0  25    4.87  59.340   1
  -2   0  25   -1.80  44.521   1
   2   0 -24  634.90 104.922   1
   2   0 -24  664.75 107.161   1
  -2   0  24  605.84 117.332   1
  -2   0  24  811.36  97.015   1
   2   0 -23 -106.03  57.521   1
   2   0 -23  -36.01  49.640   1
  -2   0  23   11.92  40.332   1
  -2   0  23  -29.01  61.893   1
   2   0 -22 8275.94 386.699   1
   2   0 -22 7660.68 382.249   1
  -2   0  22 7925.11 358.031   1
  -2   0  22 8900.37 454.378   1
   2   0 -21  -26.88  54.287   1
   2   0 -21   10.81  58.908   1
  -2   0  21   44.23  71.397   1
  -2   0  21   20.08  37.217   1
   2   0 -20  96701. 3174.50   1
   2   0 -20  93101. 3080.24   1
  -2   0  20  94567. 3092.02   1
  -2   0  20  98586. 3292.31   1
   2   0 -19   39.14  66.815   1
   2   0 -19   34.87  51.355   1
  -2   0  19  -17.99  42.532   1
  -2   0  19   17.08  58.149   1
   2   0 -18  17083. 669.328   1
  -2   0  18  19544. 771.173   1
  -2   0  18  18144. 673.910   1
   2   0 -17  -11.10  48.017   1
   2   0 -17   39.80  43.448   1
  -2   0  17    1.44  33.499   1
  -2   0  17   27.22  58.358   1
   2   0 -16  13837. 537.504   1
   2   0 -16  14112. 565.126   1
  -2   0  16  13902. 526.639  -1
  -2   0  16  13483. 561.853   1
   2   0 -15  -18.43  37.295   1
  -2   0  15   10.57  37.165   1
   2   0 -14 198717. 6366.01   1
   2   0 -14 192302. 6143.47   1
  -2   0  14 194266. 6239.03   1
  -2   0  14 196099. 6257.36   1
   2   0 -13   27.82  34.507   1
   2   0 -13   25.27  38.906   1
  -2   0  13   22.07  38.251   1
  -2   0  13   13.77  27.634   1
   2   0 -12 5227.12 250.818   1
  -2   0  12 5075.27 229.349   1
  -2   0  12 5986.38 283.283   1
   2   0 -11    1.07  30.960   1
   2   0 -11   31.05  31.496   1
   2   0 -10  35253. 1180.91   1
   2   0 -10  36693. 1237.07   1
  -2   0  10  37047. 1255.53   1
  -2   0  10  38002. 1262.47   1
   2   0  -9   30.63  31.693   1
   2   0  -9   -7.76  28.917   1
  -2   0   9   30.06  26.757   1
  -2   0   9   23.80  29.991   1
   2   0  -8 2521.27 128.839   1
  -2   0   8 2530.43 137.583   1
   2   0  -7   39.30  24.061   1
  -2   0   7   26.77  23.825   1
   2   0  -6 111624. 3554.13   1
   2   0  -6 109779. 3500.45   1
  -2   0   6 111572. 3558.05   1
  -2   0   6 113130. 3598.64   1
   2   0  -5   -1.23  20.631   1
   2   0  -5   34.18  26.797   1
  -2   0   5    5.21  21.560   1
  -2   0   5    7.52  22.398   1
   2   0  -4 463411.  14609.   1
  -2   0   4 492472.  15512.   1
   2   0  -3   22.78  18.091   1
   2   0  -3   19.27  19.256   1
  -2   0   3   31.76  20.212   1
  -2   0   3   13.48  16.848   1
   2   0  -2  13549. 443.382   1
   2   0  -2  15434. 504.254   1
  -2   0   2  14871. 485.142   1
   2   0  -1   34.80  13.981   1
   2   0  -1   35.27  14.020   1
  -2   0   1   59.71  15.735   1
  -2   0   1   14.62  12.263   1
   2   0   0 344416.  10850.   1
  -2   0   0 356198.  11216.   1
   2   0   1   50.74  20.251   1
   2   0   1   58.74  20.801   1
  -2   0  -1   29.26  20.618   1
  -2   0  -1    4.16  14.963   1
   2   0   2 1306.58  70.205   1
  -2   0  -2 1449.14  75.992   1
  -2   0  -2 1375.83  72.941   1
   2   0   3   58.74  28.184   1
   2   0   3  144.65  34.455   1
  -2   0  -3   61.84  28.407   1
  -2   0  -3   50.86  29.428   1
   2   0   4 228171. 7215.60   1
  -2   0  -4 252782. 7990.57   1
   2   0   5   -6.44  29.912   1
   2   0   5   17.84  33.434   1
  -2   0  -5   -7.79  28.760   1
  -2   0  -5   -9.06  27.281   1
   2   0   6 126064. 4026.70   1
   2   0   6 127373. 4063.35   1
  -2   0  -6 123681. 3953.39   1
  -2   0  -6 125802. 4013.61   1
   2   0   7   28.72  36.039   1
   2   0   7   18.75  30.514   1
  -2   0  -7   -5.00  29.677   1
  -2   0  -7   40.56  30.043   1
   2   0   8 256316. 8128.02   1
   2   0   8 240869. 7651.52   1
  -2   0  -8 248462. 7884.53   1
  -2   0  -8 256316. 8133.26   1
   2   0   9   22.46  36.877   1
  -2   0  -9   48.67  35.476   1
   2   0  10  64288. 2103.68   1
   2   0  10  61605. 2040.84   1
  -2   0 -10  65558. 2156.04   1
  -2   0 -10  62652. 2056.55   1
   2   0  11  -53.32  39.887   1
   2   0  11   25.28  35.528   1
  -2   0 -11   10.57  33.630   1
  -2   0 -11   22.90  34.193   1
   2   0  12  37204. 1261.94   1
  -2   0 -12  37597. 1279.88   1
   2   0  13   16.85  37.034   1
   2   0  13   15.05  42.924   1
  -2   0 -13    3.84  38.356  -1
  -2   0 -13   26.51  40.110   1
   2   0  14  17555. 689.749   1
   2   0  14  18379. 679.800  -1
  -2   0 -14  17227. 649.823   1
  -2   0 -14  17882. 678.884   1
   2   0  15   53.70  56.303   1
   2   0  15   17.23  37.295   1
  -2   0 -15  -44.57  49.156   1
  -2   0 -15   15.96  44.744   1
   2   0  16  80796. 2700.61   1
  -2   0 -16  85508. 2826.28   1
   2   0  17  -58.95  64.550   1
   2   0  17    6.00  38.395   1
  -2   0 -17  -13.85  50.609   1
  -2   0 -17   69.42  61.683   1
   2   0  18 224506. 7182.87   1
   2   0  18 225684. 7279.74   1
  -2   0 -18 237596. 7610.94   1
  -2   0 -18 236942. 7603.08  -1
   2   0  19   -4.66  40.607   1
   2   0  19  -50.75  60.610   1
  -2   0 -19   53.27  57.926   1
  -2   0 -19   67.74  57.023   1
   2   0  20  48828. 1659.90   1
   2   0  20  48004. 1700.48   1
  -2   0 -20  48776. 1682.16   1
  -2   0 -20  47388. 1645.50  -1
   2   0  21  -10.06  73.072   1
   2   0  21   32.09  43.487   1
  -2   0 -21  -35.10  47.611   1
  -2   0 -21  -28.54  56.316   1
   2   0  22 2034.30 194.135   1
   2   0  22 1762.01 144.914   1
  -2   0 -22 1936.12 167.823   1
  -2   0 -22 1759.39 160.885   1
   2   0  23   18.04  45.529   1
  -2   0 -23    0.24  61.749   1
   2   0  24 5039.92 265.872   1
   2   0  24 4623.64 311.690   1
  -2   0 -24 4546.40 268.752   1
  -2   0 -24 4707.42 278.177   1
   2   0  25  -47.09  42.074   1
  -2   0 -25  -40.15  69.093   1
  -2   0 -25  -50.02  48.946   1
   2   0  26 1438.67 130.174   1
  -2   0 -26 1242.70 147.401   1
  -2   0 -26 1242.05 136.798   1
   2   0  27  -20.30  43.121   1
  -2   0 -27   21.91  66.134   1
  -2   0 -27   25.72  53.345   1
   2   0  28 9544.43 424.662   1
  -2   0 -28 9370.33 450.189   1
  -2   0 -28 9799.70 465.244   1
   2   0  29   38.02  51.145   1
  -2   0 -29  -35.16  69.132  -1
  -2   0 -29  -32.71  56.041   1
   2   0  30 3381.33 216.913   1
  -2   0 -30 3412.75 255.923   1
   2  -1 -31 7317.70 396.648   1
  -2  -1  31 7337.34 364.183   1
   2   1 -31 7959.15 422.961   1
   2   1 -31 7239.16 415.368   1
  -2   1  31 7549.41 357.507   1
   2  -1 -30 5075.27 309.464   1
   2  -1 -30 5766.46 336.038   1
  -2  -1  30 5587.11 301.610   1
   2   1 -30 4450.84 287.734   1
   2   1 -30 5178.68 319.937   1
  -2   1  30 5000.65 267.574   1
   2  -1 -29  129.69  76.882  -1
   2  -1 -29  334.60  85.548   1
  -2  -1  29  226.47  66.985   1
   2   1 -29  331.59 106.886   1
   2   1 -29  234.06  77.576   1
  -2   1  29  238.25  68.163  -1
  -2  -1  28  739.89 101.689   1
   2   1 -28  833.62 134.572   1
   2   1 -28  960.47 127.608   1
  -2   1  28  835.84 102.042   1
   2  -1 -27  14609. 620.107   1
   2  -1 -27  15368. 639.481   1
  -2  -1  27  15578. 621.023   1
  -2  -1  27  16075. 726.665   1
   2   1 -27  15879. 656.630   1
   2   1 -27  15617. 654.273   1
  -2   1  27  15526. 609.372   1
   2  -1 -26  603.35 117.555  -1
   2  -1 -26  704.93 109.739   1
  -2  -1  26  615.53  93.926   1
  -2  -1  26  563.29 132.740   1
   2   1 -26  713.44 110.342   1
   2   1 -26  710.96 120.133   1
  -2   1  26  755.46  99.149   1
  -2   1  26  768.03 145.700   1
   2  -1 -25  11440. 498.101   1
   2  -1 -25  10063. 467.731   1
  -2  -1  25  10054. 504.123   1
   2   1 -25  10656. 485.403   1
  -2   1  25  10431. 442.597   1
  -2   1  25 9253.82 481.083   1
   2  -1 -24 3246.50 223.458   1
   2  -1 -24 3757.03 238.774  -1
  -2  -1  24 3717.76 266.003   1
  -2  -1  24 3682.42 212.593   1
   2   1 -24 4071.21 247.414   1
   2   1 -24 3250.42 220.709   1
  -2   1  24 3463.80 208.273   1
  -2   1  24 4147.14 288.388   1
   2  -1 -23  10767. 488.152   1
   2  -1 -23  11015. 483.571   1
  -2  -1  23  10559. 444.822   1
  -2  -1  23  11079. 531.090   1
   2   1 -23  11314. 503.076   1
   2   1 -23  10804. 471.658   1
  -2   1  23  11635. 550.595   1
  -2   1  23  11266. 471.920   1
   2  -1 -22 1523.76 150.412   1
   2  -1 -22 1133.13 135.620  -1
  -2  -1  22 1345.72 121.678   1
   2   1 -22 1412.49 139.940   1
  -2   1  22 1310.38 120.461   1
  -2   1  22 1466.16 166.645   1
   2  -1 -21  10291. 453.593   1
   2  -1 -21  10325. 470.218   1
  -2  -1  21  10302. 492.080   1
  -2  -1  21  10825. 450.975   1
   2   1 -21  10475. 452.153   1
   2   1 -21  10880. 481.214   1
  -2   1  21  10199. 497.578   1
  -2   1  21  10114. 429.113   1
   2  -1 -20  12558. 523.759   1
   2  -1 -20  13549. 574.158   1
  -2  -1  20  12778. 566.304   1
   2   1 -20  13431. 558.711   1
  -2   1  20  12876. 578.740   1
  -2   1  20  14164. 557.795   1
   2  -1 -19  49129. 1699.17   1
   2  -1 -19  50713. 1727.97   1
  -2  -1  19  48828. 1704.41   1
  -2  -1  19  49378. 1662.52   1
   2   1 -19  47650. 1621.94   1
   2   1 -19  49038. 1680.85  -1
  -2   1  19  49313. 1666.45   1
  -2   1  19  48436. 1708.34  -1
   2  -1 -18   83.02  53.332   1
   2  -1 -18    4.22  46.485   1
  -2  -1  18   78.33  43.566   1
  -2  -1  18   30.78  56.565   1
   2   1 -18  -12.23  44.207   1
   2   1 -18   13.98  43.082   1
  -2   1  18   22.32  36.418   1
  -2   1  18   11.82  60.374   1
   2  -1 -17 163896. 5301.74  -1
   2  -1 -17 160885. 5185.23   1
  -2  -1  17 162848. 5219.26   1
  -2  -1  17 161147. 5221.88   1
   2   1 -17 160754. 5185.23   1
   2   1 -17 155125. 4984.94   1
  -2   1  17 161016. 5237.59   1
  -2   1  17 155518. 4996.72   1
   2  -1 -16 7095.16 331.326   1
   2  -1 -16 7724.83 365.754   1
  -2  -1  16 7372.69 315.617   1
   2   1 -16 7182.87 319.544   1
  -2   1  16 7597.85 331.980   1
  -2   1  16 7372.69 370.336   1
   2  -1 -15   -2.14  37.741   1
   2  -1 -15  131.56  51.394   1
  -2  -1  15   57.09  57.560   1
  -2  -1  15   63.99  35.423   1
   2   1 -15  115.04  47.716   1
   2   1 -15  132.48  50.792   1
  -2   1  15  180.78  67.718   1
  -2   1  15   24.81  36.942   1
   2  -1 -14 178819. 5735.04   1
  -2  -1  14 179866. 5741.58   1
  -2  -1  14 184186. 5914.38   1
   2   1 -14 182354. 5841.07   1
   2   1 -14 178950. 5719.33   1
  -2   1  14 183532. 5871.18   1
  -2   1  14 175939. 5689.22   1
   2  -1 -13  38565. 1318.23  -1
   2  -1 -13  36968. 1282.23   1
  -2  -1  13  38002. 1300.95   1
   2   1 -13  38552. 1307.37   1
  -2   1  13  39285. 1367.98   1
  -2   1  13  39495. 1336.56   1
   2  -1 -12 158528. 5097.52   1
   2  -1 -12 162194. 5200.94   1
  -2  -1  12 162979. 5221.88   1
  -2  -1  12 152245. 4859.27   1
   2  -1 -11 118013. 3813.32   1
   2  -1 -11 126430. 4071.21   1
  -2  -1  11 130122. 4181.17   1
  -2  -1  11 118419. 3789.76   1
   2   1 -11 126509. 4046.34   1
   2   1 -11 123040. 3948.16   1
  -2   1  11 120304. 3868.30   1
  -2   1  11 126574. 4096.08   1
   2  -1 -10 199633. 6375.17   1
   2  -1 -10 204215. 6512.63   1
  -2  -1  10 208404. 6609.50   1
  -2  -1  10 205000. 6525.72   1
   2   1 -10 206964. 6576.77   1
   2   1 -10 203299. 6452.41   1
  -2   1  10 206964. 6591.17   1
  -2   1  10 204477. 6533.57   1
   2  -1  -9 257363. 8176.45   1
   2  -1  -9 259327. 8244.53   1
  -2  -1   9 261552. 8291.65   1
  -2  -1   9 253698. 8027.22   1
   2   1  -9 270716. 8573.10   1
   2   1  -9 249116. 7883.22   1
  -2   1   9 248985. 7905.48   1
  -2   1   9 253960. 8079.58   1
   2  -1  -8 161408. 5156.43   1
   2  -1  -8 163372. 5211.41   1
  -2  -1   8 156827. 4977.09   1
   2   1  -8 167561. 5312.21   1
  -2   1   8 157088. 5026.83   1
  -2   1   8 161408. 5144.65   1
   2  -1  -7  84095. 2713.70   1
   2  -1  -7  77693. 2517.34   1
  -2  -1   7  77785. 2482.00  -1
  -2  -1   7  80678. 2582.80   1
   2   1  -7  76934. 2457.13   1
   2   1  -7  77602. 2484.62   1
  -2   1   7  73439. 2374.65   1
  -2   1   7  81490. 2640.40   1
   2  -1  -6 581620.  18353.   1
  -2  -1   6 565780.  17830.   1
  -2  -1   6 560151.  17646.   1
   2   1  -6 523236.  16481.   1
   2   1  -6 587249.  18510.   1
  -2   1   6 565257.  17830.   1
   2  -1  -5 157088. 4992.79   1
   2  -1  -5 165467. 5259.85   1
  -2  -1   5 159052. 5029.45  -1
   2   1  -5 167299. 5287.34   1
  -2   1   5 160099. 5093.59   1
   2  -1  -4 379892.  11991.   1
   2  -1  -4 383165.  12095.   1
  -2  -1   4 423353.  13353.   1
   2   1  -4 387878.  12229.   1
   2   1  -4 414844.  13078.   1
  -2   1   4 398219.  12568.   1
  -2   1   4 405812.  12812.  -1
   2   1  -3 299515. 9511.71   1
  -2   1   3 271632. 8584.88  -1
  -2   1   3 272941. 8628.08   1
   2  -1  -2  18013. 606.100   1
   2  -1  -2  17699. 595.496   1
  -2   1   2  18209. 610.812   1
  -2   1   2  18406. 619.190   1
   2  -1  -1 276868. 8740.66   1
  -2  -1   1 281843. 8879.43   1
  -2  -1   1 304359. 9590.25   1
   2   1  -1 311297. 9806.25   1
   2   1  -1 311690. 9821.96   1
  -2   1   1 321246.  10135.   1
  -2   1   1 331718.  10462.   1
   2  -1   0  23629. 777.064   1
   2  -1   0  24323. 802.591   1
  -2  -1   0  21770. 704.411   1
  -2  -1   0  22149. 716.716   1
   2   1   0  21940. 709.385   1
   2   1   0  22699. 735.436   1
  -2   1   0  24336. 798.664   1
  -2   1   0  23000. 757.559   1
   2  -1   1 383034.  12077.   1
  -2  -1  -1 411834.  12976.   1
   2   1   1 500327.  15761.   1
   2   1   1 470611.  14819.   1
  -2   1  -1 517737.  16311.   1
   2  -1   2  78597. 2508.18   1
   2  -1   2  74630. 2390.36   1
  -2  -1  -2  71449. 2283.02   1
  -2  -1  -2  75219. 2400.84   1
   2   1   2  76070. 2428.33   1
  -2   1  -2  81110. 2586.72   1
   2  -1   3  21089. 704.149   1
   2  -1   3  21037. 708.862   1
  -2  -1  -3  20094. 675.350   1
   2   1   3  19361. 653.357   1
   2   1   3  21416. 727.712   1
  -2   1  -3  21115. 704.280   1
  -2   1  -3  20199. 684.382   1
   2  -1   4 330671.  10448.   1
  -2  -1  -4 345464.  10924.   1
  -2  -1  -4 340489.  10755.   1
   2  -1   5  14766. 515.119   1
  -2  -1  -5  14361. 507.527   1
   2   1   5  14675. 539.468   1
  -2   1  -5  16324. 567.089   1
  -2   1  -5  14819. 517.999   1
   2  -1   6  50582. 1650.74   1
   2  -1   6  48475. 1585.28   1
  -2  -1  -6  49077. 1629.79   1
  -2  -1  -6  47559. 1561.72   1
   2   1   6  48593. 1604.92   1
   2   1   6  52022. 1701.79   1
  -2   1  -6  47951. 1566.96   1
  -2   1  -6  50661. 1650.74   1
   2  -1   7 244011. 7739.23  -1
   2  -1   7 261945. 8304.74   1
  -2  -1  -7 263516. 8367.58   1
  -2  -1  -7 265480. 8422.56   1
   2   1   7 250163. 7947.37   1
   2   1   7 267181. 8473.61   1
  -2   1  -7 245058. 7771.95   1
  -2   1  -7 233931. 7417.19   1
   2  -1   8  10232. 389.056   1
   2  -1   8  10192. 391.543   1
  -2  -1  -8  10492. 409.739   1
  -2  -1  -8 9715.92 389.841   1
   2   1   8  10552. 420.212   1
   2   1   8 9799.70 382.641   1
  -2   1  -8 9997.37 380.809   1
  -2   1  -8 9753.88 375.703   1
   2  -1   9  155.91  45.477   1
   2  -1   9   77.73  40.961   1
  -2  -1  -9  260.51  55.976   1
   2   1   9   41.10  45.634   1
  -2   1  -9  101.66  46.930   1
  -2   1  -9  193.87  45.412   1
   2  -1  10 105982. 3414.06   1
   2  -1  10 102841. 3328.97   1
  -2  -1 -10 108286. 3497.84   1
  -2  -1 -10 107082. 3471.66   1
   2   1  10 109962. 3546.27   1
   2   1  10 105433. 3431.07   1
  -2   1 -10 109006. 3514.85  -1
  -2   1 -10 109281. 3520.09   1
   2  -1  11 190993. 6109.43   1
   2  -1  11 195052. 6222.01   1
  -2  -1 -11 194528. 6232.49   1
  -2  -1 -11 200419. 6403.97   1
   2   1  11 199895. 6413.14   1
   2   1  11 201859. 6440.63   1
  -2   1 -11 198455. 6333.28   1
  -2   1 -11 204084. 6510.01   1
   2  -1  12  66239. 2176.98   1
  -2  -1 -12  66985. 2212.33   1
  -2  -1 -12  62246. 2077.49  -1
   2   1  12  69472. 2323.60   1
   2   1  12  67051. 2207.09   1
  -2   1 -12  65139. 2149.49   1
   2  -1  13  504.91  72.339   1
   2  -1  13  259.20  66.867   1
  -2  -1 -13  484.62  82.773   1
  -2  -1 -13  327.79  66.619   1
   2   1  13  204.35  65.768   1
  -2   1 -13  247.94  58.057   1
  -2  -1 -14  31234. 1098.70   1
  -2  -1 -14  29061. 1043.59   1
   2   1  14  30436. 1106.43   1
   2   1  14  28957. 1015.84   1
  -2   1 -14  29938. 1051.84   1
  -2   1 -14  29781. 1047.52   1
   2  -1  15  12622. 498.363   1
   2  -1  15  11068. 477.287   1
  -2  -1 -15  11386. 473.229   1
   2   1  15  11928. 521.010   1
  -2   1 -15  11680. 477.942   1
  -2   1 -15  13457. 537.635   1
   2  -1  16 1103.81 106.454   1
   2  -1  16 1314.31 136.536   1
  -2  -1 -16 1374.52 134.572   1
  -2  -1 -16  924.07 111.310   1
   2   1  16 1589.21 161.801  -1
  -2   1 -16 1468.78 130.423   1
   2  -1  17 136405. 4407.64   1
   2  -1  17 136667. 4460.00   1
  -2  -1 -17 139940. 4551.64   1
  -2  -1 -17 137845. 4469.17   1
   2   1  17 138369. 4470.48   1
   2   1  17 136405. 4474.40   1
  -2   1 -17 142034. 4600.07   1
  -2   1 -17 138761. 4501.89   1
   2  -1  18 4257.10 268.098   1
   2  -1  18 3707.29 211.546   1
  -2  -1 -18 4351.35 249.509   1
   2   1  18 3546.27 208.273   1
  -2   1 -18 3436.31 217.437   1
  -2   1 -18 4172.01 241.393   1
   2  -1  19  46105. 1627.17   1
   2  -1  19  44587. 1522.45   1
  -2  -1 -19  44940. 1553.87   1
  -2  -1 -19  42676. 1502.81   1
   2   1  19  43854. 1497.58   1
   2   1  19  46289. 1646.81  -1
  -2   1 -19  44508. 1544.70   1
  -2   1 -19  47624. 1636.34   1
   2  -1  20 8490.63 426.626   1
   2  -1  20 9179.20 402.016   1
  -2  -1 -20 9158.26 420.604   1
  -2  -1 -20 8880.74 420.473   1
   2   1  20 8347.94 433.041   1
   2   1  20 8850.63 391.412   1
  -2   1 -20 9100.66 420.604   1
  -2   1 -20 9782.68 441.942   1
   2  -1  21  16573. 645.895   1
   2  -1  21  15303. 659.117   1
  -2  -1 -21  16507. 674.957   1
   2   1  21  15787. 683.989   1
  -2   1 -21  15591. 632.150   1
  -2   1 -21  15054. 618.143   1
   2  -1  22  13497. 609.372   1
  -2  -1 -22  13104. 569.708  -1
  -2  -1 -22  13036. 552.820   1
   2   1  22  13811. 554.260   1
   2   1  22  14020. 633.328   1
  -2   1 -22  13863. 583.322   1
  -2   1 -22  13955. 594.187   1
   2  -1  23 3094.64 242.833   1
   2  -1  23 3040.97 197.408   1
  -2  -1 -23 3486.05 227.255   1
  -2  -1 -23 2878.65 209.975   1
   2   1  23 2925.77 188.899   1
   2   1  23 3192.82 256.709   1
  -2   1 -23 2806.65 201.859   1
  -2   1 -23 3098.57 217.044   1
   2  -1  24  19492. 814.766   1
   2  -1  24  19060. 725.094   1
  -2  -1 -24  19387. 766.592   1
  -2  -1 -24  19688. 766.461   1
   2   1  24  19859. 748.919   1
  -2   1 -24  18982. 751.014   1
  -2   1 -24  20199. 789.239   1
   2  -1  25 3509.62 215.473   1
  -2  -1 -25 2862.94 211.677   1
  -2   1 -25 3732.16 249.378   1
  -2   1 -25 3446.78 229.873  -1
   2  -1  26  595.89  91.308   1
  -2  -1 -26  478.73 101.571   1
  -2  -1 -26  261.03  94.646   1
   2   1  26  493.13  82.524   1
  -2   1 -26  331.72 105.721   1
  -2   1 -26  552.69  98.913   1
   2  -1  27  17908. 693.284   1
  -2  -1 -27  17934. 727.712   1
  -2  -1 -27  18026. 725.356   1
   2   1  27  17332. 670.506   1
  -2   1 -27  17830. 728.105   1
  -2   1 -27  18968. 763.319   1
   2  -1  28 1621.94 144.390   1
  -2  -1 -28 1887.68 172.928   1
  -2   1 -28 1585.28 158.005   1
  -2   1 -28 1565.65 170.179   1
   2  -1  29  129.01  61.395   1
  -2  -1 -29  145.44  83.100   1
  -2   1 -29  125.80  71.947  -1
  -2   1 -29  109.20  83.702   1
   2  -1  30  11282. 490.640   1
  -2  -1 -30  10768. 522.712   1
   2   1  30  10568. 456.211   1
  -2   1 -30  10907. 519.570   1
   2  -2 -31  10716. 508.443   1
  -2  -2  31  10428. 482.392   1
   2   2 -31  10800. 519.308   1
   2   2 -31  10318. 525.199   1
  -2   2  31  10618. 457.389   1
   2  -2 -30 1229.87 147.140   1
   2  -2 -30  847.10 137.583   1
  -2  -2  30  971.59 131.693   1
   2   2 -30  939.00 150.281   1
  -2   2  30 1060.22 117.397   1
   2  -2 -29 6693.28 355.020   1
   2  -2 -29 7287.60 384.081   1
   2   2 -29 7185.49 380.547   1
  -2   2  29 6720.77 324.780   1
   2  -2 -28  161.41  86.058   1
  -2  -2  28  340.36 110.499   1
  -2  -2  28  265.61  71.344   1
   2   2 -28   96.67  71.672   1
   2   2 -28  250.95  98.220   1
  -2   2  28  115.46  55.007   1
   2  -2 -27 1980.62 179.866   1
   2  -2 -27 2517.34 204.346   1
  -2  -2  27 2260.76 173.452   1
   2   2 -27 2159.97 190.208   1
   2  -2 -26   71.97  67.653   1
   2  -2 -26  113.99  65.728   1
  -2  -2  26   68.53  56.329   1
  -2  -2  26   -0.68  78.112   1
  -2   2  26   36.60  50.530   1
  -2   2  26  -29.55  61.854   1
   2  -2 -25  14073. 600.863   1
   2  -2 -25  14439. 597.722   1
   2   2 -25  12995. 559.759   1
   2   2 -25  13837. 587.904   1
  -2   2  25  13575. 636.863   1
  -2   2  25  14073. 560.806   1
   2  -2 -24  451.89  95.772  -1
   2  -2 -24  435.27  93.271   1
  -2  -2  24  486.32  78.872   1
  -2  -2  24  406.99 106.729   1
   2   2 -24  425.32  87.577  -1
   2   2 -24  522.19 102.396   1
  -2   2  24  408.17  76.764   1
  -2   2  24  547.06 122.843   1
   2  -2 -23  47716. 1672.99   1
  -2  -2  23  44404. 1523.76   1
  -2  -2  23  46171. 1652.05   1
   2   2 -23  48711. 1690.01   1
   2   2 -23  46302. 1600.99   1
  -2   2  23  44247. 1608.85   1
   2  -2 -22 4213.90 256.840   1
   2  -2 -22 4183.79 263.647   1
  -2  -2  22 4439.06 244.534   1
  -2  -2  22 4543.78 293.494   1
   2   2 -22 4577.82 261.290   1
   2   2 -22 4501.89 264.432   1
  -2   2  22 4456.08 243.356   1
  -2   2  22 4703.49 306.323  -1
   2  -2 -21  13117. 550.857   1
   2  -2 -21  12280. 539.206   1
  -2  -2  21  12619. 509.752   1
  -2  -2  21  13470. 595.627   1
   2   2 -21  12794. 537.897   1
   2   2 -21  13182. 540.646   1
  -2   2  21  13195. 599.554   1
  -2   2  21  12938. 522.319   1
   2  -2 -20  12613. 547.061   1
   2  -2 -20  12595. 530.435   1
  -2  -2  20  12944. 514.727   1
  -2  -2  20  12589. 555.570   1
   2   2 -20  12775. 520.879   1
   2   2 -20  13575. 557.140   1
  -2   2  20  13326. 532.006   1
   2  -2 -19 9570.61 445.084   1
   2  -2 -19 9801.01 438.670   1
  -2  -2  19 9011.64 424.532   1
  -2  -2  19 9404.36 397.434   1
   2   2 -19 9342.84 404.634   1
   2   2 -19 9384.73 414.583   1
  -2   2  19 9450.18 463.411   1
  -2   2  19 9814.10 417.201   1
   2  -2 -18  245.97  78.688   1
   2  -2 -18  405.42  84.867   1
  -2  -2  18  322.95  63.595   1
  -2  -2  18  225.16  74.512   1
   2   2 -18  313.65  68.163   1
   2   2 -18  206.57  66.658   1
  -2   2  18  346.25  71.449   1
  -2   2  18  197.28  80.102  -1
   2  -2 -17  36706. 1305.14   1
   2  -2 -17  33682. 1196.88   1
  -2  -2  17  35423. 1209.71   1
  -2  -2  17  34677. 1230.79   1
   2   2 -17  34913. 1203.04   1
   2   2 -17  36183. 1256.84   1
  -2   2  17  33656. 1229.22   1
  -2   2  17  36772. 1271.50   1
   2  -2 -16  20003. 770.519   1
   2  -2 -16  17306. 674.957   1
  -2  -2  16  17254. 667.102   1
  -2  -2  16  19178. 691.844   1
   2   2 -16  17816. 657.153   1
   2   2 -16  20003. 737.792   1
  -2   2  16  19675. 728.236  -1
  -2   2  16  17659. 714.622   1
   2  -2 -15  69760. 2326.22   1
   2  -2 -15  67548. 2268.62   1
  -2  -2  15  68098. 2228.04   1
  -2  -2  15  70232. 2331.45   1
   2   2 -15  69014. 2266.00   1
   2   2 -15  71933. 2369.42   1
  -2   2  15  70153. 2319.67   1
  -2   2  15  69747. 2360.25   1
   2  -2 -14  818.04 102.749   1
  -2  -2  14  645.24  84.095   1
   2   2 -14  729.15  82.197   1
   2   2 -14  555.31  73.347   1
  -2   2  14  545.88  95.039   1
  -2   2  14  739.49  87.695   1
   2  -2 -13 145045. 4683.85   1
  -2  -2  13 145700. 4681.24   1
  -2  -2  13 145569. 4657.67   1
   2   2 -13 142427. 4564.73   1
   2   2 -13 144129. 4609.24   1
  -2   2  13 139809. 4508.44   1
   2  -2 -12  809.66  95.798   1
   2  -2 -12  785.44  92.892   1
  -2  -2  12  824.32  71.947   1
  -2  -2  12  792.77  79.735   1
   2   2 -12  764.76  74.748   1
   2   2 -12  776.54  73.033   1
  -2   2  12  671.29  80.521   1
  -2   2  12  790.29 100.196   1
   2  -2 -11 4655.06 242.047   1
  -2  -2  11 4610.55 212.331   1
   2   2 -11 3569.84 171.357   1
  -2   2  11 3775.36 201.335   1
   2  -2 -10  89200. 2912.68   1
  -2  -2  10  88572. 2852.46   1
  -2  -2  10  90365. 2896.97  -1
   2   2 -10  93952. 3012.17   1
   2   2 -10  92237. 2961.12   1
  -2   2  10  85888. 2817.12   1
   2  -2  -9  10737. 431.208   1
   2  -2  -9  10906. 437.099  -1
  -2  -2   9  10168. 372.561   1
  -2  -2   9  11117. 397.172   1
   2   2  -9  10931. 391.805   1
   2   2  -9  11293. 405.288   1
  -2   2   9  10918. 430.161   1
  -2   2   9  10196. 419.164   1
   2  -2  -8  64995. 2139.02   1
   2  -2  -8  63843. 2101.06   1
   2   2  -8  65938. 2116.77   1
   2   2  -8  62744. 2015.97   1
  -2   2   8  62416. 2061.79   1
  -2   2   8  65152. 2139.02  -1
   2  -2  -7 437360.  13837.   1
   2  -2  -7 428852.  13575.   1
  -2  -2   7 476894.  15041.   1
  -2  -2   7 454771.  14347.   1
   2   2  -7 477418.  15054.   1
   2   2  -7 431077.  13588.   1
  -2   2   7 437491.  13837.   1
  -2   2   7 462887.  14648.   1
   2  -2  -6  42767. 1425.58   1
   2  -2  -6  44574. 1481.87   1
  -2  -2   6  46852. 1505.43   1
  -2  -2   6  45569. 1462.23   1
   2   2  -6  45294. 1453.07   1
   2   2  -6  44731. 1434.74   1
  -2   2   6  42885. 1433.43   1
  -2   2   6  43893. 1458.30   1
   2  -2  -5  53659. 1764.63   1
   2  -2  -5  50137. 1649.43   1
  -2  -2   5  50962. 1624.56   1
   2   2  -5  53135. 1692.63   1
  -2   2   5  50622. 1670.37   1
  -2   2   5  54235. 1782.95   1
   2  -2  -4 129598. 4144.52   1
  -2  -2   4 123812. 3912.81   1
  -2  -2   4 130514. 4131.43   1
   2   2  -4 142427. 4500.58   1
   2   2  -4 130344. 4123.57   1
  -2   2   4 130619. 4175.94   1
   2  -2  -3 1919.10 115.080   1
  -2  -2   3 1684.77  69.027   1
  -2  -2   3 1903.39  79.866   1
   2   2  -3 2239.82  88.768   1
  -2   2   3 2076.19 119.243   1
   2  -2  -2 163372. 5203.56   1
   2  -2  -2 150805. 4804.29   1
  -2  -2   2 154863. 4893.31   1
   2   2  -2 145700. 4607.93   1
   2   2  -2 157874. 4990.18   1
  -2   2   2 159183. 5064.79   1
  -2   2   2 151067. 4806.91   1
   2  -2  -1 266265. 8430.42  -1
  -2  -2   1 251734. 7946.06   1
   2   2  -1 259065. 8179.07   1
  -2   2   1 251472. 7963.08   1
   2  -2   0 743945.  23432.   1
  -2  -2   0 705458.  22215.   1
  -2  -2   0 685168.  21587.   1
   2   2   0 787930.  24807.   1
  -2   2   0 750752.  23655.   1
   2  -2   1 115434. 3687.65   1
   2  -2   1 122568. 3899.72   1
  -2  -2  -1 124061. 3948.16   1
  -2  -2  -1 116651. 3713.83   1
   2   2   1 107854. 3431.07   1
   2   2   1 120016. 3821.18   1
  -2   2  -1 116154. 3702.05   1
  -2   2  -1 118811. 3795.00   1
   2  -2   2  46642. 1523.76   1
  -2  -2  -2  48972. 1594.45   1
  -2  -2  -2  49116. 1600.99   1
   2   2   2  44796. 1464.85   1
   2   2   2  46485. 1509.36   1
  -2   2  -2  42532. 1387.61   1
   2   2   3 213902. 6778.37   1
  -2   2  -3 201990. 6402.66   1
   2  -2   4 9484.22 349.391   1
  -2  -2  -4 9190.98 356.067   1
  -2  -2  -4 8965.83 345.595   1
   2   2   4 9086.26 344.155   1
   2   2   4 9706.76 390.627   1
  -2   2  -4  10480. 385.783   1
  -2   2  -4 8969.75 334.075   1
   2  -2   5 166252. 5283.41   1
   2  -2   5 165467. 5265.08   1
  -2  -2  -5 160361. 5117.16   1
  -2  -2  -5 165467. 5288.65   1
   2   2   5 162194. 5170.83   1
  -2   2  -5 168477. 5358.03   1
  -2   2  -5 163241. 5191.77   1
   2  -2   6  17568. 613.169   1
   2  -2   6  19610. 683.989   1
  -2  -2  -6  20448. 743.683   1
  -2  -2  -6  18183. 652.441   1
   2   2   6  19728. 694.200   1
   2   2   6  19610. 725.094   1
  -2   2  -6  18052. 631.103   1
  -2   2  -6  20016. 690.011  -1
   2  -2   7 316010. 9997.37   1
   2  -2   7 308941. 9786.61   1
  -2  -2  -7 305144. 9706.76   1
  -2  -2  -7 301741. 9575.85   1
   2   2   7 300824. 9537.89   1
   2   2   7 317319.  10089.   1
  -2   2  -7 299777. 9494.69   1
   2  -2   8  697.08  71.423   1
   2  -2   8  841.99  78.780   1
   2   2   8  750.88  90.797   1
  -2   2  -8  816.07  73.452   1
  -2   2  -8  903.52  80.848   1
   2  -2   9  385.91  58.332   1
  -2  -2  -9  324.91  61.710   1
  -2  -2  -9  313.00  63.123   1
   2   2   9  270.98  54.628   1
   2   2   9  411.83  74.277   1
  -2   2  -9  333.16  52.965   1
   2  -2  10  43815. 1463.54   1
   2  -2  10  42113. 1412.49   1
  -2  -2 -10  41615. 1413.80   1
  -2  -2 -10  42807. 1462.23   1
   2   2  10  43644. 1471.40   1
   2   2  10  41694. 1442.60   1
  -2   2 -10  43487. 1453.07   1
  -2   2 -10  43409. 1447.83  -1
   2  -2  11 149103. 4788.58   1
   2  -2  11 145045. 4651.13   1
  -2  -2 -11 144129. 4641.96   1
   2   2  11 147925. 4750.62  -1
  -2   2 -11 143343. 4594.84   1
  -2   2 -11 150150. 4816.07   1
   2  -2  12  865.69  88.650   1
  -2  -2 -12 1009.56 102.212   1
  -2  -2 -12  780.47  97.945   1
   2   2  12 1148.71 128.734   1
   2   2  12  854.95  89.161   1
  -2   2 -12 1080.11 100.183   1
   2  -2  13 150936. 4848.80   1
  -2  -2 -13 160361. 5181.30   1
  -2  -2 -13 160754. 5181.30   1
   2   2  13 156958. 5094.90   1
   2   2  13 159707. 5131.56   1
  -2   2 -13 157350. 5055.63   1
  -2   2 -13 156565. 5025.52   1
   2  -2  14  163.24  63.555   1
   2  -2  14   78.68  41.131   1
  -2  -2 -14   45.39  44.770   1
   2   2  14   62.87  44.561   1
   2   2  14  288.00  78.963   1
  -2   2 -14   39.91  43.854   1
   2  -2  15  41995. 1455.69  -1
   2  -2  15  42872. 1458.30   1
  -2  -2 -15  43330. 1505.43  -1
   2   2  15  43867. 1546.01   1
   2  -2  16 5615.91 275.428   1
   2  -2  16 5207.48 280.665   1
  -2  -2 -16 5596.28 302.003  -1
  -2  -2 -16 5049.09 272.025  -1
   2   2  16 5748.13 282.236   1
   2   2  16 5051.70 300.432   1
  -2   2 -16 5107.99 269.407   1
  -2   2 -16 5543.91 277.392   1
   2  -2  17 2684.90 176.070  -1
   2  -2  17 2661.34 198.193   1
  -2  -2 -17 2340.62 176.725   1
   2   2  17 2661.34 174.106   1
  -2   2 -17 2606.36 177.903   1
  -2   2 -17 2603.74 183.532   1
   2  -2  18  532.53  86.412   1
   2  -2  18  264.04  81.293   1
  -2  -2 -18  303.44  78.112   1
  -2  -2 -18  354.89  81.673   1
   2   2  18  319.02  95.706   1
   2   2  18  519.05  84.147   1
  -2   2 -18  224.51  74.172   1
  -2   2 -18  474.01  85.142   1
   2  -2  19 1074.22 110.067  -1
  -2  -2 -19 1077.10 121.076   1
  -2  -2 -19 1010.47 126.417   1
   2   2  19 1098.83 113.012   1
   2   2  19 1000.78 142.034   1
  -2   2 -19 1052.36 122.005   1
   2  -2  20 5037.30 265.741  -1
   2  -2  20 5266.39 309.726   1
  -2  -2 -20 5267.70 298.075   1
  -2  -2 -20 5199.63 291.137   1
   2   2  20 5496.79 278.308   1
   2   2  20 4940.43 315.355   1
  -2   2 -20 5492.86 295.326   1
  -2   2 -20 5363.26 288.519   1
   2  -2  21  10636. 503.076   1
   2  -2  21  10928. 467.731   1
  -2  -2 -21  11151. 505.301   1
  -2  -2 -21  11189. 492.603   1
   2   2  21  11012. 464.458  -1
   2   2  21  10651. 522.188   1
  -2   2 -21  12085. 521.665   1
  -2   2 -21  10950. 480.429   1
   2  -2  22   -3.57  60.034   1
  -2  -2 -22  -15.97  56.329   1
   2   2  22    7.19  47.113   1
  -2   2 -22   16.28  51.826   1
   2  -2  23  54196. 1840.55   1
   2  -2  23  57455. 2010.73   1
  -2  -2 -23  59118. 2005.50   1
  -2  -2 -23  55871. 1924.33   1
   2   2  23  57403. 1930.88   1
   2   2  23  62325. 2195.31   1
  -2   2 -23  58764. 2005.50   1
  -2   2 -23  61958. 2107.60   1
   2  -2  24 7800.75 363.267   1
   2  -2  24 7688.17 420.997   1
  -2  -2 -24 7589.99 379.761   1
  -2  -2 -24 7554.65 374.001   1
   2   2  24 7994.49 362.482   1
  -2   2 -24 7786.35 389.972   1
  -2   2 -24 7943.44 386.830   1
   2  -2  25  26731. 975.912   1
  -2  -2 -25  28341. 1054.72   1
  -2  -2 -25  26928. 1002.09   1
   2   2  25  27765. 997.774   1
  -2   2 -25  28368. 1058.38   1
  -2   2 -25  25985. 974.734   1
  -2  -2 -26  352.01  95.353   1
  -2  -2 -26  288.65  83.191   1
   2   2  26  349.39  72.732   1
  -2   2 -26  310.51  81.136   1
  -2  -2 -27   97.47  63.320   1
  -2  -2 -27   25.68  66.239   1
   2   2  27   35.61  45.045   1
  -2   2 -27   -3.23  78.008   1
   2  -2  28  538.55  93.847   1
  -2  -2 -28  438.02  99.136   1
  -2  -2 -28  590.91 121.312   1
   2   2  28  601.65  91.504   1
  -2   2 -28  763.45 137.583   1
  -2   2 -28  660.82 110.184   1
   2  -2  29  13536. 574.813   1
  -2  -2 -29  14426. 615.656   1
   2   2  29  14086. 566.958   1
  -2   2 -29  14688. 622.987   1
  -2   2 -29  14858. 652.310   1
   2  -2  30 1263.65 143.081   1
  -2   2 -30 1079.20 173.714   1
   2  -3 -31   68.86  79.055   1
   2   3 -31   54.77 104.228   1
   2   3 -31  262.99  90.051   1
  -2   3  31  186.28  66.278   1
   2  -3 -30  20840. 818.300   1
  -2  -3  30  20749. 812.540   1
   2   3 -30  19400. 788.191   1
   2   3 -30  21364. 890.299   1
  -2   3  30  19911. 750.490   1
   2   3 -29 4517.60 285.377   1
   2   3 -29 4539.86 309.202   1
   2  -3 -28  329.36  90.431   1
   2  -3 -28  467.34 101.872   1
  -2  -3  28  349.26 117.672   1
  -2  -3  28  411.96  90.496   1
   2   3 -28  291.53  85.469   1
   2   3 -28  409.48 112.907   1
  -2   3  28  348.08  78.858   1
   2  -3 -27  774.45 119.361   1
   2  -3 -27  879.70 128.747   1
  -2  -3  27  980.62 122.765   1
  -2  -3  27  783.48 144.783   1
   2   3 -27  842.65 132.871  -1
  -2   3  27  727.97  96.871  -1
   2  -3 -26 9532.65 456.080   1
  -2  -3  26 9189.68 482.262   1
   2   3 -26 9641.30 450.189   1
   2   3 -26 9986.90 469.171   1
   2  -3 -25  725.23 121.704   1
   2  -3 -25  774.58 115.159   1
  -2  -3  25  819.09 104.582   1
  -2  -3  25  698.78 130.069   1
   2   3 -25  772.88 111.559   1
   2   3 -25  822.88 128.315   1
  -2   3  25  908.36 104.097   1
  -2   3  25 1054.06 161.539   1
   2  -3 -24  45713. 1595.76   1
   2  -3 -24  45660. 1607.54   1
  -2  -3  24  46747. 1672.99   1
  -2  -3  24  44103. 1522.45   1
   2   3 -24  48265. 1674.30  -1
   2   3 -24  47454. 1652.05   1
  -2   3  24  46878. 1600.99  -1
  -2   3  24  47480. 1718.81   1
   2  -3 -23   99.96  62.652   1
   2  -3 -23   11.97  56.892   1
  -2  -3  23   54.30  45.058   1
   2   3 -23   13.82  49.470   1
   2   3 -23  -32.75  63.202   1
  -2   3  23   -9.10  44.377   1
  -2   3  23   -4.35  58.817   1
   2  -3 -22  12004. 537.766   1
  -2  -3  22  12502. 511.978   1
  -2  -3  22  11622. 535.933   1
   2   3 -22  12088. 516.036   1
   2   3 -22  12708. 537.504   1
  -2   3  22  12477. 584.238   1
   2  -3 -21  178.82  68.608   1
   2  -3 -21  207.75  81.542   1
  -2  -3  21  272.16  88.637   1
   2   3 -21  197.93  70.585   1
   2   3 -21  272.02  74.630   1
  -2   3  21  229.35  64.053  -1
  -2   3  21  198.85  87.904   1
   2  -3 -20 6601.64 347.166   1
   2  -3 -20 6568.92 341.144   1
  -2  -3  20 7066.36 363.660   1
  -2  -3  20 6727.31 314.046   1
   2   3 -20 7214.29 340.358   1
   2   3 -20 6706.37 327.006   1
  -2   3  20 6991.75 330.409   1
  -2   3  20 6863.46 383.427  -1
   2  -3 -19  16874. 687.786   1
   2  -3 -19  16939. 676.397   1
  -2  -3  19  16573. 666.841   1
  -2  -3  19  17123. 646.419   1
   2   3 -19  16534. 641.052   1
   2   3 -19  17751. 676.004   1
  -2   3  19  16900. 718.287   1
  -2   3  19  18065. 688.702   1
   2  -3 -18 6938.07 350.438   1
   2  -3 -18 7693.41 382.641   1
  -2  -3  18 7218.22 321.246   1
  -2  -3  18 7011.38 348.082   1
   2   3 -18 6634.37 308.548   1
   2   3 -18 7778.50 352.271   1
  -2   3  18 6970.80 378.190   1
  -2   3  18 7315.09 342.715   1
   2  -3 -17  119.24  58.712   1
   2  -3 -17   29.98  58.358   1
  -2  -3  17   75.19  60.767   1
  -2  -3  17  225.42  54.549   1
   2   3 -17  113.31  55.897   1
   2   3 -17  143.21  51.800   1
  -2   3  17   54.33  46.721   1
  -2   3  17  109.20  66.331   1
   2  -3 -16 5848.93 312.737   1
   2  -3 -16 6376.48 328.446   1
  -2  -3  16 6532.26 312.606   1
  -2  -3  16 6360.77 284.854   1
   2   3 -16 5969.36 278.308   1
   2   3 -16 6152.63 282.890   1
  -2   3  16 6753.50 360.649   1
  -2   3  16 6352.92 309.333   1
   2  -3 -15 5652.57 297.552   1
   2  -3 -15 5956.27 310.250   1
  -2  -3  15 5462.75 252.520   1
  -2  -3  15 5416.93 268.490   1
   2   3 -15 5344.94 250.425   1
   2   3 -15 5342.32 252.520   1
  -2   3  15 5657.80 318.366   1
  -2   3  15 5241.52 271.239   1
   2  -3 -14  72104. 2411.31  -1
   2  -3 -14  66226. 2225.42   1
  -2  -3  14  70690. 2327.53   1
   2   3 -14  67888. 2225.42   1
  -2   3  14  72784. 2415.24   1
  -2   3  14  68491. 2323.60   1
   2  -3 -13 1690.01 143.998   1
   2  -3 -13 2084.04 162.063   1
  -2  -3  13 1603.61 117.829   1
  -2  -3  13 1830.08 117.699   1
   2   3 -13 2052.62 124.283   1
   2   3 -13 1675.61 115.578   1
  -2   3  13 1824.84 164.027  -1
  -2   3  13 2280.40 159.707   1
   2  -3 -12 305144. 9727.70   1
  -2  -3  12 289959. 9192.29   1
  -2  -3  12 302657. 9594.18   1
   2   3 -12 306846. 9723.78   1
   2   3 -12 306453. 9706.76  -1
  -2   3  12 298337. 9497.31   1
   2  -3 -11  35437. 1241.78   1
   2  -3 -11  39678. 1375.83   1
  -2  -3  11  37623. 1250.95   1
  -2  -3  11  35855. 1196.88  -1
   2   3 -11  35162. 1172.53   1
   2   3 -11  39953. 1320.85   1
  -2   3  11  35646. 1259.98   1
  -2   3  11  37741. 1302.39   1
   2  -3 -10 112934. 3675.87   1
   2  -3 -10 112868. 3674.56   1
  -2  -3  10 110368. 3531.87   1
  -2  -3  10 109543. 3504.38   1
   2   3 -10 111624. 3571.14   1
   2   3 -10 112515. 3596.02   1
  -2   3  10 104254. 3393.11  -1
  -2   3  10 114740. 3745.25   1
   2  -3  -9  23275. 846.707   1
   2  -3  -9  25710. 924.073   1
  -2  -3   9  25226. 843.303   1
  -2  -3   9  25488. 855.478   1
  -2   3   9  24676. 881.266   1
  -2   3   9  25645. 929.047   1
   2  -3  -8  76214. 2504.25  -1
   2  -3  -8  75520. 2488.54   1
  -2  -3   8  75756. 2436.18   1
   2   3  -8  77667. 2492.47   1
  -2   3   8  71305. 2345.85   1
   2  -3  -7 160885. 5166.90   1
   2  -3  -7 159052. 5102.76   1
  -2  -3   7 164419. 5219.26   1
  -2  -3   7 154339. 4893.31   1
   2   3  -7 167037. 5289.95   1
   2   3  -7 158267. 5021.59   1
  -2   3   7 159183. 5114.54   1
  -2   3   7 161670. 5186.54   1
   2  -3  -6 375049.  11893.   1
   2  -3  -6 370336.  11742.   1
  -2  -3   6 377536.  11920.   1
  -2  -3   6 401230.  12657.   1
   2   3  -6 392590.  12390.   1
   2   3  -6 379892.  11983.   1
  -2   3   6 368896.  11698.   1
  -2   3   6 380154.  12058.   1
   2  -3  -5  34389. 1177.25   1
   2  -3  -5  36445. 1242.70   1
  -2  -3   5  35214. 1139.81   1
  -2  -3   5  34861. 1139.42  -1
   2   3  -5  34363. 1119.12   1
   2   3  -5  34415. 1117.03   1
  -2   3   5  32871. 1126.59   1
  -2   3   5  35214. 1202.25   1
   2  -3  -4 459484.  14544.   1
   2  -3  -4 414583.  13130.   1
  -2  -3   4 452284.  14269.   1
  -2  -3   4 444953.  14033.   1
   2   3  -4 423877.  13379.   1
   2   3  -4 413274.  13037.   1
  -2   3   4 453200.  14334.   1
   2  -3  -3 1109.57  99.751   1
   2  -3  -3 1068.59  92.447   1
  -2  -3   3 1013.61  65.833   1
  -2  -3   3 1009.95  63.163   1
   2   3  -3 1144.65  70.205   1
  -2   3   3 1004.97  88.519   1
  -2   3   3 1189.68  99.529   1
   2  -3  -2 117345. 3784.52   1
   2  -3  -2 126325. 4051.57   1
  -2  -3   2 127176. 4045.03   1
  -2  -3   2 123079. 3914.12   1
   2   3  -2 110944. 3534.49   1
   2   3  -2 121717. 3870.92  -1
  -2   3   2 118733. 3813.32   1
  -2   3   2 124270. 4004.45   1
   2  -3  -1 309857. 9820.65   1
   2  -3  -1 296897. 9409.60   1
  -2  -3   1 294934. 9327.13   1
  -2  -3   1 308941. 9765.67  -1
   2   3  -1 283152. 8951.42  -1
   2   3  -1 296374. 9369.02   1
  -2   3   1 309464. 9803.63   1
   2  -3   0 215211. 6832.04   1
   2  -3   0 206964. 6580.70   1
  -2  -3   0 201204. 6385.65   1
  -2  -3   0 215473. 6832.04   1
   2   3   0 217829. 6907.97   1
   2   3   0 215997. 6850.37   1
  -2   3   0 221233. 7025.78   1
  -2   3   0 198455. 6330.67   1
   2  -3   1 156958. 5011.12  -1
   2  -3   1 159838. 5089.67   1
  -2  -3  -1 157219. 5008.50   1
   2   3   1 151198. 4816.07   1
  -2   3  -1 163765. 5217.96   1
   2  -3   2  60990. 1979.31   1
   2  -3   2  60754. 1985.86   1
  -2  -3  -2  61382. 2004.19   1
  -2  -3  -2  58293. 1900.77   1
   2   3   2  55845. 1828.77   1
   2   3   2  58843. 1915.17   1
  -2   3  -2  62102. 2017.28   1
  -2   3  -2  63451. 2064.40   1
   2  -3   3  68504. 2228.04   1
   2  -3   3  62377. 2023.82   1
  -2  -3  -3  68203. 2228.04   1
  -2  -3  -3  63019. 2060.48   1
   2   3   3  61566. 2018.59   1
   2   3   3  67613. 2196.62   1
  -2   3  -3  62678. 2036.91   1
   2  -3   4 386045.  12211.   1
   2  -3   4 398219.  12580.   1
  -2  -3  -4 378583.  11987.   1
  -2  -3  -4 404372.  12797.   1
   2   3   4 387354.  12275.   1
   2   3   4 374656.  11859.  -1
  -2   3  -4 381856.  12074.  -1
  -2   3  -4 391019.  12360.   1
   2  -3   5  23354. 799.449  -1
   2  -3   5  23419. 812.671   1
  -2  -3  -5  22307. 793.428   1
  -2  -3  -5  24859. 872.627   1
   2   3   5  23341. 818.300   1
   2   3   5  23864. 850.110   1
  -2   3  -5  23210. 799.057   1
  -2   3  -5  22215. 770.781  -1
   2  -3   6 166514. 5317.44   1
   2  -3   6 168477. 5364.57   1
  -2  -3  -6 177379. 5676.13   1
  -2  -3  -6 175546. 5621.15   1
   2   3   6 173321. 5577.95   1
   2   3   6 171226. 5474.53   1
  -2   3  -6 172536. 5494.17   1
  -2   3  -6 172797. 5509.88   1
   2  -3   7  65807. 2153.42   1
   2  -3   7  64878. 2111.53   1
  -2  -3  -7  62809. 2104.99   1
  -2   3  -7  64302. 2101.06   1
  -2   3  -7  65545. 2133.79   1
   2  -3   8 211415. 6723.39   1
   2  -3   8 208797. 6654.01   1
  -2  -3  -8 209582. 6699.82   1
   2   3   8 212724. 6792.77   1
   2   3   8 216389. 6949.86   1
  -2   3  -8 203822. 6481.21   1
  -2   3  -8 212200. 6754.80  -1
   2  -3   9  55086. 1815.68   1
  -2  -3  -9  58856. 1989.79   1
  -2  -3  -9  55923. 1871.97   1
   2   3   9  59811. 1983.24   1
   2   3   9  58659. 1980.62   1
  -2   3  -9  60689. 1989.79   1
   2  -3  10 127071. 4086.92   1
   2  -3  10 122306. 3940.30   1
  -2  -3 -10 130606. 4225.68   1
   2   3  10 122634. 3963.87   1
  -2   3 -10 128734. 4134.04   1
  -2   3 -10 133002. 4278.04   1
   2  -3  11  255.40  53.986   1
   2  -3  11  237.33  55.976   1
  -2  -3 -11  328.71  69.512   1
  -2  -3 -11  301.22  68.098   1
   2   3  11  396.65  65.755  -1
   2   3  11  259.59  73.282   1
  -2   3 -11  284.98  61.526   1
  -2   3 -11  388.53  60.702   1
   2  -3  12 145569. 4682.55   1
  -2  -3 -12 143867. 4656.36   1
  -2  -3 -12 140463. 4556.88   1
   2   3  12 146485. 4767.64   1
   2   3  12 147663. 4759.78   1
  -2   3 -12 146485. 4712.65   1
   2  -3  13 3431.07 195.706   1
   2  -3  13 3081.55 187.328   1
  -2  -3 -13 3292.31 205.131   1
   2   3  13 3344.68 226.600   1
   2   3  13 3938.99 218.484   1
  -2   3 -13 4081.68 211.939   1
   2  -3  14  62181. 2067.02   1
   2  -3  14  60309. 2018.59   1
  -2  -3 -14  61029. 2069.64  -1
   2   3  14  60257. 2068.33   1
  -2   3 -14  62246. 2068.33   1
  -2   3 -14  58057. 1943.97   1
   2  -3  15  21246. 794.344   1
   2  -3  15  21547. 791.726   1
  -2  -3 -15  21560. 825.238   1
  -2  -3 -15  21272. 807.827   1
   2   3  15  20605. 823.798   1
   2   3  15  21796. 801.806   1
  -2   3 -15  20120. 754.679   1
  -2   3 -15  21796. 793.428   1
   2  -3  16   22.40  48.292   1
   2  -3  16   38.46  61.775   1
  -2  -3 -16   57.44  55.295  -1
  -2  -3 -16   25.13  54.418   1
   2   3  16   32.24  43.068   1
   2   3  16   16.74  59.353   1
  -2   3 -16   71.85  55.295   1
  -2   3 -16   -6.94  40.620   1
   2  -3  17 1417.72 140.071   1
   2  -3  17 1635.03 135.882   1
  -2  -3 -17 1580.05 154.078   1
  -2  -3 -17 1388.92 139.547   1
   2   3  17 1140.85 144.521   1
  -2   3 -17 1298.07 129.598   1
  -2   3 -17 1619.32 134.834   1
   2  -3  18 1674.30 141.772   1
   2  -3  18 1628.48 154.601   1
  -2  -3 -18 1551.25 151.329   1
  -2  -3 -18 1555.18 147.794   1
   2   3  18 1913.86 148.056   1
   2   3  18 1720.12 178.295   1
  -2   3 -18 1655.97 140.725   1
  -2   3 -18 1705.72 146.354   1
   2  -3  19  14256. 571.933   1
  -2  -3 -19  13771. 574.551   1
  -2  -3 -19  14452. 603.612   1
  -2   3 -19  13902. 571.540   1
   2  -3  20 2306.58 170.834   1
   2  -3  20 2136.40 189.292   1
  -2  -3 -20 1932.19 170.179   1
  -2  -3 -20 2283.02 187.983   1
   2   3  20 2514.72 176.986   1
   2   3  20 2305.27 208.797   1
  -2   3 -20 2483.31 185.757   1
  -2   3 -20 2646.94 183.401   1
   2  -3  21  218.09  87.040   1
   2  -3  21  330.02  76.018   1
  -2  -3 -21  330.28  85.823  -1
  -2  -3 -21  238.25  80.089   1
   2   3  21  373.74  73.007   1
   2   3  21  232.62  88.074   1
  -2   3 -21  218.22  71.253   1
  -2   3 -21  170.31  79.290   1
  -2  -3 -22 1033.51 128.865   1
  -2  -3 -22  765.02 113.876   1
   2   3  22 1457.00 176.463   1
   2   3  22  869.62 103.534   1
  -2   3 -22  927.21 116.612   1
   2  -3  23   10.49  72.549   1
   2  -3  23   12.32  48.933   1
  -2  -3 -23   66.87  60.531   1
  -2  -3 -23   66.66  57.115   1
   2   3  23    6.51  45.359   1
   2   3  23   34.26  87.145   1
  -2   3 -23   70.56  66.998   1
  -2   3 -23   30.82  49.038   1
   2  -3  24  25566. 945.804   1
   2  -3  24  27530. 1074.09   1
  -2  -3 -24  27831. 1039.01   1
  -2   3 -24  27936. 1031.29   1
  -2   3 -24  28420. 1054.19  -1
   2  -3  25 4518.91 331.849   1
   2  -3  25 3849.98 237.465   1
  -2  -3 -25 3652.31 237.596   1
   2   3  25 4084.30 231.444   1
  -2   3 -25 3878.78 259.589   1
  -2   3 -25 3552.82 231.444   1
   2   3  26 7328.18 342.715   1
  -2   3 -26 7193.34 363.398   1
   2  -3  27 1054.46 125.317   1
  -2  -3 -27 1146.22 136.536   1
   2  -3  28 1196.62 135.096  -1
  -2  -3 -28 1166.64 138.369   1
   2   3  28 1229.09 121.285   1
  -2   3 -28 1538.16 155.256   1
  -2  -3 -29 4406.33 278.047   1
   2   3  29 4693.02 255.138   1
  -2   3 -29 4450.84 320.068   1
  -2   3 -29 4634.11 283.283  -1
   2  -3  30 4647.20 278.701   1
  -2   3 -30 4738.84 333.420   1
   2  -4 -30 8065.18 411.572   1
   2   4 -30 7980.09 420.473   1
   2   4 -30 8419.94 468.909   1
  -2   4  30 8336.16 378.060   1
   2  -4 -29 4215.21 261.814  -1
  -2  -4  29 4293.75 275.036   1
   2   4 -29 4076.45 300.170   1
   2   4 -29 4381.46 275.821   1
  -2   4  29 4384.08 242.571   1
   2  -4 -28  12778. 561.068   1
   2  -4 -28  14151. 609.241   1
  -2  -4  28  13053. 631.888   1
  -2  -4  28  14478. 607.147   1
   2   4 -28  13379. 615.001   1
   2   4 -28  14596. 625.474  -1
  -2   4  28  14976. 596.020   1
   2  -4 -27 1107.87 141.380   1
   2  -4 -27  905.09 128.184   1
  -2  -4  27  872.23 118.615   1
  -2  -4  27  928.65 148.580   1
   2   4 -27 1302.39 142.427   1
   2   4 -27  882.18 146.354   1
  -2   4  27 1125.67 116.219   1
   2  -4 -26  15290. 635.161   1
   2  -4 -26  14688. 625.081   1
  -2  -4  26  15526. 696.426   1
   2   4 -26  13313. 572.980   1
  -2   4  26  14125. 563.424   1
   2  -4 -25 8404.23 411.048   1
  -2  -4  25 8997.24 465.375   1
  -2  -4  25 8452.67 399.397   1
   2   4 -25 8287.73 399.659   1
   2   4 -25 9539.20 457.127   1
  -2   4  25 8406.85 387.485   1
   2  -4 -24 2677.05 204.215   1
   2  -4 -24 2697.99 208.273   1
  -2  -4  24 3094.64 242.833   1
  -2  -4  24 2496.40 178.426   1
   2   4 -24 2910.06 203.560   1
   2   4 -24 3281.84 229.218   1
  -2   4  24 3060.61 265.480   1
  -2   4  24 2859.01 186.673  -1
   2  -4 -23  29166. 1084.04   1
   2  -4 -23  28603. 1058.38   1
  -2  -4  23  27870. 1007.07   1
   2   4 -23  28891. 1063.75   1
  -2   4  23  29742. 1065.45   1
  -2   4  23  29114. 1140.20  -1
   2  -4 -22  10021. 469.302   1
   2  -4 -22 9045.68 428.982   1
  -2  -4  22 9266.91 411.310   1
  -2  -4  22 9132.08 447.571   1
   2   4 -22 9804.94 437.753   1
   2   4 -22 8330.93 399.005   1
  -2   4  22 9078.40 469.302   1
  -2   4  22 9228.95 409.085   1
   2  -4 -21  21691. 853.776   1
  -2  -4  21  20173. 803.246   1
   2   4 -21  20513. 777.850   1
  -2   4  21  19924. 830.344   1
   2  -4 -20  32059. 1176.99   1
   2  -4 -20  32530. 1188.24   1
  -2  -4  20  32674. 1186.54  -1
  -2  -4  20  31627. 1117.82   1
   2   4 -20  31784. 1126.72   1
   2   4 -20  35633. 1257.23   1
  -2   4  20  32216. 1147.53   1
  -2   4  20  33604. 1259.06   1
   2  -4 -19  805.86 123.563   1
   2  -4 -19  530.83  95.903  -1
  -2  -4  19  809.66 115.093   1
  -2  -4  19  488.81  78.256   1
   2   4 -19  497.71  81.607   1
  -2   4  19  558.45  86.608   1
  -2   4  19  875.38 133.918   1
   2  -4 -18  82681. 2771.30   1
   2  -4 -18  79552. 2669.19   1
  -2  -4  18  79251. 2605.05   1
  -2  -4  18  81031. 2691.45   1
   2   4 -18  80914. 2661.34   1
   2   4 -18  81267. 2678.36   1
  -2   4  18  79264. 2695.38   1
  -2   4  18  79225. 2626.00   1
   2  -4 -17   16.49  57.324   1
   2  -4 -17   57.53  59.523   1
  -2  -4  17   32.96  42.322   1
   2   4 -17   73.24  52.036   1
   2   4 -17   29.26  37.400  -1
  -2   4  17   58.42  47.153   1
  -2   4  17   -4.40  50.766   1
   2  -4 -16 7428.98 371.122   1
   2  -4 -16 7927.73 390.234   1
  -2  -4  16 7999.73 357.114   1
  -2  -4  16 7765.41 336.038  -1
   2   4 -16 7019.24 306.715   1
   2   4 -16 8290.34 357.507   1
  -2   4  16 7113.49 343.369   1
  -2   4  16 7860.97 407.906  -1
   2  -4 -15  24637. 923.811   1
  -2  -4  15  25160. 895.142   1
  -2  -4  15  25684. 903.128   1
   2   4 -15  25357. 887.026   1
   2   4 -15  25985. 918.182   1
  -2   4  15  26404. 1006.68   1
   2  -4 -14 2258.15 179.081   1
   2  -4 -14 2216.26 170.965   1
  -2  -4  14 2341.93 148.580   1
   2   4 -14 2358.95 139.678   1
  -2   4  14 2317.05 189.423   1
  -2   4  14 2290.87 168.608   1
   2  -4 -13  63163. 2141.64   1
   2  -4 -13  61395. 2080.11   1
  -2  -4  13  67286. 2207.09   1
  -2  -4  13  64655. 2120.69   1
   2   4 -13  64014. 2101.06   1
   2   4 -13  63385. 2068.33   1
  -2   4  13  64197. 2153.42   1
  -2   4  13  62312. 2131.17   1
   2  -4 -12  62338. 2104.99   1
   2  -4 -12  64144. 2162.58   1
  -2  -4  12  66239. 2167.82   1
  -2  -4  12  65859. 2148.18   1
   2   4 -12  64367. 2091.89   1
   2   4 -12  63333. 2073.57   1
  -2   4  12  63294. 2153.42   1
  -2   4  12  64432. 2157.35   1
   2  -4 -11  16023. 636.994   1
   2  -4 -11  15499. 619.321   1
  -2  -4  11  16272. 587.642   1
  -2  -4  11  16075. 573.504   1
   2   4 -11  16363. 590.260   1
   2   4 -11  15447. 547.977   1
  -2   4  11  15787. 644.194   1
  -2   4  11  16128. 629.663   1
   2  -4 -10  74394. 2482.00   1
  -2  -4  10  73517. 2373.34   1
  -2  -4  10  74290. 2410.00   1
   2   4 -10  75049. 2432.25   1
   2   4 -10  78361. 2522.58   1
  -2   4  10  77078. 2551.38   1
   2  -4  -9 6169.65 308.024   1
   2  -4  -9 6889.64 327.399   1
  -2  -4   9 6714.22 262.338   1
  -2  -4   9 7038.87 283.414   1
   2   4  -9 6547.97 269.276   1
   2   4  -9 6729.93 261.945   1
  -2   4   9 6410.52 320.722   1
  -2   4   9 6826.80 320.330   1
   2  -4  -8  38840. 1350.96   1
   2  -4  -8  37832. 1316.93   1
   2   4  -8  37898. 1243.22   1
  -2   4   8  38186. 1332.63   1
  -2   4   8  36929. 1278.57   1
   2  -4  -7  95274. 3122.13   1
   2  -4  -7  94908. 3107.73   1
  -2  -4   7  96740. 3106.42   1
   2   4  -7  89593. 2879.96   1
  -2   4   7  96688. 3167.95   1
  -2   4   7  92329. 3020.03   1
   2  -4  -6  30423. 1070.03   1
  -2  -4   6  31405. 1048.83   1
   2   4  -6  31431. 1049.09   1
  -2   4   6  31588. 1110.35   1
   2   4  -5 119845. 3821.18   1
   2   4  -5 122594. 3916.74   1
  -2   4   5 120133. 3890.56   1
  -2   4   5 116376. 3771.43   1
   2  -4  -4  60977. 2029.06   1
  -2  -4   4  59615. 1937.42   1
  -2  -4   4  61186. 1976.70   1
   2   4  -4  58961. 1916.48   1
   2   4  -4  60335. 1951.82   1
  -2   4   4  62469. 2094.51   1
  -2   4   4  60086. 1998.95   1
   2  -4  -3 7986.64 348.213   1
   2  -4  -3 8654.27 384.212   1
  -2  -4   3 8501.10 322.555   1
  -2  -4   3 8535.14 328.446   1
   2   4  -3 7528.46 291.661   1
  -2   4   3 6957.71 309.464   1
   2  -4  -2 165990. 5321.37   1
   2  -4  -2 160361. 5140.72   1
  -2  -4   2 178557. 5682.68   1
   2   4  -2 172666. 5496.79   1
  -2   4   2 174237. 5596.28   1
   2  -4  -1  58371. 1928.26   1
   2  -4  -1  58542. 1940.04   1
  -2  -4   1  53894. 1764.63   1
   2   4  -1  58947. 1920.41   1
  -2   4   1  56316. 1870.66   1
  -2   4   1  58646. 1946.59   1
   2  -4   0  15892. 584.500   1
   2  -4   0  15159. 568.660   1
  -2  -4   0  15172. 549.155   1
   2   4   0  14845. 541.955   1
  -2   4   0  16769. 622.070   1
  -2   4   0  14701. 552.820   1
   2  -4   1 1008.25  91.478   1
   2  -4   1 1063.62  94.881   1
  -2  -4  -1  951.69  87.983   1
  -2  -4  -1 1063.10  90.287   1
   2   4   1  929.83  81.895   1
   2   4   1  957.19  85.639   1
  -2   4  -1 1106.16 100.249   1
  -2   4  -1 1082.08  93.441   1
   2  -4   2  29637. 1021.34   1
   2  -4   2  30096. 1024.35   1
  -2  -4  -2  31117. 1064.14   1
  -2  -4  -2  31653. 1083.52   1
   2   4   2  32399. 1104.07  -1
   2   4   2  32845. 1126.32   1
  -2   4  -2  30318. 1041.76   1
  -2   4  -2  31653. 1079.07   1
   2  -4   3  14714. 549.286   1
   2  -4   3  14243. 523.236   1
  -2  -4  -3  14007. 531.614   1
  -2  -4  -3  14046. 532.006   1
   2   4   3  13248. 502.814   1
   2   4   3  14243. 542.479   1
  -2   4  -3  13588. 506.479   1
  -2   4  -3  13575. 510.145   1
   2  -4   4  482.13  65.192   1
   2  -4   4  367.46  57.141   1
  -2  -4  -4  349.00  64.668   1
  -2  -4  -4  432.39  68.163  -1
   2   4   4  447.96  65.689   1
   2   4   4  308.55  61.880   1
  -2   4  -4  323.21  61.605   1
  -2   4  -4  485.14  63.503   1
   2  -4   5  41628. 1385.00   1
   2  -4   5  39639. 1339.18   1
  -2  -4  -5  41210. 1403.32   1
  -2  -4  -5  42440. 1446.52   1
   2   4   5  41707. 1425.58   1
   2   4   5  40882. 1385.00   1
  -2   4  -5  42938. 1430.81   1
  -2   4  -5  43684. 1460.92  -1
   2  -4   6 1620.63 118.523   1
   2  -4   6 1638.96 110.852   1
  -2  -4  -6 1695.25 133.525   1
  -2  -4  -6 1411.18 120.199   1
   2   4   6 1428.20 127.045   1
   2   4   6 1570.88 122.359   1
  -2   4  -6 1590.52 110.289  -1
  -2   4  -6 1580.05 115.931   1
   2  -4   7 182092. 5820.13   1
   2  -4   7 163896. 5231.05   1
  -2  -4  -7 169917. 5464.06   1
  -2  -4  -7 167168. 5378.97   1
   2   4   7 162717. 5223.19   1
   2   4   7 170310. 5500.71   1
  -2   4  -7 158398. 5077.88   1
  -2   4  -7 163503. 5220.57   1
   2  -4   8  35201. 1191.65   1
  -2  -4  -8  36575. 1287.73   1
  -2  -4  -8  34965. 1223.46   1
   2   4   8  35044. 1257.49   1
   2   4   8  36091. 1244.53   1
  -2   4  -8  36078. 1218.88   1
   2  -4   9  27569. 956.538  -1
   2  -4   9  26378. 929.571   1
  -2  -4  -9  26378. 955.491   1
   2   4   9  28328. 1003.53  -1
  -2   4  -9  26365. 914.779   1
  -2  -4 -10 159052. 5132.87   1
   2   4  10 156696. 5043.85   1
  -2   4 -10 150150. 4812.14   1
  -2   4 -10 152507. 4899.85   1
   2  -4  11  15080. 580.180   1
  -2  -4 -11  15526. 630.187   1
  -2  -4 -11  15264. 608.980   1
   2   4  11  14321. 564.733   1
  -2   4 -11  15840. 602.434   1
   2  -4  12 108954. 3527.95   1
   2  -4  12 116285. 3770.12   1
  -2  -4 -12 120317. 3927.21   1
  -2  -4 -12 120212. 3940.30   1
   2   4  12 116926. 3860.45   1
   2   4  12 114570. 3725.61   1
  -2   4 -12 112659. 3656.23   1
  -2   4 -12 113536. 3662.78  -1
   2  -4  13 8677.83 376.881   1
   2  -4  13 8108.38 357.114   1
  -2  -4 -13 8342.71 397.696   1
   2   4  13 7949.99 400.837   1
  -2   4 -13 8137.18 349.260   1
  -2   4 -13 8685.68 378.845   1
   2  -4  14  220.19  64.629   1
   2  -4  14  386.83  70.716   1
  -2  -4 -14  506.87  90.077   1
  -2  -4 -14  203.95  71.240   1
   2   4  14  494.57  81.529   1
  -2   4 -14  562.77  77.288   1
   2  -4  15  44299. 1518.52   1
   2  -4  15  44770. 1534.23   1
  -2  -4 -15  45202. 1572.19   1
  -2  -4 -15  44561. 1563.03   1
   2   4  15  41458. 1430.81   1
   2   4  15  44927. 1602.30   1
  -2   4 -15  46263. 1585.28   1
  -2   4 -15  45425. 1535.54   1
   2  -4  16  23000. 852.467  -1
   2  -4  16  21037. 798.009   1
  -2  -4 -16  22555. 853.776   1
  -2  -4 -16  21259. 827.333   1
   2   4  16  21992. 816.991   1
   2   4  16  22293. 888.597   1
  -2   4 -16  21573. 786.621   1
   2  -4  17   88.31  53.934   1
   2  -4  17   65.09  59.052   1
  -2  -4 -17  119.35  67.797   1
  -2  -4 -17  232.75  78.872   1
   2   4  17  258.28  64.210   1
   2   4  17  185.36  81.005   1
  -2   4 -17  239.17  60.335   1
  -2   4 -17  109.86  66.095   1
   2  -4  18  80508. 2686.21   1
   2  -4  18  84422. 2792.25   1
  -2  -4 -18  86045. 2866.86   1
  -2  -4 -18  85927. 2878.65   1
   2   4  18  87380. 2877.34   1
   2   4  18  81738. 2779.16   1
  -2   4 -18  86058. 2832.83   1
  -2   4 -18  82629. 2749.05   1
   2  -4  19 4936.51 290.483   1
   2  -4  19 4988.87 269.669   1
  -2  -4 -19 5791.33 322.162   1
   2   4  19 4991.49 317.319   1
  -2   4 -19 5220.57 290.875   1
  -2   4 -19 6026.96 302.657   1
   2  -4  20  36654. 1292.18   1
   2  -4  20  36183. 1308.94   1
  -2  -4 -20  36746. 1327.40   1
  -2  -4 -20  35096. 1260.64   1
  -2   4 -20  36104. 1271.11   1
  -2   4 -20  36261. 1297.16   1
   2  -4  21 1768.55 153.292   1
   2  -4  21 1654.67 170.834   1
  -2  -4 -21 1744.99 161.277   1
  -2  -4 -21 1532.92 154.732   1
   2   4  21 2131.17 212.986   1
   2   4  21 1828.77 143.867   1
  -2   4 -21 1624.56 142.296   1
  -2   4 -21 1826.15 177.510   1
   2  -4  22  136.93  75.402   1
  -2  -4 -22   57.17  62.456   1
  -2  -4 -22    4.02  68.242   1
   2   4  22   70.23  51.185   1
   2   4  22  112.87  94.423   1
  -2   4 -22  120.34  59.170   1
   2  -4  23 6521.79 328.708   1
   2  -4  23 6993.06 381.332   1
  -2  -4 -23 6983.89 359.471   1
  -2   4 -23 6571.53 334.075   1
  -2   4 -23 7036.25 366.016   1
   2  -4  24  12273. 578.871   1
   2  -4  24  11919. 517.345   1
  -2  -4 -24  12095. 533.184   1
  -2  -4 -24  12092. 521.403   1
   2   4  24  11769. 487.760   1
  -2   4 -24  11898. 513.287   1
  -2   4 -24  11746. 539.206   1
   2  -4  25 8491.94 406.466   1
  -2  -4 -25 9980.35 458.437  -1
  -2  -4 -25 9454.11 449.535   1
   2   4  25 9117.68 400.576  -1
  -2   4 -25 8980.22 420.735   1
  -2   4 -25 9018.19 455.818   1
  -2  -4 -26  22176. 851.943   1
  -2  -4 -26  22176. 859.667   1
   2   4  26  21338. 792.250   1
  -2   4 -26  21639. 833.878   1
   2  -4  27  107.54  65.859   1
  -2  -4 -27  146.88  80.822   1
  -2  -4 -27   92.58  69.931   1
   2   4  27  128.01  52.127   1
  -2   4 -27  112.61  88.860   1
   2  -4  28 3495.22 235.764   1
  -2  -4 -28 4141.90 255.661   1
   2   4  28 3973.03 226.207   1
  -2   4 -28 4454.77 312.606   1
  -2   4 -28 3910.19 251.996   1
   2  -4  29  186.02  96.073   1
  -2   4 -29  138.24  74.787   1
  -2   4 -29  329.62 120.696   1
   2  -4  30 5865.95 325.173   1
  -2   4 -30 4969.23 355.020   1
   2  -5 -29  11495. 512.239   1
  -2  -5  29  12398. 548.501   1
   2   5 -29  11318. 571.540   1
   2   5 -29  12290. 554.260   1
   2  -5 -28 2777.85 222.018   1
   2  -5 -28 2690.14 202.513   1
  -2  -5  28 2170.44 229.873   1
  -2  -5  28 2680.98 212.462   1
   2   5 -28 2920.54 257.625   1
   2   5 -28 2673.12 214.295   1
  -2   5  28 2739.88 180.259   1
   2  -5 -27 8450.05 414.452   1
   2  -5 -27 8518.12 418.641   1
  -2  -5  27 8548.23 467.207   1
  -2  -5  27 7686.86 388.270   1
   2   5 -27 8897.75 468.909   1
   2   5 -27 8464.45 415.499   1
  -2   5  27 8296.89 372.823   1
   2  -5 -26  -27.65  51.172   1
   2  -5 -26   68.67  62.979   1
  -2  -5  26  115.71  74.342   1
  -2  -5  26   72.80  58.542   1
   2   5 -26   82.73  56.853   1
  -2   5  26   42.91  43.893   1
   2  -5 -25  11248. 509.752   1
   2  -5 -25  11310. 511.585   1
  -2  -5  25  10791. 526.901   1
  -2  -5  25  10372. 475.193   1
   2   5 -25  11691. 509.359   1
   2   5 -25  12507. 570.362   1
  -2   5  25  11875. 494.567   1
   2  -5 -24 2173.06 184.448   1
  -2  -5  24 2599.81 192.957   1
  -2  -5  24 2519.96 217.829   1
   2   5 -24 2391.67 204.870   1
   2   5 -24 2183.53 176.463   1
   2  -5 -23 4662.91 281.057   1
   2  -5 -23 5301.74 305.537  -1
  -2  -5  23 4289.82 253.436   1
   2   5 -23 5030.76 294.934   1
  -2   5  23 6371.25 408.561   1
  -2   5  23 4986.25 266.658   1
   2  -5 -22 3393.11 232.491   1
   2  -5 -22 3420.60 235.240   1
  -2  -5  22 3243.88 237.334   1
  -2  -5  22 3112.97 207.357   1
   2   5 -22 3122.13 205.786  -1
   2   5 -22 3311.95 229.087   1
  -2   5  22 3826.41 282.105   1
  -2   5  22 3870.92 228.040   1
   2  -5 -21 4439.06 277.130   1
   2  -5 -21 4411.57 275.952   1
  -2  -5  21 4669.46 283.283   1
   2   5 -21 4585.67 252.520   1
  -2   5  21 4549.02 310.250   1
  -2   5  21 4530.69 255.792   1
   2  -5 -20  11555. 526.508   1
   2  -5 -20  12263. 548.501   1
  -2  -5  20  12121. 529.126   1
  -2  -5  20  13091. 538.159   1
   2   5 -20  11371. 496.138   1
   2   5 -20  11943. 490.640   1
  -2   5  20  12021. 569.969   1
  -2   5  20  12198. 513.417   1
   2  -5 -19 124178. 4088.23   1
   2  -5 -19 119649. 3941.61   1
  -2  -5  19 125933. 4092.15   1
  -2  -5  19 125527. 4098.70   1
   2   5 -19 119348. 3870.92   1
   2   5 -19 119021. 3887.94   1
  -2   5  19 124781. 4140.59   1
  -2   5  19 120670. 3937.68   1
   2  -5 -18  11943. 532.530   1
   2  -5 -18  12453. 554.522   1
  -2  -5  18  13654. 559.235   1
  -2  -5  18  13248. 531.090   1
   2   5 -18  12972. 533.446   1
   2   5 -18  12584. 499.672   1
  -2   5  18  12824. 590.653   1
  -2   5  18  12013. 511.323   1
   2  -5 -17  82629. 2771.30   1
   2  -5 -17  87551. 2927.08   1
  -2  -5  17  84710. 2790.94   1
  -2  -5  17  85469. 2805.34   1
   2   5 -17  82694. 2729.41   1
   2   5 -17  81961. 2680.98   1
  -2   5  17  81503. 2709.78   1
  -2   5  17  82026. 2788.32   1
   2  -5 -16  229.48  82.288   1
  -2  -5  16  282.10  64.629   1
  -2  -5  16  319.68  66.082   1
   2   5 -16  243.36  65.702   1
   2   5 -16  442.86  66.030   1
  -2   5  16  517.48  88.114   1
   2  -5 -15  36667. 1327.40   1
   2  -5 -15  34690. 1262.47   1
  -2  -5  15  36287. 1249.38   1
  -2  -5  15  35201. 1212.20   1
   2   5 -15  34821. 1180.78   1
   2   5 -15  34978. 1212.85   1
  -2   5  15  33643. 1199.89   1
  -2   5  15  34638. 1277.39   1
   2  -5 -14  23027. 877.863   1
   2  -5 -14  22163. 859.012   1
  -2  -5  14  22961. 825.107   1
  -2  -5  14  21927. 784.395   1
   2   5 -14  21364. 778.635   1
   2   5 -14  22123. 775.886   1
  -2   5  14  23236. 869.354   1
  -2   5  14  21835. 861.761   1
   2  -5 -13  46708. 1621.94   1
   2  -5 -13  46721. 1636.34   1
  -2  -5  13  46708. 1555.18  -1
   2   5 -13  46825. 1549.94   1
  -2   5  13  45817. 1616.70   1
  -2   5  13  47140. 1625.87   1
   2  -5 -12 7222.14 367.849   1
   2  -5 -12 7079.45 349.391   1
  -2  -5  12 6829.42 287.079   1
  -2  -5  12 7205.12 313.130   1
   2   5 -12 6879.17 306.323   1
   2   5 -12 6787.53 279.356   1
  -2   5  12 7290.21 352.271   1
  -2   5  12 6924.98 361.565   1
   2  -5 -11  64341. 2182.22   1
   2  -5 -11  70101. 2355.02   1
  -2  -5  11  68242. 2218.87  -1
  -2  -5  11  73858. 2416.54   1
   2   5 -11  70742. 2293.49   1
   2   5 -11  65872. 2166.51   1
  -2   5  11  69394. 2324.91   1
  -2   5  11  67967. 2307.89   1
   2  -5 -10 1896.84 158.790   1
   2  -5 -10 2131.17 166.776   1
  -2  -5  10 1841.86 111.598   1
  -2  -5  10 1954.44 125.553   1
   2   5 -10 2086.66 117.463   1
   2   5 -10 1875.90 126.181  -1
  -2   5  10 1906.01 153.423   1
  -2   5  10 1726.66 156.827   1
   2  -5  -9 109792. 3601.25   1
   2  -5  -9 112554. 3683.72   1
  -2  -5   9 112554. 3605.18   1
  -2  -5   9 110132. 3548.89   1
   2   5  -9 110603. 3541.04   1
   2   5  -9 115696. 3724.31   1
  -2   5   9 115067. 3783.21   1
  -2   5   9 109530. 3580.31   1
   2  -5  -8  408.56  82.236   1
  -2  -5   8  341.80  51.172   1
  -2  -5   8  369.16  54.811   1
   2   5  -8  437.75  51.931   1
  -2   5   8  429.11  78.898   1
   2  -5  -7 197801. 6363.39   1
   2  -5  -7 201728. 6485.14   1
  -2  -5   7 182092. 5787.40   1
  -2  -5   7 208666. 6643.53   1
   2   5  -7 202251. 6424.92   1
   2   5  -7 200550. 6386.96   1
  -2   5   7 189030. 6078.01   1
  -2   5   7 196622. 6328.05   1
   2  -5  -6  51198. 1746.30   1
  -2  -5   6  49967. 1635.03   1
  -2  -5   6  48868. 1612.77   1
  -2   5   6  46616. 1612.77   1
  -2   5   6  47545. 1621.94   1
   2  -5  -5  982.46 109.739   1
  -2  -5   5 1157.35  86.346   1
   2   5  -5  916.22  76.397   1
  -2   5   5 1054.06 119.636  -1
   2  -5  -4  57350. 1945.28   1
   2  -5  -4  64432. 2157.35   1
  -2  -5   4  57416. 1877.21   1
   2   5  -4  66540. 2167.82  -1
   2   5  -4  63634. 2086.66   1
  -2   5   4  69931. 2319.67   1
   2  -5  -3  78348. 2585.41   1
  -2  -5   3  78557. 2561.85   1
   2   5  -3  77536. 2517.34   1
   2   5  -3  75704. 2458.43   1
  -2   5   3  80809. 2683.59   1
   2  -5  -2 2544.83 169.132   1
  -2  -5   2 3000.39 165.336   1
  -2  -5   2 2730.72 155.518   1
   2   5  -2 3118.21 165.990   1
   2   5  -2 2932.32 159.445   1
  -2   5   2 2713.70 170.441   1
   2  -5  -1 508967.  16115.   1
   2  -5  -1 459876.  14583.  -1
  -2  -5   1 487236.  15408.   1
  -2  -5   1 494960.  15656.   1
   2   5  -1 477287.  15094.   1
   2   5  -1 445084.  14086.   1
  -2   5   1 492472.  15604.   1
  -2   5   1 448095.  14190.   1
   2  -5   0  20919. 769.734   1
   2  -5   0  19754. 720.512   1
  -2  -5   0  19243. 698.127   1
  -2  -5   0  19531. 708.207   1
   2   5   0  20016. 723.131   1
   2   5   0  20435. 732.032   1
  -2   5   0  19152. 713.836   1
  -2   5   0  19636. 718.418   1
   2  -5   1 156827. 5043.85   1
   2  -5   1 158136. 5070.03   1
  -2  -5  -1 151983. 4873.67   1
  -2  -5  -1 151459. 4864.51   1
   2   5   1 157743. 5056.94   1
   2   5   1 159445. 5115.85   1
  -2   5  -1 155648. 5008.50   1
   2  -5   2  115.00  47.991   1
   2  -5   2  126.64  49.967   1
  -2  -5  -2  103.31  49.745   1
  -2  -5  -2  166.38  49.614   1
   2   5   2  145.57  45.817   1
   2   5   2  149.50  53.240   1
  -2   5  -2  161.80  53.541   1
  -2   5  -2   62.02  41.052   1
   2  -5   3  86935. 2828.90   1
   2  -5   3  91124. 2975.52   1
  -2  -5  -3  92538. 3022.64   1
  -2  -5  -3  92918. 3030.50   1
   2   5   3  92826. 3033.12   1
   2   5   3  94148. 3067.15   1
  -2   5  -3  85312. 2792.25   1
  -2   5  -3  96688. 3136.53   1
   2  -5   4  19688. 723.654   1
   2  -5   4  19885. 713.967   1
   2   5   4  18772. 707.945   1
  -2   5  -4  18091. 659.902   1
  -2   5  -4  19139. 707.160   1
   2  -5   5  47585. 1587.90   1
  -2  -5  -5  50452. 1708.34   1
  -2  -5  -5  48082. 1633.72   1
   2   5   5  50556. 1721.43   1
   2   5   5  49352. 1662.52   1
  -2   5  -5  50687. 1686.08  -1
   2  -5   6  17686. 645.372   1
  -2  -5  -6  17332. 666.579  -1
  -2  -5  -6  17306. 667.495   1
   2   5   6  16900. 663.437   1
   2   5   6  17463. 660.688   1
  -2   5  -6  17790. 678.884   1
  -2   5  -6  17227. 633.197   1
   2  -5   7  67548. 2218.87   1
   2  -5   7  63097. 2095.82   1
  -2  -5  -7  60623. 2047.39  -1
   2   5   7  57730. 1933.50   1
  -2   5  -7  62600. 2061.79   1
   2  -5   8 8532.52 371.122   1
   2  -5   8 9418.76 386.045   1
  -2  -5  -8 9447.56 421.521   1
  -2  -5  -8 8213.11 384.212   1
   2   5   8 9041.75 426.102   1
   2   5   8 8181.69 364.707   1
  -2   5  -8 8692.23 359.471   1
  -2   5  -8 9274.76 396.517   1
   2  -5   9 157874. 5064.79   1
   2  -5   9 152507. 4912.94   1
  -2  -5  -9 146616. 4755.85   1
   2   5   9 167430. 5461.44   1
   2   5   9 164812. 5312.21   1
  -2   5  -9 161539. 5177.37   1
  -2   5  -9 150281. 4844.87   1
   2  -5  10  566.17  82.655   1
  -2  -5 -10  417.59  85.796   1
   2   5  10  693.41  91.648   1
  -2   5 -10  415.63  75.834   1
   2  -5  11  39992. 1360.12   1
   2  -5  11  38984. 1345.72   1
  -2  -5 -11  40673. 1428.20   1
   2   5  11  40830. 1416.41   1
   2  -5  12 1439.98 126.338   1
   2  -5  12 1426.89 122.018   1
  -2   5 -12 1402.01 112.685   1
  -2   5 -12 1570.88 136.143   1
   2  -5  13  35607. 1235.89   1
   2  -5  13  37544. 1309.07   1
  -2  -5 -13  34337. 1236.81   1
   2   5  13  37295. 1304.62   1
   2   5  13  37413. 1378.45   1
  -2   5 -13  35973. 1233.41   1
  -2   5 -13  35646. 1255.66   1
   2  -5  14 3804.16 224.113   1
   2  -5  14 3531.87 208.404   1
  -2  -5 -14 3771.43 241.524   1
  -2  -5 -14 3809.40 245.451   1
   2   5  14 3665.40 256.185   1
   2   5  14 3774.05 225.291   1
  -2   5 -14 3679.80 226.338   1
  -2   5 -14 3738.71 202.382   1
   2  -5  15  37858. 1310.38   1
   2  -5  15  36667. 1287.34   1
  -2  -5 -15  39861. 1411.18   1
  -2  -5 -15  40411. 1438.67   1
   2   5  15  38146. 1330.02   1
   2   5  15  40202. 1459.61   1
  -2   5 -15  41183. 1441.29   1
  -2   5 -15  38932. 1332.63   1
   2  -5  16  12537. 519.963   1
  -2  -5 -16  14400. 612.907   1
  -2  -5 -16  13048. 558.842   1
   2   5  16  14413. 577.038   1
   2   5  16  13156. 597.329   1
  -2   5 -16  13209. 522.188   1
   2  -5  17  34232. 1218.61   1
   2  -5  17  34114. 1212.20   1
  -2  -5 -17  33512. 1214.42   1
  -2  -5 -17  32203. 1181.57   1
   2   5  17  33709. 1262.07   1
   2   5  17  32543. 1158.00   1
  -2   5 -17  32583. 1141.12  -1
  -2   5 -17  35188. 1259.06   1
   2  -5  18 4856.65 271.239   1
  -2  -5 -18 4486.19 274.905   1
   2   5  18 5076.58 320.068   1
  -2   5 -18 5466.68 302.788   1
   2  -5  19 116547. 3815.94   1
   2  -5  19 117149. 3847.36   1
  -2  -5 -19 117502. 3876.16   1
  -2  -5 -19 113078. 3723.00  -1
   2   5  19 112541. 3758.34   1
   2   5  19 113496. 3702.05   1
  -2   5 -19 113064. 3720.38   1
  -2   5 -19 117541. 3827.72   1
   2  -5  20  554.92  94.148   1
   2  -5  20  488.55 100.733   1
  -2  -5 -20  499.28  97.932   1
  -2  -5 -20  474.41  99.228   1
   2   5  20  544.18 120.657   1
   2   5  20  579.53  88.611   1
  -2   5 -20  583.06 111.284   1
  -2   5 -20  494.31  84.396   1
   2  -5  21 7829.55 379.500   1
   2  -5  21 7465.63 382.510  -1
  -2  -5 -21 7388.39 372.954   1
  -2  -5 -21 7182.87 370.991   1
  -2   5 -21 7281.05 345.856   1
  -2   5 -21 7682.94 389.056   1
   2  -5  22 6712.91 364.576   1
   2  -5  22 7044.11 356.329   1
  -2  -5 -22 7447.30 377.929   1
  -2  -5 -22 6821.57 353.056   1
   2   5  22 7256.18 337.871   1
  -2   5 -22 6491.68 349.653   1
  -2   5 -22 7635.81 360.256   1
   2  -5  23   84.36  74.460   1
   2  -5  23  100.21  59.733   1
  -2  -5 -23   77.64  65.886   1
  -2  -5 -23   56.89  57.416   1
   2   5  23   47.96  46.459   1
  -2   5 -23  117.08  79.879   1
  -2   5 -23   -7.67  42.741   1
   2  -5  24   28.93  55.033   1
   2  -5  24  -48.36  70.912   1
  -2  -5 -24    0.92  61.422   1
  -2  -5 -24  -17.46  53.476   1
   2   5  24  -30.38  43.658   1
  -2   5 -24   26.01  44.993   1
  -2   5 -24  -52.18  65.859   1
   2  -5  25 6165.72 333.289   1
  -2  -5 -25 6753.50 350.307   1
  -2  -5 -25 6190.59 337.871   1
   2   5  25 6545.35 316.402   1
  -2   5 -25 7477.41 404.634   1
  -2   5 -25 6978.65 354.627   1
   2  -5  26   34.44  63.254   1
  -2  -5 -26  -28.38  45.084   1
  -2  -5 -26   34.89  67.705   1
   2   5  26  -13.04  39.063   1
  -2   5 -26   23.08  85.875   1
  -2   5 -26   -4.22  50.897   1
   2  -5  27 4220.44 264.694   1
  -2  -5 -27 4393.24 269.799   1
   2   5  27 4817.38 255.531   1
  -2   5 -27 5498.10 349.915   1
   2  -5  28  428.59  91.975  -1
  -2   5 -28  353.45 127.333   1
  -2   5 -28  430.95  93.389   1
   2  -5  29  11134. 504.516   1
  -2   5 -29  12194. 599.947   1
  -2   5 -29  11960. 534.624   1
   2  -6 -28 2394.29 195.182   1
  -2  -6  28 2387.74 202.906   1
  -2  -6  28 2188.77 220.709   1
   2   6 -28 2104.99 185.233   1
   2   6 -28 1943.97 225.029   1
  -2   6  28 2216.26 164.288   1
   2  -6 -27  273.73  87.236   1
   2  -6 -27  190.60  79.330   1
  -2  -6  27   88.03  71.920   1
  -2  -6  27  156.96  95.824   1
   2   6 -27  129.24  66.723   1
   2   6 -27  284.59 114.989   1
  -2   6  27  194.53  61.382   1
   2  -6 -26  641.18 113.143   1
   2  -6 -26  575.34 105.904   1
  -2  -6  26  403.06 112.292   1
  -2  -6  26  408.82 106.336   1
   2   6 -26  651.13 103.574   1
  -2   6  26  610.81  89.711   1
   2  -6 -25  11922. 534.755   1
   2  -6 -25  12231. 540.777   1
  -2  -6  25  13030. 570.362   1
  -2  -6  25  13104. 606.231   1
   2   6 -25  13771. 579.787   1
   2   6 -25  13758. 626.259   1
  -2   6  25  14282. 572.980   1
   2  -6 -24 6290.08 338.133   1
   2  -6 -24 5956.27 334.468   1
  -2  -6  24 6418.37 345.464   1
  -2  -6  24 5701.00 344.155  -1
   2   6 -24 6558.44 374.394   1
   2   6 -24 6232.49 323.864   1
  -2   6  24 6691.97 325.435   1
   2  -6 -23 1230.40 136.143   1
  -2  -6  23 1425.58 144.914   1
   2   6 -23 1879.83 185.364   1
   2  -6 -22 4589.60 275.428   1
   2  -6 -22 5029.45 298.468   1
  -2  -6  22 4686.47 289.566   1
  -2  -6  22 5007.19 283.807   1
   2  -6 -21  16115. 673.124  -1
   2  -6 -21  16808. 690.011   1
   2   6 -21  16442. 677.706   1
   2   6 -21  16756. 646.812   1
  -2   6  21  17528. 777.981   1
  -2   6  21  17371. 679.669   1
   2  -6 -20  15735. 664.353   1
  -2  -6  20  14321. 590.260   1
  -2  -6  20  16219. 657.284   1
   2   6 -20  15264. 594.842   1
   2   6 -20  16887. 691.844   1
  -2   6  20  15094. 611.336   1
  -2   6  20  14845. 672.731   1
   2  -6 -19 9044.37 445.084   1
   2  -6 -19 9972.50 471.527   1
  -2  -6  19  10099. 446.000   1
  -2  -6  19 8642.48 403.194   1
   2   6 -19 9990.83 418.903   1
  -2   6  19 9852.06 444.299   1
  -2   6  19 8885.97 463.935   1
   2  -6 -18  35345. 1293.36   1
   2  -6 -18  35149. 1276.21   1
  -2  -6  18  36772. 1287.86   1
  -2  -6  18  37282. 1306.06   1
   2   6 -18  39377. 1390.23   1
   2   6 -18  35698. 1228.56   1
  -2   6  18  35986. 1280.93   1
  -2   6  18  34795. 1302.92   1
   2  -6 -17   -4.44  49.640   1
   2  -6 -17  -68.41  53.816   1
  -2  -6  17   18.44  42.558   1
  -2  -6  17   20.71  44.705   1
   2   6 -17   -2.40  35.646   1
   2   6 -17   11.80  51.734   1
  -2   6  17   -6.93  50.910   1
  -2   6  17  -19.28  43.147   1
   2  -6 -16  332.63  81.463   1
   2  -6 -16  531.61 104.281   1
  -2  -6  16  416.28  72.837   1
   2   6 -16  566.70  92.394   1
  -2   6  16  574.94 109.975   1
  -2   6  16  312.34  74.041   1
   2  -6 -15  29690. 1102.63   1
   2  -6 -15  28930. 1081.55   1
  -2  -6  15  29402. 1030.50   1
  -2  -6  15  29886. 1062.97   1
   2   6 -15  28354. 1020.68   1
   2   6 -15  31169. 1069.12   1
  -2   6  15  30004. 1138.24   1
  -2   6  15  31810. 1146.88   1
   2  -6 -14  503.86  93.638   1
   2  -6 -14  506.09  98.900   1
  -2  -6  14  526.51  75.298   1
  -2  -6  14  547.45  81.071   1
   2   6 -14  344.81  77.890   1
   2   6 -14  601.65  69.629   1
  -2   6  14  433.17 100.236   1
  -2   6  14  515.77  89.082   1
   2  -6 -13  10160. 467.076   1
   2  -6 -13  10154. 481.869   1
  -2  -6  13  10708. 439.193  -1
  -2  -6  13  10342. 411.703   1
   2   6 -13  10254. 399.005   1
   2   6 -13 9213.24 400.837   1
  -2   6  13  10559. 498.756   1
  -2   6  13 9705.45 439.848   1
   2  -6 -12  29061. 1069.38   1
   2  -6 -12  30161. 1124.49   1
  -2  -6  12  29808. 1022.38   1
   2   6 -12  29349. 1000.00   1
  -2   6  12  27792. 1022.78   1
  -2   6  12  29271. 1101.32  -1
   2  -6 -11  48265. 1688.70   1
   2  -6 -11  44391. 1547.32   1
  -2  -6  11  45857. 1548.63   1
  -2  -6  11  45961. 1525.07   1
   2   6 -11  48135. 1625.87   1
   2   6 -11  46969. 1552.56   1
  -2   6  11  46315. 1607.54   1
  -2   6  11  47768. 1678.23  -1
   2  -6 -10  25291. 939.782   1
   2  -6 -10  26142. 985.861   1
  -2  -6  10  25854. 917.135   1
  -2  -6  10  25592. 883.884   1
   2   6 -10  25867. 886.895   1
   2   6 -10  24611. 881.528   1
  -2   6  10  25265. 942.793   1
  -2   6  10  24820. 951.040  -1
   2  -6  -9  25592. 964.523   1
   2  -6  -9  28158. 1039.27   1
  -2  -6   9  25409. 874.721   1
  -2  -6   9  25265. 895.142   1
   2   6  -9  27805. 948.945   1
   2   6  -9  24087. 861.630   1
  -2   6   9  27294. 998.559   1
  -2   6   9  26234. 993.454   1
   2  -6  -8  45097. 1577.43   1
  -2  -6   8  45883. 1518.52   1
  -2  -6   8  46001. 1548.63   1
   2   6  -8  48239. 1621.94   1
   2   6  -8  47532. 1569.58   1
  -2   6   8  47624. 1644.19   1
   2  -6  -7  215.47  67.600   1
  -2  -6   7  328.84  59.419   1
   2   6  -7  511.85  62.443   1
   2   6  -7  698.39  84.226   1
   2  -6  -6 3389.18 220.840   1
  -2  -6   6 3359.08 185.495   1
   2   6  -6 3666.71 185.888   1
  -2   6   6 4165.46 239.953   1
   2  -6  -5 228302. 7330.80   1
  -2  -6   5 220186. 7028.40   1
  -2  -6   5 232884. 7409.34   1
   2   6  -5 236418. 7521.92   1
   2   6  -5 231313. 7387.08   1
   2  -6  -4  17437. 687.524   1
   2  -6  -4  17175. 686.477   1
  -2  -6   4  16128. 593.533   1
  -2  -6   4  17227. 640.659  -1
   2   6  -4  17725. 647.335   1
  -2   6   4  18026. 694.069   1
  -2   6   4  19440. 748.396   1
   2  -6  -3  27098. 991.490   1
   2  -6  -3  28498. 1035.74   1
  -2  -6   3  28354. 995.417   1
  -2  -6   3  26705. 935.855   1
   2   6  -3  27412. 958.502   1
   2   6  -3  27726. 968.581   1
  -2   6   3  27517. 1000.00   1
  -2   6   3  27700.  999.87   1
   2  -6  -2 206964. 6651.39   1
   2  -6  -2 217306. 6973.42   1
  -2  -6   2 212069. 6777.06   1
  -2  -6   2 225291. 7188.11   1
   2   6  -2 220840. 7042.80   1
   2   6  -2 214426. 6843.82   1
  -2   6   2 200026. 6419.68   1
  -2   6   2 212593. 6812.40   1
   2  -6  -1  858.23 103.901   1
   2  -6  -1  843.30 101.754   1
  -2  -6   1  843.43  93.036   1
  -2  -6   1  853.25  95.405   1
   2   6  -1  821.83  88.362   1
   2   6  -1  756.12  85.705   1
  -2   6   1  919.23 111.873   1
  -2   6   1 1040.32 107.593   1
   2  -6   0  78440. 2591.96   1
   2  -6   0  75978. 2521.27   1
  -2  -6   0  72968. 2412.62   1
   2   6   0  72143. 2374.65   1
   2   6   0  71986. 2375.96   1
  -2   6   0  71632. 2377.27   1
  -2   6   0  78518. 2611.60   1
   2  -6   1 102461. 3342.06   1
   2  -6   1 105485. 3446.78   1
  -2  -6  -1 101479. 3321.11   1
  -2   6  -1  95300. 3135.22   1
  -2   6  -1  93795. 3069.77   1
   2  -6   2 237334. 7578.21   1
   2  -6   2 240607. 7690.79   1
  -2  -6  -2 237858. 7592.61   1
  -2  -6  -2 257756. 8228.82   1
   2   6   2 271239. 8643.79   1
   2   6   2 253698. 8104.46   1
  -2   6  -2 262338. 8383.29   1
  -2   6  -2 284068. 9048.30   1
   2  -6   3  15539. 593.794   1
   2  -6   3  16272. 627.438   1
  -2  -6  -3  16102. 629.663   1
  -2  -6  -3  17542. 666.971  -1
   2   6   3  16520. 645.110   1
   2   6   3  16232. 620.499   1
  -2   6  -3  16704. 631.888   1
  -2   6  -3  16337. 637.256   1
   2  -6   4  17044. 652.703   1
   2  -6   4  17869. 667.233   1
  -2  -6  -4  17332. 667.888   1
  -2  -6  -4  16952. 663.830   1
   2   6   4  17738. 674.826   1
   2   6   4  16730. 659.510   1
  -2   6  -4  18340. 701.662   1
  -2   6  -4  17895. 669.459   1
   2  -6   5 112920. 3678.49   1
   2  -6   5 117581. 3806.78   1
  -2  -6  -5 108888. 3567.22   1
  -2   6  -5 110014. 3592.09   1
  -2   6  -5 107213. 3480.82   1
   2  -6   6  31522. 1116.64   1
   2  -6   6  28891. 1013.22   1
  -2  -6  -6  30292. 1091.76   1
  -2  -6  -6  29912. 1080.38   1
   2   6   6  28695. 1055.90   1
   2   6   6  29991. 1066.11   1
  -2   6  -6  30894. 1075.14   1
  -2   6  -6  29624. 1058.12   1
   2  -6   7  13444. 541.693   1
   2  -6   7  12424. 511.454   1
  -2  -6  -7  13195. 551.250   1
  -2  -6  -7  12596. 531.483   1
   2   6   7  13195. 563.817   1
   2   6   7  13222. 535.148   1
  -2   6  -7  13627. 550.071   1
  -2   6  -7  13706. 528.865   1
   2  -6   8 9452.80 412.881   1
  -2  -6  -8 9831.12 448.357   1
  -2  -6  -8 9379.49 431.208   1
   2   6   8 9365.09 414.190   1
   2   6   8 9121.60 431.731   1
  -2   6  -8 9904.43 433.302   1
   2  -6   9   91.83  48.370   1
  -2  -6  -9   57.01  60.440   1
  -2  -6  -9  197.02  68.726   1
   2   6   9  147.01  64.891   1
   2   6   9  129.04  61.840   1
  -2   6  -9   28.09  54.117   1
   2  -6  10  12893. 525.461   1
   2  -6  10  12723. 502.421   1
  -2  -6 -10  12287. 533.054   1
   2   6  10  11606. 492.472  -1
  -2   6 -10  12792. 530.566   1
  -2   6 -10  11601. 463.018  -1
   2  -6  11  80338. 2640.40   1
   2  -6  11  86791. 2862.94   1
  -2  -6 -11  80141. 2688.83   1
   2   6  11  82458. 2735.96   1
  -2   6 -11  80730. 2682.29   1
  -2   6 -11  81202. 2661.34   1
   2  -6  12  44076. 1502.81   1
   2  -6  12  41524. 1445.21   1
  -2  -6 -12  44391. 1565.65   1
   2   6  12  45241. 1566.96   1
  -2   6 -12  44247. 1494.96   1
  -2   6 -12  46092. 1597.07   1
   2  -6  13  68307. 2267.31   1
   2  -6  13  65283. 2196.62   1
  -2  -6 -13  69394. 2352.40   1
   2   6  13  72012. 2408.69  -1
  -2   6 -13  70742. 2328.84   1
  -2   6 -13  70061. 2356.33   1
   2  -6  14 1621.94 147.140   1
   2  -6  14 1322.16 125.762   1
  -2  -6 -14 1553.87 172.274   1
  -2  -6 -14 1229.09 140.856   1
   2   6  14 1641.57 141.772   1
  -2   6 -14 1496.27 122.280   1
  -2   6 -14 1438.67 146.747   1
   2  -6  15 2099.75 163.765   1
  -2  -6 -15 2606.36 200.942   1
  -2  -6 -15 2139.02 184.317   1
   2   6  15 2700.61 187.721   1
   2   6  15 2243.75 203.037   1
  -2   6 -15 2365.49 157.219   1
   2  -6  16  15722. 625.081   1
   2  -6  16  15303. 627.176   1
  -2  -6 -16  13837. 592.616   1
  -2  -6 -16  16429. 678.753   1
   2   6  16  16075. 697.473   1
  -2   6 -16  15094. 585.809   1
  -2   6 -16  16717. 680.586   1
   2  -6  17 1615.39 150.150  -1
   2  -6  17 1125.80 128.145   1
  -2  -6 -17 1553.87 157.743   1
  -2  -6 -17 1716.19 160.885   1
   2   6  17 1459.61 135.882   1
   2   6  17 1350.96 158.790   1
  -2   6 -17 1280.27 150.281   1
  -2   6 -17 1633.72 133.656   1
   2  -6  18  84749. 2824.97   1
   2  -6  18  79304. 2656.10   1
  -2  -6 -18  83623. 2805.34   1
  -2  -6 -18  82524. 2779.16   1
   2   6  18  82773. 2824.97   1
   2   6  18  85299. 2823.67   1
  -2   6 -18  81791. 2696.69   1
  -2   6 -18  85312. 2855.08   1
   2  -6  19 2811.88 203.430   1
   2  -6  19 3353.84 230.789   1
  -2  -6 -19 3061.92 224.113   1
  -2  -6 -19 3082.86 219.924   1
   2   6  19 3296.24 272.941   1
   2   6  19 3110.35 200.681  -1
  -2   6 -19 3572.45 246.498   1
  -2   6 -19 3110.35 195.444   1
   2  -6  20  27072. 1011.00   1
   2  -6  20  26430. 993.846   1
  -2  -6 -20  27438. 1026.97   1
  -2  -6 -20  24152. 930.226   1
   2   6  20  25422. 928.917   1
  -2   6 -20  27713. 1049.61   1
  -2   6 -20  25160. 915.826   1
   2  -6  21  23550. 897.106   1
   2  -6  21  24126. 922.240   1
  -2  -6 -21  23760. 908.233   1
  -2  -6 -21  25003. 950.385   1
   2   6  21  24165. 883.361   1
  -2   6 -21  24768. 907.186   1
   2  -6  22   12.81  56.604  -1
   2  -6  22  -11.71  46.642   1
  -2  -6 -22  -19.03  58.123   1
  -2  -6 -22    2.98  49.025   1
   2   6  22  -12.77  43.644   1
  -2   6 -22    8.90  69.211   1
   2  -6  23 9575.85 455.033   1
  -2  -6 -23  10084. 463.673   1
  -2  -6 -23 9938.46 466.815   1
   2   6  23 9586.32 417.855   1
  -2   6 -23 9599.41 482.654   1
   2  -6  24 3818.56 253.043   1
   2  -6  24 3660.16 265.480   1
  -2  -6 -24 3831.65 249.116   1
  -2  -6 -24 3340.75 232.753   1
   2   6  24 3764.89 218.091  -1
  -2   6 -24 3164.02 214.426   1
  -2   6 -24 3603.87 272.679   1
   2  -6  25  825.11 124.466   1
  -2  -6 -25  924.33 130.397   1
  -2  -6 -25 1119.12 131.693   1
   2   6  25 1087.44 112.109   1
  -2   6 -25  718.94 145.045   1
  -2   6 -25  873.80 114.596   1
   2  -6  26 2163.89 186.935   1
  -2  -6 -26 2245.06 182.615   1
   2   6  26 2192.69 158.528   1
  -2   6 -26 2453.20 235.502  -1
  -2   6 -26 2307.89 180.259   1
   2  -6  27  457.13 104.686   1
  -2   6 -27  425.19 127.006   1
  -2   6 -27  632.28 107.540   1
   2  -6  28 4979.70 304.097  -1
  -2   6 -28 4974.47 347.689   1
  -2   6 -28 4363.13 274.119   1
   2  -6  29 2965.04 233.145   1
  -2   6 -29 2536.98 264.694   1
  -2   6 -29 3178.42 232.884   1
   2  -7 -27  838.59 125.291   1
  -2  -7  27  677.31 122.424   1
  -2  -7  27  746.43 147.270   1
   2   7 -27  686.48 159.183   1
   2   7 -27  826.42 121.652   1
  -2   7  27  778.64  99.817   1
   2  -7 -26  13457. 578.478   1
  -2  -7  26  13785. 642.492   1
   2   7 -26  13915. 588.820   1
  -2   7  26  14177. 566.828   1
   2  -7 -25 2392.98 191.648   1
  -2  -7  25 2722.87 236.811   1
  -2  -7  25 2508.18 208.011   1
   2   7 -25 2186.15 175.023   1
   2   7 -25 2718.94 247.676   1
   2  -7 -24  36641. 1324.78  -1
   2  -7 -24  37374. 1348.34   1
  -2  -7  24  36719. 1354.89  -1
  -2  -7  24  38264. 1383.69   1
   2   7 -24  40175. 1415.11   1
   2   7 -24  39770. 1476.63   1
  -2   7  24  39665. 1382.38   1
   2  -7 -23  922.63 134.834   1
  -2  -7  23 1069.64 134.311   1
  -2  -7  23  880.74 146.485   1
   2   7 -23  885.59 148.841   1
   2   7 -23 1160.88 122.961   1
  -2   7  23 1133.92 119.662   1
   2  -7 -22  43291. 1543.39   1
   2  -7 -22  42244. 1496.27   1
  -2  -7  22  44011. 1563.03   1
  -2  -7  22  42938. 1515.90   1
   2   7 -22  43919. 1511.98   1
   2   7 -22  45071. 1620.63   1
  -2   7  22  42990. 1492.34   1
   2  -7 -21   10.39  46.891  -1
   2  -7 -21   46.71  65.925   1
  -2  -7  21   60.62  64.040   1
  -2  -7  21   58.59  57.442   1
   2   7 -21   29.86  82.615   1
   2   7 -21   78.60  47.729   1
  -2   7  21   84.80  54.824   1
   2  -7 -20 1208.14 140.594   1
   2  -7 -20 1386.31 155.387   1
  -2  -7  20 1157.48 137.583   1
  -2  -7  20 1310.38 142.427   1
   2   7 -20 1319.54 116.887  -1
  -2   7  20 1600.99 192.957   1
  -2   7  20 1300.43 132.871   1
   2  -7 -19 2046.08 187.066   1
   2  -7 -19 1949.21 172.274   1
  -2  -7  19 1933.50 161.801   1
  -2  -7  19 1888.99 164.681   1
   2   7 -19 2084.04 184.972   1
   2   7 -19 1891.61 139.285  -1
  -2   7  19 1806.52 202.644  -1
  -2   7  19 1993.71 162.194   1
   2  -7 -18 3234.71 239.036   1
   2  -7 -18 3213.77 226.862   1
  -2  -7  18 2525.20 181.437   1
  -2  -7  18 3122.13 209.320   1
   2   7 -18 3448.09 194.135   1
  -2   7  18 3425.84 222.673   1
  -2   7  18 3077.62 242.964   1
   2  -7 -17  517.61 116.455   1
   2  -7 -17  587.90 104.569   1
  -2  -7  17  656.50 100.550   1
  -2  -7  17  703.63  98.835   1
   2   7 -17  653.62  78.544   1
   2   7 -17  637.39 107.920   1
  -2   7  17  687.00 119.139   1
   2  -7 -16  23275. 899.201   1
   2  -7 -16  23118. 909.935   1
  -2  -7  16  23707. 860.452   1
  -2  -7  16  24008. 887.681   1
   2   7 -16  23720. 840.161   1
   2   7 -16  22307. 852.729   1
  -2   7  16  22189. 893.441  -1
  -2   7  16  22568. 859.798   1
   2  -7 -15  112.27  66.920   1
   2  -7 -15   40.74  53.240   1
  -2  -7  15   67.12  50.268   1
   2   7 -15   86.02  67.208   1
  -2   7  15  121.81  68.412   1
  -2   7  15   60.14  50.386   1
   2  -7 -14  97840. 3256.97   1
   2  -7 -14  96832. 3239.95   1
  -2  -7  14  94292. 3099.88   1
  -2  -7  14  98141. 3190.21   1
   2   7 -14  99934. 3288.39   1
   2   7 -14  98494. 3188.90   1
  -2   7  14  97015. 3209.84   1
  -2   7  14 100982. 3383.95   1
   2  -7 -13  11219. 516.821   1
   2  -7 -13 9855.99 459.091   1
  -2  -7  13 9550.98 414.059   1
  -2  -7  13  11024. 439.717   1
   2   7 -13  10204. 402.932   1
   2   7 -13  11572. 494.174   1
  -2   7  13  10120. 458.437   1
  -2   7  13  10338. 497.185   1
   2  -7 -12 189292. 6123.83   1
   2  -7 -12 195968. 6352.92   1
  -2  -7  12 196753. 6286.16   1
  -2  -7  12 196622. 6311.03   1
   2   7 -12 193219. 6218.09  -1
   2   7 -12 186804. 5962.82   1
  -2   7  12 185757. 6040.05   1
  -2   7  12 186804. 6040.05   1
   2  -7 -11  874.20 127.490   1
   2  -7 -11  806.13 110.826   1
  -2  -7  11  967.93  93.612   1
  -2  -7  11  875.38  98.913   1
   2   7 -11  824.71  80.757   1
   2   7 -11 1177.25 122.542   1
  -2   7  11  894.62 115.041   1
  -2   7  11 1082.99 139.678   1
   2  -7 -10  25815. 988.872   1
  -2  -7  10  25095. 878.125   1
   2   7 -10  24231. 846.445   1
  -2   7  10  24362. 917.528   1
  -2  -7   9  457.39  67.862   1
   2   7  -9  139.02  42.977   1
   2  -7  -8  69852. 2377.27   1
  -2  -7   8  66069. 2169.13   1
   2   7  -8  70284. 2302.66   1
  -2   7   8  74342. 2495.09   1
   2  -7  -7  137.98  67.548   1
  -2  -7   7  144.39  48.475   1
  -2  -7   7  157.22  56.421   1
   2   7  -7  141.38  43.265   1
   2   7  -7  232.36  72.889   1
  -2   7   7  214.43  67.038   1
   2  -7  -6  97146. 3226.86   1
  -2  -7   6 100746. 3267.44   1
  -2  -7   6  93324. 3054.06   1
   2   7  -6  92119. 2995.15   1
   2   7  -6  92538. 3043.59   1
  -2   7   6  95798. 3187.59   1
  -2   7   6  92001. 3044.90   1
   2  -7  -5 4037.17 251.865   1
   2  -7  -5 4376.22 276.476   1
  -2  -7   5 4166.77 230.658   1
  -2  -7   5 4750.62 236.942   1
   2   7  -5 4297.68 219.531   1
  -2   7   5 3573.76 225.160   1
  -2   7   5 3967.79 250.556   1
   2  -7  -4 216128. 6968.18   1
   2  -7  -4 208928. 6733.86   1
  -2  -7   4 201597. 6447.17   1
   2   7  -4 212200. 6783.60   1
  -2   7   4 213902. 6871.31   1
  -2   7   4 199633. 6435.39   1
   2  -7  -3 5969.36 314.701  -1
   2  -7  -3 4965.30 285.901   1
  -2  -7   3 4928.65 254.091   1
   2   7  -3 5783.47 279.487  -1
  -2   7   3 5572.71 297.944   1
   2  -7  -2   64.43  54.025   1
   2  -7  -2  106.41  59.929   1
  -2  -7   2   42.02  43.671   1
  -2  -7   2  100.93  64.223   1
   2   7  -2   47.14  42.911   1
   2   7  -2   92.59  52.494   1
  -2   7   2   78.27  52.742   1
  -2   7   2  107.88  57.547   1
   2  -7  -1 8518.12 399.005   1
  -2  -7   1 8855.86 395.994   1
  -2  -7   1 9935.85 431.470   1
   2   7  -1 7990.57 362.351   1
   2   7  -1 8091.36 360.256   1
  -2   7   1 8460.52 385.652   1
  -2   7   1 7490.50 360.256   1
   2  -7   0  464.20  82.759   1
  -2  -7   0  310.38  79.094   1
  -2  -7   0  493.39  81.372   1
   2   7   0  480.17  77.955   1
  -2   7   0  329.36  86.909   1
   2  -7   1 3692.89 226.207   1
  -2  -7  -1 3575.07 219.269   1
   2   7   1 2787.01 181.830   1
   2   7   1 3424.53 210.891   1
   2  -7   2  61461. 2078.80   1
  -2  -7  -2  64590. 2190.08   1
  -2  -7  -2  61422. 2077.49   1
   2   7   2  60479. 2043.46   1
  -2   7  -2  55793. 1908.62   1
   2  -7   3 3179.73 206.571   1
  -2  -7  -3 2534.36 183.924   1
   2   7   3 2840.68 186.804   1
  -2   7  -3 2271.24 176.986   1
   2  -7   4  50805. 1739.75   1
  -2  -7  -4  50229. 1717.50   1
  -2  -7  -4  51342. 1764.63   1
   2   7   4  50255. 1733.21   1
   2   7   4  50438. 1716.19  -1
  -2   7  -4  53489. 1831.39   1
  -2  -7  -5 7201.20 349.129   1
  -2  -7  -5 7283.67 359.994   1
   2   7   5 6735.17 345.726   1
   2   7   5 6894.88 330.933   1
  -2   7  -5 6098.96 315.093   1
   2  -7   6 208011. 6684.11   1
   2  -7   6 216258. 6919.75   1
  -2  -7  -6 215604. 6942.00   1
  -2  -7  -6 212986. 6850.37   1
   2   7   6 205262. 6596.41   1
   2   7   6 216389. 6976.04  -1
  -2   7  -6 204346. 6542.73   1
  -2   7  -6 204084. 6574.15   1
   2  -7   7  291.79  68.294   1
  -2  -7  -7  163.90  60.204   1
  -2  -7  -7  350.18  85.168   1
   2   7   7  368.63  86.294   1
   2   7   7  305.67  75.180  -1
  -2   7  -7  601.52 102.854   1
  -2   7  -7  278.70  60.505  -1
   2  -7   8 1515.90 128.001   1
   2  -7   8 1789.50 148.187  -1
  -2  -7  -8 1748.92 160.623   1
  -2  -7  -8 1621.94 150.805   1
   2   7   8 1731.90 164.681   1
   2   7   8 1785.57 152.899   1
  -2   7  -8 1549.94 126.037   1
  -2   7  -8 1845.79 163.765   1
   2  -7   9  34481. 1200.42   1
  -2  -7  -9  37165. 1328.71   1
   2   7   9  34651. 1272.02   1
  -2   7  -9  35921. 1243.75   1
   2  -7  10 7007.45 326.220   1
   2  -7  10 7439.45 360.387   1
  -2  -7 -10 7010.07 369.289   1
   2   7  10 7316.40 391.936   1
  -2   7 -10 8201.33 359.078   1
  -2   7 -10 6832.04 351.616   1
   2  -7  11   27.53  49.876   1
   2  -7  11  -10.73  49.692   1
  -2  -7 -11  113.80  60.898   1
  -2  -7 -11  108.38  66.802   1
   2   7  11    3.65  53.934   1
   2   7  11  173.58  62.613   1
  -2   7 -11   49.93  68.491   1
  -2   7 -11  133.26  55.282   1
   2  -7  12 172012. 5530.82   1
   2  -7  12 173975. 5625.08   1
  -2  -7 -12 170965. 5554.39   1
   2   7  12 171226. 5532.13   1
  -2   7 -12 161932. 5265.08   1
  -2   7 -12 171881. 5516.42   1
   2  -7  13  36418. 1296.50   1
   2  -7  13  33591. 1181.04   1
  -2  -7 -13  32884. 1204.21   1
   2   7  13  33892. 1210.89   1
  -2   7 -13  32334. 1123.58   1
  -2   7 -13  35607. 1286.03   1
   2  -7  14  35450. 1244.14   1
  -2  -7 -14  35908. 1305.41   1
   2   7  14  35685. 1272.02   1
  -2   7 -14  34036. 1181.31   1
   2  -7  15 1670.37 146.747   1
   2  -7  15 1539.47 148.580   1
  -2  -7 -15 1638.96 163.372   1
   2   7  15 1759.39 150.805   1
  -2   7 -15 1636.34 166.252   1
  -2   7 -15 1631.10 129.048  -1
   2  -7  16  33080. 1202.12   1
   2  -7  16  34324. 1216.13   1
  -2  -7 -16  33866. 1245.45   1
  -2  -7 -16  37597. 1364.05   1
   2   7  16  35947. 1348.34   1
   2   7  16  37898. 1336.56   1
  -2   7 -16  33774. 1241.52   1
  -2   7 -16  36484. 1265.87   1
   2  -7  17 5858.09 318.497  -1
  -2  -7 -17 6033.51 334.206   1
  -2  -7 -17 6631.75 359.994   1
   2   7  17 5843.69 303.966   1
   2   7  17 6275.68 371.122   1
  -2   7 -17 6114.67 299.777   1
  -2   7 -17 6026.96 343.369   1
   2  -7  18 2368.11 185.626   1
   2  -7  18 2345.85 187.459   1
  -2  -7 -18 2065.71 180.390   1
  -2  -7 -18 2131.17 185.888   1
   2   7  18 2351.09 172.274   1
   2   7  18 3420.60 291.006   1
  -2   7 -18 2442.73 169.656   1
  -2   7 -18 2485.93 210.629   1
   2  -7  19 1945.28 172.928   1
   2  -7  19 1888.99 168.346   1
  -2  -7 -19 1949.21 176.463   1
  -2  -7 -19 1602.30 158.659   1
   2   7  19 1695.25 144.129   1
  -2   7 -19 1551.25 131.823   1
  -2   7 -19 2070.95 196.230   1
   2  -7  20 1039.14 128.066   1
   2  -7  20  908.63 125.514   1
  -2  -7 -20  813.46 116.965   1
   2  -7  21  684.25 111.480   1
   2  -7  21  416.94 106.480   1
  -2  -7 -21  684.51 111.546   1
  -2  -7 -21  577.04 104.896   1
   2   7  21  635.82  92.224   1
  -2   7 -21  826.55 102.644   1
  -2   7 -21  466.95 123.773   1
  -2  -7 -22  17607. 715.145   1
  -2  -7 -22  16403. 676.266   1
   2   7  22  17620. 680.193   1
  -2   7 -22  17751. 684.120   1
  -2   7 -22  17384. 756.643   1
   2  -7  23  245.45  90.679   1
   2  -7  23  323.34  87.943   1
  -2  -7 -23  258.54  74.944   1
  -2  -7 -23  235.11  87.642   1
   2   7  23  375.70  74.211   1
   2  -7  24 7949.99 408.692   1
  -2  -7 -24 9265.60 439.062   1
  -2  -7 -24 7949.99 400.183   1
   2   7  24 8156.82 369.158   1
  -2   7 -24 9637.38 506.741   1
  -2   7 -24 7782.42 369.943   1
  -2  -7 -25  412.36  98.756   1
   2   7  25  432.39  79.238   1
  -2   7 -25  347.69  83.859   1
   2  -7  26 6496.92 353.580  -1
  -2   7 -26 6760.04 420.081   1
  -2   7 -26 7105.63 365.362   1
  -2   7 -27  121.12 101.820  -1
  -2   7 -27  -33.18  56.709   1
  -2   7 -28  269.01  89.396   1
   2  -8 -26 3128.68 233.407   1
  -2  -8  26 2417.85 227.255   1
   2   8 -26 2966.35 291.530   1
   2   8 -26 3010.86 217.044   1
  -2   8  26 3542.34 216.520   1
   2  -8 -25  33316. 1221.36   1
  -2  -8  25  34245. 1290.74   1
  -2  -8  25  34232. 1271.50   1
   2   8 -25  35567. 1395.47   1
   2   8 -25  36628. 1304.88   1
  -2   8  25  34141. 1200.42   1
   2  -8 -24  286.42  81.437   1
   2  -8 -24  592.35 117.895   1
  -2  -8  24  648.25 119.531  -1
  -2  -8  24  404.24 112.855  -1
   2   8 -24  392.07  82.131   1
   2   8 -24  544.31 149.758   1
  -2   8  24  366.02  78.728   1
   2  -8 -23  15002. 629.925   1
   2  -8 -23  16324. 683.466   1
  -2  -8  23  15015. 642.099   1
  -2  -8  23  14675. 636.339   1
   2   8 -23  14269. 581.096   1
   2   8 -23  15656. 718.942   1
  -2   8  23  14622. 589.998   1
   2  -8 -22  529.52 100.314   1
   2  -8 -22  271.50  88.375   1
  -2  -8  22  271.24  85.168   1
   2   8 -22  103.50  98.206   1
  -2   8  22  374.92  78.086   1
   2  -8 -21 2568.40 201.466   1
   2  -8 -21 2650.87 219.662   1
  -2  -8  21 2425.71 197.015   1
  -2  -8  21 2853.77 212.331   1
   2   8 -21 2851.16 184.972   1
  -2   8  21 3013.48 201.597   1
   2  -8 -20  218.09  73.059   1
  -2  -8  20   88.27  66.095   1
  -2  -8  20  104.74  66.095   1
   2   8 -20  102.03  50.203   1
   2   8 -20    3.71  75.546   1
   2  -8 -19  813.98 128.682   1
   2  -8 -19  895.27 120.290   1
  -2  -8  19  654.14 103.417   1
  -2  -8  19  853.78 116.664   1
   2   8 -19  824.45  93.664   1
   2   8 -19  610.03 139.547  -1
  -2   8  19  909.93 109.831   1
   2  -8 -18  19440. 777.981   1
   2  -8 -18  18209. 758.475   1
  -2  -8  18  18550. 713.574   1
  -2  -8  18  17934. 722.476   1
   2   8 -18  17908. 745.647   1
   2   8 -18  18877. 697.211   1
  -2   8  18  20814. 884.670   1
  -2   8  18  18523. 728.105   1
   2  -8 -17  275.17  94.135   1
  -2  -8  17  336.04  77.837   1
  -2  -8  17  207.75  69.747   1
   2   8 -17  290.61  92.211   1
   2   8 -17  308.42  63.830   1
  -2   8  17  316.14  76.646   1
   2  -8 -16  -19.69  45.255   1
   2  -8 -16   51.17  70.297   1
  -2  -8  16   51.43  55.439   1
  -2  -8  16   23.58  50.543   1
   2   8 -16   29.69  64.459   1
   2   8 -16   33.64  40.922   1
  -2   8  16   55.02  60.558   1
  -2   8  16   35.31  52.454   1
   2  -8 -15  21835. 855.740  -1
  -2  -8  15  22791. 829.820   1
  -2  -8  15  21207. 809.660   1
   2   8 -15  23681. 912.291   1
   2   8 -15  23105. 822.227   1
  -2   8  15  23040. 921.193   1
   2  -8 -14  15028. 655.190   1
   2  -8 -14  14190. 603.874   1
  -2  -8  14  14505. 592.093   1
  -2  -8  14  15133. 584.500   1
   2   8 -14  16939. 693.153   1
   2   8 -14  15355. 574.289   1
  -2   8  14  15120. 626.128   1
   2  -8 -13  28891. 1078.41   1
   2  -8 -13  29205. 1110.48   1
  -2  -8  13  31274. 1122.40   1
   2   8 -13  30999. 1135.10   1
  -2   8  13  29022. 1075.01   1
  -2   8  13  27713. 1069.77   1
   2  -8 -12  16049. 672.077   1
   2  -8 -12  15827. 673.255   1
  -2  -8  12  15002. 605.838   1
  -2  -8  12  14923. 579.526   1
  -2   8  12  15800. 684.775  -1
  -2   8  12  17227. 692.367   1
   2  -8 -11 140463. 4611.86   1
  -2  -8  11 148710. 4780.73   1
  -2  -8  11 152769. 4946.98   1
   2   8 -11 145830. 4686.47   1
   2   8 -11 153554. 4991.49   1
  -2   8  11 146354. 4768.94   1
   2  -8 -10  29808. 1125.02   1
  -2  -8  10  30855. 1104.07   1
  -2  -8  10  29585. 1032.73   1
   2   8 -10  28158. 1036.00   1
   2   8 -10  30658. 1059.17   1
   2  -8  -9 9006.41 448.095   1
  -2  -8   9 8774.70 397.827   1
  -2  -8   9 7703.88 338.133   1
   2   8  -9 8486.70 360.256   1
  -2   8   9 9268.22 433.695   1
   2  -8  -8  75939. 2578.87   1
  -2  -8   8  78701. 2584.11   1
  -2  -8   8  75704. 2517.34   1
   2   8  -8  76109. 2550.07   1
   2   8  -8  80023. 2620.76   1
  -2   8   8  79225. 2654.80   1
   2  -8  -7  31876. 1183.40   1
   2  -8  -7  34599. 1296.50  -1
  -2  -8   7  30933. 1107.21   1
  -2  -8   7  32256. 1125.80   1
   2   8  -7  30240. 1057.47   1
   2   8  -7  32543. 1176.85   1
  -2   8   7  31968. 1164.68   1
   2  -8  -6  20670. 836.103   1
  -2  -8   6  21050. 793.559  -1
  -2  -8   6  20081. 746.301   1
   2   8  -6  23432. 849.325   1
  -2   8   6  21639. 849.980   1
   2  -8  -5 149103. 4874.98   1
   2  -8  -5 142296. 4665.53   1
  -2  -8   5 141380. 4583.06   1
  -2  -8   5 153292. 4946.98   1
   2   8  -5 138631. 4482.26   1
   2   8  -5 152114. 4903.78   1
  -2   8   5 142296. 4644.58   1
  -2   8   5 146616. 4770.25   1
   2  -8  -4  14387. 614.347   1
   2  -8  -4  12623. 559.497   1
  -2  -8   4  13379. 539.468   1
  -2  -8   4  13942. 567.220   1
   2   8  -4  14648. 574.551   1
   2   8  -4  13719. 546.930  -1
  -2   8   4  14347. 600.994   1
  -2   8   4  14923. 613.692   1
   2  -8  -3  24021. 921.847   1
   2  -8  -3  26443. 1002.36   1
  -2  -8   3  24715. 910.197  -1
  -2  -8   3  24650. 916.480   1
   2   8  -3  22163. 821.311   1
   2   8  -3  24048. 875.768   1
  -2   8   3  22883. 867.128   1
  -2   8   3  23668. 898.153   1
   2  -8  -2  80102. 2695.38   1
   2  -8  -2  77471. 2610.29   1
  -2  -8   2  81751. 2712.39   1
  -2  -8   2  81922. 2722.87   1
   2   8  -2  86045. 2844.61   1
   2   8  -2  78872. 2611.60   1
  -2   8   2  81097. 2697.99   1
  -2   8   2  77418. 2594.58   1
   2  -8  -1  29729. 1095.82   1
   2  -8  -1  33695. 1223.85   1
  -2  -8   1  30593. 1107.21   1
   2   8  -1  30292. 1082.34   1
  -2   8   1  32884. 1176.33   1
  -2   8   1  31876. 1152.11   1
   2  -8   0  733.73 105.433   1
   2  -8   0  675.61 104.123   1
  -2  -8   0  576.25  91.897  -1
   2   8   0  281.32  67.823   1
  -2   8   0  377.54  81.359   1
  -2   8   0  422.83  80.482   1
   2  -8   1  150.28  66.016  -1
   2  -8   1  258.67  78.309   1
  -2  -8  -1  183.14  71.501   1
  -2  -8  -1  272.55  68.661  -1
   2   8   1  273.33  69.695   1
   2   8   1  246.89  65.584   1
  -2   8  -1  297.68  90.130   1
  -2   8  -1  172.93  60.165   1
   2  -8   2  46956. 1629.79   1
   2  -8   2  46551. 1625.87   1
  -2  -8  -2  44875. 1586.59   1
  -2  -8  -2  46537. 1621.94   1
   2   8   2  43723. 1510.67   1
   2   8   2  45150. 1573.50   1
  -2   8  -2  49051. 1683.46   1
  -2   8  -2  46407. 1638.96   1
   2  -8   3  18982. 751.407   1
   2  -8   3  20513. 788.060   1
  -2  -8  -3  20696. 823.667   1
  -2  -8  -3  19806. 779.682   1
   2   8   3  19702. 769.734   1
   2   8   3  19112. 737.007   1
  -2   8  -3  21992. 862.547   1
   2  -8   4  165.99  65.283   1
   2  -8   4   85.13  54.235   1
  -2  -8  -4   91.98  68.216   1
  -2  -8  -4   82.86  59.523   1
   2   8   4   24.65  46.590   1
   2   8   4  -19.33  46.119   1
  -2   8  -4   50.66  47.650   1
  -2   8  -4   -0.16  70.454  -1
   2  -8   5 196492. 6342.45   1
  -2  -8  -5 178295. 5754.67   1
  -2  -8  -5 181175. 5871.18   1
   2   8   5 175546. 5693.15   1
   2   8   5 179997. 5813.58   1
  -2   8  -5 185888. 5982.45   1
  -2   8  -5 176070. 5719.33   1
   2  -8   6 1096.22 117.293   1
   2  -8   6 1030.76 119.793   1
  -2  -8  -6 1009.69 127.674  -1
  -2  -8  -6 1027.62 118.484   1
   2   8   6 1100.27 121.665   1
   2   8   6 1010.08 124.859   1
   2  -8   7  61775. 2101.06   1
   2  -8   7  68281. 2279.09   1
  -2  -8  -7  61932. 2106.29   1
   2   8   7  65872. 2259.46   1
  -2   8  -7  71868. 2440.11   1
  -2   8  -7  68320. 2279.09   1
   2  -8   8  42060. 1484.49   1
   2  -8   8  46184. 1583.98   1
  -2  -8  -8  44351. 1557.79   1
  -2  -8  -8  45556. 1612.77   1
   2   8   8  46524. 1615.39   1
   2   8   8  46485. 1652.05   1
  -2   8  -8  44351. 1569.58   1
  -2   8  -8  40738. 1408.56   1
   2  -8   9 2826.28 204.608   1
   2  -8   9 2697.99 181.044   1
  -2  -8  -9 3039.66 223.720   1
  -2  -8  -9 3275.29 224.113   1
   2   8   9 2826.28 223.066   1
   2   8   9 3229.48 217.175   1
  -2   8  -9 2415.24 200.419   1
  -2   8  -9 3188.90 192.564   1
   2  -8  10  36837. 1319.54   1
   2  -8  10  34258. 1200.29   1
  -2  -8 -10  38382. 1375.83   1
  -2  -8 -10  35986. 1308.02   1
   2   8  10  36484. 1297.42   1
   2   8  10  36013. 1340.49   1
  -2   8 -10  37282. 1287.99   1
  -2   8 -10  34180. 1252.00   1
   2  -8  11  12292. 503.207   1
   2  -8  11  12017. 522.712   1
  -2  -8 -11  10729. 489.985   1
  -2  -8 -11  11047. 507.658   1
   2   8  11  11564. 499.672   1
   2   8  11  11839. 551.773   1
  -2   8 -11  10732. 445.084   1
  -2   8 -11  12528. 558.711   1
   2  -8  12  24467. 898.284   1
  -2  -8 -12  24231. 942.007   1
   2   8  12  28014. 1031.15   1
  -2   8 -12  28917. 1025.00   1
   2  -8  13  74853. 2527.82   1
   2  -8  13  76384. 2538.29   1
  -2  -8 -13  76109. 2573.63   1
  -2  -8 -13  75232. 2556.61   1
   2   8  13  77654. 2598.51   1
   2   8  13  78060. 2678.36   1
  -2   8 -13  71920. 2455.82   1
  -2   8 -13  76594. 2529.12   1
   2  -8  14 7199.89 369.682  -1
   2  -8  14 7631.88 360.387   1
   2  -8  15  18720. 736.483   1
   2  -8  15  20134. 799.842   1
  -2  -8 -15  19414. 789.631   1
   2   8  15  18065. 710.433   1
  -2   8 -15  20304. 829.820   1
   2  -8  16  23838. 891.608   1
   2  -8  16  24035. 925.775   1
  -2  -8 -16  23432. 913.862   1
   2   8  16  23184. 871.317   1
  -2   8 -16  23524. 860.059  -1
  -2   8 -16  23603. 933.760   1
   2  -8  17 4145.83 263.254   1
   2  -8  17 3823.80 241.393   1
  -2  -8 -17 3179.73 236.287   1
  -2  -8 -17 3787.14 258.280   1
   2   8  17 3488.67 216.782   1
  -2   8 -17 3601.25 210.891   1
  -2   8 -17 4064.66 280.403   1
   2  -8  18  24820. 929.440   1
   2  -8  18  24074. 928.131   1
  -2  -8 -18  22621. 904.568   1
  -2  -8 -18  25029. 964.785  -1
   2   8  18  23576. 875.637   1
  -2   8 -18  24650. 976.959   1
  -2   8 -18  25893. 935.985   1
   2  -8  19 4758.47 276.214   1
   2  -8  19 4846.18 292.446   1
  -2  -8 -19 5526.90 318.759  -1
  -2  -8 -19 4716.58 294.017   1
   2   8  19 5494.17 285.770   1
  -2   8 -19 5100.14 266.265   1
  -2   8 -19 4783.34 314.308   1
   2  -8  20 7840.02 394.816   1
  -2  -8 -20 9003.79 437.753   1
  -2  -8 -20 7715.66 393.768   1
   2   8  20 8362.34 384.867   1
  -2   8 -20 8561.32 385.390   1
  -2   8 -20 7059.82 407.906   1
   2  -8  21   51.34  66.998   1
   2  -8  21   50.54  69.656   1
  -2  -8 -21   34.55  54.431   1
  -2  -8 -21  289.83  91.831   1
   2   8  21   79.98  52.468   1
  -2   8 -21  -48.46  73.530   1
  -2   8 -21    6.83  39.573   1
   2  -8  22  406.60  93.428   1
   2  -8  22  165.20  86.137   1
  -2  -8 -22  315.62  93.114   1
  -2  -8 -22  610.94 105.930   1
   2   8  22  488.68  83.859   1
  -2   8 -22  263.91 118.039  -1
  -2   8 -22  407.51  82.327   1
   2  -8  23  18131. 757.166   1
   2  -8  23  18118. 752.846   1
  -2  -8 -23  18392. 739.494   1
  -2  -8 -23  18275. 736.352   1
   2   8  23  18379. 699.960   1
[truncated: 2,050,652 more chars]
