# Supplementary material for: Rational Design of Palladium(II) Indenyl and Allyl Complexes Bearing Phosphine and Isocyanide Ancillary Ligands with Promising Antitumor Activity
Source: Molecules. 2024 Jan 10;29(2):345. doi: 10.3390/molecules29020345 (PMC10819880; doi:10.3390/molecules29020345)
Supplement: Supplementary file 1 [file molecules-29-00345-s001.zip › CIF/EB52.cif]

data_EB52

_publ_section_title
;
Pd-Indenyl complexes bearing isocyanide and phosphinic ligands
;
 
_publ_contact_author_name        'Nicola Demitri'
_publ_contact_author_address     
;
Elettra-Sincrotrone Trieste, S.S. 14 Km 163.5 in Area Science Park, 
34149 Basovizza - Trieste, Italy.
;
_publ_contact_author_email       nicola.demitri@elettra.eu
_publ_contact_author_phone       '+39 040 375 8861'
loop_
_publ_author_name
_publ_author_address
'Demitri, Nicola'
;
Elettra-Sincrotrone Trieste, S.S. 14 Km 163.5 in Area Science Park, 
34149 Basovizza - Trieste, Italy.
;
'Bortolamiol, Enrica'
;
Dipartimento di Scienze Molecolari e Nanosistemi, Universita' Ca' Foscari,
Campus Scientifico Via Torino 155, 30174 Venezia-Mestre, Italy.
;
'Visentin, Fabiano'
;
Dipartimento di Scienze Molecolari e Nanosistemi, Universita' Ca' Foscari,
Campus Scientifico Via Torino 155, 30174 Venezia-Mestre, Italy.
;

_publ_section_abstract
;
The structure of EB52, [PdC~41~H~43~NO~3~P](ClO~4~), at 100 K has
triclinic (<i>P</i>-1) symmetry.
;
_publ_contact_letter 
;
Please consider this CIF for publication. I certify that this contibution is the
original work of those listed as authors; that it has not been published
before (in any language or medium) and is not being considered for publication
elsewhere; that all authors concur with and are aware of the submission; that
all workers involved in the study are listed as authors or given proper credit
in the acknowledgements; that I have obtained permission for and acknowledged
the source of any excerpts from other copyright works; and that to the best of
my knowledge the paper contains no statements which are libellous, unlawful or
in any way actionable. All coauthors have made significant scientific
contributions to the work reported, including the ideas and their execution,
and share responsibility and accountability for the results.
;

_audit_creation_method            'SHELXL-2018/3'
_shelx_SHELXL_version_number      '2018/3'
_chemical_name_systematic         ?
_chemical_name_common             ?
_chemical_melting_point           ?
_chemical_formula_moiety
 'C41 H43 N O3 P Pd, Cl O4'
_chemical_formula_sum
 'C41 H43 Cl N O7 P Pd'
_chemical_formula_weight          834.58

loop_
 _atom_type_symbol
 _atom_type_description
 _atom_type_scat_dispersion_real
 _atom_type_scat_dispersion_imag
 _atom_type_scat_source
 'C'  'C'   0.0020   0.0012
 'International Tables Vol C Tables 4.2.6.8 and 6.1.1.4'
 'N'  'N'   0.0042   0.0025
 'International Tables Vol C Tables 4.2.6.8 and 6.1.1.4'
 'O'  'O'   0.0077   0.0045
 'International Tables Vol C Tables 4.2.6.8 and 6.1.1.4'
 'H'  'H'   0.0000   0.0000
 'International Tables Vol C Tables 4.2.6.8 and 6.1.1.4'
 'Cl'  'Cl'   0.1198   0.1216
 'International Tables Vol C Tables 4.2.6.8 and 6.1.1.4'
 'P'  'P'   0.0809   0.0720
 'International Tables Vol C Tables 4.2.6.8 and 6.1.1.4'
 'Pd'  'Pd'  -1.3766   0.7904
 'International Tables Vol C Tables 4.2.6.8 and 6.1.1.4'
 
_space_group_crystal_system       triclinic
_space_group_IT_number            2
_space_group_name_H-M_alt         'P -1'
_space_group_name_Hall            '-P 1'
 
_shelx_space_group_comment
;
The symmetry employed for this shelxl refinement is uniquely defined
by the following loop, which should always be used as a source of
symmetry information in preference to the above space-group names.
They are only intended as comments.
;
 
loop_
 _space_group_symop_operation_xyz
 'x, y, z'
 '-x, -y, -z'
 
_cell_length_a                    12.091(2)
_cell_length_b                    12.295(2)
_cell_length_c                    12.729(3)
_cell_angle_alpha                 82.90(3)
_cell_angle_beta                  82.85(3)
_cell_angle_gamma                 89.24(3)
_cell_volume                      1863.0(7)
_cell_formula_units_Z             2
_cell_measurement_temperature     100(2)
_cell_measurement_reflns_used     18107
_cell_measurement_theta_min       1.417
_cell_measurement_theta_max       31.172
 
_exptl_crystal_description        'Thin rods'
_exptl_crystal_colour             'Orange'
_exptl_crystal_density_meas       ?
_exptl_crystal_density_method     ?
_exptl_crystal_density_diffrn     1.488          
_exptl_crystal_F_000              860
_exptl_transmission_factor_min    ?
_exptl_transmission_factor_max    ?
_exptl_crystal_size_max           0.100
_exptl_crystal_size_mid           0.050
_exptl_crystal_size_min           0.020
_exptl_absorpt_coefficient_mu     0.457
_shelx_estimated_absorpt_T_min    0.956
_shelx_estimated_absorpt_T_max    0.991
_exptl_absorpt_correction_type    none
_exptl_absorpt_correction_T_min   ?
_exptl_absorpt_correction_T_max   ?
_exptl_absorpt_process_details    ?
_exptl_absorpt_special_details    ?
_diffrn_ambient_temperature       100(2)
_diffrn_radiation_wavelength      0.620

_diffrn_measurement_method       'Rotating crystal'
_diffrn_radiation_type           Synchrotron
_diffrn_source                   'Elettra Synchrotron - XRD2 BL'
_diffrn_measurement_device_type  
;
'Arinax MD2s Goniometer, Pilatus 6M detector'
;

_diffrn_detector_area_resol_mean  ?
_diffrn_reflns_number             63227
_diffrn_reflns_av_unetI/netI      0.0631
_diffrn_reflns_av_R_equivalents   0.0687
_diffrn_reflns_limit_h_min        -17
_diffrn_reflns_limit_h_max        20
_diffrn_reflns_limit_k_min        -19
_diffrn_reflns_limit_k_max        20
_diffrn_reflns_limit_l_min        -21
_diffrn_reflns_limit_l_max        21
_diffrn_reflns_theta_min          1.417
_diffrn_reflns_theta_max          31.172
_diffrn_reflns_theta_full         21.839
_diffrn_measured_fraction_theta_max   0.882
_diffrn_measured_fraction_theta_full  0.995
_diffrn_reflns_Laue_measured_fraction_max    0.882
_diffrn_reflns_Laue_measured_fraction_full   0.995
_diffrn_reflns_point_group_measured_fraction_max   0.882
_diffrn_reflns_point_group_measured_fraction_full  0.995
_reflns_number_total              16033
_reflns_number_gt                 13563
_reflns_threshold_expression      'I > 2\s(I)'
_reflns_Friedel_coverage          0.000
_reflns_Friedel_fraction_max      .
_reflns_Friedel_fraction_full     .
 
_reflns_special_details
;
 Reflections were merged by SHELXL according to the crystal
 class for the calculation of statistics and refinement.
 
 _reflns_Friedel_fraction is defined as the number of unique
 Friedel pairs measured divided by the number that would be
 possible theoretically, ignoring centric projections and
 systematic absences.
;

_diffrn_standards_number 0
_diffrn_standards_interval_count 0
_diffrn_standards_decay_% 0
 
_computing_data_collection       'Elettra XRD2 Data Collection SW'
_computing_cell_refinement       'XDS (Kabsch, 2010)'
_computing_data_reduction        'XDS (Kabsch, 2010)'
_computing_structure_solution    'SHELXT (Sheldrick, 2015)'
_computing_structure_refinement 'SHELXL-2019/3 (Sheldrick, 2015)'
_computing_molecular_graphics    'Ortep3 for Windows - Coot'
_computing_publication_material  'enCIFer - publCIF'
 
_refine_special_details
;
Hydrogen atoms were included at calculated positions with isotropic 
Ufactors=1.2Ueq and Ufactors=1.5Ueq for methyl groups. Anisotropic thermal
motion modeling has been applied to all atoms. Geometric restrains
(SAME, SADI) have been used for disordered fragments. 
;

_refine_ls_structure_factor_coef  Fsqd
_refine_ls_matrix_type            full
_refine_ls_weighting_scheme       calc
_refine_ls_weighting_details
'w=1/[\s^2^(Fo^2^)+(0.0542P)^2^+0.0343P] where P=(Fo^2^+2Fc^2^)/3'
_atom_sites_solution_primary      direct
_atom_sites_solution_secondary    difmap
_atom_sites_solution_hydrogens    geom
_refine_ls_hydrogen_treatment     constr
_refine_ls_extinction_method      'SHELXL-2019/3 (Sheldrick 2015)'
_refine_ls_extinction_coef        0.0080(10)
_refine_ls_extinction_expression
 'Fc^*^=kFc[1+0.001xFc^2^\l^3^/sin(2\q)]^-1/4^'
_refine_ls_number_reflns          16033
_refine_ls_number_parameters      519
_refine_ls_number_restraints      49
_refine_ls_R_factor_all           0.0506
_refine_ls_R_factor_gt            0.0431
_refine_ls_wR_factor_ref          0.1214
_refine_ls_wR_factor_gt           0.1143
_refine_ls_goodness_of_fit_ref    1.085
_refine_ls_restrained_S_all       1.090
_refine_ls_shift/su_max           0.005
_refine_ls_shift/su_mean          0.000
 
loop_
 _atom_site_label
 _atom_site_type_symbol
 _atom_site_fract_x
 _atom_site_fract_y
 _atom_site_fract_z
 _atom_site_U_iso_or_equiv
 _atom_site_adp_type
 _atom_site_occupancy
 _atom_site_site_symmetry_order  
 _atom_site_calc_flag
 _atom_site_refinement_flags_posn
 _atom_site_refinement_flags_adp
 _atom_site_refinement_flags_occupancy
 _atom_site_disorder_assembly
 _atom_site_disorder_group
Pd_1 Pd 0.68618(2) 0.50614(2) 0.70036(2) 0.02272(4) Uani 1 1 d . . . . .
N_2 N 0.74969(15) 0.65372(13) 0.86664(12) 0.0293(3) Uani 1 1 d . . . . .
C_2 C 0.73231(16) 0.59507(14) 0.80655(13) 0.0279(3) Uani 1 1 d . . . . .
C1_2 C 0.76142(15) 0.73766(13) 0.93494(12) 0.0240(3) Uani 1 1 d . . . . .
C2_2 C 0.88085(18) 0.74016(16) 0.96113(15) 0.0315(3) Uani 1 1 d . . . . .
H2A_2 H 0.933072 0.754741 0.894617 0.038 Uiso 1 1 calc R U . . .
H2B_2 H 0.900195 0.668557 0.999027 0.038 Uiso 1 1 calc R U . . .
C3_2 C 0.73158(19) 0.84751(15) 0.87481(14) 0.0317(4) Uani 1 1 d . . . . .
H3A_2 H 0.654711 0.844661 0.856074 0.038 Uiso 1 1 calc R U . . .
H3B_2 H 0.783156 0.863294 0.807996 0.038 Uiso 1 1 calc R U . . .
C4_2 C 0.68053(17) 0.71102(15) 1.03735(13) 0.0290(3) Uani 1 1 d . . . . .
H4A_2 H 0.699319 0.639153 1.075086 0.035 Uiso 1 1 calc R U . . .
H4B_2 H 0.603239 0.707400 1.019881 0.035 Uiso 1 1 calc R U . . .
C5_2 C 0.8901(2) 0.83162(18) 1.03229(17) 0.0372(4) Uani 1 1 d . . . . .
H5_2 H 0.968141 0.834782 1.050106 0.045 Uiso 1 1 calc R U . . .
C6_2 C 0.8595(2) 0.94216(18) 0.97403(19) 0.0424(5) Uani 1 1 d . . . . .
H6A_2 H 0.866096 1.000620 1.019879 0.051 Uiso 1 1 calc R U . . .
H6B_2 H 0.911653 0.959389 0.907769 0.051 Uiso 1 1 calc R U . . .
C7_2 C 0.7407(2) 0.93805(15) 0.94682(17) 0.0382(4) Uani 1 1 d . . . . .
H7_2 H 0.721161 1.010381 0.908573 0.046 Uiso 1 1 calc R U . . .
C8_2 C 0.6598(2) 0.91229(18) 1.0496(2) 0.0438(5) Uani 1 1 d . . . . .
H8A_2 H 0.664040 0.970671 1.096033 0.053 Uiso 1 1 calc R U . . .
H8B_2 H 0.582466 0.909517 1.031990 0.053 Uiso 1 1 calc R U . . .
C9_2 C 0.6905(2) 0.80161(17) 1.10835(15) 0.0365(4) Uani 1 1 d . . . . .
H9_2 H 0.638299 0.785443 1.175769 0.044 Uiso 1 1 calc R U . . .
C10_2 C 0.8097(2) 0.80605(19) 1.13542(15) 0.0413(5) Uani 1 1 d . . . . .
H10A_2 H 0.829428 0.734800 1.173769 0.050 Uiso 1 1 calc R U . . .
H10B_2 H 0.815902 0.863458 1.182514 0.050 Uiso 1 1 calc R U . . .
ClA_5 Cl 0.3747(2) 0.7559(3) 0.87445(16) 0.0522(7) Uani 0.654(6) 1 d D . P A 1
O1A_5 O 0.4262(6) 0.6619(5) 0.9238(5) 0.131(3) Uani 0.654(6) 1 d D . P A 1
O2A_5 O 0.3342(3) 0.7272(3) 0.78115(19) 0.0476(9) Uani 0.654(6) 1 d D . P A 1
O3A_5 O 0.2841(5) 0.7865(6) 0.9458(5) 0.114(4) Uani 0.654(6) 1 d D . P A 1
O4A_5 O 0.4516(4) 0.8432(4) 0.8461(4) 0.100(2) Uani 0.654(6) 1 d D . P A 1
ClB_5 Cl 0.3662(4) 0.7800(5) 0.8768(4) 0.0453(9) Uani 0.346(6) 1 d D . P A 2
O1B_5 O 0.3754(7) 0.6809(6) 0.8354(11) 0.100(5) Uani 0.346(6) 1 d D . P A 2
O2B_5 O 0.3882(7) 0.8738(5) 0.7982(4) 0.0539(18) Uani 0.346(6) 1 d D . P A 2
O3B_5 O 0.2569(6) 0.7972(6) 0.9292(7) 0.0453(16) Uani 0.346(6) 1 d D . P A 2
O4B_5 O 0.4375(7) 0.7873(9) 0.9563(6) 0.098(4) Uani 0.346(6) 1 d D . P A 2
C4_3 C 0.78191(18) 0.27286(14) 0.57581(15) 0.0310(4) Uani 1 1 d . . . . .
H4_3 H 0.780477 0.285499 0.500836 0.037 Uiso 1 1 calc R U . . .
C5_3 C 0.86639(19) 0.21042(15) 0.61912(17) 0.0351(4) Uani 1 1 d . . . . .
H5_3 H 0.922516 0.179476 0.572753 0.042 Uiso 1 1 calc R U . . .
C6_3 C 0.8701(2) 0.19247(16) 0.72951(18) 0.0367(4) Uani 1 1 d . . . . .
H6_3 H 0.927750 0.148487 0.756805 0.044 Uiso 1 1 calc R U . . .
C9_3 C 0.69991(17) 0.31602(13) 0.64559(14) 0.0284(3) Uani 1 1 d . . . . .
C3_3 C 0.60127(17) 0.38330(15) 0.62750(14) 0.0304(3) Uani 1 1 d . . . . .
H3_3 H 0.581575 0.414437 0.560291 0.036 Uiso 1 1 calc R U . . .
C8_3 C 0.70481(17) 0.29975(14) 0.75740(14) 0.0292(3) Uani 1 1 d . . . . .
C7_3 C 0.79023(19) 0.23838(15) 0.79985(16) 0.0340(4) Uani 1 1 d . . . . .
H7_3 H 0.793936 0.228128 0.874542 0.041 Uiso 1 1 calc R U . . .
C1_3 C 0.60943(17) 0.35831(16) 0.80758(14) 0.0322(4) Uani 1 1 d . . . . .
H1_3 H 0.596745 0.370303 0.880418 0.039 Uiso 1 1 calc R U . . .
C2_3 C 0.54043(18) 0.39337(17) 0.72917(16) 0.0348(4) Uani 1 1 d . . . . .
H2_3 H 0.466168 0.419281 0.741677 0.042 Uiso 1 1 calc R U . . .
P_4 P 0.74421(4) 0.63253(3) 0.55616(3) 0.02063(8) Uani 1 1 d . . . . .
C12_4 C 0.91511(15) 0.60649(14) 0.38980(14) 0.0269(3) Uani 1 1 d . . . . .
H12_4 H 0.961118 0.647507 0.425850 0.032 Uiso 1 1 calc R U . . .
C11_4 C 0.95675(16) 0.57301(15) 0.29205(15) 0.0292(3) Uani 1 1 d . . . . .
H11_4 H 1.030950 0.591440 0.261761 0.035 Uiso 1 1 calc R U . . .
C10_4 C 0.89032(16) 0.51260(13) 0.23825(13) 0.0267(3) Uani 1 1 d . . . . .
C9_4 C 0.78280(16) 0.48243(14) 0.28358(13) 0.0274(3) Uani 1 1 d . . . . .
H9_4 H 0.737946 0.439090 0.248612 0.033 Uiso 1 1 calc R U . . .
C8_4 C 0.74209(16) 0.51698(14) 0.38131(13) 0.0272(3) Uani 1 1 d . . . . .
H8_4 H 0.668494 0.496998 0.412329 0.033 Uiso 1 1 calc R U . . .
C7_4 C 0.80648(15) 0.58028(13) 0.43514(12) 0.0237(3) Uani 1 1 d . . . . .
C1_4 C 0.63148(14) 0.71761(13) 0.51345(12) 0.0222(3) Uani 1 1 d . . . . .
C6_4 C 0.63845(15) 0.77336(14) 0.41042(12) 0.0247(3) Uani 1 1 d . . . . .
H6_4 H 0.699957 0.759956 0.359567 0.030 Uiso 1 1 calc R U . . .
C5_4 C 0.55732(15) 0.84807(14) 0.38064(12) 0.0253(3) Uani 1 1 d . . . . .
H5_4 H 0.563585 0.885646 0.310307 0.030 Uiso 1 1 calc R U . . .
C4_4 C 0.46663(15) 0.86733(13) 0.45505(12) 0.0240(3) Uani 1 1 d . . . . .
C3_4 C 0.45894(16) 0.81226(15) 0.55862(13) 0.0272(3) Uani 1 1 d . . . . .
H3_4 H 0.397494 0.825731 0.609516 0.033 Uiso 1 1 calc R U . . .
C2_4 C 0.54028(15) 0.73834(14) 0.58730(12) 0.0250(3) Uani 1 1 d . . . . .
H2_4 H 0.534208 0.701247 0.657828 0.030 Uiso 1 1 calc R U . . .
C13_4 C 0.84478(14) 0.72989(12) 0.58537(12) 0.0214(3) Uani 1 1 d . . . . .
C14_4 C 0.93517(15) 0.69224(13) 0.63747(13) 0.0253(3) Uani 1 1 d . . . . .
H14_4 H 0.944567 0.615628 0.655319 0.030 Uiso 1 1 calc R U . . .
C15_4 C 1.01219(15) 0.76446(14) 0.66402(13) 0.0260(3) Uani 1 1 d . . . . .
H15_4 H 1.074416 0.737448 0.698012 0.031 Uiso 1 1 calc R U . . .
C16_4 C 0.99645(15) 0.87744(14) 0.63981(13) 0.0264(3) Uani 1 1 d . . . . .
C17_4 C 0.90654(16) 0.91561(13) 0.58802(14) 0.0272(3) Uani 1 1 d . . . . .
H17_4 H 0.896178 0.992255 0.571447 0.033 Uiso 1 1 calc R U . . .
C18_4 C 0.83156(14) 0.84282(12) 0.56019(13) 0.0235(3) Uani 1 1 d . . . . .
H18_4 H 0.770943 0.869938 0.523820 0.028 Uiso 1 1 calc R U . . .
OA_4 O 0.38259(13) 0.93712(11) 0.43388(11) 0.0306(3) Uani 1 1 d . . . . .
CA_4 C 0.38061(19) 0.98247(16) 0.32538(16) 0.0341(4) Uani 1 1 d . . . . .
HA1_4 H 0.447221 1.027729 0.301321 0.051 Uiso 1 1 calc R U . . .
HA2_4 H 0.313849 1.027782 0.319495 0.051 Uiso 1 1 calc R U . . .
HA3_4 H 0.379406 0.923046 0.280823 0.051 Uiso 1 1 calc R U . . .
OC_4 O 1.06428(13) 0.95620(12) 0.66334(13) 0.0359(3) Uani 1 1 d . . . . .
CC_4 C 1.1647(2) 0.9205(2) 0.7052(3) 0.0501(6) Uani 1 1 d . . . . .
HC1_4 H 1.146626 0.883357 0.777914 0.075 Uiso 1 1 calc R U . . .
HC2_4 H 1.212440 0.984069 0.706474 0.075 Uiso 1 1 calc R U . . .
HC3_4 H 1.204067 0.869687 0.660048 0.075 Uiso 1 1 calc R U . . .
OB_4 O 0.93853(13) 0.48713(12) 0.14177(11) 0.0326(3) Uani 1 1 d . . . . .
CB_4 C 0.87139(17) 0.42602(17) 0.08223(15) 0.0324(4) Uani 1 1 d . . . . .
HB1_4 H 0.856149 0.352652 0.120721 0.049 Uiso 1 1 calc R U . . .
HB2_4 H 0.911840 0.419685 0.011592 0.049 Uiso 1 1 calc R U . . .
HB3_4 H 0.800856 0.464473 0.074178 0.049 Uiso 1 1 calc R U . . .
 
loop_
 _atom_site_aniso_label
 _atom_site_aniso_U_11
 _atom_site_aniso_U_22
 _atom_site_aniso_U_33
 _atom_site_aniso_U_23
 _atom_site_aniso_U_13
 _atom_site_aniso_U_12
Pd_1 0.03305(7) 0.01803(6) 0.01588(6) -0.00412(4) 0.00445(4) -0.00682(4)
N_2 0.0413(8) 0.0270(6) 0.0191(6) -0.0076(5) 0.0032(5) -0.0046(6)
C_2 0.0394(9) 0.0242(7) 0.0188(6) -0.0048(5) 0.0042(6) -0.0054(6)
C1_2 0.0375(8) 0.0201(6) 0.0140(5) -0.0048(5) 0.0013(5) -0.0024(5)
C2_2 0.0390(9) 0.0295(8) 0.0262(7) -0.0059(6) -0.0029(6) -0.0015(7)
C3_2 0.0478(10) 0.0270(8) 0.0193(6) 0.0018(6) -0.0042(6) -0.0023(7)
C4_2 0.0419(9) 0.0247(7) 0.0180(6) -0.0029(5) 0.0063(6) -0.0019(6)
C5_2 0.0493(12) 0.0330(9) 0.0318(9) -0.0071(7) -0.0111(8) -0.0068(8)
C6_2 0.0640(15) 0.0275(9) 0.0362(10) -0.0035(7) -0.0067(9) -0.0144(9)
C7_2 0.0615(14) 0.0194(7) 0.0332(9) -0.0006(6) -0.0066(8) 0.0000(7)
C8_2 0.0640(15) 0.0279(9) 0.0392(11) -0.0126(8) 0.0022(10) 0.0088(9)
C9_2 0.0596(13) 0.0294(8) 0.0186(7) -0.0081(6) 0.0069(7) 0.0007(8)
C10_2 0.0714(16) 0.0345(9) 0.0202(7) -0.0077(7) -0.0102(8) -0.0009(9)
ClA_5 0.0591(9) 0.0744(17) 0.0225(5) -0.0048(6) -0.0015(5) -0.0206(8)
O1A_5 0.183(7) 0.122(5) 0.094(4) 0.011(4) -0.071(4) 0.044(5)
O2A_5 0.0577(18) 0.060(2) 0.0238(10) -0.0059(11) 0.0048(10) -0.0188(15)
O3A_5 0.130(6) 0.149(7) 0.059(4) -0.055(4) 0.056(4) -0.065(5)
O4A_5 0.087(3) 0.115(4) 0.099(4) -0.049(4) 0.030(3) -0.067(3)
ClB_5 0.0364(11) 0.0517(16) 0.0449(15) 0.0009(10) 0.0024(9) -0.0213(10)
O1B_5 0.062(5) 0.037(3) 0.197(14) -0.027(6) 0.021(7) -0.020(3)
O2B_5 0.073(4) 0.056(3) 0.028(2) -0.005(2) 0.011(2) -0.012(3)
O3B_5 0.058(3) 0.035(3) 0.039(3) -0.011(2) 0.019(3) -0.004(2)
O4B_5 0.070(5) 0.145(10) 0.075(5) 0.035(6) -0.036(4) -0.026(5)
C4_3 0.0486(10) 0.0190(6) 0.0241(7) -0.0057(5) 0.0051(7) -0.0088(6)
C5_3 0.0495(11) 0.0199(7) 0.0337(9) -0.0065(6) 0.0078(8) -0.0062(7)
C6_3 0.0507(12) 0.0212(7) 0.0360(9) -0.0001(6) 0.0006(8) -0.0039(7)
C9_3 0.0429(9) 0.0182(6) 0.0227(7) -0.0039(5) 0.0040(6) -0.0120(6)
C3_3 0.0395(9) 0.0268(7) 0.0241(7) -0.0052(6) 0.0025(6) -0.0132(6)
C8_3 0.0441(9) 0.0200(6) 0.0212(6) -0.0016(5) 0.0055(6) -0.0114(6)
C7_3 0.0507(11) 0.0231(7) 0.0260(8) 0.0017(6) 0.0006(7) -0.0084(7)
C1_3 0.0422(10) 0.0292(8) 0.0222(7) -0.0033(6) 0.0097(6) -0.0129(7)
C2_3 0.0378(9) 0.0340(9) 0.0305(8) -0.0055(7) 0.0079(7) -0.0160(7)
P_4 0.02948(19) 0.01569(15) 0.01582(15) -0.00370(12) 0.00276(13) -0.00307(13)
C12_4 0.0305(8) 0.0222(7) 0.0263(7) -0.0050(5) 0.0048(6) -0.0003(5)
C11_4 0.0315(8) 0.0252(7) 0.0286(8) -0.0056(6) 0.0076(6) -0.0011(6)
C10_4 0.0351(8) 0.0204(6) 0.0223(7) -0.0035(5) 0.0068(6) 0.0006(5)
C9_4 0.0358(8) 0.0246(7) 0.0210(6) -0.0073(5) 0.0048(6) -0.0027(6)
C8_4 0.0355(8) 0.0247(7) 0.0203(6) -0.0074(5) 0.0060(5) -0.0047(6)
C7_4 0.0328(7) 0.0179(6) 0.0189(6) -0.0042(5) 0.0044(5) -0.0009(5)
C1_4 0.0303(7) 0.0204(6) 0.0154(5) -0.0054(4) 0.0025(5) -0.0032(5)
C6_4 0.0321(8) 0.0254(7) 0.0155(6) -0.0042(5) 0.0025(5) -0.0009(5)
C5_4 0.0346(8) 0.0244(7) 0.0163(6) -0.0045(5) 0.0010(5) -0.0015(6)
C4_4 0.0323(8) 0.0206(6) 0.0194(6) -0.0061(5) -0.0002(5) 0.0009(5)
C3_4 0.0330(8) 0.0283(7) 0.0191(6) -0.0048(5) 0.0034(5) 0.0045(6)
C2_4 0.0319(8) 0.0259(7) 0.0159(6) -0.0039(5) 0.0030(5) 0.0001(6)
C13_4 0.0299(7) 0.0150(5) 0.0182(6) -0.0028(4) 0.0025(5) -0.0024(5)
C14_4 0.0323(8) 0.0195(6) 0.0233(6) -0.0020(5) -0.0008(5) -0.0003(5)
C15_4 0.0288(7) 0.0263(7) 0.0227(6) -0.0046(5) -0.0013(5) -0.0002(6)
C16_4 0.0325(8) 0.0243(7) 0.0224(6) -0.0085(5) 0.0035(5) -0.0061(6)
C17_4 0.0359(8) 0.0175(6) 0.0274(7) -0.0038(5) 0.0008(6) -0.0043(5)
C18_4 0.0314(7) 0.0155(5) 0.0225(6) -0.0016(5) 0.0003(5) -0.0023(5)
OA_4 0.0397(7) 0.0272(6) 0.0237(5) -0.0034(4) 0.0001(5) 0.0077(5)
CA_4 0.0438(10) 0.0289(8) 0.0278(8) 0.0008(6) -0.0027(7) 0.0086(7)
OC_4 0.0376(7) 0.0312(7) 0.0416(8) -0.0140(6) -0.0046(6) -0.0078(5)
CC_4 0.0391(11) 0.0538(14) 0.0653(16) -0.0314(13) -0.0141(11) -0.0017(10)
OB_4 0.0385(7) 0.0321(6) 0.0253(6) -0.0094(5) 0.0103(5) -0.0029(5)
CB_4 0.0373(9) 0.0332(9) 0.0261(8) -0.0099(6) 0.0056(6) -0.0036(7)
 
_geom_special_details
;
 All esds (except the esd in the dihedral angle between two l.s. planes)
 are estimated using the full covariance matrix.  The cell esds are taken
 into account individually in the estimation of esds in distances, angles
 and torsion angles; correlations between esds in cell parameters are only
 used when they are defined by crystal symmetry.  An approximate (isotropic)
 treatment of cell esds is used for estimating esds involving l.s. planes.
;
 
loop_
 _geom_bond_atom_site_label_1
 _geom_bond_atom_site_label_2
 _geom_bond_distance
 _geom_bond_site_symmetry_2
 _geom_bond_publ_flag
Pd_1 C_2 1.9755(18) . ?
Pd_1 C3_3 2.1953(18) . ?
Pd_1 C2_3 2.2227(19) . ?
Pd_1 C1_3 2.2680(19) . ?
Pd_1 P_4 2.2977(9) . ?
Pd_1 C9_3 2.5181(17) . ?
Pd_1 C8_3 2.5666(19) . ?
N_2 C_2 1.153(2) . ?
N_2 C1_2 1.448(2) . ?
C1_2 C2_2 1.523(3) . ?
C1_2 C3_2 1.530(2) . ?
C1_2 C4_2 1.533(2) . ?
C2_2 C5_2 1.542(3) . ?
C2_2 H2A_2 0.9900 . ?
C2_2 H2B_2 0.9900 . ?
C3_2 C7_2 1.540(3) . ?
C3_2 H3A_2 0.9900 . ?
C3_2 H3B_2 0.9900 . ?
C4_2 C9_2 1.533(3) . ?
C4_2 H4A_2 0.9900 . ?
C4_2 H4B_2 0.9900 . ?
C5_2 C6_2 1.530(3) . ?
C5_2 C10_2 1.535(3) . ?
C5_2 H5_2 1.0000 . ?
C6_2 C7_2 1.522(4) . ?
C6_2 H6A_2 0.9900 . ?
C6_2 H6B_2 0.9900 . ?
C7_2 C8_2 1.536(3) . ?
C7_2 H7_2 1.0000 . ?
C8_2 C9_2 1.534(3) . ?
C8_2 H8A_2 0.9900 . ?
C8_2 H8B_2 0.9900 . ?
C9_2 C10_2 1.527(4) . ?
C9_2 H9_2 1.0000 . ?
C10_2 H10A_2 0.9900 . ?
C10_2 H10B_2 0.9900 . ?
ClA_5 O4A_5 1.411(4) . ?
ClA_5 O3A_5 1.412(4) . ?
ClA_5 O1A_5 1.420(5) . ?
ClA_5 O2A_5 1.424(3) . ?
ClB_5 O1B_5 1.383(6) . ?
ClB_5 O4B_5 1.420(6) . ?
ClB_5 O2B_5 1.434(5) . ?
ClB_5 O3B_5 1.429(6) . ?
C4_3 C9_3 1.392(3) . ?
C4_3 C5_3 1.397(3) . ?
C4_3 H4_3 0.9500 . ?
C5_3 C6_3 1.401(3) . ?
C5_3 H5_3 0.9500 . ?
C6_3 C7_3 1.396(3) . ?
C6_3 H6_3 0.9500 . ?
C9_3 C8_3 1.421(2) . ?
C9_3 C3_3 1.468(3) . ?
C3_3 C2_3 1.425(3) . ?
C3_3 H3_3 0.9500 . ?
C8_3 C7_3 1.395(3) . ?
C8_3 C1_3 1.471(3) . ?
C7_3 H7_3 0.9500 . ?
C1_3 C2_3 1.403(3) . ?
C1_3 H1_3 0.9500 . ?
C2_3 H2_3 0.9500 . ?
P_4 C1_4 1.8038(19) . ?
P_4 C7_4 1.8152(16) . ?
P_4 C13_4 1.8196(17) . ?
C12_4 C11_4 1.391(2) . ?
C12_4 C7_4 1.392(2) . ?
C12_4 H12_4 0.9500 . ?
C11_4 C10_4 1.394(3) . ?
C11_4 H11_4 0.9500 . ?
C10_4 OB_4 1.363(2) . ?
C10_4 C9_4 1.391(3) . ?
C9_4 C8_4 1.394(2) . ?
C9_4 H9_4 0.9500 . ?
C8_4 C7_4 1.401(2) . ?
C8_4 H8_4 0.9500 . ?
C1_4 C6_4 1.396(2) . ?
C1_4 C2_4 1.399(2) . ?
C6_4 C5_4 1.390(3) . ?
C6_4 H6_4 0.9500 . ?
C5_4 C4_4 1.395(2) . ?
C5_4 H5_4 0.9500 . ?
C4_4 OA_4 1.353(2) . ?
C4_4 C3_4 1.398(2) . ?
C3_4 C2_4 1.382(3) . ?
C3_4 H3_4 0.9500 . ?
C2_4 H2_4 0.9500 . ?
C13_4 C14_4 1.393(2) . ?
C13_4 C18_4 1.398(2) . ?
C14_4 C15_4 1.394(2) . ?
C14_4 H14_4 0.9500 . ?
C15_4 C16_4 1.401(2) . ?
C15_4 H15_4 0.9500 . ?
C16_4 OC_4 1.362(2) . ?
C16_4 C17_4 1.388(3) . ?
C17_4 C18_4 1.389(2) . ?
C17_4 H17_4 0.9500 . ?
C18_4 H18_4 0.9500 . ?
OA_4 CA_4 1.427(2) . ?
CA_4 HA1_4 0.9800 . ?
CA_4 HA2_4 0.9800 . ?
CA_4 HA3_4 0.9800 . ?
OC_4 CC_4 1.429(3) . ?
CC_4 HC1_4 0.9800 . ?
CC_4 HC2_4 0.9800 . ?
CC_4 HC3_4 0.9800 . ?
OB_4 CB_4 1.452(3) . ?
CB_4 HB1_4 0.9800 . ?
CB_4 HB2_4 0.9800 . ?
CB_4 HB3_4 0.9800 . ?
 
loop_
 _geom_angle_atom_site_label_1
 _geom_angle_atom_site_label_2
 _geom_angle_atom_site_label_3
 _geom_angle
 _geom_angle_site_symmetry_1
 _geom_angle_site_symmetry_3
 _geom_angle_publ_flag
C_2 Pd_1 C3_3 161.73(7) . . ?
C_2 Pd_1 C2_3 124.58(7) . . ?
C3_3 Pd_1 C2_3 37.63(7) . . ?
C_2 Pd_1 C1_3 101.17(7) . . ?
C3_3 Pd_1 C1_3 61.68(7) . . ?
C2_3 Pd_1 C1_3 36.40(9) . . ?
C_2 Pd_1 P_4 94.64(5) . . ?
C3_3 Pd_1 P_4 102.39(5) . . ?
C2_3 Pd_1 P_4 130.16(6) . . ?
C1_3 Pd_1 P_4 164.07(5) . . ?
C_2 Pd_1 C9_3 142.10(8) . . ?
C3_3 Pd_1 C9_3 35.46(8) . . ?
C2_3 Pd_1 C9_3 58.57(7) . . ?
C1_3 Pd_1 C9_3 57.85(6) . . ?
P_4 Pd_1 C9_3 109.77(4) . . ?
C_2 Pd_1 C8_3 112.26(7) . . ?
C3_3 Pd_1 C8_3 57.90(7) . . ?
C2_3 Pd_1 C8_3 57.63(8) . . ?
C1_3 Pd_1 C8_3 34.74(7) . . ?
P_4 Pd_1 C8_3 138.40(4) . . ?
C9_3 Pd_1 C8_3 32.44(6) . . ?
C_2 N_2 C1_2 172.2(2) . . ?
N_2 C_2 Pd_1 172.84(19) . . ?
N_2 C1_2 C2_2 109.99(15) . . ?
N_2 C1_2 C3_2 107.60(14) . . ?
C2_2 C1_2 C3_2 110.30(15) . . ?
N_2 C1_2 C4_2 108.13(14) . . ?
C2_2 C1_2 C4_2 110.27(14) . . ?
C3_2 C1_2 C4_2 110.48(15) . . ?
C1_2 C2_2 C5_2 108.28(17) . . ?
C1_2 C2_2 H2A_2 110.0 . . ?
C5_2 C2_2 H2A_2 110.0 . . ?
C1_2 C2_2 H2B_2 110.0 . . ?
C5_2 C2_2 H2B_2 110.0 . . ?
H2A_2 C2_2 H2B_2 108.4 . . ?
C1_2 C3_2 C7_2 108.68(15) . . ?
C1_2 C3_2 H3A_2 110.0 . . ?
C7_2 C3_2 H3A_2 110.0 . . ?
C1_2 C3_2 H3B_2 110.0 . . ?
C7_2 C3_2 H3B_2 110.0 . . ?
H3A_2 C3_2 H3B_2 108.3 . . ?
C1_2 C4_2 C9_2 108.18(15) . . ?
C1_2 C4_2 H4A_2 110.1 . . ?
C9_2 C4_2 H4A_2 110.1 . . ?
C1_2 C4_2 H4B_2 110.1 . . ?
C9_2 C4_2 H4B_2 110.1 . . ?
H4A_2 C4_2 H4B_2 108.4 . . ?
C6_2 C5_2 C10_2 109.4(2) . . ?
C6_2 C5_2 C2_2 110.06(17) . . ?
C10_2 C5_2 C2_2 108.93(17) . . ?
C6_2 C5_2 H5_2 109.5 . . ?
C10_2 C5_2 H5_2 109.5 . . ?
C2_2 C5_2 H5_2 109.5 . . ?
C7_2 C6_2 C5_2 109.79(18) . . ?
C7_2 C6_2 H6A_2 109.7 . . ?
C5_2 C6_2 H6A_2 109.7 . . ?
C7_2 C6_2 H6B_2 109.7 . . ?
C5_2 C6_2 H6B_2 109.7 . . ?
H6A_2 C6_2 H6B_2 108.2 . . ?
C6_2 C7_2 C8_2 109.7(2) . . ?
C6_2 C7_2 C3_2 109.34(19) . . ?
C8_2 C7_2 C3_2 109.10(18) . . ?
C6_2 C7_2 H7_2 109.5 . . ?
C8_2 C7_2 H7_2 109.5 . . ?
C3_2 C7_2 H7_2 109.5 . . ?
C9_2 C8_2 C7_2 109.39(18) . . ?
C9_2 C8_2 H8A_2 109.8 . . ?
C7_2 C8_2 H8A_2 109.8 . . ?
C9_2 C8_2 H8B_2 109.8 . . ?
C7_2 C8_2 H8B_2 109.8 . . ?
H8A_2 C8_2 H8B_2 108.2 . . ?
C10_2 C9_2 C4_2 109.66(18) . . ?
C10_2 C9_2 C8_2 109.7(2) . . ?
C4_2 C9_2 C8_2 109.59(17) . . ?
C10_2 C9_2 H9_2 109.3 . . ?
C4_2 C9_2 H9_2 109.3 . . ?
C8_2 C9_2 H9_2 109.3 . . ?
C9_2 C10_2 C5_2 109.53(16) . . ?
C9_2 C10_2 H10A_2 109.8 . . ?
C5_2 C10_2 H10A_2 109.8 . . ?
C9_2 C10_2 H10B_2 109.8 . . ?
C5_2 C10_2 H10B_2 109.8 . . ?
H10A_2 C10_2 H10B_2 108.2 . . ?
O4A_5 ClA_5 O3A_5 110.5(4) . . ?
O4A_5 ClA_5 O1A_5 110.9(4) . . ?
O3A_5 ClA_5 O1A_5 108.7(4) . . ?
O4A_5 ClA_5 O2A_5 109.6(3) . . ?
O3A_5 ClA_5 O2A_5 109.2(3) . . ?
O1A_5 ClA_5 O2A_5 108.1(3) . . ?
O1B_5 ClB_5 O4B_5 112.8(8) . . ?
O1B_5 ClB_5 O2B_5 114.0(6) . . ?
O4B_5 ClB_5 O2B_5 107.3(5) . . ?
O1B_5 ClB_5 O3B_5 112.3(5) . . ?
O4B_5 ClB_5 O3B_5 104.4(6) . . ?
O2B_5 ClB_5 O3B_5 105.2(5) . . ?
C9_3 C4_3 C5_3 118.12(18) . . ?
C9_3 C4_3 H4_3 120.9 . . ?
C5_3 C4_3 H4_3 120.9 . . ?
C4_3 C5_3 C6_3 121.41(19) . . ?
C4_3 C5_3 H5_3 119.3 . . ?
C6_3 C5_3 H5_3 119.3 . . ?
C7_3 C6_3 C5_3 120.8(2) . . ?
C7_3 C6_3 H6_3 119.6 . . ?
C5_3 C6_3 H6_3 119.6 . . ?
C4_3 C9_3 C8_3 120.52(19) . . ?
C4_3 C9_3 C3_3 132.11(18) . . ?
C8_3 C9_3 C3_3 107.35(16) . . ?
C4_3 C9_3 Pd_1 128.68(12) . . ?
C8_3 C9_3 Pd_1 75.66(10) . . ?
C3_3 C9_3 Pd_1 60.18(9) . . ?
C2_3 C3_3 C9_3 107.50(18) . . ?
C2_3 C3_3 Pd_1 72.23(11) . . ?
C9_3 C3_3 Pd_1 84.36(11) . . ?
C2_3 C3_3 H3_3 126.2 . . ?
C9_3 C3_3 H3_3 126.2 . . ?
Pd_1 C3_3 H3_3 110.0 . . ?
C7_3 C8_3 C9_3 120.94(18) . . ?
C7_3 C8_3 C1_3 132.06(17) . . ?
C9_3 C8_3 C1_3 107.00(18) . . ?
C7_3 C8_3 Pd_1 131.54(13) . . ?
C9_3 C8_3 Pd_1 71.90(10) . . ?
C1_3 C8_3 Pd_1 61.46(10) . . ?
C8_3 C7_3 C6_3 118.13(19) . . ?
C8_3 C7_3 H7_3 120.9 . . ?
C6_3 C7_3 H7_3 120.9 . . ?
C2_3 C1_3 C8_3 108.13(16) . . ?
C2_3 C1_3 Pd_1 70.04(11) . . ?
C8_3 C1_3 Pd_1 83.80(10) . . ?
C2_3 C1_3 H1_3 125.9 . . ?
C8_3 C1_3 H1_3 125.9 . . ?
Pd_1 C1_3 H1_3 112.5 . . ?
C1_3 C2_3 C3_3 108.05(19) . . ?
C1_3 C2_3 Pd_1 73.56(11) . . ?
C3_3 C2_3 Pd_1 70.14(10) . . ?
C1_3 C2_3 H2_3 126.0 . . ?
C3_3 C2_3 H2_3 126.0 . . ?
Pd_1 C2_3 H2_3 122.0 . . ?
C1_4 P_4 C7_4 103.85(8) . . ?
C1_4 P_4 C13_4 103.93(7) . . ?
C7_4 P_4 C13_4 105.46(8) . . ?
C1_4 P_4 Pd_1 112.28(6) . . ?
C7_4 P_4 Pd_1 117.26(6) . . ?
C13_4 P_4 Pd_1 112.82(6) . . ?
C11_4 C12_4 C7_4 120.45(17) . . ?
C11_4 C12_4 H12_4 119.8 . . ?
C7_4 C12_4 H12_4 119.8 . . ?
C12_4 C11_4 C10_4 120.45(16) . . ?
C12_4 C11_4 H11_4 119.8 . . ?
C10_4 C11_4 H11_4 119.8 . . ?
OB_4 C10_4 C9_4 124.48(17) . . ?
OB_4 C10_4 C11_4 115.40(16) . . ?
C9_4 C10_4 C11_4 120.12(15) . . ?
C10_4 C9_4 C8_4 118.73(17) . . ?
C10_4 C9_4 H9_4 120.6 . . ?
C8_4 C9_4 H9_4 120.6 . . ?
C9_4 C8_4 C7_4 121.96(16) . . ?
C9_4 C8_4 H8_4 119.0 . . ?
C7_4 C8_4 H8_4 119.0 . . ?
C12_4 C7_4 C8_4 118.24(15) . . ?
C12_4 C7_4 P_4 122.05(13) . . ?
C8_4 C7_4 P_4 119.59(13) . . ?
C6_4 C1_4 C2_4 118.51(16) . . ?
C6_4 C1_4 P_4 121.23(13) . . ?
C2_4 C1_4 P_4 119.90(12) . . ?
C5_4 C6_4 C1_4 121.42(15) . . ?
C5_4 C6_4 H6_4 119.3 . . ?
C1_4 C6_4 H6_4 119.3 . . ?
C6_4 C5_4 C4_4 119.34(15) . . ?
C6_4 C5_4 H5_4 120.3 . . ?
C4_4 C5_4 H5_4 120.3 . . ?
OA_4 C4_4 C5_4 124.04(15) . . ?
OA_4 C4_4 C3_4 116.20(15) . . ?
C5_4 C4_4 C3_4 119.76(16) . . ?
C2_4 C3_4 C4_4 120.34(15) . . ?
C2_4 C3_4 H3_4 119.8 . . ?
C4_4 C3_4 H3_4 119.8 . . ?
C3_4 C2_4 C1_4 120.63(15) . . ?
C3_4 C2_4 H2_4 119.7 . . ?
C1_4 C2_4 H2_4 119.7 . . ?
C14_4 C13_4 C18_4 118.66(15) . . ?
C14_4 C13_4 P_4 119.79(12) . . ?
C18_4 C13_4 P_4 121.50(13) . . ?
C13_4 C14_4 C15_4 121.49(15) . . ?
C13_4 C14_4 H14_4 119.3 . . ?
C15_4 C14_4 H14_4 119.3 . . ?
C14_4 C15_4 C16_4 119.01(17) . . ?
C14_4 C15_4 H15_4 120.5 . . ?
C16_4 C15_4 H15_4 120.5 . . ?
OC_4 C16_4 C17_4 115.48(16) . . ?
OC_4 C16_4 C15_4 124.68(18) . . ?
C17_4 C16_4 C15_4 119.83(16) . . ?
C16_4 C17_4 C18_4 120.61(15) . . ?
C16_4 C17_4 H17_4 119.7 . . ?
C18_4 C17_4 H17_4 119.7 . . ?
C17_4 C18_4 C13_4 120.37(16) . . ?
C17_4 C18_4 H18_4 119.8 . . ?
C13_4 C18_4 H18_4 119.8 . . ?
C4_4 OA_4 CA_4 117.05(14) . . ?
OA_4 CA_4 HA1_4 109.5 . . ?
OA_4 CA_4 HA2_4 109.5 . . ?
HA1_4 CA_4 HA2_4 109.5 . . ?
OA_4 CA_4 HA3_4 109.5 . . ?
HA1_4 CA_4 HA3_4 109.5 . . ?
HA2_4 CA_4 HA3_4 109.5 . . ?
C16_4 OC_4 CC_4 117.20(18) . . ?
OC_4 CC_4 HC1_4 109.5 . . ?
OC_4 CC_4 HC2_4 109.5 . . ?
HC1_4 CC_4 HC2_4 109.5 . . ?
OC_4 CC_4 HC3_4 109.5 . . ?
HC1_4 CC_4 HC3_4 109.5 . . ?
HC2_4 CC_4 HC3_4 109.5 . . ?
C10_4 OB_4 CB_4 117.14(15) . . ?
OB_4 CB_4 HB1_4 109.5 . . ?
OB_4 CB_4 HB2_4 109.5 . . ?
HB1_4 CB_4 HB2_4 109.5 . . ?
OB_4 CB_4 HB3_4 109.5 . . ?
HB1_4 CB_4 HB3_4 109.5 . . ?
HB2_4 CB_4 HB3_4 109.5 . . ?
 
loop_
 _geom_torsion_atom_site_label_1
 _geom_torsion_atom_site_label_2
 _geom_torsion_atom_site_label_3
 _geom_torsion_atom_site_label_4
 _geom_torsion
 _geom_torsion_site_symmetry_1
 _geom_torsion_site_symmetry_2
 _geom_torsion_site_symmetry_3
 _geom_torsion_site_symmetry_4
 _geom_torsion_publ_flag
N_2 C1_2 C2_2 C5_2 179.11(15) . . . . ?
C3_2 C1_2 C2_2 C5_2 60.58(19) . . . . ?
C4_2 C1_2 C2_2 C5_2 -61.72(19) . . . . ?
N_2 C1_2 C3_2 C7_2 178.70(17) . . . . ?
C2_2 C1_2 C3_2 C7_2 -61.3(2) . . . . ?
C4_2 C1_2 C3_2 C7_2 60.9(2) . . . . ?
N_2 C1_2 C4_2 C9_2 -178.40(17) . . . . ?
C2_2 C1_2 C4_2 C9_2 61.3(2) . . . . ?
C3_2 C1_2 C4_2 C9_2 -60.9(2) . . . . ?
C1_2 C2_2 C5_2 C6_2 -59.4(2) . . . . ?
C1_2 C2_2 C5_2 C10_2 60.6(2) . . . . ?
C10_2 C5_2 C6_2 C7_2 -59.9(2) . . . . ?
C2_2 C5_2 C6_2 C7_2 59.7(3) . . . . ?
C5_2 C6_2 C7_2 C8_2 59.8(2) . . . . ?
C5_2 C6_2 C7_2 C3_2 -59.8(2) . . . . ?
C1_2 C3_2 C7_2 C6_2 60.1(2) . . . . ?
C1_2 C3_2 C7_2 C8_2 -59.9(2) . . . . ?
C6_2 C7_2 C8_2 C9_2 -59.4(2) . . . . ?
C3_2 C7_2 C8_2 C9_2 60.4(3) . . . . ?
C1_2 C4_2 C9_2 C10_2 -60.1(2) . . . . ?
C1_2 C4_2 C9_2 C8_2 60.4(2) . . . . ?
C7_2 C8_2 C9_2 C10_2 59.4(2) . . . . ?
C7_2 C8_2 C9_2 C4_2 -61.0(3) . . . . ?
C4_2 C9_2 C10_2 C5_2 60.6(2) . . . . ?
C8_2 C9_2 C10_2 C5_2 -59.8(2) . . . . ?
C6_2 C5_2 C10_2 C9_2 59.8(2) . . . . ?
C2_2 C5_2 C10_2 C9_2 -60.5(2) . . . . ?
C9_3 C4_3 C5_3 C6_3 -0.8(3) . . . . ?
C4_3 C5_3 C6_3 C7_3 -1.2(3) . . . . ?
C5_3 C4_3 C9_3 C8_3 2.1(2) . . . . ?
C5_3 C4_3 C9_3 C3_3 -179.70(17) . . . . ?
C5_3 C4_3 C9_3 Pd_1 98.06(19) . . . . ?
C4_3 C9_3 C3_3 C2_3 173.73(17) . . . . ?
C8_3 C9_3 C3_3 C2_3 -7.91(18) . . . . ?
Pd_1 C9_3 C3_3 C2_3 -69.34(12) . . . . ?
C4_3 C9_3 C3_3 Pd_1 -116.93(18) . . . . ?
C8_3 C9_3 C3_3 Pd_1 61.44(12) . . . . ?
C4_3 C9_3 C8_3 C7_3 -1.4(2) . . . . ?
C3_3 C9_3 C8_3 C7_3 -179.99(16) . . . . ?
Pd_1 C9_3 C8_3 C7_3 -128.13(16) . . . . ?
C4_3 C9_3 C8_3 C1_3 178.01(15) . . . . ?
C3_3 C9_3 C8_3 C1_3 -0.58(18) . . . . ?
Pd_1 C9_3 C8_3 C1_3 51.28(11) . . . . ?
C4_3 C9_3 C8_3 Pd_1 126.73(16) . . . . ?
C3_3 C9_3 C8_3 Pd_1 -51.86(11) . . . . ?
C9_3 C8_3 C7_3 C6_3 -0.6(3) . . . . ?
C1_3 C8_3 C7_3 C6_3 -179.89(18) . . . . ?
Pd_1 C8_3 C7_3 C6_3 -93.3(2) . . . . ?
C5_3 C6_3 C7_3 C8_3 1.9(3) . . . . ?
C7_3 C8_3 C1_3 C2_3 -171.65(19) . . . . ?
C9_3 C8_3 C1_3 C2_3 9.04(19) . . . . ?
Pd_1 C8_3 C1_3 C2_3 66.62(12) . . . . ?
C7_3 C8_3 C1_3 Pd_1 121.73(19) . . . . ?
C9_3 C8_3 C1_3 Pd_1 -57.58(12) . . . . ?
C8_3 C1_3 C2_3 C3_3 -14.1(2) . . . . ?
Pd_1 C1_3 C2_3 C3_3 62.05(12) . . . . ?
C8_3 C1_3 C2_3 Pd_1 -76.12(12) . . . . ?
C9_3 C3_3 C2_3 C1_3 13.7(2) . . . . ?
Pd_1 C3_3 C2_3 C1_3 -64.26(13) . . . . ?
C9_3 C3_3 C2_3 Pd_1 77.92(12) . . . . ?
C7_4 C12_4 C11_4 C10_4 -0.1(3) . . . . ?
C12_4 C11_4 C10_4 OB_4 178.09(17) . . . . ?
C12_4 C11_4 C10_4 C9_4 -2.0(3) . . . . ?
OB_4 C10_4 C9_4 C8_4 -177.85(17) . . . . ?
C11_4 C10_4 C9_4 C8_4 2.2(3) . . . . ?
C10_4 C9_4 C8_4 C7_4 -0.4(3) . . . . ?
C11_4 C12_4 C7_4 C8_4 1.8(3) . . . . ?
C11_4 C12_4 C7_4 P_4 -174.26(14) . . . . ?
C9_4 C8_4 C7_4 C12_4 -1.6(3) . . . . ?
C9_4 C8_4 C7_4 P_4 174.62(14) . . . . ?
C1_4 P_4 C7_4 C12_4 115.66(15) . . . . ?
C13_4 P_4 C7_4 C12_4 6.68(17) . . . . ?
Pd_1 P_4 C7_4 C12_4 -119.85(14) . . . . ?
C1_4 P_4 C7_4 C8_4 -60.38(15) . . . . ?
C13_4 P_4 C7_4 C8_4 -169.37(14) . . . . ?
Pd_1 P_4 C7_4 C8_4 64.11(16) . . . . ?
C7_4 P_4 C1_4 C6_4 -31.27(15) . . . . ?
C13_4 P_4 C1_4 C6_4 78.85(14) . . . . ?
Pd_1 P_4 C1_4 C6_4 -158.91(12) . . . . ?
C7_4 P_4 C1_4 C2_4 155.81(13) . . . . ?
C13_4 P_4 C1_4 C2_4 -94.07(14) . . . . ?
Pd_1 P_4 C1_4 C2_4 28.16(14) . . . . ?
C2_4 C1_4 C6_4 C5_4 0.0(2) . . . . ?
P_4 C1_4 C6_4 C5_4 -173.00(13) . . . . ?
C1_4 C6_4 C5_4 C4_4 -0.4(3) . . . . ?
C6_4 C5_4 C4_4 OA_4 -179.10(16) . . . . ?
C6_4 C5_4 C4_4 C3_4 0.6(3) . . . . ?
OA_4 C4_4 C3_4 C2_4 179.25(16) . . . . ?
C5_4 C4_4 C3_4 C2_4 -0.5(3) . . . . ?
C4_4 C3_4 C2_4 C1_4 0.1(3) . . . . ?
C6_4 C1_4 C2_4 C3_4 0.1(2) . . . . ?
P_4 C1_4 C2_4 C3_4 173.23(14) . . . . ?
C1_4 P_4 C13_4 C14_4 169.43(13) . . . . ?
C7_4 P_4 C13_4 C14_4 -81.63(14) . . . . ?
Pd_1 P_4 C13_4 C14_4 47.56(14) . . . . ?
C1_4 P_4 C13_4 C18_4 -8.21(14) . . . . ?
C7_4 P_4 C13_4 C18_4 100.72(14) . . . . ?
Pd_1 P_4 C13_4 C18_4 -130.08(12) . . . . ?
C18_4 C13_4 C14_4 C15_4 -0.4(2) . . . . ?
P_4 C13_4 C14_4 C15_4 -178.11(13) . . . . ?
C13_4 C14_4 C15_4 C16_4 1.5(2) . . . . ?
C14_4 C15_4 C16_4 OC_4 178.69(16) . . . . ?
C14_4 C15_4 C16_4 C17_4 -1.4(2) . . . . ?
OC_4 C16_4 C17_4 C18_4 -179.88(15) . . . . ?
C15_4 C16_4 C17_4 C18_4 0.2(3) . . . . ?
C16_4 C17_4 C18_4 C13_4 0.9(3) . . . . ?
C14_4 C13_4 C18_4 C17_4 -0.8(2) . . . . ?
P_4 C13_4 C18_4 C17_4 176.84(12) . . . . ?
C5_4 C4_4 OA_4 CA_4 8.2(3) . . . . ?
C3_4 C4_4 OA_4 CA_4 -171.54(17) . . . . ?
C17_4 C16_4 OC_4 CC_4 -172.9(2) . . . . ?
C15_4 C16_4 OC_4 CC_4 7.0(3) . . . . ?
C9_4 C10_4 OB_4 CB_4 1.2(3) . . . . ?
C11_4 C10_4 OB_4 CB_4 -178.88(17) . . . . ?
 
_refine_diff_density_max    2.147
_refine_diff_density_min   -1.586
_refine_diff_density_rms    0.106

_shelx_res_file
;
TITL X4ESxT-22Jul140213_a.res in P-1
    XDS_ASCII_scaled1_unmerged.res
    created by SHELXL-2019/3 at 12:25:42 on 18-Nov-2023

REM Old TITL X4ESxT-22Jul140213 in P-1
REM SHELXT solution in P-1: R1 0.189, Rweak 0.011, Alpha 0.052
REM <I/s>   0.000 for    0 systematic absences,  Orientation as input
REM Formula found by SHELXT:  C45 N O4 Cl Pd

CELL 0.62000  12.09100  12.29470  12.72850  82.9049  82.8464  89.2401
ZERR    2.00   0.00242   0.00246   0.00255   0.0300   0.0300   0.0300
LATT  1
SFAC  C  N  O  H  CL  P PD
DISP    H     0.00000    0.00000         0.66
DISP    C     0.00201    0.00119         8.75
DISP    N     0.00416    0.00245        14.28
DISP    Pd   -1.37665    0.79039      2972.50
DISP    O     0.00771    0.00451        22.87
DISP    Cl    0.11982    0.12156       450.13
DISP    P     0.08091    0.07202       271.84
UNIT 82 2 14 86 2 2 2
L.S. 12
LIST 4
BOND $H
CONF
MERG 2
FMAP 2
rem PLAN   25
rem SHEL 180 0.7
ACTA
WPDB -2
TEMP -173.15
SIZE 0.1 0.05 0.02
REM hfix_DEN 43 c7 c6 c5 c1 c4 c3 c2
rem hfix_pp3 43 c15 c17 c18 c5 c2 c3
rem hfix_pp3 43 c6 c8 c9 c11 c12 c14
rem hfix_pp3 137 ca cb cc
rem hfix_cnt 23 c2 c3 c4 c6 c8 c10
rem hfix_cnt 13 c5 c7 c9
PLAN 20

REM Omit extracted on Sat Oct  8 11:25:52 2022
omit 9 0 3
omit 1 4 5

WGHT    0.054200    0.034300
EXTI    0.007982
FVAR       0.15774   0.65402
RESI  1 PD
PD    7    0.686180    0.506140    0.700361    11.00000    0.03305    0.01803 =
         0.01588   -0.00412    0.00445   -0.00682

RESI  2 CNT
N     2    0.749689    0.653716    0.866638    11.00000    0.04133    0.02700 =
         0.01909   -0.00755    0.00317   -0.00462
C     1    0.732312    0.595069    0.806552    11.00000    0.03942    0.02420 =
         0.01880   -0.00482    0.00422   -0.00538
C1    1    0.761415    0.737661    0.934937    11.00000    0.03754    0.02009 =
         0.01401   -0.00479    0.00130   -0.00243
C2    1    0.880845    0.740160    0.961135    11.00000    0.03905    0.02953 =
         0.02616   -0.00591   -0.00290   -0.00153
AFIX  23
H2A   4    0.933072    0.754741    0.894617    11.00000   -1.20000
H2B   4    0.900195    0.668557    0.999027    11.00000   -1.20000
AFIX   0
C3    1    0.731582    0.847508    0.874809    11.00000    0.04781    0.02696 =
         0.01932    0.00182   -0.00423   -0.00232
AFIX  23
H3A   4    0.654711    0.844661    0.856074    11.00000   -1.20000
H3B   4    0.783156    0.863294    0.807996    11.00000   -1.20000
AFIX   0
C4    1    0.680531    0.711024    1.037353    11.00000    0.04194    0.02465 =
         0.01799   -0.00294    0.00627   -0.00195
AFIX  23
H4A   4    0.699319    0.639153    1.075086    11.00000   -1.20000
H4B   4    0.603239    0.707400    1.019881    11.00000   -1.20000
AFIX   0
C5    1    0.890089    0.831618    1.032292    11.00000    0.04933    0.03296 =
         0.03176   -0.00707   -0.01113   -0.00679
AFIX  13
H5    4    0.968141    0.834782    1.050106    11.00000   -1.20000
AFIX   0
C6    1    0.859550    0.942162    0.974027    11.00000    0.06399    0.02747 =
         0.03620   -0.00349   -0.00671   -0.01437
AFIX  23
H6A   4    0.866096    1.000620    1.019879    11.00000   -1.20000
H6B   4    0.911653    0.959389    0.907769    11.00000   -1.20000
AFIX   0
C7    1    0.740743    0.938051    0.946816    11.00000    0.06151    0.01944 =
         0.03316   -0.00064   -0.00660    0.00000
AFIX  13
H7    4    0.721161    1.010381    0.908573    11.00000   -1.20000
AFIX   0
C8    1    0.659767    0.912292    1.049624    11.00000    0.06402    0.02794 =
         0.03920   -0.01257    0.00224    0.00885
AFIX  23
H8A   4    0.664040    0.970671    1.096033    11.00000   -1.20000
H8B   4    0.582466    0.909517    1.031990    11.00000   -1.20000
AFIX   0
C9    1    0.690457    0.801611    1.108351    11.00000    0.05964    0.02943 =
         0.01864   -0.00812    0.00691    0.00074
AFIX  13
H9    4    0.638299    0.785443    1.175769    11.00000   -1.20000
AFIX   0
C10   1    0.809723    0.806048    1.135425    11.00000    0.07143    0.03448 =
         0.02019   -0.00774   -0.01016   -0.00091
AFIX  23
H10A  4    0.829428    0.734800    1.173769    11.00000   -1.20000
H10B  4    0.815902    0.863458    1.182514    11.00000   -1.20000
AFIX   0

sadi_lcp 0.01 o1a o2a o1a o3a o1a o4a o2a o3a o2a o4a o3a o4a
sadi_lcp 0.01 cla o1a cla o2a cla o4a cla o3a
rem simu_5 0.01
RESI 5 LCP
part 1
CLA   5    0.374722    0.755905    0.874448    21.00000    0.05911    0.07443 =
         0.02254   -0.00477   -0.00152   -0.02061
O1A   3    0.426229    0.661946    0.923777    21.00000    0.18308    0.12243 =
         0.09402    0.01128   -0.07097    0.04435
O2A   3    0.334241    0.727210    0.781149    21.00000    0.05768    0.05963 =
         0.02380   -0.00594    0.00482   -0.01879
O3A   3    0.284055    0.786473    0.945822    21.00000    0.13031    0.14888 =
         0.05911   -0.05534    0.05573   -0.06505
O4A   3    0.451573    0.843157    0.846072    21.00000    0.08721    0.11480 =
         0.09946   -0.04923    0.03050   -0.06748
part 2
same_5 0.01 cla > o4a
CLB   5    0.366222    0.780001    0.876769   -21.00000    0.03637    0.05169 =
         0.04493    0.00086    0.00241   -0.02130
O1B   3    0.375400    0.680947    0.835356   -21.00000    0.06200    0.03691 =
         0.19681   -0.02708    0.02064   -0.02005
O2B   3    0.388236    0.873806    0.798212   -21.00000    0.07324    0.05565 =
         0.02845   -0.00468    0.01110   -0.01189
O3B   3    0.256937    0.797158    0.929159   -21.00000    0.05785    0.03463 =
         0.03875   -0.01074    0.01885   -0.00394
O4B   3    0.437452    0.787339    0.956261   -21.00000    0.07045    0.14493 =
         0.07496    0.03467   -0.03554   -0.02576
part 0

RESI   3 DEN
C4    1    0.781910    0.272862    0.575807    11.00000    0.04856    0.01900 =
         0.02412   -0.00572    0.00514   -0.00880
AFIX  43
H4    4    0.780477    0.285499    0.500836    11.00000   -1.20000
AFIX   0
C5    1    0.866392    0.210424    0.619123    11.00000    0.04951    0.01992 =
         0.03365   -0.00649    0.00775   -0.00621
AFIX  43
H5    4    0.922516    0.179476    0.572753    11.00000   -1.20000
AFIX   0
C6    1    0.870123    0.192466    0.729505    11.00000    0.05067    0.02122 =
         0.03603   -0.00012    0.00062   -0.00388
AFIX  43
H6    4    0.927750    0.148487    0.756805    11.00000   -1.20000
AFIX   0
C9    1    0.699909    0.316024    0.645588    11.00000    0.04288    0.01817 =
         0.02266   -0.00392    0.00400   -0.01200
C3    1    0.601269    0.383297    0.627500    11.00000    0.03948    0.02681 =
         0.02406   -0.00522    0.00252   -0.01324
AFIX  43
H3    4    0.581575    0.414437    0.560291    11.00000   -1.20000
AFIX   0
C8    1    0.704809    0.299748    0.757398    11.00000    0.04406    0.02001 =
         0.02117   -0.00160    0.00551   -0.01140
C7    1    0.790232    0.238383    0.799855    11.00000    0.05067    0.02314 =
         0.02602    0.00167    0.00058   -0.00843
AFIX  43
H7    4    0.793936    0.228128    0.874542    11.00000   -1.20000
AFIX   0
C1    1    0.609426    0.358308    0.807584    11.00000    0.04220    0.02919 =
         0.02225   -0.00333    0.00973   -0.01291
AFIX  43
H1    4    0.596745    0.370303    0.880418    11.00000   -1.20000
AFIX   0
C2    1    0.540434    0.393367    0.729174    11.00000    0.03777    0.03397 =
         0.03049   -0.00549    0.00786   -0.01598
AFIX  43
H2    4    0.466168    0.419281    0.741677    11.00000   -1.20000
AFIX   0

RESI  4 pp3
P     6    0.744212    0.632527    0.556158    11.00000    0.02948    0.01569 =
         0.01582   -0.00370    0.00276   -0.00307
C12   1    0.915114    0.606488    0.389798    11.00000    0.03052    0.02221 =
         0.02626   -0.00497    0.00481   -0.00034
AFIX  43
H12   4    0.961118    0.647507    0.425850    11.00000   -1.20000
AFIX   0
C11   1    0.956751    0.573014    0.292053    11.00000    0.03149    0.02523 =
         0.02861   -0.00560    0.00757   -0.00110
AFIX  43
H11   4    1.030950    0.591440    0.261761    11.00000   -1.20000
AFIX   0
C10   1    0.890317    0.512604    0.238250    11.00000    0.03509    0.02038 =
         0.02229   -0.00352    0.00678    0.00061
C9    1    0.782796    0.482427    0.283585    11.00000    0.03581    0.02456 =
         0.02099   -0.00730    0.00476   -0.00269
AFIX  43
H9    4    0.737946    0.439090    0.248612    11.00000   -1.20000
AFIX   0
C8    1    0.742095    0.516975    0.381306    11.00000    0.03550    0.02467 =
         0.02034   -0.00740    0.00597   -0.00469
AFIX  43
H8    4    0.668494    0.496998    0.412329    11.00000   -1.20000
AFIX   0
C7    1    0.806482    0.580280    0.435139    11.00000    0.03279    0.01787 =
         0.01894   -0.00421    0.00436   -0.00092
C1    1    0.631484    0.717605    0.513448    11.00000    0.03028    0.02040 =
         0.01545   -0.00535    0.00251   -0.00321
C6    1    0.638448    0.773360    0.410424    11.00000    0.03214    0.02542 =
         0.01549   -0.00417    0.00249   -0.00092
AFIX  43
H6    4    0.699957    0.759956    0.359567    11.00000   -1.20000
AFIX   0
C5    1    0.557319    0.848075    0.380643    11.00000    0.03457    0.02441 =
         0.01633   -0.00452    0.00095   -0.00147
AFIX  43
H5    4    0.563585    0.885646    0.310307    11.00000   -1.20000
AFIX   0
C4    1    0.466630    0.867328    0.455052    11.00000    0.03231    0.02059 =
         0.01935   -0.00609   -0.00017    0.00088
C3    1    0.458939    0.812262    0.558616    11.00000    0.03297    0.02834 =
         0.01911   -0.00482    0.00336    0.00447
AFIX  43
H3    4    0.397494    0.825731    0.609516    11.00000   -1.20000
AFIX   0
C2    1    0.540276    0.738337    0.587304    11.00000    0.03192    0.02586 =
         0.01594   -0.00385    0.00298    0.00014
AFIX  43
H2    4    0.534208    0.701247    0.657828    11.00000   -1.20000
AFIX   0
C13   1    0.844777    0.729890    0.585374    11.00000    0.02990    0.01501 =
         0.01819   -0.00275    0.00253   -0.00236
C14   1    0.935172    0.692242    0.637469    11.00000    0.03229    0.01953 =
         0.02329   -0.00201   -0.00080   -0.00031
AFIX  43
H14   4    0.944567    0.615628    0.655319    11.00000   -1.20000
AFIX   0
C15   1    1.012192    0.764459    0.664017    11.00000    0.02879    0.02628 =
         0.02273   -0.00464   -0.00126   -0.00017
AFIX  43
H15   4    1.074416    0.737448    0.698012    11.00000   -1.20000
AFIX   0
C16   1    0.996452    0.877441    0.639814    11.00000    0.03245    0.02429 =
         0.02236   -0.00854    0.00348   -0.00610
C17   1    0.906538    0.915611    0.588020    11.00000    0.03588    0.01751 =
         0.02741   -0.00385    0.00084   -0.00431
AFIX  43
H17   4    0.896178    0.992255    0.571447    11.00000   -1.20000
AFIX   0
C18   1    0.831560    0.842820    0.560187    11.00000    0.03141    0.01546 =
         0.02252   -0.00164    0.00029   -0.00226
AFIX  43
H18   4    0.770943    0.869938    0.523820    11.00000   -1.20000
AFIX   0
OA    3    0.382590    0.937120    0.433878    11.00000    0.03971    0.02724 =
         0.02371   -0.00339    0.00010    0.00766
CA    1    0.380612    0.982470    0.325384    11.00000    0.04382    0.02889 =
         0.02782    0.00085   -0.00269    0.00858
AFIX 137
HA1   4    0.447221    1.027729    0.301321    11.00000   -1.50000
HA2   4    0.313849    1.027782    0.319495    11.00000   -1.50000
HA3   4    0.379406    0.923046    0.280823    11.00000   -1.50000
AFIX   0
OC    3    1.064281    0.956204    0.663341    11.00000    0.03760    0.03116 =
         0.04156   -0.01398   -0.00459   -0.00783
CC    1    1.164743    0.920527    0.705234    11.00000    0.03912    0.05381 =
         0.06532   -0.03141   -0.01406   -0.00172
AFIX 137
HC1   4    1.146626    0.883357    0.777914    11.00000   -1.50000
HC2   4    1.212440    0.984069    0.706474    11.00000   -1.50000
HC3   4    1.204067    0.869687    0.660048    11.00000   -1.50000
AFIX   0
OB    3    0.938532    0.487127    0.141774    11.00000    0.03848    0.03212 =
         0.02528   -0.00942    0.01026   -0.00290
CB    1    0.871388    0.426019    0.082228    11.00000    0.03732    0.03316 =
         0.02609   -0.00985    0.00555   -0.00360
AFIX 137
HB1   4    0.856149    0.352652    0.120721    11.00000   -1.50000
HB2   4    0.911840    0.419685    0.011592    11.00000   -1.50000
HB3   4    0.800856    0.464473    0.074178    11.00000   -1.50000

AFIX   0
HKLF 4


REM  X4ESxT-22Jul140213_a.res in P-1
REM wR2 = 0.1214, GooF = S = 1.085, Restrained GooF = 1.090 for all data
REM R1 = 0.0431 for 13563 Fo > 4sig(Fo) and 0.0506 for all 16033 data
REM 519 parameters refined using 49 restraints

END

WGHT      0.0532      0.0349

REM Highest difference peak  2.147,  deepest hole -1.586,  1-sigma level  0.106
Q1    1   0.6555  0.5420  0.6908  11.00000  0.05    2.15
Q2    1   0.6445  0.5200  0.7428  11.00000  0.05    1.19
Q3    1   0.9392  0.5424  0.2442  11.00000  0.05    1.09
Q4    1   0.7238  0.5225  0.7010  11.00000  0.05    1.05
Q5    1   0.3396  0.6980  0.8881  11.00000  0.05    1.02
Q6    1   0.8383  0.5001  0.2742  11.00000  0.05    0.94
Q7    1   0.6576  0.4772  0.6859  11.00000  0.05    0.89
Q8    1   0.9883  0.5247  0.1413  11.00000  0.05    0.87
Q9    1   0.9276  0.4227 -0.0885  11.00000  0.05    0.85
Q10   1   1.0046  0.6054  0.3029  11.00000  0.05    0.80
Q11   1   0.7844  0.6631  0.5666  11.00000  0.05    0.72
Q12   1   0.7753  0.4855  0.7104  11.00000  0.05    0.72
Q13   1   0.6409  0.3327  0.6289  11.00000  0.05    0.65
Q14   1   0.8599  0.5978  0.4243  11.00000  0.05    0.63
Q15   1   0.8624  0.8742  0.5707  11.00000  0.05    0.59
Q16   1   0.7256  0.2468  0.7870  11.00000  0.05    0.59
Q17   1   0.5171  0.8736  0.4149  11.00000  0.05    0.58
Q18   1   0.5531  0.4246  0.6156  11.00000  0.05    0.57
Q19   1   0.4272  0.6305  0.8501  11.00000  0.05    0.56
Q20   1   0.7280  0.4357  0.6922  11.00000  0.05    0.55
;
_shelx_res_checksum   39902

_shelx_hkl_file
;
  19   4  -1    0.42    0.39
  19   4  -2    0.75    0.47
  19   3  -1   -0.08    0.22
  19   3  -2    1.21    0.56
  19   3  -3    1.02    0.53
  19   2  -1    0.01    0.26
  19   2  -2    1.95    0.72
  19   2  -3    1.44    0.63
  19   1  -2    0.52    0.39
  19   0  -1    0.70    0.43
  19   0  -2    0.21    0.30
  19  -1  -1    0.00    0.23
  19  -2  -1    0.08    0.29
  18   6  -1    1.38    0.59
  18   6  -2    0.65    0.43
  18   6  -3    0.01    0.24
  18   6  -4    0.83    0.51
  18   5  -1    0.77    0.46
  18   5  -2    1.66    0.63
  18   5  -3    0.26    0.32
  18   5  -4    1.10    0.55
  18   4  -1    0.49    0.41
  18   4  -2    1.96    0.73
  18   4  -5    0.52    0.40
  18   3  -1    0.85    0.48
  18   3  -2    0.55    0.41
  18   3  -3    0.14    0.27
  18   3  -5    0.77    0.48
  18   2  -1    0.34    0.33
  18   2  -2    0.19    0.28
  18   2  -3    0.06    0.26
  18   2  -4    2.52    0.76
  18   2  -5    0.12    0.28
  18   1  -1    0.17    0.29
  18   1  -4    0.21    0.32
  18   0  -1    0.24    0.31
  18   0  -2    0.09    0.27
  18   0  -3    0.11    0.25
  18   0  -4    0.05    0.24
  18   0  -4    0.02    0.18
  18  -1  -1    0.14    0.28
  18  -1  -2   -0.03    0.20
  18  -1  -2   -0.13    0.14
  18  -1  -3   -0.05    0.22
  18  -1  -3   -0.13    0.16
  18  -2  -1    0.83    0.49
  18  -2  -1    1.21    0.58
  18  -2  -2    0.14    0.28
  18  -2  -2    0.14    0.29
  18  -2  -3   -0.02    0.24
  18  -2  -3    0.13    0.25
  18  -3  -1    0.44    0.36
  18  -3  -1    0.37    0.38
  18  -3  -2    0.12    0.26
  18  -3  -2    0.28    0.33
  18  -4  -1    0.49    0.39
  18  -4  -1    0.60    0.41
  17  10  -1    2.15    0.71
  17  10  -1    2.81    0.70
 -17  -9   1    2.27    0.61
  17   9  -1    2.15    0.70
  17   9  -1    2.34    0.65
 -17  -9   2    0.14    0.20
  17   9  -2    0.19    0.30
  17   9  -2    0.06    0.24
  17   9  -3    0.64    0.41
  17   9  -3    0.94    0.42
 -17  -8   1    2.22    0.57
 -17  -8   1    2.45    0.61
  17   8  -1    2.22    0.70
  17   8  -1    2.17    0.63
  17   8  -1    1.53    0.63
 -17  -8   2    0.47    0.27
  17   8  -2    0.41    0.36
  17   8  -2    0.47    0.33
  17   8  -2    0.20    0.37
 -17  -8   3    0.20    0.20
  17   8  -3    0.17    0.29
  17   8  -3    0.16    0.25
 -17  -8   4    1.84    0.51
  17   8  -4    1.45    0.54
  17   8  -4    1.83    0.58
 -17  -7   1    5.43    0.91
 -17  -7   1    5.92    0.98
  17   7  -1    5.26    1.05
  17   7  -1    5.24    0.98
  17   7  -1    3.01    0.90
 -17  -7   2    1.59    0.45
 -17  -7   2    1.69    0.49
  17   7  -2    1.53    0.54
  17   7  -2    1.63    0.53
  17   7  -2    0.23    0.44
 -17  -7   3    1.51    0.46
  17   7  -3    1.29    0.52
  17   7  -3    1.43    0.53
  17   7  -3    1.46    0.57
 -17  -7   4    0.56    0.28
  17   7  -4    0.52    0.33
  17   7  -4    0.51    0.35
  17   7  -4    0.30    0.34
 -17  -7   5    1.58    0.47
  17   7  -5    1.25    0.49
  17   7  -5    1.38    0.53
  17   7  -5    2.06    0.65
 -17  -6   1    7.82    1.15
 -17  -6   1    8.26    1.23
  17   6  -1    7.58    1.27
  17   6  -1    7.40    1.22
 -17  -6   2    1.55    0.46
  17   6  -2    1.06    0.51
  17   6  -2    1.34    0.47
  17   6  -2    0.30    0.43
 -17  -6   3    2.53    0.60
  17   6  -3    2.38    0.67
  17   6  -3    2.56    0.73
 -17  -6   4    0.73    0.32
  17   6  -4    0.66    0.39
  17   6  -4    0.82    0.40
  17   6  -4    0.49    0.39
 -17  -6   5    0.03    0.15
  17   6  -5    0.15    0.20
  17   6  -5    0.08    0.21
  17   6  -5    0.28    0.28
 -17  -6   6    1.78    0.51
  17   6  -6    1.63    0.53
  17   6  -6    1.52    0.57
  17   6  -6    2.08    0.67
 -17  -5   1    5.44    0.89
 -17  -5   1    5.87    0.99
  17   5  -1    5.43    1.02
  17   5  -1    3.29    0.93
 -17  -5   2    0.13    0.16
 -17  -5   2    0.04    0.16
  17   5  -2    0.13    0.28
  17   5  -2    0.13    0.22
  17   5  -2   -0.07    0.25
 -17  -5   3    3.94    0.79
  17   5  -3    3.34    0.79
  17   5  -3    2.78    0.80
 -17  -5   4    4.80    0.81
  17   5  -4    4.86    0.89
  17   5  -4    2.38    0.80
 -17  -5   5    0.03    0.11
  17   5  -5   -0.04    0.17
  17   5  -5   -0.03    0.20
  17   5  -5    0.11    0.24
 -17  -5   6    0.98    0.36
  17   5  -6    0.85    0.38
  17   5  -6    1.04    0.45
  17   5  -6    0.40    0.41
  17   5  -7    0.95    0.39
  17   5  -7    0.80    0.46
  17   5  -7    1.20    0.54
 -17  -4   1    1.30    0.41
 -17  -4   1    1.43    0.44
  17   4  -1    1.22    0.47
  17   4  -1    0.56    0.47
 -17  -4   2    0.01    0.11
 -17  -4   2    0.00    0.13
  17   4  -2    0.13    0.26
  17   4  -2   -0.02    0.17
  17   4  -2    0.23    0.28
 -17  -4   3    8.72    1.19
 -17  -4   3    9.08    1.30
  17   4  -3    8.93    1.30
  17   4  -3    8.26    1.30
  17   4  -3    6.26    1.23
 -17  -4   4    3.83    0.75
  17   4  -4    3.25    0.72
  17   4  -4    3.56    0.78
  17   4  -4    1.27    0.65
 -17  -4   5    2.67    0.61
 -17  -4   5    3.08    0.73
  17   4  -5    2.69    0.64
  17   4  -5    2.46    0.70
  17   4  -5    1.93    0.70
 -17  -4   6    2.86    0.63
  17   4  -6    2.48    0.63
  17   4  -6    2.63    0.73
  17   4  -7    0.91    0.35
  17   4  -7    0.31    0.40
 -17  -3   1    1.23    0.39
 -17  -3   1    1.07    0.41
  17   3  -1    1.10    0.46
  17   3  -1    1.11    0.46
  17   3  -1    0.88    0.49
 -17  -3   2    0.05    0.11
 -17  -3   2    0.04    0.14
  17   3  -2    0.03    0.19
  17   3  -2    0.07    0.25
 -17  -3   3    9.03    1.20
 -17  -3   3    9.92    1.35
  17   3  -3    8.71    1.26
  17   3  -3    5.33    1.16
 -17  -3   4    2.18    0.53
 -17  -3   4    2.64    0.62
  17   3  -4    2.31    0.59
  17   3  -4    2.34    0.66
  17   3  -4    0.96    0.57
 -17  -3   5    3.04    0.66
 -17  -3   5    3.54    0.76
  17   3  -5    3.30    0.70
  17   3  -5    2.76    0.76
  17   3  -5    2.46    0.75
 -17  -3   6    1.78    0.49
 -17  -3   6    1.99    0.56
  17   3  -6    1.58    0.50
  17   3  -6    1.68    0.60
  17   3  -6    1.08    0.55
  17   3  -7    3.10    0.64
  17   3  -7    3.23    0.79
  17   3  -7    1.44    0.65
 -17  -2   1    6.10    0.89
 -17  -2   1    5.77    0.91
  17   2  -1    5.59    0.94
  17   2  -1    5.04    0.93
  17   2  -1    2.18    0.82
 -17  -2   2    0.58    0.25
 -17  -2   2    0.52    0.28
  17   2  -2    0.31    0.29
  17   2  -2    0.49    0.33
  17   2  -2    0.08    0.30
 -17  -2   3    6.67    1.05
  17   2  -3    6.61    1.05
  17   2  -3    6.19    1.09
  17   2  -3    3.70    0.98
 -17  -2   4    0.94    0.34
  17   2  -4    0.84    0.37
  17   2  -4    1.07    0.47
  17   2  -4    0.44    0.40
 -17  -2   5    0.90    0.36
 -17  -2   5    1.12    0.42
  17   2  -5    1.01    0.39
  17   2  -5    0.88    0.46
  17   2  -5    0.68    0.44
 -17  -2   6    5.34    0.88
 -17  -2   6    5.76    0.99
  17   2  -6    5.61    0.91
  17   2  -6    2.51    0.84
 -17  -2   7    0.39    0.25
  17   2  -7    0.31    0.23
  17   2  -7    0.48    0.35
  17   2  -7    0.06    0.28
  17   2  -8    2.61    0.62
 -17  -1   1    3.41    0.63
 -17  -1   1    3.39    0.65
  17   1  -1    3.19    0.69
  17   1  -1    3.11    0.70
  17   1  -1    1.75    0.69
  17   1  -1    1.85    0.79
 -17  -1   2    0.02    0.08
 -17  -1   2   -0.02    0.09
  17   1  -2   -0.01    0.16
  17   1  -2    0.02    0.16
  17   1  -2    0.03    0.20
  17   1  -2   -0.01    0.24
 -17  -1   3    6.12    0.93
 -17  -1   3    6.38    1.00
  17   1  -3    6.36    0.98
  17   1  -3    5.67    1.04
  17   1  -3    3.50    0.94
  17   1  -3    3.72    1.15
 -17  -1   4    1.11    0.35
 -17  -1   4    1.36    0.42
  17   1  -4    1.09    0.38
  17   1  -4    1.06    0.45
  17   1  -4    0.17    0.39
  17   1  -4    0.39    0.46
 -17  -1   5    1.58    0.45
 -17  -1   5    1.63    0.51
  17   1  -5    1.69    0.48
  17   1  -5    1.36    0.54
  17   1  -5    0.91    0.51
  17   1  -5    0.87    0.62
 -17  -1   6   11.40    1.49
  17   1  -6   10.00    1.29
  17   1  -6   11.29    1.59
  17   1  -6    5.62    1.17
  17   1  -6    5.96    1.46
  17   1  -7    0.05    0.14
  17   1  -7    0.16    0.27
  17   1  -8    1.54    0.47
  17   1  -8    1.25    0.59
  17   0  -1    1.96    0.68
  17   0  -1    2.05    0.76
 -17   0   2    0.54    0.25
 -17   0   2    0.54    0.27
  17   0  -2    0.51    0.32
  17   0  -2    0.22    0.33
 -17   0   3    3.38    0.64
 -17   0   3    3.98    0.74
  17   0  -3    3.51    0.68
  17   0  -3    3.36    0.77
  17   0  -3    1.61    0.69
  17   0  -3    1.42    0.76
 -17   0   4    3.21    0.61
 -17   0   4    3.38    0.67
  17   0  -4    3.30    0.76
  17   0  -4    1.11    0.61
  17   0  -4    1.35    0.72
 -17   0   5    0.61    0.29
  17   0  -5    0.65    0.30
  17   0  -5    0.30    0.36
  17   0  -5    0.62    0.45
 -17   0   6    2.88    0.61
 -17   0   6    3.40    0.70
  17   0  -6    2.74    0.60
  17   0  -6    3.37    0.80
  17   0  -6    1.46    0.63
  17   0  -6    1.01    0.72
  17   0  -7    0.13    0.17
  17  -1  -1    3.88    0.92
  17  -1  -1    3.32    0.98
 -17   1   2    1.43    0.35
  17  -1  -2    1.13    0.38
  17  -1  -2    1.21    0.41
  17  -1  -2    0.14    0.39
  17  -1  -2    0.33    0.43
 -17   1   3    1.13    0.37
 -17   1   3    1.29    0.40
  17  -1  -3    1.18    0.40
  17  -1  -3    0.90    0.44
  17  -1  -3    0.58    0.48
 -17   1   4    0.83    0.31
 -17   1   4    0.87    0.35
  17  -1  -4    0.82    0.33
  17  -1  -4    0.64    0.40
  17  -1  -4    0.31    0.37
  17  -1  -4    0.43    0.41
 -17   1   5    0.18    0.17
 -17   1   5    0.29    0.22
  17  -1  -5    0.18    0.17
  17  -1  -5    0.20    0.27
  17  -1  -5    0.21    0.27
  17  -1  -5    0.04    0.27
  17  -1  -6    2.19    0.56
  17  -1  -6    2.37    0.72
  17  -1  -7    0.15    0.17
  17  -1  -7    0.06    0.29
  17  -2  -1    2.34    0.76
  17  -2  -1    3.03    0.90
  17  -2  -2    0.18    0.22
  17  -2  -2   -0.04    0.19
 -17   2   3    3.68    0.66
 -17   2   3    3.94    0.69
  17  -2  -3    4.08    0.72
  17  -2  -3    4.04    0.81
  17  -2  -3    1.50    0.70
  17  -2  -3    1.73    0.79
 -17   2   4    2.39    0.51
 -17   2   4    2.34    0.54
  17  -2  -4    2.30    0.51
  17  -2  -4    2.40    0.63
  17  -2  -4    0.78    0.52
  17  -2  -4    0.55    0.55
  17  -2  -5    0.11    0.23
  17  -2  -5    0.06    0.22
  17  -2  -5    0.20    0.29
  17  -2  -6    1.24    0.41
  17  -2  -6    1.19    0.55
  17  -3  -1    1.46    0.59
  17  -3  -1    1.43    0.65
  17  -3  -2    0.09    0.22
  17  -3  -2   -0.02    0.19
  17  -3  -3    9.11    1.21
  17  -3  -3    9.22    1.31
  17  -3  -4    3.93    0.63
  17  -3  -4    1.09    0.60
  17  -3  -5    0.08    0.13
  17  -3  -5    0.07    0.22
  17  -4  -1    0.89    0.49
  17  -4  -1    0.99    0.51
  17  -4  -2    0.03    0.21
  17  -4  -2    0.14    0.24
  17  -4  -3    2.04    0.65
  17  -4  -3    1.86    0.76
  17  -5  -1    0.65    0.43
  17  -5  -1    0.79    0.43
  17  -5  -2    0.14    0.24
  17  -5  -3    0.47    0.39
  17  -6  -1    0.36    0.35
  17  -6  -1    0.57    0.37
 -16 -11   1    0.94    0.38
  16  11  -1    0.81    0.48
  16  11  -1    0.88    0.42
 -16 -11   2    0.06    0.14
  16  11  -2    0.01    0.25
  16  11  -2   -0.02    0.18
 -16 -10   1    0.72    0.33
  16  10  -1    0.53    0.43
  16  10  -2    0.68    0.42
  16  10  -2    0.64    0.37
 -16 -10   3    1.82    0.52
  16  10  -3    1.91    0.58
 -16 -10   4    0.49    0.28
  16  10  -4    0.50    0.37
 -16  -9   1    3.49    0.72
  16   9  -1    3.48    0.83
  16   9  -1    3.64    0.79
  16   9  -1    2.36    0.76
 -16  -9   2    0.14    0.21
  16   9  -2    0.18    0.34
  16   9  -2    0.17    0.26
  16   9  -2    1.01    0.41
 -16  -9   3    0.17    0.19
  16   9  -3    0.08    0.27
  16   9  -3    0.18    0.26
  16   9  -3    0.21    0.29
 -16  -9   4    2.06    0.55
  16   9  -4    1.87    0.59
  16   9  -4    2.13    0.61
 -16  -9   5    4.51    0.82
  16   9  -5    4.14    0.86
  16   9  -5    4.47    0.89
 -16  -8   1    0.11    0.16
  16   8  -1    0.10    0.27
  16   8  -1   -0.09    0.23
 -16  -8   2    2.66    0.63
 -16  -8   2    2.95    0.67
  16   8  -2    2.80    0.73
  16   8  -2    2.74    0.70
  16   8  -2    2.43    0.73
 -16  -8   3    1.22    0.40
  16   8  -3    0.94    0.44
  16   8  -3    0.61    0.43
 -16  -8   4    0.04    0.12
  16   8  -4   -0.01    0.21
  16   8  -4    0.04    0.24
  16   8  -5    3.50    0.77
  16   8  -5    3.94    0.85
  16   8  -5    3.49    0.86
 -16  -8   6    1.32    0.43
  16   8  -6    1.10    0.46
  16   8  -6    1.25    0.48
 -16  -7   1    0.20    0.20
  16   7  -1    0.14    0.23
  16   7  -1    0.42    0.32
 -16  -7   2    2.95    0.65
 -16  -7   2    3.27    0.70
  16   7  -2    2.97    0.74
  16   7  -2    2.59    0.69
  16   7  -2    2.39    0.74
 -16  -7   3    5.12    0.89
 -16  -7   3    5.25    0.94
  16   7  -3    5.32    0.99
  16   7  -3    5.52    1.02
 -16  -7   4    0.45    0.25
  16   7  -4    0.40    0.34
  16   7  -4    0.43    0.31
  16   7  -4    0.09    0.30
 -16  -7   5    0.68    0.30
  16   7  -5    0.56    0.36
  16   7  -5    0.57    0.39
  16   7  -5    0.53    0.38
  16   7  -6    0.11    0.21
  16   7  -6    0.17    0.24
  16   7  -6    0.16    0.26
 -16  -7   7    2.64    0.61
  16   7  -7    2.62    0.64
  16   7  -7    2.24    0.66
  16   7  -7    3.38    0.83
 -16  -6   1    3.13    0.64
 -16  -6   1    3.05    0.66
  16   6  -1    2.69    0.71
  16   6  -1    3.19    0.71
  16   6  -1    1.30    0.64
 -16  -6   2    4.96    0.86
 -16  -6   2    5.10    0.92
  16   6  -2    4.83    0.95
  16   6  -2    4.70    0.93
  16   6  -2    4.54    0.98
 -16  -6   3    8.79    1.19
 -16  -6   3    9.57    1.31
  16   6  -3    8.31    1.25
  16   6  -3    8.93    1.31
  16   6  -3    4.94    1.10
 -16  -6   4    0.10    0.14
 -16  -6   4    0.06    0.15
  16   6  -4    0.06    0.21
  16   6  -4    0.07    0.21
  16   6  -4    0.07    0.23
 -16  -6   5    0.19    0.19
  16   6  -5    0.16    0.24
  16   6  -5    0.18    0.25
  16   6  -5    0.22    0.28
 -16  -6   6    0.39    0.24
  16   6  -6    0.38    0.27
  16   6  -6    0.29    0.31
 -16  -6   7    1.88    0.76
  16   6  -7    1.36    0.45
  16   6  -7    1.19    0.49
  16   6  -7    1.35    0.55
 -16  -6   8    1.21    0.42
  16   6  -8    1.21    0.43
  16   6  -8    0.91    0.53
 -16  -5   1    0.56    0.28
 -16  -5   1    0.61    0.29
  16   5  -1    0.50    0.36
  16   5  -1    0.54    0.33
  16   5  -1    0.15    0.31
 -16  -5   2    9.40    1.25
 -16  -5   2   10.15    1.36
  16   5  -2    9.35    1.34
  16   5  -2    8.65    1.32
  16   5  -2    7.32    1.31
 -16  -5   3    5.05    0.83
 -16  -5   3    5.52    0.92
  16   5  -3    4.69    0.88
  16   5  -3    4.89    0.92
  16   5  -3    2.27    0.80
 -16  -5   4    0.33    0.22
 -16  -5   4    0.27    0.23
  16   5  -4    0.23    0.27
  16   5  -4    0.34    0.30
  16   5  -4    0.14    0.27
 -16  -5   5    0.57    0.29
 -16  -5   5    0.63    0.33
  16   5  -5    0.58    0.32
  16   5  -5    0.57    0.36
  16   5  -5    0.52    0.36
 -16  -5   6    1.48    0.45
  16   5  -6    1.60    0.54
  16   5  -6    0.97    0.49
 -16  -5   7    0.88    0.36
  16   5  -7    0.88    0.37
  16   5  -7    0.68    0.41
 -16  -5   8    0.44    0.27
  16   5  -8    0.35    0.27
  16   5  -8    0.35    0.33
  16   5  -8    0.48    0.36
 -16  -5   9    2.63    0.63
  16   5  -9    2.71    0.64
 -16  -4   1    0.02    0.10
 -16  -4   1    0.01    0.11
  16   4  -1   -0.02    0.16
  16   4  -1    0.17    0.24
 -16  -4   2    4.33    0.78
 -16  -4   2    4.56    0.84
  16   4  -2    4.45    0.86
  16   4  -2    3.87    0.83
  16   4  -2    2.94    0.84
 -16  -4   3    1.71    0.46
 -16  -4   3    1.71    0.50
  16   4  -3    1.86    0.53
  16   4  -3    1.78    0.54
  16   4  -3    0.36    0.51
 -16  -4   4    0.31    0.22
 -16  -4   4    0.27    0.25
  16   4  -4    0.26    0.26
  16   4  -4    0.37    0.29
 -16  -4   5    7.35    1.05
 -16  -4   5    7.62    1.14
  16   4  -5    7.15    1.07
  16   4  -5    6.82    1.13
  16   4  -5    3.48    0.97
 -16  -4   6    2.76    0.59
 -16  -4   6    2.84    0.64
  16   4  -6    2.77    0.61
  16   4  -6    2.81    0.70
  16   4  -6    0.86    0.56
  16   4  -7    0.15    0.19
  16   4  -7    0.15    0.25
  16   4  -7    0.24    0.25
  16   4  -8    0.05    0.15
  16   4  -8    0.15    0.22
  16   4  -8    0.05    0.23
 -16  -4   9    0.48    0.29
  16   4  -9    0.58    0.29
  16   4  -9    0.47    0.36
 -16  -3   1    0.26    0.20
 -16  -3   1    0.32    0.21
  16   3  -1    0.19    0.24
  16   3  -1    0.30    0.24
  16   3  -1    0.03    0.23
  16   3  -1    0.20    0.26
 -16  -3   2    0.21    0.19
 -16  -3   2    0.24    0.21
  16   3  -2    0.19    0.24
  16   3  -2    0.47    0.31
  16   3  -2    0.29    0.30
 -16  -3   3    1.19    0.38
 -16  -3   3    1.45    0.43
  16   3  -3    1.24    0.42
  16   3  -3    1.13    0.45
  16   3  -3    0.20    0.40
 -16  -3   4    0.22    0.21
 -16  -3   4    0.29    0.23
  16   3  -4    0.25    0.24
  16   3  -4    0.29    0.27
  16   3  -4    0.67    0.34
 -16  -3   5    2.98    0.62
 -16  -3   5    2.93    0.65
  16   3  -5    2.34    0.66
  16   3  -5    1.31    0.59
 -16  -3   6    0.14    0.16
  16   3  -6    0.12    0.18
  16   3  -6    0.00    0.24
 -16  -3   7    0.19    0.20
  16   3  -7    0.21    0.20
  16   3  -7    0.14    0.29
  16   3  -7    0.30    0.27
 -16  -3   8    0.96    0.36
  16   3  -8    0.84    0.35
  16   3  -8    0.81    0.46
 -16  -3   9    0.37    0.25
  16   3  -9    0.39    0.24
  16   3  -9    0.28    0.32
 -16  -2   1    6.88    0.92
 -16  -2   1    6.50    0.94
  16   2  -1    5.98    0.93
  16   2  -1    5.74    0.94
  16   2  -1    2.01    0.80
  16   2  -1    2.48    0.92
 -16  -2   2    0.05    0.12
 -16  -2   2    0.06    0.13
  16   2  -2    0.07    0.17
  16   2  -2    0.07    0.18
  16   2  -2    0.10    0.23
  16   2  -2    0.27    0.29
 -16  -2   3   -0.02    0.11
  16   2  -3   -0.02    0.17
  16   2  -3    0.18    0.21
 -16  -2   4    2.95    0.65
  16   2  -4    3.12    0.68
 -16  -2   5    0.29    0.20
 -16  -2   5    0.30    0.22
  16   2  -5    0.22    0.21
  16   2  -5    0.25    0.27
  16   2  -5    0.02    0.25
 -16  -2   6    0.14    0.16
 -16  -2   6    0.09    0.18
  16   2  -6    0.13    0.15
  16   2  -6    0.07    0.23
  16   2  -6   -0.02    0.24
 -16  -2   7    8.62    1.20
 -16  -2   7    9.72    1.36
  16   2  -7    8.63    1.20
  16   2  -7    9.02    1.41
  16   2  -7    6.97    1.22
  16   2  -8   11.85    1.60
  16   2  -8    5.95    1.14
  16   2  -9    0.99    0.38
  16   2  -9    1.02    0.51
 -16  -2  10    1.34    0.45
  16   2 -10    1.29    0.43
  16   2 -10    0.92    0.51
 -16  -1   1    0.78    0.27
 -16  -1   1    0.82    0.29
  16   1  -1    0.71    0.33
  16   1  -1    0.03    0.30
  16   1  -1    0.11    0.32
 -16  -1   2    1.62    0.43
  16   1  -2    1.59    0.47
  16   1  -2    0.84    0.48
  16   1  -2    0.97    0.57
 -16  -1   3    0.16    0.16
 -16  -1   3    0.18    0.18
  16   1  -3    0.21    0.19
  16   1  -3    0.08    0.22
  16   1  -3    0.37    0.28
  16   1  -3    0.27    0.29
 -16  -1   4    0.06    0.12
 -16  -1   4    0.03    0.13
  16   1  -4    0.05    0.14
  16   1  -4    0.05    0.20
  16   1  -4   -0.04    0.19
  16   1  -4   -0.02    0.15
 -16  -1   5    1.51    0.44
 -16  -1   5    1.79    0.50
  16   1  -5    1.51    0.44
  16   1  -5    1.43    0.53
  16   1  -5    0.95    0.49
  16   1  -5    0.99    0.58
 -16  -1   6    0.16    0.17
 -16  -1   6    0.11    0.18
  16   1  -6    0.09    0.15
  16   1  -6    0.05    0.22
  16   1  -6    0.15    0.23
  16   1  -6    0.25    0.28
 -16  -1   7    4.57    0.80
  16   1  -7    4.29    0.77
  16   1  -7    2.96    0.78
  16   1  -7    2.94    1.01
 -16  -1   8    0.53    0.28
  16   1  -8    0.52    0.25
  16   1  -8    0.59    0.38
  16   1  -8    0.01    0.27
 -16  -1   9    0.80    0.36
  16   1  -9    0.82    0.34
 -16  -1  10    0.82    0.37
  16   1 -10    0.82    0.35
  16   1 -10    0.65    0.44
 -16   0   1    0.28    0.18
 -16   0   1    0.25    0.19
  16   0  -1    0.17    0.21
  16   0  -1    0.16    0.21
  16   0  -1    0.45    0.32
  16   0  -1    0.67    0.38
 -16   0   2    1.31    0.38
 -16   0   2    1.16    0.39
  16   0  -2    1.23    0.40
  16   0  -2    1.06    0.45
  16   0  -2    0.35    0.43
 -16   0   3    0.99    0.33
 -16   0   3    1.02    0.35
  16   0  -3    0.99    0.34
  16   0  -3    1.01    0.41
  16   0  -3    0.25    0.35
  16   0  -3    0.29    0.40
 -16   0   4    0.67    0.26
 -16   0   4    0.57    0.28
  16   0  -4    0.67    0.27
  16   0  -4    0.64    0.35
  16   0  -4    0.05    0.27
  16   0  -4    0.05    0.32
 -16   0   5    5.23    0.84
 -16   0   5    5.45    0.92
  16   0  -5    5.12    0.83
  16   0  -5    2.84    0.82
  16   0  -5    3.29    1.02
 -16   0   6    0.30    0.20
 -16   0   6    0.22    0.20
  16   0  -6    0.24    0.18
  16   0  -6    0.28    0.27
  16   0  -6   -0.07    0.21
  16   0  -6    0.04    0.23
 -16   0   7    1.71    0.47
 -16   0   7    1.78    0.51
  16   0  -7    1.52    0.44
  16   0  -7    1.42    0.55
  16   0  -7    0.78    0.46
  16   0  -7    0.98    0.61
 -16   0   8    0.24    0.21
 -16   0   8    0.22    0.22
  16   0  -8    0.18    0.18
  16   0  -8    0.23    0.29
 -16   0   9    0.39    0.27
  16   0  -9    0.41    0.25
  16   0  -9    0.36    0.37
 -16   0  10    0.91    0.39
  16   0 -10    0.95    0.37
  16   0 -10    0.84    0.49
  16  -1  -1    0.16    0.26
  16  -1  -1    0.20    0.27
 -16   1   2    0.25    0.17
 -16   1   2    0.20    0.18
  16  -1  -2    0.22    0.19
  16  -1  -2    0.19    0.23
  16  -1  -2    0.26    0.26
  16  -1  -2    0.28    0.30
 -16   1   3    0.26    0.17
 -16   1   3    0.21    0.18
  16  -1  -3    0.20    0.18
  16  -1  -3   -0.07    0.22
  16  -1  -3    0.14    0.24
 -16   1   4    0.91    0.34
 -16   1   4    1.01    0.37
  16  -1  -4    0.97    0.34
  16  -1  -4    0.69    0.41
  16  -1  -4    0.80    0.41
  16  -1  -4    0.74    0.48
 -16   1   5    2.95    0.59
 -16   1   5    2.98    0.63
  16  -1  -5    2.80    0.58
  16  -1  -5    2.93    0.71
  16  -1  -5    1.13    0.56
  16  -1  -5    1.10    0.65
 -16   1   6    0.42    0.26
 -16   1   6    0.43    0.27
  16  -1  -6    0.40    0.24
  16  -1  -6    0.36    0.33
  16  -1  -6    0.46    0.31
  16  -1  -6    0.57    0.41
 -16   1   7    7.01    1.07
  16  -1  -7    6.69    1.17
  16  -1  -7    3.85    0.89
 -16   1   8    9.21    1.28
 -16   1   8    9.21    1.35
  16  -1  -8    8.45    1.20
  16  -1  -8    9.12    1.47
  16  -1  -9   -0.05    0.23
 -16   1  10    1.57    0.50
  16  -1 -10    1.61    0.47
  16  -1 -10    1.36    0.62
  16  -2  -1    0.97    0.47
  16  -2  -1    1.00    0.53
 -16   2   2    8.85    1.10
 -16   2   2    8.78    1.11
  16  -2  -2    8.12    1.08
  16  -2  -2    8.72    1.20
  16  -2  -2    4.00    1.03
  16  -2  -2    4.21    1.16
 -16   2   3    3.18    0.57
 -16   2   3    3.17    0.59
  16  -2  -3    3.03    0.57
  16  -2  -3    3.02    0.67
  16  -2  -3    0.73    0.55
  16  -2  -3    0.71    0.58
 -16   2   4    0.56    0.28
 -16   2   4    0.74    0.31
  16  -2  -4    0.65    0.28
  16  -2  -4    0.53    0.36
  16  -2  -4    0.51    0.35
 -16   2   5    1.28    0.37
  16  -2  -5    1.03    0.43
  16  -2  -5    0.45    0.35
  16  -2  -5    0.27    0.38
 -16   2   6    0.03    0.13
 -16   2   6    0.07    0.14
  16  -2  -6    0.05    0.12
  16  -2  -6    0.05    0.22
  16  -2  -6    0.15    0.18
  16  -2  -6    0.16    0.25
 -16   2   7    2.89    0.65
 -16   2   7    3.31    0.70
  16  -2  -7    2.70    0.61
  16  -2  -7    2.62    0.75
  16  -2  -7    1.29    0.74
 -16   2   8    1.92    0.53
  16  -2  -8    1.60    0.47
 -16   2   9    0.38    0.27
  16  -2  -9    0.34    0.23
  16  -2  -9    0.45    0.37
 -16   2  10    4.13    0.83
  16  -2 -10    4.05    0.78
  16  -2 -10    4.24    1.01
  16  -3  -1    0.54    0.38
  16  -3  -1    0.62    0.43
  16  -3  -2    6.95    0.92
  16  -3  -2    7.02    0.97
  16  -3  -2    3.31    0.90
  16  -3  -2    2.95    0.99
 -16   3   3    1.80    0.41
 -16   3   3    1.75    0.42
  16  -3  -3    2.02    0.54
  16  -3  -3    0.43    0.42
  16  -3  -3    0.40    0.45
 -16   3   4    1.10    0.37
 -16   3   4    1.21    0.39
  16  -3  -4    1.02    0.35
  16  -3  -4    0.88    0.43
  16  -3  -4    0.58    0.41
  16  -3  -4    1.15    0.53
 -16   3   5    3.28    0.61
 -16   3   5    3.45    0.65
  16  -3  -5    3.49    0.61
  16  -3  -5    3.06    0.73
  16  -3  -5    0.89    0.55
  16  -3  -5    1.29    0.66
 -16   3   6    0.16    0.16
  16  -3  -6    0.12    0.13
  16  -3  -6    0.00    0.14
  16  -3  -6   -0.02    0.20
 -16   3   7    1.02    0.40
 -16   3   7    1.14    0.42
  16  -3  -7    1.07    0.37
  16  -3  -7    0.93    0.49
 -16   3   8    0.03    0.15
 -16   3   8    0.01    0.15
  16  -3  -8    0.09    0.12
 -16   3   9    1.06    0.41
  16  -3  -9    0.98    0.37
  16  -3  -9    0.96    0.52
  16  -3 -10    4.13    0.78
  16  -3 -10    3.80    0.99
  16  -4  -1    0.01    0.16
  16  -4  -1   -0.02    0.15
  16  -4  -2    1.63    0.57
  16  -4  -2    1.49    0.61
 -16   4   3    3.31    0.58
 -16   4   3    3.09    0.57
  16  -4  -3    3.18    0.57
  16  -4  -3    3.48    0.70
  16  -4  -3    0.82    0.56
  16  -4  -3    0.90    0.60
 -16   4   4    0.63    0.30
  16  -4  -4    0.69    0.29
  16  -4  -4    0.62    0.35
  16  -4  -4    0.91    0.43
 -16   4   5    6.00    0.87
 -16   4   5    6.39    0.91
  16  -4  -5    5.73    0.82
  16  -4  -5    6.06    1.05
  16  -4  -5    1.80    0.70
  16  -4  -5    2.30    0.82
 -16   4   6    0.41    0.25
 -16   4   6    0.44    0.26
  16  -4  -6    0.35    0.23
 -16   4   7    0.22    0.22
 -16   4   7    0.29    0.22
  16  -4  -7    0.21    0.18
  16  -4  -7    0.22    0.29
 -16   4   8    0.05    0.13
 -16   4   8    0.00    0.13
  16  -4  -8    0.00    0.09
  16  -4  -8    0.02    0.20
  16  -4  -9    4.04    0.76
  16  -4  -9    3.72    0.93
  16  -5  -1    0.09    0.19
  16  -5  -2    0.58    0.35
  16  -5  -2    0.47    0.35
 -16   5   3    0.88    0.29
 -16   5   3    0.87    0.30
  16  -5  -3    0.95    0.29
  16  -5  -3    0.98    0.37
  16  -5  -3    0.16    0.31
  16  -5  -3    0.14    0.32
 -16   5   4    2.05    0.50
 -16   5   4    1.99    0.49
  16  -5  -4    2.04    0.48
  16  -5  -4    1.35    0.53
  16  -5  -4    1.10    0.54
 -16   5   5    4.71    0.85
 -16   5   5    4.66    0.84
  16  -5  -5    4.44    0.79
  16  -5  -5    5.36    1.02
 -16   5   6    1.03    0.41
 -16   5   6    1.23    0.42
  16  -5  -6    1.07    0.38
  16  -5  -6    1.32    0.54
 -16   5   7    0.32    0.25
 -16   5   7    0.37    0.25
  16  -5  -7    0.28    0.21
  16  -5  -7    0.42    0.37
  16  -5  -8    0.39    0.23
  16  -5  -8    0.23    0.35
  16  -6  -1    0.03    0.18
  16  -6  -1    0.06    0.17
  16  -6  -2    0.11    0.22
  16  -6  -2    0.17    0.21
 -16   6   3    0.09    0.11
 -16   6   3    0.08    0.11
  16  -6  -3    0.10    0.11
  16  -6  -3    0.09    0.17
  16  -6  -3   -0.01    0.16
  16  -6  -3   -0.07    0.17
 -16   6   4    1.87    0.47
 -16   6   4    1.80    0.46
  16  -6  -4    1.83    0.45
  16  -6  -4    2.36    0.60
  16  -6  -4    0.94    0.47
  16  -6  -4    0.83    0.48
 -16   6   5    2.53    0.61
 -16   6   5    2.34    0.57
  16  -6  -5    2.34    0.56
  16  -6  -5    2.53    0.70
  16  -6  -6    0.03    0.09
  16  -6  -6    0.05    0.21
  16  -6  -7    4.48    0.81
  16  -6  -7    5.02    1.07
  16  -7  -1    0.26    0.26
  16  -7  -1    0.16    0.21
  16  -7  -2    0.41    0.28
  16  -7  -2    0.13    0.22
  16  -7  -3    0.00    0.05
  16  -7  -3   -0.02    0.13
  16  -7  -3   -0.01    0.15
  16  -7  -3    0.04    0.14
  16  -7  -4    0.00    0.05
  16  -7  -5    0.35    0.21
  16  -7  -5    0.31    0.32
  16  -8  -1    0.12    0.19
 -15 -13   1    1.15    0.40
  15  13  -1    0.76    0.47
 -15 -12   1   -0.01    0.12
  15  12  -1   -0.04    0.30
  15  12  -1   -0.05    0.15
 -15 -12   2    3.65    0.73
  15  12  -2    3.19    0.81
 -15 -12   3    0.30    0.24
  15  12  -3    0.25    0.31
 -15 -11   1    1.00    0.40
  15  11  -1    1.19    0.54
  15  11  -1    0.84    0.42
 -15 -11   2    4.63    0.85
  15  11  -2    4.31    0.94
  15  11  -2    4.35    0.88
 -15 -11   3    0.26    0.24
  15  11  -3    0.34    0.32
  15  11  -3    0.32    0.29
 -15 -11   4    2.80    0.62
  15  11  -4    2.32    0.67
 -15 -11   5    0.94    0.37
  15  10  -1    0.28    0.37
  15  10  -1    0.38    0.29
  15  10  -1    0.51    0.35
 -15 -10   2    0.59    0.31
  15  10  -2    0.55    0.41
  15  10  -2    0.65    0.39
 -15 -10   3    0.06    0.17
  15  10  -3    0.04    0.28
  15  10  -3    0.14    0.22
  15  10  -3    0.20    0.27
 -15 -10   4    3.45    0.72
  15  10  -4    3.84    0.83
 -15 -10   5    1.50    0.45
  15  10  -5    1.15    0.48
 -15 -10   6    3.58    0.71
  15  10  -6    3.27    0.75
 -15  -9   1    0.02    0.14
 -15  -9   1    0.07    0.14
  15   9  -1    0.10    0.26
  15   9  -1    0.01    0.17
  15   9  -1    0.07    0.23
 -15  -9   2    3.25    0.68
 -15  -9   2    2.93    0.97
  15   9  -2    3.14    0.78
  15   9  -2    3.30    0.74
  15   9  -2    2.72    0.76
 -15  -9   3    0.09    0.16
  15   9  -3   -0.05    0.25
  15   9  -3    0.06    0.20
  15   9  -3    0.21    0.25
 -15  -9   4    5.95    0.96
  15   9  -4    5.61    1.02
  15   9  -4    6.25    1.08
  15   9  -4    5.85    1.09
 -15  -9   5    0.07    0.14
  15   9  -5    0.09    0.23
  15   9  -5    0.08    0.22
  15   9  -5   -0.07    0.21
 -15  -9   6    6.97    1.05
  15   9  -6    6.23    1.05
  15   9  -6    7.01    1.17
 -15  -9   7    1.59    0.47
  15   9  -7    1.48    0.50
 -15  -8   1    3.30    0.69
 -15  -8   1    3.16    0.70
  15   8  -1    3.07    0.77
  15   8  -1    3.09    0.73
  15   8  -1    3.02    0.79
 -15  -8   2   11.75    1.46
 -15  -8   2   11.77    1.52
  15   8  -2   11.47    1.55
  15   8  -2   11.67    1.55
  15   8  -2    8.47    1.41
 -15  -8   3    0.29    0.23
 -15  -8   3    0.40    0.25
 -15  -8   3    0.10    0.34
  15   8  -3    0.33    0.32
  15   8  -3    0.41    0.30
  15   8  -3    0.26    0.31
 -15  -8   4    2.97    0.95
  15   8  -4    2.41    0.67
 -15  -8   5    0.04    0.13
 -15  -8   5   -0.05    0.33
  15   8  -5    0.10    0.20
  15   8  -5   -0.05    0.24
 -15  -8   6    5.39    0.91
  15   8  -6    5.06    0.93
  15   8  -6    5.72    1.04
  15   8  -6    6.05    1.09
 -15  -8   7    7.91    1.13
  15   8  -7    6.85    1.10
  15   8  -7    7.70    1.24
  15   8  -7    7.60    1.26
 -15  -8   8    0.19    0.19
  15   8  -8    0.18    0.21
 -15  -7   1   15.11    1.73
 -15  -7   1   15.05    1.78
  15   7  -1   14.87    1.84
  15   7  -1   14.33    1.77
  15   7  -1   12.71    1.79
 -15  -7   2   10.43    1.34
 -15  -7   2   10.65    1.40
  15   7  -2   10.00    1.41
  15   7  -2   10.73    1.45
  15   7  -2    6.53    1.24
 -15  -7   3    0.47    0.23
  15   7  -3    0.28    0.30
  15   7  -3    0.04    0.27
 -15  -7   4    2.12    0.55
 -15  -7   4    2.34    0.59
 -15  -7   4    2.13    0.81
  15   7  -4    2.14    0.60
  15   7  -4    2.14    0.61
  15   7  -4    1.88    0.63
 -15  -7   5    0.38    0.42
  15   7  -5    0.78    0.36
  15   7  -5    0.28    0.32
 -15  -7   6    6.45    1.01
 -15  -7   6    6.04    1.40
  15   7  -6    6.34    1.04
  15   7  -6    6.56    1.15
 -15  -7   7    5.07    0.85
 -15  -7   7    3.79    1.08
  15   7  -7    4.38    0.83
  15   7  -7    4.83    0.95
  15   7  -7    3.96    0.89
 -15  -7   8    2.47    0.58
  15   7  -8    2.24    0.58
  15   7  -8    1.87    0.64
  15   7  -8    2.31    0.68
 -15  -7   9    2.85    0.64
  15   7  -9    2.50    0.63
  15   7  -9    2.74    0.77
 -15  -6   1    7.02    1.04
 -15  -6   1    7.30    1.10
  15   6  -1    6.69    1.12
  15   6  -1    6.72    1.10
  15   6  -1    5.37    1.11
 -15  -6   2    5.11    0.85
 -15  -6   2    4.92    0.88
  15   6  -2    4.75    0.90
  15   6  -2    5.01    0.91
  15   6  -2    3.22    0.86
 -15  -6   3   -0.03    0.10
  15   6  -3    0.01    0.17
  15   6  -3    0.06    0.21
 -15  -6   4   11.97    1.48
 -15  -6   4   12.77    1.60
  15   6  -4   11.87    1.53
  15   6  -4   12.78    1.66
  15   6  -4    9.97    1.51
 -15  -6   5    2.29    0.54
 -15  -6   5    2.29    0.59
  15   6  -5    2.02    0.56
  15   6  -5    2.32    0.63
  15   6  -5    1.04    0.55
 -15  -6   6    4.57    1.20
  15   6  -6    4.29    0.90
  15   6  -6    4.36    0.91
 -15  -6   7    0.06    0.13
 -15  -6   7    0.10    0.30
  15   6  -7    0.01    0.15
  15   6  -7   -0.02    0.19
  15   6  -7    0.10    0.20
 -15  -6   8    0.17    0.19
 -15  -6   8    0.11    0.29
  15   6  -8    0.19    0.20
  15   6  -8    0.11    0.23
  15   6  -8    0.26    0.26
 -15  -6   9    5.02    0.87
  15   6  -9    4.52    0.84
  15   6  -9    5.01    1.05
 -15  -5   1    0.61    0.29
 -15  -5   1    0.61    0.30
  15   5  -1    0.60    0.37
  15   5  -1    0.43    0.32
  15   5  -1    0.96    0.41
 -15  -5   2    7.29    1.04
 -15  -5   2    8.34    1.21
  15   5  -2    7.00    1.10
  15   5  -2    6.92    1.11
  15   5  -2    4.22    1.00
 -15  -5   3    0.86    0.36
 -15  -5   3    1.05    0.39
  15   5  -3    1.01    0.41
  15   5  -3    0.81    0.41
  15   5  -3    1.35    0.48
 -15  -5   4   21.61    2.29
  15   5  -4   19.80    2.22
  15   5  -4   14.92    1.94
 -15  -5   5    0.63    0.29
 -15  -5   5    0.61    0.33
  15   5  -5    0.51    0.32
 -15  -5   6    4.09    0.77
 -15  -5   6    4.14    0.82
 -15  -5   6    4.14    1.13
  15   5  -6    4.43    0.82
  15   5  -6    3.85    0.84
  15   5  -6    3.16    0.80
 -15  -5   7    2.41    0.56
 -15  -5   7    1.54    0.78
  15   5  -7    2.42    0.56
  15   5  -7    2.33    0.62
  15   5  -7    1.09    0.54
 -15  -5   8    0.11    0.14
 -15  -5   8   -0.20    0.28
  15   5  -8    0.05    0.14
  15   5  -8    0.13    0.21
  15   5  -8    0.01    0.19
  15   5  -9   10.62    1.38
  15   5  -9   10.11    1.48
 -15  -5  10    0.59    0.29
 -15  -5  10    0.14    0.37
  15   5 -10    0.53    0.28
  15   5 -10    0.51    0.39
 -15  -4   1    0.12    0.16
 -15  -4   1    0.10    0.16
  15   4  -1    0.18    0.23
  15   4  -1    0.13    0.21
  15   4  -1    0.38    0.26
 -15  -4   2    2.24    0.55
 -15  -4   2    2.29    0.58
  15   4  -2    2.28    0.60
  15   4  -2    2.26    0.61
 -15  -4   3    2.48    0.57
  15   4  -3    2.68    0.62
  15   4  -3    2.11    0.62
  15   4  -3    2.19    0.66
 -15  -4   4   14.58    1.66
 -15  -4   4   14.19    1.71
  15   4  -4   13.86    1.65
  15   4  -4   13.64    1.72
  15   4  -4   10.76    1.58
 -15  -4   5    2.42    0.59
  15   4  -5    2.40    0.58
  15   4  -5    2.32    0.62
  15   4  -5    1.22    0.56
 -15  -4   6    2.10    0.53
  15   4  -6    2.35    0.56
  15   4  -6    1.48    0.57
 -15  -4   7    6.72    1.00
 -15  -4   7    5.16    1.33
  15   4  -7    6.44    0.98
  15   4  -7    6.34    1.08
  15   4  -7    4.23    0.94
 -15  -4   8    0.22    0.21
 -15  -4   8    0.42    0.42
  15   4  -8    0.31    0.21
  15   4  -8    0.16    0.27
 -15  -4   9    6.27    0.99
  15   4  -9    5.95    0.97
  15   4  -9    5.78    1.08
  15   4  -9    5.67    1.07
 -15  -4  10    0.03    0.14
 -15  -4  10   -0.06    0.31
  15   4 -10    0.02    0.12
  15   4 -10   -0.07    0.21
 -15  -3   1    0.77    0.31
 -15  -3   1    0.85    0.33
  15   3  -1    0.62    0.35
  15   3  -1    0.75    0.35
  15   3  -1    0.56    0.37
 -15  -3   2    0.48    0.25
 -15  -3   2    0.53    0.27
  15   3  -2    0.35    0.28
  15   3  -2    0.48    0.30
  15   3  -2    0.24    0.28
 -15  -3   3    2.56    0.58
 -15  -3   3    2.71    0.63
  15   3  -3    2.65    0.61
  15   3  -3    2.20    0.63
  15   3  -3    2.15    0.67
 -15  -3   4   15.58    1.73
 -15  -3   4   15.01    1.77
  15   3  -4   15.34    1.74
  15   3  -4   13.94    1.75
  15   3  -4    9.73    1.52
 -15  -3   5    2.01    0.49
 -15  -3   5    2.06    0.53
  15   3  -5    2.02    0.50
  15   3  -5    1.92    0.56
  15   3  -5    0.56    0.47
 -15  -3   6    5.64    0.92
 -15  -3   6    5.93    1.00
  15   3  -6    5.42    0.91
  15   3  -6    5.37    1.01
  15   3  -6    4.78    0.97
 -15  -3   7    9.80    1.28
 -15  -3   7   10.81    1.44
  15   3  -7    9.24    1.24
  15   3  -7   10.02    1.44
  15   3  -7    6.45    1.18
 -15  -3   8    0.03    0.13
  15   3  -8   -0.04    0.20
  15   3  -8    0.14    0.20
 -15  -3   9    1.85    0.51
  15   3  -9    1.70    0.48
  15   3  -9    1.57    0.59
  15   3  -9    1.42    0.54
 -15  -3  10    0.20    0.33
  15   3 -10    0.22    0.26
  15   3 -10   -0.04    0.27
 -15  -3  11    5.52    0.95
  15   3 -11    5.29    0.91
 -15  -2   1    1.08    0.36
 -15  -2   1    1.20    0.39
  15   2  -1    1.03    0.39
  15   2  -1    0.90    0.41
  15   2  -1    0.87    0.44
  15   2  -1    0.88    0.49
 -15  -2   2    4.30    0.73
 -15  -2   2    4.35    0.78
  15   2  -2    4.01    0.75
  15   2  -2    4.24    0.81
  15   2  -2    2.26    0.74
  15   2  -2    2.32    0.85
 -15  -2   3    0.06    0.12
 -15  -2   3    0.09    0.13
  15   2  -3    0.04    0.15
  15   2  -3    0.07    0.19
  15   2  -3    0.17    0.23
 -15  -2   4    7.78    1.10
 -15  -2   4    7.30    1.13
  15   2  -4    7.43    1.10
  15   2  -4    6.99    1.16
 -15  -2   5    0.07    0.14
 -15  -2   5    0.15    0.17
  15   2  -5    0.12    0.15
  15   2  -5    0.01    0.20
  15   2  -5    0.20    0.23
 -15  -2   6   11.67    1.44
 -15  -2   6   12.33    1.56
  15   2  -6   10.93    1.53
  15   2  -6    8.57    1.37
 -15  -2   7    8.98    1.20
 -15  -2   7    9.56    1.32
  15   2  -7    8.59    1.17
  15   2  -7    5.23    1.06
 -15  -2   8    0.31    0.22
  15   2  -8    0.30    0.20
  15   2  -8    0.38    0.31
  15   2  -8    0.03    0.21
 -15  -2   9    2.17    0.56
  15   2  -9    2.10    0.54
  15   2  -9    2.13    0.66
  15   2  -9    2.00    0.62
 -15  -2  10    0.13    0.18
  15   2 -10    0.12    0.16
  15   2 -10    0.08    0.27
 -15  -2  11    3.19    0.71
  15   2 -11    3.21    0.69
 -15  -1   1    6.42    0.97
  15   1  -1    6.05    1.00
  15   1  -1    5.02    1.04
  15   1  -1    5.49    1.22
 -15  -1   2    8.48    1.08
  15   1  -2    8.24    1.09
  15   1  -2    4.10    0.98
  15   1  -2    4.78    1.15
 -15  -1   3    0.22    0.17
 -15  -1   3    0.25    0.18
  15   1  -3    0.18    0.19
  15   1  -3    0.16    0.21
  15   1  -3   -0.03    0.21
  15   1  -3    0.08    0.20
 -15  -1   4    8.92    1.22
  15   1  -4    8.06    1.11
  15   1  -4    8.63    1.28
  15   1  -4    5.40    1.09
  15   1  -4    6.18    1.33
 -15  -1   5    1.87    0.47
  15   1  -5    1.83    0.46
  15   1  -5    0.79    0.46
 -15  -1   6    1.02    0.37
 -15  -1   6    1.10    0.40
  15   1  -6    0.96    0.36
  15   1  -6    0.86    0.43
  15   1  -6    0.79    0.41
 -15  -1   7    1.62    0.45
 -15  -1   7    1.63    0.48
  15   1  -7    1.48    0.43
  15   1  -7    1.71    0.55
  15   1  -7    0.61    0.43
 -15  -1   8    0.15    0.19
 -15  -1   8    0.23    0.22
  15   1  -8    0.15    0.18
  15   1  -8    0.10    0.25
  15   1  -8    0.44    0.25
  15   1  -9    2.85    0.60
  15   1  -9    2.91    0.73
  15   1  -9    1.42    0.60
 -15  -1  10   -0.03    0.13
  15   1 -10    0.01    0.09
  15   1 -10    0.04    0.21
 -15  -1  11    0.78    0.37
  15   1 -11    0.92    0.36
  15   1 -11    0.79    0.45
 -15   0   1    7.29    0.99
 -15   0   1    6.68    0.98
  15   0  -1    6.88    1.00
  15   0  -1    6.90    1.05
  15   0  -1    4.40    1.01
  15   0  -1    3.77    1.07
 -15   0   2    8.02    1.03
 -15   0   2    8.31    1.10
  15   0  -2    7.74    1.04
  15   0  -2    8.02    1.15
  15   0  -2    3.29    0.91
  15   0  -2    3.41    1.03
 -15   0   3    0.54    0.27
 -15   0   3    0.50    0.28
  15   0  -3    0.59    0.34
  15   0  -3    0.80    0.44
 -15   0   4    7.65    1.05
 -15   0   4    7.73    1.11
  15   0  -4    6.92    1.00
  15   0  -4    7.09    1.13
  15   0  -4    4.22    0.96
  15   0  -4    4.19    1.12
 -15   0   5    0.91    0.31
 -15   0   5    0.83    0.33
  15   0  -5    0.75    0.29
  15   0  -5    0.69    0.37
  15   0  -5    0.19    0.30
  15   0  -5    0.25    0.34
 -15   0   6    6.85    1.03
 -15   0   6    7.19    1.10
  15   0  -6    6.59    0.99
  15   0  -6    6.33    1.12
  15   0  -6    5.02    0.99
  15   0  -6    5.33    1.21
 -15   0   7    8.04    1.13
  15   0  -7    7.64    1.19
  15   0  -7    3.64    0.86
  15   0  -7    4.30    1.12
 -15   0   8    1.81    0.49
  15   0  -8    1.32    0.50
 -15   0   9    7.09    1.08
  15   0  -9    6.21    0.99
  15   0  -9    6.31    1.17
 -15   0  10    1.05    0.41
  15   0 -10    1.03    0.37
 -15   0  11   -0.02    0.14
  15   0 -11    0.04    0.22
 -15   0  12    0.06    0.18
  15   0 -12    0.10    0.15
 -15   1   1    5.61    0.81
  15  -1  -1    5.55    0.84
  15  -1  -1    5.18    0.85
  15  -1  -1    2.93    0.84
  15  -1  -1    2.69    0.89
 -15   1   2    4.53    0.71
 -15   1   2    4.63    0.75
  15  -1  -2    4.54    0.81
  15  -1  -2    1.69    0.70
  15  -1  -2    1.92    0.80
 -15   1   3    0.22    0.17
  15  -1  -3    0.23    0.18
  15  -1  -3    0.26    0.24
 -15   1   4    4.35    0.76
 -15   1   4    4.45    0.80
  15  -1  -4    4.22    0.75
  15  -1  -4    4.57    0.89
  15  -1  -4    2.52    0.75
 -15   1   5    0.64    0.25
 -15   1   5    0.47    0.25
  15  -1  -5    0.53    0.23
  15  -1  -5    0.52    0.32
  15  -1  -5    0.05    0.23
  15  -1  -5    0.02    0.27
 -15   1   6    5.12    0.86
 -15   1   6    5.34    0.91
  15  -1  -6    5.11    0.84
  15  -1  -6    5.24    1.00
  15  -1  -6    3.40    0.83
  15  -1  -6    4.07    1.05
 -15   1   7    1.44    0.41
 -15   1   7    1.45    0.44
  15  -1  -7    1.25    0.38
  15  -1  -7    1.39    0.50
  15  -1  -7    0.36    0.37
  15  -1  -7    0.85    0.51
 -15   1   8    3.66    0.72
 -15   1   8    3.75    0.76
  15  -1  -8    3.48    0.68
  15  -1  -8    3.30    0.82
  15  -1  -8    2.50    0.69
  15  -1  -8    2.31    0.84
 -15   1   9    5.37    0.93
  15  -1  -9    4.74    0.84
  15  -1  -9    5.13    1.05
 -15   1  10    0.05    0.16
  15  -1 -10    0.07    0.12
  15  -1 -10    0.11    0.26
 -15   1  11    5.92    1.00
  15  -1 -11    5.51    0.92
  15  -1 -11    5.05    1.08
 -15   1  12    0.56    0.31
  15  -1 -12    0.49    0.28
 -15   2   2    9.47    1.13
 -15   2   2    8.34    1.08
  15  -2  -2    8.71    1.10
  15  -2  -2    8.94    1.21
  15  -2  -2    3.94    0.99
  15  -2  -2    3.36    1.08
 -15   2   3    0.02    0.09
 -15   2   3    0.03    0.11
  15  -2  -3    0.02    0.08
  15  -2  -3    0.01    0.15
  15  -2  -3    0.13    0.17
  15  -2  -3    0.18    0.21
 -15   2   4    8.60    1.12
 -15   2   4    8.91    1.17
  15  -2  -4    8.43    1.09
  15  -2  -4    8.60    1.26
  15  -2  -4    4.32    0.98
  15  -2  -4    4.03    1.08
 -15   2   5    0.31    0.18
  15  -2  -5    0.24    0.24
  15  -2  -5   -0.10    0.18
 -15   2   6    1.77    0.46
  15  -2  -6    1.64    0.43
  15  -2  -6    0.90    0.44
  15  -2  -6    0.78    0.50
 -15   2   7    0.11    0.15
 -15   2   7    0.10    0.15
  15  -2  -7    0.12    0.12
  15  -2  -7    0.09    0.23
  15  -2  -7    0.02    0.15
  15  -2  -7   -0.01    0.17
 -15   2   8    2.58    0.62
 -15   2   8    2.66    0.64
  15  -2  -8    2.23    0.57
  15  -2  -8    2.76    0.74
  15  -2  -8    2.65    0.64
  15  -2  -8    2.58    0.78
 -15   2   9    7.66    1.16
 -15   2   9    7.95    1.20
  15  -2  -9    6.68    1.04
  15  -2  -9    7.29    1.29
 -15   2  10    2.24    0.59
  15  -2 -10    1.91    0.52
  15  -2 -10    1.91    0.67
  15  -2 -11    5.04    0.87
  15  -2 -11    4.73    1.05
 -15   2  12    0.70    0.37
  15  -2 -12    0.74    0.33
  15  -3  -1    1.18    0.48
  15  -3  -1    1.12    0.53
 -15   3   2    5.26    0.78
 -15   3   2    5.08    0.78
  15  -3  -2    5.02    0.77
  15  -3  -2    5.50    0.88
  15  -3  -2    2.08    0.75
  15  -3  -2    1.89    0.80
 -15   3   3    1.78    0.48
 -15   3   3    1.82    0.48
  15  -3  -3    1.80    0.47
  15  -3  -3    1.70    0.55
  15  -3  -3    1.77    0.64
 -15   3   4    7.71    1.03
 -15   3   4    7.35    1.02
  15  -3  -4    7.51    1.00
  15  -3  -4    7.19    1.12
  15  -3  -4    3.43    0.88
  15  -3  -4    3.44    0.99
 -15   3   5    0.33    0.23
 -15   3   5    0.36    0.23
  15  -3  -5    0.36    0.21
  15  -3  -5    0.29    0.29
  15  -3  -5    0.27    0.24
  15  -3  -5    0.30    0.31
 -15   3   6    2.97    0.61
 -15   3   6    3.15    0.64
  15  -3  -6    2.65    0.56
  15  -3  -6    2.80    0.76
  15  -3  -6    1.38    0.54
  15  -3  -6    1.70    0.67
 -15   3   7    0.33    0.22
 -15   3   7    0.36    0.23
  15  -3  -7    0.26    0.18
  15  -3  -7    0.25    0.28
  15  -3  -7    0.06    0.18
 -15   3   8    1.47    0.46
 -15   3   8    1.77    0.49
  15  -3  -8    1.44    0.42
  15  -3  -8    1.43    0.55
  15  -3  -8    0.74    0.45
  15  -3  -8    0.72    0.50
 -15   3   9    5.67    0.99
 -15   3   9    6.11    1.03
  15  -3  -9    5.16    0.89
  15  -3  -9    5.43    1.09
 -15   3  10    0.39    0.28
  15  -3 -10    0.28    0.21
  15  -3 -10    0.40    0.36
  15  -3 -11    1.21    0.41
  15  -3 -11    1.18    0.56
 -15   3  12    0.56    0.35
  15  -3 -12    0.65    0.32
  15  -4  -1    1.80    0.62
  15  -4  -1    1.99    0.67
 -15   4   2    2.44    0.51
  15  -4  -2    2.42    0.51
  15  -4  -2    2.53    0.57
  15  -4  -2    0.66    0.54
 -15   4   3    6.03    0.89
  15  -4  -3    6.29    1.02
  15  -4  -3    3.45    0.86
  15  -4  -3    4.93    1.07
 -15   4   4   14.70    1.62
 -15   4   4   15.29    1.67
  15  -4  -4   13.01    1.47
  15  -4  -4   15.24    1.84
  15  -4  -4    7.12    1.27
  15  -4  -4    7.22    1.42
 -15   4   5    2.42    0.52
 -15   4   5    2.22    0.50
  15  -4  -5    2.18    0.47
  15  -4  -5    2.27    0.60
  15  -4  -5    0.52    0.42
 -15   4   6    3.06    0.64
 -15   4   6    3.24    0.64
  15  -4  -6    2.97    0.59
  15  -4  -6    2.78    0.71
  15  -4  -6    1.57    0.55
  15  -4  -6    1.64    0.63
 -15   4   7    1.86    0.45
 -15   4   7    1.87    0.44
  15  -4  -7    1.69    0.38
  15  -4  -7    1.36    0.50
  15  -4  -7    0.37    0.33
  15  -4  -7    0.36    0.36
 -15   4   8    0.40    0.27
 -15   4   8    0.44    0.27
  15  -4  -8    0.36    0.23
  15  -4  -8    0.33    0.34
 -15   4   9    1.05    0.43
 -15   4   9    1.39    0.45
  15  -4  -9    0.99    0.37
  15  -4  -9    1.19    0.53
 -15   4  10    0.45    0.31
  15  -4 -10    0.52    0.27
  15  -4 -10    0.45    0.39
 -15   4  11    3.09    0.73
  15  -4 -11    3.17    0.67
  15  -4 -11    3.09    0.85
  15  -5  -1    0.01    0.18
  15  -5  -1    0.23    0.20
 -15   5   2    0.05    0.07
 -15   5   2    0.05    0.08
  15  -5  -2    0.03    0.07
  15  -5  -2   -0.02    0.13
  15  -5  -2   -0.04    0.12
  15  -5  -3    2.43    0.58
  15  -5  -3    1.19    0.50
  15  -5  -3    1.62    0.57
 -15   5   4    6.47    0.94
  15  -5  -4    6.60    0.91
  15  -5  -4    6.88    1.09
  15  -5  -4    2.78    0.80
 -15   5   5    0.08    0.14
 -15   5   5    0.02    0.11
  15  -5  -5    0.08    0.10
  15  -5  -5    0.04    0.20
  15  -5  -5   -0.03    0.13
 -15   5   6    9.31    1.23
 -15   5   6    9.45    1.22
  15  -5  -6    8.75    1.12
  15  -5  -6    9.10    1.36
  15  -5  -6    4.66    0.91
  15  -5  -6    5.22    1.00
 -15   5   7    3.84    0.79
 -15   5   7    3.92    0.78
  15  -5  -7    3.63    0.72
  15  -5  -7    3.61    0.87
 -15   5   8    0.07    0.18
 -15   5   8    0.14    0.17
  15  -5  -8    0.08    0.12
  15  -5  -8    0.10    0.22
 -15   5   9    0.96    0.41
 -15   5   9    0.94    0.40
  15  -5  -9    0.94    0.35
  15  -5  -9    0.90    0.48
 -15   5  10    0.31    0.28
  15  -5 -10    0.34    0.23
  15  -5 -10    0.48    0.35
 -15   5  11    5.65    1.03
  15  -5 -11    6.47    1.00
  15  -5 -11    5.37    1.13
  15  -6  -1    0.84    0.41
 -15   6   2    1.68    0.39
 -15   6   2    1.63    0.39
  15  -6  -2    1.64    0.39
  15  -6  -2    0.36    0.40
  15  -6  -2    0.46    0.41
 -15   6   3    0.77    0.33
 -15   6   3    0.89    0.32
  15  -6  -3    1.02    0.40
  15  -6  -3    0.55    0.35
 -15   6   4    1.45    0.41
 -15   6   4    1.32    0.39
  15  -6  -4    1.43    0.38
  15  -6  -4    1.43    0.48
  15  -6  -4    0.40    0.38
 -15   6   5    0.86    0.37
 -15   6   5    0.98    0.35
  15  -6  -5    0.96    0.34
  15  -6  -5    1.06    0.45
  15  -6  -5    0.77    0.34
  15  -6  -5    0.88    0.36
 -15   6   6    9.89    1.37
 -15   6   6    9.82    1.32
  15  -6  -6    9.47    1.27
  15  -6  -6   10.56    1.58
 -15   6   7    4.00    0.83
 -15   6   7    4.15    0.80
  15  -6  -7    3.66    0.73
  15  -6  -7    4.32    0.96
 -15   6   8   -0.01    0.17
 -15   6   8    0.06    0.14
  15  -6  -8    0.04    0.10
  15  -6  -8    0.10    0.24
 -15   6   9    3.06    0.74
 -15   6   9    3.22    0.72
  15  -6  -9    3.04    0.66
  15  -6  -9    3.01    0.84
 -15   6  10   -0.02    0.17
  15  -6 -10   -0.02    0.08
  15  -6 -10    0.03    0.23
 -15   6  11    2.57    0.76
  15  -6 -11    3.55    0.70
  15  -6 -11    2.96    0.85
  15  -7  -1    2.36    0.70
  15  -7  -1    2.23    0.64
 -15   7   2    3.22    0.56
  15  -7  -2    2.96    0.53
  15  -7  -2    2.93    0.56
  15  -7  -2    1.08    0.55
  15  -7  -2    1.01    0.53
 -15   7   3    0.39    0.23
  15  -7  -3    0.53    0.23
  15  -7  -3    0.45    0.30
  15  -7  -3    0.33    0.27
  15  -7  -3    0.26    0.26
 -15   7   4    0.76    0.28
 -15   7   4    0.64    0.25
  15  -7  -4    0.73    0.24
  15  -7  -4    0.87    0.35
  15  -7  -4    0.11    0.22
  15  -7  -4    0.16    0.22
 -15   7   5    0.28    0.25
 -15   7   5    0.37    0.22
  15  -7  -5    0.31    0.30
 -15   7   6    4.83    0.91
  15  -7  -6    4.94    0.84
 -15   7   7    2.90    0.70
 -15   7   7    2.66    0.64
  15  -7  -7    2.89    0.63
  15  -7  -7    2.93    0.78
 -15   7   8    0.30    0.28
 -15   7   8    0.40    0.25
  15  -7  -8    0.33    0.22
  15  -7  -8    0.34    0.35
 -15   7   9    1.52    0.54
  15  -7  -9    1.73    0.49
  15  -7  -9    1.88    0.66
  15  -7 -10    0.02    0.11
  15  -8  -1    4.34    1.01
  15  -8  -1    5.03    0.95
 -15   8   2    0.51    0.23
 -15   8   2    0.49    0.22
  15  -8  -2    0.47    0.21
  15  -8  -2    0.40    0.23
  15  -8  -2   -0.03    0.23
 -15   8   3    0.22    0.20
 -15   8   3    0.25    0.18
  15  -8  -3    0.24    0.17
  15  -8  -3    0.32    0.24
  15  -8  -3    0.15    0.20
  15  -8  -3    0.17    0.19
 -15   8   4    5.61    0.98
 -15   8   4    5.92    0.94
  15  -8  -4    6.22    0.95
  15  -8  -4    6.28    1.06
 -15   8   5    0.03    0.10
  15  -8  -5    0.00    0.06
  15  -8  -5    0.00    0.21
 -15   8   6    3.02    0.72
 -15   8   6    2.96    0.66
  15  -8  -6    3.04    0.65
  15  -8  -6    3.36    0.81
 -15   8   7    0.67    0.37
 -15   8   7    0.54    0.30
  15  -8  -7    0.64    0.29
  15  -8  -7    0.66    0.42
 -15   8   8    0.48    0.36
  15  -8  -8    0.65    0.29
  15  -8  -9    5.87    0.99
  15  -8  -9    5.69    1.15
  15  -9  -1    0.98    0.46
  15  -9  -1    0.92    0.39
 -15   9   2    0.95    0.32
 -15   9   2    0.87    0.29
  15  -9  -2    0.95    0.29
  15  -9  -2    0.92    0.31
  15  -9  -2    0.29    0.32
  15  -9  -2    0.26    0.30
 -15   9   3    0.77    0.37
 -15   9   3    0.88    0.34
  15  -9  -3    1.06    0.35
  15  -9  -3    1.27    0.40
 -15   9   4    3.74    0.78
 -15   9   4    3.54    0.70
 -15   9   5   -0.01    0.15
 -15   9   5    0.02    0.11
  15  -9  -5    0.09    0.20
  15  -9  -5   -0.01    0.10
  15  -9  -6    0.91    0.45
  15  -9  -6    0.77    0.36
  15  -9  -7    0.09    0.24
  15  -9  -7    0.02    0.14
  15 -10  -1    0.62    0.37
 -14 -13   1    4.07    0.79
  14  13  -1    3.74    0.88
 -14 -13   2    0.19    0.20
  14  13  -2    0.13    0.30
 -14 -12   1    1.22    0.43
  14  12  -1    1.14    0.54
  14  12  -1    1.19    0.46
  14  12  -2    0.08    0.30
  14  12  -2    0.02    0.18
 -14 -12   3    3.24    0.68
  14  12  -3    2.74    0.74
 -14 -12   4    1.98    0.52
  14  12  -4    1.45    0.57
 -14 -11   1    1.71    0.49
  14  11  -1    1.56    0.59
  14  11  -1    1.62    0.53
  14  11  -1    1.54    0.56
 -14 -11   2    0.20    0.18
  14  11  -2    0.20    0.31
  14  11  -2    0.19    0.22
  14  11  -2    0.03    0.22
 -14 -11   3    6.50    1.03
  14  11  -3    6.36    1.13
  14  11  -3    6.62    1.11
  14  11  -3    7.42    1.22
 -14 -11   4    0.24    0.21
  14  11  -4    0.22    0.31
  14  11  -4    0.22    0.28
 -14 -11   5    3.04    0.64
  14  11  -5    2.39    0.66
 -14 -11   6    3.45    0.70
  14  11  -6    3.17    0.75
 -14 -10   1    5.66    0.93
 -14 -10   1    5.02    1.23
  14  10  -1    5.10    0.96
 -14 -10   2    0.15    0.28
  14  10  -2   -0.04    0.18
 -14 -10   3    2.98    0.66
 -14 -10   3    2.48    0.94
  14  10  -3    3.02    0.75
 -14 -10   4    0.20    0.19
  14  10  -4    0.12    0.24
  14  10  -4    0.28    0.28
 -14 -10   5    1.72    0.49
  14  10  -5    1.61    0.56
  14  10  -5    1.76    0.58
 -14 -10   6    8.76    1.21
  14  10  -6    7.66    1.20
  14  10  -6    8.99    1.39
 -14 -10   7    0.70    0.31
  14  10  -7    0.54    0.33
 -14  -9   1    6.17    0.97
 -14  -9   1    5.74    1.27
  14   9  -1    5.54    1.03
  14   9  -1    5.12    1.02
 -14  -9   2    0.18    0.17
 -14  -9   2   -0.10    0.23
  14   9  -2    0.16    0.28
  14   9  -2    0.12    0.21
  14   9  -2    0.03    0.22
 -14  -9   3    1.72    0.49
 -14  -9   3    2.30    0.76
  14   9  -3    1.66    0.57
  14   9  -3    1.84    0.56
  14   9  -3    1.84    0.59
 -14  -9   4    1.42    0.43
 -14  -9   4    0.65    0.51
  14   9  -4    1.24    0.50
  14   9  -4    1.42    0.49
 -14  -9   5    3.73    0.75
 -14  -9   5    4.57    1.12
  14   9  -5    4.39    0.89
 -14  -9   6    5.51    0.92
  14   9  -6    6.12    1.07
  14   9  -6    4.86    0.98
 -14  -9   7    0.00    0.10
  14   9  -7    0.07    0.16
  14   9  -7   -0.04    0.20
  14   9  -7   -0.17    0.18
 -14  -9   8    2.99    0.65
  14   9  -8    2.73    0.65
 -14  -8   1    9.01    1.24
 -14  -8   1    8.34    1.64
  14   8  -1    8.39    1.24
  14   8  -1    7.92    1.30
 -14  -8   2    1.17    0.38
 -14  -8   2    0.97    0.38
  14   8  -2    1.00    0.45
  14   8  -2    1.18    0.43
  14   8  -2    0.51    0.41
 -14  -8   3    8.54    1.19
 -14  -8   3    9.03    1.26
 -14  -8   3    7.17    1.45
  14   8  -3    8.40    1.26
  14   8  -3    8.09    1.24
  14   8  -3    7.22    1.22
 -14  -8   4    4.04    0.73
 -14  -8   4    2.53    0.86
  14   8  -4    4.05    0.80
  14   8  -4    4.45    0.84
  14   8  -4    2.30    0.73
 -14  -8   5    1.45    0.47
 -14  -8   5    2.06    0.74
  14   8  -5    1.56    0.51
  14   8  -5    1.48    0.54
  14   8  -5    2.53    0.63
 -14  -8   6    2.13    0.53
 -14  -8   6    1.84    0.75
  14   8  -6    2.04    0.57
  14   8  -6    2.25    0.64
  14   8  -6    1.46    0.57
 -14  -8   7    0.90    0.32
 -14  -8   7    0.34    0.40
  14   8  -7    0.93    0.41
  14   8  -7    0.28    0.32
 -14  -8   8    4.20    0.80
  14   8  -8    3.88    0.80
  14   8  -8    5.56    0.99
 -14  -8   9    2.62    0.60
  14   8  -9    2.16    0.58
  14   8  -9    1.87    0.67
 -14  -7   1   10.41    1.32
 -14  -7   1    9.82    1.33
  14   7  -1    9.43    1.36
  14   7  -1    9.45    1.33
  14   7  -1    6.96    1.29
 -14  -7   2    0.10    0.16
 -14  -7   2    0.17    0.17
 -14  -7   2    0.17    0.28
  14   7  -2    0.14    0.24
  14   7  -2    0.12    0.21
 -14  -7   3   12.35    1.50
 -14  -7   3   12.42    1.56
 -14  -7   3   10.50    1.79
  14   7  -3   11.69    1.53
  14   7  -3   11.93    1.57
  14   7  -3   10.36    1.52
 -14  -7   4    4.73    0.79
 -14  -7   4    3.29    0.98
  14   7  -4    4.09    0.80
  14   7  -4    4.94    0.92
  14   7  -4    2.50    0.76
 -14  -7   5    1.06    0.37
 -14  -7   5    1.10    0.40
  14   7  -5    1.01    0.41
  14   7  -5    1.02    0.44
  14   7  -5    0.58    0.40
 -14  -7   6    0.76    0.49
  14   7  -6    0.82    0.38
  14   7  -6    1.07    0.44
  14   7  -6    0.84    0.42
 -14  -7   7    0.43    0.25
 -14  -7   7    0.12    0.31
  14   7  -7    0.43    0.28
 -14  -7   8    4.45    0.81
  14   7  -8    4.12    0.81
  14   7  -8    4.07    0.88
  14   7  -8    3.86    0.85
 -14  -7   9    0.27    0.22
 -14  -7   9    0.24    0.31
  14   7  -9    0.19    0.21
  14   7  -9    0.25    0.28
  14   7 -10    2.79    0.77
 -14  -6   1    8.07    1.10
  14   6  -1    7.37    1.13
  14   6  -1    5.04    1.04
 -14  -6   2    3.92    0.74
 -14  -6   2    3.97    0.77
  14   6  -2    3.89    0.80
  14   6  -2    3.39    0.77
 -14  -6   3   18.84    2.00
 -14  -6   3   18.54    2.04
 -14  -6   3   14.68    2.20
  14   6  -3   17.41    1.96
  14   6  -3   16.96    1.97
  14   6  -3   14.33    1.87
 -14  -6   4    8.48    1.15
 -14  -6   4    8.62    1.21
 -14  -6   4    5.52    1.27
  14   6  -4    8.20    1.17
  14   6  -4    8.63    1.26
  14   6  -4    4.94    1.04
 -14  -6   5    1.49    0.36
 -14  -6   5    0.20    0.34
  14   6  -5    1.29    0.37
  14   6  -5    0.13    0.34
 -14  -6   6    1.99    0.73
  14   6  -6    2.36    0.57
  14   6  -6    2.39    0.63
  14   6  -6    1.36    0.56
 -14  -6   7    0.07    0.14
 -14  -6   7   -0.05    0.24
  14   6  -7    0.04    0.16
  14   6  -7    0.05    0.20
  14   6  -7    0.08    0.19
 -14  -6   8    1.85    0.50
 -14  -6   8    1.76    0.73
  14   6  -8    1.53    0.55
 -14  -6   9    0.13    0.30
  14   6  -9    0.63    0.35
  14   6  -9    0.42    0.32
 -14  -6  10    0.88    0.35
 -14  -6  10    1.05    0.58
  14   6 -10    0.70    0.34
  14   6 -11    3.55    0.90
 -14  -5   1    5.51    0.87
 -14  -5   1    5.63    0.91
  14   5  -1    5.25    0.93
  14   5  -1    5.53    0.94
  14   5  -1    3.22    0.86
 -14  -5   2    0.04    0.12
 -14  -5   2    0.04    0.12
  14   5  -2    0.07    0.19
  14   5  -2    0.03    0.16
  14   5  -2    0.24    0.20
 -14  -5   3    7.42    1.07
 -14  -5   3    7.27    1.11
  14   5  -3    7.07    1.09
  14   5  -3    7.02    1.13
  14   5  -3    6.46    1.13
 -14  -5   4    0.90    0.31
 -14  -5   4    0.80    0.33
 -14  -5   4    0.26    0.39
  14   5  -4    0.71    0.32
  14   5  -4    0.83    0.37
  14   5  -4    0.11    0.30
 -14  -5   5    1.66    0.48
 -14  -5   5    1.62    0.50
 -14  -5   5    1.30    0.62
  14   5  -5    1.87    0.51
  14   5  -5    1.56    0.54
  14   5  -5    1.38    0.52
 -14  -5   6    0.47    0.24
 -14  -5   6    0.47    0.27
 -14  -5   6    0.07    0.31
  14   5  -6    0.38    0.25
  14   5  -6    0.38    0.30
  14   5  -6    0.18    0.26
 -14  -5   7    0.99    0.37
  14   5  -7    1.02    0.37
  14   5  -7    0.96    0.44
  14   5  -7    0.80    0.40
 -14  -5   8    2.85    0.64
 -14  -5   8    3.10    0.92
 -14  -5   9    1.13    0.38
 -14  -5   9    0.57    0.50
  14   5  -9    0.96    0.36
  14   5  -9    0.89    0.43
  14   5  -9    0.68    0.41
 -14  -5  10    5.07    0.87
  14   5 -10    4.69    0.84
  14   5 -10    4.20    0.92
  14   5 -10    4.85    0.98
 -14  -5  11   11.93    1.47
 -14  -5  11    7.13    1.53
  14   5 -11   10.90    1.39
  14   5 -11    8.77    1.47
 -14  -4   1    2.10    0.51
 -14  -4   1    2.08    0.53
  14   4  -1    2.08    0.57
  14   4  -1    1.96    0.56
  14   4  -1    1.60    0.57
 -14  -4   2    0.96    0.31
  14   4  -2    0.80    0.35
  14   4  -2    1.04    0.36
  14   4  -2    0.03    0.28
 -14  -4   3    6.33    0.97
 -14  -4   3    6.64    1.04
  14   4  -3    6.17    0.99
  14   4  -3    6.07    1.05
  14   4  -3    5.38    1.04
 -14  -4   4    0.01    0.10
 -14  -4   4   -0.01    0.10
  14   4  -4    0.03    0.15
  14   4  -4    0.04    0.17
  14   4  -4    0.06    0.16
 -14  -4   5    3.65    0.71
 -14  -4   5    3.99    0.77
  14   4  -5    3.56    0.72
  14   4  -5    3.52    0.78
  14   4  -5    2.79    0.74
 -14  -4   6    3.27    0.66
 -14  -4   6    3.38    0.71
 -14  -4   6    1.60    0.75
  14   4  -6    2.96    0.65
  14   4  -6    3.06    0.72
 -14  -4   7    1.11    0.38
 -14  -4   7    1.08    0.40
  14   4  -7    1.00    0.37
  14   4  -7    1.14    0.44
  14   4  -7    0.46    0.37
 -14  -4   8    1.73    0.50
 -14  -4   8    2.25    0.76
  14   4  -8    1.80    0.55
 -14  -4   9    0.84    0.32
 -14  -4   9    0.38    0.43
  14   4  -9    0.74    0.31
  14   4  -9    0.32    0.33
 -14  -4  10    7.56    1.12
 -14  -4  10    6.59    1.40
  14   4 -10    7.29    1.08
  14   4 -10    6.52    1.17
 -14  -4  11    8.10    1.16
  14   4 -11    7.48    1.11
  14   4 -11    6.35    1.25
 -14  -3   1    4.16    0.75
 -14  -3   1    4.38    0.80
  14   3  -1    3.83    0.78
  14   3  -1    4.24    0.82
 -14  -3   2    0.75    0.32
 -14  -3   2    0.85    0.34
  14   3  -2    0.93    0.36
  14   3  -2    0.68    0.36
  14   3  -2    0.77    0.41
 -14  -3   3    4.58    0.84
  14   3  -3    4.40    0.81
  14   3  -3    4.24    0.86
 -14  -3   4    1.19    0.41
 -14  -3   4    1.32    0.45
  14   3  -4    1.33    0.43
 -14  -3   5    2.62    0.59
 -14  -3   5    2.72    0.63
  14   3  -5    2.30    0.57
  14   3  -5    2.29    0.64
 -14  -3   6    4.65    0.80
 -14  -3   6    4.50    0.83
  14   3  -6    4.28    0.86
  14   3  -6    2.68    0.75
 -14  -3   7    0.61    0.26
 -14  -3   7    0.56    0.28
 -14  -3   7    0.17    0.31
  14   3  -7    0.49    0.24
  14   3  -7    0.04    0.23
 -14  -3   8   10.49    1.32
 -14  -3   8   10.60    1.40
  14   3  -8    6.44    1.15
 -14  -3   9    0.33    0.23
 -14  -3   9    0.11    0.31
  14   3  -9    0.34    0.21
  14   3  -9    0.41    0.32
  14   3  -9    0.14    0.26
 -14  -3  10    2.58    0.61
 -14  -3  10    2.26    0.83
  14   3 -10    2.41    0.59
  14   3 -10    2.47    0.70
  14   3 -10    2.72    0.70
 -14  -3  11    2.48    0.60
 -14  -3  11    1.73    0.76
  14   3 -11    2.23    0.56
  14   3 -11    2.49    0.70
  14   3 -11    2.25    0.72
 -14  -3  12    0.15    0.21
  14   3 -12    0.16    0.18
 -14  -2   1   35.65    3.23
 -14  -2   1   35.75    3.29
  14   2  -1   36.07    3.32
  14   2  -1   33.49    3.17
  14   2  -1   21.97    2.54
  14   2  -1   22.41    2.87
 -14  -2   2    1.65    0.45
 -14  -2   2    1.64    0.48
  14   2  -2    1.78    0.48
  14   2  -2    1.33    0.49
  14   2  -2    1.69    0.54
 -14  -2   3    1.02    0.34
 -14  -2   3    1.09    0.37
  14   2  -3    1.07    0.36
  14   2  -3    0.92    0.39
  14   2  -3    0.28    0.35
 -14  -2   4    0.60    0.26
 -14  -2   4    0.55    0.28
  14   2  -4    0.58    0.26
  14   2  -4    0.59    0.32
  14   2  -4    0.13    0.27
 -14  -2   5    0.13    0.16
 -14  -2   5    0.15    0.18
  14   2  -5    0.09    0.15
  14   2  -5    0.03    0.21
  14   2  -5    0.31    0.22
 -14  -2   6    9.85    1.27
 -14  -2   6    9.87    1.33
  14   2  -6    9.26    1.22
  14   2  -6    8.64    1.31
  14   2  -6    5.82    1.12
 -14  -2   7   -0.01    0.12
 -14  -2   7    0.00    0.13
  14   2  -7    0.28    0.19
 -14  -2   8    3.68    0.70
 -14  -2   8    3.86    0.76
  14   2  -8    3.19    0.66
  14   2  -8    3.42    0.79
  14   2  -8    1.79    0.66
 -14  -2   9    0.07    0.15
 -14  -2   9    0.08    0.28
  14   2  -9    0.07    0.14
  14   2  -9    0.15    0.22
 -14  -2  10    0.04    0.15
 -14  -2  10    0.24    0.33
  14   2 -10    0.04    0.12
  14   2 -10    0.11    0.23
  14   2 -10    0.19    0.23
 -14  -2  11    0.43    0.29
  14   2 -11    0.48    0.36
  14   2 -11    0.60    0.38
 -14  -2  12    0.57    0.32
  14   2 -12    0.59    0.30
 -14  -1   1    6.98    0.92
  14   1  -1    3.09    0.81
  14   1  -1    2.80    0.87
 -14  -1   2    2.37    0.53
  14   1  -2    2.48    0.56
  14   1  -2    1.76    0.59
  14   1  -2    1.56    0.65
 -14  -1   3    4.83    0.80
 -14  -1   3    5.11    0.86
  14   1  -3    4.68    0.80
  14   1  -3    4.73    0.89
  14   1  -3    2.98    0.81
 -14  -1   4    0.14    0.14
 -14  -1   4    0.10    0.14
  14   1  -4    0.12    0.20
  14   1  -4   -0.03    0.15
 -14  -1   5   10.49    1.32
 -14  -1   5   10.82    1.40
  14   1  -5   10.19    1.29
  14   1  -5   10.03    1.42
  14   1  -5    6.64    1.19
 -14  -1   6   13.54    1.55
 -14  -1   6   13.52    1.61
  14   1  -6    7.37    1.26
 -14  -1   7    4.23    0.79
 -14  -1   7    4.23    0.82
  14   1  -7    3.70    0.87
  14   1  -7    3.72    0.80
 -14  -1   8    8.36    1.16
  14   1  -8    7.47    1.07
  14   1  -8    5.48    1.03
 -14  -1   9    7.70    1.09
  14   1  -9    7.27    1.03
  14   1  -9    7.56    1.21
  14   1  -9    3.86    0.92
 -14  -1  10    0.02    0.13
  14   1 -10    0.02    0.09
  14   1 -10    0.04    0.21
  14   1 -10   -0.05    0.17
 -14  -1  11    0.44    0.29
  14   1 -11    0.53    0.27
  14   1 -11    0.38    0.36
 -14  -1  12    0.62    0.34
  14   1 -12    0.75    0.31
 -14   0   1    6.78    0.92
 -14   0   1    6.71    0.94
  14   0  -1    6.06    0.90
  14   0  -1    6.36    0.97
  14   0  -1    2.92    0.85
  14   0  -1    3.04    0.95
 -14   0   2    1.13    0.28
 -14   0   2    1.04    0.30
  14   0  -2    1.11    0.36
  14   0  -2    0.00    0.25
 -14   0   3    4.49    0.79
 -14   0   3    4.48    0.82
 -14   0   4    0.02    0.10
 -14   0   4    0.02    0.11
  14   0  -4    0.09    0.15
  14   0  -4    0.03    0.17
 -14   0   5    7.50    1.05
 -14   0   5    7.56    1.10
  14   0  -5    4.92    0.98
  14   0  -5    5.27    1.18
 -14   0   6    1.01    0.34
 -14   0   6    1.04    0.36
  14   0  -6    0.78    0.31
  14   0  -6    0.95    0.41
  14   0  -6    0.22    0.32
 -14   0   7    2.48    0.60
 -14   0   7    2.90    0.64
  14   0  -7    2.41    0.57
  14   0  -7    2.44    0.67
  14   0  -7    2.06    0.60
 -14   0   8   14.98    1.73
 -14   0   8   16.01    1.86
  14   0  -8   13.78    1.60
  14   0  -8   14.40    1.84
  14   0  -8   10.23    1.49
 -14   0   9    4.89    0.84
 -14   0   9    5.50    0.93
  14   0  -9    4.28    0.77
  14   0  -9    4.88    0.95
  14   0  -9    2.31    0.74
 -14   0  10    0.74    0.34
  14   0 -10    0.81    0.31
  14   0 -10    0.67    0.40
  14   0 -10    0.44    0.36
 -14   0  11   -0.03    0.12
  14   0 -11    0.02    0.09
  14   0 -11    0.07    0.23
 -14   0  12    0.57    0.32
  14   0 -12    0.53    0.28
  14   0 -12    0.55    0.39
 -14   0  13    3.13    0.71
  14   0 -13    2.91    0.67
 -14   1   1   13.06    1.44
 -14   1   1   12.33    1.41
  14  -1  -1   12.57    1.43
  14  -1  -1   12.15    1.47
  14  -1  -1    6.60    1.26
  14  -1  -1    6.38    1.32
 -14   1   2    3.91    0.72
  14  -1  -2    3.63    0.77
  14  -1  -2    3.34    0.81
  14  -1  -2    4.11    0.94
 -14   1   3   21.14    2.13
 -14   1   3   22.08    2.26
  14  -1  -3   20.93    2.11
  14  -1  -3   11.46    1.86
 -14   1   4    7.80    1.02
 -14   1   4    7.81    1.06
  14  -1  -4    7.51    0.99
  14  -1  -4    7.32    1.11
  14  -1  -4    3.05    0.84
  14  -1  -4    3.05    0.97
 -14   1   5    0.04    0.10
  14  -1  -5   -0.02    0.15
  14  -1  -5   -0.02    0.13
 -14   1   6    1.57    0.44
  14  -1  -6    1.39    0.41
  14  -1  -6    0.69    0.47
 -14   1   7    0.00    0.12
 -14   1   7   -0.01    0.11
  14  -1  -7    0.00    0.09
  14  -1  -7   -0.02    0.18
  14  -1  -7    0.17    0.15
  14  -1  -7    0.18    0.21
 -14   1   8    3.38    0.68
 -14   1   8    3.52    0.72
  14  -1  -8    3.14    0.63
  14  -1  -8    3.27    0.77
  14  -1  -8    1.87    0.61
  14  -1  -8    2.31    0.76
 -14   1   9    1.97    0.54
 -14   1   9    1.93    0.56
  14  -1  -9    2.12    0.51
  14  -1  -9    1.78    0.61
  14  -1  -9    1.44    0.54
  14  -1  -9    1.92    0.70
  14  -1 -10   12.52    1.67
  14  -1 -10    6.94    1.24
 -14   1  11    6.96    1.10
  14  -1 -11    6.27    0.99
  14  -1 -11    6.48    1.20
 -14   1  12    0.04    0.17
  14  -1 -12    0.02    0.10
  14  -1 -12   -0.02    0.23
 -14   1  13    5.44    0.98
  14  -1 -13    5.55    0.93
 -14   2   1   11.02    1.22
  14  -2  -1   10.89    1.23
  14  -2  -1    4.78    1.05
  14  -2  -1    4.19    1.07
 -14   2   2    2.22    0.52
 -14   2   2    2.27    0.53
  14  -2  -2    2.41    0.53
  14  -2  -2    2.09    0.58
  14  -2  -2    2.01    0.67
 -14   2   3    8.83    1.12
 -14   2   3    9.74    1.20
  14  -2  -3    8.27    1.08
  14  -2  -3    8.78    1.23
  14  -2  -3    4.11    0.98
  14  -2  -3    4.43    1.08
 -14   2   4    4.26    0.69
 -14   2   4    4.43    0.72
  14  -2  -4    3.75    0.64
  14  -2  -4    4.19    0.79
  14  -2  -4    1.40    0.60
  14  -2  -4    1.31    0.65
 -14   2   5    1.48    0.43
 -14   2   5    1.54    0.45
  14  -2  -5    1.46    0.41
  14  -2  -5    1.45    0.51
  14  -2  -5    0.99    0.44
  14  -2  -5    0.80    0.48
 -14   2   6    3.21    0.61
 -14   2   6    3.24    0.63
  14  -2  -6    3.03    0.57
  14  -2  -6    3.09    0.70
  14  -2  -6    1.07    0.51
  14  -2  -6    1.07    0.57
 -14   2   7    0.45    0.27
 -14   2   7    0.37    0.27
  14  -2  -7    0.51    0.25
  14  -2  -7    0.40    0.33
  14  -2  -7    0.37    0.26
  14  -2  -7    0.61    0.36
 -14   2   8    4.50    0.78
  14  -2  -8    4.28    0.86
  14  -2  -8    2.25    0.64
  14  -2  -8    2.18    0.76
 -14   2   9    0.15    0.18
 -14   2   9    0.13    0.18
  14  -2  -9    0.14    0.14
  14  -2  -9    0.11    0.24
  14  -2  -9    0.01    0.16
  14  -2  -9    0.00    0.19
 -14   2  10    7.06    1.12
  14  -2 -10    6.76    1.04
  14  -2 -10    7.37    1.26
 -14   2  11   11.68    1.53
  14  -2 -11   10.97    1.40
  14  -2 -11   10.98    1.65
  14  -2 -12   -0.02    0.23
 -14   2  13    5.77    1.02
  14  -2 -13    5.81    0.96
 -14   3   1    3.73    0.65
 -14   3   1    3.68    0.65
  14  -3  -1    3.74    0.66
  14  -3  -1    3.66    0.68
  14  -3  -1    1.40    0.69
 -14   3   2    0.41    0.23
 -14   3   2    0.53    0.24
  14  -3  -2    0.40    0.22
  14  -3  -2    0.53    0.28
 -14   3   3    9.41    1.20
 -14   3   3    9.18    1.19
  14  -3  -3    8.85    1.14
  14  -3  -3    9.31    1.29
  14  -3  -3    5.65    1.11
  14  -3  -3    6.27    1.25
 -14   3   4    1.02    0.30
 -14   3   4    0.91    0.30
  14  -3  -4    0.91    0.27
  14  -3  -4    1.10    0.39
  14  -3  -4    0.10    0.26
  14  -3  -4    0.09    0.29
 -14   3   5    8.24    1.13
 -14   3   5    8.01    1.12
  14  -3  -5    8.13    1.08
  14  -3  -5    7.61    1.21
  14  -3  -5    4.92    0.98
  14  -3  -5    5.07    1.12
 -14   3   6    3.88    0.70
 -14   3   6    3.88    0.70
  14  -3  -6    3.41    0.63
  14  -3  -6    3.96    0.80
  14  -3  -6    1.33    0.56
 -14   3   7    0.13    0.16
 -14   3   7    0.13    0.16
  14  -3  -7    0.13    0.12
  14  -3  -7    0.14    0.22
  14  -3  -7    0.02    0.12
  14  -3  -7   -0.02    0.16
 -14   3   8    1.83    0.50
  14  -3  -8    1.66    0.57
  14  -3  -8    0.99    0.50
 -14   3   9    2.02    0.48
  14  -3  -9    2.00    0.42
  14  -3  -9    1.69    0.56
  14  -3  -9    0.40    0.36
  14  -3  -9    0.51    0.39
 -14   3  10    3.46    0.75
  14  -3 -10    3.27    0.68
  14  -3 -10    3.71    0.87
 -14   3  11    2.12    0.58
  14  -3 -11    1.76    0.50
  14  -3 -12    0.01    0.24
 -14   3  13    9.47    1.37
  14  -3 -13    9.82    1.32
  14  -4  -1    2.24    0.52
 -14   4   2    1.45    0.42
 -14   4   2    1.60    0.43
  14  -4  -2    1.39    0.41
  14  -4  -2    1.76    0.49
  14  -4  -2    1.66    0.53
  14  -4  -2    1.56    0.58
 -14   4   3   16.48    1.76
 -14   4   3   16.94    1.80
  14  -4  -3   15.59    1.67
  14  -4  -3   19.37    2.12
  14  -4  -3    8.78    1.42
  14  -4  -3    9.85    1.61
 -14   4   4    0.42    0.22
 -14   4   4    0.38    0.21
  14  -4  -4    0.32    0.19
  14  -4  -4    0.39    0.27
  14  -4  -4    0.02    0.19
 -14   4   5    4.01    0.74
 -14   4   5    4.01    0.72
  14  -4  -5    3.65    0.68
  14  -4  -5    3.69    0.80
  14  -4  -5    2.21    0.65
  14  -4  -5    3.08    0.81
 -14   4   6    4.46    0.80
 -14   4   6    4.52    0.79
  14  -4  -6    3.84    0.71
  14  -4  -6    4.31    0.89
  14  -4  -6    2.05    0.73
 -14   4   7    0.29    0.21
 -14   4   7    0.22    0.19
  14  -4  -7    0.27    0.16
  14  -4  -7    0.33    0.27
  14  -4  -7    0.02    0.14
  14  -4  -7    0.09    0.18
 -14   4   8    2.13    0.47
  14  -4  -8    1.94    0.56
  14  -4  -8    0.64    0.34
  14  -4  -8    0.79    0.35
 -14   4   9    0.23    0.23
  14  -4  -9    0.22    0.18
  14  -4  -9    0.15    0.31
 -14   4  10    4.50    0.88
  14  -4 -10    4.15    0.78
  14  -4 -10    4.09    0.94
 -14   4  11    2.47    0.63
  14  -4 -11    2.10    0.54
  14  -4 -12    0.19    0.30
 -14   4  13    7.76    1.23
  14  -4 -13    8.47    1.20
  14  -5  -1    2.20    0.66
  14  -5  -1    2.22    0.66
 -14   5   2    0.06    0.09
 -14   5   2    0.06    0.08
  14  -5  -2    0.03    0.07
  14  -5  -2    0.06    0.15
  14  -5  -2    0.04    0.13
  14  -5  -2   -0.06    0.13
 -14   5   3    0.26    0.19
 -14   5   3    0.28    0.18
  14  -5  -3    0.25    0.17
  14  -5  -3    0.34    0.25
  14  -5  -3    0.07    0.20
 -14   5   4    0.34    0.25
 -14   5   4    0.45    0.24
  14  -5  -4    0.40    0.22
  14  -5  -4    0.38    0.31
  14  -5  -4    0.48    0.27
  14  -5  -4    0.42    0.28
 -14   5   5    2.42    0.58
 -14   5   5    2.84    0.58
  14  -5  -5    2.26    0.52
  14  -5  -5    2.55    0.67
  14  -5  -5    1.47    0.51
  14  -5  -5    1.51    0.55
 -14   5   6    4.87    0.79
 -14   5   6    4.83    0.75
  14  -5  -6    4.67    0.70
  14  -5  -6    4.25    0.83
  14  -5  -6    1.68    0.54
  14  -5  -6    1.82    0.58
 -14   5   7    0.17    0.23
 -14   5   7    0.33    0.22
  14  -5  -7    0.27    0.19
  14  -5  -7    0.20    0.26
 -14   5   8    4.54    0.85
  14  -5  -8    3.95    0.91
 -14   5   9    0.25    0.26
  14  -5  -9    0.37    0.22
  14  -5  -9    0.30    0.32
 -14   5  10    3.17    0.75
  14  -5 -10    3.01    0.66
  14  -5 -10    3.35    0.83
 -14   5  11    4.72    0.91
  14  -5 -11    4.36    0.80
  14  -5 -11    4.24    1.01
  14  -5 -12    0.01    0.23
  14  -6  -1    2.55    0.72
  14  -6  -1    3.35    0.77
 -14   6   2    0.49    0.23
 -14   6   2    0.40    0.22
  14  -6  -2    0.44    0.21
  14  -6  -2    0.59    0.27
  14  -6  -2    0.25    0.26
  14  -6  -2    0.09    0.23
 -14   6   3    0.36    0.21
 -14   6   3    0.34    0.19
  14  -6  -3    0.31    0.18
  14  -6  -3    0.30    0.25
  14  -6  -3    0.08    0.19
  14  -6  -3    0.09    0.20
 -14   6   4    0.04    0.14
 -14   6   4    0.06    0.12
  14  -6  -4    0.04    0.10
  14  -6  -4    0.09    0.20
  14  -6  -4    0.16    0.15
  14  -6  -4    0.19    0.15
 -14   6   5    1.73    0.50
 -14   6   5    1.96    0.48
  14  -6  -5    1.77    0.46
  14  -6  -5    1.90    0.58
  14  -6  -5    1.20    0.43
 -14   6   6    2.34    0.62
 -14   6   6    2.44    0.59
  14  -6  -6    2.30    0.56
  14  -6  -6    2.42    0.71
 -14   6   7    0.22    0.24
 -14   6   7    0.29    0.22
  14  -6  -7    0.31    0.20
  14  -6  -7    0.23    0.30
 -14   6   8    8.18    1.19
  14  -6  -8    7.09    1.09
  14  -6  -8    7.42    1.28
 -14   6   9    0.58    0.34
 -14   6   9    0.51    0.31
  14  -6  -9    0.65    0.28
  14  -6  -9    0.48    0.39
 -14   6  10    1.15    0.50
  14  -6 -10    1.50    0.57
 -14   6  11    3.41    0.79
  14  -6 -11    3.63    0.72
  14  -6 -11    3.02    0.85
 -14   6  12    0.12    0.25
  14  -6 -12    0.28    0.21
  14  -6 -12    0.28    0.30
 -14   7   1    2.57    0.47
 -14   7   1    2.40    0.46
  14  -7  -1    2.32    0.45
  14  -7  -1    2.60    0.47
  14  -7  -1    0.53    0.46
  14  -7  -1    0.38    0.43
 -14   7   2    1.50    0.44
 -14   7   2    1.54    0.42
  14  -7  -2    1.60    0.42
  14  -7  -2    1.64    0.46
  14  -7  -2    1.01    0.48
 -14   7   3    1.22    0.41
 -14   7   3    1.37    0.39
  14  -7  -3    1.42    0.39
  14  -7  -3    1.37    0.45
  14  -7  -3    0.65    0.39
 -14   7   4    0.07    0.15
 -14   7   4    0.06    0.12
  14  -7  -4    0.02    0.19
  14  -7  -4    0.13    0.13
  14  -7  -4    0.08    0.12
 -14   7   5    2.25    0.61
 -14   7   5    1.96    0.53
  14  -7  -5    2.22    0.64
 -14   7   6    0.02    0.16
  14  -7  -6    0.01    0.10
 -14   7   7    1.28    0.50
 -14   7   7    1.53    0.47
  14  -7  -7    1.60    0.58
  14  -7  -7    1.44    0.46
 -14   7   8    8.27    1.28
 -14   7   8    9.13    1.28
  14  -7  -8    8.74    1.44
  14  -7  -8    8.31    1.25
 -14   7   9    1.37    0.49
 -14   7   9    1.18    0.44
  14  -7  -9    1.14    0.55
  14  -7  -9    1.31    0.46
 -14   7  10    0.30    0.33
  14  -7 -10    0.52    0.40
  14  -7 -11    0.96    0.37
  14  -7 -11    0.98    0.50
 -14   7  12    0.06    0.21
  14  -7 -12    0.13    0.16
  14  -7 -12    0.06    0.25
 -14   8   1    1.29    0.35
  14  -8  -1    1.40    0.33
  14  -8  -1    1.20    0.33
  14  -8  -1    0.24    0.35
  14  -8  -1    0.30    0.33
  14  -8  -2    4.45    0.72
  14  -8  -2    2.31    0.68
  14  -8  -2    2.17    0.62
 -14   8   3    6.17    0.88
  14  -8  -3    5.80    0.81
  14  -8  -3    2.29    0.64
  14  -8  -3    2.09    0.60
 -14   8   4    0.11    0.17
 -14   8   4    0.02    0.11
  14  -8  -4    0.02    0.18
  14  -8  -4    0.06    0.12
 -14   8   5    0.56    0.36
 -14   8   5    0.69    0.31
  14  -8  -5    0.78    0.40
  14  -8  -5    0.69    0.32
 -14   8   6    0.45    0.31
 -14   8   6    0.31    0.23
  14  -8  -6    0.49    0.34
  14  -8  -6    0.38    0.25
 -14   8   7    3.17    0.77
 -14   8   7    3.34    0.70
  14  -8  -7    3.15    0.81
  14  -8  -7    3.37    0.72
 -14   8   8    3.78    0.86
 -14   8   8    4.11    0.80
  14  -8  -8    4.46    0.97
  14  -8  -8    4.16    0.82
 -14   8   9    0.66    0.39
  14  -8  -9    0.57    0.42
  14  -8  -9    0.65    0.33
 -14   8  10    1.93    0.61
  14  -8 -10    2.12    0.72
  14  -8 -10    2.04    0.58
 -14   8  11    0.36    0.33
  14  -8 -11    0.77    0.45
  14  -8 -11    0.59    0.31
 -14   9   1    3.48    0.59
 -14   9   1    3.66    0.56
  14  -9  -1    3.38    0.55
  14  -9  -1    3.18    0.55
  14  -9  -1    0.50    0.51
  14  -9  -1    0.72    0.47
 -14   9   2    0.16    0.22
 -14   9   2    0.23    0.18
  14  -9  -2    0.32    0.21
  14  -9  -2    0.26    0.19
  14  -9  -2    0.28    0.25
  14  -9  -2    0.22    0.20
 -14   9   3    7.82    1.12
 -14   9   3    6.97    0.97
  14  -9  -3    7.85    1.10
  14  -9  -3    7.17    1.01
  14  -9  -3    3.10    0.81
 -14   9   4    0.10    0.18
 -14   9   4    0.06    0.12
  14  -9  -4    0.01    0.18
  14  -9  -4    0.05    0.12
 -14   9   5    0.08    0.21
 -14   9   5    0.16    0.16
  14  -9  -5    0.18    0.24
  14  -9  -5    0.11    0.17
 -14   9   6    0.34    0.29
 -14   9   6    0.30    0.22
  14  -9  -6    0.27    0.30
  14  -9  -6    0.28    0.24
 -14   9   7    1.08    0.40
  14  -9  -7    1.28    0.52
 -14   9   8    3.15    0.78
  14  -9  -8    3.51    0.87
  14  -9  -8    3.26    0.73
 -14   9   9   -0.02    0.19
  14  -9  -9    0.00    0.23
  14  -9  -9    0.02    0.14
 -14   9  10    0.41    0.34
  14  -9 -10    0.60    0.43
  14  -9 -10    0.57    0.31
  14  -9 -11    0.18    0.32
 -14  10   1    0.88    0.32
 -14  10   1    0.83    0.26
  14 -10  -1    0.84    0.27
  14 -10  -1    0.20    0.30
  14 -10  -1    0.12    0.25
 -14  10   2    5.63    0.96
 -14  10   2    6.17    0.91
  14 -10  -2    5.68    0.90
  14 -10  -2    3.47    0.80
 -14  10   3    7.85    1.23
 -14  10   3    7.34    1.08
  14 -10  -3    8.64    1.23
  14 -10  -3    8.12    1.17
 -14  10   4    0.39    0.24
  14 -10  -4    0.45    0.31
  14 -10  -4    0.44    0.26
 -14  10   5    1.11    0.47
  14 -10  -5    1.42    0.50
  14 -10  -5    1.21    0.44
 -14  10   6    0.63    0.38
 -14  10   6    0.60    0.30
  14 -10  -6    0.68    0.41
  14 -10  -6    0.67    0.33
 -14  10   7    0.88    0.46
 -14  10   7    1.15    0.40
  14 -10  -7    1.21    0.51
  14 -10  -7    1.01    0.41
 -14  10   8    2.59    0.71
 -14  10   8    2.33    0.60
  14 -10  -8    2.58    0.73
  14 -10  -8    2.63    0.65
 -14  10   9    0.55    0.40
  14 -10  -9    0.93    0.46
  14 -10  -9    0.80    0.36
  14 -10 -10    3.36    0.88
  14 -10 -10    3.43    0.76
 -14  11   1    0.75    0.33
 -14  11   1    0.71    0.26
  14 -11  -1    0.68    0.26
  14 -11  -1    0.68    0.28
  14 -11  -1    0.12    0.29
  14 -11  -1    0.13    0.26
 -14  11   2    0.92    0.43
 -14  11   2    1.00    0.36
  14 -11  -2    1.21    0.39
  14 -11  -2    1.02    0.39
 -14  11   3    1.67    0.54
 -14  11   3    1.33    0.43
  14 -11  -3    1.63    0.48
 -14  11   4    0.05    0.21
 -14  11   4    0.10    0.14
  14 -11  -4    0.08    0.20
  14 -11  -4    0.12    0.18
 -14  11   5    4.10    0.90
 -14  11   5    4.03    0.78
  14 -11  -5    4.58    0.90
  14 -11  -5    4.39    0.85
 -14  11   6    2.71    0.63
  14 -11  -6    2.98    0.74
  14 -11  -6    2.64    0.67
  14 -11  -7    1.20    0.50
  14 -11  -7    1.15    0.45
  14 -11  -8    0.48    0.37
  14 -11  -8    0.54    0.32
  14 -12  -3    0.26    0.24
 -13 -14   1    0.14    0.19
  13  14  -1    0.13    0.30
 -13 -14   2    1.84    0.53
  13  13  -1    0.34    0.42
  13  13  -1    0.38    0.28
 -13 -13   2    2.74    0.64
  13  13  -2    2.59    0.75
  13  13  -2    2.48    0.68
 -13 -13   3    0.07    0.17
  13  13  -3    0.07    0.27
  13  13  -4    1.89    0.63
 -13 -12   1    0.01    0.12
  13  12  -1    0.10    0.27
  13  12  -1    0.01    0.13
  13  12  -1    0.06    0.19
 -13 -12   2    6.15    1.00
  13  12  -2    5.88    1.09
  13  12  -2    6.45    1.06
  13  12  -2    5.80    1.08
  13  12  -3    1.34    0.47
  13  12  -3    1.23    0.49
 -13 -12   4    0.57    0.30
  13  12  -4    0.55    0.38
 -13 -12   5    4.55    0.81
  13  12  -5    3.94    0.84
 -13 -11   1    0.23    0.32
  13  11  -1    0.33    0.26
 -13 -11   2    4.47    0.82
 -13 -11   2    4.34    1.10
  13  11  -2    4.17    0.91
  13  11  -2    4.14    0.85
  13  11  -2    4.88    0.94
 -13 -11   3    9.30    1.26
 -13 -11   3    8.01    1.54
  13  11  -3    8.54    1.31
  13  11  -3    8.66    1.28
  13  11  -3    8.95    1.36
 -13 -11   4    2.93    0.66
  13  11  -4    3.03    0.75
  13  11  -4    2.92    0.71
  13  11  -4    3.84    0.80
 -13 -11   5    6.75    1.04
  13  11  -5    6.61    1.12
  13  11  -5    7.05    1.15
  13  11  -5    6.87    1.16
 -13 -11   6    0.01    0.12
  13  11  -6    0.05    0.22
  13  11  -6   -0.01    0.21
 -13 -11   7    3.31    0.69
 -13 -10   1    7.06    1.04
 -13 -10   1    7.49    1.07
 -13 -10   1    5.33    1.19
  13  10  -1    6.72    1.12
  13  10  -1    6.89    1.08
  13  10  -1    4.97    1.03
 -13 -10   2    1.87    0.52
 -13 -10   2    2.79    0.82
  13  10  -2    1.97    0.62
  13  10  -2    1.76    0.55
  13  10  -2    2.66    0.65
 -13 -10   3    3.22    0.93
  13  10  -3    3.73    0.79
  13  10  -3    3.82    0.82
 -13 -10   4    2.18    0.55
 -13 -10   4    2.74    0.84
  13  10  -4    2.09    0.62
  13  10  -4    2.03    0.61
 -13 -10   5    6.38    1.01
 -13 -10   5    6.45    1.37
  13  10  -5    5.91    1.05
  13  10  -5    6.59    1.11
  13  10  -5    7.48    1.18
 -13 -10   6    0.38    0.27
  13  10  -6    0.47    0.34
  13  10  -6    0.65    0.35
 -13 -10   7   13.92    1.64
  13  10  -7   13.10    1.64
  13  10  -7   15.27    1.90
 -13 -10   8    3.70    0.72
  13  10  -8    3.08    0.71
 -13  -9   1    3.57    0.69
 -13  -9   1    3.82    0.72
 -13  -9   1    3.06    0.89
  13   9  -1    3.29    0.78
  13   9  -1    3.49    0.74
  13   9  -1    2.44    0.72
 -13  -9   2   10.42    1.35
 -13  -9   2   10.15    1.71
  13   9  -2    9.53    1.37
  13   9  -2   10.46    1.49
 -13  -9   3    2.44    0.56
 -13  -9   3    1.14    0.71
  13   9  -3    2.12    0.61
  13   9  -3    2.36    0.60
  13   9  -3    1.77    0.59
 -13  -9   4    0.20    0.21
 -13  -9   4    0.89    0.44
  13   9  -4    0.28    0.29
  13   9  -4    0.21    0.25
  13   9  -4    0.49    0.31
 -13  -9   5    7.18    1.07
 -13  -9   5    7.28    1.42
  13   9  -5    6.77    1.10
  13   9  -5    7.59    1.19
  13   9  -5    7.38    1.19
 -13  -9   6    0.45    0.27
 -13  -9   6    0.63    0.43
  13   9  -6    0.51    0.33
  13   9  -6    0.37    0.32
  13   9  -6    0.62    0.35
 -13  -9   7   27.26    2.67
 -13  -9   7   27.37    3.28
  13   9  -7   26.18    2.64
  13   9  -7   27.41    2.83
  13   9  -7   28.54    2.99
 -13  -9   8    6.60    1.01
  13   9  -8    5.88    1.00
  13   9  -8    6.34    1.10
 -13  -9   9    1.90    0.53
  13   9  -9    1.83    0.54
  13   9  -9    2.40    0.67
 -13  -8   1    0.00    0.08
 -13  -8   1    0.04    0.11
 -13  -8   1    0.00    0.22
  13   8  -1    0.01    0.21
  13   8  -1    0.00    0.14
  13   8  -1    0.14    0.17
 -13  -8   2   12.79    1.56
 -13  -8   2   11.91    1.85
  13   8  -2   11.68    1.54
  13   8  -2   12.30    1.56
  13   8  -2   10.34    1.52
 -13  -8   3    8.48    1.16
 -13  -8   3    8.03    1.18
 -13  -8   3    5.94    1.29
  13   8  -3    7.73    1.19
  13   8  -3    7.90    1.20
 -13  -8   4    0.26    0.18
 -13  -8   4    0.22    0.19
 -13  -8   4    0.04    0.22
  13   8  -4    0.17    0.23
  13   8  -4    0.19    0.23
  13   8  -4   -0.02    0.20
 -13  -8   5    7.42    1.09
 -13  -8   5    8.42    1.56
  13   8  -5    7.51    1.15
  13   8  -5    8.23    1.24
  13   8  -5    7.51    1.21
 -13  -8   6    0.24    0.21
 -13  -8   6    0.29    0.36
  13   8  -6    0.29    0.25
  13   8  -6    0.34    0.28
  13   8  -6    0.19    0.25
 -13  -8   7   10.69    1.39
 -13  -8   7   12.34    1.91
  13   8  -7   10.53    1.41
  13   8  -7   10.46    1.49
  13   8  -7   11.85    1.58
 -13  -8   8    0.27    0.21
 -13  -8   8    0.36    0.36
  13   8  -8    0.12    0.23
  13   8  -8    0.25    0.28
  13   8  -8    0.20    0.26
 -13  -8   9    3.15    0.67
  13   8  -9    3.06    0.68
  13   8  -9    2.79    0.74
 -13  -8  10    7.99    1.16
  13   8 -10    7.50    1.29
 -13  -7   1    0.77    0.30
 -13  -7   1    0.67    0.31
 -13  -7   1    1.17    0.52
  13   7  -1    0.61    0.36
  13   7  -1    0.58    0.33
 -13  -7   2   15.04    1.70
 -13  -7   2   14.78    1.76
 -13  -7   2   13.77    2.03
  13   7  -2   14.05    1.71
  13   7  -2   13.90    1.70
  13   7  -2   12.99    1.73
 -13  -7   3   14.84    1.69
 -13  -7   3   14.20    1.70
 -13  -7   3   11.41    1.83
  13   7  -3   14.52    1.76
 -13  -7   4    1.07    0.39
 -13  -7   4    1.11    0.41
 -13  -7   4    1.59    0.60
  13   7  -4    1.16    0.42
  13   7  -4    0.81    0.42
  13   7  -4    1.37    0.46
 -13  -7   5   14.76    1.68
 -13  -7   5   13.60    1.66
 -13  -7   5   13.88    2.02
  13   7  -5   12.95    1.60
  13   7  -5   13.68    1.72
  13   7  -5   12.33    1.66
 -13  -7   6    0.02    0.11
 -13  -7   6    0.03    0.21
  13   7  -6    0.03    0.16
  13   7  -6    0.01    0.18
  13   7  -6    0.02    0.15
 -13  -7   7    6.77    1.05
 -13  -7   7    7.44    1.42
  13   7  -7    6.83    1.07
  13   7  -7    6.77    1.15
  13   7  -7    7.57    1.18
 -13  -7   8    2.51    0.58
 -13  -7   8    2.09    0.76
  13   7  -8    2.37    0.58
  13   7  -8    2.84    0.69
  13   7  -8    1.69    0.59
  13   7  -9    1.24    0.50
  13   7  -9    1.53    0.53
 -13  -7  10   17.58    1.93
 -13  -7  10   14.83    2.17
  13   7 -10   16.49    1.85
  13   7 -11   -0.06    0.22
 -13  -6   1    0.08    0.14
 -13  -6   1    0.10    0.14
  13   6  -1    0.10    0.21
  13   6  -1    0.06    0.17
  13   6  -1    0.33    0.22
 -13  -6   2   11.23    1.40
 -13  -6   2   11.07    1.43
  13   6  -2   11.57    1.48
  13   6  -2   10.87    1.45
  13   6  -2    9.99    1.48
 -13  -6   3    3.84    0.69
 -13  -6   3    3.82    0.72
 -13  -6   3    2.43    0.81
  13   6  -3    2.30    0.68
 -13  -6   4    3.96    0.75
 -13  -6   4    3.72    0.75
 -13  -6   4    4.13    0.99
  13   6  -4    3.93    0.77
  13   6  -4    3.67    0.79
  13   6  -4    3.60    0.80
 -13  -6   5    6.55    0.99
 -13  -6   5    5.88    0.99
 -13  -6   5    5.96    1.23
  13   6  -5    6.19    1.00
  13   6  -5    5.92    1.03
  13   6  -5    5.08    0.98
 -13  -6   6    0.06    0.12
 -13  -6   6    0.04    0.12
 -13  -6   6   -0.05    0.19
  13   6  -6    0.01    0.13
  13   6  -6   -0.01    0.16
  13   6  -6   -0.03    0.13
 -13  -6   7    7.58    1.11
 -13  -6   7    8.97    1.54
  13   6  -7    7.70    1.13
  13   6  -7    8.36    1.27
  13   6  -7    7.88    1.23
 -13  -6   8    6.07    0.94
 -13  -6   8    4.58    1.12
  13   6  -8    5.38    0.90
  13   6  -8    6.62    1.09
  13   6  -8    3.79    0.91
 -13  -6   9    1.86    0.53
 -13  -6   9    2.24    0.87
  13   6  -9    2.08    0.54
  13   6  -9    2.06    0.62
  13   6  -9    2.25    0.62
 -13  -6  10    9.21    1.25
 -13  -6  10    9.00    1.59
  13   6 -10    8.27    1.19
  13   6 -10    8.54    1.32
  13   6 -10    7.87    1.29
 -13  -6  11    0.22    0.20
 -13  -6  11   -0.03    0.29
  13   6 -11    0.19    0.19
  13   6 -11    0.26    0.30
  13   6 -12    2.70    0.79
 -13  -5   1    2.21    0.47
  13   5  -1    2.28    0.51
  13   5  -1    0.49    0.42
 -13  -5   2    6.26    0.95
 -13  -5   2    5.95    0.97
 -13  -5   2    5.74    1.21
  13   5  -2    5.79    0.97
  13   5  -2    5.43    0.97
  13   5  -2    5.79    1.04
 -13  -5   3    0.36    0.22
 -13  -5   3    0.24    0.29
  13   5  -3    0.39    0.24
  13   5  -3    0.17    0.24
 -13  -5   4    3.62    0.71
 -13  -5   4    3.54    0.73
 -13  -5   4    3.02    0.88
  13   5  -4    3.54    0.72
  13   5  -4    3.37    0.76
  13   5  -4    3.20    0.75
 -13  -5   5   11.23    1.40
 -13  -5   5   11.48    1.47
 -13  -5   5    9.11    1.61
  13   5  -5   10.96    1.40
  13   5  -5   11.78    1.54
  13   5  -5    9.99    1.44
 -13  -5   6    0.53    0.25
 -13  -5   6    0.65    0.28
 -13  -5   6    0.17    0.30
  13   5  -6    0.43    0.24
  13   5  -6    0.53    0.31
  13   5  -6    0.09    0.24
 -13  -5   7    4.95    0.86
 -13  -5   7    5.78    0.97
 -13  -5   7    4.37    1.08
  13   5  -7    4.94    0.87
  13   5  -7    5.68    1.00
  13   5  -7    4.75    0.92
 -13  -5   8    0.93    0.34
 -13  -5   8    0.80    0.48
  13   5  -8    0.78    0.34
  13   5  -8    0.88    0.42
  13   5  -8    0.55    0.37
 -13  -5   9    6.04    0.97
 -13  -5   9    5.98    1.26
  13   5  -9    5.95    0.96
  13   5  -9    5.45    1.01
 -13  -5  10    3.99    0.77
 -13  -5  10    4.00    1.05
  13   5 -10    3.54    0.73
  13   5 -10    3.62    0.83
  13   5 -10    4.04    0.86
 -13  -5  11    0.04    0.13
 -13  -5  11    0.11    0.24
  13   5 -11   -0.02    0.11
  13   5 -11    0.04    0.23
 -13  -5  12    5.99    1.28
  13   5 -12    5.34    1.13
 -13  -4   1    0.48    0.21
 -13  -4   1    0.39    0.21
  13   4  -1    0.40    0.25
  13   4  -1    0.47    0.25
  13   4  -1   -0.06    0.20
 -13  -4   2    0.03    0.09
 -13  -4   2    0.02    0.09
  13   4  -2   -0.03    0.13
  13   4  -2    0.06    0.13
  13   4  -2   -0.04    0.13
 -13  -4   3    0.05    0.11
 -13  -4   3    0.03    0.10
 -13  -4   3   -0.02    0.16
  13   4  -3    0.00    0.14
  13   4  -3    0.06    0.15
  13   4  -3    0.05    0.16
 -13  -4   4   12.73    1.51
 -13  -4   4   11.38    1.78
  13   4  -4   13.00    1.54
  13   4  -4   10.11    1.48
 -13  -4   5   35.27    3.23
 -13  -4   5   35.05    3.29
 -13  -4   5   26.50    3.14
  13   4  -5   32.47    3.02
  13   4  -5   36.06    3.44
 -13  -4   6    0.02    0.13
 -13  -4   6    0.19    0.24
  13   4  -6    0.02    0.19
  13   4  -6    0.11    0.17
 -13  -4   7    7.00    1.03
 -13  -4   7    6.62    1.06
 -13  -4   7    5.11    1.16
  13   4  -7    6.55    1.00
  13   4  -7    6.53    1.13
  13   4  -7    5.11    0.98
 -13  -4   8    1.23    0.40
 -13  -4   8    1.27    0.43
  13   4  -8    1.12    0.39
  13   4  -8    1.22    0.46
  13   4  -8    0.84    0.41
 -13  -4   9    1.91    0.54
 -13  -4   9    3.02    0.83
  13   4  -9    1.97    0.53
  13   4  -9    1.98    0.61
  13   4  -9    2.42    0.62
 -13  -4  10    4.93    0.86
 -13  -4  10    4.09    1.06
  13   4 -10    4.29    0.80
  13   4 -10    4.83    0.94
  13   4 -10    4.35    0.90
 -13  -4  11    0.65    0.42
  13   4 -11    0.33    0.24
  13   4 -11    0.25    0.30
  13   4 -11    0.36    0.32
 -13  -4  12   10.88    1.43
 -13  -4  12    8.39    1.60
  13   4 -12   11.22    1.42
  13   4 -12   10.54    1.62
 -13  -3   1    0.50    0.23
 -13  -3   1    0.44    0.24
  13   3  -1    0.44    0.27
  13   3  -1    0.52    0.27
  13   3  -1    0.05    0.25
 -13  -3   2    2.81    0.61
 -13  -3   2    2.78    0.63
  13   3  -2    2.71    0.62
  13   3  -2    2.68    0.65
  13   3  -2    3.06    0.71
 -13  -3   3    4.61    0.75
 -13  -3   3    4.31    0.76
  13   3  -3    2.13    0.69
 -13  -3   4    2.07    0.52
 -13  -3   4    2.12    0.56
  13   3  -4    2.04    0.53
  13   3  -4    2.07    0.59
  13   3  -4    2.34    0.60
 -13  -3   5   11.70    1.42
 -13  -3   5   11.71    1.47
 -13  -3   5    8.75    1.55
  13   3  -5   10.98    1.37
  13   3  -5   10.84    1.47
  13   3  -5    8.48    1.32
 -13  -3   6    1.11    0.38
 -13  -3   6    1.04    0.39
 -13  -3   6    0.75    0.47
  13   3  -6    1.23    0.38
  13   3  -6    0.94    0.42
  13   3  -6    0.68    0.38
 -13  -3   7    8.07    1.14
 -13  -3   7    8.26    1.20
 -13  -3   7    6.31    1.29
  13   3  -7    7.30    1.08
  13   3  -7    7.45    1.20
  13   3  -7    6.78    1.12
 -13  -3   8    6.05    0.97
 -13  -3   8    5.91    1.01
  13   3  -8    5.74    0.94
  13   3  -8    5.64    1.03
 -13  -3   9    0.86    0.37
 -13  -3   9    1.26    0.54
  13   3  -9    1.01    0.37
  13   3  -9    0.89    0.43
  13   3  -9    1.38    0.45
 -13  -3  10    3.04    0.65
  13   3 -10    2.92    0.63
  13   3 -10    2.72    0.74
  13   3 -10    2.07    0.65
 -13  -3  11    0.74    0.35
 -13  -3  11    0.64    0.47
  13   3 -11    0.81    0.33
  13   3 -11    0.63    0.39
  13   3 -11    0.94    0.44
 -13  -3  12    4.08    0.80
 -13  -3  12    3.29    1.00
  13   3 -12    4.06    0.77
  13   3 -12    3.76    0.93
 -13  -2   1    4.64    0.79
 -13  -2   1    4.78    0.82
  13   2  -1    4.65    0.82
  13   2  -1    3.85    0.80
  13   2  -1    5.64    1.00
 -13  -2   2   18.91    1.95
 -13  -2   2   17.27    1.88
  13   2  -2   19.14    2.00
  13   2  -2   16.36    1.86
  13   2  -2   11.03    1.62
 -13  -2   3    0.95    0.31
 -13  -2   3    0.88    0.32
  13   2  -3    0.75    0.30
  13   2  -3    0.99    0.36
  13   2  -3    0.18    0.29
 -13  -2   4   10.53    1.36
  13   2  -4    9.67    1.35
  13   2  -4    8.57    1.31
 -13  -2   5    8.72    1.16
 -13  -2   5    8.99    1.22
  13   2  -5    8.14    1.12
  13   2  -5    8.30    1.23
  13   2  -5    5.26    1.03
 -13  -2   6    1.72    0.43
 -13  -2   6    1.67    0.46
 -13  -2   6    0.25    0.43
  13   2  -6    1.67    0.42
  13   2  -6    1.66    0.49
  13   2  -6    0.59    0.40
 -13  -2   7   20.92    2.18
 -13  -2   7   21.16    2.26
 -13  -2   7   18.73    2.47
  13   2  -7   20.77    2.15
  13   2  -7   19.97    2.24
  13   2  -7   16.86    2.01
 -13  -2   8    5.10    0.82
 -13  -2   8    5.07    0.86
 -13  -2   8    2.74    0.86
  13   2  -8    4.55    0.77
  13   2  -8    4.96    0.91
  13   2  -8    2.12    0.69
 -13  -2   9    1.60    0.48
 -13  -2   9    1.71    0.52
 -13  -2   9    1.18    0.59
  13   2  -9    1.74    0.47
  13   2  -9    1.57    0.55
  13   2  -9    1.62    0.51
 -13  -2  10    0.92    0.35
 -13  -2  10    0.62    0.45
  13   2 -10    0.82    0.32
  13   2 -10    0.63    0.42
  13   2 -10    0.54    0.37
 -13  -2  11    0.32    0.24
 -13  -2  11    0.46    0.39
  13   2 -11    0.28    0.21
  13   2 -11    0.23    0.28
  13   2 -11    0.15    0.29
 -13  -2  12    2.97    0.68
 -13  -2  12    3.26    0.96
  13   2 -12    2.86    0.65
  13   2 -12    3.08    0.78
  13   2 -12    3.28    0.84
 -13  -2  13    2.89    0.67
 -13  -1   1    5.75    0.91
  13   1  -1    5.12    0.91
  13   1  -1    5.91    1.05
  13   1  -1    5.71    1.16
 -13  -1   2    3.30    0.61
 -13  -1   2    3.38    0.64
  13   1  -2    3.26    0.62
  13   1  -2    2.91    0.65
  13   1  -2    1.22    0.59
 -13  -1   3    0.06    0.11
 -13  -1   3    0.08    0.12
  13   1  -3    0.07    0.11
  13   1  -3    0.07    0.17
  13   1  -3    0.07    0.16
 -13  -1   4    2.45    0.57
 -13  -1   4    2.59    0.60
  13   1  -4    2.42    0.56
  13   1  -4    2.19    0.61
  13   1  -4    2.45    0.63
 -13  -1   5    4.44    0.77
 -13  -1   5    4.15    0.79
  13   1  -5    3.91    0.73
  13   1  -5    4.38    0.85
  13   1  -5    3.01    0.75
 -13  -1   6    5.01    0.87
 -13  -1   6    5.28    0.93
  13   1  -6    5.06    0.86
  13   1  -6    4.83    0.95
  13   1  -6    5.26    0.94
 -13  -1   7   27.13    2.66
 -13  -1   7   27.36    2.73
  13   1  -7   25.38    2.49
  13   1  -7   26.95    2.79
  13   1  -7   18.56    2.15
 -13  -1   8    1.04    0.37
 -13  -1   8    1.23    0.41
  13   1  -8    0.75    0.34
  13   1  -8    1.09    0.44
  13   1  -8    0.78    0.37
 -13  -1   9    5.38    0.91
 -13  -1   9    5.41    0.95
 -13  -1   9    4.51    1.10
  13   1  -9    5.39    0.87
  13   1  -9    5.01    0.98
  13   1  -9    3.97    0.87
 -13  -1  10    1.36    0.41
 -13  -1  10    0.76    0.49
  13   1 -10    1.68    0.51
  13   1 -10    0.53    0.39
 -13  -1  11    0.20    0.30
  13   1 -11    0.05    0.13
  13   1 -11    0.07    0.22
  13   1 -11    0.29    0.26
 -13  -1  12    3.46    0.99
  13   1 -12    4.12    0.90
  13   1 -12    3.34    0.91
 -13  -1  13    0.21    0.22
 -13   0   1    0.08    0.11
 -13   0   1    0.08    0.11
  13   0  -1    0.02    0.11
  13   0  -1    0.08    0.14
  13   0  -1    0.24    0.20
  13   0  -1    0.32    0.25
 -13   0   2    8.80    1.15
 -13   0   2    9.30    1.22
  13   0  -2    8.29    1.12
  13   0  -2    8.52    1.22
  13   0  -2    7.29    1.22
  13   0  -2    6.99    1.31
 -13   0   3   20.19    2.05
  13   0  -3   19.18    1.98
  13   0  -3   20.22    2.19
  13   0  -3   10.20    1.72
 -13   0   4    0.34    0.21
 -13   0   4    0.34    0.23
  13   0  -4    0.33    0.21
  13   0  -4    0.32    0.26
 -13   0   5    7.33    1.11
  13   0  -5    7.04    1.15
 -13   0   6    6.86    1.05
 -13   0   6    7.09    1.10
  13   0  -6    6.81    1.02
 -13   0   7   10.03    1.34
 -13   0   7   11.22    1.46
  13   0  -7    9.37    1.26
  13   0  -7   10.50    1.49
 -13   0   8    0.19    0.17
  13   0  -8    0.19    0.22
  13   0  -8    0.01    0.14
 -13   0   9    5.19    0.90
  13   0  -9    4.91    0.84
  13   0  -9    4.35    0.89
 -13   0  10    6.93    1.09
  13   0 -10    7.24    1.04
  13   0 -10    7.39    1.21
  13   0 -10    5.12    1.04
 -13   0  11   -0.02    0.13
  13   0 -11   -0.01    0.08
  13   0 -11   -0.02    0.20
  13   0 -11    0.04    0.19
 -13   0  12    2.32    0.59
  13   0 -12    1.95    0.53
  13   0 -12    2.11    0.67
 -13   0  13    1.65    0.52
  13   0 -13    1.70    0.48
 -13   1   1    4.97    0.80
 -13   1   1    4.65    0.79
  13  -1  -1    4.94    0.80
  13  -1  -1    4.47    0.83
  13  -1  -1    3.83    0.93
 -13   1   2   14.97    1.67
  13  -1  -2   14.78    1.73
  13  -1  -2   10.77    1.57
  13  -1  -2   12.56    1.83
 -13   1   3    8.82    1.13
 -13   1   3    9.42    1.20
  13  -1  -3    8.68    1.11
  13  -1  -3    9.33    1.26
  13  -1  -3    4.34    0.98
  13  -1  -3    4.99    1.13
 -13   1   4    7.38    1.06
 -13   1   4    7.78    1.12
  13  -1  -4    7.80    1.06
  13  -1  -4    6.84    1.11
  13  -1  -4    6.06    1.07
  13  -1  -4    5.74    1.17
 -13   1   5    8.34    1.09
 -13   1   5    8.73    1.16
  13  -1  -5    7.83    1.03
  13  -1  -5    8.12    1.18
  13  -1  -5    3.56    0.88
  13  -1  -5    4.14    1.03
 -13   1   6    0.64    0.31
 -13   1   6    0.84    0.34
  13  -1  -6    0.64    0.30
  13  -1  -6    0.58    0.36
  13  -1  -6    0.75    0.33
  13  -1  -6    0.80    0.42
 -13   1   7    2.33    0.56
 -13   1   7    2.65    0.60
  13  -1  -7    2.18    0.52
  13  -1  -7    2.18    0.62
  13  -1  -7    1.31    0.50
 -13   1   8    1.18    0.43
 -13   1   8    1.44    0.46
  13  -1  -8    1.27    0.41
  13  -1  -8    1.12    0.48
  13  -1  -8    1.24    0.43
 -13   1   9   23.95    2.50
 -13   1   9   24.51    2.59
  13  -1  -9   23.52    2.36
  13  -1  -9   23.48    2.61
  13  -1  -9   17.95    2.12
  13  -1 -10   15.34    1.70
  13  -1 -10   16.22    1.97
  13  -1 -10    9.35    1.46
 -13   1  11    0.14    0.18
  13  -1 -11    0.05    0.12
  13  -1 -11    0.21    0.24
  13  -1 -11    0.00    0.20
 -13   1  12    3.03    0.70
  13  -1 -12    2.69    0.81
 -13   1  13   -0.03    0.15
  13  -1 -13    0.02    0.09
  13  -2  -1    1.35    0.40
  13  -2  -1    1.35    0.43
  13  -2  -1    1.55    0.52
  13  -2  -1    1.56    0.55
 -13   2   2   17.49    1.84
 -13   2   2   18.06    1.89
  13  -2  -2   17.16    1.80
  13  -2  -2   17.53    1.93
  13  -2  -2   11.37    1.64
  13  -2  -2   11.56    1.74
 -13   2   3    1.65    0.37
 -13   2   3    1.64    0.39
  13  -2  -3    1.42    0.35
  13  -2  -3    1.67    0.45
  13  -2  -3    0.16    0.33
  13  -2  -3    0.38    0.36
 -13   2   4   12.78    1.51
 -13   2   4   13.17    1.56
  13  -2  -4   12.84    1.48
  13  -2  -4   12.94    1.64
  13  -2  -4    9.87    1.44
  13  -2  -4    9.88    1.58
 -13   2   5    9.40    1.21
 -13   2   5    9.10    1.20
  13  -2  -5    8.93    1.14
  13  -2  -5    9.17    1.29
  13  -2  -5    4.58    0.96
  13  -2  -5    5.21    1.13
 -13   2   6    0.09    0.14
 -13   2   6    0.03    0.12
  13  -2  -6    0.04    0.10
  13  -2  -6    0.08    0.18
  13  -2  -6    0.10    0.13
  13  -2  -6    0.04    0.16
 -13   2   7    7.31    1.08
 -13   2   7    7.44    1.10
  13  -2  -7    7.10    1.01
  13  -2  -7    7.05    1.16
  13  -2  -7    4.67    0.91
  13  -2  -7    5.19    1.10
  13  -2  -8    0.69    0.21
  13  -2  -8    0.52    0.32
  13  -2  -8    0.00    0.17
 -13   2   9    7.80    1.15
 -13   2   9    7.56    1.15
  13  -2  -9    7.37    1.07
  13  -2  -9    7.61    1.25
  13  -2  -9    5.83    1.05
  13  -2  -9    5.80    1.19
 -13   2  10    6.60    1.04
 -13   2  10    7.32    1.10
  13  -2 -10    5.93    0.93
  13  -2 -10    6.42    1.14
  13  -2 -10    4.10    0.94
  13  -2 -10    4.25    1.02
 -13   2  11    0.13    0.21
  13  -2 -11    0.29    0.26
  13  -2 -11    0.32    0.28
 -13   2  12    8.16    1.22
  13  -2 -12    7.53    1.10
  13  -2 -12    7.26    1.28
 -13   2  13    0.31    0.26
  13  -2 -13    0.29    0.21
  13  -2 -13    0.27    0.38
 -13   3   1    1.29    0.39
  13  -3  -1    1.31    0.39
  13  -3  -1    1.67    0.52
  13  -3  -1    1.54    0.53
 -13   3   2    7.24    0.99
 -13   3   2    7.39    1.01
  13  -3  -2    6.86    0.96
  13  -3  -2    7.14    1.06
  13  -3  -2    4.50    0.97
  13  -3  -2    4.30    1.02
  13  -3  -3    1.01    0.36
  13  -3  -3    0.90    0.41
  13  -3  -3    1.73    0.47
  13  -3  -3    1.37    0.49
  13  -3  -4   18.72    1.93
  13  -3  -4   19.77    2.17
  13  -3  -4   12.98    1.69
  13  -3  -4   13.69    1.90
 -13   3   5   14.10    1.64
  13  -3  -5   12.33    1.43
  13  -3  -5   12.05    1.56
  13  -3  -5    6.35    1.26
 -13   3   6    0.05    0.15
 -13   3   6    0.06    0.14
  13  -3  -6    0.06    0.11
  13  -3  -6    0.01    0.17
  13  -3  -6    0.10    0.13
  13  -3  -6    0.25    0.19
 -13   3   7   14.29    1.68
 -13   3   7   13.53    1.62
  13  -3  -7   13.80    1.58
  13  -3  -7   13.55    1.75
  13  -3  -7    7.44    1.37
 -13   3   8    0.27    0.20
 -13   3   8    0.20    0.17
  13  -3  -8    0.20    0.14
  13  -3  -8    0.30    0.25
  13  -3  -8   -0.03    0.12
  13  -3  -8   -0.01    0.14
 -13   3   9    0.32    0.25
 -13   3   9    0.31    0.22
  13  -3  -9    0.23    0.19
  13  -3  -9    0.34    0.31
  13  -3  -9    0.13    0.20
  13  -3  -9    0.24    0.22
 -13   3  10    3.55    0.68
 -13   3  10    3.38    0.67
  13  -3 -10    1.68    0.55
  13  -3 -10    1.41    0.55
 -13   3  11    3.26    0.74
  13  -3 -11    3.42    0.69
  13  -3 -11    3.34    0.85
 -13   3  12   15.59    1.87
  13  -3 -12   14.08    1.67
  13  -3 -12   15.28    1.99
 -13   3  13    0.45    0.29
  13  -3 -13    0.30    0.23
  13  -3 -13    0.42    0.37
 -13   3  14    3.60    0.82
 -13   4   1    0.00    0.06
 -13   4   1    0.02    0.06
  13  -4  -1    0.02    0.06
  13  -4  -1    0.13    0.15
  13  -4  -1    0.13    0.16
 -13   4   2    1.38    0.41
 -13   4   2    1.50    0.41
  13  -4  -2    1.37    0.39
  13  -4  -2    1.62    0.47
  13  -4  -2    0.94    0.45
  13  -4  -2    0.86    0.46
 -13   4   3    0.08    0.12
 -13   4   3    0.05    0.11
  13  -4  -3    0.09    0.11
  13  -4  -3    0.06    0.17
  13  -4  -3    0.08    0.14
 -13   4   4    5.91    0.94
 -13   4   4    5.77    0.91
  13  -4  -4    5.87    0.90
  13  -4  -4    5.45    0.98
  13  -4  -4    4.42    0.89
  13  -4  -4    5.04    1.01
 -13   4   5    7.13    1.04
 -13   4   5    6.30    0.97
  13  -4  -5    6.86    0.97
  13  -4  -5    6.50    1.08
  13  -4  -5    3.27    0.89
 -13   4   6    4.40    0.82
 -13   4   6    4.63    0.82
  13  -4  -6    4.62    0.78
  13  -4  -6    4.19    0.89
  13  -4  -6    3.31    0.72
  13  -4  -6    3.50    0.81
 -13   4   7   15.29    1.76
 -13   4   7   15.92    1.78
  13  -4  -7   14.49    1.63
  13  -4  -7   14.11    1.80
  13  -4  -7    7.95    1.23
  13  -4  -7    9.73    1.44
 -13   4   8    1.43    0.48
 -13   4   8    1.44    0.47
 -13   4   9    1.15    0.44
 -13   4   9    1.37    0.44
  13  -4  -9    1.02    0.38
  13  -4  -9    1.21    0.51
 -13   4  10    3.97    0.83
 -13   4  10    4.38    0.85
  13  -4 -10    4.06    0.77
  13  -4 -10    3.98    0.92
 -13   4  11    0.45    0.30
  13  -4 -11    0.44    0.25
  13  -4 -11    0.47    0.36
 -13   4  12    2.41    0.63
  13  -4 -12    1.97    0.54
  13  -4 -12    2.42    0.71
 -13   4  13    0.38    0.29
  13  -4 -13    0.33    0.23
  13  -4 -13    0.34    0.36
 -13   5   1    0.02    0.07
 -13   5   1    0.02    0.06
  13  -5  -1    0.02    0.06
  13  -5  -1    0.08    0.12
  13  -5  -1    0.00    0.11
 -13   5   2    3.31    0.63
 -13   5   2    2.91    0.60
  13  -5  -2    3.36    0.61
  13  -5  -2    3.19    0.67
  13  -5  -2    2.11    0.66
  13  -5  -2    1.81    0.65
 -13   5   3   -0.01    0.11
 -13   5   3    0.04    0.09
  13  -5  -3    0.01    0.08
  13  -5  -3    0.07    0.15
  13  -5  -3    0.15    0.14
  13  -5  -3    0.11    0.14
 -13   5   4    7.94    1.14
 -13   5   4    8.24    1.13
  13  -5  -4    8.71    1.29
  13  -5  -4    5.73    1.09
 -13   5   5    8.18    1.09
 -13   5   5    7.61    1.01
  13  -5  -5    7.77    1.02
  13  -5  -5    7.32    1.12
  13  -5  -5    3.18    0.76
  13  -5  -5    3.40    0.81
 -13   5   6    2.78    0.65
 -13   5   6    3.16    0.64
  13  -5  -6    2.75    0.60
  13  -5  -6    2.80    0.71
  13  -5  -6    2.29    0.56
 -13   5   7   13.62    1.68
 -13   5   7   13.87    1.66
  13  -5  -7   12.96    1.60
  13  -5  -7   12.33    1.69
 -13   5   8    1.63    0.51
 -13   5   8    1.49    0.48
  13  -5  -8    1.58    0.45
  13  -5  -8    1.32    0.54
 -13   5   9    3.16    0.74
 -13   5   9    3.43    0.73
  13  -5  -9    3.38    0.69
  13  -5  -9    2.91    0.80
 -13   5  10    0.50    0.32
 -13   5  10    0.72    0.32
  13  -5 -10    0.45    0.27
  13  -5 -10    0.67    0.39
 -13   5  11    2.08    0.61
  13  -5 -11    2.28    0.55
  13  -5 -11    2.10    0.68
 -13   5  12    6.41    1.09
  13  -5 -12    5.93    0.97
  13  -5 -12    5.57    1.15
 -13   5  13    0.09    0.18
  13  -5 -13    0.02    0.10
 -13   6   1    1.38    0.42
  13  -6  -1    1.60    0.42
  13  -6  -1    1.74    0.45
  13  -6  -1    1.56    0.54
  13  -6  -1    1.36    0.50
 -13   6   2    9.38    1.19
 -13   6   2    8.89    1.13
  13  -6  -2   10.04    1.21
  13  -6  -2    9.93    1.27
  13  -6  -2    5.00    1.06
  13  -6  -2    4.99    1.06
 -13   6   3    0.26    0.17
 -13   6   3    0.20    0.14
  13  -6  -3    0.18    0.20
  13  -6  -3    0.02    0.14
  13  -6  -3    0.07    0.16
 -13   6   4    1.99    0.52
 -13   6   4    2.11    0.49
  13  -6  -4    2.35    0.59
  13  -6  -4    1.99    0.49
  13  -6  -4    1.20    0.45
  13  -6  -4    1.28    0.47
 -13   6   5    6.20    0.92
 -13   6   5    6.04    0.85
  13  -6  -5    6.42    1.03
  13  -6  -5    5.91    0.86
  13  -6  -5    2.47    0.63
  13  -6  -5    2.67    0.65
 -13   6   6    0.28    0.27
 -13   6   6    0.45    0.25
  13  -6  -6    0.47    0.33
  13  -6  -6    0.38    0.24
 -13   6   7    9.08    1.32
 -13   6   7    8.71    1.23
  13  -6  -7    8.32    1.34
  13  -6  -7    8.53    1.23
 -13   6   8    1.44    0.50
 -13   6   8    1.40    0.46
  13  -6  -8    1.26    0.52
  13  -6  -8    1.40    0.46
 -13   6   9    1.80    0.57
 -13   6   9    2.06    0.55
  13  -6  -9    1.82    0.53
 -13   6  10    1.39    0.50
  13  -6 -10    1.18    0.52
  13  -6 -10    1.41    0.46
 -13   6  11    4.21    0.88
  13  -6 -11    4.06    0.92
 -13   6  12    7.30    1.20
  13  -6 -12    7.85    1.18
  13  -6 -12    7.54    1.32
 -13   6  13    0.17    0.25
  13  -6 -13    0.26    0.20
  13  -7  -1    4.96    0.79
  13  -7  -1    4.77    0.78
  13  -7  -1    3.60    0.87
  13  -7  -1    3.21    0.78
 -13   7   2    6.25    0.84
  13  -7  -2    6.67    0.94
  13  -7  -2    2.77    0.78
  13  -7  -2    2.94    0.75
 -13   7   3    0.10    0.15
 -13   7   3    0.09    0.11
  13  -7  -3    0.08    0.17
  13  -7  -3    0.12    0.11
  13  -7  -3   -0.06    0.11
  13  -7  -3    0.06    0.12
 -13   7   4    0.27    0.24
 -13   7   4    0.27    0.19
  13  -7  -4    0.32    0.26
  13  -7  -4    0.28    0.20
  13  -7  -4    0.20    0.18
 -13   7   5    1.28    0.45
 -13   7   5    1.08    0.39
  13  -7  -5    1.14    0.47
 -13   7   6    3.84    0.83
 -13   7   6    4.40    0.80
  13  -7  -6    3.98    0.89
  13  -7  -6    4.04    0.79
 -13   7   7   11.75    1.58
 -13   7   7   12.13    1.52
  13  -7  -7   11.70    1.67
  13  -7  -7   11.27    1.48
 -13   7   8    0.29    0.23
  13  -7  -8    0.23    0.30
 -13   7   9    0.73    0.40
  13  -7  -9    0.86    0.46
  13  -7  -9    0.84    0.36
 -13   7  10    9.06    1.36
  13  -7 -10    8.66    1.41
  13  -7 -10    9.26    1.32
 -13   7  11    1.71    0.58
  13  -7 -11    1.92    0.54
 -13   7  12    3.17    0.77
  13  -7 -12    3.09    0.84
  13  -7 -12    3.29    0.74
 -13   7  13    0.21    0.26
  13  -7 -13    0.27    0.22
 -13   8   1    6.66    1.00
 -13   8   1    7.00    0.95
  13  -8  -1    7.37    1.00
  13  -8  -1    6.29    0.93
  13  -8  -1    4.39    1.00
  13  -8  -1    3.88    0.88
 -13   8   2    8.72    1.15
 -13   8   2    8.50    1.05
  13  -8  -2    8.25    1.10
  13  -8  -2    7.87    1.04
  13  -8  -2    3.60    0.90
  13  -8  -2    3.61    0.85
 -13   8   3    3.34    0.63
 -13   8   3    3.06    0.54
  13  -8  -3    3.17    0.62
  13  -8  -3    3.03    0.55
  13  -8  -3    1.03    0.47
  13  -8  -3    1.04    0.44
 -13   8   4    3.41    0.76
 -13   8   4    3.52    0.70
  13  -8  -4    3.88    0.81
  13  -8  -4    3.50    0.72
 -13   8   5    3.79    0.79
 -13   8   5    3.17    0.68
  13  -8  -5    3.47    0.80
  13  -8  -5    3.14    0.69
 -13   8   6    1.43    0.52
  13  -8  -6    1.86    0.59
  13  -8  -6    1.62    0.49
 -13   8   7    3.96    0.86
 -13   8   7    3.93    0.77
  13  -8  -7    3.91    0.89
  13  -8  -7    3.85    0.78
 -13   8   8    1.09    0.47
 -13   8   8    1.24    0.42
  13  -8  -8    1.25    0.53
  13  -8  -8    1.16    0.43
 -13   8   9    0.98    0.47
 -13   8   9    1.25    0.43
  13  -8  -9    1.38    0.57
  13  -8  -9    1.37    0.45
  13  -8 -10    3.18    0.85
 -13   8  11    0.64    0.39
  13  -8 -11    0.62    0.45
  13  -8 -11    0.62    0.33
 -13   8  12    0.33    0.31
  13  -8 -12    0.42    0.38
  13  -8 -12    0.41    0.29
 -13   9   1    0.79    0.29
  13  -9  -1    0.82    0.31
  13  -9  -1    0.44    0.37
  13  -9  -1    0.48    0.30
 -13   9   2    3.41    0.68
 -13   9   2    3.40    0.60
  13  -9  -2    3.47    0.63
  13  -9  -2    1.52    0.60
  13  -9  -2    1.52    0.53
 -13   9   3    0.66    0.29
 -13   9   3    0.51    0.19
  13  -9  -3    0.61    0.27
  13  -9  -3    0.64    0.23
  13  -9  -3    0.02    0.17
  13  -9  -3    0.08    0.16
 -13   9   4    5.05    0.96
 -13   9   4    5.08    0.86
  13  -9  -4    5.34    0.97
  13  -9  -4    5.05    0.91
 -13   9   5    3.99    0.85
 -13   9   5    3.68    0.74
  13  -9  -5    3.92    0.86
  13  -9  -5    3.94    0.78
 -13   9   6    1.02    0.47
 -13   9   6    1.20    0.41
  13  -9  -6    1.33    0.52
  13  -9  -6    1.17    0.42
 -13   9   7    2.35    0.67
 -13   9   7    2.20    0.57
  13  -9  -7    2.38    0.69
  13  -9  -7    2.37    0.62
 -13   9   8    0.48    0.33
 -13   9   8    0.38    0.26
  13  -9  -8    0.48    0.28
 -13   9   9    8.32    1.32
  13  -9  -9    8.64    1.41
  13  -9  -9    8.12    1.23
 -13   9  10    3.16    0.79
  13  -9 -10    3.66    0.88
  13  -9 -10    2.87    0.70
 -13   9  11    0.00    0.20
  13  -9 -11   -0.01    0.23
  13  -9 -11   -0.01    0.14
 -13   9  12    0.73    0.40
  13  -9 -12    0.84    0.39
 -13  10   1    0.97    0.41
 -13  10   1    1.05    0.35
  13 -10  -1    1.23    0.37
  13 -10  -1    1.09    0.37
  13 -10  -1    0.63    0.42
  13 -10  -1    0.69    0.36
 -13  10   2    2.52    0.61
 -13  10   2    2.45    0.51
  13 -10  -2    2.64    0.56
  13 -10  -2    2.63    0.56
  13 -10  -2    1.01    0.47
 -13  10   3    0.04    0.18
 -13  10   3    0.05    0.10
  13 -10  -3    0.01    0.15
  13 -10  -3    0.02    0.12
 -13  10   4    3.52    0.82
 -13  10   4    3.71    0.73
  13 -10  -4    4.17    0.83
  13 -10  -4    3.71    0.76
 -13  10   5    6.77    1.15
 -13  10   5    6.61    1.02
  13 -10  -5    6.88    1.16
  13 -10  -5    6.29    1.05
 -13  10   6    0.03    0.21
 -13  10   6   -0.01    0.10
  13 -10  -6    0.05    0.20
  13 -10  -6    0.04    0.14
 -13  10   7    0.41    0.34
 -13  10   7    0.40    0.25
  13 -10  -7    0.42    0.33
  13 -10  -7    0.42    0.28
 -13  10   8    1.32    0.53
 -13  10   8    1.44    0.46
  13 -10  -8    1.75    0.59
  13 -10  -8    1.58    0.50
 -13  10   9    6.29    1.17
  13 -10  -9    6.99    1.25
 -13  10  10    2.91    0.79
  13 -10 -10    3.67    0.89
  13 -10 -10    3.60    0.77
  13 -10 -11    0.92    0.47
 -13  11   1    0.55    0.34
 -13  11   1    0.63    0.27
  13 -11  -1    0.78    0.29
  13 -11  -1    0.72    0.31
  13 -11  -1    0.32    0.35
  13 -11  -1    0.37    0.29
 -13  11   2    0.08    0.19
 -13  11   2    0.10    0.11
  13 -11  -2    0.03    0.13
  13 -11  -2    0.07    0.13
  13 -11  -2   -0.02    0.13
  13 -11  -2    0.02    0.12
 -13  11   3    0.07    0.22
 -13  11   3    0.10    0.13
  13 -11  -3    0.08    0.18
  13 -11  -3    0.14    0.17
 -13  11   4    4.18    0.90
  13 -11  -4    4.46    0.85
 -13  11   5    4.92    0.97
 -13  11   5    4.17    0.80
  13 -11  -5    4.50    0.91
  13 -11  -5    4.43    0.86
 -13  11   6    0.03    0.13
  13 -11  -6    0.08    0.22
 -13  11   7    0.88    0.44
  13 -11  -7    0.86    0.38
 -13  11   8    0.01    0.21
  13 -11  -8   -0.01    0.20
  13 -11  -8    0.02    0.15
 -13  11   9    0.46    0.35
  13 -11  -9    0.47    0.36
  13 -11  -9    0.45    0.31
 -13  11  10    0.04    0.19
  13 -11 -10    0.05    0.23
  13 -11 -10   -0.03    0.13
 -13  12   1    0.02    0.17
 -13  12   1    0.02    0.08
  13 -12  -1    0.03    0.09
  13 -12  -1   -0.01    0.11
  13 -12  -1    0.00    0.19
  13 -12  -1   -0.03    0.12
 -13  12   2    0.19    0.24
 -13  12   2    0.20    0.16
  13 -12  -2    0.25    0.19
  13 -12  -2    0.17    0.19
  13 -12  -2    0.10    0.18
  13 -12  -2    0.03    0.16
 -13  12   3    0.05    0.20
  13 -12  -3    0.07    0.16
 -13  12   4    2.29    0.68
 -13  12   4    2.29    0.58
  13 -12  -4    2.94    0.68
  13 -12  -4    2.73    0.66
 -13  12   5    2.15    0.67
 -13  12   5    2.25    0.56
  13 -12  -5    2.65    0.66
 -13  12   6    0.47    0.38
 -13  12   6    0.62    0.31
  13 -12  -6    0.69    0.35
 -13  12   7    2.69    0.76
 -13  12   7    2.81    0.66
  13 -12  -7    3.19    0.77
  13 -12  -7    3.13    0.72
 -13  12   8    0.35    0.34
  13 -12  -8    0.40    0.33
  13 -12  -8    0.30    0.28
 -13  12   9    0.37    0.32
  13 -12  -9    0.41    0.34
  13 -12  -9    0.45    0.30
 -13  13   1    1.19    0.54
 -13  13   1    1.43    0.45
  13 -13  -1    1.66    0.45
  13 -13  -1    1.53    0.50
 -13  13   2    0.12    0.24
  13 -13  -2    0.13    0.17
  13 -13  -2    0.12    0.19
 -13  13   3   -0.08    0.18
 -13  13   3   -0.03    0.08
  13 -13  -3    0.00    0.12
  13 -13  -3    0.06    0.15
 -13  13   4    1.26    0.53
 -13  13   4    1.22    0.42
  13 -13  -4    1.49    0.47
 -13  13   5    0.03    0.20
 -13  13   5    0.02    0.11
  13 -13  -5    0.03    0.17
  13 -13  -5    0.04    0.16
 -13  13   6    1.55    0.63
 -13  13   6    2.04    0.54
  13 -13  -6    2.10    0.59
  13 -13  -6    2.62    0.64
  13 -13  -7    3.91    0.84
  13 -13  -7    3.92    0.85
  13 -13  -8    0.90    0.43
  13 -13  -8    1.01    0.43
 -12 -14   1    1.96    0.55
  12  14  -1    2.01    0.67
 -12 -14   2    0.21    0.22
  12  14  -2    0.11    0.34
 -12 -14   3    0.36    0.26
  12  14  -3    0.32    0.35
 -12 -13   1    0.53    0.28
  12  13  -1    0.56    0.40
  12  13  -1    0.43    0.28
  12  13  -1    0.22    0.27
 -12 -13   2   -0.03    0.14
  12  13  -2    0.01    0.15
  12  13  -2    0.06    0.17
 -12 -13   3    2.32    0.58
  12  13  -3    2.11    0.67
  12  13  -3    2.23    0.63
  12  13  -3    2.80    0.67
 -12 -13   4    7.76    1.14
  12  13  -4    7.51    1.23
 -12 -13   5    0.15    0.18
  12  13  -5    0.11    0.28
 -12 -12   1    3.30    0.70
 -12 -12   1    4.33    1.02
  12  12  -1    3.09    0.79
  12  12  -1    2.95    0.70
 -12 -12   2    5.02    0.86
 -12 -12   2    4.19    1.08
  12  12  -2    4.39    0.93
  12  12  -2    4.88    0.89
  12  12  -2    4.46    0.91
 -12 -12   3    0.98    0.36
  12  12  -3    0.71    0.45
  12  12  -3    0.74    0.39
 -12 -12   4    7.99    1.17
  12  12  -4    8.27    1.26
  12  12  -4   10.46    1.44
 -12 -12   5   -0.03    0.11
  12  12  -5    0.01    0.21
  12  12  -5    0.03    0.18
  12  12  -5   -0.02    0.15
 -12 -12   6    0.85    0.34
  12  12  -6    0.62    0.41
 -12 -11   1    6.80    1.06
 -12 -11   1    8.73    1.52
  12  11  -1    7.25    1.20
  12  11  -1    7.22    1.12
  12  11  -1    8.86    1.31
 -12 -11   2    3.58    0.95
  12  11  -2    3.43    0.75
  12  11  -2    3.62    0.80
 -12 -11   3    1.30    0.45
 -12 -11   3    2.05    0.71
  12  11  -3    1.27    0.52
  12  11  -3    1.57    0.50
  12  11  -3    1.99    0.55
 -12 -11   4    6.46    1.01
 -12 -11   4    7.16    1.37
  12  11  -4    6.20    1.07
  12  11  -4    5.98    1.04
 -12 -11   5    0.09    0.15
 -12 -11   5    0.09    0.23
  12  11  -5    0.06    0.25
  12  11  -5    0.08    0.20
  12  11  -5    0.05    0.17
 -12 -11   6   10.01    1.33
  12  11  -6    9.99    1.40
  12  11  -6   10.54    1.47
  12  11  -6   10.97    1.51
 -12 -11   7    3.74    0.73
  12  11  -7    3.20    0.74
  12  11  -7    3.80    0.82
 -12 -10   1    4.60    0.84
 -12 -10   1    5.83    1.17
  12  10  -1    4.04    0.89
  12  10  -1    4.99    0.95
 -12 -10   2    5.10    0.88
 -12 -10   2    5.54    0.91
 -12 -10   2    5.34    1.16
  12  10  -2    4.91    0.95
  12  10  -2    5.08    0.93
 -12 -10   3    0.05    0.13
  12  10  -3    0.01    0.24
  12  10  -3    0.05    0.18
  12  10  -3    0.22    0.20
 -12 -10   4   10.90    1.77
  12  10  -4   11.18    1.49
  12  10  -4   11.31    1.55
 -12 -10   5    0.07    0.13
 -12 -10   5   -0.05    0.21
  12  10  -5    0.14    0.22
  12  10  -5    0.10    0.21
  12  10  -5   -0.06    0.14
 -12 -10   6   13.57    1.63
 -12 -10   6   17.41    2.34
  12  10  -6   13.12    1.66
  12  10  -6   14.24    1.79
  12  10  -6   15.99    1.95
 -12 -10   7    1.38    0.63
  12  10  -7    1.68    0.56
  12  10  -7    1.61    0.54
 -12 -10   8   -0.01    0.10
  12  10  -8    0.02    0.16
  12  10  -8   -0.04    0.21
 -12 -10   9    2.43    0.59
  12  10  -9    2.41    0.70
 -12  -9   1    4.89    0.86
 -12  -9   1    6.75    1.26
  12   9  -1    4.95    0.91
  12   9  -1    5.71    1.01
 -12  -9   2   10.83    1.38
 -12  -9   2   10.76    1.37
 -12  -9   2   10.38    1.69
  12   9  -2   10.41    1.44
  12   9  -2   11.19    1.46
  12   9  -2    9.48    1.41
 -12  -9   3    0.00    0.11
 -12  -9   3    0.10    0.21
  12   9  -3   -0.03    0.20
  12   9  -3    0.01    0.16
 -12  -9   4    8.28    1.18
 -12  -9   4   10.63    1.66
  12   9  -4    8.13    1.23
  12   9  -4    8.05    1.23
  12   9  -4   10.44    1.43
 -12  -9   5    0.01    0.10
  12   9  -5    0.02    0.17
  12   9  -5    0.03    0.18
  12   9  -5   -0.02    0.14
 -12  -9   6    2.78    0.64
 -12  -9   6    3.24    0.89
  12   9  -6    2.79    0.68
  12   9  -6    2.84    0.72
  12   9  -6    3.90    0.77
 -12  -9   7    7.06    1.06
 -12  -9   7    6.04    1.28
  12   9  -7    7.19    1.10
  12   9  -7    7.41    1.19
  12   9  -7    6.45    1.11
 -12  -9   8   -0.01    0.23
  12   9  -8    0.05    0.19
 -12  -9   9   12.18    1.50
  12   9  -9   11.28    1.46
  12   9  -9   10.83    1.55
  12   9 -10    0.13    0.25
 -12  -8   1   21.20    2.19
 -12  -8   1   19.52    2.07
 -12  -8   1   20.73    2.60
  12   8  -1   18.69    2.10
  12   8  -1   18.87    2.08
  12   8  -1   20.25    2.33
 -12  -8   2   11.09    1.39
 -12  -8   2   11.41    1.41
 -12  -8   2    9.43    1.63
  12   8  -2   10.88    1.45
  12   8  -2   10.90    1.43
  12   8  -2    9.04    1.38
 -12  -8   3    2.46    0.55
 -12  -8   3    1.93    0.53
 -12  -8   3    2.82    0.78
  12   8  -3    2.14    0.59
  12   8  -3    1.95    0.57
 -12  -8   4    8.49    1.18
 -12  -8   4    8.69    1.24
 -12  -8   4    8.28    1.47
  12   8  -4    7.80    1.18
  12   8  -4    8.57    1.27
  12   8  -4    7.76    1.22
 -12  -8   5    4.37    0.77
 -12  -8   5    4.46    0.81
 -12  -8   5    3.24    0.90
  12   8  -5    4.06    0.78
  12   8  -5    4.14    0.83
  12   8  -5    2.71    0.74
 -12  -8   6    0.16    0.18
 -12  -8   6    0.32    0.31
  12   8  -6    0.11    0.22
  12   8  -6    0.16    0.25
  12   8  -6    0.56    0.27
 -12  -8   7    2.64    0.60
  12   8  -7    2.32    0.61
  12   8  -7    2.63    0.67
  12   8  -7    2.25    0.63
 -12  -8   8    2.26    0.57
 -12  -8   8    2.93    0.83
  12   8  -8    2.35    0.60
  12   8  -8    2.12    0.64
  12   8  -8    2.49    0.64
 -12  -8   9    8.58    1.52
  12   8  -9    8.66    1.33
  12   8  -9    8.44    1.31
 -12  -8  10    0.50    0.28
 -12  -8  10    0.47    0.39
  12   8 -10    0.47    0.28
  12   8 -10    0.48    0.35
  12   8 -11    2.41    0.73
 -12  -7   1   17.46    1.89
 -12  -7   1   17.34    2.30
  12   7  -1   16.66    1.91
  12   7  -1   15.60    1.96
  12   7  -2    0.83    0.39
  12   7  -2    1.07    0.38
  12   7  -2    0.55    0.36
 -12  -7   3    4.94    0.85
 -12  -7   3    5.01    0.88
  12   7  -3    4.98    0.90
  12   7  -3    5.04    0.91
  12   7  -3    4.48    0.91
 -12  -7   4   19.04    2.08
 -12  -7   4   17.22    2.31
  12   7  -4   19.56    2.16
  12   7  -4   16.87    2.02
 -12  -7   5    0.36    0.22
 -12  -7   5    0.28    0.21
 -12  -7   5    0.16    0.25
  12   7  -5    0.26    0.23
  12   7  -5    0.36    0.26
  12   7  -5    0.09    0.21
 -12  -7   6    2.96    0.64
 -12  -7   6    2.66    0.64
 -12  -7   6    2.79    0.81
  12   7  -6    2.84    0.65
  12   7  -6    2.64    0.68
  12   7  -6    2.54    0.65
 -12  -7   7    0.76    0.32
 -12  -7   7    1.05    0.49
  12   7  -7    0.65    0.33
  12   7  -7    0.83    0.38
  12   7  -7    0.55    0.34
 -12  -7   8    2.67    0.62
 -12  -7   8    3.69    0.92
  12   7  -8    2.71    0.63
  12   7  -8    2.60    0.70
  12   7  -8    3.02    0.70
 -12  -7   9    2.83    0.63
  12   7  -9    2.41    0.61
  12   7  -9    3.02    0.74
  12   7  -9    3.31    0.73
 -12  -7  10    2.37    0.56
 -12  -7  10    1.45    0.68
  12   7 -10    2.19    0.55
  12   7 -10    2.45    0.65
  12   7 -10    1.81    0.62
 -12  -7  11   13.38    1.61
 -12  -7  11   12.34    1.91
  12   7 -11   12.93    1.57
  12   7 -12    7.47    1.31
 -12  -6   1    4.48    0.80
 -12  -6   1    4.93    0.82
 -12  -6   1    4.48    1.02
  12   6  -1    4.46    0.85
  12   6  -1    4.19    0.82
 -12  -6   2    8.94    1.18
 -12  -6   2    7.37    1.35
  12   6  -2    8.76    1.22
  12   6  -2    8.13    1.19
  12   6  -2    6.97    1.20
 -12  -6   3    1.66    0.49
 -12  -6   3    1.74    0.51
 -12  -6   3    2.92    0.74
  12   6  -3    1.77    0.52
  12   6  -3    1.67    0.53
  12   6  -3    2.47    0.60
 -12  -6   4   19.45    2.04
 -12  -6   4   17.85    1.98
 -12  -6   4   15.14    2.11
  12   6  -4   18.83    2.03
  12   6  -4   17.68    2.02
  12   6  -4   15.12    1.88
 -12  -6   5    0.07    0.12
 -12  -6   5    0.01    0.16
  12   6  -5    0.01    0.16
  12   6  -5   -0.02    0.14
 -12  -6   6    0.16    0.17
 -12  -6   6    0.19    0.18
 -12  -6   6    0.26    0.27
  12   6  -6    0.18    0.18
  12   6  -6    0.07    0.22
  12   6  -6    0.18    0.19
 -12  -6   7    0.04    0.11
 -12  -6   7    0.02    0.11
 -12  -6   7    0.01    0.17
  12   6  -7    0.05    0.11
  12   6  -7    0.04    0.17
  12   6  -7   -0.02    0.13
 -12  -6   8    0.18    0.18
 -12  -6   8    0.29    0.27
  12   6  -8    0.16    0.19
  12   6  -8    0.21    0.25
  12   6  -8    0.17    0.20
 -12  -6   9    7.10    1.07
 -12  -6   9    7.34    1.37
  12   6  -9    6.60    1.04
  12   6  -9    7.35    1.19
 -12  -6  10    0.13    0.19
  12   6 -10    0.21    0.19
  12   6 -10    0.17    0.25
  12   6 -10    0.24    0.24
 -12  -6  11   10.95    1.40
 -12  -6  11    9.64    1.65
  12   6 -11   10.38    1.35
  12   6 -11   10.45    1.52
  12   6 -11    8.47    1.40
 -12  -6  12    2.04    0.53
 -12  -6  12    1.27    0.65
  12   6 -12    1.77    0.50
  12   6 -12    1.70    0.63
 -12  -6  13    0.32    0.35
  12   6 -13    0.33    0.35
 -12  -5   1    4.28    0.77
 -12  -5   1    4.66    0.82
 -12  -5   1    4.69    1.01
  12   5  -1    4.34    0.82
  12   5  -1    3.72    0.77
  12   5  -1    3.91    0.84
 -12  -5   2    5.10    0.84
 -12  -5   2    3.10    0.89
  12   5  -2    5.02    0.85
  12   5  -2    5.27    0.88
  12   5  -2    3.40    0.81
 -12  -5   3   26.14    2.54
 -12  -5   3   25.66    2.56
 -12  -5   3   22.56    2.70
  12   5  -3   26.77    2.63
  12   5  -3   24.10    2.50
  12   5  -3   22.94    2.52
 -12  -5   4   18.55    1.95
 -12  -5   4   16.83    1.88
 -12  -5   4   12.51    1.87
  12   5  -4   17.47    1.90
  12   5  -4   17.03    1.95
  12   5  -4   12.64    1.69
 -12  -5   5    0.32    0.21
 -12  -5   5    0.30    0.22
 -12  -5   5    0.17    0.26
  12   5  -5    0.40    0.23
  12   5  -5    0.21    0.25
 -12  -5   6    1.66    0.47
 -12  -5   6    1.48    0.59
  12   5  -6    1.69    0.51
  12   5  -6    1.05    0.45
 -12  -5   7    2.60    0.56
 -12  -5   7    2.72    0.61
 -12  -5   7    1.48    0.62
  12   5  -7    2.37    0.55
  12   5  -7    1.29    0.52
 -12  -5   8    0.19    0.21
 -12  -5   8    0.26    0.23
 -12  -5   8    0.39    0.34
  12   5  -8    0.31    0.22
  12   5  -8    0.26    0.28
  12   5  -8    0.39    0.25
 -12  -5   9   10.28    1.69
  12   5  -9   12.75    1.53
  12   5  -9   13.31    1.69
  12   5  -9   10.05    1.47
 -12  -5  10    0.45    0.27
 -12  -5  10    0.73    0.42
  12   5 -10    0.44    0.26
  12   5 -10    0.37    0.33
  12   5 -10    0.40    0.31
 -12  -5  11    5.76    1.19
  12   5 -11    5.00    0.98
 -12  -5  12    3.77    0.74
  12   5 -12    3.41    0.70
  12   5 -12    2.86    0.81
 -12  -5  13    0.08    0.27
  12   5 -13    0.13    0.29
 -12  -4   1    4.27    0.76
 -12  -4   1    4.02    0.76
  12   4  -1    4.58    0.81
  12   4  -1    3.76    0.77
  12   4  -1    4.19    0.86
 -12  -4   2    4.57    0.75
 -12  -4   2    4.41    0.77
 -12  -4   2    2.35    0.79
  12   4  -2    4.09    0.75
  12   4  -2    4.24    0.78
  12   4  -2    2.63    0.73
 -12  -4   3   11.52    1.44
 -12  -4   3   10.62    1.65
  12   4  -3   11.00    1.45
  12   4  -3   11.27    1.54
 -12  -4   4    5.81    0.90
 -12  -4   4    5.91    0.95
 -12  -4   4    4.53    1.03
  12   4  -4    5.19    0.88
  12   4  -4    5.77    0.98
  12   4  -4    4.42    0.90
 -12  -4   5    0.03    0.12
 -12  -4   5    0.11    0.13
 -12  -4   5    0.09    0.20
  12   4  -5    0.04    0.13
  12   4  -5    0.00    0.16
  12   4  -5    0.12    0.15
 -12  -4   6   12.36    1.49
 -12  -4   6   12.05    1.51
 -12  -4   6   10.25    1.64
  12   4  -6   11.84    1.45
  12   4  -6   11.35    1.52
  12   4  -6    9.77    1.41
 -12  -4   7   10.18    1.29
 -12  -4   7    9.83    1.31
 -12  -4   7    6.41    1.29
  12   4  -7    9.38    1.23
  12   4  -7   10.15    1.39
  12   4  -7    6.03    1.10
 -12  -4   8    3.05    0.65
 -12  -4   8    2.91    0.67
 -12  -4   8    2.55    0.78
  12   4  -8    2.89    0.63
  12   4  -8    2.84    0.71
  12   4  -8    2.55    0.65
 -12  -4   9    3.46    0.70
 -12  -4   9    3.06    0.87
  12   4  -9    3.36    0.69
  12   4  -9    3.44    0.78
  12   4  -9    3.16    0.73
 -12  -4  10    0.05    0.13
 -12  -4  10    0.08    0.20
  12   4 -10    0.04    0.11
  12   4 -10    0.06    0.19
  12   4 -10    0.06    0.19
 -12  -4  11    3.29    0.70
 -12  -4  11    3.83    0.94
  12   4 -11    3.02    0.67
  12   4 -11    2.96    0.76
  12   4 -11    3.71    0.82
 -12  -4  12    2.72    0.62
 -12  -4  12    1.92    0.73
  12   4 -12    2.25    0.57
  12   4 -12    2.61    0.70
  12   4 -12    2.16    0.70
 -12  -4  13    2.90    0.66
 -12  -4  13    2.44    0.81
  12   4 -13    3.02    0.64
  12   4 -13    1.97    0.74
 -12  -3   1   24.91    2.41
  12   3  -1   23.95    2.38
  12   3  -1   17.72    2.15
 -12  -3   2    7.77    1.03
 -12  -3   2    7.24    1.03
  12   3  -2    7.20    1.02
  12   3  -2    6.82    1.03
  12   3  -2    3.41    0.88
 -12  -3   3    2.78    0.61
 -12  -3   3    2.83    0.63
  12   3  -3    2.80    0.61
  12   3  -3    2.65    0.65
  12   3  -3    3.10    0.70
 -12  -3   4   13.63    1.57
 -12  -3   4   13.10    1.58
 -12  -3   4   11.25    1.70
  12   3  -4   12.45    1.49
  12   3  -4   13.05    1.62
  12   3  -4    9.63    1.42
 -12  -3   5    1.94    0.53
 -12  -3   5    1.90    0.55
 -12  -3   5    2.97    0.74
  12   3  -5    2.03    0.53
  12   3  -5    2.77    0.62
 -12  -3   6   36.61    3.36
 -12  -3   6   36.87    3.43
 -12  -3   6   26.15    3.00
  12   3  -6   34.94    3.21
  12   3  -6   34.35    3.30
  12   3  -6   27.87    2.86
 -12  -3   7   22.66    2.30
 -12  -3   7   22.53    2.34
 -12  -3   7   15.32    2.13
  12   3  -7   20.57    2.13
  12   3  -7   21.74    2.34
  12   3  -7   15.28    1.88
 -12  -3   8    7.81    1.13
 -12  -3   8    7.45    1.15
 -12  -3   8    8.34    1.43
  12   3  -8    7.97    1.12
  12   3  -8    6.67    1.15
  12   3  -8    7.15    1.13
 -12  -3   9    4.14    0.76
 -12  -3   9    4.12    0.80
 -12  -3   9    2.92    0.87
  12   3  -9    3.80    0.73
  12   3  -9    3.91    0.83
  12   3  -9    3.17    0.75
 -12  -3  10    0.57    0.41
  12   3 -10    1.22    0.44
  12   3 -10    0.56    0.40
 -12  -3  11    5.67    0.95
 -12  -3  11    5.41    1.16
  12   3 -11    5.24    0.89
  12   3 -11    5.16    1.00
  12   3 -11    5.33    1.04
 -12  -3  12    1.29    0.64
  12   3 -12    2.27    0.63
  12   3 -12    1.83    0.63
 -12  -3  13    1.94    0.53
 -12  -3  13    1.05    0.61
  12   3 -13    1.89    0.49
  12   3 -13    1.64    0.64
 -12  -2   1    7.21    1.01
 -12  -2   1    7.04    1.03
  12   2  -1    6.76    1.01
  12   2  -1    6.56    1.03
  12   2  -1    5.30    1.04
 -12  -2   2    2.11    0.47
  12   2  -2    1.91    0.47
  12   2  -2    0.89    0.47
 -12  -2   3    3.09    0.63
 -12  -2   3    3.11    0.66
  12   2  -3    3.05    0.63
  12   2  -3    3.01    0.68
  12   2  -3    2.67    0.68
 -12  -2   4   10.35    1.29
 -12  -2   4   10.00    1.30
 -12  -2   4    7.68    1.41
  12   2  -4    9.80    1.25
  12   2  -4    9.59    1.31
  12   2  -4    6.46    1.15
 -12  -2   5    1.43    0.45
 -12  -2   5    1.44    0.47
 -12  -2   5    2.21    0.64
  12   2  -5    1.52    0.44
  12   2  -5    1.24    0.48
  12   2  -5    2.06    0.51
 -12  -2   6   22.27    2.28
 -12  -2   6   23.75    2.44
  12   2  -6   21.48    2.20
  12   2  -6   21.66    2.34
  12   2  -6   20.89    2.30
 -12  -2   7    6.58    0.99
 -12  -2   7    6.54    1.01
  12   2  -7    5.94    0.93
  12   2  -7    6.28    1.04
  12   2  -7    4.01    0.87
 -12  -2   8    0.48    0.28
 -12  -2   8    0.46    0.29
 -12  -2   8    1.23    0.46
  12   2  -8    0.51    0.26
  12   2  -8    0.48    0.32
 -12  -2   9    5.89    0.94
 -12  -2   9    5.77    0.98
 -12  -2   9    4.45    1.05
  12   2  -9    5.18    0.87
  12   2  -9    5.47    1.01
  12   2  -9    4.89    0.92
 -12  -2  10    0.25    0.18
 -12  -2  10   -0.01    0.20
  12   2 -10    0.16    0.16
  12   2 -10    0.21    0.26
  12   2 -10    0.04    0.18
 -12  -2  11    4.95    0.87
  12   2 -11    4.66    0.82
  12   2 -11    4.65    0.95
  12   2 -11    4.14    0.91
 -12  -2  12    0.01    0.13
 -12  -2  12   -0.01    0.18
  12   2 -12    0.02    0.09
  12   2 -12   -0.03    0.19
 -12  -2  13    1.52    0.47
 -12  -2  13    1.46    0.63
  12   2 -13    1.42    0.44
  12   2 -13    1.04    0.58
 -12  -1   1   69.10    5.74
  12   1  -1   64.66    5.42
  12   1  -1   47.68    4.43
 -12  -1   2   48.57    4.15
 -12  -1   2   48.40    4.19
  12   1  -2   44.43    3.82
  12   1  -2   45.12    3.97
 -12  -1   3    1.31    0.41
 -12  -1   3    1.33    0.42
 -12  -1   4   11.41    1.41
 -12  -1   4   11.82    1.47
  12   1  -4   11.45    1.40
  12   1  -4   10.72    1.44
 -12  -1   5    1.37    0.44
  12   1  -5    1.34    0.47
 -12  -1   6    5.44    0.91
 -12  -1   6    5.78    0.96
 -12  -1   6    7.28    1.26
  12   1  -6    5.36    0.89
  12   1  -6    5.36    0.98
 -12  -1   7    0.15    0.15
 -12  -1   7    0.18    0.17
 -12  -1   7   -0.02    0.19
  12   1  -7    0.07    0.13
  12   1  -7    0.27    0.22
  12   1  -7    0.02    0.13
 -12  -1   8    1.17    0.43
 -12  -1   8    1.43    0.46
 -12  -1   8    1.96    0.61
  12   1  -8    1.09    0.41
  12   1  -8    1.40    0.51
  12   1  -8    1.53    0.45
 -12  -1   9   19.61    2.09
 -12  -1   9   19.37    2.12
 -12  -1   9   13.95    2.00
  12   1  -9   18.59    1.97
  12   1  -9   19.09    2.19
  12   1  -9   13.16    1.72
 -12  -1  10    0.03    0.13
 -12  -1  10    0.05    0.13
  12   1 -10   -0.01    0.09
  12   1 -10    0.06    0.20
  12   1 -10    0.02    0.15
 -12  -1  11    0.72    0.32
 -12  -1  11    0.68    0.42
  12   1 -11    0.68    0.29
  12   1 -11    0.60    0.37
  12   1 -11    0.34    0.33
 -12  -1  12    0.32    0.25
 -12  -1  12    0.48    0.40
  12   1 -12    0.35    0.23
  12   1 -12    0.28    0.31
  12   1 -12    0.40    0.35
 -12  -1  13    7.02    1.09
 -12  -1  13    6.14    1.31
  12   1 -13    6.41    1.01
  12   1 -13    6.98    1.22
 -12  -1  14    9.36    1.31
  12   1 -14    8.33    1.19
 -12   0   1   30.93    2.84
 -12   0   1   30.54    2.85
  12   0  -1   23.13    2.59
  12   0  -1   24.48    2.81
 -12   0   2   23.74    2.30
 -12   0   2   24.40    2.39
  12   0  -2   22.10    2.18
  12   0  -2   23.17    2.35
  12   0  -2   13.36    1.80
  12   0  -2   12.86    1.89
 -12   0   3    4.47    0.79
  12   0  -3    4.76    0.80
  12   0  -3    4.59    0.88
 -12   0   4   15.55    1.72
 -12   0   4   16.43    1.82
  12   0  -4   14.79    1.65
  12   0  -4   14.95    1.77
  12   0  -4   10.62    1.51
 -12   0   5    0.92    0.31
 -12   0   5    0.82    0.32
  12   0  -5    0.79    0.29
  12   0  -5    0.98    0.37
  12   0  -5    0.21    0.28
 -12   0   6    3.57    0.69
 -12   0   6    3.57    0.72
  12   0  -6    3.15    0.65
  12   0  -6    3.36    0.75
  12   0  -6    2.55    0.66
 -12   0   7    2.26    0.52
 -12   0   7    2.26    0.54
  12   0  -7    2.17    0.49
  12   0  -7    2.15    0.57
  12   0  -7    0.85    0.46
 -12   0   8    9.61    1.30
 -12   0   8    9.02    1.29
 -12   0   8   10.76    1.72
  12   0  -8    9.46    1.24
  12   0  -8    8.84    1.34
  12   0  -8    7.88    1.20
 -12   0   9   10.19    1.34
 -12   0   9   10.07    1.36
 -12   0   9    7.35    1.37
  12   0  -9    8.90    1.21
  12   0  -9   10.34    1.46
  12   0  -9    7.17    1.18
 -12   0  10    0.06    0.16
 -12   0  10    0.08    0.15
 -12   0  10    0.14    0.24
  12   0 -10    0.03    0.12
  12   0 -10    0.14    0.22
 -12   0  11    3.48    0.91
  12   0 -11    4.09    0.88
  12   0 -11    3.42    0.82
 -12   0  12    1.54    0.45
 -12   0  12    0.68    0.47
  12   0 -12    1.37    0.40
  12   0 -12    1.32    0.50
  12   0 -12    0.51    0.42
 -12   0  13    5.99    1.03
  12   0 -13    5.88    0.95
  12   0 -13    5.56    1.09
 -12   0  14    6.05    1.02
  12   0 -14    5.48    0.92
 -12   1   1    2.87    0.59
 -12   1   1    3.17    0.62
  12  -1  -1    2.77    0.59
  12  -1  -1    3.04    0.64
  12  -1  -1    2.40    0.68
  12  -1  -1    3.08    0.77
 -12   1   2    1.80    0.43
 -12   1   2    1.97    0.45
  12  -1  -2    1.69    0.43
  12  -1  -2    1.86    0.48
  12  -1  -2    0.72    0.44
  12  -1  -2    0.71    0.47
 -12   1   3    6.18    0.95
 -12   1   3    7.33    1.04
  12  -1  -3    6.01    0.93
  12  -1  -3    5.96    1.01
  12  -1  -3    6.24    1.05
  12  -1  -3    6.26    1.15
 -12   1   4   30.27    2.84
 -12   1   4   31.04    2.95
  12  -1  -4   29.14    2.73
  12  -1  -4   29.43    2.90
  12  -1  -4   20.16    2.27
  12  -1  -4   20.02    2.46
 -12   1   5    1.94    0.42
 -12   1   5    1.77    0.42
  12  -1  -5    1.72    0.39
  12  -1  -5    1.74    0.46
  12  -1  -5    0.23    0.33
 -12   1   6    6.47    1.00
 -12   1   6    6.58    1.02
  12  -1  -6    6.56    0.97
  12  -1  -6    6.56    1.08
  12  -1  -6    4.60    0.91
 -12   1   7    0.21    0.18
  12  -1  -7    0.22    0.16
  12  -1  -7    0.19    0.23
  12  -1  -7    0.05    0.15
 -12   1   8    3.87    0.77
 -12   1   8    4.19    0.80
  12  -1  -8    3.51    0.71
  12  -1  -8    3.69    0.82
  12  -1  -8    3.54    0.73
 -12   1   9   10.54    1.39
 -12   1   9   10.87    1.43
  12  -1  -9    9.38    1.26
  12  -1  -9    9.98    1.45
  12  -1  -9    7.87    1.24
 -12   1  10    0.08    0.16
 -12   1  10    0.08    0.17
  12  -1 -10    0.05    0.11
  12  -1 -10    0.10    0.21
  12  -1 -10    0.04    0.16
 -12   1  11   16.30    1.88
  12  -1 -11   17.58    1.93
  12  -1 -11   16.34    2.01
  12  -1 -11   13.87    1.88
 -12   1  12    3.82    0.72
 -12   1  12    1.26    0.68
  12  -1 -12    3.35    0.64
  12  -1 -12    3.43    0.79
  12  -1 -12    1.68    0.66
 -12   1  13    0.92    0.55
  12  -1 -13    0.76    0.44
 -12   1  14    4.68    0.89
  12  -1 -14    4.36    0.81
 -12   2   1    4.62    0.75
 -12   2   1    4.96    0.78
  12  -2  -1    4.19    0.73
  12  -2  -1    5.02    0.83
  12  -2  -1    3.01    0.80
  12  -2  -1    3.17    0.83
 -12   2   2    6.43    0.88
 -12   2   2    5.94    0.86
  12  -2  -2    6.14    0.85
  12  -2  -2    6.11    0.92
  12  -2  -2    2.82    0.78
  12  -2  -2    2.16    0.78
 -12   2   3    9.83    1.27
 -12   2   3   10.21    1.31
  12  -2  -3   10.22    1.27
  12  -2  -3    9.73    1.35
  12  -2  -3    8.89    1.32
  12  -2  -3   10.07    1.51
 -12   2   4   28.32    2.72
 -12   2   4   27.67    2.69
  12  -2  -4   27.36    2.61
  12  -2  -4   27.79    2.79
 -12   2   5   -0.02    0.10
 -12   2   5    0.03    0.10
  12  -2  -5    0.02    0.08
  12  -2  -5    0.02    0.15
  12  -2  -5    0.20    0.13
 -12   2   6    3.48    0.68
  12  -2  -6    3.32    0.63
  12  -2  -6    3.39    0.74
  12  -2  -6    2.04    0.59
  12  -2  -6    2.16    0.68
 -12   2   7    1.07    0.35
  12  -2  -7    0.94    0.30
  12  -2  -7    0.40    0.28
  12  -2  -7    0.49    0.33
 -12   2   8   -0.01    0.14
 -12   2   8    0.03    0.12
  12  -2  -8    0.00    0.09
  12  -2  -8    0.00    0.16
  12  -2  -8    0.09    0.11
 -12   2   9    1.75    0.52
 -12   2   9    1.81    0.51
  12  -2  -9    1.85    0.47
  12  -2  -9    1.70    0.56
  12  -2  -9    1.07    0.45
 -12   2  10    2.25    0.60
 -12   2  10    2.18    0.59
  12  -2 -10    2.28    0.55
  12  -2 -10    2.11    0.65
  12  -2 -10    2.15    0.61
 -12   2  11   25.74    2.62
  12  -2 -11   26.75    2.63
  12  -2 -11   27.07    2.87
  12  -2 -11   19.72    2.36
 -12   2  12    1.20    0.41
  12  -2 -12    0.92    0.34
  12  -2 -12    0.46    0.37
 -12   2  13    0.09    0.17
  12  -2 -13   -0.01    0.09
  12  -2 -13    0.09    0.23
  12  -2 -14   11.16    1.42
 -12   3   1    3.83    0.69
 -12   3   1    3.80    0.69
  12  -3  -1    4.05    0.69
  12  -3  -1    4.13    0.75
  12  -3  -1    2.84    0.76
  12  -3  -1    3.20    0.80
  12  -3  -2    0.05    0.12
  12  -3  -2    0.07    0.14
 -12   3   3   14.07    1.60
 -12   3   3   14.65    1.63
  12  -3  -3   14.27    1.58
  12  -3  -3   14.58    1.73
  12  -3  -3    9.61    1.43
  12  -3  -3    9.56    1.55
 -12   3   4    8.31    1.08
  12  -3  -4    7.82    1.00
  12  -3  -4    8.26    1.16
  12  -3  -4    3.50    0.82
  12  -3  -4    3.89    0.91
 -12   3   5    1.36    0.45
 -12   3   5    1.48    0.45
  12  -3  -5    1.60    0.43
  12  -3  -5    1.45    0.49
  12  -3  -5    1.24    0.43
  12  -3  -5    1.38    0.50
 -12   3   6    3.63    0.71
  12  -3  -6    3.53    0.78
  12  -3  -6    2.56    0.71
 -12   3   7    3.56    0.67
  12  -3  -7    3.39    0.61
  12  -3  -7    1.86    0.53
  12  -3  -7    1.70    0.59
 -12   3   8    0.08    0.18
 -12   3   8    0.08    0.16
  12  -3  -8    0.17    0.15
  12  -3  -8    0.08    0.21
  12  -3  -8    0.15    0.15
  12  -3  -8    0.16    0.18
 -12   3   9    3.27    0.65
  12  -3  -9    3.19    0.60
  12  -3  -9    3.27    0.74
  12  -3  -9    1.43    0.54
  12  -3  -9    1.82    0.58
 -12   3  10    5.64    0.98
 -12   3  10    6.11    1.01
  12  -3 -10    5.70    0.91
  12  -3 -10    5.68    1.07
  12  -3 -10    4.47    0.89
  12  -3 -10    4.60    0.93
 -12   3  11    8.88    1.27
  12  -3 -11    8.97    1.22
  12  -3 -11    9.50    1.43
  12  -3 -11    6.58    1.13
 -12   3  12   14.08    1.75
  12  -3 -12   13.97    1.66
  12  -3 -13    0.21    0.19
  12  -3 -13    0.29    0.31
 -12   3  14    7.55    1.20
  12  -3 -14    7.57    1.12
  12  -4  -1   13.35    1.45
  12  -4  -1   12.56    1.46
  12  -4  -1    7.32    1.28
  12  -4  -1    8.84    1.42
 -12   4   2    1.63    0.39
 -12   4   2    1.53    0.38
  12  -4  -2    1.44    0.37
  12  -4  -2    1.67    0.44
  12  -4  -2    0.20    0.36
 -12   4   3    2.52    0.58
 -12   4   3    2.87    0.58
  12  -4  -3    2.59    0.56
  12  -4  -3    2.59    0.63
  12  -4  -3    2.03    0.59
  12  -4  -3    2.11    0.64
 -12   4   4    0.55    0.26
  12  -4  -4    0.51    0.23
  12  -4  -4    0.38    0.28
  12  -4  -4    0.17    0.24
  12  -4  -5    6.07    0.93
  12  -4  -5    6.19    1.05
  12  -4  -5    4.84    0.88
  12  -4  -5    5.67    1.01
 -12   4   6   19.38    2.04
  12  -4  -6   17.89    2.05
  12  -4  -6   11.49    1.49
  12  -4  -6   13.18    1.72
 -12   4   7    3.02    0.57
  12  -4  -7    3.03    0.51
  12  -4  -7    0.81    0.37
  12  -4  -7    1.11    0.42
 -12   4   8    2.84    0.69
 -12   4   8    3.40    0.71
  12  -4  -8    3.12    0.66
  12  -4  -8    2.85    0.75
 -12   4   9   10.61    1.41
  12  -4  -9    9.74    1.33
  12  -4  -9    9.68    1.47
 -12   4  10    0.07    0.19
 -12   4  10    0.08    0.16
  12  -4 -10    0.10    0.13
  12  -4 -10    0.08    0.22
 -12   4  11    0.33    0.26
  12  -4 -11    0.27    0.21
  12  -4 -11    0.36    0.32
  12  -4 -12    3.47    0.71
 -12   4  13    4.48    0.90
  12  -4 -13    4.45    0.82
  12  -4 -13    4.28    0.96
 -12   4  14    5.10    0.96
 -12   5   1    6.01    0.88
 -12   5   1    6.20    0.87
  12  -5  -1    5.97    0.85
  12  -5  -1    5.92    0.90
  12  -5  -1    3.25    0.85
  12  -5  -1    3.11    0.84
 -12   5   2    0.83    0.28
 -12   5   2    0.67    0.26
  12  -5  -2    0.82    0.26
  12  -5  -2    0.63    0.30
  12  -5  -2    0.18    0.26
  12  -5  -2    0.23    0.27
 -12   5   3    4.10    0.77
 -12   5   3    4.36    0.75
  12  -5  -3    4.46    0.84
  12  -5  -3    4.33    0.76
  12  -5  -3    2.89    0.75
 -12   5   4    6.09    0.91
 -12   5   4    5.69    0.84
  12  -5  -4    5.61    0.93
  12  -5  -4    5.74    0.84
  12  -5  -4    2.59    0.69
  12  -5  -4    2.74    0.73
 -12   5   5    3.13    0.70
 -12   5   5    3.57    0.69
  12  -5  -5    3.00    0.73
  12  -5  -5    3.32    0.68
  12  -5  -5    3.03    0.65
  12  -5  -5    3.27    0.70
 -12   5   6   13.38    1.60
 -12   5   6   12.74    1.49
  12  -5  -6   11.76    1.53
  12  -5  -6   12.24    1.46
  12  -5  -6    7.16    1.09
  12  -5  -6    7.28    1.14
 -12   5   7    1.22    0.45
  12  -5  -7    1.09    0.40
 -12   5   8    0.78    0.39
 -12   5   8    0.89    0.36
  12  -5  -8    0.86    0.43
  12  -5  -8    0.86    0.35
 -12   5   9    0.66    0.37
 -12   5   9    0.83    0.35
  12  -5  -9    0.71    0.41
  12  -5  -9    0.79    0.34
 -12   5  10    1.20    0.47
 -12   5  10    1.31    0.46
  12  -5 -10    1.15    0.50
  12  -5 -10    1.29    0.44
 -12   5  11    3.47    0.81
  12  -5 -11    3.75    0.87
  12  -5 -11    3.58    0.77
 -12   5  12    2.12    0.60
  12  -5 -12    1.75    0.64
  12  -5 -13    4.36    1.03
 -12   5  14    5.66    1.03
  12  -5 -14    5.81    0.97
 -12   6   1   20.29    2.08
 -12   6   1   19.67    1.99
  12  -6  -1   20.31    2.09
  12  -6  -1   19.13    1.97
  12  -6  -1   10.65    1.65
  12  -6  -2    5.30    0.78
  12  -6  -2    5.36    0.72
  12  -6  -2    1.56    0.59
  12  -6  -2    1.73    0.59
 -12   6   3    4.94    0.86
 -12   6   3    5.29    0.83
  12  -6  -3    5.46    0.92
  12  -6  -3    4.87    0.82
  12  -6  -3    3.46    0.79
  12  -6  -3    3.81    0.81
 -12   6   4    9.77    1.34
 -12   6   4    9.43    1.25
  12  -6  -4    9.29    1.36
  12  -6  -4    9.06    1.24
 -12   6   5    0.45    0.30
 -12   6   5    0.48    0.26
  12  -6  -5    0.48    0.33
  12  -6  -5    0.42    0.27
  12  -6  -5    0.61    0.24
  12  -6  -5    0.50    0.24
 -12   6   6    2.11    0.60
 -12   6   6    2.35    0.56
  12  -6  -6    2.21    0.64
  12  -6  -6    2.12    0.56
 -12   6   7    0.49    0.31
 -12   6   7    0.44    0.26
  12  -6  -7    0.33    0.32
  12  -6  -7    0.47    0.27
  12  -6  -8    8.31    1.34
  12  -6  -8    9.62    1.31
 -12   6   9    7.09    1.17
 -12   6   9    6.80    1.09
  12  -6  -9    6.00    1.14
  12  -6  -9    7.13    1.10
 -12   6  10    2.72    0.71
 -12   6  10    3.19    0.70
  12  -6 -10    2.72    0.75
  12  -6 -10    2.97    0.68
  12  -6 -11    7.42    1.28
 -12   6  12    0.03    0.19
  12  -6 -12    0.00    0.21
  12  -6 -12    0.03    0.13
  12  -6 -13    0.50    0.39
  12  -6 -13    0.46    0.30
 -12   6  14    1.06    0.46
 -12   7   1   17.11    1.85
 -12   7   1   16.81    1.76
  12  -7  -1   17.55    1.87
  12  -7  -1   15.52    1.70
  12  -7  -1    8.57    1.48
 -12   7   2    3.89    0.66
 -12   7   2    3.65    0.57
  12  -7  -2    3.65    0.64
  12  -7  -2    3.57    0.59
  12  -7  -2    0.97    0.50
  12  -7  -2    0.92    0.48
 -12   7   3    7.81    1.10
  12  -7  -3    7.38    1.02
  12  -7  -3    4.61    0.91
  12  -7  -3    4.73    0.89
 -12   7   4    2.47    0.51
 -12   7   4    2.12    0.42
  12  -7  -4    2.31    0.53
  12  -7  -4    2.14    0.44
  12  -7  -4    0.59    0.33
  12  -7  -4    0.72    0.33
 -12   7   5    1.95    0.58
 -12   7   5    2.26    0.55
  12  -7  -5    2.17    0.63
  12  -7  -5    2.09    0.55
 -12   7   6    4.17    0.85
 -12   7   6    4.31    0.80
  12  -7  -6    4.39    0.92
  12  -7  -6    3.87    0.78
 -12   7   7    1.21    0.45
 -12   7   7    1.09    0.40
  12  -7  -7    1.20    0.50
  12  -7  -7    1.03    0.40
 -12   7   8    7.81    1.23
 -12   7   8    8.24    1.19
  12  -7  -8    7.56    1.28
  12  -7  -8    7.63    1.15
 -12   7   9    6.99    1.16
 -12   7   9    7.05    1.09
  12  -7  -9    6.09    1.16
  12  -7  -9    6.79    1.08
  12  -7 -10    1.41    0.55
 -12   7  11    3.42    0.80
  12  -7 -11    3.20    0.83
  12  -7 -11    3.75    0.77
 -12   7  12    0.03    0.19
  12  -7 -12    0.05    0.19
  12  -7 -12    0.03    0.15
 -12   7  13    3.93    0.86
  12  -7 -13    3.93    0.93
  12  -7 -13    3.87    0.80
 -12   7  14    2.06    0.62
  12  -7 -14    2.13    0.59
 -12   8   1   19.78    2.13
 -12   8   1   18.08    1.91
  12  -8  -1   19.49    2.05
 -12   8   2    1.95    0.45
 -12   8   2    1.71    0.37
  12  -8  -2    1.67    0.42
  12  -8  -2    1.78    0.40
  12  -8  -2    0.26    0.32
 -12   8   3    7.99    1.17
 -12   8   3    8.37    1.10
  12  -8  -3    8.62    1.21
  12  -8  -3    7.89    1.11
  12  -8  -3    5.34    0.99
  12  -8  -3    5.58    0.95
 -12   8   4   13.00    1.65
 -12   8   4   12.52    1.51
  12  -8  -4   12.66    1.66
 -12   8   5    1.97    0.63
 -12   8   5    2.14    0.54
  12  -8  -5    2.48    0.69
 -12   8   6    5.55    1.01
 -12   8   7    0.29    0.26
 -12   8   7    0.23    0.20
  12  -8  -7    0.23    0.28
  12  -8  -7    0.16    0.20
 -12   8   8    5.13    0.91
  12  -8  -8    5.07    1.04
 -12   8   9   14.40    1.83
  12  -8  -9   14.66    2.03
  12  -8  -9   13.94    1.71
 -12   8  10    0.02    0.19
  12  -8 -10    0.02    0.21
  12  -8 -10    0.03    0.14
 -12   8  11    0.30    0.31
  12  -8 -11    0.44    0.36
  12  -8 -11    0.42    0.27
 -12   8  12    0.30    0.31
  12  -8 -12    0.29    0.33
  12  -8 -12    0.30    0.25
 -12   8  13    1.77    0.59
  12  -8 -13    1.98    0.56
 -12   9   1    4.05    0.78
 -12   9   1    4.09    0.70
  12  -9  -1    4.09    0.73
  12  -9  -1    4.00    0.73
  12  -9  -1    1.72    0.71
 -12   9   2    1.31    0.37
  12  -9  -2    1.09    0.32
  12  -9  -2    1.13    0.31
  12  -9  -2    0.16    0.24
 -12   9   3   12.26    1.56
 -12   9   3   12.30    1.44
  12  -9  -3   12.97    1.58
  12  -9  -3   11.67    1.43
  12  -9  -3    7.64    1.22
  12  -9  -3    8.07    1.18
 -12   9   4   10.65    1.47
 -12   9   4    9.46    1.27
  12  -9  -4   10.58    1.46
 -12   9   5    0.04    0.18
 -12   9   5    0.07    0.12
  12  -9  -5    0.06    0.20
  12  -9  -5    0.04    0.14
 -12   9   6    0.70    0.39
 -12   9   6    0.72    0.32
  12  -9  -6    0.77    0.40
  12  -9  -6    0.70    0.33
 -12   9   7    1.44    0.54
 -12   9   7    1.57    0.47
  12  -9  -7    1.75    0.57
  12  -9  -7    1.61    0.50
 -12   9   8   19.93    2.28
 -12   9   8   18.65    2.05
  12  -9  -8   18.78    2.25
  12  -9  -8   19.95    2.19
 -12   9   9    3.07    0.74
 -12   9   9    2.74    0.65
  12  -9  -9    2.47    0.74
  12  -9  -9    2.93    0.68
  12  -9 -10    4.94    1.04
 -12   9  11    8.30    1.33
  12  -9 -11    8.95    1.47
  12  -9 -11    8.06    1.23
  12  -9 -12    1.40    0.59
 -12   9  13    1.37    0.53
  12  -9 -13    1.88    0.54
 -12  10   1    4.55    0.90
  12 -10  -1    5.00    0.85
  12 -10  -1    4.70    0.85
 -12  10   2    3.69    0.71
 -12  10   2    3.68    0.60
  12 -10  -2    3.89    0.66
  12 -10  -2    3.37    0.63
  12 -10  -2    1.16    0.54
  12 -10  -2    1.14    0.48
 -12  10   3    8.81    1.28
 -12  10   3    9.01    1.16
  12 -10  -3    9.74    1.29
  12 -10  -3    9.63    1.26
  12 -10  -3    5.62    1.00
  12 -10  -3    5.80    0.98
 -12  10   4   11.59    1.57
 -12  10   4   11.18    1.41
  12 -10  -4   11.18    1.50
  12 -10  -4   10.89    1.44
 -12  10   5    1.56    0.53
 -12  10   5    1.42    0.45
  12 -10  -5    1.53    0.53
  12 -10  -5    1.51    0.48
 -12  10   6    2.16    0.64
 -12  10   6    2.23    0.56
  12 -10  -6    2.21    0.65
  12 -10  -6    2.10    0.58
 -12  10   7    0.95    0.37
  12 -10  -7    0.98    0.47
  12 -10  -7    1.02    0.41
 -12  10   8    4.23    0.92
  12 -10  -8    4.38    0.96
  12 -10  -8    4.55    0.87
 -12  10   9    0.04    0.23
  12 -10  -9    0.05    0.25
  12 -10  -9    0.15    0.19
 -12  10  10    5.35    1.05
  12 -10 -10    6.27    1.16
  12 -10 -10    5.94    1.02
 -12  10  11    7.32    1.25
  12 -10 -11    7.81    1.34
  12 -10 -11    7.80    1.21
 -12  10  12    0.69    0.40
  12 -10 -12    0.77    0.38
 -12  11   1    3.24    0.78
 -12  11   1    3.47    0.68
  12 -11  -1    3.67    0.71
  12 -11  -1    3.19    0.71
 -12  11   2    3.60    0.75
 -12  11   2    3.54    0.62
  12 -11  -2    3.90    0.68
  12 -11  -2    3.70    0.69
  12 -11  -2    1.51    0.60
  12 -11  -2    1.56    0.55
 -12  11   3    1.37    0.51
 -12  11   3    1.32    0.42
  12 -11  -3    1.60    0.49
  12 -11  -3    1.33    0.46
 -12  11   4    0.72    0.39
  12 -11  -4    0.66    0.33
 -12  11   5    1.70    0.60
 -12  11   5    2.00    0.53
  12 -11  -5    2.11    0.61
  12 -11  -5    2.06    0.57
 -12  11   6    8.40    1.41
 -12  11   6    9.07    1.25
  12 -11  -6    9.90    1.44
 -12  11   7    0.90    0.43
 -12  11   7    0.80    0.35
  12 -11  -7    0.87    0.45
  12 -11  -7    1.02    0.40
 -12  11   8    2.50    0.70
 -12  11   8    2.47    0.61
  12 -11  -8    2.89    0.76
  12 -11  -8    2.63    0.66
  12 -11  -9    0.95    0.47
  12 -11  -9    0.86    0.39
 -12  11  10    1.73    0.61
  12 -11 -10    2.12    0.67
  12 -11 -10    1.92    0.57
  12 -11 -11    5.29    1.07
 -12  11  12    0.12    0.23
  12 -11 -12    0.15    0.21
 -12  12   1    3.36    0.63
  12 -12  -1    3.87    0.67
  12 -12  -1    1.52    0.58
 -12  12   2    0.26    0.26
 -12  12   2    0.21    0.16
  12 -12  -2    0.19    0.18
  12 -12  -2    0.23    0.20
  12 -12  -2    0.04    0.17
  12 -12  -2    0.03    0.15
 -12  12   3    2.17    0.68
  12 -12  -3    2.69    0.64
  12 -12  -3    2.66    0.65
 -12  12   4    1.40    0.53
 -12  12   4    1.34    0.44
  12 -12  -4    1.52    0.50
  12 -12  -4    1.55    0.49
 -12  12   5    1.73    0.62
 -12  12   5    2.19    0.54
  12 -12  -5    2.18    0.61
 -12  12   6    8.46    1.34
 -12  12   6    7.97    1.17
  12 -12  -6    8.77    1.34
  12 -12  -6    8.78    1.29
 -12  12   7    0.55    0.38
 -12  12   7    0.54    0.29
  12 -12  -7    0.64    0.39
  12 -12  -7    0.61    0.33
 -12  12   8    2.11    0.69
  12 -12  -8    2.64    0.73
 -12  12   9    1.08    0.51
  12 -12  -9    1.28    0.47
 -12  12  10    0.43    0.36
  12 -12 -10    0.56    0.37
  12 -12 -10    0.62    0.35
 -12  12  11    2.24    0.68
  12 -12 -11    2.88    0.70
 -12  13   1    4.72    0.96
 -12  13   1    4.56    0.77
  12 -13  -1    4.88    0.87
  12 -13  -1    2.36    0.72
 -12  13   2    0.35    0.29
 -12  13   2    0.25    0.17
  12 -13  -2    0.23    0.19
  12 -13  -2    0.26    0.22
  12 -13  -2    0.04    0.20
  12 -13  -2   -0.02    0.17
 -12  13   3    0.08    0.23
 -12  13   3    0.08    0.12
  12 -13  -3    0.06    0.16
  12 -13  -3    0.09    0.18
 -12  13   4    0.01    0.09
  12 -13  -4    0.04    0.16
 -12  13   5    4.90    1.01
 -12  13   5    4.79    0.86
  12 -13  -5    5.32    0.97
  12 -13  -5    5.37    0.97
 -12  13   6    7.70    1.28
 -12  13   6    7.08    1.09
  12 -13  -6    7.55    1.22
  12 -13  -6    7.77    1.21
 -12  13   7    0.55    0.40
  12 -13  -7    0.63    0.38
 -12  13   8    2.64    0.75
  12 -13  -8    3.37    0.75
 -12  13   9    2.42    0.73
  12 -13  -9    2.97    0.75
  12 -13  -9    3.09    0.73
 -12  13  10    0.06    0.20
  12 -13 -10    0.01    0.21
  12 -13 -10    0.08    0.18
 -12  14   1    3.20    0.84
 -12  14   1    3.09    0.67
  12 -14  -1    3.02    0.66
  12 -14  -1    3.54    0.76
 -12  14   2    2.73    0.80
 -12  14   2    2.89    0.65
  12 -14  -2    3.26    0.68
  12 -14  -2    3.11    0.74
 -12  14   3    1.41    0.57
 -12  14   3    1.40    0.45
  12 -14  -3    1.70    0.49
  12 -14  -3    1.71    0.53
 -12  14   4    0.02    0.24
  12 -14  -4    0.04    0.15
 -12  14   5    0.66    0.42
 -12  14   5    0.67    0.32
  12 -14  -5    0.81    0.37
  12 -14  -5    0.79    0.38
  12 -14  -6    1.24    0.46
 -12  14   7    0.14    0.27
  12 -14  -7    0.23    0.25
 -12  14   8    2.72    0.73
  12 -15  -1    3.15    0.69
  12 -15  -1    3.34    0.79
  12 -15  -2    0.25    0.27
  12 -15  -3    3.91    0.78
  12 -15  -3    4.14    0.88
  12 -15  -4    1.97    0.55
  12 -15  -4    2.10    0.61
  12 -15  -5    0.21    0.22
  12 -15  -5    0.18    0.23
  12 -15  -6    0.33    0.28
  12 -15  -6    0.37    0.29
 -11 -15   1    3.69    0.75
  11  15  -1    3.59    0.88
 -11 -15   2    0.75    0.34
  11  15  -2    0.49    0.43
  11  14  -1    2.50    0.66
  11  14  -1    3.83    0.78
 -11 -14   2    1.86    0.53
  11  14  -2    1.73    0.63
  11  14  -2    1.92    0.55
  11  14  -2    1.81    0.58
 -11 -14   3    8.72    1.23
  11  14  -3    8.18    1.30
 -11 -14   4    0.58    0.30
  11  14  -4    0.38    0.36
 -11 -13   1    4.36    0.82
  11  13  -1    4.53    0.95
  11  13  -1    4.47    0.85
 -11 -13   2    1.22    0.43
 -11 -13   2    1.17    0.58
  11  13  -2    1.14    0.52
  11  13  -2    1.21    0.44
  11  13  -2    1.25    0.47
 -11 -13   3    9.03    1.25
  11  13  -3    8.32    1.32
  11  13  -3    8.07    1.23
  11  13  -3   10.51    1.43
 -11 -13   4    6.70    1.05
  11  13  -4    6.80    1.15
  11  13  -4    6.70    1.11
  11  13  -4    8.97    1.29
 -11 -13   5    6.86    1.06
  11  13  -5    6.53    1.13
  11  13  -5    8.45    1.27
 -11 -13   6    6.14    0.97
  11  13  -6    5.49    1.02
 -11 -12   1    8.77    1.53
  11  12  -1    7.54    1.17
  11  12  -1    9.04    1.33
 -11 -12   2    1.37    0.42
 -11 -12   2    0.84    0.52
  11  12  -2    1.11    0.48
  11  12  -2    1.23    0.43
  11  12  -2    0.86    0.43
 -11 -12   3    9.22    1.28
 -11 -12   3   12.64    1.88
  11  12  -3    8.97    1.37
  11  12  -3   12.53    1.61
 -11 -12   4    0.04    0.12
 -11 -12   4    0.00    0.21
  11  12  -4   -0.07    0.25
  11  12  -4   -0.06    0.15
  11  12  -4    0.06    0.16
 -11 -12   5   13.89    1.65
  11  12  -5   13.67    1.76
  11  12  -5   13.43    1.69
  11  12  -5   15.18    1.86
 -11 -12   6    9.13    1.25
  11  12  -6    8.81    1.31
  11  12  -6    8.50    1.31
  11  12  -6   11.04    1.49
 -11 -12   7    0.14    0.20
  11  12  -7    0.16    0.26
  11  12  -7    0.37    0.28
 -11 -11   1   25.48    2.51
 -11 -11   1   25.71    2.55
 -11 -11   1   27.29    3.19
  11  11  -1   24.08    2.56
  11  11  -1   25.25    2.56
  11  11  -1   26.26    2.80
 -11 -11   2    0.33    0.23
 -11 -11   2    0.17    0.31
  11  11  -2    0.29    0.33
  11  11  -2    0.33    0.25
  11  11  -2    0.38    0.27
 -11 -11   3   14.44    1.70
 -11 -11   3   15.19    2.14
  11  11  -3   15.75    1.85
  11  11  -3   16.43    1.98
 -11 -11   4    0.65    0.32
 -11 -11   4    0.81    0.45
  11  11  -4    0.57    0.39
  11  11  -4    0.59    0.35
  11  11  -4    0.99    0.38
 -11 -11   5    3.70    0.75
 -11 -11   5    4.29    1.04
  11  11  -5    3.56    0.80
  11  11  -5    3.69    0.80
  11  11  -5    4.88    0.88
 -11 -11   6   14.91    1.73
 -11 -11   6   18.63    2.43
  11  11  -6   14.89    1.79
  11  11  -6   14.93    1.83
 -11 -11   7    0.46    0.27
  11  11  -7    0.48    0.31
  11  11  -7    0.51    0.34
  11  11  -7    0.37    0.31
 -11 -11   8    9.22    1.26
  11  11  -8    8.56    1.26
  11  11  -8   11.22    1.52
 -11 -10   1   30.06    2.85
 -11 -10   1   31.73    3.00
 -11 -10   1   30.97    3.47
  11  10  -1   29.57    2.96
  11  10  -1   28.85    2.81
  11  10  -1   28.04    2.92
 -11 -10   2    0.22    0.21
 -11 -10   2    0.68    0.38
  11  10  -2    0.23    0.30
  11  10  -2    0.37    0.26
 -11 -10   3   12.46    1.51
 -11 -10   3   12.14    1.49
 -11 -10   3   12.82    1.88
  11  10  -3   11.33    1.52
  11  10  -3   12.26    1.56
  11  10  -3   10.73    1.56
 -11 -10   4   11.69    1.44
 -11 -10   4   10.40    1.68
  11  10  -4   11.51    1.50
  11  10  -4   11.26    1.49
  11  10  -4   10.72    1.49
  11  10  -5    0.76    0.43
  11  10  -5    0.84    0.42
  11  10  -5    2.23    0.51
 -11 -10   6    2.89    0.64
 -11 -10   6    3.21    0.89
  11  10  -6    2.57    0.67
  11  10  -6    3.66    0.74
 -11 -10   7   10.57    1.35
 -11 -10   7    8.34    1.54
  11  10  -7   10.25    1.37
  11  10  -7   10.59    1.46
  11  10  -7    9.06    1.35
 -11 -10   8   12.89    1.58
 -11 -10   8   15.86    2.20
  11  10  -8   12.81    1.61
  11  10  -8   14.13    1.78
  11  10  -8   14.89    1.85
 -11 -10   9    0.07    0.14
  11  10  -9    0.01    0.17
  11  10  -9   -0.02    0.19
  11  10 -10    1.95    0.64
 -11  -9   1   16.36    1.81
 -11  -9   1   17.71    1.92
 -11  -9   1   17.43    2.29
  11   9  -1   16.61    1.94
  11   9  -1   16.23    1.85
  11   9  -1   15.66    1.93
 -11  -9   2    0.13    0.14
 -11  -9   2    0.06    0.22
  11   9  -2    0.17    0.19
  11   9  -2    0.11    0.18
 -11  -9   3   11.21    1.42
 -11  -9   3   11.29    1.42
 -11  -9   3   12.36    1.81
  11   9  -3   11.19    1.48
  11   9  -3   10.89    1.46
  11   9  -3   12.66    1.63
 -11  -9   4    8.76    1.22
 -11  -9   4    9.37    1.25
 -11  -9   4    9.26    1.53
  11   9  -4    8.46    1.24
  11   9  -4    8.99    1.29
  11   9  -4    8.76    1.30
 -11  -9   5    3.57    0.72
 -11  -9   5    3.99    0.79
 -11  -9   5    3.82    0.93
  11   9  -5    3.70    0.77
  11   9  -5    3.58    0.78
 -11  -9   6    4.37    1.02
  11   9  -6    4.36    0.87
  11   9  -6    4.44    0.86
 -11  -9   7    8.33    1.18
  11   9  -7    7.93    1.19
  11   9  -7    7.99    1.25
  11   9  -7    9.49    1.34
 -11  -9   8   23.11    2.36
 -11  -9   8   25.02    3.00
  11   9  -8   22.12    2.32
  11   9  -8   21.79    2.40
  11   9  -8   23.90    2.59
 -11  -9   9    3.14    0.67
 -11  -9   9    2.53    0.84
  11   9  -9    3.04    0.68
  11   9  -9    3.07    0.74
  11   9  -9    2.64    0.71
 -11  -9  10    6.71    1.04
  11   9 -10    6.71    1.05
  11   9 -10    6.95    1.18
  11   9 -11    9.89    1.53
 -11  -8   1    1.62    0.47
 -11  -8   1    1.84    0.49
 -11  -8   1    1.71    0.63
  11   8  -1    1.90    0.54
  11   8  -1    1.74    0.51
  11   8  -1    1.87    0.55
 -11  -8   2    3.97    0.72
 -11  -8   2    3.36    0.69
 -11  -8   2    3.27    0.86
  11   8  -2    3.52    0.75
  11   8  -2    3.26    0.72
  11   8  -2    3.29    0.76
 -11  -8   3   11.98    1.47
 -11  -8   3   11.37    1.42
  11   8  -3   10.86    1.44
  11   8  -3   10.97    1.45
  11   8  -3   11.31    1.52
 -11  -8   4    0.02    0.09
 -11  -8   4    0.07    0.12
 -11  -8   4    0.07    0.17
  11   8  -4    0.05    0.17
  11   8  -4    0.07    0.16
  11   8  -4    0.02    0.14
 -11  -8   5    2.81    0.62
 -11  -8   5    2.61    0.78
  11   8  -5    2.58    0.64
  11   8  -5    3.11    0.68
 -11  -8   6    5.23    0.88
 -11  -8   6    4.92    0.89
 -11  -8   6    4.97    1.07
  11   8  -6    4.96    0.89
  11   8  -6    5.16    0.95
  11   8  -6    4.29    0.87
 -11  -8   7    0.00    0.11
 -11  -8   7    0.21    0.24
  11   8  -7    0.02    0.15
  11   8  -7   -0.02    0.16
 -11  -8   8   24.98    2.49
 -11  -8   8   28.35    3.26
  11   8  -8   24.01    2.44
  11   8  -8   25.47    2.67
  11   8  -8   27.40    2.84
 -11  -8   9    1.06    0.36
 -11  -8   9    0.43    0.43
  11   8  -9    0.89    0.36
  11   8  -9    1.13    0.45
  11   8  -9    0.60    0.39
 -11  -8  10    8.57    1.20
 -11  -8  10    8.69    1.51
  11   8 -10    7.99    1.17
  11   8 -10    9.00    1.35
  11   8 -10    9.46    1.40
 -11  -8  11   10.19    1.34
 -11  -8  11   11.29    1.77
  11   8 -11    9.28    1.28
  11   8 -11   10.79    1.58
  11   8 -12    0.77    0.45
 -11  -7   1   20.44    2.11
 -11  -7   1   20.56    2.12
 -11  -7   1   15.88    2.14
  11   7  -1   19.51    2.13
  11   7  -1   18.71    2.04
 -11  -7   2    5.77    0.91
 -11  -7   2    5.21    0.87
 -11  -7   2    5.94    1.13
  11   7  -2    5.26    0.92
  11   7  -2    4.67    0.89
 -11  -7   3   16.46    1.85
 -11  -7   3   16.59    1.81
 -11  -7   3   14.93    2.05
  11   7  -3   15.81    1.81
  11   7  -3   15.99    1.85
  11   7  -3   13.85    1.77
 -11  -7   4    0.30    0.20
 -11  -7   4    0.23    0.20
 -11  -7   4    0.03    0.22
  11   7  -4    0.26    0.22
  11   7  -4    0.35    0.24
  11   7  -4    0.28    0.22
 -11  -7   5    0.45    0.27
 -11  -7   5    0.48    0.27
  11   7  -5    0.42    0.28
  11   7  -5    0.48    0.31
 -11  -7   6    7.33    1.08
 -11  -7   6    7.33    1.32
  11   7  -6    7.04    1.08
  11   7  -6    7.43    1.15
 -11  -7   7    0.09    0.15
 -11  -7   7    0.12    0.17
 -11  -7   7    0.28    0.28
  11   7  -7    0.11    0.17
  11   7  -7    0.10    0.21
  11   7  -7    0.35    0.21
 -11  -7   8    5.42    1.12
  11   7  -8    4.43    0.90
  11   7  -8    4.42    0.86
 -11  -7   9    0.49    0.27
 -11  -7   9    1.16    0.48
  11   7  -9    0.37    0.26
 -11  -7  10    7.80    1.14
  11   7 -10    7.45    1.12
  11   7 -10    7.82    1.25
  11   7 -10    8.79    1.32
 -11  -7  11    2.59    0.61
 -11  -7  11    2.66    0.81
  11   7 -11    2.20    0.58
  11   7 -11    2.82    0.71
  11   7 -11    2.67    0.72
 -11  -7  12    1.41    0.45
 -11  -7  12    1.38    0.61
  11   7 -12    1.41    0.45
  11   7 -13    5.86    1.17
 -11  -6   1   16.05    1.74
 -11  -6   1   10.57    1.65
  11   6  -1   15.45    1.75
  11   6  -1   10.72    1.54
 -11  -6   2   15.01    1.71
 -11  -6   2   14.00    1.62
 -11  -6   2   14.81    2.00
  11   6  -2   13.74    1.65
  11   6  -2   13.01    1.61
  11   6  -2   14.74    1.83
 -11  -6   3   17.51    1.88
 -11  -6   3   16.35    2.15
  11   6  -3   16.81    1.87
  11   6  -3   14.80    1.84
 -11  -6   4    3.81    0.69
 -11  -6   4    3.26    0.68
 -11  -6   4    2.25    0.74
  11   6  -4    3.61    0.70
  11   6  -4    3.56    0.73
  11   6  -4    2.37    0.66
 -11  -6   5    5.29    0.88
 -11  -6   5    5.12    0.90
 -11  -6   5    5.40    1.08
  11   6  -5    5.14    0.88
  11   6  -5    4.99    0.92
 -11  -6   6    9.20    1.22
 -11  -6   6    8.70    1.22
 -11  -6   6    7.04    1.30
  11   6  -6    8.50    1.18
  11   6  -6    9.16    1.30
  11   6  -6    7.63    1.19
 -11  -6   7    2.80    0.63
 -11  -6   7    2.21    0.75
  11   6  -7    3.01    0.64
  11   6  -7    2.76    0.66
 -11  -6   8    0.60    0.29
 -11  -6   8    0.72    0.31
 -11  -6   8    0.63    0.39
  11   6  -8    0.46    0.28
  11   6  -8    0.49    0.34
 -11  -6   9   -0.05    0.18
  11   6  -9    0.03    0.12
  11   6  -9   -0.03    0.18
  11   6  -9    0.06    0.16
 -11  -6  10   16.62    1.87
 -11  -6  10   17.58    2.34
  11   6 -10   16.24    1.83
  11   6 -10   16.29    1.98
  11   6 -10   16.44    2.01
 -11  -6  11    6.68    1.03
 -11  -6  11    6.05    1.30
  11   6 -11    5.82    0.98
  11   6 -11    6.64    1.12
  11   6 -11    6.33    1.14
 -11  -6  12    0.06    0.15
 -11  -6  12    0.06    0.26
  11   6 -12    0.10    0.14
  11   6 -12    0.07    0.22
 -11  -6  13    4.70    1.10
  11   6 -13    5.13    1.07
  11   6 -14    0.19    0.33
 -11  -5   1    1.22    0.58
  11   5  -1    1.95    0.51
  11   5  -1    1.91    0.50
  11   5  -1    1.41    0.50
 -11  -5   2    2.23    0.55
 -11  -5   2    2.52    0.60
 -11  -5   2    2.93    0.74
  11   5  -2    2.24    0.58
  11   5  -2    2.11    0.58
  11   5  -2    3.20    0.68
 -11  -5   3    6.02    0.94
 -11  -5   3    5.34    0.92
 -11  -5   3    6.10    1.13
  11   5  -3    5.62    0.93
  11   5  -3    5.28    0.94
  11   5  -3    5.89    1.01
 -11  -5   4    0.26    0.21
 -11  -5   4    0.80    0.37
  11   5  -4    0.29    0.22
  11   5  -4    0.48    0.26
 -11  -5   5   24.91    2.45
 -11  -5   5   24.89    2.51
 -11  -5   5   22.10    2.61
  11   5  -5   24.94    2.46
  11   5  -5   25.15    2.58
  11   5  -5   23.10    2.49
 -11  -5   6   10.05    1.29
 -11  -5   6    9.52    1.29
 -11  -5   6    7.82    1.37
  11   5  -6    9.16    1.24
  11   5  -6   10.12    1.38
  11   5  -6    7.89    1.22
 -11  -5   7    1.67    0.47
 -11  -5   7    1.58    0.48
 -11  -5   7    1.30    0.55
  11   5  -7    1.56    0.46
  11   5  -7    1.58    0.52
 -11  -5   8   10.94    1.39
 -11  -5   8   10.32    1.40
 -11  -5   8    9.88    1.58
  11   5  -8   10.38    1.35
  11   5  -8   10.92    1.50
  11   5  -8    9.64    1.37
 -11  -5   9    0.03    0.12
  11   5  -9    0.05    0.12
  11   5  -9    0.01    0.18
  11   5  -9    0.11    0.16
 -11  -5  10    4.49    0.83
 -11  -5  10    4.95    1.08
  11   5 -10    4.26    0.80
  11   5 -10    4.34    0.90
  11   5 -10    4.75    0.91
 -11  -5  11    2.96    0.66
 -11  -5  11    3.04    0.86
  11   5 -11    2.73    0.63
  11   5 -11    2.76    0.73
  11   5 -11    3.01    0.75
 -11  -5  12    3.78    0.75
 -11  -5  12    3.11    0.89
  11   5 -12    3.64    0.72
  11   5 -12    3.10    0.78
 -11  -5  13    5.79    0.96
 -11  -5  13    5.31    1.24
  11   5 -13    5.45    0.92
  11   5 -13    5.43    1.13
 -11  -5  14    1.83    0.69
  11   5 -14    1.53    0.65
 -11  -4   1   15.92    1.73
 -11  -4   1   15.54    1.76
  11   4  -1   15.67    1.75
  11   4  -1   15.11    1.73
  11   4  -1   11.67    1.63
 -11  -4   2    1.87    0.50
 -11  -4   2    1.71    0.50
  11   4  -2    2.14    0.53
  11   4  -2    1.60    0.52
  11   4  -2    3.46    0.66
 -11  -4   3   10.59    1.32
 -11  -4   3   10.28    1.33
  11   4  -3    9.84    1.29
  11   4  -3    9.94    1.35
  11   4  -3    8.55    1.31
 -11  -4   4    5.12    0.86
 -11  -4   4    5.01    0.88
 -11  -4   4    6.01    1.11
  11   4  -4    5.23    0.87
  11   4  -4    4.37    0.87
  11   4  -4    5.57    0.95
 -11  -4   5   25.83    2.53
 -11  -4   5   23.06    2.70
  11   4  -5   24.26    2.41
  11   4  -5   22.69    2.45
 -11  -4   6    6.68    1.00
 -11  -4   6    6.35    1.01
 -11  -4   6    5.57    1.11
  11   4  -6    5.72    0.94
  11   4  -6    6.75    1.08
  11   4  -6    5.31    0.96
 -11  -4   7    0.85    0.35
 -11  -4   7    0.82    0.36
 -11  -4   7    1.27    0.48
  11   4  -7    0.94    0.35
  11   4  -7    0.70    0.38
  11   4  -7    0.82    0.36
 -11  -4   8   20.08    2.12
 -11  -4   8   20.54    2.21
 -11  -4   8   18.66    2.35
  11   4  -8   20.21    2.12
  11   4  -8   20.73    2.29
  11   4  -8   18.34    2.10
 -11  -4   9    0.04    0.11
 -11  -4   9    0.00    0.11
 -11  -4   9    0.10    0.17
  11   4  -9   -0.03    0.09
  11   4  -9    0.06    0.17
 -11  -4  10    5.23    1.11
  11   4 -10    5.33    0.99
 -11  -4  11    0.12    0.17
  11   4 -11    0.09    0.14
  11   4 -11    0.20    0.22
 -11  -4  12    4.98    0.87
 -11  -4  12    4.00    1.03
  11   4 -12    4.72    0.83
  11   4 -12    4.63    0.93
  11   4 -12    4.21    0.93
 -11  -4  13    9.08    1.26
 -11  -4  13    7.97    1.47
  11   4 -13    8.06    1.16
  11   4 -13    8.97    1.49
 -11  -4  14    0.51    0.43
  11   4 -14    0.73    0.46
 -11  -3   1   15.33    1.67
 -11  -3   1   14.34    1.63
  11   3  -1   14.81    1.66
  11   3  -1   13.62    1.61
  11   3  -1    9.34    1.45
 -11  -3   2    3.51    0.68
 -11  -3   2    3.10    0.67
 -11  -3   2    3.96    0.87
  11   3  -2    3.46    0.75
 -11  -3   3    0.81    0.30
 -11  -3   3    0.81    0.31
 -11  -3   3    0.48    0.35
  11   3  -3    0.70    0.30
  11   3  -3    0.83    0.34
  11   3  -3    0.39    0.31
 -11  -3   4    7.43    1.06
 -11  -3   4    7.33    1.08
 -11  -3   4    6.60    1.20
  11   3  -4    7.04    1.03
  11   3  -4    6.77    1.08
  11   3  -4    6.42    1.07
 -11  -3   5   15.49    1.74
 -11  -3   5   15.65    1.79
 -11  -3   5   14.87    1.98
  11   3  -5   14.21    1.64
  11   3  -5   14.71    1.78
  11   3  -5   14.44    1.77
 -11  -3   6   13.92    1.61
 -11  -3   6   14.29    1.68
  11   3  -6   12.95    1.54
  11   3  -6   14.41    1.74
  11   3  -6   10.35    1.46
 -11  -3   7    8.51    1.19
 -11  -3   7    8.57    1.23
 -11  -3   7    8.68    1.42
  11   3  -7    8.55    1.18
  11   3  -7    8.01    1.24
  11   3  -7    8.76    1.25
 -11  -3   8   26.44    2.65
 -11  -3   8   20.56    2.50
  11   3  -8   26.08    2.55
  11   3  -8   26.05    2.68
  11   3  -8   19.48    2.19
 -11  -3   9    3.04    0.68
 -11  -3   9    3.48    0.84
  11   3  -9    3.22    0.67
  11   3  -9    3.36    0.72
 -11  -3  10   13.79    1.63
 -11  -3  10   12.10    1.80
  11   3 -10   13.67    1.60
  11   3 -10   13.46    1.72
  11   3 -10   12.13    1.63
 -11  -3  11    1.21    0.42
 -11  -3  11    0.95    0.51
  11   3 -11    1.15    0.39
  11   3 -11    1.24    0.48
 -11  -3  12    3.06    0.69
 -11  -3  12    4.52    0.99
  11   3 -12    2.77    0.64
  11   3 -12    2.95    0.75
  11   3 -12    3.50    0.83
 -11  -3  13   12.90    1.59
 -11  -3  13   12.06    1.84
  11   3 -13   11.31    1.44
  11   3 -13   12.52    1.69
  11   3 -13   13.80    1.93
 -11  -3  14    0.30    0.25
 -11  -3  14    0.39    0.37
  11   3 -14    0.27    0.21
  11   3 -14    0.23    0.36
 -11  -2   1   26.90    2.56
 -11  -2   1   23.45    2.34
  11   2  -1   24.88    2.44
  11   2  -1   23.13    2.35
 -11  -2   2    5.80    0.89
 -11  -2   2    5.79    0.91
  11   2  -2    5.58    0.88
  11   2  -2    5.00    0.90
  11   2  -2    4.85    0.95
 -11  -2   3    0.39    0.22
 -11  -2   3    0.43    0.23
 -11  -2   3    0.19    0.26
  11   2  -3    0.34    0.21
  11   2  -3    0.32    0.24
  11   2  -3    0.22    0.24
 -11  -2   4    8.94    1.17
 -11  -2   4    8.78    1.19
 -11  -2   4    4.44    1.07
  11   2  -4    8.69    1.14
  11   2  -4    8.67    1.22
 -11  -2   5    7.27    1.10
 -11  -2   5    8.43    1.34
  11   2  -5    6.79    1.11
 -11  -2   6   24.20    2.41
 -11  -2   6   24.34    2.46
 -11  -2   6   17.06    2.19
  11   2  -6   23.31    2.32
  11   2  -6   23.13    2.43
  11   2  -6   18.37    2.10
 -11  -2   7   22.34    2.29
 -11  -2   7   22.40    2.34
 -11  -2   7   24.56    2.81
  11   2  -7   22.39    2.26
  11   2  -7   21.15    2.31
  11   2  -7   22.79    2.43
 -11  -2   8   12.32    1.49
 -11  -2   8   12.34    1.52
 -11  -2   8    8.72    1.47
  11   2  -8   11.28    1.40
  11   2  -8   11.77    1.54
  11   2  -8    9.35    1.34
 -11  -2   9    0.17    0.17
 -11  -2   9    0.13    0.18
  11   2  -9    0.13    0.15
  11   2  -9    0.18    0.23
  11   2  -9    0.13    0.18
 -11  -2  10    4.78    0.86
 -11  -2  10    4.94    0.90
  11   2 -10    4.38    0.81
  11   2 -10    4.85    0.94
  11   2 -10    4.76    0.91
 -11  -2  11    0.39    0.32
  11   2 -11    0.65    0.34
  11   2 -11    0.22    0.27
 -11  -2  12    1.87    0.53
 -11  -2  12    2.14    0.70
  11   2 -12    1.73    0.49
  11   2 -12    1.92    0.61
  11   2 -12    2.18    0.66
 -11  -2  13    7.08    1.35
  11   2 -13    7.69    1.25
  11   2 -13    5.88    1.24
 -11  -2  14    1.76    0.52
  11   2 -14    1.82    0.49
  11   2 -14    1.28    0.62
 -11  -1   1    2.70    0.49
 -11  -1   1    2.73    0.51
  11   1  -1    0.66    0.45
 -11  -1   2   14.48    1.61
 -11  -1   2   14.07    1.61
  11   1  -2   13.88    1.57
  11   1  -2   12.05    1.51
  11   1  -2   10.95    1.54
 -11  -1   3   35.57    3.23
  11   1  -3   33.67    3.07
  11   1  -3   26.06    2.73
 -11  -1   4   13.53    1.54
 -11  -1   4   13.47    1.57
  11   1  -4   12.59    1.46
  11   1  -4   12.69    1.55
  11   1  -4    7.53    1.25
 -11  -1   5    8.91    1.20
 -11  -1   5    8.51    1.20
 -11  -1   5    8.14    1.34
  11   1  -5    8.95    1.18
  11   1  -5    8.45    1.23
  11   1  -5    7.61    1.17
 -11  -1   6    1.16    0.40
 -11  -1   6    1.09    0.41
 -11  -1   6    1.17    0.48
  11   1  -6    1.34    0.40
  11   1  -6    1.02    0.43
  11   1  -6    1.32    0.42
 -11  -1   7   18.23    1.97
 -11  -1   7   18.55    2.04
 -11  -1   7   16.22    2.10
  11   1  -7   18.54    1.96
  11   1  -7   18.06    2.06
  11   1  -7   15.63    1.86
 -11  -1   8   27.26    2.68
 -11  -1   8   26.62    2.66
 -11  -1   8   23.22    2.71
  11   1  -8   25.70    2.52
  11   1  -8   25.11    2.62
 -11  -1   9    0.65    0.29
 -11  -1   9    0.71    0.29
 -11  -1   9    0.31    0.30
  11   1  -9    0.55    0.25
  11   1  -9    0.54    0.34
  11   1  -9    0.12    0.24
 -11  -1  10   12.43    1.53
 -11  -1  10   11.58    1.51
 -11  -1  10    9.78    1.56
  11   1 -10   11.80    1.44
  11   1 -10   11.22    1.56
  11   1 -10    9.05    1.39
 -11  -1  11    3.63    0.71
  11   1 -11    3.62    0.67
  11   1 -11    3.59    0.79
  11   1 -11    1.63    0.64
 -11  -1  12    1.36    0.46
 -11  -1  12    1.04    0.54
  11   1 -12    1.36    0.42
  11   1 -12    1.31    0.52
 -11  -1  13    1.62    0.49
 -11  -1  13    0.83    0.52
  11   1 -13    1.39    0.43
  11   1 -13    1.52    0.55
  11   1 -13    1.48    0.60
 -11  -1  14    1.52    0.49
  11   1 -14    1.40    0.44
  11   1 -14    1.26    0.60
 -11   0   1    0.66    0.25
 -11   0   1    0.49    0.25
  11   0  -1    0.60    0.25
  11   0  -1    0.70    0.28
  11   0  -1    0.19    0.26
  11   0  -1    0.24    0.28
 -11   0   2    7.36    1.06
  11   0  -2    6.67    1.05
  11   0  -2    8.28    1.23
 -11   0   3   63.23    5.27
 -11   0   3   63.07    5.27
  11   0  -3   60.39    5.00
  11   0  -3   59.32    5.02
  11   0  -3   46.58    4.24
 -11   0   4    0.42    0.26
 -11   0   4    0.44    0.26
  11   0  -4    1.12    0.33
 -11   0   5   11.69    1.43
 -11   0   5   11.43    1.43
  11   0  -5   11.80    1.41
  11   0  -5   10.87    1.45
  11   0  -5    8.57    1.28
 -11   0   6    0.27    0.19
 -11   0   6    0.28    0.19
 -11   0   6    0.16    0.21
  11   0  -6    0.17    0.16
  11   0  -6    0.24    0.22
  11   0  -6    0.06    0.16
 -11   0   7    0.95    0.38
 -11   0   7    1.87    0.53
  11   0  -7    0.77    0.35
  11   0  -7    1.65    0.41
 -11   0   8   15.41    1.78
 -11   0   8   15.52    1.80
 -11   0   8   12.70    1.80
  11   0  -8   15.27    1.71
  11   0  -8   15.36    1.86
  11   0  -8   12.30    1.58
 -11   0   9    2.39    0.61
 -11   0   9    2.80    0.74
  11   0  -9    2.03    0.64
  11   0  -9    2.70    0.62
 -11   0  10   25.90    2.61
 -11   0  10   20.00    2.46
  11   0 -10   24.51    2.44
  11   0 -10   19.28    2.24
 -11   0  11    4.46    0.82
 -11   0  11    3.32    0.88
  11   0 -11    4.12    0.76
  11   0 -11    4.76    0.93
  11   0 -11    2.93    0.82
 -11   0  12    1.14    0.41
 -11   0  12    1.03    0.49
  11   0 -12    1.02    0.37
  11   0 -12    0.87    0.45
  11   0 -12    0.92    0.46
 -11   0  13    4.00    0.77
 -11   0  13    2.45    0.82
  11   0 -13    3.61    0.70
  11   0 -13    3.49    0.83
  11   0 -13    2.58    0.81
 -11   0  14    0.50    0.32
 -11   0  14    0.61    0.43
  11   0 -14    0.55    0.27
 -11   1   1    1.38    0.35
 -11   1   1    1.27    0.36
  11  -1  -1    1.36    0.35
  11  -1  -1    1.17    0.37
  11  -1  -1    0.33    0.35
  11  -1  -1    0.37    0.37
 -11   1   2   21.40    2.15
 -11   1   2   22.71    2.27
  11  -1  -2   20.90    2.10
  11  -1  -2   20.85    2.19
  11  -1  -2   20.33    2.30
  11  -1  -2   19.77    2.36
 -11   1   3   21.06    2.13
 -11   1   3   22.18    2.23
  11  -1  -3   19.76    2.01
  11  -1  -3   20.58    2.17
  11  -1  -3   14.34    1.81
  11  -1  -3   14.41    1.94
 -11   1   4    0.95    0.37
 -11   1   4    1.17    0.39
  11  -1  -4    1.15    0.37
  11  -1  -4    0.84    0.40
  11  -1  -4    1.76    0.44
 -11   1   5   13.81    1.61
 -11   1   5   13.69    1.61
  11  -1  -5   13.84    1.57
  11  -1  -5   13.28    1.65
  11  -1  -5    9.78    1.39
 -11   1   6    8.48    1.14
  11  -1  -6    9.10    1.25
  11  -1  -6    4.69    0.91
 -11   1   7    7.32    1.09
 -11   1   7    7.39    1.10
  11  -1  -7    7.25    1.04
  11  -1  -7    7.06    1.15
  11  -1  -7    5.52    0.96
 -11   1   8   12.41    1.50
 -11   1   8   11.84    1.48
 -11   1   8    6.94    1.33
  11  -1  -8   12.29    1.44
  11  -1  -8   11.88    1.56
  11  -1  -8    7.27    1.17
 -11   1   9    6.83    1.08
 -11   1   9    6.62    1.06
 -11   1   9    7.04    1.22
  11  -1  -9    6.84    1.02
  11  -1  -9    6.02    1.09
  11  -1  -9    6.08    1.03
 -11   1  10   16.28    1.87
 -11   1  10   16.36    1.88
 -11   1  10   10.88    1.65
  11  -1 -10   15.04    1.71
  11  -1 -10   14.81    1.86
  11  -1 -10   11.90    1.62
 -11   1  11   16.53    1.89
 -11   1  11   17.47    1.99
 -11   1  11   12.31    1.81
  11  -1 -11   16.39    1.82
  11  -1 -11   16.00    1.97
  11  -1 -11   11.98    1.69
 -11   1  12    2.65    0.66
 -11   1  12    3.80    0.86
  11  -1 -12    2.72    0.62
  11  -1 -12    2.51    0.72
  11  -1 -12    3.52    0.81
 -11   1  13   11.46    1.46
 -11   1  13    7.20    1.38
  11  -1 -13   10.36    1.32
  11  -1 -13   10.28    1.49
  11  -1 -13    6.88    1.31
 -11   1  14    2.60    0.66
 -11   1  14    2.65    0.84
  11  -1 -14    2.58    0.60
  11  -1 -14    2.65    0.74
 -11   1  15    7.23    1.14
  11  -1 -15    6.44    1.04
 -11   2   1    4.23    0.68
 -11   2   1    4.71    0.71
  11  -2  -1    3.61    0.64
  11  -2  -1    4.28    0.73
  11  -2  -1    1.90    0.66
  11  -2  -1    1.72    0.66
 -11   2   2    1.77    0.48
 -11   2   2    1.91    0.48
  11  -2  -2    1.77    0.47
  11  -2  -2    1.85    0.52
  11  -2  -2    2.74    0.60
 -11   2   3    1.32    0.41
 -11   2   3    1.45    0.42
  11  -2  -3    1.18    0.39
  11  -2  -3    1.54    0.46
  11  -2  -3    1.22    0.43
  11  -2  -3    1.58    0.50
 -11   2   4    0.50    0.29
  11  -2  -4    0.57    0.27
  11  -2  -4    0.80    0.32
  11  -2  -4    1.04    0.37
 -11   2   5   15.11    1.73
 -11   2   5   15.00    1.72
  11  -2  -5   15.42    1.70
  11  -2  -5   14.72    1.77
  11  -2  -5   11.04    1.48
  11  -2  -5   13.26    1.77
 -11   2   6   12.12    1.47
 -11   2   6   11.73    1.44
  11  -2  -6   12.32    1.44
  11  -2  -6   10.93    1.45
  11  -2  -6    6.90    1.14
 -11   2   7    3.74    0.75
 -11   2   7    4.11    0.77
  11  -2  -7    3.98    0.73
  11  -2  -7    3.77    0.80
  11  -2  -7    2.98    0.68
 -11   2   8    7.90    1.14
 -11   2   8    8.10    1.15
  11  -2  -8    7.73    1.07
  11  -2  -8    7.38    1.18
  11  -2  -8    4.82    0.93
 -11   2   9    0.32    0.25
 -11   2   9    0.34    0.24
  11  -2  -9    0.32    0.22
  11  -2  -9    0.26    0.28
  11  -2  -9    0.48    0.24
 -11   2  10    8.67    1.27
 -11   2  10    9.56    1.32
  11  -2 -10    7.99    1.17
  11  -2 -10    8.62    1.35
  11  -2 -10    9.04    1.32
 -11   2  11    9.14    1.29
 -11   2  11    9.60    1.33
  11  -2 -11    9.51    1.25
  11  -2 -11    8.95    1.37
  11  -2 -11    5.96    1.15
 -11   2  12    2.13    0.60
 -11   2  12    3.08    0.78
  11  -2 -12    2.41    0.57
  11  -2 -12    1.99    0.66
  11  -2 -12    2.55    0.68
 -11   2  13    8.81    1.27
 -11   2  13    6.39    1.28
  11  -2 -13    8.13    1.16
  11  -2 -13    9.25    1.41
  11  -2 -13    7.60    1.32
 -11   2  14    0.62    0.36
  11  -2 -14    0.65    0.30
  11  -2 -14    0.83    0.43
 -11   2  15    1.22    0.47
  11  -2 -15    1.24    0.42
  11  -3  -1    0.40    0.26
 -11   3   2   22.16    2.22
 -11   3   2   22.04    2.19
  11  -3  -2   22.14    2.19
  11  -3  -2   21.53    2.23
  11  -3  -2   16.63    2.02
  11  -3  -2   15.92    2.01
 -11   3   3   11.11    1.32
 -11   3   3    9.96    1.24
  11  -3  -3   11.22    1.29
  11  -3  -3   10.29    1.33
  11  -3  -3    5.53    1.05
  11  -3  -3    5.59    1.10
 -11   3   4    4.12    0.79
  11  -3  -4    4.56    0.78
  11  -3  -4    4.23    0.86
 -11   3   5   25.14    2.50
 -11   3   5   25.10    2.48
  11  -3  -5   25.77    2.55
  11  -3  -5   25.07    2.58
  11  -3  -5   16.78    1.94
  11  -3  -5   18.17    2.17
 -11   3   6    5.03    0.79
 -11   3   6    4.92    0.76
  11  -3  -6    4.54    0.72
  11  -3  -6    4.82    0.84
  11  -3  -6    1.96    0.58
  11  -3  -6    2.00    0.64
 -11   3   7    5.10    0.92
 -11   3   7    5.52    0.93
  11  -3  -7    5.45    0.90
  11  -3  -7    5.48    1.01
  11  -3  -7    5.29    0.88
  11  -3  -7    5.52    1.00
 -11   3   8   11.19    1.42
 -11   3   8   10.73    1.37
  11  -3  -8   11.26    1.39
  11  -3  -8   10.48    1.45
  11  -3  -8    6.62    1.10
  11  -3  -8    7.33    1.23
 -11   3   9    0.22    0.24
 -11   3   9    0.28    0.23
  11  -3  -9    0.18    0.20
  11  -3  -9    0.17    0.26
  11  -3  -9    0.64    0.24
  11  -3  -9    0.57    0.27
 -11   3  10   26.30    2.68
 -11   3  10   26.14    2.65
  11  -3 -10   27.28    2.74
  11  -3 -10   25.48    2.72
  11  -3 -10   21.77    2.40
  11  -3 -10   22.57    2.55
 -11   3  11    2.93    0.63
 -11   3  11    3.61    0.67
  11  -3 -11    1.44    0.53
  11  -3 -11    1.56    0.53
 -11   3  12    0.17    0.23
  11  -3 -12    0.19    0.17
  11  -3 -12    0.35    0.30
  11  -3 -12    0.15    0.20
 -11   3  13   11.85    1.56
  11  -3 -13   11.75    1.49
  11  -3 -13   12.36    1.72
 -11   3  14    0.00    0.17
  11  -3 -14    0.00    0.08
  11  -3 -14    0.02    0.22
 -11   3  15    2.23    0.63
  11  -3 -15    2.36    0.57
  11  -4  -1    2.31    0.64
  11  -4  -1    2.49    0.65
 -11   4   2    3.03    0.64
 -11   4   2    3.51    0.64
  11  -4  -2    2.60    0.68
  11  -4  -2    2.84    0.70
 -11   4   3    8.03    1.09
 -11   4   3    7.55    1.04
  11  -4  -3    7.51    1.11
  11  -4  -3    7.12    1.02
  11  -4  -3    4.12    0.95
 -11   4   4    3.69    0.74
  11  -4  -4    3.65    0.72
  11  -4  -4    3.81    0.74
  11  -4  -4    4.14    0.81
 -11   4   5    7.94    1.13
 -11   4   5    8.48    1.14
  11  -4  -5    8.12    1.21
  11  -4  -5    7.88    1.10
  11  -4  -5    5.37    0.95
  11  -4  -5    6.18    1.07
 -11   4   6    5.76    0.90
 -11   4   6    5.99    0.88
  11  -4  -6    5.72    0.95
  11  -4  -6    5.56    0.85
  11  -4  -6    2.67    0.66
  11  -4  -6    3.18    0.74
 -11   4   7    3.96    0.80
 -11   4   7    4.61    0.81
  11  -4  -7    4.00    0.85
  11  -4  -7    4.15    0.77
  11  -4  -7    3.41    0.70
  11  -4  -7    3.69    0.77
 -11   4   8   12.45    1.55
 -11   4   8   12.74    1.54
  11  -4  -8   11.64    1.58
  11  -4  -8   11.69    1.46
  11  -4  -8    7.77    1.19
 -11   4   9    0.04    0.15
 -11   4   9    0.01    0.11
  11  -4  -9    0.07    0.19
  11  -4  -9    0.02    0.12
 -11   4  10    0.22    0.24
 -11   4  10    0.17    0.20
  11  -4 -10    0.18    0.26
  11  -4 -10    0.28    0.21
 -11   4  11    0.01    0.16
 -11   4  11    0.03    0.13
  11  -4 -11   -0.02    0.20
  11  -4 -11    0.05    0.13
 -11   4  12   14.03    1.74
  11  -4 -12   14.55    1.90
 -11   4  13   10.49    1.46
  11  -4 -13   10.39    1.41
  11  -4 -13   11.03    1.60
 -11   4  14    0.12    0.22
  11  -4 -14    0.09    0.14
  11  -4 -14    0.19    0.25
 -11   4  15    5.09    0.97
  11  -4 -15    5.66    0.94
 -11   5   1   10.46    1.23
 -11   5   1    9.97    1.17
  11  -5  -1    9.65    1.20
  11  -5  -1    9.28    1.14
  11  -5  -1    4.32    1.00
  11  -5  -1    4.52    0.99
 -11   5   2    4.41    0.79
 -11   5   2    4.30    0.76
  11  -5  -2    4.38    0.82
  11  -5  -2    4.37    0.77
  11  -5  -2    4.24    0.85
 -11   5   3    1.21    0.37
 -11   5   3    1.14    0.34
  11  -5  -3    1.17    0.40
  11  -5  -3    1.07    0.34
  11  -5  -3    0.48    0.32
  11  -5  -3    0.56    0.34
 -11   5   4    1.70    0.50
  11  -5  -4    1.90    0.55
  11  -5  -4    1.93    0.49
  11  -5  -4    1.49    0.46
  11  -5  -4    1.82    0.50
 -11   5   5    8.73    1.25
 -11   5   5    9.26    1.24
  11  -5  -5    8.16    1.26
  11  -5  -5    8.85    1.21
 -11   5   6    6.53    1.01
  11  -5  -6    6.28    1.09
 -11   5   7   15.55    1.85
 -11   5   7   16.27    1.84
  11  -5  -7   15.31    1.91
  11  -5  -7   15.23    1.77
 -11   5   8   19.03    2.13
 -11   5   8   19.14    2.08
  11  -5  -8   18.49    2.18
  11  -5  -8   18.21    2.01
 -11   5   9    0.27    0.25
 -11   5   9    0.24    0.20
  11  -5  -9    0.15    0.24
  11  -5  -9    0.17    0.20
 -11   5  10    0.08    0.19
 -11   5  10    0.14    0.16
  11  -5 -10    0.01    0.22
  11  -5 -10    0.10    0.16
 -11   5  11    1.58    0.52
 -11   5  11    1.58    0.49
  11  -5 -11    1.33    0.54
  11  -5 -11    1.50    0.48
 -11   5  12    8.33    1.28
  11  -5 -12    8.26    1.36
  11  -5 -12    8.77    1.27
 -11   5  13    4.22    0.88
  11  -5 -13    4.17    0.94
  11  -5 -13    4.31    0.84
 -11   5  14    0.61    0.36
  11  -5 -14    0.58    0.41
 -11   5  15    2.78    0.72
 -11   6   1    4.57    0.69
 -11   6   1    4.40    0.63
  11  -6  -1    1.43    0.57
  11  -6  -1    1.41    0.55
 -11   6   2    6.15    0.90
  11  -6  -2    5.79    0.94
  11  -6  -2    4.18    0.87
 -11   6   3    3.98    0.72
 -11   6   3    3.89    0.67
  11  -6  -3    3.62    0.72
  11  -6  -3    3.74    0.67
  11  -6  -3    2.19    0.62
  11  -6  -3    1.98    0.60
 -11   6   4    0.13    0.18
 -11   6   4    0.13    0.14
  11  -6  -4    0.15    0.20
  11  -6  -4    0.07    0.13
 -11   6   5    0.63    0.32
 -11   6   5    0.61    0.29
  11  -6  -5    0.59    0.34
  11  -6  -5    0.65    0.30
 -11   6   6    0.06    0.13
  11  -6  -6    0.13    0.19
  11  -6  -6    0.09    0.14
 -11   6   7   17.35    2.01
  11  -6  -7   17.12    1.92
 -11   6   8   12.68    1.64
 -11   6   8   12.73    1.57
  11  -6  -8   11.53    1.62
  11  -6  -8   12.41    1.55
 -11   6   9    0.02    0.13
  11  -6  -9    0.07    0.20
 -11   6  10   10.49    1.48
  11  -6 -10   11.05    1.45
 -11   6  11    2.04    0.60
  11  -6 -11    2.08    0.66
  11  -6 -11    2.12    0.57
 -11   6  12    1.15    0.46
  11  -6 -12    1.02    0.49
  11  -6 -12    1.18    0.43
 -11   6  13    0.21    0.25
  11  -6 -13    0.21    0.29
  11  -6 -13    0.24    0.22
 -11   6  14    3.23    0.79
  11  -6 -14    3.37    0.74
 -11   7   1    0.54    0.23
 -11   7   1    0.45    0.18
  11  -7  -1    0.44    0.22
  11  -7  -1    0.45    0.20
  11  -7  -1    0.04    0.19
  11  -7  -1    0.03    0.17
 -11   7   2   10.55    1.35
 -11   7   2   10.57    1.28
  11  -7  -2   10.36    1.34
  11  -7  -2   10.47    1.30
  11  -7  -2    6.91    1.20
  11  -7  -2    6.79    1.13
 -11   7   3    2.30    0.48
  11  -7  -3    2.00    0.41
  11  -7  -3    0.79    0.36
  11  -7  -3    0.56    0.33
 -11   7   4    0.01    0.18
 -11   7   4    0.09    0.15
  11  -7  -4    0.13    0.19
  11  -7  -4    0.08    0.15
  11  -7  -4    0.23    0.14
  11  -7  -4    0.15    0.13
 -11   7   5   12.59    1.61
 -11   7   5   12.93    1.54
  11  -7  -5   12.69    1.66
  11  -7  -5   12.01    1.51
 -11   7   6    2.33    0.62
 -11   7   6    2.45    0.58
  11  -7  -6    1.97    0.64
  11  -7  -6    2.32    0.58
 -11   7   7    4.56    0.90
 -11   7   7    5.08    0.87
  11  -7  -7    4.96    0.98
  11  -7  -7    4.51    0.85
 -11   7   8    8.15    1.25
 -11   7   8    8.32    1.19
  11  -7  -8    7.78    1.28
  11  -7  -8    7.65    1.15
 -11   7   9    0.67    0.35
 -11   7   9    0.58    0.31
  11  -7  -9    0.47    0.35
  11  -7  -9    0.59    0.31
 -11   7  10   14.20    1.79
 -11   7  10   14.82    1.76
  11  -7 -10   12.73    1.75
  11  -7 -10   14.09    1.71
 -11   7  11    0.24    0.27
  11  -7 -11    0.32    0.30
  11  -7 -11    0.33    0.25
 -11   7  12    4.29    0.90
  11  -7 -12    4.44    0.86
  11  -7 -13    3.22    0.82
  11  -7 -13    3.53    0.76
 -11   7  14    0.40    0.33
  11  -7 -14    0.42    0.29
 -11   8   1    0.62    0.26
 -11   8   1    0.55    0.21
  11  -8  -1    0.54    0.24
  11  -8  -1    0.40    0.21
  11  -8  -1    0.06    0.19
 -11   8   2    7.52    1.12
 -11   8   2    8.09    1.07
  11  -8  -2    8.10    1.14
  11  -8  -2    7.71    1.08
  11  -8  -2    5.37    1.03
  11  -8  -2    5.16    0.94
 -11   8   3    1.51    0.41
 -11   8   3    1.57    0.34
  11  -8  -3    1.67    0.42
  11  -8  -3    1.52    0.36
  11  -8  -3    0.49    0.30
  11  -8  -3    0.35    0.27
 -11   8   4    0.08    0.16
 -11   8   4   -0.01    0.09
  11  -8  -4    0.06    0.16
  11  -8  -4    0.03    0.10
 -11   8   5    1.55    0.45
  11  -8  -5    1.52    0.52
 -11   8   6    0.98    0.43
 -11   8   6    1.09    0.39
  11  -8  -6    1.04    0.45
  11  -8  -6    1.08    0.40
 -11   8   7    9.46    1.39
 -11   8   7    9.27    1.27
  11  -8  -7    9.24    1.42
  11  -8  -7    9.10    1.28
 -11   8   8    6.35    1.09
 -11   8   8    6.24    1.01
  11  -8  -8    5.82    1.12
  11  -8  -8    5.66    0.99
 -11   8   9    1.42    0.55
 -11   8   9    1.85    0.52
  11  -8  -9    1.68    0.60
  11  -8  -9    1.67    0.51
 -11   8  10   11.34    1.58
 -11   8  10   13.07    1.61
  11  -8 -10   10.93    1.62
  11  -8 -10   11.78    1.53
  11  -8 -11    4.60    1.00
  11  -8 -11    4.99    0.92
 -11   8  12    0.50    0.34
  11  -8 -12    0.54    0.38
  11  -8 -12    0.61    0.32
 -11   8  13    4.65    0.97
  11  -8 -13    4.54    1.03
  11  -8 -13    4.92    0.93
 -11   8  14    0.31    0.33
  11  -8 -14    0.53    0.30
 -11   9   1    1.83    0.55
 -11   9   1    1.88    0.49
  11  -9  -1    2.04    0.53
  11  -9  -1    2.07    0.52
  11  -9  -1    1.98    0.51
 -11   9   2    9.32    1.28
 -11   9   2    9.23    1.17
  11  -9  -2    9.86    1.28
  11  -9  -2    9.45    1.22
  11  -9  -2    6.06    1.12
  11  -9  -2    5.33    0.97
  11  -9  -3    9.83    1.27
  11  -9  -3    9.08    1.17
  11  -9  -3    4.48    0.91
  11  -9  -4    1.64    0.53
 -11   9   5    1.18    0.51
 -11   9   5    1.47    0.45
  11  -9  -5    1.45    0.51
  11  -9  -5    1.46    0.46
 -11   9   6    3.19    0.79
 -11   9   6    3.28    0.69
  11  -9  -6    3.20    0.78
  11  -9  -6    3.03    0.69
  11  -9  -7    2.99    0.75
  11  -9  -7    2.64    0.65
  11  -9  -8    0.43    0.35
  11  -9  -8    0.46    0.29
 -11   9   9    2.91    0.77
 -11   9   9    3.17    0.70
  11  -9  -9    3.18    0.81
  11  -9  -9    3.12    0.71
 -11   9  10    0.63    0.40
  11  -9 -10    0.92    0.47
  11  -9 -10    0.88    0.38
 -11   9  11    1.38    0.53
  11  -9 -11    1.84    0.63
  11  -9 -11    1.49    0.50
 -11   9  12    0.50    0.36
  11  -9 -12    0.75    0.44
  11  -9 -12    0.61    0.34
 -11   9  13    1.05    0.48
  11  -9 -13    1.04    0.42
 -11  10   1    0.11    0.23
 -11  10   1    0.16    0.16
  11 -10  -1    0.18    0.18
  11 -10  -1    0.16    0.18
  11 -10  -1    0.28    0.18
 -11  10   2    7.33    1.10
 -11  10   2    6.92    0.93
  11 -10  -2    3.51    0.87
  11 -10  -2    3.74    0.78
 -11  10   3    0.24    0.23
 -11  10   3    0.26    0.15
  11 -10  -3    0.31    0.19
  11 -10  -3   -0.01    0.12
 -11  10   4    1.73    0.58
 -11  10   4    1.90    0.51
  11 -10  -4    1.99    0.58
  11 -10  -4    2.08    0.55
 -11  10   5   25.72    2.71
  11 -10  -5   27.87    2.94
  11 -10  -5   25.51    2.59
 -11  10   6   10.42    1.49
 -11  10   6   10.20    1.34
  11 -10  -6    9.74    1.46
  11 -10  -6   10.19    1.39
 -11  10   7    0.97    0.37
  11 -10  -7    1.08    0.46
 -11  10   8    0.30    0.28
 -11  10   8    0.22    0.20
  11 -10  -8    0.24    0.24
 -11  10   9    0.15    0.26
 -11  10   9    0.23    0.21
  11 -10  -9    0.30    0.29
  11 -10 -10    1.96    0.66
  11 -10 -10    2.07    0.59
 -11  10  11   -0.03    0.18
  11 -10 -11   -0.02    0.23
  11 -10 -11    0.00    0.14
  11 -10 -12    2.57    0.78
 -11  10  13    2.69    0.72
  11 -10 -13    2.85    0.69
 -11  11   1   -0.02    0.16
 -11  11   1    0.02    0.08
  11 -11  -1   -0.01    0.11
  11 -11  -1    0.04    0.11
 -11  11   2    0.71    0.28
  11 -11  -2    0.79    0.33
  11 -11  -2    0.42    0.28
 -11  11   3    1.69    0.55
 -11  11   3    1.51    0.44
  11 -11  -3    1.54    0.48
  11 -11  -3    1.60    0.48
  11 -11  -3    1.27    0.43
  11 -11  -3    1.31    0.42
 -11  11   4    3.15    0.78
  11 -11  -4    3.20    0.71
 -11  11   5   12.71    1.70
 -11  11   5   12.81    1.55
  11 -11  -5   12.61    1.65
  11 -11  -5   12.20    1.58
 -11  11   6    0.68    0.39
 -11  11   6    0.65    0.31
  11 -11  -6    0.64    0.38
  11 -11  -6    0.70    0.35
 -11  11   7    2.99    0.78
 -11  11   7    3.11    0.68
  11 -11  -7    3.48    0.81
  11 -11  -7    3.38    0.74
 -11  11   8    0.57    0.37
 -11  11   8    0.71    0.32
  11 -11  -8    0.57    0.38
  11 -11  -8    0.70    0.34
 -11  11   9    0.53    0.36
  11 -11  -9    0.66    0.39
  11 -11  -9    0.54    0.33
 -11  11  10    3.69    0.86
  11 -11 -10    3.84    0.81
 -11  11  11    0.24    0.26
  11 -11 -11    0.11    0.28
  11 -11 -11    0.12    0.21
 -11  11  12    3.54    0.85
  11 -11 -12    4.23    0.85
 -11  11  13    3.54    0.83
 -11  12   1    0.33    0.32
 -11  12   1    0.39    0.25
  11 -12  -1    0.42    0.26
  11 -12  -1    0.58    0.28
  11 -12  -1    0.52    0.28
 -11  12   2    9.01    1.37
 -11  12   2    8.67    1.15
  11 -12  -2    8.80    1.20
  11 -12  -2    8.88    1.24
  11 -12  -2    5.25    1.01
 -11  12   3    0.35    0.32
 -11  12   3    0.38    0.23
  11 -12  -3    0.41    0.28
  11 -12  -3    0.39    0.26
 -11  12   4    1.42    0.55
 -11  12   4    1.43    0.44
  11 -12  -4    1.61    0.52
  11 -12  -4    1.59    0.50
 -11  12   5    7.34    1.25
 -11  12   5    7.12    1.07
  11 -12  -5    7.54    1.20
  11 -12  -5    7.04    1.14
 -11  12   6    0.11    0.22
 -11  12   6    0.05    0.14
  11 -12  -6    0.08    0.22
  11 -12  -6    0.08    0.17
 -11  12   7    1.63    0.59
 -11  12   7    1.96    0.53
  11 -12  -7    2.10    0.63
  11 -12  -7    1.94    0.57
 -11  12   8    2.70    0.74
  11 -12  -8    2.95    0.77
  11 -12  -8    2.95    0.71
 -11  12   9    0.14    0.23
  11 -12  -9    0.21    0.28
  11 -12  -9    0.09    0.19
 -11  12  10    0.89    0.47
  11 -12 -10    1.15    0.52
  11 -12 -10    1.08    0.44
 -11  12  11    0.08    0.22
  11 -12 -11    0.07    0.25
  11 -12 -11    0.07    0.18
 -11  12  12    0.84    0.45
  11 -12 -12    1.38    0.47
 -11  13   1   -0.02    0.22
 -11  13   1    0.10    0.20
  11 -13  -1    0.01    0.12
  11 -13  -1    0.09    0.15
  11 -13  -1    0.06    0.14
 -11  13   2    1.13    0.50
 -11  13   2    1.27    0.38
  11 -13  -2    1.40    0.42
  11 -13  -2    1.36    0.44
  11 -13  -2    0.51    0.37
 -11  13   3    1.91    0.55
 -11  13   3    1.67    0.37
  11 -13  -3    1.77    0.43
  11 -13  -3    1.85    0.45
  11 -13  -3    0.34    0.29
 -11  13   4    1.70    0.50
  11 -13  -4    2.21    0.58
 -11  13   5    1.30    0.55
 -11  13   5    1.32    0.43
  11 -13  -5    1.45    0.50
  11 -13  -5    1.43    0.49
 -11  13   6    0.74    0.44
 -11  13   6    0.85    0.36
  11 -13  -6    1.06    0.45
  11 -13  -6    1.05    0.41
 -11  13   7    5.33    1.06
  11 -13  -7    5.66    1.05
  11 -13  -7    5.52    1.00
 -11  13   8    2.34    0.70
  11 -13  -8    2.46    0.68
  11 -13  -8    2.24    0.63
 -11  13   9   -0.01    0.20
  11 -13  -9    0.05    0.21
  11 -13  -9   -0.04    0.15
  11 -13 -10    0.91    0.46
  11 -13 -10    0.82    0.42
 -11  13  11   -0.09    0.17
  11 -13 -11   -0.03    0.15
 -11  14   1    0.01    0.23
 -11  14   1    0.02    0.09
 -11  14   1    0.03    0.21
  11 -14  -1    0.00    0.09
  11 -14  -1   -0.02    0.14
  11 -14  -1    0.03    0.17
 -11  14   2    3.99    0.91
 -11  14   2    4.29    0.76
  11 -14  -2    4.90    0.82
  11 -14  -2    2.23    0.71
 -11  14   3    5.04    1.05
 -11  14   3    4.86    0.86
  11 -14  -3    5.29    0.93
  11 -14  -3    5.55    0.99
 -11  14   4    0.09    0.27
  11 -14  -4    0.19    0.21
 -11  14   5    0.78    0.45
 -11  14   5    0.75    0.33
  11 -14  -5    0.96    0.40
  11 -14  -5    0.84    0.39
 -11  14   6    0.15    0.26
  11 -14  -6    0.05    0.19
  11 -14  -6    0.01    0.17
 -11  14   7    2.08    0.69
  11 -14  -7    2.58    0.67
  11 -14  -7    2.35    0.64
 -11  14   8    1.26    0.56
  11 -14  -8    1.42    0.52
  11 -14  -8    1.62    0.53
  11 -14  -9   -0.02    0.17
 -11  14  10    1.46    0.57
  11 -14 -10    1.96    0.57
 -11  15   1    0.03    0.26
 -11  15   1    0.01    0.10
  11 -15  -1    0.02    0.09
  11 -15  -1    0.04    0.16
 -11  15   2    9.43    1.52
  11 -15  -2   10.27    1.45
 -11  15   3    2.51    0.76
 -11  15   3    2.31    0.58
  11 -15  -3    2.54    0.61
  11 -15  -3    2.64    0.68
 -11  15   4    0.13    0.29
  11 -15  -4    0.11    0.19
  11 -15  -4    0.17    0.22
  11 -15  -5    1.08    0.42
  11 -15  -5    0.90    0.43
 -11  15   6    0.08    0.27
  11 -15  -6    0.16    0.22
 -11  15   7    1.88    0.69
  11 -15  -7    1.69    0.55
  11 -15  -7    2.12    0.60
 -11  15   8    1.01    0.53
  11 -15  -8    1.30    0.47
  11 -15  -8    1.33    0.48
  11 -16  -1    0.02    0.10
  11 -16  -1   -0.02    0.17
 -11  16   2    2.53    0.82
  11 -16  -2    2.51    0.61
  11 -16  -2    3.31    0.75
  11 -16  -3    2.58    0.63
  11 -16  -3    2.75    0.72
 -11  16   4    0.19    0.34
  11 -16  -4    0.23    0.25
 -11  16   5    1.97    0.69
  11 -16  -5    1.68    0.53
  11 -16  -5    1.94    0.59
 -11  16   6    0.15    0.28
  11 -16  -6    0.18    0.21
  11 -16  -6    0.09    0.21
 -10 -15   1    0.87    0.37
  10  15  -1    0.68    0.48
  10  15  -1    1.08    0.43
 -10 -15   2    3.12    0.71
  10  15  -2    3.35    0.84
  10  15  -2    4.47    0.85
 -10 -15   3    0.72    0.34
  10  15  -3    0.61    0.44
 -10 -14   1    0.22    0.21
  10  14  -1    0.33    0.34
  10  14  -1    0.22    0.21
  10  14  -1    0.06    0.22
 -10 -14   2    4.40    0.84
  10  14  -2    4.01    0.93
  10  14  -2    4.55    0.87
  10  14  -2    5.97    0.98
 -10 -14   3    1.38    0.45
  10  14  -3    1.09    0.51
  10  14  -3    1.18    0.45
  10  14  -3    1.86    0.52
 -10 -14   4    5.32    0.92
  10  14  -4    5.20    1.02
  10  14  -4    6.11    1.04
 -10 -14   5    6.66    1.02
  10  14  -5    5.97    1.07
 -10 -13   1    0.24    0.22
  10  13  -1    0.14    0.32
  10  13  -1    0.21    0.21
  10  13  -1    0.27    0.23
 -10 -13   2    8.59    1.22
  10  13  -2    7.88    1.28
  10  13  -2    8.87    1.28
  10  13  -2   10.34    1.42
 -10 -13   3    0.48    0.28
 -10 -13   3    0.78    0.43
  10  13  -3    0.40    0.39
  10  13  -3    0.40    0.29
 -10 -13   4    5.30    0.92
 -10 -13   4    7.10    1.32
  10  13  -4    5.46    1.03
  10  13  -4    5.61    1.00
  10  13  -4    6.79    1.09
 -10 -13   5   13.47    1.62
  10  13  -5   12.45    1.64
  10  13  -5   13.57    1.70
  10  13  -5   18.18    2.08
 -10 -13   6    0.12    0.16
  10  13  -6    0.06    0.27
 -10 -13   7    6.72    1.04
  10  13  -7    6.68    1.11
 -10 -12   1    1.75    0.49
  10  12  -1    1.64    0.57
  10  12  -1    1.53    0.49
  10  12  -1    1.70    0.53
 -10 -12   2    0.26    0.25
  10  12  -2    0.38    0.26
  10  12  -2    0.65    0.31
 -10 -12   3    0.25    0.20
 -10 -12   3    0.04    0.25
  10  12  -3    0.28    0.30
  10  12  -3    0.27    0.21
  10  12  -3    0.12    0.21
 -10 -12   4   11.93    1.51
 -10 -12   4   15.43    2.13
  10  12  -4   11.47    1.56
  10  12  -4   15.91    1.89
 -10 -12   5   10.46    1.37
 -10 -12   5   14.11    2.01
  10  12  -5   10.15    1.44
  10  12  -5    9.90    1.40
  10  12  -5   12.97    1.64
 -10 -12   6    0.92    0.36
 -10 -12   6    0.70    0.45
  10  12  -6    0.77    0.38
  10  12  -6    0.58    0.35
 -10 -12   7   18.90    2.04
  10  12  -7   18.13    2.05
  10  12  -7   23.29    2.54
 -10 -12   8    4.08    0.77
  10  12  -8    3.69    0.79
  10  12  -8    4.35    0.88
 -10 -11   1    0.01    0.14
 -10 -11   1   -0.01    0.15
  10  11  -1    0.06    0.25
  10  11  -1    0.13    0.15
 -10 -11   2   10.20    1.32
 -10 -11   2    9.94    1.31
 -10 -11   2   12.10    1.77
  10  11  -2    9.19    1.36
  10  11  -2    9.50    1.32
 -10 -11   3    2.02    0.69
  10  11  -3    2.40    0.64
  10  11  -3    2.69    0.62
  10  11  -3    1.89    0.58
 -10 -11   4    4.14    0.81
 -10 -11   4    5.16    1.09
  10  11  -4    4.68    0.88
  10  11  -4    6.07    0.98
 -10 -11   5   11.93    1.48
 -10 -11   5   15.78    2.13
  10  11  -5   11.11    1.49
  10  11  -5   11.51    1.53
 -10 -11   6    1.96    0.53
  10  11  -6    1.80    0.57
  10  11  -6    2.21    0.59
  10  11  -6    2.38    0.60
 -10 -11   7    5.51    0.94
 -10 -11   7    7.85    1.39
  10  11  -7    5.41    0.97
  10  11  -7    5.65    1.03
  10  11  -7    7.00    1.10
 -10 -11   8    7.47    1.12
 -10 -11   8    9.63    1.60
  10  11  -8    7.57    1.17
  10  11  -8    7.28    1.19
  10  11  -8    9.25    1.34
 -10 -11   9    0.20    0.20
  10  11  -9    0.21    0.24
  10  11  -9    0.37    0.28
 -10 -10   1    5.64    0.91
 -10 -10   1    5.96    1.17
  10  10  -1    4.86    0.90
  10  10  -1    5.83    1.01
 -10 -10   2   26.16    2.56
 -10 -10   2   25.35    2.51
 -10 -10   2   26.91    3.07
  10  10  -2   24.81    2.57
  10  10  -2   24.35    2.48
  10  10  -2   28.49    2.94
 -10 -10   3   21.40    2.20
 -10 -10   3   20.10    2.49
  10  10  -3   20.11    2.20
  10  10  -3   18.71    2.15
 -10 -10   4    0.06    0.10
 -10 -10   4    0.04    0.12
 -10 -10   4   -0.11    0.18
  10  10  -4    0.02    0.20
  10  10  -4    0.04    0.15
  10  10  -4    0.01    0.12
 -10 -10   5    0.61    0.30
 -10 -10   5    1.21    0.47
  10  10  -5    0.37    0.33
  10  10  -5    0.58    0.33
  10  10  -5    0.91    0.38
 -10 -10   6    4.16    0.79
 -10 -10   6    4.88    1.05
  10  10  -6    4.25    0.83
  10  10  -6    4.35    0.85
  10  10  -6    4.29    0.85
 -10 -10   7    9.43    1.27
 -10 -10   7   11.01    1.71
  10  10  -7    8.43    1.25
  10  10  -7   10.70    1.44
 -10 -10   8    0.45    0.28
 -10 -10   8    1.04    0.47
  10  10  -8    0.39    0.30
  10  10  -8    0.41    0.33
  10  10  -8    0.74    0.35
 -10 -10   9    5.90    0.96
 -10 -10   9    5.46    1.19
  10  10  -9    6.01    1.00
  10  10  -9    5.95    1.06
 -10 -10  10    2.60    0.61
  10  10 -10    2.50    0.62
  10  10 -10    2.35    0.69
  10  10 -11    0.47    0.36
 -10  -9   1    3.36    0.83
  10   9  -1    2.62    0.68
  10   9  -1    2.70    0.64
  10   9  -1    3.33    0.71
 -10  -9   2   20.35    2.12
 -10  -9   2   21.16    2.19
 -10  -9   2   25.66    3.01
  10   9  -2   20.44    2.22
  10   9  -2   19.97    2.15
  10   9  -2   22.37    2.44
 -10  -9   3    1.84    0.51
 -10  -9   3    1.88    0.66
  10   9  -3    2.34    0.58
  10   9  -3    2.26    0.58
 -10  -9   4    4.04    0.73
 -10  -9   4    3.42    0.70
 -10  -9   4    3.22    0.85
  10   9  -4    3.28    0.74
  10   9  -4    3.57    0.75
  10   9  -4    3.57    0.76
 -10  -9   5   11.81    1.49
 -10  -9   5   12.30    1.49
  10   9  -5   11.64    1.49
  10   9  -5   12.11    1.55
  10   9  -5   10.30    1.44
 -10  -9   6    1.80    0.61
  10   9  -6    1.31    0.46
  10   9  -6    0.92    0.45
  10   9  -6    1.70    0.47
 -10  -9   7   13.84    1.94
  10   9  -7   11.91    1.58
  10   9  -7   11.53    1.55
 -10  -9   8    0.49    0.27
 -10  -9   8    0.43    0.38
  10   9  -8    0.62    0.30
  10   9  -8    0.28    0.29
 -10  -9   9   16.32    1.84
 -10  -9   9   19.76    2.49
  10   9  -9   15.27    1.79
  10   9  -9   16.36    1.97
  10   9  -9   17.84    2.11
 -10  -9  10    7.23    1.08
 -10  -9  10    7.33    1.36
  10   9 -10    6.94    1.07
  10   9 -10    7.36    1.20
  10   9 -10    7.57    1.23
 -10  -9  11    0.22    0.19
 -10  -9  11    0.16    0.26
  10   9 -11    0.13    0.19
  10   9 -11    0.14    0.26
  10   9 -12    8.28    1.41
 -10  -8   1    4.49    0.81
 -10  -8   1    5.45    1.07
  10   8  -1    4.78    0.89
  10   8  -1    4.70    0.86
 -10  -8   2    5.29    0.89
 -10  -8   2    5.80    0.92
 -10  -8   2    6.57    1.18
  10   8  -2    5.69    0.97
  10   8  -2    5.59    0.95
 -10  -8   3    0.45    0.26
 -10  -8   3    0.57    0.27
 -10  -8   3    0.62    0.36
  10   8  -3    0.50    0.30
  10   8  -3    0.49    0.29
 -10  -8   4   11.92    1.47
 -10  -8   4   11.14    1.40
 -10  -8   4   11.55    1.69
  10   8  -4   11.30    1.46
  10   8  -4   10.63    1.43
  10   8  -4   11.69    1.54
 -10  -8   5   22.92    2.32
  10   8  -5   22.42    2.32
  10   8  -5   20.48    2.22
  10   8  -5   21.19    2.33
 -10  -8   6    0.19    0.18
 -10  -8   6    0.21    0.25
  10   8  -6    0.25    0.21
  10   8  -6    0.09    0.23
  10   8  -6    0.17    0.19
 -10  -8   7    1.71    0.50
 -10  -8   7    1.98    0.54
 -10  -8   7    2.75    0.72
  10   8  -7    1.69    0.51
  10   8  -7    1.91    0.58
  10   8  -7    2.31    0.56
 -10  -8   8    0.51    0.37
  10   8  -8    0.62    0.34
  10   8  -8    0.51    0.30
 -10  -8   9    2.80    0.64
 -10  -8   9    3.68    0.88
  10   8  -9    2.69    0.64
  10   8  -9    3.06    0.70
 -10  -8  10   13.93    1.64
 -10  -8  10   13.45    1.95
  10   8 -10   12.41    1.54
  10   8 -10   14.10    1.78
  10   8 -10   12.71    1.71
 -10  -8  11    2.23    0.56
 -10  -8  11    2.24    0.73
  10   8 -11    2.15    0.56
  10   8 -11    2.06    0.66
  10   8 -11    2.39    0.68
 -10  -8  12    8.62    1.20
 -10  -8  12    8.05    1.44
  10   8 -12    7.97    1.16
  10   8 -12    7.69    1.31
  10   8 -13    0.16    0.28
 -10  -7   1    6.30    0.97
 -10  -7   1    6.17    0.97
 -10  -7   1    7.66    1.28
  10   7  -1    6.22    1.02
  10   7  -1    5.63    0.96
  10   7  -1    7.55    1.15
 -10  -7   2   20.46    2.12
 -10  -7   2   20.70    2.13
 -10  -7   2   21.08    2.51
  10   7  -2   19.61    2.11
  10   7  -2   19.68    2.12
  10   7  -2   20.19    2.27
 -10  -7   3    2.36    0.56
 -10  -7   3    2.64    0.57
 -10  -7   3    2.00    0.66
  10   7  -3    2.57    0.60
  10   7  -3    2.61    0.61
  10   7  -3    1.81    0.57
 -10  -7   4   28.97    2.86
 -10  -7   4   30.05    2.84
 -10  -7   4   25.92    2.92
  10   7  -4   29.57    2.85
  10   7  -4   26.52    2.66
  10   7  -4   26.13    2.73
 -10  -7   5   10.70    1.35
 -10  -7   5   10.10    1.35
 -10  -7   5    9.32    1.50
  10   7  -5   10.19    1.35
  10   7  -5   10.43    1.40
  10   7  -5    9.20    1.35
 -10  -7   6    1.23    0.39
 -10  -7   6    1.12    0.40
 -10  -7   6    0.68    0.44
  10   7  -6    1.25    0.40
  10   7  -6    1.04    0.43
  10   7  -6    0.90    0.39
 -10  -7   7    4.28    0.80
  10   7  -7    4.14    0.79
  10   7  -7    4.26    0.88
  10   7  -7    4.97    0.87
 -10  -7   8    3.74    0.94
  10   7  -8    4.97    0.85
  10   7  -8    5.37    0.95
  10   7  -8    4.16    0.83
 -10  -7   9    0.52    0.29
 -10  -7   9    0.83    0.42
  10   7  -9    0.50    0.29
  10   7  -9    0.58    0.35
  10   7  -9    0.62    0.33
 -10  -7  10   26.50    2.62
 -10  -7  10   28.23    3.20
  10   7 -10   25.77    2.56
  10   7 -10   26.48    2.77
 -10  -7  11    0.62    0.32
  10   7 -11    0.68    0.33
  10   7 -11    0.73    0.39
  10   7 -11    0.67    0.39
 -10  -7  12    2.71    0.61
  10   7 -12    2.32    0.58
  10   7 -12    2.42    0.71
 -10  -7  13    0.87    0.49
  10   7 -14    1.38    0.61
 -10  -6   1    1.33    0.42
 -10  -6   1    1.33    0.42
 -10  -6   1    2.96    0.68
  10   6  -1    1.32    0.46
  10   6  -1    1.17    0.43
  10   6  -1    2.43    0.55
 -10  -6   2   25.87    2.53
 -10  -6   2   24.67    2.81
  10   6  -2   24.40    2.47
  10   6  -2   24.06    2.59
 -10  -6   3    0.09    0.11
 -10  -6   3    0.02    0.13
  10   6  -3    0.09    0.16
  10   6  -3    0.03    0.14
  10   6  -3    0.13    0.16
 -10  -6   4   45.08    3.94
 -10  -6   4   41.35    4.13
  10   6  -4   43.55    3.84
  10   6  -4   40.15    3.80
 -10  -6   5    9.10    1.21
 -10  -6   5    8.74    1.22
 -10  -6   5    8.32    1.37
  10   6  -5    7.94    1.15
  10   6  -5    8.87    1.26
  10   6  -5    7.85    1.20
 -10  -6   6    0.45    0.26
 -10  -6   6    0.47    0.27
 -10  -6   6    0.71    0.36
  10   6  -6    0.50    0.27
  10   6  -6    0.45    0.30
  10   6  -6    0.48    0.28
 -10  -6   7    3.88    0.73
 -10  -6   7    3.46    0.73
 -10  -6   7    2.97    0.81
  10   6  -7    3.45    0.71
  10   6  -7    3.80    0.78
 -10  -6   8    0.55    0.29
 -10  -6   8    0.61    0.31
 -10  -6   8    0.99    0.43
  10   6  -8    0.46    0.28
  10   6  -8    0.64    0.35
  10   6  -8    0.70    0.31
 -10  -6   9   22.24    2.29
 -10  -6   9   25.87    2.98
  10   6  -9   23.51    2.38
  10   6  -9   23.13    2.49
  10   6  -9   24.27    2.59
 -10  -6  10    3.15    0.67
 -10  -6  10    3.74    0.88
  10   6 -10    2.75    0.65
  10   6 -10    3.32    0.76
 -10  -6  11    0.04    0.13
 -10  -6  11   -0.04    0.20
  10   6 -11    0.05    0.12
  10   6 -11   -0.01    0.19
  10   6 -11   -0.01    0.18
 -10  -6  12   15.46    1.79
 -10  -6  12   17.38    2.29
  10   6 -12   14.95    1.73
  10   6 -12   14.33    1.81
  10   6 -12   14.94    1.95
 -10  -6  13    8.66    1.22
 -10  -6  13    8.02    1.42
  10   6 -13    8.31    1.18
  10   6 -13    8.52    1.43
 -10  -6  14    0.18    0.27
  10   6 -15    0.09    0.30
 -10  -5   1    1.35    0.41
 -10  -5   1    1.19    0.40
 -10  -5   1    2.27    0.59
  10   5  -1    1.45    0.45
  10   5  -1    1.19    0.42
 -10  -5   2   16.29    1.80
 -10  -5   2   17.65    1.87
 -10  -5   2   14.17    1.92
  10   5  -2   16.36    1.82
  10   5  -2   16.24    1.83
  10   5  -2   13.25    1.72
 -10  -5   3    0.05    0.12
  10   5  -3    0.05    0.14
  10   5  -3    0.12    0.15
 -10  -5   4   28.81    2.73
 -10  -5   4   28.06    2.73
 -10  -5   4   32.00    3.38
  10   5  -4   26.68    2.59
  10   5  -4   27.85    2.75
  10   5  -4   29.15    2.95
 -10  -5   5   31.79    2.97
 -10  -5   5   25.01    2.81
  10   5  -5   29.18    2.78
  10   5  -5   31.70    3.12
  10   5  -5   24.13    2.56
 -10  -5   6    1.89    0.52
 -10  -5   6    1.72    0.52
 -10  -5   6    2.88    0.70
  10   5  -6    2.00    0.52
  10   5  -6    1.78    0.55
  10   5  -6    2.75    0.59
 -10  -5   7   41.16    3.70
 -10  -5   7   39.01    3.57
 -10  -5   7   33.68    3.53
  10   5  -7   38.91    3.51
  10   5  -7   39.64    3.68
  10   5  -7   33.35    3.26
 -10  -5   8    2.23    0.54
 -10  -5   8    2.01    0.54
  10   5  -8    1.84    0.51
  10   5  -8    2.21    0.60
  10   5  -8    1.58    0.51
 -10  -5   9    5.76    0.95
 -10  -5   9    5.77    0.99
 -10  -5   9    6.93    1.22
  10   5  -9    5.49    0.93
  10   5  -9    5.86    1.04
  10   5  -9    6.45    1.04
 -10  -5  10    0.03    0.13
 -10  -5  10    0.25    0.26
  10   5 -10    0.05    0.13
  10   5 -10    0.11    0.21
  10   5 -10    0.12    0.18
 -10  -5  11    1.18    0.41
 -10  -5  11    1.32    0.53
  10   5 -11    1.10    0.40
  10   5 -11    1.09    0.46
 -10  -5  12   14.08    1.68
 -10  -5  12   14.32    2.00
  10   5 -12   13.44    1.61
  10   5 -12   13.26    1.72
  10   5 -12   13.28    1.81
 -10  -5  13    0.53    0.31
 -10  -5  13    0.66    0.42
  10   5 -13    0.47    0.29
  10   5 -13    1.12    0.47
 -10  -5  14    3.45    0.90
  10   5 -14    3.30    0.89
 -10  -5  15    2.27    0.76
  10   5 -15    2.35    0.78
 -10  -4   1    3.23    0.64
 -10  -4   1    3.03    0.78
  10   4  -1    3.39    0.68
  10   4  -1    2.83    0.70
 -10  -4   2    0.81    0.33
 -10  -4   2    0.80    0.33
 -10  -4   2    1.03    0.43
  10   4  -2    0.78    0.34
  10   4  -2    0.78    0.34
  10   4  -2    1.15    0.38
 -10  -4   3    4.88    0.80
 -10  -4   3    4.69    0.81
 -10  -4   3    3.02    0.83
  10   4  -3    4.45    0.78
  10   4  -3    4.45    0.82
 -10  -4   4   13.46    1.62
 -10  -4   4   15.99    2.02
  10   4  -4   14.02    1.69
  10   4  -4   15.23    1.81
 -10  -4   5   26.11    2.54
 -10  -4   5   24.61    2.47
 -10  -4   5   20.58    2.44
  10   4  -5   24.01    2.38
  10   4  -5   24.30    2.49
  10   4  -5   21.18    2.32
 -10  -4   6   14.67    1.68
 -10  -4   6   13.91    1.66
  10   4  -6   14.42    1.65
  10   4  -6   13.69    1.70
  10   4  -6   14.14    1.72
 -10  -4   7   30.25    2.88
 -10  -4   7   30.30    2.93
 -10  -4   7   27.38    3.01
  10   4  -7   28.34    2.72
  10   4  -7   30.18    2.98
  10   4  -7   26.22    2.70
 -10  -4   8    0.80    0.32
 -10  -4   8    0.49    0.35
  10   4  -8    0.89    0.37
  10   4  -8    0.45    0.29
 -10  -4   9    2.12    0.56
 -10  -4   9    2.95    0.74
  10   4  -9    1.89    0.54
  10   4  -9    2.72    0.61
 -10  -4  10    2.91    0.81
  10   4 -10    3.71    0.71
  10   4 -10    3.65    0.80
 -10  -4  11    3.16    0.69
  10   4 -11    3.37    0.68
  10   4 -11    2.91    0.74
 -10  -4  12    8.68    1.23
 -10  -4  12    8.51    1.46
  10   4 -12    8.08    1.16
  10   4 -12    8.77    1.33
  10   4 -12    9.51    1.44
 -10  -4  13    0.44    0.28
 -10  -4  13    0.25    0.33
  10   4 -13    0.61    0.27
  10   4 -13    0.42    0.34
  10   4 -13    0.28    0.36
 -10  -4  14    4.44    0.83
 -10  -4  14    3.85    0.95
  10   4 -14    4.25    0.79
 -10  -4  15   11.30    1.79
  10   4 -15   13.60    1.99
 -10  -3   1    0.40    0.20
 -10  -3   1    0.30    0.20
  10   3  -1    0.32    0.22
  10   3  -1    0.46    0.22
  10   3  -1    0.04    0.20
 -10  -3   2   37.09    3.32
 -10  -3   2   30.71    3.21
  10   3  -2   33.87    3.09
  10   3  -2   31.17    3.14
 -10  -3   3    9.22    1.12
 -10  -3   3    8.04    1.06
 -10  -3   3    3.64    0.93
  10   3  -3    8.32    1.06
  10   3  -3    8.25    1.11
  10   3  -3    3.91    0.89
 -10  -3   4   25.50    2.49
 -10  -3   4   24.45    2.44
 -10  -3   4   22.67    2.60
  10   3  -4   24.54    2.41
  10   3  -4   23.63    2.43
 -10  -3   5   13.49    1.59
 -10  -3   5    9.53    1.49
  10   3  -5   12.88    1.59
 -10  -3   6    3.06    0.66
 -10  -3   6    3.28    0.69
 -10  -3   6    3.59    0.81
  10   3  -6    3.10    0.65
  10   3  -6    2.97    0.71
  10   3  -6    3.32    0.69
 -10  -3   7   34.10    3.16
 -10  -3   7   35.35    3.30
 -10  -3   7   33.81    3.50
  10   3  -7   32.63    3.01
  10   3  -7   35.26    3.35
  10   3  -7   35.69    3.44
 -10  -3   8    4.40    0.76
 -10  -3   8    4.73    0.80
  10   3  -8    4.11    0.72
  10   3  -8    4.77    0.85
  10   3  -8    2.01    0.64
 -10  -3   9    2.98    0.66
 -10  -3   9    2.98    0.68
 -10  -3   9    3.49    0.82
  10   3  -9    3.05    0.65
  10   3  -9    2.81    0.71
  10   3  -9    3.28    0.70
 -10  -3  10    8.60    1.19
 -10  -3  10    9.22    1.27
 -10  -3  10    6.04    1.21
  10   3 -10    7.89    1.12
  10   3 -10    8.72    1.29
  10   3 -10    6.49    1.12
 -10  -3  11    0.66    0.33
 -10  -3  11    1.12    0.46
  10   3 -11    0.75    0.32
  10   3 -11    0.71    0.38
  10   3 -11    0.78    0.37
 -10  -3  12    1.65    0.49
 -10  -3  12    1.75    0.62
  10   3 -12    1.59    0.47
 -10  -3  13    0.63    0.31
  10   3 -13    0.56    0.28
  10   3 -13    0.38    0.33
  10   3 -13    0.40    0.36
 -10  -3  14   14.14    1.71
 -10  -3  14   14.97    2.07
  10   3 -14   13.33    1.60
  10   3 -14   15.55    2.11
 -10  -3  15    6.59    1.29
  10   3 -15    7.99    1.45
 -10  -2   1    5.76    0.92
  10   2  -1    5.58    0.93
  10   2  -1    7.36    1.11
 -10  -2   2   87.62    7.06
 -10  -2   2   82.51    6.67
 -10  -2   2   66.32    5.98
  10   2  -2   85.14    6.85
  10   2  -2   79.81    6.50
  10   2  -2   63.21    5.46
 -10  -2   3    2.60    0.50
 -10  -2   3    2.68    0.53
  10   2  -3    0.87    0.45
 -10  -2   4    2.27    0.54
 -10  -2   4    2.51    0.57
  10   2  -4    2.06    0.53
  10   2  -4    2.12    0.58
  10   2  -4    2.30    0.57
 -10  -2   5   10.58    1.33
 -10  -2   5   11.07    1.39
 -10  -2   5    9.26    1.44
  10   2  -5   10.00    1.28
  10   2  -5   10.97    1.43
  10   2  -5    8.67    1.27
 -10  -2   6    2.89    0.66
 -10  -2   6    3.21    0.69
 -10  -2   6    5.48    0.94
  10   2  -6    2.81    0.64
  10   2  -6    3.04    0.71
  10   2  -6    5.29    0.82
 -10  -2   7   38.39    3.47
 -10  -2   7   35.61    3.63
  10   2  -7   37.69    3.38
  10   2  -7   37.84    3.54
 -10  -2   8    3.85    0.72
 -10  -2   8    4.03    0.75
 -10  -2   8    2.31    0.71
  10   2  -8    3.35    0.67
  10   2  -8    3.67    0.76
  10   2  -8    2.54    0.65
 -10  -2   9    8.63    1.24
 -10  -2   9    9.33    1.44
  10   2  -9    8.57    1.29
  10   2  -9    8.69    1.26
 -10  -2  10    8.71    1.22
  10   2 -10    7.77    1.12
  10   2 -10    7.61    1.20
 -10  -2  11    0.07    0.14
  10   2 -11    0.06    0.12
  10   2 -11    0.02    0.18
  10   2 -11    0.07    0.15
 -10  -2  12    2.98    0.67
 -10  -2  12    2.66    0.78
  10   2 -12    2.88    0.63
  10   2 -12    2.83    0.73
  10   2 -12    2.92    0.76
 -10  -2  13   -0.03    0.14
 -10  -2  13    0.11    0.22
  10   2 -13   -0.01    0.09
  10   2 -13    0.00    0.19
  10   2 -13    0.03    0.21
 -10  -2  14   15.88    1.86
 -10  -2  14   15.89    2.16
  10   2 -14   14.76    1.72
  10   2 -14   14.85    1.93
  10   2 -14   17.76    2.31
 -10  -2  15    2.48    0.65
 -10  -2  15    2.76    0.81
  10   2 -15    3.15    0.93
 -10  -1   1   73.44    5.90
 -10  -1   1   71.80    5.81
  10   1  -1   70.86    5.70
  10   1  -1   69.28    5.63
  10   1  -1   69.72    6.13
 -10  -1   2   23.85    2.33
 -10  -1   2   23.40    2.31
  10   1  -2   18.62    1.95
  10   1  -2   21.50    2.21
  10   1  -2   14.57    1.84
 -10  -1   3   37.30    3.36
 -10  -1   3   36.82    3.34
 -10  -1   3   27.80    3.02
  10   1  -3   36.23    3.25
  10   1  -3   36.04    3.33
  10   1  -3   27.41    2.81
 -10  -1   4    3.76    0.74
 -10  -1   4    4.11    0.77
 -10  -1   4    5.45    0.97
  10   1  -4    3.86    0.73
  10   1  -4    3.56    0.76
  10   1  -4    5.27    0.86
 -10  -1   5   13.12    1.51
 -10  -1   5   12.58    1.50
 -10  -1   5    8.80    1.40
  10   1  -5   12.45    1.44
  10   1  -5   12.22    1.52
  10   1  -5    7.68    1.21
 -10  -1   6    6.04    1.00
 -10  -1   6    8.37    1.28
  10   1  -6    5.66    1.02
  10   1  -6    7.61    1.09
 -10  -1   7   11.90    1.46
 -10  -1   7   12.02    1.49
 -10  -1   7    9.65    1.48
  10   1  -7   11.17    1.38
  10   1  -7   11.04    1.48
  10   1  -7    8.95    1.29
 -10  -1   8    0.05    0.13
 -10  -1   8    0.01    0.11
 -10  -1   8    0.12    0.17
  10   1  -8    0.07    0.10
  10   1  -8    0.01    0.16
  10   1  -8    0.02    0.11
 -10  -1   9   11.36    1.46
 -10  -1   9   11.67    1.49
 -10  -1   9   10.95    1.60
  10   1  -9   11.44    1.42
  10   1  -9   11.11    1.51
  10   1  -9   11.32    1.49
 -10  -1  10   13.41    1.64
 -10  -1  10   13.70    1.68
  10   1 -10   12.92    1.56
  10   1 -10   13.22    1.72
 -10  -1  11   -0.01    0.13
 -10  -1  11    0.07    0.15
 -10  -1  11    0.12    0.18
  10   1 -11    0.02    0.10
  10   1 -11    0.07    0.20
  10   1 -11    0.12    0.17
 -10  -1  12   15.46    1.82
  10   1 -12   16.40    1.83
  10   1 -12   16.50    2.01
  10   1 -12   16.29    2.08
 -10  -1  13    0.71    0.36
 -10  -1  13    1.15    0.50
  10   1 -13    1.00    0.46
 -10  -1  14    2.26    0.59
 -10  -1  14    2.31    0.73
  10   1 -14    1.88    0.52
  10   1 -14    2.13    0.66
  10   1 -14    2.42    0.75
 -10  -1  15    7.70    1.18
 -10  -1  15    7.85    1.40
  10   1 -15    6.93    1.07
 -10   0   1   12.10    1.41
 -10   0   1   12.61    1.46
  10   0  -1   11.65    1.38
  10   0  -1   11.06    1.39
  10   0  -1    9.74    1.43
 -10   0   2   27.44    2.60
 -10   0   2   29.21    2.75
  10   0  -2   25.83    2.47
  10   0  -2   27.07    2.63
  10   0  -2   21.31    2.35
 -10   0   3    4.38    0.68
 -10   0   3    3.91    0.67
  10   0  -3    3.99    0.65
  10   0  -3    4.34    0.72
  10   0  -3    1.22    0.56
 -10   0   4   35.71    3.26
  10   0  -4   35.35    3.19
  10   0  -4   27.87    2.82
 -10   0   5   21.70    2.22
 -10   0   5   22.45    2.29
  10   0  -5   21.38    2.16
  10   0  -5   21.34    2.26
  10   0  -5   14.65    1.79
 -10   0   6    1.24    0.41
 -10   0   6    1.23    0.41
 -10   0   6    0.91    0.43
  10   0  -6    1.39    0.39
  10   0  -6    1.02    0.42
  10   0  -6    1.05    0.39
 -10   0   7    0.05    0.13
 -10   0   7    0.05    0.11
 -10   0   7    0.07    0.14
  10   0  -7    0.01    0.09
  10   0  -7    0.03    0.15
  10   0  -7    0.04    0.09
 -10   0   8    4.90    0.86
 -10   0   8    4.58    0.85
 -10   0   8    4.13    0.90
  10   0  -8    4.95    0.82
  10   0  -8    4.21    0.88
  10   0  -8    3.96    0.79
 -10   0   9    6.17    1.01
 -10   0   9    6.44    1.03
 -10   0   9    6.73    1.14
  10   0  -9    5.51    0.93
  10   0  -9    6.18    1.07
  10   0  -9    6.09    1.00
 -10   0  10   11.27    1.44
 -10   0  10   10.83    1.42
 -10   0  10    8.10    1.36
  10   0 -10   10.44    1.33
  10   0 -10   10.61    1.47
  10   0 -10    7.59    1.24
 -10   0  11    5.42    0.95
 -10   0  11    4.97    0.93
 -10   0  11    5.35    1.04
  10   0 -11    5.60    0.90
  10   0 -11    4.79    0.98
  10   0 -11    5.43    1.01
 -10   0  12    8.48    1.43
  10   0 -12   10.95    1.53
 -10   0  13    1.32    0.47
 -10   0  13    1.30    0.55
  10   0 -13    1.46    0.43
  10   0 -13    1.16    0.51
  10   0 -14    1.76    0.61
  10   0 -14    2.21    0.70
 -10   0  15    6.39    1.06
 -10   0  15    5.80    1.20
  10   0 -15    5.97    0.96
  10  -1  -1    5.50    0.98
 -10   1   2   39.37    3.47
 -10   1   2   40.88    3.61
  10  -1  -2   40.58    3.55
  10  -1  -2   39.18    3.53
  10  -1  -2   32.79    3.25
  10  -1  -2   35.36    3.58
 -10   1   3    0.04    0.11
 -10   1   3    0.03    0.11
  10  -1  -3    0.04    0.09
  10  -1  -3    0.05    0.13
  10  -1  -3    0.42    0.17
 -10   1   4   40.93    3.66
  10  -1  -4   39.51    3.50
  10  -1  -4   31.05    3.05
 -10   1   5    8.89    1.17
 -10   1   5    8.91    1.17
  10  -1  -5    8.16    1.09
  10  -1  -5    8.39    1.19
  10  -1  -5    4.62    0.93
 -10   1   6    4.12    0.76
 -10   1   6    4.07    0.75
  10  -1  -6    4.08    0.72
  10  -1  -6    3.55    0.77
  10  -1  -6    2.74    0.66
 -10   1   7    4.00    0.73
 -10   1   7    3.75    0.71
 -10   1   7    2.54    0.70
  10  -1  -7    3.87    0.68
  10  -1  -7    3.51    0.75
  10  -1  -7    2.09    0.59
 -10   1   8    0.85    0.38
 -10   1   8    1.01    0.38
 -10   1   8    1.03    0.42
  10  -1  -8    0.90    0.35
  10  -1  -8    0.83    0.41
  10  -1  -8    1.21    0.37
 -10   1   9   12.60    1.58
 -10   1   9   11.85    1.53
  10  -1  -9   13.19    1.57
  10  -1  -9   12.58    1.65
 -10   1  10    7.44    1.10
 -10   1  10    7.50    1.10
 -10   1  10    4.47    1.00
  10  -1 -10    6.78    1.00
  10  -1 -10    6.85    1.13
  10  -1 -10    4.54    0.94
 -10   1  11    7.48    1.15
 -10   1  11    7.44    1.15
 -10   1  11    6.70    1.20
  10  -1 -11    7.21    1.07
  10  -1 -11    7.05    1.20
  10  -1 -11    7.40    1.20
 -10   1  12    8.17    1.22
 -10   1  12    7.09    1.27
  10  -1 -12    8.66    1.19
  10  -1 -12    8.26    1.30
  10  -1 -12    8.13    1.34
 -10   1  13    1.85    0.52
 -10   1  13    0.89    0.49
  10  -1 -13    1.86    0.47
  10  -1 -13    1.00    0.51
 -10   1  14    7.52    1.17
 -10   1  14    7.24    1.31
  10  -1 -14    7.13    1.08
  10  -1 -14    7.12    1.23
  10  -1 -14    8.00    1.40
 -10   1  15    3.75    0.80
  10  -1 -15    3.49    0.71
 -10   2   1   12.95    1.48
 -10   2   1   12.82    1.48
  10  -2  -1   12.00    1.42
  10  -2  -1   12.82    1.53
 -10   2   2    1.43    0.41
 -10   2   2    1.17    0.40
  10  -2  -2    1.42    0.40
  10  -2  -2    1.37    0.43
  10  -2  -2    1.44    0.45
  10  -2  -2    1.36    0.48
 -10   2   3   17.72    1.90
  10  -2  -3   16.36    1.86
  10  -2  -3   16.09    1.89
  10  -2  -3   17.49    2.10
 -10   2   4   36.10    3.30
 -10   2   4   38.10    3.45
  10  -2  -4   36.15    3.29
  10  -2  -4   31.41    3.00
  10  -2  -4   26.89    2.87
 -10   2   5    8.04    1.14
 -10   2   5    8.00    1.14
  10  -2  -5    7.57    1.08
  10  -2  -5    7.20    1.14
 -10   2   6   24.98    2.51
 -10   2   6   27.57    2.70
  10  -2  -6   25.12    2.50
  10  -2  -6   23.87    2.50
  10  -2  -6   21.23    2.25
 -10   2   7   27.22    2.69
 -10   2   7   28.44    2.78
  10  -2  -7   27.65    2.71
  10  -2  -7   25.95    2.67
  10  -2  -7   17.12    1.95
 -10   2   8    1.12    0.32
  10  -2  -8    1.05    0.27
  10  -2  -8    0.13    0.21
 -10   2   9    4.60    0.87
 -10   2   9    5.23    0.90
 -10   2   9    4.33    0.90
  10  -2  -9    4.55    0.82
  10  -2  -9    4.40    0.91
 -10   2  10    5.30    0.95
 -10   2  10    5.48    0.95
  10  -2 -10    4.96    0.88
  10  -2 -10    5.25    1.00
 -10   2  11    8.95    1.30
 -10   2  11    9.38    1.32
 -10   2  11    8.55    1.35
  10  -2 -11    8.73    1.22
  10  -2 -11    8.41    1.33
  10  -2 -11    9.28    1.37
 -10   2  12   10.52    1.42
  10  -2 -12   11.03    1.41
  10  -2 -12   10.78    1.54
  10  -2 -12    9.20    1.43
 -10   2  13    5.30    0.92
 -10   2  13    3.11    0.85
  10  -2 -13    5.08    0.84
  10  -2 -13    3.95    0.91
 -10   2  14    9.91    1.40
  10  -2 -14   10.26    1.34
  10  -2 -14    9.33    1.45
 -10   2  15    0.43    0.31
  10  -2 -15    0.34    0.23
 -10   3   1   49.83    4.28
 -10   3   1   45.28    3.89
  10  -3  -1   52.07    4.44
  10  -3  -1   45.90    4.01
  10  -3  -1   35.48    3.46
  10  -3  -1   37.57    3.67
 -10   3   2    6.71    0.95
 -10   3   2    6.66    0.93
  10  -3  -2    6.43    0.91
  10  -3  -2    6.57    0.98
  10  -3  -2    2.92    0.82
 -10   3   3    2.21    0.53
  10  -3  -3    2.01    0.56
 -10   3   4   21.28    2.20
 -10   3   4   22.65    2.27
  10  -3  -4   21.69    2.28
  10  -3  -4   21.44    2.19
  10  -3  -4   14.94    1.80
  10  -3  -4   15.93    1.95
 -10   3   5   16.10    1.82
 -10   3   5   15.48    1.76
  10  -3  -5   15.15    1.82
  10  -3  -5   15.23    1.74
 -10   3   6    8.91    1.24
 -10   3   6    8.65    1.20
  10  -3  -6    8.43    1.26
  10  -3  -6    8.57    1.19
  10  -3  -6    7.95    1.13
  10  -3  -6    8.60    1.28
 -10   3   7   10.10    1.30
 -10   3   7   10.20    1.29
  10  -3  -7   10.15    1.38
  10  -3  -7    9.75    1.25
  10  -3  -7    5.44    0.97
  10  -3  -7    6.22    1.09
 -10   3   8    0.10    0.19
  10  -3  -8    0.05    0.15
  10  -3  -8    0.23    0.15
  10  -3  -8    0.27    0.18
 -10   3   9    5.11    0.92
 -10   3   9    5.48    0.92
  10  -3  -9    5.12    0.98
  10  -3  -9    5.10    0.89
  10  -3  -9    4.18    0.83
 -10   3  10    0.17    0.21
 -10   3  10    0.13    0.17
  10  -3 -10    0.19    0.24
  10  -3 -10    0.13    0.17
  10  -3 -10    0.07    0.14
 -10   3  11    6.96    1.12
 -10   3  11    6.96    1.11
  10  -3 -11    6.83    1.19
  10  -3 -11    6.68    1.10
 -10   3  12   18.77    2.11
  10  -3 -12   19.84    2.24
  10  -3 -12   19.13    2.25
  10  -3 -12   21.12    2.42
 -10   3  13    0.69    0.36
  10  -3 -13    0.85    0.32
  10  -3 -13    0.47    0.32
 -10   3  14    1.56    0.50
  10  -3 -14    1.22    0.42
  10  -3 -14    1.45    0.55
 -10   3  15    0.26    0.24
  10  -3 -15    0.18    0.18
 -10   4   1   26.01    2.51
 -10   4   1   28.11    2.63
  10  -4  -1   26.75    2.60
  10  -4  -1   26.83    2.55
  10  -4  -1   22.80    2.52
  10  -4  -1   25.27    2.73
 -10   4   2   29.55    2.80
 -10   4   2   29.22    2.72
  10  -4  -2   28.91    2.79
  10  -4  -2   28.57    2.69
  10  -4  -2   17.25    2.09
 -10   4   3    2.11    0.38
  10  -4  -3    1.99    0.43
  10  -4  -3    2.24    0.39
  10  -4  -3    0.39    0.30
  10  -4  -3    0.26    0.30
 -10   4   4   37.15    3.42
 -10   4   4   36.68    3.33
  10  -4  -4   39.46    3.66
  10  -4  -4   36.34    3.31
  10  -4  -4   27.47    2.74
  10  -4  -4   28.45    2.91
 -10   4   5    9.59    1.25
 -10   4   5    9.88    1.24
  10  -4  -5    9.71    1.31
  10  -4  -5    9.45    1.20
  10  -4  -5    4.56    0.96
 -10   4   6   11.44    1.48
 -10   4   6   12.66    1.52
  10  -4  -6   11.38    1.53
  10  -4  -6   11.21    1.42
  10  -4  -6   10.20    1.32
 -10   4   7   30.19    2.95
 -10   4   7   31.07    2.97
  10  -4  -7   30.09    3.02
  10  -4  -7   29.61    2.85
 -10   4   8    2.71    0.64
  10  -4  -8    2.39    0.67
  10  -4  -8    2.34    0.59
 -10   4   9    1.37    0.48
 -10   4   9    1.35    0.45
  10  -4  -9    1.27    0.50
  10  -4  -9    1.40    0.45
 -10   4  10   -0.01    0.17
 -10   4  10    0.04    0.13
  10  -4 -10    0.00    0.19
  10  -4 -10    0.07    0.13
 -10   4  11   12.46    1.62
 -10   4  11   12.26    1.57
  10  -4 -11   12.31    1.69
  10  -4 -11   12.23    1.56
 -10   4  12    8.36    1.26
  10  -4 -12    8.49    1.35
  10  -4 -12    8.41    1.24
 -10   4  13    3.30    0.76
  10  -4 -13    3.31    0.73
 -10   4  14    2.51    0.66
  10  -4 -14    2.56    0.74
 -10   4  15    4.35    0.89
  10  -4 -15    4.29    0.81
  10  -5  -1    0.26    0.21
  10  -5  -1    0.25    0.19
  10  -5  -1    0.37    0.25
  10  -5  -1    0.44    0.23
 -10   5   2   15.23    1.69
 -10   5   2   15.23    1.64
  10  -5  -2   14.86    1.70
  10  -5  -2   14.13    1.58
  10  -5  -2    9.23    1.39
  10  -5  -2    9.04    1.36
 -10   5   3    0.54    0.32
 -10   5   3    0.74    0.31
  10  -5  -3    0.70    0.36
  10  -5  -3    0.66    0.31
  10  -5  -3    1.60    0.39
  10  -5  -3    1.70    0.39
 -10   5   4   31.96    3.03
  10  -5  -4   29.33    2.78
  10  -5  -4   20.29    2.18
  10  -5  -4   21.22    2.28
 -10   5   5    2.95    0.66
 -10   5   5    2.78    0.62
  10  -5  -5    2.55    0.66
  10  -5  -5    2.75    0.62
 -10   5   6   32.75    3.13
 -10   5   6   34.00    3.16
  10  -5  -6   34.27    3.32
  10  -5  -6   31.40    2.96
 -10   5   7   20.80    2.25
 -10   5   7   21.45    2.24
  10  -5  -7   21.12    2.35
  10  -5  -7   19.90    2.12
 -10   5   8    0.70    0.34
 -10   5   8    0.70    0.31
  10  -5  -8    0.61    0.36
  10  -5  -8    0.53    0.30
 -10   5   9   16.85    1.97
 -10   5   9   17.43    1.95
  10  -5  -9   15.81    1.95
  10  -5  -9   16.33    1.86
 -10   5  10    6.24    1.06
 -10   5  10    6.09    1.01
  10  -5 -10    5.48    1.06
  10  -5 -10    5.84    0.98
 -10   5  11   11.43    1.54
 -10   5  11   11.84    1.53
  10  -5 -11   10.87    1.58
  10  -5 -11   11.80    1.51
 -10   5  12    0.07    0.18
  10  -5 -12    0.02    0.20
  10  -5 -12    0.06    0.16
 -10   5  13    1.37    0.52
  10  -5 -13    1.44    0.58
  10  -5 -13    1.54    0.48
 -10   5  14   12.71    1.69
  10  -5 -14   12.69    1.75
 -10   5  15    4.31    0.89
  10  -5 -15    4.21    0.84
 -10   6   1   16.29    1.82
 -10   6   1   17.87    1.87
  10  -6  -1   17.73    1.92
  10  -6  -1   16.92    1.82
  10  -6  -1   14.92    1.83
 -10   6   2   28.14    2.63
  10  -6  -2   26.90    2.64
  10  -6  -2   17.46    2.07
  10  -6  -2   15.92    1.90
 -10   6   3    3.58    0.73
 -10   6   3    3.60    0.69
  10  -6  -3    3.21    0.74
  10  -6  -3    3.69    0.71
 -10   6   4   15.93    1.82
 -10   6   4   16.56    1.80
  10  -6  -4   16.57    1.93
  10  -6  -4   15.68    1.75
  10  -6  -4   12.18    1.52
  10  -6  -4   12.73    1.56
 -10   6   5   13.44    1.65
 -10   6   5   12.79    1.54
  10  -6  -5   12.19    1.62
  10  -6  -5   13.08    1.58
 -10   6   6   10.62    1.37
  10  -6  -6   10.60    1.47
 -10   6   7   13.96    1.72
 -10   6   7   14.06    1.66
  10  -6  -7   13.36    1.73
  10  -6  -7   13.65    1.64
 -10   6   8    0.23    0.23
 -10   6   8    0.17    0.19
  10  -6  -8    0.25    0.25
  10  -6  -8    0.19    0.19
 -10   6   9   18.84    2.14
 -10   6   9   18.64    2.04
  10  -6  -9   17.72    2.12
  10  -6  -9   18.31    2.03
 -10   6  10    5.42    0.99
 -10   6  10    5.62    0.95
  10  -6 -10    4.96    1.02
  10  -6 -10    5.14    0.92
 -10   6  11    2.32    0.65
 -10   6  11    2.77    0.65
  10  -6 -11    2.54    0.72
  10  -6 -11    2.46    0.62
  10  -6 -12    0.04    0.21
 -10   6  13    7.76    1.24
  10  -6 -13    7.65    1.31
  10  -6 -13    7.94    1.20
  10  -6 -14   15.51    2.01
  10  -6 -14   15.43    1.87
 -10   6  15    2.38    0.67
  10  -6 -15    2.47    0.63
 -10   7   1   18.98    2.04
 -10   7   1   20.75    2.09
  10  -7  -1   20.30    2.12
  10  -7  -1   19.60    2.04
  10  -7  -1   14.43    1.79
 -10   7   2   26.40    2.62
 -10   7   2   26.75    2.56
  10  -7  -2   26.24    2.62
  10  -7  -2   25.07    2.47
 -10   7   3    0.37    0.18
  10  -7  -3    0.33    0.14
  10  -7  -3   -0.01    0.08
  10  -7  -3   -0.01    0.07
 -10   7   4   11.35    1.46
 -10   7   4   12.38    1.45
  10  -7  -4   12.01    1.54
  10  -7  -4   12.44    1.48
  10  -7  -4    7.96    1.16
 -10   7   5   10.94    1.46
 -10   7   5   10.75    1.37
  10  -7  -5   10.98    1.50
  10  -7  -5   10.07    1.34
 -10   7   6    4.91    0.94
 -10   7   6    5.54    0.91
  10  -7  -6    5.31    1.00
  10  -7  -6    5.27    0.91
 -10   7   7    1.60    0.53
  10  -7  -7    1.51    0.47
 -10   7   8    5.42    1.00
 -10   7   8    5.81    0.95
  10  -7  -8    5.07    1.00
  10  -7  -8    5.69    0.96
 -10   7   9   32.24    3.07
  10  -7  -9   29.27    3.01
 -10   7  10    2.52    0.67
  10  -7 -10    2.33    0.61
  10  -7 -11   18.03    2.18
  10  -7 -11   20.40    2.22
 -10   7  12   16.34    1.97
  10  -7 -12   14.69    1.92
  10  -7 -12   17.26    1.97
 -10   7  13    0.17    0.22
  10  -7 -13    0.12    0.23
  10  -7 -13    0.07    0.19
 -10   7  14    7.22    1.20
  10  -7 -14    6.57    1.21
  10  -7 -14    7.14    1.13
 -10   7  15    0.35    0.32
  10  -7 -15    0.48    0.29
 -10   8   1   12.75    1.58
 -10   8   1   12.46    1.46
  10  -8  -1   12.75    1.53
  10  -8  -1   12.33    1.49
  10  -8  -1   10.19    1.39
 -10   8   2   30.04    2.92
 -10   8   2   31.03    2.88
  10  -8  -2   30.62    2.89
  10  -8  -2   19.77    2.31
  10  -8  -2   18.25    2.03
 -10   8   3   27.07    2.71
 -10   8   3   27.41    2.63
  10  -8  -3   26.25    2.66
  10  -8  -3   25.19    2.50
 -10   8   4   20.56    2.23
 -10   8   4   20.98    2.15
  10  -8  -4   20.90    2.28
  10  -8  -4   20.43    2.16
 -10   8   5    2.79    0.62
  10  -8  -5    2.87    0.71
 -10   8   6    2.54    0.66
 -10   8   6    2.90    0.63
  10  -8  -6    2.56    0.69
  10  -8  -6    2.64    0.63
 -10   8   7    0.03    0.15
 -10   8   7    0.02    0.09
  10  -8  -7   -0.02    0.18
  10  -8  -7    0.01    0.10
 -10   8   8    3.64    0.84
 -10   8   8    4.46    0.81
  10  -8  -8    4.07    0.91
  10  -8  -8    4.10    0.81
 -10   8   9   24.90    2.65
 -10   8   9   26.73    2.66
  10  -8  -9   24.79    2.71
  10  -8  -9   25.61    2.61
 -10   8  10    3.56    0.80
 -10   8  10    3.48    0.73
  10  -8 -10    2.81    0.79
  10  -8 -10    3.33    0.73
 -10   8  11    5.44    1.02
  10  -8 -11    5.67    1.09
  10  -8 -11    6.26    1.03
 -10   8  12   12.40    1.66
  10  -8 -12   12.02    1.57
 -10   8  13    0.19    0.25
  10  -8 -13    0.13    0.27
  10  -8 -13    0.24    0.22
 -10   8  14    0.70    0.40
  10  -8 -14    0.83    0.37
 -10   9   1    3.74    0.77
  10  -9  -1    3.85    0.72
  10  -9  -1    2.99    0.67
 -10   9   2    8.90    1.30
 -10   9   2    8.83    1.18
  10  -9  -2    8.68    1.24
  10  -9  -2    8.68    1.21
 -10   9   3    1.38    0.51
 -10   9   3    1.59    0.46
  10  -9  -3    1.61    0.51
  10  -9  -3    1.59    0.48
  10  -9  -3    2.05    0.51
 -10   9   4   40.39    3.74
 -10   9   4   39.91    3.55
  10  -9  -4   39.32    3.65
  10  -9  -4   38.64    3.51
 -10   9   5   10.05    1.42
 -10   9   5   10.28    1.32
  10  -9  -5    9.17    1.37
  10  -9  -5    9.82    1.33
 -10   9   6    4.64    0.94
  10  -9  -6    5.72    1.06
  10  -9  -6    5.26    0.92
 -10   9   7   14.22    1.79
 -10   9   7   13.78    1.64
  10  -9  -7   13.58    1.78
  10  -9  -7   13.44    1.66
 -10   9   8    0.11    0.15
  10  -9  -8    0.09    0.23
 -10   9   9    4.63    0.96
 -10   9   9    5.02    0.89
  10  -9  -9    5.08    1.04
  10  -9  -9    4.93    0.91
 -10   9  10    0.24    0.27
 -10   9  10    0.31    0.24
  10  -9 -10    0.29    0.31
  10  -9 -10    0.29    0.24
 -10   9  11    2.09    0.67
  10  -9 -11    2.44    0.72
  10  -9 -11    2.55    0.64
 -10   9  12    5.28    1.01
  10  -9 -12    5.15    1.07
  10  -9 -12    5.36    0.97
  10  -9 -13    0.04    0.23
 -10   9  14    5.88    1.09
  10  -9 -14    6.23    1.06
 -10  10   1    0.24    0.23
 -10  10   1    0.32    0.17
 -10  10   1    0.11    0.19
  10 -10  -1    0.30    0.20
  10 -10  -1    0.27    0.19
  10 -10  -1    0.09    0.16
 -10  10   2    3.00    0.68
 -10  10   2    3.16    0.58
  10 -10  -2    3.26    0.64
  10 -10  -2    3.01    0.61
  10 -10  -2    1.34    0.50
 -10  10   3    2.36    0.66
 -10  10   3    2.44    0.57
  10 -10  -3    2.58    0.64
  10 -10  -3    2.51    0.62
  10 -10  -3    2.71    0.62
 -10  10   4    5.74    1.04
 -10  10   4    5.54    0.91
  10 -10  -4    5.35    0.98
  10 -10  -4    5.67    0.96
 -10  10   5    7.07    1.17
  10 -10  -5    6.53    1.06
 -10  10   6    8.75    1.35
 -10  10   6    9.31    1.26
  10 -10  -6    9.79    1.43
  10 -10  -6    9.71    1.34
 -10  10   7    6.42    1.12
 -10  10   7    6.43    1.01
  10 -10  -7    6.53    1.15
  10 -10  -7    6.37    1.05
 -10  10   8    2.12    0.64
 -10  10   8    2.25    0.57
  10 -10  -8    2.21    0.66
  10 -10  -8    2.22    0.60
 -10  10   9    3.76    0.84
 -10  10   9    3.99    0.77
  10 -10  -9    3.54    0.86
  10 -10  -9    3.65    0.78
 -10  10  10   -0.02    0.19
  10 -10 -10    0.04    0.22
  10 -10 -10    0.05    0.14
 -10  10  11    3.46    0.83
  10 -10 -11    3.56    0.88
  10 -10 -11    3.74    0.79
 -10  10  12    3.94    0.91
  10 -10 -12    4.61    1.00
  10 -10 -12    4.31    0.86
 -10  10  13    0.11    0.24
  10 -10 -13    0.11    0.20
 -10  10  14    3.55    0.84
  10 -10 -14    4.08    0.86
 -10  11   1    0.03    0.19
 -10  11   1    0.02    0.09
 -10  11   1    0.10    0.15
  10 -11  -1    0.03    0.12
  10 -11  -1    0.03    0.11
  10 -11  -2    2.08    0.48
  10 -11  -2    0.83    0.37
 -10  11   3    0.03    0.10
  10 -11  -3    0.05    0.15
  10 -11  -3    0.04    0.12
  10 -11  -3    0.01    0.10
 -10  11   4    7.04    1.21
  10 -11  -4    7.35    1.13
 -10  11   5    0.31    0.29
 -10  11   5    0.30    0.21
  10 -11  -5    0.25    0.28
  10 -11  -5    0.25    0.23
 -10  11   6    6.43    1.14
 -10  11   6    6.32    1.00
  10 -11  -6    6.41    1.12
  10 -11  -6    6.26    1.05
 -10  11   7    6.35    1.13
 -10  11   7    6.36    1.01
  10 -11  -7    6.58    1.14
  10 -11  -7    6.52    1.07
 -10  11   8    0.47    0.37
 -10  11   8    0.59    0.31
  10 -11  -8    0.63    0.38
  10 -11  -8    0.73    0.34
  10 -11  -9    8.71    1.39
  10 -11  -9    8.81    1.30
 -10  11  10    0.26    0.29
  10 -11 -10    0.22    0.30
  10 -11 -10    0.28    0.24
 -10  11  11    6.27    1.14
  10 -11 -11    6.94    1.23
  10 -11 -11    7.19    1.15
  10 -11 -12    4.94    1.06
  10 -11 -12    5.18    0.98
 -10  11  13    0.30    0.29
  10 -11 -13    0.26    0.26
 -10  12   1    1.09    0.45
 -10  12   1    1.05    0.36
 -10  12   1    0.64    0.42
  10 -12  -1    1.27    0.39
  10 -12  -1    1.08    0.39
  10 -12  -1    0.75    0.37
 -10  12   2    4.00    0.81
 -10  12   2    3.79    0.65
 -10  12   2    1.86    0.65
  10 -12  -2    1.92    0.58
 -10  12   3    1.13    0.45
 -10  12   3    1.26    0.36
  10 -12  -3    1.29    0.44
  10 -12  -3    1.05    0.39
  10 -12  -3    0.54    0.33
 -10  12   4    1.64    0.58
 -10  12   4    1.67    0.48
  10 -12  -4    1.72    0.55
  10 -12  -4    1.80    0.53
 -10  12   5    0.66    0.42
 -10  12   5    0.75    0.33
  10 -12  -5    0.85    0.39
  10 -12  -5    0.88    0.37
 -10  12   6    9.45    1.44
 -10  12   6    9.29    1.27
  10 -12  -6    9.17    1.37
  10 -12  -6    9.36    1.34
 -10  12   7    4.88    1.01
  10 -12  -7    4.77    0.99
  10 -12  -7    5.16    0.94
 -10  12   8    0.07    0.21
 -10  12   8    0.08    0.14
  10 -12  -8    0.13    0.24
  10 -12  -8    0.12    0.18
 -10  12   9    2.18    0.68
 -10  12  10    0.55    0.37
  10 -12 -10    0.53    0.38
  10 -12 -10    0.55    0.33
 -10  12  11    3.66    0.86
  10 -12 -11    4.30    0.95
  10 -12 -11    3.98    0.84
 -10  12  12    1.69    0.61
  10 -12 -12    2.10    0.59
 -10  13   1    5.45    1.04
 -10  13   1    5.21    0.86
 -10  13   1    3.57    0.96
  10 -13  -1    5.66    0.90
  10 -13  -1    5.65    0.93
  10 -13  -1    3.42    0.82
 -10  13   2    6.66    1.13
 -10  13   2    5.96    0.90
 -10  13   2    3.36    0.90
  10 -13  -2    6.23    0.95
  10 -13  -2    6.22    0.98
  10 -13  -2    3.22    0.81
 -10  13   3    0.18    0.24
 -10  13   3    0.12    0.12
  10 -13  -3    0.14    0.18
  10 -13  -3    0.13    0.17
  10 -13  -3   -0.04    0.10
 -10  13   4    4.48    0.81
  10 -13  -4    4.71    0.89
 -10  13   5    0.89    0.48
 -10  13   5    1.06    0.38
  10 -13  -5    1.11    0.44
  10 -13  -5    1.10    0.43
 -10  13   6    6.74    1.22
 -10  13   6    7.02    1.07
  10 -13  -6    7.08    1.18
  10 -13  -6    7.34    1.16
 -10  13   7    7.34    1.25
  10 -13  -7    7.15    1.19
  10 -13  -7    6.95    1.14
  10 -13  -8    0.55    0.37
  10 -13  -8    0.49    0.32
 -10  13   9    1.23    0.54
  10 -13  -9    1.63    0.57
  10 -13  -9    1.41    0.50
 -10  13  10    1.10    0.53
  10 -13 -10    1.35    0.54
  10 -13 -10    1.37    0.49
 -10  13  11    2.02    0.65
  10 -13 -11    2.47    0.65
 -10  13  12    0.48    0.36
  10 -13 -12    0.75    0.36
 -10  14   1    2.73    0.76
 -10  14   1    2.50    0.58
 -10  14   1    1.79    0.69
  10 -14  -1    2.82    0.61
  10 -14  -1    3.07    0.67
  10 -14  -1    1.69    0.61
 -10  14   2    9.44    1.18
 -10  14   2    4.66    1.10
  10 -14  -2    9.88    1.25
  10 -14  -2    4.72    1.00
 -10  14   3    2.98    0.81
 -10  14   3    2.82    0.64
  10 -14  -3    3.04    0.68
  10 -14  -3    3.50    0.74
  10 -14  -3    2.78    0.67
 -10  14   4    8.20    1.37
  10 -14  -4    8.93    1.32
 -10  14   5    1.66    0.61
 -10  14   5    1.49    0.46
  10 -14  -5    1.73    0.53
  10 -14  -5    1.60    0.53
 -10  14   6    2.91    0.81
  10 -14  -6    3.39    0.76
  10 -14  -6    3.27    0.75
 -10  14   7    1.81    0.64
  10 -14  -7    1.79    0.59
  10 -14  -7    1.89    0.57
 -10  14   8    0.03    0.23
  10 -14  -8    0.09    0.23
  10 -14  -8    0.09    0.19
 -10  14   9    3.63    0.89
  10 -14  -9    4.14    0.89
  10 -14  -9    3.90    0.84
 -10  14  10    0.16    0.27
  10 -14 -10    0.06    0.23
  10 -14 -10    0.11    0.21
 -10  14  11    1.97    0.65
  10 -14 -11    2.41    0.64
 -10  15   1    1.98    0.65
 -10  15   1    1.66    0.49
  10 -15  -1    1.80    0.50
  10 -15  -1    2.32    0.58
  10 -15  -1    1.34    0.54
 -10  15   2    3.56    0.82
 -10  15   2    1.71    0.71
 -10  15   3    0.35    0.37
 -10  15   3    0.34    0.23
  10 -15  -3    0.40    0.27
  10 -15  -3    0.51    0.30
 -10  15   4    3.05    0.85
  10 -15  -4    3.09    0.71
  10 -15  -4    3.37    0.76
  10 -15  -5    0.23    0.24
 -10  15   6    2.20    0.70
  10 -15  -6    1.95    0.59
  10 -15  -6    1.93    0.58
 -10  15   7    0.44    0.38
  10 -15  -7    0.39    0.31
  10 -15  -7    0.45    0.31
 -10  15   8    0.57    0.41
  10 -15  -8    0.64    0.36
 -10  15   9    5.30    1.08
  10 -15  -9    6.40    1.09
 -10  15  10    0.12    0.26
  10 -15 -10    0.13    0.21
 -10  16   1    2.30    0.76
  10 -16  -1    2.16    0.56
  10 -16  -1    2.60    0.66
 -10  16   2    1.17    0.59
  10 -16  -2    1.22    0.42
  10 -16  -2    1.26    0.48
  10 -16  -3    0.38    0.26
  10 -16  -3    0.40    0.30
 -10  16   4    4.31    0.98
  10 -16  -4    3.69    0.77
  10 -16  -4    4.14    0.85
 -10  16   5    2.24    0.72
  10 -16  -5    1.80    0.55
  10 -16  -5    2.35    0.64
 -10  16   6    0.55    0.45
  10 -16  -6    0.61    0.33
  10 -16  -6    0.70    0.38
 -10  16   7    0.05    0.26
  10 -16  -7    0.08    0.18
  10 -16  -7    0.08    0.20
 -10  16   8    2.12    0.70
  10 -16  -8    2.41    0.65
 -10  17   1    2.36    0.80
  10 -17  -1    2.73    0.71
 -10  17   2    0.85    0.51
  10 -17  -2    0.75    0.34
  10 -17  -2    0.96    0.42
 -10  17   3    0.48    0.42
  10 -17  -3    0.42    0.28
  10 -17  -3    0.73    0.36
 -10  17   4    4.95    1.07
  10 -17  -4    4.39    0.85
  10 -17  -4    5.11    0.97
 -10  17   5    0.65    0.46
  10 -17  -5    0.64    0.32
  10 -17  -5    0.70    0.39
  -9 -16   1    9.99    1.37
   9  16  -1   10.55    1.57
   9  16  -1   13.22    1.69
  -9 -16   2    2.47    0.62
   9  16  -2    2.71    0.76
  -9 -15   1    8.47    1.26
   9  15  -1    9.07    1.42
   9  15  -1    9.14    1.29
   9  15  -1   11.86    1.54
  -9 -15   2    0.78    0.35
   9  15  -2    0.63    0.46
   9  15  -2    0.62    0.36
   9  15  -2    1.26    0.42
  -9 -15   3    2.68    0.63
   9  15  -3    2.54    0.73
   9  15  -3    3.03    0.70
  -9 -15   4    8.87    1.25
   9  15  -4    9.13    1.38
  -9 -14   1    2.60    0.63
   9  14  -1    2.52    0.73
   9  14  -1    2.79    0.65
   9  14  -1    3.44    0.72
  -9 -14   2    1.97    0.53
   9  14  -2    1.67    0.61
   9  14  -2    1.63    0.53
   9  14  -2    2.60    0.60
  -9 -14   3    8.16    1.18
   9  14  -3    7.97    1.28
   9  14  -3    7.70    1.18
   9  14  -3    9.61    1.35
  -9 -14   4   22.95    2.36
   9  14  -4   22.06    2.43
   9  14  -4   22.22    2.37
   9  14  -4   28.44    2.94
  -9 -14   5    0.08    0.18
   9  14  -5    0.12    0.30
   9  14  -5    0.36    0.24
  -9 -14   6    8.70    1.22
   9  14  -6    8.38    1.30
   9  14  -6   10.18    1.44
   9  13  -1    0.29    0.23
   9  13  -1    0.31    0.26
  -9 -13   2    7.73    1.13
   9  13  -2    7.27    1.21
   9  13  -2    7.45    1.14
   9  13  -2    8.74    1.27
  -9 -13   3    3.68    0.75
   9  13  -3    3.81    0.84
   9  13  -3    4.53    0.84
  -9 -13   4   22.07    2.28
   9  13  -4   20.82    2.31
   9  13  -4   21.80    2.33
   9  13  -4   28.09    2.90
  -9 -13   5    0.54    0.30
  -9 -13   5    0.98    0.48
   9  13  -5    0.56    0.40
   9  13  -5    0.69    0.34
   9  13  -5    0.40    0.33
  -9 -13   6    6.69    1.04
   9  13  -6    6.75    1.13
   9  13  -6    6.59    1.10
   9  13  -6    7.81    1.19
  -9 -13   7    8.60    1.22
   9  13  -7    8.60    1.29
   9  13  -7   11.32    1.53
  -9 -12   1    4.99    0.86
  -9 -12   1    5.05    0.87
   9  12  -1    4.95    0.96
   9  12  -1    4.88    0.88
   9  12  -1    5.35    0.96
  -9 -12   2   12.97    1.57
   9  12  -2   12.99    1.69
   9  12  -2   14.20    1.69
   9  12  -2   15.02    1.84
  -9 -12   3    2.80    0.65
   9  12  -3    2.96    0.74
   9  12  -3    3.44    0.72
   9  12  -3    3.82    0.76
  -9 -12   4    4.61    0.84
   9  12  -4    4.70    0.92
   9  12  -4    4.57    0.88
   9  12  -4    6.72    1.03
  -9 -12   5    0.02    0.12
  -9 -12   5    0.00    0.20
   9  12  -5    0.05    0.20
   9  12  -5    0.00    0.13
  -9 -12   6   13.77    1.64
  -9 -12   6   18.65    2.39
   9  12  -6   13.64    1.71
   9  12  -6   13.37    1.70
   9  12  -6   15.82    1.90
  -9 -12   7   14.99    2.08
   9  12  -7   11.78    1.58
   9  12  -7   14.23    1.79
  -9 -12   8    3.19    0.67
   9  12  -8    3.01    0.71
   9  12  -8    2.96    0.73
  -9 -12   9    4.16    0.81
   9  12  -9    5.88    1.02
  -9 -11   1   44.82    3.91
  -9 -11   1   46.40    4.07
   9  11  -1   43.52    3.98
   9  11  -1   42.70    3.78
   9  11  -1   52.90    4.89
  -9 -11   2    6.45    0.99
  -9 -11   2    6.51    1.22
   9  11  -2    6.02    1.06
  -9 -11   3    0.05    0.10
  -9 -11   3    0.02    0.13
  -9 -11   3   -0.02    0.15
   9  11  -3    0.11    0.21
   9  11  -3    0.05    0.14
   9  11  -3    0.02    0.13
  -9 -11   4    5.81    0.96
  -9 -11   4    7.83    1.34
   9  11  -4    6.49    1.07
   9  11  -4    6.18    1.03
  -9 -11   5    0.34    0.29
   9  11  -5    0.23    0.24
   9  11  -5    0.28    0.23
  -9 -11   6   14.59    1.69
   9  11  -6   14.02    1.71
   9  11  -6   14.72    1.78
  -9 -11   7    2.53    0.61
  -9 -11   7    4.75    0.99
   9  11  -7    2.37    0.65
   9  11  -7    2.48    0.66
   9  11  -7    4.12    0.76
  -9 -11   8    2.08    0.55
  -9 -11   8    2.09    0.70
   9  11  -8    2.35    0.62
  -9 -11   9    6.30    1.02
  -9 -11   9    7.62    1.36
   9  11  -9    6.35    1.07
   9  11  -9    7.92    1.23
  -9 -11  10    0.04    0.14
   9  11 -10    0.05    0.22
  -9 -10   1   23.11    2.32
  -9 -10   1   24.89    2.47
  -9 -10   1   26.50    2.99
   9  10  -1   23.80    2.50
   9  10  -1   23.27    2.37
   9  10  -1   25.71    2.71
  -9 -10   2   16.07    1.80
   9  10  -2   15.56    1.81
   9  10  -2   20.13    2.23
  -9 -10   3    0.47    0.23
  -9 -10   3    0.27    0.23
  -9 -10   3    0.34    0.30
   9  10  -3    0.39    0.31
   9  10  -3    0.37    0.25
   9  10  -3    0.33    0.25
  -9 -10   4    6.93    1.05
  -9 -10   4    8.21    1.37
   9  10  -4    6.42    1.07
   9  10  -4    7.21    1.12
  -9 -10   5    3.21    0.80
   9  10  -5    2.52    0.63
   9  10  -5    2.49    0.64
   9  10  -5    2.30    0.61
  -9 -10   6    1.52    0.47
  -9 -10   6    2.78    0.71
   9  10  -6    1.51    0.50
   9  10  -6    1.68    0.52
  -9 -10   7    0.04    0.13
  -9 -10   7    0.09    0.20
   9  10  -7   -0.03    0.18
   9  10  -7    0.02    0.17
   9  10  -7    0.17    0.16
  -9 -10   8    6.45    1.02
  -9 -10   8    8.00    1.36
   9  10  -8    6.22    1.03
   9  10  -8    6.02    1.08
   9  10  -8    7.45    1.15
  -9 -10   9   18.66    2.03
  -9 -10   9   22.49    2.72
   9  10  -9   18.38    2.04
   9  10  -9   18.81    2.17
   9  10  -9   20.95    2.37
  -9 -10  10    0.31    0.22
  -9 -10  10    0.16    0.30
   9  10 -10    0.24    0.24
   9  10 -10    0.25    0.30
  -9 -10  11    4.02    0.78
   9  10 -11    4.22    0.92
   9  10 -12    0.52    0.40
  -9  -9   1    7.03    1.06
  -9  -9   1    8.24    1.13
  -9  -9   1    9.75    1.47
   9   9  -1    7.82    1.19
   9   9  -1    7.48    1.11
  -9  -9   2    9.84    1.29
  -9  -9   2   10.73    1.35
  -9  -9   2   10.64    1.59
   9   9  -2   10.30    1.40
   9   9  -2    9.50    1.31
   9   9  -2   10.30    1.42
  -9  -9   3   25.12    2.48
  -9  -9   3   23.45    2.36
  -9  -9   3   23.90    2.77
   9   9  -3   23.74    2.44
   9   9  -3   23.01    2.38
   9   9  -3   25.28    2.66
  -9  -9   4   26.03    2.57
  -9  -9   4   25.95    2.55
  -9  -9   4   27.76    3.09
   9   9  -4   25.01    2.54
   9   9  -4   25.61    2.60
   9   9  -4   26.11    2.72
  -9  -9   5    2.41    0.58
  -9  -9   5    2.82    0.60
  -9  -9   5    1.85    0.67
   9   9  -5    2.55    0.62
   9   9  -5    2.59    0.63
  -9  -9   6    0.58    0.24
  -9  -9   6    0.51    0.24
   9   9  -6    0.44    0.27
   9   9  -6    0.43    0.28
   9   9  -6    0.07    0.22
  -9  -9   7    0.31    0.21
  -9  -9   7    0.25    0.27
   9   9  -7    0.24    0.23
   9   9  -7    0.28    0.26
   9   9  -7    0.24    0.22
  -9  -9   8    8.93    1.23
  -9  -9   8    8.91    1.47
   9   9  -8    8.90    1.25
   9   9  -8    9.68    1.38
  -9  -9   9    6.06    0.97
  -9  -9   9    6.23    1.21
   9   9  -9    5.44    0.95
   9   9  -9    6.05    1.06
   9   9  -9    7.47    1.15
  -9  -9  10    4.28    0.79
  -9  -9  10    4.28    0.98
   9   9 -10    4.38    0.80
   9   9 -10    4.58    0.90
   9   9 -10    3.36    0.82
  -9  -9  11    9.66    1.30
  -9  -9  11   10.52    1.65
   9   9 -11    9.24    1.28
   9   9 -11   11.07    1.59
  -9  -9  12    0.31    0.23
   9   9 -12    0.19    0.23
   9   9 -12    0.45    0.36
   9   9 -13    1.97    0.68
  -9  -8   1   30.88    2.89
  -9  -8   1   31.67    2.96
  -9  -8   1   32.17    3.40
   9   8  -1   30.99    2.99
   9   8  -1   28.74    2.76
   9   8  -1   32.67    3.27
  -9  -8   2    2.23    0.66
   9   8  -2    2.47    0.60
   9   8  -2    2.50    0.59
   9   8  -2    2.06    0.58
  -9  -8   3   26.28    2.56
  -9  -8   3   26.88    2.60
  -9  -8   3   30.12    3.24
   9   8  -3   26.41    2.62
   9   8  -3   25.40    2.55
   9   8  -3   29.12    2.95
  -9  -8   4    9.28    1.26
  -9  -8   4    9.95    1.30
  -9  -8   4   12.56    1.73
   9   8  -4    9.87    1.33
   9   8  -4    9.72    1.34
  -9  -8   5    2.33    0.57
  -9  -8   5    2.73    0.72
   9   8  -5    2.30    0.61
  -9  -8   6    6.09    0.97
  -9  -8   6    6.12    1.00
  -9  -8   6    6.58    1.19
   9   8  -6    6.03    0.99
   9   8  -6    6.10    1.03
   9   8  -6    6.13    1.01
  -9  -8   7    2.84    0.63
  -9  -8   7    2.98    0.66
  -9  -8   7    2.92    0.77
   9   8  -7    2.55    0.63
   9   8  -7    3.07    0.71
   9   8  -7    2.95    0.66
  -9  -8   8   19.55    2.07
  -9  -8   8   23.67    2.75
   9   8  -8   19.85    2.11
   9   8  -8   22.08    2.39
   9   8  -8   22.66    2.44
  -9  -8   9    7.27    1.08
  -9  -8   9    8.53    1.39
   9   8  -9    6.91    1.07
   9   8  -9    7.24    1.17
   9   8  -9    7.59    1.18
  -9  -8  10    0.40    0.26
  -9  -8  10    0.79    0.40
   9   8 -10    0.37    0.27
   9   8 -10    0.32    0.31
   9   8 -10    0.70    0.34
  -9  -8  11   16.89    2.22
   9   8 -11   15.06    1.89
   9   8 -11   17.00    2.10
  -9  -8  12    0.16    0.18
  -9  -8  12    0.43    0.31
   9   8 -12    0.08    0.17
   9   8 -12    0.18    0.27
   9   8 -13    2.36    0.73
   9   8 -14    0.20    0.31
  -9  -7   1   21.24    2.17
  -9  -7   1   23.20    2.65
   9   7  -1   21.03    2.19
   9   7  -1   21.39    2.36
  -9  -7   2    0.59    0.37
   9   7  -2    0.83    0.35
   9   7  -2    0.75    0.33
  -9  -7   3   24.28    2.42
  -9  -7   3   24.27    2.40
  -9  -7   3   24.80    2.78
   9   7  -3   22.78    2.45
  -9  -7   4    3.52    0.73
  -9  -7   4    4.39    0.78
  -9  -7   4    4.98    0.97
   9   7  -4    3.91    0.78
   9   7  -4    4.05    0.79
   9   7  -4    4.31    0.82
  -9  -7   5    6.00    0.95
   9   7  -5    5.79    0.98
  -9  -7   6   30.66    2.89
  -9  -7   6   29.34    2.87
  -9  -7   6   29.98    3.24
   9   7  -6   30.80    3.00
  -9  -7   7    1.92    0.49
  -9  -7   7    1.94    0.51
  -9  -7   7    1.37    0.55
   9   7  -7    1.60    0.48
   9   7  -7    2.00    0.55
   9   7  -7    1.51    0.49
  -9  -7   8    1.08    0.40
  -9  -7   8    1.10    0.42
   9   7  -8    1.16    0.41
   9   7  -8    1.12    0.45
   9   7  -8    2.02    0.48
  -9  -7   9   18.96    2.05
  -9  -7   9   27.76    3.08
   9   7  -9   20.85    2.19
   9   7  -9   20.80    2.31
   9   7  -9   26.95    2.80
  -9  -7  10    0.57    0.31
  -9  -7  10    0.63    0.40
   9   7 -10    0.70    0.31
   9   7 -10    0.48    0.36
   9   7 -10    0.71    0.35
  -9  -7  11   22.12    2.30
  -9  -7  11   23.70    2.78
   9   7 -11   21.37    2.23
   9   7 -11   22.12    2.44
   9   7 -11   22.47    2.58
  -9  -7  12    2.76    0.64
   9   7 -12    2.46    0.62
   9   7 -12    2.97    0.74
   9   7 -12    3.81    0.83
  -9  -7  13    2.24    0.56
  -9  -7  13    1.98    0.69
   9   7 -13    2.15    0.55
   9   7 -13    1.99    0.69
  -9  -7  14    0.29    0.28
   9   7 -14    0.31    0.31
   9   7 -15    0.36    0.37
  -9  -6   1   21.75    2.20
  -9  -6   1   22.47    2.25
  -9  -6   1   21.78    2.53
   9   6  -1   22.33    2.29
   9   6  -1   20.15    2.11
   9   6  -1   20.78    2.32
  -9  -6   2    0.61    0.26
  -9  -6   2    0.81    0.28
  -9  -6   2    0.20    0.28
   9   6  -2    0.74    0.31
   9   6  -2    0.82    0.30
   9   6  -2    0.23    0.27
  -9  -6   3   28.57    2.74
  -9  -6   3   29.70    2.80
   9   6  -3   28.58    2.76
   9   6  -3   26.67    2.64
  -9  -6   4   33.08    3.15
  -9  -6   4   35.90    3.26
  -9  -6   4   30.59    3.25
   9   6  -4   32.09    2.99
   9   6  -4   32.18    3.06
   9   6  -4   29.41    2.96
  -9  -6   5   19.35    2.04
  -9  -6   5   19.19    2.08
  -9  -6   5   19.36    2.32
   9   6  -5   19.15    2.03
   9   6  -5   18.71    2.07
   9   6  -5   21.25    2.30
  -9  -6   6    5.20    0.88
  -9  -6   6    5.07    0.89
  -9  -6   6    6.41    1.12
   9   6  -6    4.69    0.85
   9   6  -6    5.10    0.93
   9   6  -6    5.66    0.94
  -9  -6   7    1.98    0.57
  -9  -6   7    2.86    0.72
   9   6  -7    2.15    0.61
   9   6  -7    3.10    0.63
  -9  -6   8    0.10    0.15
  -9  -6   8    0.10    0.14
  -9  -6   8    0.03    0.17
   9   6  -8    0.11    0.14
   9   6  -8    0.06    0.19
  -9  -6   9    2.12    0.57
  -9  -6   9    2.31    0.60
  -9  -6   9    3.14    0.75
   9   6  -9    2.08    0.56
   9   6  -9    2.39    0.64
   9   6  -9    3.18    0.66
  -9  -6  10   15.34    1.77
  -9  -6  10   16.85    2.17
   9   6 -10   18.13    1.97
   9   6 -10   16.86    2.00
   9   6 -10   15.44    1.91
  -9  -6  11   10.81    1.41
  -9  -6  11   12.58    1.78
   9   6 -11   10.18    1.36
   9   6 -11   11.97    1.62
  -9  -6  12    0.31    0.23
  -9  -6  12    0.61    0.35
   9   6 -12    0.18    0.21
   9   6 -12    0.27    0.28
  -9  -6  13    5.06    0.89
   9   6 -13    4.99    0.87
   9   6 -13    5.15    1.06
  -9  -6  14    7.65    1.18
  -9  -6  14    6.77    1.28
   9   6 -14    7.44    1.34
  -9  -6  15    0.59    0.40
   9   6 -15    0.65    0.44
  -9  -5   1   36.60    3.28
  -9  -5   1   39.12    3.47
  -9  -5   1   36.75    3.72
   9   5  -1   37.93    3.43
   9   5  -1   35.04    3.21
   9   5  -1   33.73    3.34
  -9  -5   2   32.54    3.01
  -9  -5   2   35.51    3.22
  -9  -5   2   21.78    2.52
   9   5  -2   33.45    3.10
   9   5  -2   31.35    2.97
  -9  -5   3   30.77    2.93
  -9  -5   3   31.32    2.91
  -9  -5   3   30.57    3.21
   9   5  -3   29.53    2.79
   9   5  -3   28.69    2.78
   9   5  -3   29.42    2.96
  -9  -5   4    3.11    0.63
  -9  -5   4    2.36    0.67
   9   5  -4    2.43    0.61
  -9  -5   5    4.58    0.80
  -9  -5   5    4.21    0.80
  -9  -5   5    4.70    0.95
   9   5  -5    4.43    0.80
   9   5  -5    4.19    0.83
   9   5  -5    4.48    0.83
  -9  -5   6   19.37    2.05
  -9  -5   6   19.08    2.06
  -9  -5   6   21.21    2.47
   9   5  -6   18.57    1.99
   9   5  -6   18.47    2.07
   9   5  -6   20.44    2.22
  -9  -5   7    5.79    0.92
  -9  -5   7    5.39    0.91
  -9  -5   7    5.30    1.03
   9   5  -7    5.16    0.87
   9   5  -7    5.51    0.96
   9   5  -7    4.56    0.87
  -9  -5   8   21.17    2.24
  -9  -5   8   22.77    2.61
   9   5  -8   23.12    2.45
  -9  -5   9    1.53    0.43
   9   5  -9    1.40    0.42
   9   5  -9    0.82    0.41
  -9  -5  10    8.32    1.19
  -9  -5  10    8.42    1.24
   9   5 -10    8.70    1.20
   9   5 -10    9.30    1.35
   9   5 -10    7.64    1.22
  -9  -5  11   11.80    1.50
   9   5 -11   12.11    1.50
   9   5 -11   12.55    1.66
   9   5 -11   13.77    1.77
  -9  -5  12    0.01    0.14
  -9  -5  12    0.14    0.21
   9   5 -12    0.01    0.12
   9   5 -12    0.02    0.19
   9   5 -12    0.18    0.21
  -9  -5  13    9.55    1.51
   9   5 -13    8.38    1.21
   9   5 -13    7.79    1.27
   9   5 -13    9.82    1.50
  -9  -5  14   17.34    1.95
  -9  -5  14   15.79    2.14
   9   5 -14   16.12    1.83
   9   5 -14   18.05    2.32
  -9  -5  15    0.18    0.24
   9   5 -15    0.06    0.28
  -9  -5  16    1.06    0.52
   9   5 -16    1.06    0.57
  -9  -4   1   61.37    5.12
  -9  -4   1   61.31    5.07
  -9  -4   1   55.53    5.13
   9   4  -1   59.85    4.99
   9   4  -1   56.26    4.73
   9   4  -1   52.77    4.77
  -9  -4   2    2.68    0.69
   9   4  -2    2.49    0.58
   9   4  -2    3.18    0.63
   9   4  -2    2.21    0.61
  -9  -4   3    8.60    1.15
  -9  -4   3    8.43    1.16
   9   4  -3    7.74    1.10
   9   4  -3    7.67    1.14
   9   4  -3    7.92    1.19
  -9  -4   4    0.26    0.19
  -9  -4   4    0.24    0.19
  -9  -4   4    0.63    0.29
   9   4  -4    0.16    0.18
   9   4  -4    0.24    0.21
  -9  -4   5    1.67    0.40
  -9  -4   5    1.53    0.40
  -9  -4   5    0.36    0.37
   9   4  -5    1.52    0.39
   9   4  -5    1.65    0.44
   9   4  -5    0.50    0.35
  -9  -4   6   51.76    4.44
  -9  -4   6   49.66    4.31
  -9  -4   6   47.01    4.48
   9   4  -6   51.55    4.40
   9   4  -6   49.35    4.35
   9   4  -6   48.54    4.41
  -9  -4   7    6.81    1.00
  -9  -4   7    6.76    1.02
  -9  -4   7    5.02    1.03
   9   4  -7    5.94    0.94
   9   4  -7    6.85    1.07
   9   4  -7    4.93    0.92
  -9  -4   8   34.72    3.22
  -9  -4   8   34.46    3.24
  -9  -4   8   33.52    3.47
   9   4  -8   34.34    3.15
   9   4  -8   34.11    3.27
   9   4  -8   32.82    3.21
  -9  -4   9    6.96    1.04
  -9  -4   9    7.53    1.11
  -9  -4   9    5.30    1.07
   9   4  -9    6.64    1.00
   9   4  -9    7.65    1.16
   9   4  -9    5.11    0.96
  -9  -4  10    6.11    0.99
  -9  -4  10    6.18    1.03
  -9  -4  10    6.76    1.18
   9   4 -10    5.90    0.95
   9   4 -10    6.19    1.07
   9   4 -10    6.43    1.07
  -9  -4  11    7.98    1.17
  -9  -4  11    9.74    1.48
   9   4 -11    8.36    1.17
   9   4 -11    8.97    1.33
  -9  -4  12    0.41    0.28
  -9  -4  12    0.48    0.33
   9   4 -12    0.45    0.26
   9   4 -12    0.37    0.33
  -9  -4  13   11.54    1.48
  -9  -4  13   12.48    1.79
   9   4 -13   11.52    1.44
   9   4 -13   10.64    1.52
   9   4 -13   11.67    1.72
  -9  -4  14    9.29    1.30
  -9  -4  14   10.72    1.62
   9   4 -14    8.13    1.19
   9   4 -14   11.34    1.69
  -9  -4  15    0.18    0.28
   9   4 -15    0.37    0.36
  -9  -4  16    1.53    0.61
   9   4 -16    1.31    0.61
  -9  -3   1   40.26    3.65
  -9  -3   1   45.47    3.95
  -9  -3   1   31.94    3.30
   9   3  -1   41.16    3.64
   9   3  -1   39.50    3.54
   9   3  -1   28.32    2.89
  -9  -3   2    1.14    0.36
  -9  -3   2    1.08    0.36
  -9  -3   2    0.90    0.42
   9   3  -2    0.99    0.38
  -9  -3   3    5.06    0.84
  -9  -3   3    5.24    0.87
  -9  -3   3    5.96    1.04
   9   3  -3    4.88    0.83
   9   3  -3    4.69    0.86
   9   3  -3    5.44    0.93
  -9  -3   4   11.61    1.41
  -9  -3   4   10.73    1.37
  -9  -3   4   10.08    1.48
   9   3  -4   11.42    1.39
   9   3  -4   11.11    1.43
   9   3  -4    9.92    1.37
  -9  -3   5    8.90    1.22
  -9  -3   5    8.22    1.19
  -9  -3   5   10.50    1.47
   9   3  -5    9.30    1.22
   9   3  -5    8.25    1.23
   9   3  -5   10.98    1.40
  -9  -3   6   77.17    6.23
  -9  -3   6   81.04    6.60
  -9  -3   6   75.78    6.70
   9   3  -6   76.52    6.14
   9   3  -6   77.38    6.36
   9   3  -6   74.51    6.37
  -9  -3   7    2.99    0.63
  -9  -3   7    2.61    0.69
   9   3  -7    2.51    0.59
  -9  -3   8   15.49    1.78
  -9  -3   8   15.97    1.84
  -9  -3   8   19.03    2.26
   9   3  -8   15.19    1.73
   9   3  -8   16.00    1.90
   9   3  -8   18.04    2.01
  -9  -3   9   33.38    3.16
   9   3  -9   32.03    3.12
   9   3  -9   30.29    3.04
  -9  -3  10    0.69    0.27
  -9  -3  10    0.17    0.26
   9   3 -10    0.54    0.24
   9   3 -10    0.14    0.23
  -9  -3  11    4.18    0.80
  -9  -3  11    4.48    0.85
  -9  -3  11    4.20    0.92
   9   3 -11    4.15    0.78
   9   3 -11    4.34    0.88
   9   3 -11    3.87    0.84
  -9  -3  12    3.02    0.69
  -9  -3  12    3.72    0.85
   9   3 -12    3.27    0.68
   9   3 -12    2.72    0.73
   9   3 -12    4.01    0.84
  -9  -3  13   10.66    1.41
  -9  -3  13   10.59    1.62
   9   3 -13    9.96    1.32
   9   3 -13   10.23    1.48
   9   3 -13   10.54    1.59
  -9  -3  14    7.11    1.10
  -9  -3  14    7.67    1.34
   9   3 -14    6.05    0.99
   9   3 -14    6.66    1.16
   9   3 -14    8.91    1.42
  -9  -3  15    3.82    0.79
  -9  -3  15    3.55    0.91
   9   3 -15    3.73    0.74
   9   3 -15    4.52    1.03
  -9  -3  16   11.88    1.78
   9   3 -16   11.04    1.80
  -9  -2   1   58.45    4.86
  -9  -2   1   56.41    4.73
  -9  -2   1   51.38    4.86
   9   2  -1   52.62    4.39
   9   2  -1   55.33    4.67
   9   2  -1   50.44    4.60
  -9  -2   2    3.07    0.55
  -9  -2   2    2.80    0.55
  -9  -2   2    1.05    0.52
   9   2  -2    2.86    0.54
   9   2  -2    3.19    0.59
   9   2  -2    1.21    0.51
  -9  -2   3    1.23    0.39
  -9  -2   3    1.18    0.39
  -9  -2   3    1.14    0.45
   9   2  -3    1.33    0.39
   9   2  -3    1.09    0.41
   9   2  -3    1.22    0.41
  -9  -2   4   47.50    4.12
  -9  -2   4   47.43    4.14
  -9  -2   4   39.53    3.87
   9   2  -4   47.19    4.07
   9   2  -4   45.30    4.02
   9   2  -4   35.13    3.33
  -9  -2   5   19.46    2.05
  -9  -2   5   19.64    2.09
  -9  -2   5   19.54    2.27
   9   2  -5   19.91    2.06
   9   2  -5   19.88    2.15
   9   2  -5   19.80    2.16
  -9  -2   6    3.45    0.73
  -9  -2   6    4.83    0.89
   9   2  -6    3.51    0.77
   9   2  -6    4.06    0.76
  -9  -2   7    2.08    0.52
  -9  -2   7    1.79    0.51
  -9  -2   7    1.88    0.56
   9   2  -7    1.57    0.48
  -9  -2   8   13.88    1.65
  -9  -2   8   13.47    1.64
  -9  -2   8   16.64    2.04
   9   2  -8   13.39    1.59
   9   2  -8   12.76    1.65
   9   2  -8   15.65    1.80
  -9  -2   9   30.62    2.94
  -9  -2   9   28.60    2.80
  -9  -2   9   28.74    3.08
   9   2  -9   28.76    2.75
   9   2  -9   28.21    2.83
  -9  -2  10    7.43    1.10
  -9  -2  10    6.37    1.06
  -9  -2  10    6.98    1.19
   9   2 -10    6.44    1.09
  -9  -2  11   22.16    2.31
  -9  -2  11   20.84    2.25
   9   2 -11   21.20    2.19
   9   2 -11   20.08    2.26
   9   2 -11   16.27    2.02
  -9  -2  12    0.92    0.50
   9   2 -12    1.78    0.53
   9   2 -12    1.20    0.49
  -9  -2  13    8.00    1.20
  -9  -2  13    9.36    1.45
   9   2 -13    7.72    1.13
   9   2 -13    7.40    1.25
   9   2 -13    8.52    1.39
  -9  -2  14    4.23    0.85
   9   2 -14    3.93    0.89
  -9  -2  15    1.64    0.52
   9   2 -15    1.64    0.48
   9   2 -15    1.85    0.70
  -9  -2  16   12.91    1.88
   9   2 -16   14.42    2.10
  -9  -1   1   49.68    4.22
  -9  -1   1   47.40    4.06
   9   1  -1   47.48    4.05
   9   1  -1   47.03    4.06
   9   1  -1   38.79    3.69
  -9  -1   2    5.06    0.73
   9   1  -2    4.75    0.74
   9   1  -2    1.74    0.60
  -9  -1   3   66.25    5.42
  -9  -1   3   69.55    5.72
   9   1  -3   66.49    5.41
   9   1  -3   65.11    5.40
   9   1  -3   57.94    5.08
  -9  -1   4   19.17    1.98
   9   1  -4   18.09    1.89
   9   1  -4   12.76    1.63
  -9  -1   5    0.25    0.20
  -9  -1   5    0.23    0.20
  -9  -1   5    0.35    0.25
   9   1  -5    0.26    0.19
   9   1  -5    0.20    0.22
   9   1  -5    0.50    0.22
  -9  -1   6    0.91    0.36
  -9  -1   6    0.82    0.35
  -9  -1   6    1.37    0.43
   9   1  -6    0.74    0.33
   9   1  -6    0.89    0.38
   9   1  -6    1.41    0.38
  -9  -1   7    1.24    0.35
  -9  -1   7    1.03    0.34
   9   1  -7    1.11    0.32
   9   1  -7    1.14    0.37
   9   1  -7    0.24    0.28
  -9  -1   8   23.21    2.38
  -9  -1   8   23.16    2.39
  -9  -1   8   24.79    2.72
   9   1  -8   23.51    2.35
   9   1  -8   21.08    2.30
   9   1  -8   23.98    2.49
  -9  -1   9   15.81    1.80
  -9  -1   9   15.60    1.79
  -9  -1   9   12.01    1.69
   9   1  -9   14.74    1.68
   9   1  -9   14.99    1.81
   9   1  -9   11.79    1.56
  -9  -1  10    9.22    1.28
  -9  -1  10    8.65    1.25
  -9  -1  10    8.91    1.38
   9   1 -10    9.65    1.26
   9   1 -10    8.70    1.31
   9   1 -10    7.61    1.21
  -9  -1  11   23.36    2.42
  -9  -1  11   23.63    2.46
  -9  -1  11   23.00    2.63
   9   1 -11   22.07    2.27
   9   1 -11   22.27    2.44
  -9  -1  12   10.39    1.39
  -9  -1  12    9.48    1.47
   9   1 -12   10.93    1.38
   9   1 -12   11.34    1.55
   9   1 -12    9.26    1.45
  -9  -1  13    1.61    0.52
  -9  -1  13    2.62    0.68
   9   1 -13    1.54    0.48
   9   1 -13    1.60    0.58
   9   1 -13    2.96    0.72
  -9  -1  14    5.26    0.93
  -9  -1  14    4.64    1.01
   9   1 -14    5.00    0.86
   9   1 -14    5.13    1.00
   9   1 -14    4.25    1.01
  -9  -1  15    5.35    0.96
  -9  -1  15    5.65    1.13
   9   1 -15    5.09    0.88
   9   1 -15    5.38    1.16
  -9  -1  16    7.36    1.33
  -9   0   1   12.51    1.45
  -9   0   1   13.82    1.55
   9   0  -1   13.48    1.51
   9   0  -1   12.78    1.51
   9   0  -1   10.89    1.51
  -9   0   2    0.67    0.24
  -9   0   2    0.63    0.24
   9   0  -2    0.54    0.23
   9   0  -2    0.62    0.26
   9   0  -2    0.10    0.22
  -9   0   3   92.88    7.40
  -9   0   3   90.40    7.20
   9   0  -3   91.25    7.23
   9   0  -3   84.07    6.71
   9   0  -3   71.11    5.99
  -9   0   4    8.38    1.13
  -9   0   4    8.55    1.14
  -9   0   4    6.21    1.10
   9   0  -4    6.39    1.04
  -9   0   5    3.35    0.61
  -9   0   5    3.16    0.60
  -9   0   5    1.39    0.55
   9   0  -5    3.26    0.58
   9   0  -5    2.94    0.62
   9   0  -5    1.36    0.50
  -9   0   6    4.77    0.84
  -9   0   6    4.24    0.80
  -9   0   6    4.52    0.89
   9   0  -6    4.73    0.80
   9   0  -6    4.19    0.83
   9   0  -6    4.23    0.79
  -9   0   7    0.02    0.12
  -9   0   7    0.02    0.10
   9   0  -7    0.02    0.09
   9   0  -7    0.03    0.14
   9   0  -7    0.09    0.09
  -9   0   8    9.10    1.26
   9   0  -8    8.74    1.19
   9   0  -8    8.15    1.18
  -9   0   9    4.37    0.82
  -9   0   9    4.38    0.82
  -9   0   9    3.79    0.84
   9   0  -9    3.77    0.75
   9   0  -9    4.13    0.86
   9   0  -9    4.57    0.82
  -9   0  10    4.62    0.87
  -9   0  10    4.83    0.95
   9   0 -10    4.65    0.93
   9   0 -10    4.99    0.91
  -9   0  11   18.37    2.06
  -9   0  11   18.58    2.25
   9   0 -11   17.84    1.96
   9   0 -11   19.64    2.28
  -9   0  12    2.69    0.63
  -9   0  12    1.90    0.64
   9   0 -12    2.55    0.59
   9   0 -12    3.03    0.72
   9   0 -12    2.01    0.63
  -9   0  13    6.25    1.04
  -9   0  13    5.99    1.13
   9   0 -13    6.44    0.99
   9   0 -13    6.07    1.10
   9   0 -13    5.28    1.09
  -9   0  14    5.36    0.94
  -9   0  14    4.00    0.99
   9   0 -14    4.92    0.86
   9   0 -14    5.31    1.02
   9   0 -14    5.37    1.11
  -9   0  15    7.09    1.13
  -9   0  15    7.23    1.30
   9   0 -15    6.54    1.03
   9   0 -15    6.37    1.18
   9   0 -15    8.31    1.45
  -9   0  16    2.41    0.75
  -9   1   1   23.40    2.27
  -9   1   1   26.11    2.48
   9  -1  -1   24.09    2.31
   9  -1  -1   23.66    2.34
   9  -1  -1   17.60    2.07
   9  -1  -1   18.58    2.19
   9  -1  -2    2.07    0.51
   9  -1  -2    2.02    0.54
   9  -1  -2    4.18    0.69
  -9   1   3   31.72    2.94
   9  -1  -3   29.30    2.81
  -9   1   4   34.82    3.20
  -9   1   4   32.73    3.03
   9  -1  -4   34.07    3.11
   9  -1  -4   32.54    3.07
  -9   1   5   20.71    2.16
  -9   1   5   21.03    2.18
  -9   1   5   19.52    2.26
  -9   1   6   16.24    1.81
  -9   1   6   15.61    1.76
  -9   1   6   10.59    1.53
   9  -1  -6   15.24    1.70
   9  -1  -6   14.94    1.77
  -9   1   7    0.38    0.25
  -9   1   7    0.60    0.28
   9  -1  -7    0.34    0.28
  -9   1   8    9.31    1.29
  -9   1   8    9.42    1.29
  -9   1   8    8.57    1.31
   9  -1  -8    9.25    1.24
   9  -1  -8    8.95    1.32
   9  -1  -8    8.55    1.21
  -9   1   9    9.06    1.26
  -9   1   9    8.88    1.25
  -9   1   9    6.77    1.18
   9  -1  -9    8.84    1.20
   9  -1  -9    8.81    1.31
  -9   1  10    7.75    1.18
  -9   1  10    7.43    1.15
   9  -1 -10    8.10    1.15
   9  -1 -10    7.55    1.22
  -9   1  11   29.61    2.92
  -9   1  11   28.45    2.83
  -9   1  11   26.18    2.84
   9  -1 -11   30.25    2.93
   9  -1 -11   27.81    2.88
   9  -1 -11   26.88    2.87
  -9   1  12    0.38    0.24
  -9   1  12    0.53    0.25
  -9   1  12    0.15    0.21
   9  -1 -12    0.26    0.19
   9  -1 -12    0.41    0.30
   9  -1 -12    0.00    0.20
  -9   1  13    9.12    1.30
  -9   1  13    8.42    1.37
   9  -1 -13    8.76    1.22
   9  -1 -13    9.12    1.38
   9  -1 -13    8.19    1.38
  -9   1  14    6.60    1.09
  -9   1  14    6.93    1.24
   9  -1 -14    6.25    1.01
   9  -1 -14    6.54    1.16
   9  -1 -14    7.47    1.31
  -9   1  15    0.46    0.31
  -9   1  15    1.35    0.48
   9  -1 -15    0.39    0.27
   9  -1 -15    0.61    0.37
  -9   1  16    5.11    0.95
   9  -1 -16    4.85    0.86
   9  -2  -1    0.53    0.26
   9  -2  -1    0.64    0.28
   9  -2  -1    1.07    0.34
   9  -2  -2    0.04    0.08
   9  -2  -2   -0.02    0.08
  -9   2   3   26.78    2.60
  -9   2   3   24.27    2.39
   9  -2  -3   21.96    2.27
   9  -2  -3   21.15    2.28
   9  -2  -3   22.21    2.45
  -9   2   4    2.79    0.54
  -9   2   4    2.84    0.54
   9  -2  -4    2.81    0.57
   9  -2  -4    2.77    0.54
   9  -2  -4    0.88    0.44
  -9   2   5   18.85    2.02
  -9   2   5   19.95    2.09
   9  -2  -5   17.91    2.00
   9  -2  -5   18.94    2.01
   9  -2  -5   14.74    1.74
  -9   2   6   17.33    1.92
  -9   2   6   18.39    1.98
   9  -2  -6   16.61    1.92
   9  -2  -6   16.96    1.87
   9  -2  -6   13.02    1.60
  -9   2   7    4.81    0.79
  -9   2   7    2.94    0.71
   9  -2  -7    4.66    0.83
   9  -2  -7    2.68    0.63
  -9   2   8    5.89    0.97
  -9   2   8    6.11    0.98
  -9   2   8    5.01    0.94
   9  -2  -8    5.25    0.98
   9  -2  -8    5.51    0.92
   9  -2  -8    5.14    0.89
  -9   2   9    0.80    0.32
  -9   2   9    0.74    0.31
  -9   2   9    0.23    0.27
   9  -2  -9    0.84    0.36
   9  -2  -9    0.78    0.30
   9  -2  -9    0.43    0.27
  -9   2  10   21.02    2.27
  -9   2  10   21.43    2.29
  -9   2  10   20.39    2.34
   9  -2 -10   19.85    2.25
  -9   2  11   13.85    1.70
  -9   2  11   14.23    1.71
  -9   2  11   10.89    1.56
   9  -2 -11   12.62    1.61
   9  -2 -11   13.51    1.74
   9  -2 -11   11.80    1.63
  -9   2  12    2.05    0.57
  -9   2  12    2.45    0.59
  -9   2  12    1.35    0.53
   9  -2 -12    2.03    0.52
   9  -2 -12    2.00    0.61
   9  -2 -12    1.63    0.57
  -9   2  13    5.58    1.00
  -9   2  13    6.67    1.17
   9  -2 -13    5.29    0.93
   9  -2 -13    6.13    1.11
   9  -2 -13    7.16    1.21
  -9   2  14    7.34    1.13
  -9   2  14    4.69    1.04
   9  -2 -14    7.10    1.05
   9  -2 -14    6.87    1.19
   9  -2 -14    6.38    1.23
  -9   2  15    3.19    0.75
  -9   2  15    4.21    0.91
   9  -2 -15    3.35    0.71
   9  -2 -15    3.23    0.83
   9  -2 -15    5.02    1.03
  -9   2  16    5.31    0.98
   9  -2 -16    5.04    0.88
  -9   3   1   99.56    7.91
  -9   3   1   93.76    7.36
   9  -3  -1   94.16    7.46
   9  -3  -1   95.68    7.61
   9  -3  -1   75.52    6.38
  -9   3   2    0.32    0.19
  -9   3   2    0.29    0.17
   9  -3  -2    0.31    0.20
   9  -3  -2    0.24    0.17
   9  -3  -2    0.16    0.17
   9  -3  -2    0.09    0.17
  -9   3   3   34.26    3.19
  -9   3   3   32.48    2.99
   9  -3  -3   32.27    3.05
   9  -3  -3   25.83    2.65
   9  -3  -3   24.10    2.57
  -9   3   4    3.08    0.61
  -9   3   4    2.84    0.57
   9  -3  -4    2.96    0.63
   9  -3  -4    2.78    0.56
   9  -3  -4    1.62    0.51
   9  -3  -4    1.64    0.54
  -9   3   5    8.40    1.19
  -9   3   5    8.71    1.19
   9  -3  -5    8.47    1.24
   9  -3  -5    8.55    1.17
   9  -3  -5    7.76    1.12
   9  -3  -5    8.71    1.26
  -9   3   6   10.85    1.40
  -9   3   6   10.96    1.38
   9  -3  -6   10.88    1.45
   9  -3  -6   10.62    1.35
   9  -3  -6    8.82    1.22
   9  -3  -6    9.56    1.35
  -9   3   7   17.83    1.92
   9  -3  -7   18.20    2.04
   9  -3  -7   11.21    1.46
  -9   3   8   24.22    2.50
  -9   3   8   24.58    2.49
   9  -3  -8   24.43    2.58
   9  -3  -8   24.54    2.47
   9  -3  -8   22.69    2.39
  -9   3   9    3.93    0.79
  -9   3   9    3.80    0.77
   9  -3  -9    3.79    0.83
   9  -3  -9    3.84    0.76
  -9   3  10    3.72    0.80
  -9   3  10    3.96    0.79
  -9   3  10    4.08    0.81
   9  -3 -10    3.56    0.83
   9  -3 -10    3.70    0.76
   9  -3 -10    4.85    0.83
  -9   3  11    3.23    0.74
  -9   3  11    3.58    0.74
  -9   3  11    3.00    0.71
   9  -3 -11    3.23    0.79
   9  -3 -11    3.51    0.72
  -9   3  12    8.46    1.27
  -9   3  12    8.88    1.28
  -9   3  12    7.19    1.20
   9  -3 -12    8.54    1.34
   9  -3 -12    8.68    1.25
   9  -3 -12    8.79    1.34
  -9   3  13    9.33    1.36
  -9   3  13   10.94    1.52
   9  -3 -13    9.49    1.46
   9  -3 -13    9.78    1.38
   9  -3 -13   12.50    1.66
  -9   3  14    4.22    0.81
  -9   3  14    2.31    0.70
   9  -3 -14    4.39    0.90
   9  -3 -14    2.89    0.76
  -9   3  15    0.84    0.40
  -9   3  15    0.83    0.41
   9  -3 -15    0.90    0.35
   9  -3 -15    1.02    0.47
  -9   3  16    0.24    0.25
   9  -3 -16    0.17    0.18
  -9   4   1   50.69    4.37
  -9   4   1   47.78    4.10
   9  -4  -1   49.15    4.29
   9  -4  -1   45.77    3.95
   9  -4  -1   30.21    3.04
   9  -4  -1   33.04    3.26
  -9   4   2    0.58    0.22
  -9   4   2    0.54    0.20
   9  -4  -2    0.46    0.22
   9  -4  -2    0.49    0.20
   9  -4  -2    0.06    0.18
   9  -4  -2    0.09    0.18
  -9   4   3    4.24    0.71
   9  -4  -3    4.27    0.77
   9  -4  -3    2.68    0.65
   9  -4  -3    2.95    0.69
  -9   4   4    8.88    1.23
  -9   4   4    9.98    1.26
   9  -4  -4    9.18    1.29
   9  -4  -4    8.86    1.19
   9  -4  -4    7.87    1.14
   9  -4  -4    8.53    1.23
  -9   4   5   12.39    1.53
  -9   4   5   13.87    1.59
   9  -4  -5   12.36    1.58
   9  -4  -5   13.22    1.54
   9  -4  -5   10.11    1.33
   9  -4  -5   11.17    1.47
  -9   4   6   18.81    2.05
  -9   4   6   18.69    1.99
   9  -4  -6   19.29    2.14
   9  -4  -6   17.68    1.92
   9  -4  -6   14.67    1.69
   9  -4  -6   14.88    1.76
  -9   4   7    0.43    0.28
   9  -4  -7    0.39    0.33
   9  -4  -7    0.85    0.28
  -9   4   8   23.31    2.44
  -9   4   8   24.25    2.46
   9  -4  -8   23.36    2.52
   9  -4  -8   22.96    2.36
  -9   4   9   11.31    1.50
  -9   4   9   11.30    1.46
   9  -4  -9   10.97    1.54
   9  -4  -9   11.05    1.43
  -9   4  10    0.00    0.15
  -9   4  10    0.02    0.11
   9  -4 -10    0.08    0.19
   9  -4 -10    0.02    0.13
  -9   4  11    6.42    1.07
  -9   4  11    5.75    0.99
   9  -4 -11    5.97    1.10
   9  -4 -11    5.86    0.99
  -9   4  12    1.63    0.55
  -9   4  12    1.72    0.53
   9  -4 -12    1.76    0.60
   9  -4 -12    1.95    0.53
  -9   4  13   13.26    1.70
   9  -4 -13   13.20    1.78
   9  -4 -13   13.28    1.66
  -9   4  14    2.87    0.71
   9  -4 -14    2.82    0.77
   9  -4 -14    2.75    0.67
  -9   4  15    0.05    0.18
   9  -4 -15    0.01    0.22
   9  -4 -15    0.02    0.14
  -9   4  16    2.14    0.62
  -9   5   1   32.93    3.04
  -9   5   1   32.88    2.98
   9  -5  -1   32.91    3.06
   9  -5  -1   31.41    2.89
   9  -5  -1   21.44    2.45
   9  -5  -1   19.51    2.20
  -9   5   2    0.42    0.21
  -9   5   2    0.31    0.18
   9  -5  -2    0.30    0.21
   9  -5  -2    0.26    0.18
   9  -5  -2    0.16    0.19
   9  -5  -2    0.12    0.17
  -9   5   3   24.30    2.44
  -9   5   3   25.91    2.49
   9  -5  -3   24.70    2.51
   9  -5  -3   24.65    2.41
   9  -5  -3   18.21    2.06
   9  -5  -3   17.32    1.99
  -9   5   4    7.34    0.98
  -9   5   4    6.17    0.85
   9  -5  -4    6.01    0.92
   9  -5  -4    6.34    0.87
   9  -5  -4    2.58    0.66
   9  -5  -4    2.94    0.68
  -9   5   5    0.97    0.40
  -9   5   5    1.16    0.38
   9  -5  -5    1.09    0.43
   9  -5  -5    1.10    0.38
  -9   5   6    8.26    1.20
  -9   5   6    7.64    1.12
   9  -5  -6    8.40    1.26
   9  -5  -6    7.36    1.11
  -9   5   7    3.41    0.74
  -9   5   7    3.52    0.71
   9  -5  -7    3.48    0.79
   9  -5  -7    3.31    0.70
  -9   5   8   21.65    2.32
   9  -5  -8   19.58    2.10
  -9   5   9   16.56    1.94
  -9   5   9   16.15    1.86
   9  -5  -9   15.61    1.93
   9  -5  -9   15.44    1.80
  -9   5  10    1.39    0.46
   9  -5 -10    1.29    0.51
  -9   5  11    9.04    1.33
   9  -5 -11    8.22    1.21
   9  -5 -12    3.50    0.84
   9  -5 -12    3.60    0.75
  -9   5  13    6.10    1.07
   9  -5 -13    5.88    1.11
   9  -5 -13    6.05    1.02
  -9   5  14    1.24    0.47
   9  -5 -14    1.07    0.50
   9  -5 -14    1.08    0.43
  -9   5  15    2.10    0.63
   9  -5 -15    2.13    0.68
   9  -5 -15    2.19    0.59
  -9   5  16   11.72    1.61
   9  -5 -16   11.57    1.57
  -9   6   1   18.45    1.97
  -9   6   1   18.86    1.93
   9  -6  -1   17.93    1.93
   9  -6  -1   19.29    1.99
   9  -6  -1   12.61    1.64
  -9   6   2    5.27    0.71
   9  -6  -2    5.80    0.82
   9  -6  -2    2.07    0.60
   9  -6  -2    1.88    0.57
  -9   6   3    7.12    1.07
  -9   6   3    7.06    1.01
   9  -6  -3    6.95    1.08
   9  -6  -3    6.76    1.01
   9  -6  -3    5.41    0.95
   9  -6  -3    5.98    0.97
  -9   6   4    1.77    0.56
   9  -6  -4    2.06    0.61
   9  -6  -4    1.97    0.54
   9  -6  -4    2.64    0.54
   9  -6  -4    2.75    0.54
  -9   6   5    7.13    1.11
  -9   6   5    7.70    1.09
   9  -6  -5    7.51    1.18
   9  -6  -5    7.08    1.07
  -9   6   6    2.33    0.60
  -9   6   6    2.22    0.55
   9  -6  -6    2.09    0.61
   9  -6  -6    2.31    0.57
  -9   6   7    0.93    0.42
  -9   6   7    1.21    0.40
   9  -6  -7    1.05    0.44
   9  -6  -7    1.16    0.40
  -9   6   8   37.43    3.52
  -9   6   8   37.57    3.45
   9  -6  -8   35.12    3.41
   9  -6  -8   35.88    3.32
  -9   6   9   10.76    1.47
  -9   6   9   10.69    1.40
   9  -6  -9   10.18    1.49
   9  -6  -9   10.11    1.37
  -9   6  10    3.18    0.75
  -9   6  10    3.09    0.69
   9  -6 -10    3.02    0.77
   9  -6 -10    3.23    0.71
  -9   6  11    1.53    0.53
  -9   6  11    1.66    0.50
   9  -6 -11    1.43    0.56
   9  -6 -11    1.55    0.48
  -9   6  12    2.03    0.61
   9  -6 -12    2.42    0.68
   9  -6 -12    2.19    0.59
  -9   6  13    8.08    1.26
   9  -6 -13    7.88    1.32
   9  -6 -13    7.80    1.19
  -9   6  14    4.24    0.89
   9  -6 -14    3.81    0.91
   9  -6 -14    4.23    0.84
  -9   6  15    5.73    1.05
   9  -6 -15    5.68    1.00
  -9   7   1   18.58    1.90
   9  -7  -1   18.67    1.98
   9  -7  -1   12.12    1.57
  -9   7   2    0.01    0.14
  -9   7   2    0.03    0.09
   9  -7  -2    0.05    0.14
   9  -7  -2    0.03    0.10
   9  -7  -2    0.09    0.10
  -9   7   3    6.29    0.99
   9  -7  -3    6.25    0.94
   9  -7  -3    4.26    0.84
  -9   7   4    1.66    0.50
  -9   7   4    1.47    0.44
   9  -7  -4    1.61    0.51
   9  -7  -4    1.52    0.46
  -9   7   5    1.76    0.55
  -9   7   5    2.05    0.52
   9  -7  -5    2.00    0.59
   9  -7  -5    1.97    0.52
  -9   7   6    0.11    0.14
   9  -7  -6    0.05    0.20
  -9   7   7    0.47    0.32
  -9   7   7    0.58    0.28
   9  -7  -7    0.50    0.33
   9  -7  -7    0.55    0.29
  -9   7   8   24.13    2.54
  -9   7   8   24.85    2.49
   9  -7  -8   22.86    2.50
   9  -7  -8   23.79    2.44
  -9   7   9    2.26    0.63
  -9   7   9    2.12    0.56
   9  -7  -9    1.93    0.61
   9  -7  -9    2.24    0.58
  -9   7  10    8.51    1.30
  -9   7  10    8.31    1.21
   9  -7 -10    7.50    1.26
   9  -7 -10    8.28    1.22
  -9   7  11    9.68    1.42
  -9   7  11   10.30    1.38
   9  -7 -11    9.17    1.42
   9  -7 -11    9.87    1.36
  -9   7  12    2.64    0.71
   9  -7 -12    2.64    0.72
  -9   7  13    0.67    0.36
   9  -7 -13    0.48    0.41
   9  -7 -13    0.55    0.31
  -9   7  14    0.05    0.19
   9  -7 -14    0.03    0.21
   9  -7 -14    0.00    0.16
  -9   7  15    7.29    1.21
   9  -7 -15    7.23    1.15
  -9   8   1    8.14    1.14
  -9   8   1    8.09    1.05
   9  -8  -1    7.87    1.09
   9  -8  -1    7.84    1.07
   9  -8  -1    4.10    0.87
  -9   8   2   20.81    2.24
   9  -8  -2   21.77    2.23
   9  -8  -2   19.24    2.07
  -9   8   3   50.92    4.48
  -9   8   3   52.58    4.48
   9  -8  -3   49.89    4.40
   9  -8  -3   51.33    4.43
   9  -8  -3   38.94    3.64
  -9   8   4   10.89    1.46
  -9   8   4   10.77    1.35
   9  -8  -4   10.01    1.41
   9  -8  -4   10.79    1.39
  -9   8   5    2.70    0.69
  -9   8   5    3.28    0.66
   9  -8  -5    3.04    0.72
   9  -8  -5    3.01    0.66
  -9   8   6    8.44    1.27
  -9   8   6    8.85    1.21
   9  -8  -6    8.89    1.34
   9  -8  -6    8.22    1.20
  -9   8   7    0.09    0.17
  -9   8   7    0.03    0.11
   9  -8  -7    0.02    0.18
   9  -8  -7    0.04    0.12
  -9   8   8    8.90    1.32
  -9   8   8    9.01    1.25
   9  -8  -8    8.93    1.38
   9  -8  -8    8.76    1.26
  -9   8   9    0.27    0.21
   9  -8  -9    0.15    0.25
  -9   8  10    5.16    0.99
   9  -8 -10    5.04    0.92
  -9   8  11   15.96    1.94
  -9   8  11   15.90    1.85
   9  -8 -11   14.22    1.87
   9  -8 -11   15.96    1.88
  -9   8  12    4.24    0.88
   9  -8 -12    3.62    0.88
   9  -8 -12    4.28    0.84
  -9   8  13    2.32    0.64
   9  -8 -13    1.94    0.64
   9  -8 -13    2.03    0.58
  -9   8  14    0.17    0.26
   9  -8 -14    0.13    0.25
   9  -8 -14    0.23    0.23
  -9   8  15    4.00    0.88
   9  -8 -15    4.19    0.85
  -9   9   1    0.23    0.25
  -9   9   1    0.64    0.30
   9  -9  -1    0.27    0.22
   9  -9  -1    0.45    0.22
  -9   9   2    7.61    1.17
  -9   9   2    8.09    1.10
   9  -9  -2    7.02    1.05
  -9   9   3   29.13    2.91
  -9   9   3   28.76    2.73
   9  -9  -3   28.30    2.81
   9  -9  -3   28.16    2.74
   9  -9  -3   18.92    2.17
   9  -9  -4    7.39    1.17
   9  -9  -4    7.51    1.12
  -9   9   5    8.91    1.34
  -9   9   5    9.47    1.25
   9  -9  -5    8.95    1.34
   9  -9  -5    9.31    1.29
  -9   9   6   38.75    3.64
   9  -9  -6   38.13    3.50
  -9   9   7   -0.02    0.18
  -9   9   7    0.05    0.12
   9  -9  -7    0.10    0.19
   9  -9  -7    0.02    0.13
  -9   9   8    1.13    0.47
  -9   9   8    1.26    0.42
   9  -9  -8    1.11    0.49
   9  -9  -8    1.19    0.43
  -9   9   9    0.12    0.22
  -9   9   9    0.16    0.18
   9  -9  -9    0.13    0.25
   9  -9  -9    0.16    0.19
  -9   9  10    3.67    0.85
  -9   9  10    4.68    0.85
   9  -9 -10    4.64    0.98
   9  -9 -10    4.08    0.82
  -9   9  11    6.26    1.11
   9  -9 -11    6.88    1.23
   9  -9 -11    7.33    1.15
  -9   9  12    0.02    0.21
   9  -9 -12    0.11    0.27
   9  -9 -12    0.08    0.17
  -9   9  13   11.39    1.59
   9  -9 -13   11.01    1.63
   9  -9 -13   11.91    1.56
  -9   9  14   14.59    1.87
   9  -9 -14   16.10    1.91
  -9  10   1    8.43    1.24
  -9  10   1    8.77    1.12
  -9  10   1    5.84    1.10
   9 -10  -1    8.73    1.17
   9 -10  -1    8.25    1.13
   9 -10  -1    4.94    0.94
  -9  10   2    1.27    0.48
  -9  10   2    1.21    0.40
  -9  10   2    1.27    0.46
   9 -10  -2    1.32    0.45
   9 -10  -2    1.50    0.44
   9 -10  -2    1.25    0.41
  -9  10   3    4.24    0.84
  -9  10   3    4.48    0.75
   9 -10  -3    4.20    0.80
   9 -10  -3    4.36    0.79
   9 -10  -3    2.58    0.65
  -9  10   4    0.90    0.41
  -9  10   4    0.80    0.32
   9 -10  -4    0.73    0.37
   9 -10  -4    0.70    0.34
  -9  10   5   13.15    1.72
  -9  10   5   13.86    1.65
   9 -10  -5   13.52    1.65
  -9  10   6    8.28    1.30
  -9  10   6    8.79    1.21
   9 -10  -6    8.17    1.29
   9 -10  -6    8.44    1.22
  -9  10   7    0.30    0.31
  -9  10   7    0.40    0.24
   9 -10  -7    0.34    0.30
   9 -10  -7    0.41    0.27
  -9  10   8    6.82    1.17
  -9  10   8    7.20    1.08
   9 -10  -8    6.79    1.19
   9 -10  -8    6.84    1.10
  -9  10   9    0.45    0.34
   9 -10  -9    0.49    0.30
   9 -10 -10    2.62    0.73
   9 -10 -10    2.55    0.65
  -9  10  11    0.67    0.38
   9 -10 -11    1.04    0.47
   9 -10 -11    0.81    0.38
  -9  10  12    0.04    0.20
   9 -10 -12   -0.03    0.22
   9 -10 -12    0.02    0.15
   9 -10 -13    3.09    0.83
   9 -10 -13    2.76    0.72
  -9  10  14    2.49    0.70
   9 -10 -14    2.70    0.68
  -9  11   1   10.16    1.43
  -9  11   1    9.71    1.24
  -9  11   1    6.05    1.20
   9 -11  -1   10.20    1.31
   9 -11  -1    9.72    1.29
  -9  11   2    2.67    0.59
   9 -11  -2    3.08    0.66
   9 -11  -2    2.65    0.62
   9 -11  -2    2.27    0.58
  -9  11   3    5.80    1.02
  -9  11   3    5.73    0.88
   9 -11  -3    5.72    0.95
   9 -11  -3    5.90    0.94
   9 -11  -3    3.47    0.77
  -9  11   4    0.48    0.34
   9 -11  -4    0.52    0.29
  -9  11   5   13.30    1.75
  -9  11   5   13.48    1.60
   9 -11  -5   13.22    1.70
   9 -11  -5   13.55    1.66
  -9  11   6   10.38    1.51
  -9  11   6    9.70    1.30
   9 -11  -6   10.08    1.45
   9 -11  -6   10.26    1.40
  -9  11   7    0.20    0.18
   9 -11  -7    0.25    0.26
   9 -11  -7    0.13    0.20
  -9  11   8    4.36    0.92
  -9  11   8    4.30    0.84
   9 -11  -8    4.58    0.87
  -9  11   9    0.51    0.37
  -9  11   9    0.69    0.33
   9 -11  -9    0.73    0.41
   9 -11  -9    0.78    0.35
   9 -11 -10    4.80    1.00
  -9  11  11    1.24    0.50
   9 -11 -11    1.27    0.46
  -9  11  12    0.91    0.45
   9 -11 -12    1.16    0.51
   9 -11 -12    1.04    0.43
  -9  11  13    4.93    1.01
   9 -11 -13    5.43    0.98
  -9  11  14    0.53    0.39
  -9  12   1   24.58    2.62
  -9  12   1   24.07    2.37
  -9  12   1   16.23    2.13
   9 -12  -1   24.43    2.44
   9 -12  -1   24.14    2.45
   9 -12  -1   14.54    1.81
  -9  12   2    0.35    0.28
  -9  12   2    0.07    0.16
   9 -12  -2    0.31    0.18
   9 -12  -2   -0.02    0.13
  -9  12   3    3.49    0.78
  -9  12   3    3.41    0.65
  -9  12   3    2.21    0.65
   9 -12  -3    3.52    0.72
   9 -12  -3    3.34    0.69
   9 -12  -3    2.19    0.61
  -9  12   4    0.11    0.23
  -9  12   4    0.13    0.16
   9 -12  -4    0.16    0.23
   9 -12  -4    0.18    0.18
  -9  12   5    3.14    0.79
  -9  12   5    3.30    0.68
   9 -12  -5    3.29    0.76
   9 -12  -5    3.42    0.74
  -9  12   6    3.16    0.78
  -9  12   6    3.00    0.66
   9 -12  -6    2.92    0.74
   9 -12  -6    2.99    0.70
  -9  12   7    0.12    0.22
  -9  12   7    0.05    0.15
   9 -12  -7    0.08    0.16
  -9  12   8    5.11    1.02
  -9  12   8    5.32    0.91
   9 -12  -8    5.13    1.02
   9 -12  -8    5.35    0.96
  -9  12   9    0.25    0.27
   9 -12  -9    0.29    0.29
   9 -12  -9    0.13    0.22
  -9  12  10    2.31    0.70
   9 -12 -10    2.85    0.76
   9 -12 -10    2.82    0.68
  -9  12  11    8.32    1.34
   9 -12 -11    8.73    1.40
   9 -12 -11    8.50    1.28
  -9  12  12    0.01    0.20
   9 -12 -12    0.09    0.25
   9 -12 -12    0.09    0.19
   9 -12 -13    7.62    1.21
  -9  13   1    6.60    1.12
  -9  13   1    6.79    0.96
  -9  13   1    3.64    0.94
   9 -13  -1    6.62    0.98
   9 -13  -1    6.64    1.00
   9 -13  -1    3.19    0.81
  -9  13   2    0.75    0.46
  -9  13   2    0.79    0.35
  -9  13   2    1.20    0.46
   9 -13  -2    0.90    0.38
   9 -13  -2    1.06    0.39
   9 -13  -2    1.26    0.41
  -9  13   3    7.83    1.32
   9 -13  -3   12.46    1.52
   9 -13  -3   11.92    1.49
   9 -13  -3    8.02    1.25
  -9  13   4    0.03    0.10
   9 -13  -4   -0.02    0.16
  -9  13   5    4.33    0.95
  -9  13   5    4.49    0.82
   9 -13  -5    4.78    0.91
   9 -13  -5    4.54    0.88
  -9  13   6    0.82    0.44
   9 -13  -6    0.73    0.36
  -9  13   7    2.30    0.69
  -9  13   7    2.32    0.58
   9 -13  -7    2.35    0.66
   9 -13  -7    2.23    0.61
  -9  13   8    5.54    1.12
   9 -13  -8    7.28    1.20
   9 -13  -9    4.67    0.98
   9 -13  -9    4.58    0.90
  -9  13  10    1.12    0.54
   9 -13 -10    1.46    0.55
   9 -13 -10    1.37    0.49
  -9  13  11    1.64    0.61
   9 -13 -11    1.87    0.64
   9 -13 -11    2.19    0.60
  -9  13  12    0.05    0.20
   9 -13 -12    0.02    0.17
  -9  14   1    4.55    0.91
  -9  14   1    4.65    0.75
  -9  14   1    2.22    0.77
   9 -14  -1    2.41    0.69
  -9  14   2    0.96    0.38
  -9  14   2    1.54    0.53
   9 -14  -2    1.20    0.42
  -9  14   3   12.90    1.74
  -9  14   3   11.51    1.41
  -9  14   3    7.75    1.37
   9 -14  -3   11.63    1.47
   9 -14  -3   12.20    1.54
   9 -14  -3    7.53    1.26
  -9  14   4    2.35    0.70
  -9  14   4    2.02    0.54
  -9  14   5    0.28    0.32
  -9  14   5    0.31    0.22
   9 -14  -5    0.43    0.29
  -9  14   6    0.53    0.37
   9 -14  -6    0.49    0.32
  -9  14   8    4.28    0.96
  -9  14   9    6.52    1.18
   9 -14  -9    6.25    1.14
   9 -14  -9    5.85    1.08
  -9  14  10    0.56    0.42
   9 -14 -10    1.06    0.45
   9 -14 -10    0.64    0.36
  -9  14  11    0.25    0.29
   9 -14 -11    0.21    0.24
  -9  15   1    5.24    1.03
  -9  15   1    4.73    0.81
  -9  15   1    3.35    1.01
   9 -15  -1    5.33    0.88
   9 -15  -1    5.41    0.92
   9 -15  -1    2.57    0.79
  -9  15   2    0.30    0.33
  -9  15   2    0.26    0.30
   9 -15  -2    0.29    0.24
   9 -15  -2    0.27    0.25
   9 -15  -2    0.36    0.28
  -9  15   3    2.12    0.66
  -9  15   3    2.11    0.51
  -9  15   3    1.00    0.57
   9 -15  -3    2.39    0.56
   9 -15  -3    2.40    0.58
   9 -15  -3    1.08    0.51
  -9  15   4    0.33    0.32
  -9  15   4    0.09    0.17
   9 -15  -4    0.36    0.24
   9 -15  -4    0.33    0.24
  -9  15   5    1.43    0.58
   9 -15  -5    1.64    0.52
  -9  15   6    0.29    0.33
   9 -15  -6    0.41    0.30
   9 -15  -6    0.32    0.27
  -9  15   7    0.41    0.37
   9 -15  -7    0.57    0.35
   9 -15  -7    0.48    0.31
  -9  15   8    8.93    1.45
   9 -15  -8    8.60    1.33
   9 -15  -8    9.07    1.35
  -9  15   9    0.08    0.25
   9 -15  -9    0.01    0.21
   9 -15  -9    0.10    0.19
  -9  15  10    2.14    0.69
   9 -15 -10    2.45    0.66
  -9  16   1    0.51    0.39
  -9  16   1    0.24    0.32
   9 -16  -1    0.57    0.26
   9 -16  -1    0.54    0.30
   9 -16  -1    0.18    0.30
  -9  16   2    0.83    0.48
  -9  16   2    0.77    0.47
   9 -16  -2    1.05    0.39
   9 -16  -2    1.15    0.43
   9 -16  -3    3.75    0.76
   9 -16  -3    3.55    0.81
  -9  16   4    0.11    0.30
   9 -16  -4    0.06    0.16
   9 -16  -4    0.12    0.19
  -9  16   5    0.70    0.47
   9 -16  -5    0.62    0.35
   9 -16  -5    0.67    0.36
  -9  16   6    0.81    0.47
   9 -16  -6    0.80    0.38
   9 -16  -6    0.69    0.39
   9 -16  -7    0.05    0.18
  -9  16   8    2.53    0.78
   9 -16  -8    2.93    0.73
  -9  16   9    0.04    0.24
   9 -16  -9    0.03    0.16
  -9  17   1    0.24    0.31
   9 -17  -1    0.14    0.22
  -9  17   2    0.84    0.50
   9 -17  -2    0.90    0.37
   9 -17  -2    1.29    0.45
  -9  17   3    2.45    0.77
   9 -17  -3    2.23    0.58
   9 -17  -3    2.45    0.66
  -9  17   4   -0.01    0.27
   9 -17  -4    0.06    0.14
   9 -17  -4    0.05    0.18
   9 -17  -5    1.51    0.48
  -9  17   6    0.83    0.48
   9 -17  -6    0.65    0.36
   9 -17  -6    0.94    0.43
  -9  17   7   -0.04    0.25
   9 -17  -7    0.04    0.18
  -9  18   1    0.46    0.48
   9 -18  -1    0.72    0.32
  -9  18   2    0.39    0.43
   9 -18  -2    0.38    0.25
   9 -18  -2    0.44    0.32
  -9  18   3    0.48    0.42
   9 -18  -3    0.34    0.25
   9 -18  -3    0.50    0.33
  -8 -16   1    1.71    0.52
   8  16  -1    1.55    0.65
   8  16  -1    2.98    0.64
  -8 -16   2    3.36    0.72
   8  16  -2    3.33    0.86
   8  16  -2    4.25    0.83
  -8 -16   3    3.09    0.70
   8  16  -3    3.19    0.84
   8  16  -3    4.47    0.87
  -8 -15   1    3.32    0.72
   8  15  -1    3.64    0.86
   8  15  -1    3.26    0.72
   8  15  -1    4.32    0.82
   8  15  -2    1.89    0.51
   8  15  -2    1.30    0.49
  -8 -15   3    9.93    1.34
   8  15  -3    9.67    1.45
   8  15  -3    9.64    1.36
   8  15  -3   13.22    1.65
  -8 -15   4    0.57    0.30
   8  15  -4    0.58    0.39
   8  15  -4    0.40    0.31
  -8 -15   5    5.92    0.99
   8  15  -5    5.38    1.04
   8  15  -5    6.71    1.10
  -8 -14   1    2.39    0.59
   8  14  -1    2.30    0.68
   8  14  -1    2.08    0.58
   8  14  -1    3.18    0.67
  -8 -14   2    3.36    0.71
   8  14  -2    3.35    0.81
   8  14  -2    3.61    0.74
   8  14  -2    3.59    0.76
  -8 -14   3    8.89    1.24
   8  14  -3    8.16    1.31
   8  14  -3    8.91    1.28
   8  14  -3    9.99    1.36
  -8 -14   4    1.27    0.44
   8  14  -4    1.27    0.53
   8  14  -4    1.75    0.50
   8  14  -5   13.66    1.75
   8  14  -5   14.09    1.74
   8  14  -5   17.88    2.06
  -8 -14   6    7.98    1.17
   8  14  -6    7.87    1.25
   8  14  -6   11.51    1.51
  -8 -14   7    3.20    0.67
   8  14  -7    3.04    0.73
   8  14  -7    2.61    0.71
  -8 -13   1    8.58    1.20
   8  13  -1    8.27    1.30
   8  13  -1    8.89    1.24
   8  13  -2    0.01    0.12
   8  13  -2   -0.03    0.12
  -8 -13   3    9.70    1.31
   8  13  -3    9.40    1.39
   8  13  -3    9.98    1.37
   8  13  -3   12.41    1.57
  -8 -13   4    0.38    0.26
   8  13  -4    0.36    0.33
   8  13  -4    0.61    0.30
   8  13  -5   18.30    2.10
   8  13  -5   19.54    2.17
   8  13  -5   23.28    2.51
  -8 -13   6    6.41    1.01
  -8 -13   6    8.79    1.44
   8  13  -6    5.99    1.06
   8  13  -6    6.13    1.05
  -8 -13   7    5.70    0.95
   8  13  -7    5.76    1.01
   8  13  -7    6.11    1.04
   8  13  -7    5.76    1.03
  -8 -13   8    8.35    1.19
   8  13  -8    7.96    1.23
   8  13  -8   11.16    1.52
  -8 -12   1   31.59    2.94
  -8 -12   1   34.95    3.23
  -8 -12   1   40.00    4.10
   8  12  -1   41.76    4.00
   8  12  -2    1.31    0.51
   8  12  -2    1.50    0.46
   8  12  -2    1.42    0.47
  -8 -12   3    4.42    0.82
   8  12  -3    4.50    0.90
   8  12  -3    4.55    0.86
   8  12  -3    6.18    0.97
  -8 -12   4    0.12    0.15
  -8 -12   4    0.05    0.17
   8  12  -4    0.06    0.26
   8  12  -4    0.05    0.17
   8  12  -4    0.14    0.16
  -8 -12   5    6.86    1.06
  -8 -12   5    9.19    1.47
   8  12  -5    6.56    1.11
   8  12  -5    7.18    1.13
   8  12  -5    8.27    1.21
  -8 -12   6    7.18    1.24
   8  12  -6    4.48    0.90
   8  12  -6    4.22    0.89
   8  12  -6    7.21    1.07
  -8 -12   7    3.27    0.69
  -8 -12   7    3.96    0.93
   8  12  -7    3.14    0.72
   8  12  -7    3.40    0.75
   8  12  -7    3.05    0.73
  -8 -12   8    8.59    1.22
  -8 -12   8   11.40    1.71
   8  12  -8    8.49    1.26
   8  12  -8    8.76    1.31
   8  12  -8    9.93    1.42
  -8 -12   9    0.33    0.24
   8  12  -9    0.19    0.27
   8  12  -9    0.68    0.33
   8  12 -10    4.71    0.96
  -8 -11   1   26.26    2.56
  -8 -11   1   29.34    2.81
   8  11  -1   31.87    3.19
   8  11  -2    3.51    0.77
   8  11  -2    3.33    0.70
   8  11  -2    3.04    0.71
  -8 -11   3    7.31    1.10
  -8 -11   3    9.69    1.49
   8  11  -3    7.10    1.16
   8  11  -3    8.47    1.23
  -8 -11   4    1.08    0.46
   8  11  -4    0.75    0.40
   8  11  -4    0.81    0.36
  -8 -11   5    1.90    0.53
  -8 -11   5    2.47    0.70
   8  11  -5    2.07    0.58
   8  11  -5    2.01    0.57
   8  11  -5    2.63    0.60
  -8 -11   6    3.79    0.88
   8  11  -6    2.81    0.71
   8  11  -6    3.82    0.76
  -8 -11   7    8.60    1.23
   8  11  -7    8.98    1.27
   8  11  -7    8.80    1.30
   8  11  -7    9.13    1.32
  -8 -11   8   17.27    1.91
  -8 -11   8   21.95    2.64
   8  11  -8   16.60    1.91
   8  11  -8   17.80    2.06
   8  11  -8   20.27    2.28
  -8 -11   9    0.03    0.24
   8  11  -9    0.04    0.21
   8  11  -9    0.08    0.20
  -8 -11  10    1.97    0.53
   8  11 -10    1.88    0.56
   8  11 -10    2.19    0.64
   8  11 -11    1.15    0.50
  -8 -10   2    5.33    0.88
  -8 -10   2    5.12    0.87
  -8 -10   2    5.87    1.10
   8  10  -2    4.97    0.94
   8  10  -2    5.11    0.90
   8  10  -2    5.33    0.94
  -8 -10   3   17.90    1.94
  -8 -10   3   21.09    2.51
   8  10  -3   17.64    1.97
   8  10  -3   19.57    2.19
   8  10  -4    0.26    0.26
   8  10  -4    0.16    0.22
   8  10  -4    0.55    0.25
  -8 -10   5    8.25    1.16
  -8 -10   5    7.69    1.11
  -8 -10   5    7.95    1.34
   8  10  -5    7.67    1.16
   8  10  -5    7.81    1.19
   8  10  -5    7.64    1.17
  -8 -10   6    2.72    0.62
  -8 -10   6    2.82    0.63
  -8 -10   6    3.19    0.79
   8  10  -6    2.65    0.64
   8  10  -6    2.69    0.67
  -8 -10   7   16.56    2.15
   8  10  -7   15.54    1.81
   8  10  -7   15.26    1.83
   8  10  -7   14.99    1.82
  -8 -10   8    4.89    0.88
  -8 -10   8    6.07    1.13
   8  10  -8    4.62    0.88
   8  10  -8    4.64    0.92
   8  10  -8    5.87    0.98
  -8 -10   9   -0.01    0.12
  -8 -10   9   -0.02    0.17
   8  10  -9   -0.01    0.14
   8  10  -9    0.03    0.17
   8  10  -9    0.07    0.15
  -8 -10  10    5.33    1.08
   8  10 -10    4.47    0.91
   8  10 -10    4.23    0.91
  -8 -10  11    5.53    0.93
  -8 -10  11    6.16    1.19
   8  10 -11    5.44    0.93
   8  10 -11    5.85    1.08
   8  10 -12    7.99    1.34
  -8  -9   1    9.35    1.41
   8   9  -1    7.38    1.16
   8   9  -1    7.03    1.08
   8   9  -1    8.96    1.26
  -8  -9   2   36.04    3.27
  -8  -9   2   34.94    3.19
  -8  -9   2   41.44    4.15
   8   9  -2   37.52    3.61
  -8  -9   3   26.94    2.61
  -8  -9   3   30.16    2.85
  -8  -9   3   34.49    3.60
   8   9  -3   28.92    2.82
   8   9  -3   27.53    2.71
   8   9  -3   31.13    3.11
  -8  -9   4    4.21    0.78
  -8  -9   4    4.83    0.82
  -8  -9   4    4.06    0.92
   8   9  -4    4.60    0.85
   8   9  -4    4.65    0.84
   8   9  -4    3.97    0.81
  -8  -9   5   20.87    2.18
  -8  -9   5   21.03    2.18
  -8  -9   5   21.42    2.52
   8   9  -5   20.73    2.20
   8   9  -5   19.56    2.15
   8   9  -5   22.07    2.38
  -8  -9   6    2.77    0.62
   8   9  -6    2.56    0.63
  -8  -9   7    3.73    0.73
  -8  -9   7    3.21    0.73
  -8  -9   7    3.97    0.89
   8   9  -7    3.51    0.73
   8   9  -7    3.74    0.78
   8   9  -7    3.62    0.74
  -8  -9   8    8.17    1.29
   8   9  -8    4.86    0.90
   8   9  -8    5.09    0.97
   8   9  -8    6.92    1.06
  -8  -9   9    0.05    0.13
  -8  -9   9    0.08    0.19
   8   9  -9    0.02    0.14
   8   9  -9    0.02    0.18
  -8  -9  10   14.43    1.68
   8   9 -10   13.72    1.64
   8   9 -10   15.25    1.85
   8   9 -10   13.24    1.76
  -8  -9  11    8.68    1.41
   8   9 -11    5.80    1.00
   8   9 -11    6.97    1.16
   8   9 -11    7.88    1.26
  -8  -9  12    1.02    0.39
  -8  -9  12    1.46    0.54
   8   9 -12    0.94    0.38
   8   9 -13    3.01    0.84
  -8  -8   1    2.61    0.68
   8   8  -1    2.45    0.62
   8   8  -1    2.17    0.56
   8   8  -1    2.40    0.60
  -8  -8   2    8.18    1.15
  -8  -8   2    8.01    1.14
  -8  -8   2   10.69    1.51
   8   8  -2    7.52    1.16
   8   8  -2    9.22    1.29
  -8  -8   3   18.85    2.02
  -8  -8   3   21.68    2.21
  -8  -8   3   24.33    2.72
   8   8  -3   21.16    2.25
   8   8  -3   23.64    2.50
  -8  -8   4    4.23    0.90
   8   8  -4    4.29    0.80
   8   8  -4    4.02    0.79
   8   8  -4    3.73    0.78
  -8  -8   5   17.52    1.92
  -8  -8   5   18.24    1.96
  -8  -8   5   17.29    2.15
   8   8  -5   17.56    1.95
   8   8  -5   17.04    1.93
   8   8  -5   16.25    1.91
  -8  -8   6    0.09    0.11
  -8  -8   6    0.02    0.14
   8   8  -6    0.05    0.14
   8   8  -6   -0.02    0.16
   8   8  -6    0.05    0.13
  -8  -8   7   21.84    2.24
  -8  -8   7   21.27    2.28
  -8  -8   7   26.66    2.94
   8   8  -7   21.00    2.20
   8   8  -7   21.71    2.34
   8   8  -7   25.80    2.67
  -8  -8   8   32.42    3.03
  -8  -8   8   32.78    3.14
  -8  -8   8   33.64    3.52
   8   8  -8   32.43    3.03
   8   8  -8   33.88    3.27
   8   8  -8   34.66    3.40
   8   8  -9    2.22    0.53
   8   8  -9    1.92    0.57
   8   8  -9    1.41    0.52
  -8  -8  10   53.23    5.14
   8   8 -10   46.55    4.07
   8   8 -10   45.62    4.16
   8   8 -10   47.05    4.45
  -8  -8  11   12.45    1.55
  -8  -8  11   15.74    2.05
   8   8 -11   12.01    1.52
   8   8 -11   12.35    1.66
   8   8 -11   15.85    1.96
  -8  -8  12    0.06    0.16
  -8  -8  12    0.23    0.25
   8   8 -12    0.15    0.17
   8   8 -12    0.04    0.22
   8   8 -12    0.06    0.24
  -8  -8  13    3.26    0.70
  -8  -8  13    4.10    0.92
   8   8 -13    2.94    0.67
   8   8 -14   -0.01    0.19
  -8  -7   1    7.49    1.23
   8   7  -1    8.32    1.17
   8   7  -1    7.23    1.06
   8   7  -1    6.51    1.09
  -8  -7   2   18.40    1.95
  -8  -7   2   19.61    2.38
   8   7  -2   17.36    1.92
   8   7  -2   19.93    2.20
   8   7  -3    5.10    0.91
  -8  -7   4    7.98    1.12
  -8  -7   4    7.01    1.22
   8   7  -4    8.40    1.17
   8   7  -4    6.75    1.09
  -8  -7   5   63.66    5.40
  -8  -7   5   64.79    5.34
  -8  -7   5   65.17    5.94
   8   7  -5   60.71    5.02
   8   7  -5   62.65    5.27
   8   7  -5   66.13    5.81
  -8  -7   6   34.30    3.15
  -8  -7   6   34.42    3.28
   8   7  -6   33.20    3.08
   8   7  -6   34.70    3.28
   8   7  -6   31.22    3.09
  -8  -7   7    0.46    0.22
  -8  -7   7    0.16    0.21
   8   7  -7    0.35    0.24
   8   7  -7    0.08    0.18
  -8  -7   8    9.27    1.25
  -8  -7   8    8.67    1.25
  -8  -7   8    9.68    1.47
   8   7  -8    8.76    1.22
   8   7  -8    8.90    1.32
  -8  -7   9    1.67    0.47
  -8  -7   9    1.34    0.47
   8   7  -9    1.78    0.48
   8   7  -9    1.81    0.53
   8   7  -9    1.21    0.47
  -8  -7  10   29.24    3.17
   8   7 -10   21.37    2.36
  -8  -7  11    3.01    0.76
   8   7 -11    1.72    0.53
   8   7 -11    3.17    0.70
  -8  -7  12    4.27    0.83
  -8  -7  12    4.51    0.99
   8   7 -12    4.34    0.81
   8   7 -12    4.61    0.92
   8   7 -12    4.64    0.95
  -8  -7  13   14.03    1.68
  -8  -7  13   15.30    2.06
   8   7 -13   13.32    1.62
   8   7 -13   15.56    2.05
  -8  -7  14    0.11    0.18
  -8  -7  14    0.16    0.24
   8   7 -14   -0.07    0.23
   8   7 -15    1.17    0.56
  -8  -6   1    3.39    0.80
   8   6  -1    3.69    0.74
   8   6  -1    4.22    0.75
  -8  -6   2   19.29    2.01
  -8  -6   2   19.80    2.04
  -8  -6   2   17.94    2.17
   8   6  -2   19.22    2.04
   8   6  -2   17.77    1.94
   8   6  -2   18.01    2.06
  -8  -6   3    7.97    1.15
  -8  -6   3    9.33    1.23
  -8  -6   3   10.32    1.47
   8   6  -3    9.03    1.25
   8   6  -3    8.36    1.21
   8   6  -3    9.65    1.32
  -8  -6   4    3.22    0.67
  -8  -6   4    2.97    0.66
  -8  -6   4    5.94    0.98
  -8  -6   5   54.45    4.60
   8   6  -5   51.60    4.38
   8   6  -5   56.90    5.10
  -8  -6   6   41.71    3.70
  -8  -6   6   40.09    3.64
  -8  -6   6   43.64    4.26
   8   6  -6   39.30    3.51
   8   6  -6   40.22    3.68
   8   6  -6   41.51    3.89
  -8  -6   7    6.99    1.02
  -8  -6   7    6.45    1.02
  -8  -6   7    5.95    1.10
   8   6  -7    6.94    1.02
   8   6  -7    6.62    1.06
   8   6  -7    4.96    0.93
  -8  -6   8    9.57    1.29
  -8  -6   8    9.14    1.29
  -8  -6   8   11.22    1.57
   8   6  -8    8.92    1.24
   8   6  -8    9.53    1.36
   8   6  -8   10.44    1.39
  -8  -6   9    0.00    0.10
  -8  -6   9    0.00    0.12
   8   6  -9   -0.01    0.09
  -8  -6  10    1.66    0.52
   8   6 -10    0.78    0.37
   8   6 -10    0.93    0.44
   8   6 -10    1.69    0.47
  -8  -6  11    0.95    0.39
  -8  -6  11    1.05    0.47
   8   6 -11    1.00    0.39
   8   6 -11    1.18    0.47
   8   6 -11    1.57    0.48
  -8  -6  12   11.87    1.69
   8   6 -12    9.94    1.33
   8   6 -12    9.60    1.43
   8   6 -12   11.24    1.58
  -8  -6  13   14.07    1.92
   8   6 -13   12.31    1.65
   8   6 -13   14.62    1.97
   8   6 -14    0.23    0.20
   8   6 -14    0.12    0.30
  -8  -6  15    4.48    1.02
   8   6 -15    5.09    1.13
   8   6 -16    0.72    0.50
  -8  -5   1   18.85    1.97
  -8  -5   1   20.84    2.10
  -8  -5   1   18.97    2.23
   8   5  -1   19.45    2.05
   8   5  -1   19.45    2.04
   8   5  -1   16.68    1.96
  -8  -5   2    0.36    0.23
  -8  -5   2    0.38    0.23
  -8  -5   2    1.27    0.36
   8   5  -2    0.32    0.24
   8   5  -2    0.32    0.24
   8   5  -2    1.35    0.33
  -8  -5   3   47.50    4.12
  -8  -5   3   48.09    4.12
  -8  -5   3   48.01    4.55
   8   5  -3   45.57    3.94
   8   5  -3   45.68    4.00
   8   5  -3   42.86    3.97
  -8  -5   4    0.03    0.16
   8   5  -4    0.14    0.14
   8   5  -4    0.21    0.19
  -8  -5   5   43.18    3.79
  -8  -5   5   42.17    3.78
  -8  -5   5   40.64    3.98
   8   5  -5   40.24    3.77
  -8  -5   6    3.01    0.64
  -8  -5   6    3.65    0.78
   8   5  -6    2.47    0.61
   8   5  -6    3.40    0.68
  -8  -5   7   31.37    2.95
  -8  -5   7   28.82    2.79
   8   5  -7   32.47    3.02
   8   5  -7   31.12    3.02
   8   5  -7   28.99    2.90
  -8  -5   8   17.37    1.92
  -8  -5   8   16.61    1.89
  -8  -5   8   19.00    2.25
   8   5  -8   17.66    1.93
   8   5  -8   17.34    2.00
   8   5  -8   20.42    2.21
  -8  -5   9    0.12    0.15
  -8  -5   9    0.04    0.15
  -8  -5   9    0.10    0.18
   8   5  -9    0.11    0.14
   8   5  -9    0.04    0.18
   8   5  -9    0.05    0.14
  -8  -5  10    2.16    0.56
  -8  -5  10    2.08    0.57
  -8  -5  10    1.98    0.62
   8   5 -10    2.10    0.54
   8   5 -10    2.23    0.62
   8   5 -10    2.28    0.59
  -8  -5  11    0.02    0.14
  -8  -5  11    0.20    0.20
   8   5 -11    0.03    0.13
   8   5 -11    0.09    0.20
   8   5 -11    0.09    0.16
  -8  -5  12    4.73    0.86
  -8  -5  12    5.06    1.02
   8   5 -12    4.70    0.84
   8   5 -12    4.69    0.94
   8   5 -12    4.87    0.97
  -8  -5  13   10.06    1.36
  -8  -5  13   12.74    1.74
   8   5 -13    9.27    1.28
   8   5 -13   10.05    1.45
  -8  -5  14    0.10    0.19
  -8  -5  14    0.24    0.25
   8   5 -14    0.10    0.17
   8   5 -14    0.15    0.25
  -8  -5  15    6.66    1.10
  -8  -5  15    7.76    1.33
   8   5 -15    6.53    1.04
   8   5 -15    8.71    1.47
  -8  -5  16    1.47    0.57
   8   5 -16    1.13    0.60
  -8  -4   1    0.82    0.38
   8   4  -1    0.97    0.34
   8   4  -1    0.94    0.34
   8   4  -1    0.67    0.34
  -8  -4   2   17.83    1.89
  -8  -4   2   19.48    2.24
   8   4  -2   17.45    1.88
   8   4  -2   19.03    2.12
  -8  -4   3   48.99    4.38
  -8  -4   3   50.47    4.32
  -8  -4   3   40.65    3.91
   8   4  -3   48.93    4.21
   8   4  -3   47.38    4.14
   8   4  -3   39.47    3.69
  -8  -4   4    1.66    0.47
  -8  -4   4    1.60    0.47
   8   4  -4    1.77    0.47
   8   4  -4    1.53    0.49
   8   4  -4    2.09    0.50
  -8  -4   5   35.24    3.21
  -8  -4   5   35.27    3.24
  -8  -4   5   41.01    4.01
   8   4  -5   35.59    3.22
   8   4  -5   34.04    3.19
   8   4  -5   39.35    3.71
  -8  -4   6    6.91    1.04
  -8  -4   6    6.67    1.03
  -8  -4   6    7.12    1.17
  -8  -4   7   14.26    1.69
  -8  -4   7   18.03    2.14
   8   4  -7   17.96    1.99
  -8  -4   8   52.36    4.48
  -8  -4   8   52.94    4.58
  -8  -4   8   51.81    4.85
   8   4  -8   51.47    4.38
   8   4  -8   52.28    4.71
  -8  -4   9    3.50    0.74
  -8  -4   9    3.62    0.81
   8   4  -9    3.63    0.78
   8   4  -9    3.32    0.72
  -8  -4  10   10.45    1.36
  -8  -4  10   10.57    1.41
  -8  -4  10    9.13    1.42
   8   4 -10   10.53    1.34
   8   4 -10   10.87    1.48
   8   4 -10    8.37    1.30
  -8  -4  11    0.18    0.19
  -8  -4  11    0.19    0.20
  -8  -4  11    0.21    0.22
   8   4 -11    0.15    0.17
   8   4 -11    0.18    0.23
  -8  -4  12    2.99    0.68
  -8  -4  12    3.76    0.83
   8   4 -12    2.91    0.66
   8   4 -12    3.39    0.78
   8   4 -12    3.66    0.82
  -8  -4  13    4.01    0.80
   8   4 -13    4.10    0.77
   8   4 -13    4.25    0.88
  -8  -4  14    0.72    0.43
   8   4 -14    1.32    0.48
   8   4 -14    1.01    0.50
  -8  -4  15   15.57    1.82
  -8  -4  15   15.89    2.08
   8   4 -15   14.39    1.69
  -8  -4  16    0.76    0.47
   8   4 -16    1.21    0.56
  -8  -4  17    3.87    0.96
   8   4 -17    3.96    1.06
  -8  -3   1   16.69    1.75
  -8  -3   1   10.94    1.56
   8   3  -1   17.35    1.82
   8   3  -1   10.61    1.48
  -8  -3   2   36.76    3.29
  -8  -3   2   36.68    3.63
   8   3  -2   37.49    3.35
   8   3  -2   33.86    3.11
   8   3  -2   30.93    3.06
  -8  -3   3    0.09    0.14
  -8  -3   3    0.12    0.16
   8   3  -3    0.13    0.14
   8   3  -3    0.21    0.15
  -8  -3   4    3.88    0.72
  -8  -3   4    3.55    0.71
  -8  -3   4    4.15    0.82
   8   3  -4    3.58    0.70
   8   3  -4    3.96    0.76
   8   3  -4    3.60    0.73
  -8  -3   5    4.36    0.81
  -8  -3   5    4.70    0.84
  -8  -3   5    8.89    1.22
   8   3  -5    4.16    0.79
   8   3  -5    4.61    0.86
   8   3  -5    7.92    1.05
  -8  -3   6   13.47    1.58
  -8  -3   6   10.53    1.51
   8   3  -6   13.34    1.62
   8   3  -6   11.03    1.44
  -8  -3   7   56.18    4.73
  -8  -3   7   55.49    4.71
  -8  -3   7   62.52    5.70
   8   3  -7   58.52    4.90
   8   3  -7   54.79    4.73
   8   3  -7   60.32    5.33
  -8  -3   8   48.41    4.20
  -8  -3   8   48.99    4.29
  -8  -3   8   44.53    4.26
  -8  -3   9    1.38    0.43
  -8  -3   9    1.10    0.42
  -8  -3   9    1.46    0.49
   8   3  -9    1.14    0.42
  -8  -3  10    9.29    1.28
  -8  -3  10    8.85    1.27
   8   3 -10    8.88    1.22
   8   3 -10    8.90    1.32
   8   3 -10    9.57    1.36
  -8  -3  11    4.38    0.81
  -8  -3  11    4.26    0.82
  -8  -3  11    3.58    0.84
   8   3 -11    3.96    0.76
   8   3 -11    3.82    0.83
   8   3 -11    3.78    0.82
  -8  -3  12    5.16    0.93
  -8  -3  12    6.41    1.12
   8   3 -12    5.92    0.94
   8   3 -12    5.13    1.00
   8   3 -12    6.35    1.11
  -8  -3  13    7.35    1.13
  -8  -3  13    7.55    1.27
   8   3 -13    7.17    1.08
  -8  -3  14   10.56    1.41
  -8  -3  14   10.86    1.63
   8   3 -14   10.34    1.34
   8   3 -14    9.04    1.40
   8   3 -14   10.60    1.63
  -8  -3  15   11.14    1.47
  -8  -3  15   10.85    1.65
   8   3 -15   10.22    1.35
   8   3 -15   12.43    1.85
  -8  -3  16    9.53    1.53
  -8  -3  17    0.30    0.29
   8   3 -17    0.20    0.35
  -8  -2   1    0.24    0.18
  -8  -2   1    0.26    0.18
  -8  -2   1    1.16    0.34
  -8  -2   2   46.18    4.02
   8   2  -2   43.84    3.87
   8   2  -2   33.84    3.27
  -8  -2   3   19.51    2.02
  -8  -2   3   18.54    1.96
   8   2  -3   18.09    1.91
   8   2  -3   19.05    2.03
   8   2  -3   18.69    2.08
  -8  -2   4   18.81    1.97
  -8  -2   4   20.42    2.11
   8   2  -4   18.86    1.95
   8   2  -4   19.11    2.05
   8   2  -4   13.57    1.69
  -8  -2   5   26.69    2.58
  -8  -2   5   26.19    2.57
  -8  -2   5   23.75    2.59
   8   2  -5   27.85    2.64
   8   2  -5   25.88    2.59
   8   2  -5   23.31    2.43
  -8  -2   6    0.12    0.17
  -8  -2   6    0.09    0.16
  -8  -2   6    0.37    0.21
   8   2  -6    0.20    0.16
   8   2  -6    0.09    0.19
   8   2  -6    0.40    0.18
  -8  -2   7   37.20    3.40
  -8  -2   7   35.66    3.30
  -8  -2   7   30.34    3.12
   8   2  -7   36.12    3.28
   8   2  -7   35.27    3.33
   8   2  -7   30.24    2.96
  -8  -2   8    1.31    0.44
  -8  -2   8    2.41    0.55
   8   2  -8    0.89    0.40
   8   2  -8    2.21    0.48
  -8  -2   9    1.82    0.50
  -8  -2   9    1.48    0.48
  -8  -2   9    1.71    0.53
   8   2  -9    1.75    0.48
   8   2  -9    1.52    0.52
  -8  -2  10   22.59    2.36
  -8  -2  10   25.48    2.77
   8   2 -10   22.70    2.48
  -8  -2  11   12.66    1.55
  -8  -2  11   10.66    1.54
   8   2 -11    9.63    1.44
  -8  -2  12    7.32    1.23
   8   2 -12    6.92    1.19
  -8  -2  13    4.15    0.82
   8   2 -13    4.02    0.78
   8   2 -13    4.06    0.93
   8   2 -13    4.99    0.98
  -8  -2  14    7.55    1.16
  -8  -2  14    7.90    1.32
   8   2 -14    7.60    1.11
   8   2 -14    6.82    1.22
   8   2 -14    8.32    1.42
  -8  -2  15    4.08    0.82
  -8  -2  15    4.93    1.00
   8   2 -15    3.75    0.76
   8   2 -15    3.94    0.91
   8   2 -15    4.77    1.06
  -8  -2  16    4.18    0.86
  -8  -2  16    5.96    1.12
   8   2 -16    3.91    0.80
   8   2 -16    7.42    1.33
  -8  -2  17    3.32    0.87
  -8  -1   1    3.49    0.68
  -8  -1   1    3.52    0.69
   8   1  -1    6.18    0.91
  -8  -1   2    0.56    0.27
   8   1  -2    0.33    0.22
   8   1  -2    0.44    0.24
   8   1  -2    0.77    0.27
  -8  -1   3  193.63   14.62
  -8  -1   3  184.92   13.92
  -8  -1   3  172.78   13.87
   8   1  -3  188.94   14.18
   8   1  -3  181.56   13.66
   8   1  -3  160.98   12.63
  -8  -1   4   14.34    1.66
  -8  -1   4   13.75    1.63
  -8  -1   4   19.65    2.20
   8   1  -4   18.05    1.97
  -8  -1   5   37.96    3.43
  -8  -1   5   37.56    3.41
  -8  -1   5   24.19    2.60
   8   1  -5   37.12    3.34
   8   1  -5   35.96    3.34
   8   1  -5   26.88    2.70
  -8  -1   6    0.44    0.26
  -8  -1   6    0.36    0.25
   8   1  -6    0.48    0.24
   8   1  -6    0.36    0.27
   8   1  -6    0.57    0.25
  -8  -1   7   13.36    1.58
  -8  -1   7   10.79    1.51
   8   1  -7   11.46    1.50
   8   1  -7   11.33    1.44
  -8  -1   8    8.26    1.18
  -8  -1   8    8.10    1.17
  -8  -1   8    7.69    1.21
   8   1  -8    7.92    1.12
   8   1  -8    7.79    1.20
   8   1  -8    7.86    1.14
  -8  -1   9    4.96    0.90
  -8  -1   9    4.69    0.88
  -8  -1   9    6.30    1.04
   8   1  -9    5.30    0.88
   8   1  -9    4.57    0.92
   8   1  -9    5.86    0.95
  -8  -1  10   35.10    3.29
  -8  -1  10   33.89    3.19
  -8  -1  10   35.25    3.54
   8   1 -10   35.92    3.30
   8   1 -10   32.40    3.16
   8   1 -10   34.32    3.39
  -8  -1  11    9.35    1.30
  -8  -1  11    9.31    1.30
  -8  -1  11    8.45    1.33
   8   1 -11    8.70    1.22
   8   1 -11    9.47    1.37
  -8  -1  12    4.85    0.88
  -8  -1  12    4.56    0.88
  -8  -1  12    4.26    0.91
   8   1 -12    4.63    0.82
   8   1 -12    4.32    0.92
  -8  -1  13    0.58    0.31
   8   1 -13    0.44    0.28
   8   1 -13    0.52    0.36
   8   1 -13    0.72    0.38
  -8  -1  14    0.25    0.24
  -8  -1  14    0.35    0.26
   8   1 -14    0.18    0.20
   8   1 -14    0.26    0.29
   8   1 -14    0.28    0.29
  -8  -1  15   11.97    1.56
  -8  -1  15   13.45    1.84
   8   1 -15   10.99    1.44
   8   1 -15   11.64    1.64
   8   1 -15   13.81    1.99
  -8  -1  16    0.05    0.17
  -8  -1  16   -0.02    0.20
   8   1 -16    0.04    0.12
   8   1 -16   -0.01    0.28
  -8  -1  17   11.09    1.69
  -8   0   1   20.14    2.03
  -8   0   1   19.91    2.02
   8   0  -1   20.38    2.04
   8   0  -1   19.75    2.04
   8   0  -1   16.26    1.94
  -8   0   2   67.95    5.53
  -8   0   2   64.35    5.24
   8   0  -2   67.12    5.44
   8   0  -2   63.29    5.18
  -8   0   3   36.86    3.32
  -8   0   3   23.72    2.56
   8   0  -3   32.98    3.06
  -8   0   4   22.22    2.25
  -8   0   4   20.77    2.14
  -8   0   4   20.14    2.26
   8   0  -4   22.67    2.25
   8   0  -4   19.39    2.08
  -8   0   5   38.48    3.49
  -8   0   5   36.58    3.32
  -8   0   5   29.80    3.03
   8   0  -5   37.11    3.34
   8   0  -5   33.87    3.16
  -8   0   6    2.59    0.54
  -8   0   6    2.44    0.52
  -8   0   6    1.15    0.47
   8   0  -6    2.41    0.49
   8   0  -6    2.32    0.54
   8   0  -6    1.05    0.43
  -8   0   7   23.96    2.43
  -8   0   7   23.66    2.40
  -8   0   7   20.54    2.31
   8   0  -7   23.42    2.35
   8   0  -7   21.49    2.30
   8   0  -7   21.00    2.22
  -8   0   8   10.91    1.37
  -8   0   8   10.38    1.33
  -8   0   8    6.49    1.15
   8   0  -8   10.34    1.28
   8   0  -8    9.36    1.31
   8   0  -8    6.51    1.08
  -8   0   9   18.12    2.00
  -8   0   9   17.13    1.93
   8   0  -9   18.29    1.96
   8   0  -9   17.37    2.02
   8   0  -9   16.46    1.93
  -8   0  10   13.95    1.68
  -8   0  10   13.99    1.67
  -8   0  10   12.84    1.69
   8   0 -10   13.05    1.57
   8   0 -10   13.47    1.71
   8   0 -10   10.81    1.52
  -8   0  11    0.96    0.39
  -8   0  11    1.00    0.39
  -8   0  11    1.11    0.41
   8   0 -11    0.72    0.35
   8   0 -11    0.95    0.43
   8   0 -11    1.13    0.41
  -8   0  12   12.68    1.60
  -8   0  12   12.46    1.60
  -8   0  12   13.15    1.74
   8   0 -12   12.71    1.55
   8   0 -12   11.97    1.64
   8   0 -12   14.43    1.86
  -8   0  13   14.22    1.87
   8   0 -13   14.87    1.88
  -8   0  14    0.17    0.23
  -8   0  14    0.47    0.28
   8   0 -14    0.25    0.20
   8   0 -14    0.09    0.24
  -8   0  15    9.25    1.47
   8   0 -15    8.14    1.34
   8   0 -15   11.32    1.73
  -8   0  16    1.20    0.43
  -8   0  16    0.51    0.43
   8   0 -16    1.21    0.38
   8   0 -16    0.91    0.54
  -8   1   1   33.12    2.99
  -8   1   1   32.68    2.97
   8  -1  -1   33.15    2.98
   8  -1  -1   31.95    2.95
  -8   1   2   66.32    5.46
  -8   1   2   64.24    5.26
   8  -1  -2   65.63    5.38
   8  -1  -2   61.19    5.06
   8  -1  -2   55.63    4.90
  -8   1   3    0.10    0.12
  -8   1   3    0.14    0.12
   8  -1  -3    0.05    0.10
   8  -1  -3    0.06    0.13
   8  -1  -3    0.11    0.12
  -8   1   4   19.08    2.01
  -8   1   4   19.85    2.06
  -8   1   4   16.41    1.97
   8  -1  -4   18.54    1.96
   8  -1  -4   17.93    1.97
   8  -1  -4   16.44    1.87
  -8   1   5   48.44    4.24
  -8   1   5   35.83    3.47
   8  -1  -5   47.42    4.27
   8  -1  -5   35.57    3.33
  -8   1   6    8.45    1.19
  -8   1   6    8.07    1.16
   8  -1  -6    7.93    1.19
  -8   1   7   62.59    5.27
  -8   1   7   64.21    5.37
   8  -1  -7   61.12    5.19
   8  -1  -7   55.60    4.85
  -8   1   8    6.27    0.94
  -8   1   8    6.63    0.95
  -8   1   8    2.42    0.73
   8  -1  -8    5.76    0.94
  -8   1   9    3.80    0.78
  -8   1   9    3.96    0.78
  -8   1   9    3.81    0.79
   8  -1  -9    3.67    0.73
   8  -1  -9    3.77    0.81
   8  -1  -9    3.82    0.76
  -8   1  10    9.31    1.31
  -8   1  10    9.52    1.31
  -8   1  10   10.32    1.43
   8  -1 -10    8.83    1.25
   8  -1 -10    9.47    1.38
  -8   1  11    1.81    0.53
  -8   1  11    1.84    0.52
   8  -1 -11    2.00    0.50
   8  -1 -11    2.01    0.58
   8  -1 -11    1.12    0.50
  -8   1  12   19.55    2.15
  -8   1  12   19.62    2.17
  -8   1  12   18.75    2.22
   8  -1 -12   19.36    2.11
   8  -1 -12   18.60    2.18
   8  -1 -12   19.00    2.27
  -8   1  13    7.33    1.15
  -8   1  13    7.10    1.21
   8  -1 -13    7.69    1.13
   8  -1 -13    8.23    1.29
   8  -1 -13    8.76    1.38
  -8   1  14   11.02    1.48
  -8   1  14    9.70    1.50
   8  -1 -14   12.31    1.51
   8  -1 -14   11.33    1.71
  -8   1  15    3.87    0.81
  -8   1  15    4.32    0.92
   8  -1 -15    3.41    0.73
   8  -1 -15    3.87    0.88
   8  -1 -15    4.73    1.05
  -8   1  16    0.02    0.19
   8  -1 -16    0.04    0.11
   8  -1 -16    0.05    0.26
  -8   2   1    3.73    0.68
   8  -2  -1    3.33    0.65
  -8   2   2   20.89    2.13
  -8   2   2   22.66    2.24
   8  -2  -2   21.15    2.18
   8  -2  -2   21.71    2.18
   8  -2  -2   18.78    2.11
   8  -2  -2   21.25    2.34
  -8   2   3    6.06    0.89
  -8   2   3    6.02    0.87
   8  -2  -3    5.30    0.86
   8  -2  -3    5.68    0.84
   8  -2  -3    3.36    0.76
   8  -2  -3    3.50    0.79
  -8   2   4   13.74    1.62
  -8   2   4   15.66    1.73
   8  -2  -4   13.40    1.63
   8  -2  -4   13.75    1.59
   8  -2  -4   14.90    1.71
  -8   2   5  167.20   12.91
   8  -2  -5  159.32   12.18
   8  -2  -5  136.29   10.72
  -8   2   6   15.95    1.81
  -8   2   6   16.13    1.81
   8  -2  -6   13.98    1.72
   8  -2  -6   14.95    1.71
  -8   2   7   19.57    2.10
  -8   2   7   20.67    2.16
  -8   2   7   14.81    1.82
   8  -2  -7   18.75    2.09
   8  -2  -7   18.98    2.02
   8  -2  -7   15.29    1.77
  -8   2   8   18.98    2.06
  -8   2   8   18.90    2.03
  -8   2   8   13.67    1.74
   8  -2  -8   17.20    1.98
   8  -2  -8   18.01    1.95
   8  -2  -8   12.84    1.62
  -8   2   9    4.97    0.91
  -8   2   9    5.20    0.91
  -8   2   9    5.19    0.92
   8  -2  -9    4.63    0.92
   8  -2  -9    4.99    0.88
   8  -2  -9    5.28    0.90
  -8   2  10   19.27    2.13
  -8   2  10   19.53    2.13
  -8   2  10   16.42    1.98
   8  -2 -10   18.26    2.11
   8  -2 -10   18.41    2.03
   8  -2 -10   17.87    2.08
  -8   2  11    0.02    0.17
  -8   2  11    0.02    0.13
  -8   2  11    0.19    0.15
   8  -2 -11   -0.02    0.15
   8  -2 -11    0.03    0.12
  -8   2  12   24.54    2.55
  -8   2  12   23.97    2.51
  -8   2  12   19.37    2.27
   8  -2 -12   23.11    2.52
   8  -2 -12   23.33    2.47
   8  -2 -12   22.41    2.55
  -8   2  13    3.46    0.75
   8  -2 -13    3.52    0.81
   8  -2 -13    3.26    0.81
  -8   2  14    6.36    1.07
  -8   2  14    5.87    1.08
   8  -2 -14    5.86    0.99
   8  -2 -14    7.75    1.33
  -8   2  15    1.16    0.45
  -8   2  15    1.01    0.46
   8  -2 -15    1.07    0.39
   8  -2 -15    1.43    0.52
   8  -2 -15    1.28    0.54
  -8   2  16    0.25    0.26
  -8   2  16    0.31    0.29
   8  -2 -16    0.22    0.19
   8  -2 -16    0.23    0.35
  -8   3   1    0.03    0.10
  -8   3   1    0.04    0.09
   8  -3  -1    0.04    0.11
   8  -3  -1    0.05    0.09
   8  -3  -1    0.35    0.15
   8  -3  -1    0.45    0.16
  -8   3   2    0.74    0.31
  -8   3   2    0.93    0.30
   8  -3  -2    0.69    0.32
   8  -3  -2    0.82    0.30
   8  -3  -2    0.51    0.30
   8  -3  -2    0.72    0.32
  -8   3   3    0.61    0.22
  -8   3   3    0.50    0.19
   8  -3  -3    0.66    0.24
   8  -3  -3    0.53    0.19
   8  -3  -3    0.11    0.17
   8  -3  -3    0.08    0.17
  -8   3   4   29.64    2.83
  -8   3   4   31.17    2.91
   8  -3  -4   30.08    2.90
   8  -3  -4   28.34    2.69
   8  -3  -4   31.90    3.06
   8  -3  -4   36.10    3.49
  -8   3   5  105.32    8.46
   8  -3  -5   98.09    7.78
   8  -3  -5   80.74    6.60
  -8   3   6    7.66    1.13
  -8   3   6    7.41    1.09
   8  -3  -6    6.82    1.11
   8  -3  -6    7.07    1.06
  -8   3   7   77.58    6.37
  -8   3   7   81.30    6.65
   8  -3  -7   78.44    6.50
   8  -3  -7   77.35    6.28
   8  -3  -7   65.96    5.57
  -8   3   8   54.10    4.73
  -8   3   8   54.59    4.74
  -8   3   8   39.61    3.77
   8  -3  -8   52.96    4.71
   8  -3  -8   52.83    4.57
   8  -3  -8   39.74    3.66
  -8   3   9   -0.01    0.18
  -8   3   9    0.06    0.15
  -8   3   9    0.33    0.17
   8  -3  -9    0.07    0.20
   8  -3  -9    0.04    0.15
   8  -3  -9    0.35    0.17
  -8   3  10   14.47    1.75
  -8   3  10   14.48    1.72
  -8   3  10   11.61    1.56
   8  -3 -10   14.36    1.80
   8  -3 -10   13.81    1.66
  -8   3  11    0.84    0.41
  -8   3  11    0.77    0.37
  -8   3  11    1.01    0.37
   8  -3 -11    0.94    0.43
   8  -3 -11    0.87    0.37
   8  -3 -11    1.22    0.40
  -8   3  12   31.17    3.07
  -8   3  12   30.58    3.00
  -8   3  12   25.15    2.67
   8  -3 -12   29.20    3.01
   8  -3 -12   30.04    2.94
   8  -3 -12   35.41    3.59
  -8   3  13   11.44    1.51
  -8   3  13    9.77    1.43
   8  -3 -13   11.64    1.61
   8  -3 -13   11.83    1.52
   8  -3 -13   11.39    1.60
  -8   3  14    0.23    0.27
  -8   3  14    0.41    0.27
   8  -3 -14    0.33    0.25
  -8   3  15   11.11    1.51
  -8   3  15    9.16    1.44
   8  -3 -15   10.59    1.56
   8  -3 -15   11.99    1.58
   8  -3 -15   10.48    1.61
  -8   3  16    0.84    0.38
  -8   3  16    0.28    0.32
   8  -3 -16    0.76    0.30
  -8   4   1    7.74    1.00
  -8   4   1    7.28    0.95
   8  -4  -1    7.63    1.02
   8  -4  -1    6.62    0.92
   8  -4  -1    3.41    0.83
   8  -4  -1    3.89    0.85
  -8   4   2   26.51    2.57
  -8   4   2   25.54    2.45
   8  -4  -2   25.46    2.52
   8  -4  -2   25.53    2.46
   8  -4  -2   20.85    2.28
   8  -4  -2   21.65    2.34
  -8   4   3   10.53    1.28
  -8   4   3    9.69    1.18
   8  -4  -3   10.16    1.28
   8  -4  -3   10.69    1.28
   8  -4  -3    5.09    0.96
   8  -4  -3    5.40    0.99
  -8   4   4    5.11    0.91
  -8   4   4    5.51    0.90
   8  -4  -4    5.55    0.96
   8  -4  -4    4.89    0.87
   8  -4  -4    6.28    0.92
   8  -4  -4    6.55    0.97
  -8   4   5   21.00    2.20
   8  -4  -5   22.55    2.39
   8  -4  -5   20.31    2.11
   8  -4  -5   16.37    1.82
   8  -4  -5   18.01    1.99
  -8   4   6   14.66    1.68
  -8   4   6   13.45    1.55
   8  -4  -6   13.00    1.61
   8  -4  -6   13.69    1.57
   8  -4  -6    7.29    1.15
  -8   4   7   69.00    5.73
  -8   4   7   70.44    5.79
   8  -4  -7   71.07    5.96
   8  -4  -7   68.75    5.65
  -8   4   8   18.49    2.07
  -8   4   8   19.85    2.12
   8  -4  -8   20.09    2.24
   8  -4  -8   18.37    2.01
  -8   4   9    1.92    0.56
  -8   4   9    2.02    0.54
   8  -4  -9    1.93    0.60
   8  -4  -9    1.99    0.53
  -8   4  10    5.93    1.02
  -8   4  10    5.74    0.97
   8  -4 -10    5.74    1.05
   8  -4 -10    5.58    0.95
  -8   4  11    2.51    0.65
  -8   4  11    2.46    0.61
   8  -4 -11    2.34    0.68
   8  -4 -11    2.44    0.60
  -8   4  12   26.20    2.71
  -8   4  12   25.94    2.64
  -8   4  12   23.44    2.51
   8  -4 -12   24.90    2.69
   8  -4 -12   25.41    2.59
  -8   4  13    0.36    0.27
  -8   4  13    0.22    0.20
   8  -4 -13    0.37    0.32
   8  -4 -13    0.37    0.25
  -8   4  14    7.45    1.18
  -8   4  14    6.18    1.05
   8  -4 -14    7.79    1.16
   8  -4 -14    6.85    1.10
  -8   4  15   20.43    2.29
   8  -4 -15   20.53    2.39
   8  -4 -15   19.85    2.22
  -8   4  16    0.20    0.25
   8  -4 -16    0.24    0.22
   8  -5  -1    9.88    1.32
   8  -5  -1   10.15    1.29
   8  -5  -1   13.21    1.58
  -8   5   2  160.63   12.30
  -8   5   2  167.52   12.86
   8  -5  -2  165.80   12.82
   8  -5  -2  160.12   12.20
   8  -5  -2  132.56   10.55
   8  -5  -2  131.55   10.40
  -8   5   3   69.31    5.63
   8  -5  -3   67.55    5.60
   8  -5  -3   67.79    5.52
  -8   5   4    9.49    1.19
  -8   5   4    9.10    1.11
   8  -5  -4    8.77    1.17
   8  -5  -4    8.93    1.11
   8  -5  -4    4.36    0.83
   8  -5  -4    4.23    0.82
  -8   5   5   30.25    2.90
  -8   5   5   31.46    2.93
   8  -5  -5   31.32    3.05
   8  -5  -5   30.41    2.86
  -8   5   6    0.11    0.17
  -8   5   6    0.12    0.14
   8  -5  -6    0.12    0.19
   8  -5  -6    0.07    0.14
  -8   5   7   10.54    1.36
   8  -5  -7    9.79    1.40
  -8   5   8    7.48    1.17
  -8   5   8    7.47    1.11
   8  -5  -8    7.48    1.20
   8  -5  -8    7.08    1.09
  -8   5   9   12.39    1.60
  -8   5   9   12.43    1.55
   8  -5  -9   12.17    1.64
   8  -5  -9   12.21    1.53
  -8   5  10   29.76    2.96
  -8   5  10   30.08    2.92
   8  -5 -10   28.28    2.91
   8  -5 -10   28.66    2.80
  -8   5  11    0.05    0.18
  -8   5  11    0.00    0.11
   8  -5 -11   -0.03    0.17
   8  -5 -11    0.02    0.11
  -8   5  12   14.26    1.78
  -8   5  12   14.80    1.77
   8  -5 -12   13.18    1.76
   8  -5 -12   13.65    1.67
   8  -5 -13    0.90    0.44
  -8   5  14   12.44    1.64
   8  -5 -14   11.71    1.66
   8  -5 -14   12.18    1.57
   8  -5 -15   10.37    1.54
  -8   5  16    0.72    0.39
   8  -5 -16    0.72    0.36
  -8   6   1    6.28    0.94
  -8   6   1    6.30    0.87
   8  -6  -1    6.02    0.91
   8  -6  -1    6.56    0.91
   8  -6  -1    2.85    0.74
  -8   6   2    1.15    0.39
   8  -6  -2    1.11    0.42
   8  -6  -2    1.61    0.41
  -8   6   3   30.17    2.90
  -8   6   3   30.39    2.83
   8  -6  -3   29.88    2.92
   8  -6  -3   28.99    2.75
   8  -6  -3   21.10    2.26
   8  -6  -3   21.36    2.24
  -8   6   4    6.67    1.04
   8  -6  -4    5.91    0.96
  -8   6   5   25.05    2.54
  -8   6   5   24.78    2.44
   8  -6  -5   25.77    2.64
   8  -6  -5   24.97    2.48
  -8   6   6    0.26    0.26
  -8   6   6    0.45    0.24
   8  -6  -6    0.36    0.28
   8  -6  -6    0.43    0.25
  -8   6   7    9.37    1.34
  -8   6   7   10.03    1.32
   8  -6  -7    9.95    1.42
   8  -6  -7    9.42    1.29
  -8   6   8    7.11    1.14
   8  -6  -8    6.91    1.07
  -8   6   9    6.40    1.10
  -8   6   9    7.31    1.09
   8  -6  -9    7.16    1.20
   8  -6  -9    6.78    1.07
  -8   6  10   22.67    2.45
  -8   6  10   23.47    2.42
   8  -6 -10   22.50    2.49
   8  -6 -10   22.00    2.33
  -8   6  11    0.02    0.17
  -8   6  11    0.03    0.12
   8  -6 -11    0.03    0.17
   8  -6 -11    0.05    0.13
  -8   6  12   12.97    1.68
  -8   6  12   14.72    1.75
   8  -6 -12   12.94    1.76
   8  -6 -12   12.93    1.62
  -8   6  13    1.35    0.52
   8  -6 -13    1.37    0.55
   8  -6 -13    1.53    0.49
  -8   6  14   10.48    1.49
   8  -6 -14   10.50    1.56
   8  -6 -14   10.84    1.45
  -8   6  15   11.05    1.55
   8  -6 -15   10.89    1.61
   8  -6 -15   11.36    1.51
  -8   6  16    0.57    0.35
   8  -6 -16    0.47    0.31
  -8   7   1   19.66    2.01
  -8   7   1   18.22    2.12
   8  -7  -1   17.63    1.93
   8  -7  -1   17.52    1.96
  -8   7   2   28.32    2.77
  -8   7   2   30.94    2.86
   8  -7  -2   29.49    2.85
   8  -7  -2   31.42    2.95
   8  -7  -2   24.04    2.45
  -8   7   3   18.51    2.01
  -8   7   3   17.34    1.82
   8  -7  -3   18.11    1.91
   8  -7  -3   12.76    1.59
   8  -7  -3   10.95    1.42
  -8   7   4    4.28    0.86
  -8   7   4    4.89    0.83
   8  -7  -4    4.79    0.90
   8  -7  -4    4.78    0.84
  -8   7   5   54.16    4.66
  -8   7   5   57.93    4.88
   8  -7  -5   59.40    5.18
   8  -7  -5   55.16    4.67
  -8   7   6    5.06    0.94
  -8   7   6    5.30    0.89
   8  -7  -6    4.90    0.96
   8  -7  -6    5.52    0.95
  -8   7   7   10.32    1.42
  -8   7   7   10.28    1.34
   8  -7  -7   10.01    1.44
   8  -7  -7    9.81    1.33
  -8   7   8    4.88    0.91
  -8   7   8    4.59    0.83
   8  -7  -8    4.35    0.90
   8  -7  -8    4.51    0.84
  -8   7   9   13.37    1.70
  -8   7   9   14.30    1.68
   8  -7  -9   13.09    1.72
   8  -7  -9   13.70    1.66
  -8   7  10   40.54    3.85
  -8   7  10   38.07    3.50
   8  -7 -10   34.29    3.36
   8  -7 -10   37.77    3.51
  -8   7  11    3.85    0.83
   8  -7 -11    3.62    0.77
  -8   7  12    2.97    0.73
   8  -7 -12    2.95    0.76
   8  -7 -12    2.93    0.69
  -8   7  13    2.28    0.65
   8  -7 -13    2.12    0.67
   8  -7 -13    2.47    0.62
  -8   7  14    2.35    0.67
   8  -7 -14    2.41    0.71
   8  -7 -14    2.54    0.64
  -8   7  15    4.51    0.91
   8  -7 -15    4.08    0.93
   8  -7 -15    4.09    0.83
  -8   7  16    0.12    0.25
   8  -7 -16    0.20    0.22
  -8   8   1    5.89    1.00
  -8   8   1    5.84    0.90
  -8   8   1    5.68    1.01
   8  -8  -1    5.93    0.93
  -8   8   2   17.44    1.94
  -8   8   2   12.49    1.64
   8  -8  -2   17.30    1.85
   8  -8  -2   11.26    1.44
  -8   8   3    9.07    1.24
  -8   8   3    9.57    1.17
   8  -8  -3    9.03    1.24
   8  -8  -3    9.44    1.20
   8  -8  -3    4.71    0.90
  -8   8   4    8.72    1.28
  -8   8   4    8.57    1.17
   8  -8  -4    8.69    1.28
   8  -8  -4    8.36    1.19
  -8   8   5    6.16    1.05
  -8   8   5    6.49    0.99
   8  -8  -5    6.54    1.09
   8  -8  -5    6.46    1.01
  -8   8   6    4.50    0.88
  -8   8   6    4.55    0.81
   8  -8  -6    4.43    0.90
   8  -8  -6    4.16    0.81
  -8   8   7   10.68    1.48
   8  -8  -7   11.11    1.44
  -8   8   8    0.08    0.19
  -8   8   8    0.09    0.15
   8  -8  -8    0.07    0.21
   8  -8  -8    0.14    0.16
  -8   8   9   20.24    2.26
  -8   8   9   20.13    2.15
   8  -8  -9   19.60    2.26
   8  -8  -9   19.88    2.16
  -8   8  10   13.62    1.75
  -8   8  10   14.48    1.71
   8  -8 -10   12.71    1.72
   8  -8 -10   13.87    1.69
  -8   8  11    0.08    0.21
  -8   8  11    0.12    0.16
   8  -8 -11    0.05    0.21
   8  -8 -11    0.05    0.17
  -8   8  12    7.18    1.19
   8  -8 -12    6.84    1.19
   8  -8 -12    7.67    1.18
  -8   8  13   10.38    1.50
   8  -8 -13   10.61    1.45
  -8   8  14    1.45    0.54
   8  -8 -14    1.55    0.56
   8  -8 -14    1.52    0.50
  -8   8  15    3.42    0.80
   8  -8 -15    3.27    0.74
   8  -9  -1    2.35    0.48
   8  -9  -1    2.18    0.45
   8  -9  -1    0.72    0.36
  -8   9   2    8.53    1.21
  -8   9   2    7.90    1.06
  -8   9   2    6.15    1.07
   8  -9  -2    8.17    1.15
   8  -9  -2    7.36    1.06
   8  -9  -2    4.94    0.91
  -8   9   3    1.88    0.56
  -8   9   3    1.93    0.49
   8  -9  -3    1.68    0.53
   8  -9  -3    1.98    0.52
  -8   9   4    3.51    0.80
  -8   9   4    4.21    0.75
   8  -9  -4    3.89    0.82
   8  -9  -4    4.13    0.78
  -8   9   5   27.99    2.84
  -8   9   5   26.14    2.55
   8  -9  -5   25.59    2.66
   8  -9  -5   25.82    2.58
  -8   9   6   -0.04    0.15
  -8   9   6    0.01    0.10
   8  -9  -6   -0.01    0.15
   8  -9  -6    0.02    0.10
  -8   9   7   14.95    1.84
  -8   9   7   14.65    1.70
   8  -9  -7   14.10    1.81
   8  -9  -7   13.80    1.68
  -8   9   8    0.43    0.31
  -8   9   8    0.47    0.26
   8  -9  -8    0.47    0.33
   8  -9  -8    0.42    0.27
  -8   9   9    9.02    1.37
  -8   9   9   10.38    1.37
   8  -9  -9   10.13    1.50
   8  -9  -9    9.92    1.37
  -8   9  10    4.12    0.89
   8  -9 -10    4.48    0.85
  -8   9  11    0.14    0.20
  -8   9  11   -0.02    0.09
   8  -9 -11    0.13    0.22
   8  -9 -11    0.06    0.15
  -8   9  12   17.63    2.10
   8  -9 -12   18.26    2.21
   8  -9 -12   19.40    2.16
  -8   9  13   13.62    1.77
   8  -9 -13   12.77    1.78
   8  -9 -13   13.78    1.72
  -8   9  14    0.32    0.34
   8  -9 -14    0.42    0.35
   8  -9 -14    0.40    0.29
  -8   9  15    0.09    0.25
   8  -9 -15    0.07    0.18
  -8  10   1    0.50    0.35
  -8  10   1    0.66    0.30
  -8  10   1    1.19    0.40
   8 -10  -1    0.88    0.34
   8 -10  -1    0.59    0.31
   8 -10  -1    0.92    0.32
  -8  10   2    1.52    0.50
  -8  10   2    1.63    0.43
  -8  10   2    1.10    0.44
   8 -10  -2    1.77    0.48
   8 -10  -2    1.70    0.45
   8 -10  -2    1.00    0.40
  -8  10   3    0.51    0.28
  -8  10   3    0.51    0.20
   8 -10  -3    0.42    0.25
   8 -10  -3    0.47    0.22
   8 -10  -3    0.08    0.17
  -8  10   4    1.69    0.56
  -8  10   4    1.87    0.50
   8 -10  -4    1.95    0.57
   8 -10  -4    1.99    0.53
  -8  10   5   25.25    2.67
  -8  10   5   25.63    2.52
   8 -10  -5   24.30    2.57
   8 -10  -5   24.54    2.51
  -8  10   6    4.55    0.94
  -8  10   6    4.75    0.84
   8 -10  -6    4.74    0.93
   8 -10  -6    4.67    0.87
  -8  10   7   20.16    2.28
  -8  10   7   19.74    2.10
   8 -10  -7   19.07    2.21
   8 -10  -7   18.96    2.09
  -8  10   8    4.97    0.87
   8 -10  -8    4.60    0.95
  -8  10   9    0.33    0.30
  -8  10   9    0.34    0.24
   8 -10  -9    0.36    0.31
   8 -10  -9    0.32    0.25
  -8  10  10    0.97    0.46
  -8  10  10    1.24    0.42
   8 -10 -10    1.12    0.49
   8 -10 -10    1.15    0.43
  -8  10  11   -0.02    0.19
   8 -10 -11    0.04    0.20
  -8  10  12    4.78    0.97
   8 -10 -12    5.08    0.93
  -8  10  13    0.26    0.28
   8 -10 -13    0.20    0.30
   8 -10 -13    0.20    0.23
  -8  10  14    7.85    1.29
   8 -10 -14    8.93    1.31
  -8  11   1    0.02    0.18
  -8  11   1    0.08    0.10
  -8  11   1    0.05    0.13
   8 -11  -1    0.09    0.14
   8 -11  -1   -0.02    0.09
  -8  11   2    3.57    0.79
  -8  11   2    3.63    0.68
   8 -11  -2    3.86    0.74
   8 -11  -2    3.69    0.71
   8 -11  -2    2.23    0.62
  -8  11   3    2.40    0.60
  -8  11   3    2.49    0.49
  -8  11   3    1.11    0.46
   8 -11  -3    2.28    0.54
   8 -11  -3    2.27    0.51
   8 -11  -3    0.82    0.41
  -8  11   4   15.82    1.95
   8 -11  -4   16.42    1.88
  -8  11   5   16.12    1.96
  -8  11   5   16.12    1.80
   8 -11  -5   15.98    1.92
   8 -11  -5   15.73    1.84
  -8  11   6    0.05    0.21
  -8  11   6    0.10    0.14
   8 -11  -6    0.08    0.21
   8 -11  -6    0.12    0.16
  -8  11   7   22.31    2.29
   8 -11  -7   21.87    2.42
  -8  11   8   11.10    1.57
  -8  11   8   10.44    1.37
   8 -11  -8   10.47    1.52
   8 -11  -8   10.61    1.44
  -8  11   9    0.73    0.40
  -8  11   9    0.68    0.32
   8 -11  -9    0.59    0.39
   8 -11  -9    0.68    0.34
  -8  11  10    0.74    0.39
   8 -11 -10    0.61    0.40
   8 -11 -10    0.71    0.35
  -8  11  11    2.81    0.75
   8 -11 -11    3.29    0.81
   8 -11 -11    2.88    0.70
  -8  11  12   10.66    1.54
   8 -11 -12   11.05    1.63
   8 -11 -12   11.74    1.55
  -8  11  13    0.10    0.26
   8 -11 -13    0.40    0.33
   8 -11 -13    0.24    0.24
  -8  11  14    9.06    1.41
   8 -11 -14   10.20    1.42
  -8  12   1    0.01    0.25
  -8  12   1    0.13    0.16
   8 -12  -1    0.24    0.20
   8 -12  -1    0.14    0.19
   8 -12  -1    0.48    0.21
  -8  12   2    9.49    1.39
   8 -12  -2   10.09    1.31
   8 -12  -2    6.98    1.14
  -8  12   3    4.50    0.86
  -8  12   3    4.46    0.73
  -8  12   3    2.00    0.65
   8 -12  -3    4.41    0.79
   8 -12  -3    4.42    0.76
   8 -12  -3    2.17    0.63
  -8  12   4    4.57    0.94
  -8  12   4    4.48    0.80
   8 -12  -4    4.63    0.88
   8 -12  -4    4.52    0.84
   8 -12  -4    3.91    0.76
  -8  12   5    5.50    1.04
  -8  12   5    5.42    0.90
   8 -12  -5    5.18    0.96
   8 -12  -5    5.20    0.93
  -8  12   6    1.05    0.39
   8 -12  -6    1.16    0.46
  -8  12   7    7.70    1.27
  -8  12   7    7.64    1.12
   8 -12  -7    7.97    1.26
   8 -12  -7    7.40    1.16
  -8  12   8    2.35    0.69
  -8  12   8    2.43    0.59
   8 -12  -8    2.36    0.67
   8 -12  -8    2.24    0.61
  -8  12   9    5.67    1.08
   8 -12  -9    6.48    1.15
   8 -12  -9    6.85    1.10
  -8  12  10    5.42    1.05
   8 -12 -10    6.38    1.15
   8 -12 -10    6.23    1.05
  -8  12  11    1.97    0.65
   8 -12 -11    2.45    0.70
   8 -12 -11    2.39    0.63
   8 -12 -12   13.87    1.86
  -8  12  13    0.06    0.23
   8 -12 -13    0.13    0.20
  -8  13   1    1.19    0.51
  -8  13   1    1.15    0.41
  -8  13   1    1.82    0.57
   8 -13  -1    1.29    0.44
   8 -13  -1    1.30    0.44
   8 -13  -1    1.55    0.46
  -8  13   2   12.41    1.67
  -8  13   2   12.01    1.45
  -8  13   2   10.25    1.57
   8 -13  -2   12.47    1.53
   8 -13  -2   12.85    1.57
   8 -13  -2    8.66    1.35
  -8  13   3    4.46    0.90
  -8  13   3    4.41    0.74
  -8  13   3    2.46    0.74
   8 -13  -3    4.57    0.81
   8 -13  -3    4.24    0.78
   8 -13  -3    2.16    0.67
  -8  13   4    3.89    0.88
  -8  13   4    3.59    0.71
  -8  13   4    3.42    0.75
   8 -13  -4    3.85    0.79
   8 -13  -4    3.34    0.72
  -8  13   5    2.23    0.67
  -8  13   5    2.21    0.55
   8 -13  -5    2.10    0.61
   8 -13  -5    2.18    0.59
  -8  13   6    0.65    0.41
   8 -13  -6    0.84    0.36
  -8  13   7   17.15    2.10
  -8  13   7   17.99    1.98
   8 -13  -7   17.21    2.06
   8 -13  -7   17.65    2.02
  -8  13   8    2.26    0.67
   8 -13  -8    2.40    0.68
   8 -13  -8    2.43    0.63
  -8  13   9   -0.02    0.20
   8 -13  -9   -0.06    0.20
   8 -13  -9    0.05    0.15
  -8  13  10    8.65    1.38
   8 -13 -10    8.72    1.39
   8 -13 -10    9.40    1.35
  -8  13  11    0.04    0.23
   8 -13 -11    0.02    0.25
   8 -13 -11    0.11    0.18
  -8  13  12    4.58    0.98
   8 -13 -12    5.11    0.95
  -8  13  13    0.10    0.25
   8 -13 -13    0.21    0.25
  -8  14   1    1.59    0.60
  -8  14   1    1.50    0.47
  -8  14   1    2.35    0.66
   8 -14  -1    1.66    0.49
   8 -14  -1    1.64    0.50
   8 -14  -1    1.61    0.52
  -8  14   2   17.20    1.86
  -8  14   2   13.42    1.91
   8 -14  -2   17.60    1.93
   8 -14  -2   11.84    1.66
  -8  14   3    4.35    0.89
  -8  14   3    4.14    0.71
  -8  14   3    2.08    0.70
   8 -14  -3    4.15    0.75
   8 -14  -3    4.33    0.77
   8 -14  -3    1.69    0.63
  -8  14   4    1.47    0.55
  -8  14   4    1.20    0.41
  -8  14   4    1.17    0.45
   8 -14  -4    1.36    0.47
   8 -14  -4    1.27    0.44
   8 -14  -4    1.10    0.41
  -8  14   5    2.87    0.78
  -8  14   5    2.90    0.63
   8 -14  -5    2.64    0.68
   8 -14  -5    2.71    0.67
  -8  14   6    1.08    0.49
  -8  14   6    1.12    0.40
   8 -14  -6    1.07    0.45
   8 -14  -6    1.12    0.43
  -8  14   7    5.62    1.10
   8 -14  -7    6.54    1.12
   8 -14  -7    6.76    1.16
  -8  14   8    0.93    0.47
   8 -14  -8    0.86    0.43
   8 -14  -8    0.79    0.39
  -8  14   9    5.92    1.12
   8 -14  -9    6.16    1.12
   8 -14  -9    5.89    1.04
  -8  14  10    3.22    0.83
   8 -14 -10    3.43    0.82
   8 -14 -10    3.14    0.76
  -8  14  11    0.00    0.21
   8 -14 -11    0.01    0.15
  -8  14  12    5.35    1.07
   8 -14 -12    6.24    1.07
  -8  15   1    1.72    0.62
  -8  15   1    2.42    0.72
   8 -15  -1    1.53    0.54
  -8  15   2    8.77    1.38
  -8  15   2    8.31    1.17
  -8  15   2    6.33    1.27
   8 -15  -2    8.57    1.20
   8 -15  -2    8.79    1.24
   8 -15  -2    5.46    1.11
  -8  15   3    1.06    0.47
  -8  15   3    1.02    0.33
  -8  15   3    0.28    0.34
   8 -15  -3    0.94    0.36
   8 -15  -3    0.98    0.37
   8 -15  -3    0.39    0.34
  -8  15   4    2.93    0.79
  -8  15   4    2.81    0.62
  -8  15   4    2.63    0.70
   8 -15  -4    3.19    0.70
   8 -15  -4    3.21    0.71
   8 -15  -4    2.18    0.64
  -8  15   5    9.98    1.53
   8 -15  -5   10.31    1.43
   8 -15  -5   10.54    1.45
  -8  15   6    0.62    0.41
   8 -15  -6    0.52    0.34
   8 -15  -6    0.59    0.33
   8 -15  -7    1.84    0.57
  -8  15   8   -0.04    0.23
   8 -15  -8    0.03    0.18
   8 -15  -8   -0.02    0.15
   8 -15  -9    7.42    1.23
  -8  15  10    2.06    0.69
   8 -15 -10    2.31    0.64
  -8  15  11    0.82    0.46
   8 -15 -11    0.78    0.41
  -8  16   1    0.73    0.45
  -8  16   1    0.85    0.49
   8 -16  -1    0.72    0.33
   8 -16  -1    0.94    0.39
  -8  16   2    2.70    0.75
   8 -16  -2    2.92    0.64
   8 -16  -2    2.98    0.68
   8 -16  -2    1.72    0.65
  -8  16   3    0.30    0.32
   8 -16  -3    0.84    0.32
   8 -16  -3    0.26    0.30
  -8  16   4    1.25    0.56
  -8  16   4    1.29    0.52
   8 -16  -4    1.34    0.47
   8 -16  -4    1.71    0.51
  -8  16   5    7.43    1.31
   8 -16  -5    7.85    1.22
  -8  16   6    1.24    0.55
   8 -16  -6    1.36    0.48
   8 -16  -6    1.23    0.47
  -8  16   7    1.11    0.53
   8 -16  -7    1.07    0.45
   8 -16  -7    1.24    0.46
  -8  16   8    0.45    0.39
   8 -16  -8    0.48    0.32
   8 -16  -8    0.53    0.32
  -8  16   9    4.84    1.06
   8 -16  -9    5.37    1.01
  -8  17   1   -0.01    0.25
  -8  17   1   -0.06    0.17
   8 -17  -1    0.00    0.13
  -8  17   2    1.47    0.57
  -8  17   2    0.67    0.55
   8 -17  -2    1.26    0.43
   8 -17  -2    1.53    0.50
  -8  17   3    0.04    0.25
   8 -17  -3    0.03    0.14
   8 -17  -3    0.03    0.18
  -8  17   4    1.19    0.58
   8 -17  -4    1.31    0.45
   8 -17  -4    1.46    0.51
  -8  17   5    2.97    0.81
   8 -17  -5    2.50    0.64
   8 -17  -5    2.75    0.71
  -8  17   6   -0.03    0.26
   8 -17  -6    0.04    0.16
   8 -17  -6    0.10    0.19
  -8  17   7    2.31    0.75
   8 -17  -7    2.63    0.69
  -8  17   8    0.13    0.29
   8 -17  -8    0.14    0.22
  -8  18   1    0.17    0.32
   8 -18  -1    0.07    0.14
   8 -18  -2    1.59    0.48
   8 -18  -2    1.87    0.59
  -8  18   3    0.27    0.36
   8 -18  -3    0.21    0.21
   8 -18  -3    0.36    0.30
  -8  18   4    3.04    0.91
   8 -18  -4    3.64    0.82
  -8  18   5    4.89    1.07
   8 -18  -5    4.54    0.93
  -8  18   6    0.04    0.29
   8 -18  -6    0.09    0.20
  -7 -17   1    2.78    0.65
   7  17  -1    2.71    0.78
   7  17  -1    2.74    0.69
  -7 -16   1    2.73    0.64
   7  16  -1    2.97    0.79
   7  16  -1    2.85    0.65
   7  16  -1    2.76    0.68
  -7 -16   2    3.08    0.70
   7  16  -2    3.01    0.81
   7  16  -2    4.44    0.81
  -7 -16   3    0.21    0.23
   7  16  -3    0.21    0.33
   7  16  -3    0.63    0.30
  -7 -16   4    9.92    1.35
   7  16  -4   10.00    1.48
   7  16  -4   11.75    1.57
  -7 -15   1    0.16    0.19
   7  15  -1    0.05    0.30
   7  15  -1    0.20    0.20
   7  15  -1    0.24    0.21
  -7 -15   2    0.38    0.28
   7  15  -2    0.30    0.39
   7  15  -2    0.41    0.28
   7  15  -2    0.95    0.34
  -7 -15   3    0.52    0.31
   7  15  -3    0.54    0.31
  -7 -15   4   15.89    1.82
   7  15  -4   16.02    1.96
   7  15  -4   15.00    1.79
   7  15  -4   19.12    2.17
  -7 -15   5    7.64    1.15
   7  15  -5    7.81    1.27
   7  15  -5   13.33    1.64
  -7 -15   6    0.20    0.19
   7  15  -6    0.08    0.32
   7  15  -6    0.10    0.21
  -7 -14   1    0.25    0.20
   7  14  -1    0.22    0.30
   7  14  -1    0.13    0.20
   7  14  -1    0.44    0.25
  -7 -14   2    4.71    0.84
   7  14  -2    4.45    0.93
   7  14  -2    4.22    0.83
   7  14  -2    5.39    0.92
  -7 -14   3    0.51    0.28
   7  14  -3    0.48    0.39
   7  14  -3    0.51    0.31
   7  14  -3    0.52    0.30
  -7 -14   4   10.35    1.35
   7  14  -4    9.79    1.42
   7  14  -4   10.11    1.37
   7  14  -4   10.54    1.43
  -7 -14   5    4.70    0.85
   7  14  -5    4.48    0.92
   7  14  -5    4.17    0.86
   7  14  -5    6.72    1.05
  -7 -14   6    6.30    1.00
   7  14  -6    6.09    1.07
   7  14  -6    6.88    1.09
   7  14  -6    5.71    1.03
  -7 -14   7   12.22    1.53
   7  14  -7   13.31    1.69
   7  14  -7   16.21    1.96
  -7 -14   8    2.61    0.61
   7  14  -8    2.35    0.66
   7  14  -8    2.82    0.76
  -7 -13   1    0.05    0.10
  -7 -13   1    0.02    0.14
   7  13  -1    0.04    0.22
   7  13  -1    0.03    0.13
[truncated: 1,482,425 more chars]
