# Supplementary material for: Rational Design of Palladium(II) Indenyl and Allyl Complexes Bearing Phosphine and Isocyanide Ancillary Ligands with Promising Antitumor Activity
Source: Molecules. 2024 Jan 10;29(2):345. doi: 10.3390/molecules29020345 (PMC10819880; doi:10.3390/molecules29020345)
Supplement: Supplementary file 1 [file molecules-29-00345-s001.zip › CIF/EB52RT.cif]

data_EB52RT

_publ_section_title
;
Pd-Indenyl complexes bearing isocyanide and phosphinic ligands
;
 
_publ_contact_author_name        'Nicola Demitri'
_publ_contact_author_address     
;
Elettra-Sincrotrone Trieste, S.S. 14 Km 163.5 in Area Science Park, 
34149 Basovizza - Trieste, Italy.
;
_publ_contact_author_email       nicola.demitri@elettra.eu
_publ_contact_author_phone       '+39 040 375 8861'
loop_
_publ_author_name
_publ_author_address
'Demitri, Nicola'
;
Elettra-Sincrotrone Trieste, S.S. 14 Km 163.5 in Area Science Park, 
34149 Basovizza - Trieste, Italy.
;
'Bortolamiol, Enrica'
;
Dipartimento di Scienze Molecolari e Nanosistemi, Universita' Ca' Foscari,
Campus Scientifico Via Torino 155, 30174 Venezia-Mestre, Italy.
;
'Visentin, Fabiano'
;
Dipartimento di Scienze Molecolari e Nanosistemi, Universita' Ca' Foscari,
Campus Scientifico Via Torino 155, 30174 Venezia-Mestre, Italy.
;

_publ_section_abstract
;
The structure of EB52RT, [PdC~41~H~43~NO~3~P](ClO~4~), at 298 K has
triclinic (<i>P</i>-1) symmetry.
;
_publ_contact_letter 
;
Please consider this CIF for publication. I certify that this contibution is the
original work of those listed as authors; that it has not been published
before (in any language or medium) and is not being considered for publication
elsewhere; that all authors concur with and are aware of the submission; that
all workers involved in the study are listed as authors or given proper credit
in the acknowledgements; that I have obtained permission for and acknowledged
the source of any excerpts from other copyright works; and that to the best of
my knowledge the paper contains no statements which are libellous, unlawful or
in any way actionable. All coauthors have made significant scientific
contributions to the work reported, including the ideas and their execution,
and share responsibility and accountability for the results.
;

_audit_creation_method            'SHELXL-2019/3'
_shelx_SHELXL_version_number      '2019/3'
_chemical_name_systematic         ?
_chemical_name_common             ?
_chemical_melting_point           ?
_chemical_formula_moiety
 'C41 H43 N O3 P Pd, Cl O4'
_chemical_formula_sum
 'C41 H43 Cl N O7 P Pd'
_chemical_formula_weight          834.58

loop_
 _atom_type_symbol
 _atom_type_description
 _atom_type_scat_dispersion_real
 _atom_type_scat_dispersion_imag
 _atom_type_scat_source
 'C'  'C'   0.0020   0.0012
 'International Tables Vol C Tables 4.2.6.8 and 6.1.1.4'
 'N'  'N'   0.0042   0.0025
 'International Tables Vol C Tables 4.2.6.8 and 6.1.1.4'
 'O'  'O'   0.0077   0.0045
 'International Tables Vol C Tables 4.2.6.8 and 6.1.1.4'
 'H'  'H'   0.0000   0.0000
 'International Tables Vol C Tables 4.2.6.8 and 6.1.1.4'
 'Cl'  'Cl'   0.1198   0.1216
 'International Tables Vol C Tables 4.2.6.8 and 6.1.1.4'
 'P'  'P'   0.0809   0.0720
 'International Tables Vol C Tables 4.2.6.8 and 6.1.1.4'
 'Pd'  'Pd'  -1.3766   0.7904
 'International Tables Vol C Tables 4.2.6.8 and 6.1.1.4'
 
_space_group_crystal_system       triclinic
_space_group_IT_number            2
_space_group_name_H-M_alt         'P -1'
_space_group_name_Hall            '-P 1'
 
_shelx_space_group_comment
;
The symmetry employed for this shelxl refinement is uniquely defined
by the following loop, which should always be used as a source of
symmetry information in preference to the above space-group names.
They are only intended as comments.
;
 
loop_
 _space_group_symop_operation_xyz
 'x, y, z'
 '-x, -y, -z'
 
_cell_length_a                    12.186(2)
_cell_length_b                    12.335(2)
_cell_length_c                    13.003(3)
_cell_angle_alpha                 83.54(3)
_cell_angle_beta                  81.05(3)
_cell_angle_gamma                 88.43(3)
_cell_volume                      1918.6(7)
_cell_formula_units_Z             2
_cell_measurement_temperature     298(2)
_cell_measurement_reflns_used     13400
_cell_measurement_theta_min       1.391
_cell_measurement_theta_max       31.096
 
_exptl_crystal_description        'Thin rods'
_exptl_crystal_colour             'Orange'
_exptl_crystal_density_meas       ?
_exptl_crystal_density_method     ?
_exptl_crystal_density_diffrn     1.445          
_exptl_crystal_F_000              860
_exptl_transmission_factor_min    ?
_exptl_transmission_factor_max    ?
_exptl_crystal_size_max           0.100
_exptl_crystal_size_mid           0.050
_exptl_crystal_size_min           0.020
_exptl_absorpt_coefficient_mu     0.444
_shelx_estimated_absorpt_T_min    0.957
_shelx_estimated_absorpt_T_max    0.991
_exptl_absorpt_correction_type    none
_exptl_absorpt_correction_T_min   ?
_exptl_absorpt_correction_T_max   ?
_exptl_absorpt_process_details    ?
_exptl_absorpt_special_details    ?
_diffrn_ambient_temperature       298(2)
_diffrn_radiation_wavelength      0.620

_diffrn_measurement_method       'Rotating crystal'
_diffrn_radiation_type           Synchrotron
_diffrn_source                   'Elettra Synchrotron - XRD2 BL'
_diffrn_measurement_device_type  
;
'Arinax MD2s Goniometer, Pilatus 6M detector'
;

_diffrn_detector_area_resol_mean  ?
_diffrn_reflns_number             89581
_diffrn_reflns_av_unetI/netI      0.0480
_diffrn_reflns_av_R_equivalents   0.0392
_diffrn_reflns_limit_h_min        -18
_diffrn_reflns_limit_h_max        18
_diffrn_reflns_limit_k_min        -19
_diffrn_reflns_limit_k_max        19
_diffrn_reflns_limit_l_min        -20
_diffrn_reflns_limit_l_max        20
_diffrn_reflns_theta_min          1.391
_diffrn_reflns_theta_max          31.096
_diffrn_reflns_theta_full         21.835
_diffrn_measured_fraction_theta_max   0.863
_diffrn_measured_fraction_theta_full  0.980
_diffrn_reflns_Laue_measured_fraction_max    0.863
_diffrn_reflns_Laue_measured_fraction_full   0.980
_diffrn_reflns_point_group_measured_fraction_max   0.863
_diffrn_reflns_point_group_measured_fraction_full  0.980
_reflns_number_total              16038
_reflns_number_gt                 14298
_reflns_threshold_expression      'I > 2\s(I)'
_reflns_Friedel_coverage          0.000
_reflns_Friedel_fraction_max      .
_reflns_Friedel_fraction_full     .
 
_reflns_special_details
;
 Reflections were merged by SHELXL according to the crystal
 class for the calculation of statistics and refinement.
 
 _reflns_Friedel_fraction is defined as the number of unique
 Friedel pairs measured divided by the number that would be
 possible theoretically, ignoring centric projections and
 systematic absences.
;

_diffrn_standards_number 0
_diffrn_standards_interval_count 0
_diffrn_standards_decay_% 0
 
_computing_data_collection       'Elettra XRD2 Data Collection SW'
_computing_cell_refinement       'XDS (Kabsch, 2010)'
_computing_data_reduction        'XDS (Kabsch, 2010)'
_computing_structure_solution    'SHELXT (Sheldrick, 2015)'
_computing_structure_refinement 'SHELXL-2018/3 (Sheldrick, 2015)'
_computing_molecular_graphics    'Ortep3 for Windows - Coot'
_computing_publication_material  'enCIFer - publCIF'
 
_refine_special_details
;
Hydrogen atoms were included at calculated positions with isotropic 
Ufactors=1.2Ueq and Ufactors=1.5Ueq for methyl groups. Anisotropic thermal
motion modeling has been applied to all atoms. Geometric and thermal restrains
(SAME, SADI, DELU) have been used for disordered fragments. 
;

_refine_ls_structure_factor_coef  Fsqd
_refine_ls_matrix_type            full
_refine_ls_weighting_scheme       calc
_refine_ls_weighting_details
'w=1/[\s^2^(Fo^2^)+(0.0585P)^2^+0.2582P] where P=(Fo^2^+2Fc^2^)/3'
_atom_sites_solution_primary      direct
_atom_sites_solution_secondary    difmap
_atom_sites_solution_hydrogens    geom
_refine_ls_hydrogen_treatment     constr
_refine_ls_extinction_method      'SHELXL-2019/3 (Sheldrick 2015)'
_refine_ls_extinction_coef        0.0245(15)
_refine_ls_extinction_expression
 'Fc^*^=kFc[1+0.001xFc^2^\l^3^/sin(2\q)]^-1/4^'
_refine_ls_number_reflns          16038
_refine_ls_number_parameters      569
_refine_ls_number_restraints      74
_refine_ls_R_factor_all           0.0443
_refine_ls_R_factor_gt            0.0405
_refine_ls_wR_factor_ref          0.1263
_refine_ls_wR_factor_gt           0.1207
_refine_ls_goodness_of_fit_ref    1.042
_refine_ls_restrained_S_all       1.059
_refine_ls_shift/su_max           0.003
_refine_ls_shift/su_mean          0.000
 
loop_
 _atom_site_label
 _atom_site_type_symbol
 _atom_site_fract_x
 _atom_site_fract_y
 _atom_site_fract_z
 _atom_site_U_iso_or_equiv
 _atom_site_adp_type
 _atom_site_occupancy
 _atom_site_site_symmetry_order  
 _atom_site_calc_flag
 _atom_site_refinement_flags_posn
 _atom_site_refinement_flags_adp
 _atom_site_refinement_flags_occupancy
 _atom_site_disorder_assembly
 _atom_site_disorder_group
Pd_1 Pd 0.68160(2) 0.51644(2) 0.69599(2) 0.05646(5) Uani 1 1 d . . . . .
N_2 N 0.74058(17) 0.66354(14) 0.85865(12) 0.0719(4) Uani 1 1 d . . . . .
C_2 C 0.72433(18) 0.60608(15) 0.79945(13) 0.0661(4) Uani 1 1 d . . . . .
C1_2 C 0.75089(17) 0.74364(14) 0.93012(11) 0.0620(4) Uani 1 1 d . . . . .
C2_2 C 0.8705(2) 0.7461(2) 0.9503(2) 0.0882(6) Uani 1 1 d . . . . .
H2A_2 H 0.920003 0.763765 0.884816 0.106 Uiso 1 1 calc R U . . .
H2B_2 H 0.891990 0.675288 0.981857 0.106 Uiso 1 1 calc R U . . .
C3_2 C 0.7187(2) 0.85419(18) 0.87905(16) 0.0824(6) Uani 1 1 d . . . . .
H3A_2 H 0.643224 0.852541 0.864149 0.099 Uiso 1 1 calc R U . . .
H3B_2 H 0.767933 0.872941 0.813683 0.099 Uiso 1 1 calc R U . . .
C4_2 C 0.6729(2) 0.71232(17) 1.03142(14) 0.0788(6) Uani 1 1 d . . . . .
H4A_2 H 0.692415 0.640441 1.062168 0.095 Uiso 1 1 calc R U . . .
H4B_2 H 0.596999 0.710570 1.017731 0.095 Uiso 1 1 calc R U . . .
C5_2 C 0.8784(3) 0.8332(3) 1.0244(2) 0.0987(8) Uani 1 1 d . . . . .
H5_2 H 0.954898 0.836823 1.038361 0.118 Uiso 1 1 calc R U . . .
C6_2 C 0.8427(3) 0.9440(2) 0.9760(2) 0.1088(10) Uani 1 1 d . . . . .
H6A_2 H 0.848363 0.998505 1.023106 0.131 Uiso 1 1 calc R U . . .
H6B_2 H 0.891567 0.964829 0.910790 0.131 Uiso 1 1 calc R U . . .
C7_2 C 0.7279(3) 0.93955(18) 0.9559(2) 0.1013(9) Uani 1 1 d . . . . .
H7_2 H 0.706150 1.011412 0.924721 0.122 Uiso 1 1 calc R U . . .
C8_2 C 0.6489(4) 0.9080(2) 1.0579(3) 0.1144(11) Uani 1 1 d . . . . .
H8A_2 H 0.651564 0.962227 1.105933 0.137 Uiso 1 1 calc R U . . .
H8B_2 H 0.573316 0.905092 1.043463 0.137 Uiso 1 1 calc R U . . .
C9_2 C 0.6834(3) 0.7973(2) 1.10670(16) 0.0973(8) Uani 1 1 d . U . . .
H9_2 H 0.634249 0.777687 1.172963 0.117 Uiso 1 1 calc R U . . .
C10_2 C 0.8003(4) 0.8016(2) 1.12714(19) 0.1123(11) Uani 1 1 d . U . . .
H10A_2 H 0.822151 0.730899 1.158696 0.135 Uiso 1 1 calc R U . . .
H10B_2 H 0.805573 0.854719 1.175734 0.135 Uiso 1 1 calc R U . . .
ClA_5 Cl 0.3557(3) 0.7241(5) 0.8773(2) 0.1523(13) Uani 0.693(8) 1 d D . P A 1
O1A_5 O 0.3806(11) 0.6336(8) 0.9359(7) 0.324(8) Uani 0.693(8) 1 d D . P A 1
O2A_5 O 0.3404(5) 0.7067(6) 0.7812(3) 0.171(3) Uani 0.693(8) 1 d D . P A 1
O3A_5 O 0.2665(5) 0.7769(6) 0.9285(5) 0.205(3) Uani 0.693(8) 1 d D . P A 1
O4A_5 O 0.4458(7) 0.7944(10) 0.8676(9) 0.347(8) Uani 0.693(8) 1 d D . P A 1
ClB_5 Cl 0.3792(3) 0.7561(3) 0.8693(3) 0.0879(10) Uani 0.307(8) 1 d D . P A 2
O1B_5 O 0.4248(19) 0.6619(11) 0.8343(14) 0.280(15) Uani 0.307(8) 1 d D . P A 2
O2B_5 O 0.4079(16) 0.8502(8) 0.8098(9) 0.190(8) Uani 0.307(8) 1 d D . P A 2
O3B_5 O 0.2690(9) 0.745(2) 0.8625(18) 0.52(4) Uani 0.307(8) 1 d D . P A 2
O4B_5 O 0.3944(16) 0.7554(17) 0.9686(6) 0.231(10) Uani 0.307(8) 1 d D . P A 2
C4_3 C 0.7723(3) 0.27439(17) 0.5819(2) 0.0963(8) Uani 1 1 d . . . . .
H4_3 H 0.775487 0.285212 0.509572 0.116 Uiso 1 1 calc R U . . .
C5_3 C 0.8490(3) 0.21017(19) 0.6252(3) 0.1113(11) Uani 1 1 d . . . . .
H5_3 H 0.903803 0.175672 0.581919 0.134 Uiso 1 1 calc R U . . .
C6_3 C 0.8473(4) 0.1949(2) 0.7339(3) 0.1180(12) Uani 1 1 d . . . . .
H6_3 H 0.900450 0.150166 0.761801 0.142 Uiso 1 1 calc R U . . .
C9_3 C 0.6881(2) 0.32432(15) 0.64740(16) 0.0797(6) Uani 1 1 d . . . . .
C3_3 C 0.5949(2) 0.3960(2) 0.62686(18) 0.0836(6) Uani 1 1 d . . . . .
H3_3 H 0.580139 0.425134 0.561230 0.100 Uiso 1 1 calc R U . . .
C8_3 C 0.6886(2) 0.31066(15) 0.75707(16) 0.0790(6) Uani 1 1 d . . . . .
C7_3 C 0.7668(3) 0.2459(2) 0.8001(2) 0.1005(8) Uani 1 1 d . . . . .
H7_3 H 0.765813 0.236316 0.872199 0.121 Uiso 1 1 calc R U . . .
C1_3 C 0.5942(2) 0.37729(19) 0.80307(17) 0.0805(6) Uani 1 1 d . . . . .
H1_3 H 0.579555 0.392369 0.872392 0.097 Uiso 1 1 calc R U . . .
C2_3 C 0.5308(2) 0.4137(2) 0.7246(2) 0.0902(7) Uani 1 1 d . . . . .
H2_3 H 0.459658 0.443847 0.734696 0.108 Uiso 1 1 calc R U . . .
P_4 P 0.74851(3) 0.63714(3) 0.55394(3) 0.05085(8) Uani 1 1 d D . . . .
C1_4 C 0.63771(13) 0.72200(12) 0.51070(10) 0.0530(3) Uani 1 1 d . . . . .
C6_4 C 0.64826(16) 0.77586(15) 0.40960(11) 0.0615(3) Uani 1 1 d . . . . .
H6_4 H 0.710658 0.762764 0.361406 0.074 Uiso 1 1 calc R U . . .
C5_4 C 0.56771(16) 0.84832(15) 0.37971(12) 0.0630(4) Uani 1 1 d . . . . .
H5_4 H 0.576293 0.883964 0.312062 0.076 Uiso 1 1 calc R U . . .
C4_4 C 0.47393(16) 0.86786(14) 0.45079(13) 0.0613(3) Uani 1 1 d . . . . .
C3_4 C 0.46254(17) 0.81433(17) 0.55149(14) 0.0695(4) Uani 1 1 d . . . . .
H3_4 H 0.399951 0.827305 0.599504 0.083 Uiso 1 1 calc R U . . .
C2_4 C 0.54307(15) 0.74217(15) 0.58098(12) 0.0619(3) Uani 1 1 d . . . . .
H2_4 H 0.534097 0.706508 0.648632 0.074 Uiso 1 1 calc R U . . .
C13_4 C 0.84666(13) 0.73249(10) 0.58488(11) 0.0512(3) Uani 1 1 d . . . . .
C14_4 C 0.93602(16) 0.69447(13) 0.63302(14) 0.0627(3) Uani 1 1 d . . . . .
H14_4 H 0.945925 0.619633 0.647816 0.075 Uiso 1 1 calc R U . . .
C15_4 C 1.01093(16) 0.76444(17) 0.65973(15) 0.0669(4) Uani 1 1 d . . . . .
H15_4 H 1.071139 0.736885 0.690808 0.080 Uiso 1 1 calc R U . . .
C16_4 C 0.99548(16) 0.87616(16) 0.63977(15) 0.0662(4) Uani 1 1 d . . . . .
C17_4 C 0.90744(18) 0.91490(13) 0.59084(18) 0.0701(4) Uani 1 1 d . . . . .
H17_4 H 0.897573 0.989778 0.576358 0.084 Uiso 1 1 calc R U . . .
C18_4 C 0.83368(15) 0.84475(12) 0.56294(14) 0.0592(3) Uani 1 1 d . . . . .
H18_4 H 0.775188 0.872511 0.529416 0.071 Uiso 1 1 calc R U . . .
OA_4 O 0.39059(14) 0.93677(14) 0.42869(12) 0.0806(4) Uani 1 1 d . . . . .
CA_4 C 0.3945(3) 0.9833(2) 0.3234(2) 0.0952(8) Uani 1 1 d . . . . .
HA1_4 H 0.459338 1.027786 0.303223 0.143 Uiso 1 1 calc R U . . .
HA2_4 H 0.329225 1.027444 0.317207 0.143 Uiso 1 1 calc R U . . .
HA3_4 H 0.397477 0.926208 0.278613 0.143 Uiso 1 1 calc R U . . .
OC_4 O 1.06075(16) 0.95348(16) 0.66515(17) 0.0965(5) Uani 1 1 d . . . . .
CC_4 C 1.1571(3) 0.9199(4) 0.7067(4) 0.1337(15) Uani 1 1 d . . . . .
HC1_4 H 1.137501 0.871785 0.769912 0.200 Uiso 1 1 calc R U . . .
HC2_4 H 1.194164 0.982524 0.721952 0.200 Uiso 1 1 calc R U . . .
HC3_4 H 1.205750 0.882295 0.656709 0.200 Uiso 1 1 calc R U . . .
C12A_4 C 0.9146(3) 0.6083(4) 0.3844(3) 0.0572(8) Uani 0.521(5) 1 d DG . P B 1
H12A_4 H 0.957927 0.650880 0.416652 0.069 Uiso 0.521(5) 1 calc R U P B 1
C11A_4 C 0.9565(2) 0.5733(3) 0.2879(2) 0.0609(9) Uani 0.521(5) 1 d DG . P B 1
H11A_4 H 1.027975 0.592398 0.255655 0.073 Uiso 0.521(5) 1 calc R U P B 1
C10A_4 C 0.8917(3) 0.5097(3) 0.23963(18) 0.0547(7) Uani 0.521(5) 1 d DG . P B 1
C9A_4 C 0.7849(3) 0.4812(3) 0.2878(2) 0.0578(8) Uani 0.521(5) 1 d DG . P B 1
H9A_4 H 0.741527 0.438625 0.255525 0.069 Uiso 0.521(5) 1 calc R U P B 1
C8A_4 C 0.7429(3) 0.5162(5) 0.3843(3) 0.0606(10) Uani 0.521(5) 1 d DG . P B 1
H8A_4 H 0.671478 0.497105 0.416522 0.073 Uiso 0.521(5) 1 calc R U P B 1
C7A_4 C 0.8078(3) 0.5798(5) 0.4325(3) 0.0510(8) Uani 0.521(5) 1 d DG . P B 1
OBA_4 O 0.9395(4) 0.4856(5) 0.1426(3) 0.0740(10) Uani 0.521(5) 1 d D . P B 1
CBA_4 C 0.8763(4) 0.4255(4) 0.0873(3) 0.0744(11) Uani 0.521(5) 1 d D . P B 1
HB1_4 H 0.869987 0.351573 0.119560 0.112 Uiso 0.521(5) 1 calc R U P B 1
HB2_4 H 0.912307 0.426289 0.016063 0.112 Uiso 0.521(5) 1 calc R U P B 1
HB3_4 H 0.803585 0.457717 0.088438 0.112 Uiso 0.521(5) 1 calc R U P B 1
C12B_4 C 0.9358(3) 0.6253(5) 0.3962(3) 0.0648(12) Uani 0.479(5) 1 d DG . P B 2
H12B_4 H 0.972430 0.667959 0.434407 0.078 Uiso 0.479(5) 1 calc R U P B 2
C11B_4 C 0.9869(3) 0.5997(4) 0.2986(3) 0.0692(11) Uani 0.479(5) 1 d DG . P B 2
H11B_4 H 1.057721 0.625328 0.271462 0.083 Uiso 0.479(5) 1 calc R U P B 2
C10B_4 C 0.9321(4) 0.5359(3) 0.24146(19) 0.0609(9) Uani 0.479(5) 1 d DG . P B 2
C9B_4 C 0.8262(4) 0.4976(4) 0.2820(3) 0.0662(12) Uani 0.479(5) 1 d DG . P B 2
H9B_4 H 0.789484 0.454877 0.243771 0.079 Uiso 0.479(5) 1 calc R U P B 2
C8B_4 C 0.7751(4) 0.5231(5) 0.3796(3) 0.0611(10) Uani 0.479(5) 1 d DG . P B 2
H8B_4 H 0.704192 0.497507 0.406716 0.073 Uiso 0.479(5) 1 calc R U P B 2
C7B_4 C 0.8299(4) 0.5870(6) 0.4367(3) 0.0572(12) Uani 0.479(5) 1 d DG . P B 2
OBB_4 O 0.9758(5) 0.5122(5) 0.1430(3) 0.0831(14) Uani 0.479(5) 1 d D . P B 2
CBB_4 C 1.0719(4) 0.5655(5) 0.0909(4) 0.0908(17) Uani 0.479(5) 1 d D . P B 2
HB4_4 H 1.092800 0.539472 0.023709 0.136 Uiso 0.479(5) 1 calc R U P B 2
HB5_4 H 1.130994 0.550933 0.131635 0.136 Uiso 0.479(5) 1 calc R U P B 2
HB6_4 H 1.057765 0.642658 0.081715 0.136 Uiso 0.479(5) 1 calc R U P B 2
 
loop_
 _atom_site_aniso_label
 _atom_site_aniso_U_11
 _atom_site_aniso_U_22
 _atom_site_aniso_U_33
 _atom_site_aniso_U_23
 _atom_site_aniso_U_13
 _atom_site_aniso_U_12
Pd_1 0.07831(10) 0.04863(7) 0.04107(6) -0.00690(4) -0.00192(5) -0.00962(5)
N_2 0.0987(11) 0.0705(9) 0.0475(6) -0.0177(6) -0.0051(6) -0.0056(8)
C_2 0.0914(12) 0.0615(8) 0.0442(6) -0.0105(6) -0.0021(7) -0.0056(7)
C1_2 0.0913(11) 0.0562(7) 0.0384(5) -0.0100(5) -0.0063(6) -0.0027(7)
C2_2 0.0992(16) 0.0941(16) 0.0770(13) -0.0269(12) -0.0190(11) 0.0011(12)
C3_2 0.1237(18) 0.0676(10) 0.0553(9) 0.0046(8) -0.0196(10) -0.0023(11)
C4_2 0.1199(17) 0.0655(10) 0.0464(7) -0.0094(7) 0.0064(8) -0.0149(10)
C5_2 0.126(2) 0.0965(17) 0.0832(15) -0.0213(13) -0.0351(15) -0.0180(15)
C6_2 0.165(3) 0.0809(15) 0.0822(16) -0.0105(12) -0.0165(17) -0.0430(17)
C7_2 0.171(3) 0.0515(9) 0.0810(15) -0.0018(9) -0.0215(16) 0.0049(13)
C8_2 0.161(3) 0.0804(15) 0.099(2) -0.0373(15) 0.0055(19) 0.0162(17)
C9_2 0.162(3) 0.0786(13) 0.0452(8) -0.0169(8) 0.0124(11) -0.0148(14)
C10_2 0.207(4) 0.0831(15) 0.0558(11) -0.0156(10) -0.0417(16) -0.0079(18)
ClA_5 0.1230(17) 0.261(4) 0.0738(9) -0.0264(16) -0.0109(9) -0.008(2)
O1A_5 0.48(2) 0.295(14) 0.203(9) 0.028(9) -0.143(12) 0.078(14)
O2A_5 0.162(4) 0.264(8) 0.083(2) -0.027(3) 0.012(2) -0.077(4)
O3A_5 0.211(6) 0.273(8) 0.119(4) -0.068(4) 0.049(4) -0.009(6)
O4A_5 0.316(15) 0.38(2) 0.41(2) -0.125(18) -0.184(15) -0.032(15)
ClB_5 0.0847(16) 0.113(2) 0.0630(11) -0.0010(10) -0.0034(9) -0.0349(13)
O1B_5 0.39(3) 0.211(17) 0.188(19) -0.016(14) 0.09(2) 0.13(2)
O2B_5 0.28(2) 0.162(10) 0.096(7) -0.018(7) 0.067(10) -0.043(11)
O3B_5 0.57(6) 0.76(9) 0.34(4) -0.37(5) -0.32(4) 0.48(7)
O4B_5 0.29(2) 0.33(3) 0.072(6) 0.024(9) -0.041(8) 0.035(18)
C4_3 0.151(2) 0.0533(9) 0.0774(13) -0.0211(9) 0.0185(14) -0.0211(12)
C5_3 0.157(3) 0.0519(10) 0.110(2) -0.0149(11) 0.0307(19) -0.0050(13)
C6_3 0.156(3) 0.0571(11) 0.125(3) 0.0082(13) 0.011(2) 0.0100(14)
C9_3 0.1222(17) 0.0508(8) 0.0623(9) -0.0118(7) 0.0063(10) -0.0280(9)
C3_3 0.1113(17) 0.0757(12) 0.0655(10) -0.0131(9) -0.0090(10) -0.0350(12)
C8_3 0.1162(16) 0.0524(8) 0.0609(9) 0.0004(7) 0.0092(9) -0.0226(9)
C7_3 0.149(3) 0.0593(10) 0.0823(15) 0.0127(10) 0.0021(15) -0.0100(13)
C1_3 0.0993(14) 0.0759(11) 0.0584(9) -0.0036(8) 0.0144(9) -0.0283(10)
C2_3 0.0878(14) 0.0955(16) 0.0834(15) -0.0101(12) 0.0044(11) -0.0310(12)
P_4 0.0691(2) 0.04294(14) 0.03957(14) -0.00631(11) -0.00406(13) -0.00080(13)
C1_4 0.0664(8) 0.0535(6) 0.0386(5) -0.0079(4) -0.0050(5) 0.0002(5)
C6_4 0.0749(9) 0.0679(9) 0.0387(5) -0.0053(5) -0.0012(5) 0.0077(7)
C5_4 0.0816(10) 0.0658(8) 0.0405(6) -0.0065(5) -0.0069(6) 0.0087(7)
C4_4 0.0767(9) 0.0565(7) 0.0516(7) -0.0128(6) -0.0098(6) 0.0085(6)
C3_4 0.0764(10) 0.0770(11) 0.0513(7) -0.0105(7) 0.0023(7) 0.0122(8)
C2_4 0.0742(9) 0.0669(9) 0.0413(6) -0.0054(6) 0.0001(6) 0.0031(7)
C13_4 0.0653(7) 0.0412(5) 0.0454(6) -0.0045(4) -0.0034(5) 0.0010(5)
C14_4 0.0757(10) 0.0504(7) 0.0621(8) -0.0044(6) -0.0138(7) 0.0070(6)
C15_4 0.0699(9) 0.0704(10) 0.0628(9) -0.0129(7) -0.0148(7) 0.0061(7)
C16_4 0.0712(9) 0.0640(9) 0.0641(9) -0.0199(7) -0.0017(7) -0.0084(7)
C17_4 0.0823(11) 0.0439(6) 0.0837(12) -0.0090(7) -0.0099(9) -0.0026(6)
C18_4 0.0708(9) 0.0430(6) 0.0632(8) -0.0044(5) -0.0093(6) 0.0026(5)
OA_4 0.0917(10) 0.0794(9) 0.0688(8) -0.0084(6) -0.0112(7) 0.0271(7)
CA_4 0.1143(19) 0.0922(16) 0.0757(13) 0.0017(11) -0.0188(12) 0.0382(14)
OC_4 0.0958(11) 0.0846(10) 0.1178(15) -0.0347(10) -0.0230(10) -0.0175(8)
CC_4 0.099(2) 0.143(3) 0.182(4) -0.075(3) -0.053(2) -0.0067(19)
C12A_4 0.0635(19) 0.0508(16) 0.0579(19) -0.0176(13) -0.0021(15) -0.0039(13)
C11A_4 0.0605(19) 0.0564(18) 0.063(2) -0.0181(14) 0.0077(15) -0.0029(13)
C10A_4 0.063(2) 0.0491(15) 0.0506(14) -0.0121(11) 0.0008(13) 0.0001(12)
C9A_4 0.060(2) 0.0614(17) 0.0509(14) -0.0162(12) 0.0020(13) -0.0061(14)
C8A_4 0.063(2) 0.0654(19) 0.0515(16) -0.0173(13) 0.0082(15) -0.0105(18)
C7A_4 0.0567(16) 0.049(2) 0.0441(17) -0.0032(12) 0.0003(12) 0.0064(12)
OBA_4 0.074(2) 0.088(2) 0.0576(16) -0.0303(14) 0.0148(15) -0.0103(16)
CBA_4 0.082(2) 0.081(2) 0.0584(18) -0.0232(16) 0.0066(15) -0.0055(17)
C12B_4 0.071(3) 0.076(3) 0.0526(18) -0.0297(18) -0.0082(17) 0.003(2)
C11B_4 0.079(3) 0.077(3) 0.0556(18) -0.0277(19) -0.0073(18) 0.002(2)
C10B_4 0.083(3) 0.054(2) 0.0476(15) -0.0180(14) -0.0098(16) 0.0113(17)
C9B_4 0.079(4) 0.070(2) 0.055(2) -0.0261(18) -0.012(2) 0.003(2)
C8B_4 0.072(3) 0.062(2) 0.0505(19) -0.0163(16) -0.0057(16) -0.003(2)
C7B_4 0.088(3) 0.0437(16) 0.0436(18) -0.0154(14) -0.0154(19) 0.002(2)
OBB_4 0.100(4) 0.097(4) 0.0595(19) -0.040(2) -0.012(2) 0.009(2)
CBB_4 0.090(3) 0.127(4) 0.056(2) -0.027(2) -0.0069(19) 0.030(3)
 
_geom_special_details
;
 All esds (except the esd in the dihedral angle between two l.s. planes)
 are estimated using the full covariance matrix.  The cell esds are taken
 into account individually in the estimation of esds in distances, angles
 and torsion angles; correlations between esds in cell parameters are only
 used when they are defined by crystal symmetry.  An approximate (isotropic)
 treatment of cell esds is used for estimating esds involving l.s. planes.
;
 
loop_
 _geom_bond_atom_site_label_1
 _geom_bond_atom_site_label_2
 _geom_bond_distance
 _geom_bond_site_symmetry_2
 _geom_bond_publ_flag
Pd_1 C_2 1.9717(18) . ?
Pd_1 C3_3 2.193(2) . ?
Pd_1 C2_3 2.221(2) . ?
Pd_1 C1_3 2.263(2) . ?
Pd_1 P_4 2.2962(9) . ?
Pd_1 C9_3 2.5166(19) . ?
Pd_1 C8_3 2.576(2) . ?
N_2 C_2 1.146(2) . ?
N_2 C1_2 1.451(2) . ?
C1_2 C3_2 1.517(3) . ?
C1_2 C4_2 1.518(3) . ?
C1_2 C2_2 1.522(3) . ?
C2_2 C5_2 1.537(4) . ?
C2_2 H2A_2 0.9700 . ?
C2_2 H2B_2 0.9700 . ?
C3_2 C7_2 1.549(4) . ?
C3_2 H3A_2 0.9700 . ?
C3_2 H3B_2 0.9700 . ?
C4_2 C9_2 1.533(3) . ?
C4_2 H4A_2 0.9700 . ?
C4_2 H4B_2 0.9700 . ?
C5_2 C6_2 1.520(5) . ?
C5_2 C10_2 1.533(5) . ?
C5_2 H5_2 0.9800 . ?
C6_2 C7_2 1.466(5) . ?
C6_2 H6A_2 0.9700 . ?
C6_2 H6B_2 0.9700 . ?
C7_2 C8_2 1.531(5) . ?
C7_2 H7_2 0.9800 . ?
C8_2 C9_2 1.518(4) . ?
C8_2 H8A_2 0.9700 . ?
C8_2 H8B_2 0.9700 . ?
C9_2 C10_2 1.492(5) . ?
C9_2 H9_2 0.9800 . ?
C10_2 H10A_2 0.9700 . ?
C10_2 H10B_2 0.9700 . ?
ClA_5 O2A_5 1.333(4) . ?
ClA_5 O1A_5 1.334(6) . ?
ClA_5 O3A_5 1.372(5) . ?
ClA_5 O4A_5 1.399(6) . ?
ClB_5 O4B_5 1.331(6) . ?
ClB_5 O2B_5 1.344(7) . ?
ClB_5 O1B_5 1.368(7) . ?
ClB_5 O3B_5 1.371(8) . ?
C4_3 C5_3 1.357(5) . ?
C4_3 C9_3 1.403(3) . ?
C4_3 H4_3 0.9300 . ?
C5_3 C6_3 1.401(5) . ?
C5_3 H5_3 0.9300 . ?
C6_3 C7_3 1.388(5) . ?
C6_3 H6_3 0.9300 . ?
C9_3 C8_3 1.418(3) . ?
C9_3 C3_3 1.459(4) . ?
C3_3 C2_3 1.421(4) . ?
C3_3 H3_3 0.9300 . ?
C8_3 C7_3 1.372(4) . ?
C8_3 C1_3 1.484(4) . ?
C7_3 H7_3 0.9300 . ?
C1_3 C2_3 1.401(4) . ?
C1_3 H1_3 0.9300 . ?
C2_3 H2_3 0.9300 . ?
P_4 C1_4 1.8059(17) . ?
P_4 C13_4 1.8190(16) . ?
P_4 C7A_4 1.839(2) . ?
P_4 C7B_4 1.843(2) . ?
C1_4 C2_4 1.391(2) . ?
C1_4 C6_4 1.393(2) . ?
C6_4 C5_4 1.381(2) . ?
C6_4 H6_4 0.9300 . ?
C5_4 C4_4 1.387(2) . ?
C5_4 H5_4 0.9300 . ?
C4_4 OA_4 1.351(2) . ?
C4_4 C3_4 1.387(3) . ?
C3_4 C2_4 1.377(3) . ?
C3_4 H3_4 0.9300 . ?
C2_4 H2_4 0.9300 . ?
C13_4 C14_4 1.384(2) . ?
C13_4 C18_4 1.3919(19) . ?
C14_4 C15_4 1.381(3) . ?
C14_4 H14_4 0.9300 . ?
C15_4 C16_4 1.387(3) . ?
C15_4 H15_4 0.9300 . ?
C16_4 OC_4 1.358(2) . ?
C16_4 C17_4 1.379(3) . ?
C17_4 C18_4 1.379(3) . ?
C17_4 H17_4 0.9300 . ?
C18_4 H18_4 0.9300 . ?
OA_4 CA_4 1.418(3) . ?
CA_4 HA1_4 0.9600 . ?
CA_4 HA2_4 0.9600 . ?
CA_4 HA3_4 0.9600 . ?
OC_4 CC_4 1.401(4) . ?
CC_4 HC1_4 0.9600 . ?
CC_4 HC2_4 0.9600 . ?
CC_4 HC3_4 0.9600 . ?
C12A_4 C11A_4 1.3900 . ?
C12A_4 C7A_4 1.3900 . ?
C12A_4 H12A_4 0.9300 . ?
C11A_4 C10A_4 1.3900 . ?
C11A_4 H11A_4 0.9300 . ?
C10A_4 OBA_4 1.366(3) . ?
C10A_4 C9A_4 1.3900 . ?
C9A_4 C8A_4 1.3900 . ?
C9A_4 H9A_4 0.9300 . ?
C8A_4 C7A_4 1.3900 . ?
C8A_4 H8A_4 0.9300 . ?
OBA_4 CBA_4 1.409(5) . ?
CBA_4 HB1_4 0.9600 . ?
CBA_4 HB2_4 0.9600 . ?
CBA_4 HB3_4 0.9600 . ?
C12B_4 C11B_4 1.3900 . ?
C12B_4 C7B_4 1.3900 . ?
C12B_4 H12B_4 0.9300 . ?
C11B_4 C10B_4 1.3900 . ?
C11B_4 H11B_4 0.9300 . ?
C10B_4 OBB_4 1.368(4) . ?
C10B_4 C9B_4 1.3900 . ?
C9B_4 C8B_4 1.3900 . ?
C9B_4 H9B_4 0.9300 . ?
C8B_4 C7B_4 1.3900 . ?
C8B_4 H8B_4 0.9300 . ?
OBB_4 CBB_4 1.399(6) . ?
CBB_4 HB4_4 0.9600 . ?
CBB_4 HB5_4 0.9600 . ?
CBB_4 HB6_4 0.9600 . ?
 
loop_
 _geom_angle_atom_site_label_1
 _geom_angle_atom_site_label_2
 _geom_angle_atom_site_label_3
 _geom_angle
 _geom_angle_site_symmetry_1
 _geom_angle_site_symmetry_3
 _geom_angle_publ_flag
C_2 Pd_1 C3_3 160.83(9) . . ?
C_2 Pd_1 C2_3 123.73(9) . . ?
C3_3 Pd_1 C2_3 37.54(10) . . ?
C_2 Pd_1 C1_3 100.76(8) . . ?
C3_3 Pd_1 C1_3 61.39(9) . . ?
C2_3 Pd_1 C1_3 36.40(11) . . ?
C_2 Pd_1 P_4 94.45(6) . . ?
C3_3 Pd_1 P_4 103.09(7) . . ?
C2_3 Pd_1 P_4 129.97(8) . . ?
C1_3 Pd_1 P_4 164.43(7) . . ?
C_2 Pd_1 C9_3 142.43(8) . . ?
C3_3 Pd_1 C9_3 35.25(10) . . ?
C2_3 Pd_1 C9_3 58.54(10) . . ?
C1_3 Pd_1 C9_3 57.71(8) . . ?
P_4 Pd_1 C9_3 110.92(5) . . ?
C_2 Pd_1 C8_3 112.34(8) . . ?
C3_3 Pd_1 C8_3 57.73(10) . . ?
C2_3 Pd_1 C8_3 57.91(11) . . ?
C1_3 Pd_1 C8_3 34.96(8) . . ?
P_4 Pd_1 C8_3 139.42(5) . . ?
C9_3 Pd_1 C8_3 32.31(7) . . ?
C_2 N_2 C1_2 173.6(2) . . ?
N_2 C_2 Pd_1 173.8(2) . . ?
N_2 C1_2 C3_2 107.83(15) . . ?
N_2 C1_2 C4_2 108.27(16) . . ?
C3_2 C1_2 C4_2 110.62(18) . . ?
N_2 C1_2 C2_2 109.69(17) . . ?
C3_2 C1_2 C2_2 109.7(2) . . ?
C4_2 C1_2 C2_2 110.66(18) . . ?
C1_2 C2_2 C5_2 108.1(2) . . ?
C1_2 C2_2 H2A_2 110.1 . . ?
C5_2 C2_2 H2A_2 110.1 . . ?
C1_2 C2_2 H2B_2 110.1 . . ?
C5_2 C2_2 H2B_2 110.1 . . ?
H2A_2 C2_2 H2B_2 108.4 . . ?
C1_2 C3_2 C7_2 107.92(17) . . ?
C1_2 C3_2 H3A_2 110.1 . . ?
C7_2 C3_2 H3A_2 110.1 . . ?
C1_2 C3_2 H3B_2 110.1 . . ?
C7_2 C3_2 H3B_2 110.1 . . ?
H3A_2 C3_2 H3B_2 108.4 . . ?
C1_2 C4_2 C9_2 108.25(18) . . ?
C1_2 C4_2 H4A_2 110.0 . . ?
C9_2 C4_2 H4A_2 110.0 . . ?
C1_2 C4_2 H4B_2 110.0 . . ?
C9_2 C4_2 H4B_2 110.0 . . ?
H4A_2 C4_2 H4B_2 108.4 . . ?
C6_2 C5_2 C10_2 108.9(3) . . ?
C6_2 C5_2 C2_2 110.2(2) . . ?
C10_2 C5_2 C2_2 108.4(2) . . ?
C6_2 C5_2 H5_2 109.8 . . ?
C10_2 C5_2 H5_2 109.8 . . ?
C2_2 C5_2 H5_2 109.8 . . ?
C7_2 C6_2 C5_2 110.1(2) . . ?
C7_2 C6_2 H6A_2 109.6 . . ?
C5_2 C6_2 H6A_2 109.6 . . ?
C7_2 C6_2 H6B_2 109.6 . . ?
C5_2 C6_2 H6B_2 109.6 . . ?
H6A_2 C6_2 H6B_2 108.2 . . ?
C6_2 C7_2 C8_2 110.7(3) . . ?
C6_2 C7_2 C3_2 110.0(3) . . ?
C8_2 C7_2 C3_2 108.8(2) . . ?
C6_2 C7_2 H7_2 109.1 . . ?
C8_2 C7_2 H7_2 109.1 . . ?
C3_2 C7_2 H7_2 109.1 . . ?
C9_2 C8_2 C7_2 109.1(2) . . ?
C9_2 C8_2 H8A_2 109.9 . . ?
C7_2 C8_2 H8A_2 109.9 . . ?
C9_2 C8_2 H8B_2 109.9 . . ?
C7_2 C8_2 H8B_2 109.9 . . ?
H8A_2 C8_2 H8B_2 108.3 . . ?
C10_2 C9_2 C8_2 109.7(3) . . ?
C10_2 C9_2 C4_2 110.5(2) . . ?
C8_2 C9_2 C4_2 108.7(2) . . ?
C10_2 C9_2 H9_2 109.3 . . ?
C8_2 C9_2 H9_2 109.3 . . ?
C4_2 C9_2 H9_2 109.3 . . ?
C9_2 C10_2 C5_2 110.1(2) . . ?
C9_2 C10_2 H10A_2 109.6 . . ?
C5_2 C10_2 H10A_2 109.6 . . ?
C9_2 C10_2 H10B_2 109.6 . . ?
C5_2 C10_2 H10B_2 109.6 . . ?
H10A_2 C10_2 H10B_2 108.2 . . ?
O2A_5 ClA_5 O1A_5 113.4(5) . . ?
O2A_5 ClA_5 O3A_5 111.9(4) . . ?
O1A_5 ClA_5 O3A_5 110.3(5) . . ?
O2A_5 ClA_5 O4A_5 107.9(4) . . ?
O1A_5 ClA_5 O4A_5 106.9(5) . . ?
O3A_5 ClA_5 O4A_5 105.9(5) . . ?
O4B_5 ClB_5 O2B_5 113.8(9) . . ?
O4B_5 ClB_5 O1B_5 107.6(10) . . ?
O2B_5 ClB_5 O1B_5 117.4(9) . . ?
O4B_5 ClB_5 O3B_5 111.0(11) . . ?
O2B_5 ClB_5 O3B_5 103.9(10) . . ?
O1B_5 ClB_5 O3B_5 102.5(11) . . ?
C5_3 C4_3 C9_3 119.3(3) . . ?
C5_3 C4_3 H4_3 120.3 . . ?
C9_3 C4_3 H4_3 120.3 . . ?
C4_3 C5_3 C6_3 121.2(3) . . ?
C4_3 C5_3 H5_3 119.4 . . ?
C6_3 C5_3 H5_3 119.4 . . ?
C7_3 C6_3 C5_3 120.5(3) . . ?
C7_3 C6_3 H6_3 119.7 . . ?
C5_3 C6_3 H6_3 119.7 . . ?
C4_3 C9_3 C8_3 119.0(3) . . ?
C4_3 C9_3 C3_3 133.0(2) . . ?
C8_3 C9_3 C3_3 107.9(2) . . ?
C4_3 C9_3 Pd_1 127.92(15) . . ?
C8_3 C9_3 Pd_1 76.16(11) . . ?
C3_3 C9_3 Pd_1 60.19(10) . . ?
C2_3 C3_3 C9_3 108.1(2) . . ?
C2_3 C3_3 Pd_1 72.28(13) . . ?
C9_3 C3_3 Pd_1 84.56(13) . . ?
C2_3 C3_3 H3_3 126.0 . . ?
C9_3 C3_3 H3_3 126.0 . . ?
Pd_1 C3_3 H3_3 109.9 . . ?
C7_3 C8_3 C9_3 121.2(2) . . ?
C7_3 C8_3 C1_3 132.9(2) . . ?
C9_3 C8_3 C1_3 106.0(2) . . ?
C7_3 C8_3 Pd_1 132.34(18) . . ?
C9_3 C8_3 Pd_1 71.53(11) . . ?
C1_3 C8_3 Pd_1 60.90(10) . . ?
C8_3 C7_3 C6_3 118.7(3) . . ?
C8_3 C7_3 H7_3 120.7 . . ?
C6_3 C7_3 H7_3 120.7 . . ?
C2_3 C1_3 C8_3 108.6(2) . . ?
C2_3 C1_3 Pd_1 70.17(13) . . ?
C8_3 C1_3 Pd_1 84.14(11) . . ?
C2_3 C1_3 H1_3 125.7 . . ?
C8_3 C1_3 H1_3 125.7 . . ?
Pd_1 C1_3 H1_3 112.2 . . ?
C1_3 C2_3 C3_3 107.5(3) . . ?
C1_3 C2_3 Pd_1 73.43(13) . . ?
C3_3 C2_3 Pd_1 70.18(13) . . ?
C1_3 C2_3 H2_3 126.2 . . ?
C3_3 C2_3 H2_3 126.2 . . ?
Pd_1 C2_3 H2_3 121.9 . . ?
C1_4 P_4 C13_4 104.73(7) . . ?
C1_4 P_4 C7A_4 101.4(2) . . ?
C13_4 P_4 C7A_4 109.07(12) . . ?
C1_4 P_4 C7B_4 107.2(2) . . ?
C13_4 P_4 C7B_4 100.23(14) . . ?
C1_4 P_4 Pd_1 110.76(6) . . ?
C13_4 P_4 Pd_1 112.36(5) . . ?
C7A_4 P_4 Pd_1 117.3(2) . . ?
C7B_4 P_4 Pd_1 120.1(2) . . ?
C2_4 C1_4 C6_4 118.30(15) . . ?
C2_4 C1_4 P_4 120.17(11) . . ?
C6_4 C1_4 P_4 121.32(12) . . ?
C5_4 C6_4 C1_4 121.17(15) . . ?
C5_4 C6_4 H6_4 119.4 . . ?
C1_4 C6_4 H6_4 119.4 . . ?
C6_4 C5_4 C4_4 119.87(15) . . ?
C6_4 C5_4 H5_4 120.1 . . ?
C4_4 C5_4 H5_4 120.1 . . ?
OA_4 C4_4 C3_4 116.48(16) . . ?
OA_4 C4_4 C5_4 124.15(16) . . ?
C3_4 C4_4 C5_4 119.37(16) . . ?
C2_4 C3_4 C4_4 120.58(16) . . ?
C2_4 C3_4 H3_4 119.7 . . ?
C4_4 C3_4 H3_4 119.7 . . ?
C3_4 C2_4 C1_4 120.72(15) . . ?
C3_4 C2_4 H2_4 119.6 . . ?
C1_4 C2_4 H2_4 119.6 . . ?
C14_4 C13_4 C18_4 118.13(15) . . ?
C14_4 C13_4 P_4 120.25(11) . . ?
C18_4 C13_4 P_4 121.61(12) . . ?
C15_4 C14_4 C13_4 121.91(15) . . ?
C15_4 C14_4 H14_4 119.0 . . ?
C13_4 C14_4 H14_4 119.0 . . ?
C14_4 C15_4 C16_4 119.36(17) . . ?
C14_4 C15_4 H15_4 120.3 . . ?
C16_4 C15_4 H15_4 120.3 . . ?
OC_4 C16_4 C17_4 115.61(18) . . ?
OC_4 C16_4 C15_4 125.2(2) . . ?
C17_4 C16_4 C15_4 119.19(17) . . ?
C16_4 C17_4 C18_4 121.28(16) . . ?
C16_4 C17_4 H17_4 119.4 . . ?
C18_4 C17_4 H17_4 119.4 . . ?
C17_4 C18_4 C13_4 120.09(16) . . ?
C17_4 C18_4 H18_4 120.0 . . ?
C13_4 C18_4 H18_4 120.0 . . ?
C4_4 OA_4 CA_4 117.45(17) . . ?
OA_4 CA_4 HA1_4 109.5 . . ?
OA_4 CA_4 HA2_4 109.5 . . ?
HA1_4 CA_4 HA2_4 109.5 . . ?
OA_4 CA_4 HA3_4 109.5 . . ?
HA1_4 CA_4 HA3_4 109.5 . . ?
HA2_4 CA_4 HA3_4 109.5 . . ?
C16_4 OC_4 CC_4 118.5(2) . . ?
OC_4 CC_4 HC1_4 109.5 . . ?
OC_4 CC_4 HC2_4 109.5 . . ?
HC1_4 CC_4 HC2_4 109.5 . . ?
OC_4 CC_4 HC3_4 109.5 . . ?
HC1_4 CC_4 HC3_4 109.5 . . ?
HC2_4 CC_4 HC3_4 109.5 . . ?
C11A_4 C12A_4 C7A_4 120.0 . . ?
C11A_4 C12A_4 H12A_4 120.0 . . ?
C7A_4 C12A_4 H12A_4 120.0 . . ?
C10A_4 C11A_4 C12A_4 120.0 . . ?
C10A_4 C11A_4 H11A_4 120.0 . . ?
C12A_4 C11A_4 H11A_4 120.0 . . ?
OBA_4 C10A_4 C9A_4 125.3(2) . . ?
OBA_4 C10A_4 C11A_4 114.5(2) . . ?
C9A_4 C10A_4 C11A_4 120.0 . . ?
C10A_4 C9A_4 C8A_4 120.0 . . ?
C10A_4 C9A_4 H9A_4 120.0 . . ?
C8A_4 C9A_4 H9A_4 120.0 . . ?
C7A_4 C8A_4 C9A_4 120.0 . . ?
C7A_4 C8A_4 H8A_4 120.0 . . ?
C9A_4 C8A_4 H8A_4 120.0 . . ?
C8A_4 C7A_4 C12A_4 120.0 . . ?
C8A_4 C7A_4 P_4 120.25(17) . . ?
C12A_4 C7A_4 P_4 119.50(17) . . ?
C10A_4 OBA_4 CBA_4 117.5(3) . . ?
OBA_4 CBA_4 HB1_4 109.5 . . ?
OBA_4 CBA_4 HB2_4 109.5 . . ?
HB1_4 CBA_4 HB2_4 109.5 . . ?
OBA_4 CBA_4 HB3_4 109.5 . . ?
HB1_4 CBA_4 HB3_4 109.5 . . ?
HB2_4 CBA_4 HB3_4 109.5 . . ?
C11B_4 C12B_4 C7B_4 120.0 . . ?
C11B_4 C12B_4 H12B_4 120.0 . . ?
C7B_4 C12B_4 H12B_4 120.0 . . ?
C12B_4 C11B_4 C10B_4 120.0 . . ?
C12B_4 C11B_4 H11B_4 120.0 . . ?
C10B_4 C11B_4 H11B_4 120.0 . . ?
OBB_4 C10B_4 C9B_4 117.2(3) . . ?
OBB_4 C10B_4 C11B_4 122.7(3) . . ?
C9B_4 C10B_4 C11B_4 120.0 . . ?
C10B_4 C9B_4 C8B_4 120.0 . . ?
C10B_4 C9B_4 H9B_4 120.0 . . ?
C8B_4 C9B_4 H9B_4 120.0 . . ?
C7B_4 C8B_4 C9B_4 120.0 . . ?
C7B_4 C8B_4 H8B_4 120.0 . . ?
C9B_4 C8B_4 H8B_4 120.0 . . ?
C8B_4 C7B_4 C12B_4 120.0 . . ?
C8B_4 C7B_4 P_4 117.37(19) . . ?
C12B_4 C7B_4 P_4 121.8(2) . . ?
C10B_4 OBB_4 CBB_4 119.3(4) . . ?
OBB_4 CBB_4 HB4_4 109.5 . . ?
OBB_4 CBB_4 HB5_4 109.5 . . ?
HB4_4 CBB_4 HB5_4 109.5 . . ?
OBB_4 CBB_4 HB6_4 109.5 . . ?
HB4_4 CBB_4 HB6_4 109.5 . . ?
HB5_4 CBB_4 HB6_4 109.5 . . ?
 
loop_
 _geom_torsion_atom_site_label_1
 _geom_torsion_atom_site_label_2
 _geom_torsion_atom_site_label_3
 _geom_torsion_atom_site_label_4
 _geom_torsion
 _geom_torsion_site_symmetry_1
 _geom_torsion_site_symmetry_2
 _geom_torsion_site_symmetry_3
 _geom_torsion_site_symmetry_4
 _geom_torsion_publ_flag
N_2 C1_2 C2_2 C5_2 178.9(2) . . . . ?
C3_2 C1_2 C2_2 C5_2 60.7(3) . . . . ?
C4_2 C1_2 C2_2 C5_2 -61.7(3) . . . . ?
N_2 C1_2 C3_2 C7_2 179.2(2) . . . . ?
C4_2 C1_2 C3_2 C7_2 60.9(3) . . . . ?
C2_2 C1_2 C3_2 C7_2 -61.4(3) . . . . ?
N_2 C1_2 C4_2 C9_2 -179.7(2) . . . . ?
C3_2 C1_2 C4_2 C9_2 -61.8(3) . . . . ?
C2_2 C1_2 C4_2 C9_2 60.0(3) . . . . ?
C1_2 C2_2 C5_2 C6_2 -58.7(3) . . . . ?
C1_2 C2_2 C5_2 C10_2 60.5(3) . . . . ?
C10_2 C5_2 C6_2 C7_2 -59.2(3) . . . . ?
C2_2 C5_2 C6_2 C7_2 59.6(4) . . . . ?
C5_2 C6_2 C7_2 C8_2 59.9(3) . . . . ?
C5_2 C6_2 C7_2 C3_2 -60.4(3) . . . . ?
C1_2 C3_2 C7_2 C6_2 61.3(3) . . . . ?
C1_2 C3_2 C7_2 C8_2 -60.1(3) . . . . ?
C6_2 C7_2 C8_2 C9_2 -59.3(3) . . . . ?
C3_2 C7_2 C8_2 C9_2 61.7(4) . . . . ?
C7_2 C8_2 C9_2 C10_2 58.6(3) . . . . ?
C7_2 C8_2 C9_2 C4_2 -62.3(4) . . . . ?
C1_2 C4_2 C9_2 C10_2 -59.0(3) . . . . ?
C1_2 C4_2 C9_2 C8_2 61.5(3) . . . . ?
C8_2 C9_2 C10_2 C5_2 -59.6(3) . . . . ?
C4_2 C9_2 C10_2 C5_2 60.2(3) . . . . ?
C6_2 C5_2 C10_2 C9_2 59.2(3) . . . . ?
C2_2 C5_2 C10_2 C9_2 -60.8(3) . . . . ?
C9_3 C4_3 C5_3 C6_3 -1.5(4) . . . . ?
C4_3 C5_3 C6_3 C7_3 -0.3(5) . . . . ?
C5_3 C4_3 C9_3 C8_3 3.1(3) . . . . ?
C5_3 C4_3 C9_3 C3_3 -179.8(2) . . . . ?
C5_3 C4_3 C9_3 Pd_1 98.0(3) . . . . ?
C4_3 C9_3 C3_3 C2_3 174.9(2) . . . . ?
C8_3 C9_3 C3_3 C2_3 -7.7(2) . . . . ?
Pd_1 C9_3 C3_3 C2_3 -69.35(15) . . . . ?
C4_3 C9_3 C3_3 Pd_1 -115.7(2) . . . . ?
C8_3 C9_3 C3_3 Pd_1 61.63(15) . . . . ?
C4_3 C9_3 C8_3 C7_3 -2.9(3) . . . . ?
C3_3 C9_3 C8_3 C7_3 179.3(2) . . . . ?
Pd_1 C9_3 C8_3 C7_3 -128.9(2) . . . . ?
C4_3 C9_3 C8_3 C1_3 176.99(18) . . . . ?
C3_3 C9_3 C8_3 C1_3 -0.8(2) . . . . ?
Pd_1 C9_3 C8_3 C1_3 51.04(13) . . . . ?
C4_3 C9_3 C8_3 Pd_1 125.95(19) . . . . ?
C3_3 C9_3 C8_3 Pd_1 -51.84(13) . . . . ?
C9_3 C8_3 C7_3 C6_3 1.1(4) . . . . ?
C1_3 C8_3 C7_3 C6_3 -178.8(3) . . . . ?
Pd_1 C8_3 C7_3 C6_3 -91.8(3) . . . . ?
C5_3 C6_3 C7_3 C8_3 0.6(5) . . . . ?
C7_3 C8_3 C1_3 C2_3 -170.9(3) . . . . ?
C9_3 C8_3 C1_3 C2_3 9.2(2) . . . . ?
Pd_1 C8_3 C1_3 C2_3 66.78(15) . . . . ?
C7_3 C8_3 C1_3 Pd_1 122.3(3) . . . . ?
C9_3 C8_3 C1_3 Pd_1 -57.58(14) . . . . ?
C8_3 C1_3 C2_3 C3_3 -14.1(2) . . . . ?
Pd_1 C1_3 C2_3 C3_3 62.30(16) . . . . ?
C8_3 C1_3 C2_3 Pd_1 -76.36(14) . . . . ?
C9_3 C3_3 C2_3 C1_3 13.5(2) . . . . ?
Pd_1 C3_3 C2_3 C1_3 -64.44(17) . . . . ?
C9_3 C3_3 C2_3 Pd_1 77.95(15) . . . . ?
C13_4 P_4 C1_4 C2_4 -95.28(15) . . . . ?
C7A_4 P_4 C1_4 C2_4 151.30(19) . . . . ?
C7B_4 P_4 C1_4 C2_4 158.8(2) . . . . ?
Pd_1 P_4 C1_4 C2_4 26.06(15) . . . . ?
C13_4 P_4 C1_4 C6_4 79.36(15) . . . . ?
C7A_4 P_4 C1_4 C6_4 -34.1(2) . . . . ?
C7B_4 P_4 C1_4 C6_4 -26.5(2) . . . . ?
Pd_1 P_4 C1_4 C6_4 -159.30(13) . . . . ?
C2_4 C1_4 C6_4 C5_4 0.6(3) . . . . ?
P_4 C1_4 C6_4 C5_4 -174.09(15) . . . . ?
C1_4 C6_4 C5_4 C4_4 -0.4(3) . . . . ?
C6_4 C5_4 C4_4 OA_4 -179.67(19) . . . . ?
C6_4 C5_4 C4_4 C3_4 0.2(3) . . . . ?
OA_4 C4_4 C3_4 C2_4 179.69(19) . . . . ?
C5_4 C4_4 C3_4 C2_4 -0.2(3) . . . . ?
C4_4 C3_4 C2_4 C1_4 0.4(3) . . . . ?
C6_4 C1_4 C2_4 C3_4 -0.6(3) . . . . ?
P_4 C1_4 C2_4 C3_4 174.18(16) . . . . ?
C1_4 P_4 C13_4 C14_4 172.00(13) . . . . ?
C7A_4 P_4 C13_4 C14_4 -80.2(3) . . . . ?
C7B_4 P_4 C13_4 C14_4 -77.0(3) . . . . ?
Pd_1 P_4 C13_4 C14_4 51.71(14) . . . . ?
C1_4 P_4 C13_4 C18_4 -6.88(14) . . . . ?
C7A_4 P_4 C13_4 C18_4 101.0(3) . . . . ?
C7B_4 P_4 C13_4 C18_4 104.1(3) . . . . ?
Pd_1 P_4 C13_4 C18_4 -127.17(12) . . . . ?
C18_4 C13_4 C14_4 C15_4 0.3(3) . . . . ?
P_4 C13_4 C14_4 C15_4 -178.60(15) . . . . ?
C13_4 C14_4 C15_4 C16_4 1.2(3) . . . . ?
C14_4 C15_4 C16_4 OC_4 177.8(2) . . . . ?
C14_4 C15_4 C16_4 C17_4 -1.9(3) . . . . ?
OC_4 C16_4 C17_4 C18_4 -178.69(19) . . . . ?
C15_4 C16_4 C17_4 C18_4 1.0(3) . . . . ?
C16_4 C17_4 C18_4 C13_4 0.6(3) . . . . ?
C14_4 C13_4 C18_4 C17_4 -1.2(2) . . . . ?
P_4 C13_4 C18_4 C17_4 177.67(15) . . . . ?
C3_4 C4_4 OA_4 CA_4 -173.3(2) . . . . ?
C5_4 C4_4 OA_4 CA_4 6.5(3) . . . . ?
C17_4 C16_4 OC_4 CC_4 -174.5(3) . . . . ?
C15_4 C16_4 OC_4 CC_4 5.8(4) . . . . ?
C7A_4 C12A_4 C11A_4 C10A_4 0.0 . . . . ?
C12A_4 C11A_4 C10A_4 OBA_4 176.5(4) . . . . ?
C12A_4 C11A_4 C10A_4 C9A_4 0.0 . . . . ?
OBA_4 C10A_4 C9A_4 C8A_4 -176.1(5) . . . . ?
C11A_4 C10A_4 C9A_4 C8A_4 0.0 . . . . ?
C10A_4 C9A_4 C8A_4 C7A_4 0.0 . . . . ?
C9A_4 C8A_4 C7A_4 C12A_4 0.0 . . . . ?
C9A_4 C8A_4 C7A_4 P_4 174.3(5) . . . . ?
C11A_4 C12A_4 C7A_4 C8A_4 0.0 . . . . ?
C11A_4 C12A_4 C7A_4 P_4 -174.3(5) . . . . ?
C1_4 P_4 C7A_4 C8A_4 -61.0(3) . . . . ?
C13_4 P_4 C7A_4 C8A_4 -171.1(2) . . . . ?
Pd_1 P_4 C7A_4 C8A_4 59.7(3) . . . . ?
C1_4 P_4 C7A_4 C12A_4 113.3(3) . . . . ?
C13_4 P_4 C7A_4 C12A_4 3.2(4) . . . . ?
Pd_1 P_4 C7A_4 C12A_4 -126.0(3) . . . . ?
C9A_4 C10A_4 OBA_4 CBA_4 -1.0(8) . . . . ?
C11A_4 C10A_4 OBA_4 CBA_4 -177.2(4) . . . . ?
C7B_4 C12B_4 C11B_4 C10B_4 0.0 . . . . ?
C12B_4 C11B_4 C10B_4 OBB_4 176.9(5) . . . . ?
C12B_4 C11B_4 C10B_4 C9B_4 0.0 . . . . ?
OBB_4 C10B_4 C9B_4 C8B_4 -177.1(5) . . . . ?
C11B_4 C10B_4 C9B_4 C8B_4 0.0 . . . . ?
C10B_4 C9B_4 C8B_4 C7B_4 0.0 . . . . ?
C9B_4 C8B_4 C7B_4 C12B_4 0.0 . . . . ?
C9B_4 C8B_4 C7B_4 P_4 169.6(5) . . . . ?
C11B_4 C12B_4 C7B_4 C8B_4 0.0 . . . . ?
C11B_4 C12B_4 C7B_4 P_4 -169.2(5) . . . . ?
C1_4 P_4 C7B_4 C8B_4 -61.3(3) . . . . ?
C13_4 P_4 C7B_4 C8B_4 -170.3(3) . . . . ?
Pd_1 P_4 C7B_4 C8B_4 66.2(4) . . . . ?
C1_4 P_4 C7B_4 C12B_4 108.2(3) . . . . ?
C13_4 P_4 C7B_4 C12B_4 -0.9(4) . . . . ?
Pd_1 P_4 C7B_4 C12B_4 -124.4(3) . . . . ?
C9B_4 C10B_4 OBB_4 CBB_4 167.9(5) . . . . ?
C11B_4 C10B_4 OBB_4 CBB_4 -9.0(8) . . . . ?
 
_refine_diff_density_max    0.833
_refine_diff_density_min   -0.919
_refine_diff_density_rms    0.065

_shelx_res_file
;
TITL X4ESxT-22Jul140213_a.res in P-1
    PFV20_XDS_aimless_unmerged.res
    created by SHELXL-2019/3 at 12:50:59 on 18-Nov-2023

REM Old TITL X4ESxT-22Jul140213 in P-1
REM SHELXT solution in P-1: R1 0.189, Rweak 0.011, Alpha 0.052
REM <I/s>   0.000 for    0 systematic absences,  Orientation as input
REM Formula found by SHELXT:  C45 N O4 Cl Pd

CELL 0.61990  12.18600  12.33550  13.00350  83.5385  81.0540  88.4345
ZERR    2.00   0.00244   0.00247   0.00260   0.0300   0.0300   0.0300
LATT  1
SFAC  C  N  O  H  CL  P PD
DISP    H     0.00000    0.00000         0.66
DISP    C     0.00201    0.00119         8.75
DISP    N     0.00416    0.00245        14.28
DISP    Pd   -1.37665    0.79039      2972.50
DISP    O     0.00771    0.00451        22.87
DISP    Cl    0.11982    0.12156       450.13
DISP    P     0.08091    0.07202       271.84
UNIT 82 2 14 86 2 2 2
L.S. 8
LIST 4
BOND $H
CONF
MERG 2
FMAP 2
rem PLAN   25
rem SHEL 180 0.7
ACTA
WPDB -2
TEMP 25
SIZE 0.1 0.05 0.02
REM hfix_DEN 43 c7 c6 c5 c1 c4 c3 c2
rem hfix_pp3 43 c15 c17 c18 c5 c2 c3
rem hfix_pp3 43 c6 c8 c9 c11 c12 c14
rem hfix_pp3 137 ca cb cc
rem hfix_cnt 23 c2 c3 c4 c6 c8 c10
rem hfix_cnt 13 c5 c7 c9
PLAN 20

delu_2 0.01 C9 C10

REM Omit extracted on Sat Oct  8 10:31:48 2022
omit -6 2 0
omit 5 -3 3
omit 3 -6 1
omit 1 3 2
omit -1 -2 2
omit 1 -4 3

REM Omit extracted on Sat Oct  8 10:36:11 2022
omit 4 -4 1
omit 3 -3 3
omit 5 0 1
omit -4 1 0

WGHT    0.058500    0.258200
EXTI    0.024459
FVAR       0.47923   0.69280   0.52100
RESI  1 PD
PD    7    0.681604    0.516437    0.695990    11.00000    0.07831    0.04863 =
         0.04107   -0.00690   -0.00192   -0.00962

RESI  2 CNT
N     2    0.740580    0.663542    0.858653    11.00000    0.09865    0.07047 =
         0.04754   -0.01772   -0.00514   -0.00561
C     1    0.724333    0.606077    0.799446    11.00000    0.09138    0.06150 =
         0.04422   -0.01053   -0.00210   -0.00563
C1    1    0.750891    0.743645    0.930117    11.00000    0.09131    0.05625 =
         0.03842   -0.00996   -0.00630   -0.00269
C2    1    0.870524    0.746121    0.950253    11.00000    0.09916    0.09413 =
         0.07696   -0.02687   -0.01904    0.00110
AFIX  23
H2A   4    0.920003    0.763765    0.884816    11.00000   -1.20000
H2B   4    0.891990    0.675288    0.981857    11.00000   -1.20000
AFIX   0
C3    1    0.718684    0.854193    0.879053    11.00000    0.12366    0.06761 =
         0.05532    0.00459   -0.01963   -0.00226
AFIX  23
H3A   4    0.643224    0.852541    0.864149    11.00000   -1.20000
H3B   4    0.767933    0.872941    0.813683    11.00000   -1.20000
AFIX   0
C4    1    0.672906    0.712323    1.031415    11.00000    0.11986    0.06549 =
         0.04638   -0.00943    0.00636   -0.01490
AFIX  23
H4A   4    0.692415    0.640441    1.062168    11.00000   -1.20000
H4B   4    0.596999    0.710570    1.017731    11.00000   -1.20000
AFIX   0
C5    1    0.878410    0.833233    1.024399    11.00000    0.12621    0.09645 =
         0.08316   -0.02133   -0.03509   -0.01798
AFIX  13
H5    4    0.954898    0.836823    1.038361    11.00000   -1.20000
AFIX   0
C6    1    0.842739    0.943995    0.975967    11.00000    0.16524    0.08089 =
         0.08224   -0.01051   -0.01646   -0.04303
AFIX  23
H6A   4    0.848363    0.998505    1.023106    11.00000   -1.20000
H6B   4    0.891567    0.964829    0.910790    11.00000   -1.20000
AFIX   0
C7    1    0.727924    0.939545    0.955900    11.00000    0.17054    0.05155 =
         0.08097   -0.00179   -0.02153    0.00494
AFIX  13
H7    4    0.706150    1.011412    0.924721    11.00000   -1.20000
AFIX   0
C8    1    0.648870    0.908014    1.057851    11.00000    0.16075    0.08045 =
         0.09923   -0.03730    0.00549    0.01619
AFIX  23
H8A   4    0.651564    0.962227    1.105933    11.00000   -1.20000
H8B   4    0.573316    0.905092    1.043463    11.00000   -1.20000
AFIX   0
C9    1    0.683427    0.797257    1.106698    11.00000    0.16231    0.07855 =
         0.04517   -0.01687    0.01241   -0.01477
AFIX  13
H9    4    0.634249    0.777687    1.172963    11.00000   -1.20000
AFIX   0
C10   1    0.800278    0.801605    1.127140    11.00000    0.20710    0.08312 =
         0.05583   -0.01555   -0.04166   -0.00788
AFIX  23
H10A  4    0.822151    0.730899    1.158696    11.00000   -1.20000
H10B  4    0.805573    0.854719    1.175734    11.00000   -1.20000
AFIX   0

sadi_lcp 0.01 o1a o2a o1a o3a o1a o4a o2a o3a o2a o4a o3a o4a
sadi_lcp 0.01 cla o1a cla o2a cla o4a cla o3a
rem simu_5 0.01
RESI 5 LCP
part 1
CLA   5    0.355730    0.724108    0.877288    21.00000    0.12300    0.26088 =
         0.07384   -0.02643   -0.01089   -0.00782
O1A   3    0.380555    0.633598    0.935875    21.00000    0.48367    0.29533 =
         0.20320    0.02784   -0.14266    0.07790
O2A   3    0.340403    0.706727    0.781203    21.00000    0.16176    0.26430 =
         0.08256   -0.02671    0.01182   -0.07699
O3A   3    0.266546    0.776871    0.928537    21.00000    0.21094    0.27253 =
         0.11870   -0.06786    0.04892   -0.00870
O4A   3    0.445783    0.794427    0.867637    21.00000    0.31556    0.37992 =
         0.40667   -0.12463   -0.18394   -0.03246
part 2
same_5 0.01 cla > o4a
CLB   5    0.379236    0.756114    0.869334   -21.00000    0.08474    0.11328 =
         0.06301   -0.00101   -0.00336   -0.03493
O1B   3    0.424805    0.661874    0.834346   -21.00000    0.38993    0.21119 =
         0.18795   -0.01619    0.08901    0.13237
O2B   3    0.407876    0.850242    0.809807   -21.00000    0.28381    0.16232 =
         0.09602   -0.01810    0.06678   -0.04251
O3B   3    0.269029    0.745361    0.862488   -21.00000    0.56790    0.76432 =
         0.33924   -0.37370   -0.32255    0.47767
O4B   3    0.394384    0.755381    0.968608   -21.00000    0.28733    0.32514 =
         0.07150    0.02420   -0.04084    0.03473
part 0

RESI   3 DEN
C4    1    0.772291    0.274390    0.581915    11.00000    0.15112    0.05329 =
         0.07738   -0.02114    0.01849   -0.02113
AFIX  43
H4    4    0.775487    0.285212    0.509572    11.00000   -1.20000
AFIX   0
C5    1    0.849020    0.210170    0.625189    11.00000    0.15729    0.05194 =
         0.10975   -0.01491    0.03071   -0.00504
AFIX  43
H5    4    0.903803    0.175672    0.581919    11.00000   -1.20000
AFIX   0
C6    1    0.847254    0.194862    0.733857    11.00000    0.15638    0.05706 =
         0.12540    0.00823    0.01097    0.00995
AFIX  43
H6    4    0.900450    0.150166    0.761801    11.00000   -1.20000
AFIX   0
C9    1    0.688066    0.324316    0.647399    11.00000    0.12217    0.05083 =
         0.06234   -0.01178    0.00634   -0.02805
C3    1    0.594930    0.396037    0.626855    11.00000    0.11131    0.07567 =
         0.06553   -0.01311   -0.00901   -0.03497
AFIX  43
H3    4    0.580139    0.425134    0.561230    11.00000   -1.20000
AFIX   0
C8    1    0.688613    0.310659    0.757069    11.00000    0.11617    0.05245 =
         0.06090    0.00036    0.00915   -0.02257
C7    1    0.766767    0.245862    0.800097    11.00000    0.14943    0.05935 =
         0.08226    0.01274    0.00212   -0.00998
AFIX  43
H7    4    0.765813    0.236316    0.872199    11.00000   -1.20000
AFIX   0
C1    1    0.594186    0.377287    0.803071    11.00000    0.09931    0.07592 =
         0.05842   -0.00361    0.01436   -0.02834
AFIX  43
H1    4    0.579555    0.392369    0.872392    11.00000   -1.20000
AFIX   0
C2    1    0.530776    0.413664    0.724621    11.00000    0.08776    0.09554 =
         0.08339   -0.01007    0.00438   -0.03097
AFIX  43
H2    4    0.459658    0.443847    0.734696    11.00000   -1.20000
AFIX   0

RESI  4 pp3
P     6    0.748512    0.637144    0.553943    11.00000    0.06908    0.04294 =
         0.03957   -0.00631   -0.00406   -0.00080
C1    1    0.637715    0.722003    0.510698    11.00000    0.06640    0.05351 =
         0.03863   -0.00788   -0.00500    0.00020
C6    1    0.648258    0.775862    0.409597    11.00000    0.07487    0.06788 =
         0.03868   -0.00528   -0.00117    0.00767
AFIX  43
H6    4    0.710658    0.762764    0.361406    11.00000   -1.20000
AFIX   0
C5    1    0.567712    0.848321    0.379710    11.00000    0.08160    0.06581 =
         0.04047   -0.00650   -0.00687    0.00868
AFIX  43
H5    4    0.576293    0.883964    0.312062    11.00000   -1.20000
AFIX   0
C4    1    0.473934    0.867862    0.450793    11.00000    0.07674    0.05651 =
         0.05161   -0.01284   -0.00979    0.00845
C3    1    0.462541    0.814331    0.551489    11.00000    0.07640    0.07705 =
         0.05135   -0.01049    0.00227    0.01221
AFIX  43
H3    4    0.399951    0.827305    0.599504    11.00000   -1.20000
AFIX   0
C2    1    0.543067    0.742168    0.580983    11.00000    0.07421    0.06695 =
         0.04132   -0.00541    0.00007    0.00310
AFIX  43
H2    4    0.534097    0.706508    0.648632    11.00000   -1.20000
AFIX   0
C13   1    0.846662    0.732490    0.584877    11.00000    0.06530    0.04120 =
         0.04538   -0.00454   -0.00342    0.00104
C14   1    0.936025    0.694469    0.633022    11.00000    0.07573    0.05036 =
         0.06214   -0.00439   -0.01383    0.00699
AFIX  43
H14   4    0.945925    0.619633    0.647816    11.00000   -1.20000
AFIX   0
C15   1    1.010926    0.764442    0.659733    11.00000    0.06995    0.07036 =
         0.06281   -0.01289   -0.01477    0.00608
AFIX  43
H15   4    1.071139    0.736885    0.690808    11.00000   -1.20000
AFIX   0
C16   1    0.995481    0.876160    0.639773    11.00000    0.07119    0.06401 =
         0.06412   -0.01989   -0.00169   -0.00845
C17   1    0.907436    0.914899    0.590839    11.00000    0.08227    0.04394 =
         0.08373   -0.00899   -0.00993   -0.00263
AFIX  43
H17   4    0.897573    0.989778    0.576358    11.00000   -1.20000
AFIX   0
C18   1    0.833675    0.844753    0.562935    11.00000    0.07078    0.04298 =
         0.06316   -0.00436   -0.00932    0.00257
AFIX  43
H18   4    0.775188    0.872511    0.529416    11.00000   -1.20000
AFIX   0
OA    3    0.390588    0.936774    0.428691    11.00000    0.09168    0.07938 =
         0.06884   -0.00841   -0.01122    0.02707
CA    1    0.394470    0.983308    0.323441    11.00000    0.11429    0.09225 =
         0.07566    0.00170   -0.01877    0.03820
AFIX 137
HA1   4    0.459338    1.027786    0.303223    11.00000   -1.50000
HA2   4    0.329225    1.027444    0.317207    11.00000   -1.50000
HA3   4    0.397477    0.926208    0.278613    11.00000   -1.50000
AFIX   0
OC    3    1.060750    0.953482    0.665149    11.00000    0.09578    0.08455 =
         0.11778   -0.03467   -0.02297   -0.01751
CC    1    1.157129    0.919876    0.706702    11.00000    0.09918    0.14292 =
         0.18249   -0.07518   -0.05310   -0.00669
AFIX 137
HC1   4    1.137501    0.871785    0.769912    11.00000   -1.50000
HC2   4    1.194164    0.982524    0.721952    11.00000   -1.50000
HC3   4    1.205750    0.882295    0.656709    11.00000   -1.50000
AFIX  66
rem exyz_4 c13a c13b
rem eadp_4 c13a c13b
sadi_4 0.01 c8a P c8b P c12a P c12b P
sadi_4 0.01 c7a P c7b P
part 1
C12A  1    0.914554    0.608337    0.384357    31.00000    0.06350    0.05076 =
         0.05789   -0.01759   -0.00205   -0.00391
AFIX  43
H12A  4    0.957927    0.650880    0.416652    31.00000   -1.20000
AFIX  65
C11A  1    0.956522    0.573299    0.287898    31.00000    0.06049    0.05640 =
         0.06298   -0.01809    0.00772   -0.00290
AFIX  43
H11A  4    1.027975    0.592398    0.255655    31.00000   -1.20000
AFIX  65
C10A  1    0.891695    0.509714    0.239630    31.00000    0.06280    0.04907 =
         0.05057   -0.01213    0.00079    0.00014
C9A   1    0.784900    0.481167    0.287820    31.00000    0.06044    0.06138 =
         0.05088   -0.01619    0.00200   -0.00610
AFIX  43
H9A   4    0.741527    0.438625    0.255525    31.00000   -1.20000
AFIX  65
C8A   1    0.742931    0.516205    0.384279    31.00000    0.06258    0.06543 =
         0.05151   -0.01734    0.00821   -0.01046
AFIX  43
H8A   4    0.671478    0.497105    0.416522    31.00000   -1.20000
AFIX  65
C7A   1    0.807756    0.579790    0.432549    31.00000    0.05674    0.04875 =
         0.04410   -0.00318    0.00033    0.00639
AFIX   0
OBA   3    0.939538    0.485586    0.142645    31.00000    0.07438    0.08773 =
         0.05758   -0.03030    0.01483   -0.01027
CBA   1    0.876318    0.425505    0.087264    31.00000    0.08188    0.08110 =
         0.05838   -0.02323    0.00663   -0.00545
AFIX 137
HB1   4    0.869987    0.351573    0.119560    31.00000   -1.50000
HB2   4    0.912307    0.426289    0.016063    31.00000   -1.50000
HB3   4    0.803585    0.457717    0.088438    31.00000   -1.50000
AFIX  66
part 2
same_4 0.01 c12a > cba
C12B  1    0.935762    0.625251    0.396198   -31.00000    0.07061    0.07591 =
         0.05260   -0.02969   -0.00820    0.00275
AFIX  43
H12B  4    0.972430    0.667959    0.434407   -31.00000   -1.20000
AFIX  65
C11B  1    0.986863    0.599709    0.298571   -31.00000    0.07907    0.07658 =
         0.05559   -0.02771   -0.00729    0.00190
AFIX  43
H11B  4    1.057721    0.625328    0.271462   -31.00000   -1.20000
AFIX  65
C10B  1    0.932058    0.535877    0.241463   -31.00000    0.08334    0.05382 =
         0.04755   -0.01803   -0.00984    0.01130
C9B   1    0.826152    0.497585    0.281980   -31.00000    0.07873    0.06960 =
         0.05516   -0.02615   -0.01235    0.00260
AFIX  43
H9B   4    0.789484    0.454877    0.243771   -31.00000   -1.20000
AFIX  65
C8B   1    0.775050    0.523126    0.379607   -31.00000    0.07222    0.06189 =
         0.05048   -0.01635   -0.00569   -0.00349
AFIX  43
H8B   4    0.704192    0.497507    0.406716   -31.00000   -1.20000
AFIX  65
C7B   1    0.829854    0.586959    0.436716   -31.00000    0.08829    0.04373 =
         0.04362   -0.01538   -0.01545    0.00200
AFIX   0
OBB   3    0.975758    0.512206    0.143021   -31.00000    0.09953    0.09690 =
         0.05947   -0.03983   -0.01176    0.00907
CBB   1    1.071872    0.565500    0.090932   -31.00000    0.08994    0.12707 =
         0.05610   -0.02703   -0.00688    0.03046
AFIX 137
HB4   4    1.092800    0.539472    0.023709   -31.00000   -1.50000
HB5   4    1.130994    0.550933    0.131635   -31.00000   -1.50000
HB6   4    1.057765    0.642658    0.081715   -31.00000   -1.50000
part 0
AFIX   0
HKLF 4


REM  X4ESxT-22Jul140213_a.res in P-1
REM wR2 = 0.1263, GooF = S = 1.042, Restrained GooF = 1.059 for all data
REM R1 = 0.0405 for 14298 Fo > 4sig(Fo) and 0.0443 for all 16038 data
REM 569 parameters refined using 74 restraints

END

WGHT      0.0585      0.2582

REM Highest difference peak  0.833,  deepest hole -0.919,  1-sigma level  0.065
Q1    1   0.6420  0.5563  0.7113  11.00000  0.05    0.83
Q2    1   0.7273  0.5049  0.6497  11.00000  0.05    0.74
Q3    1   0.7275  0.5115  0.7183  11.00000  0.05    0.55
Q4    1   0.6935  0.5423  0.7711  11.00000  0.05    0.43
Q5    1   0.2488  0.8061  0.9315  11.00000  0.05    0.38
Q6    1   0.3765  0.6715  0.8236  11.00000  0.05    0.37
Q7    1   0.4401  0.6882  0.9226  11.00000  0.05    0.35
Q8    1   0.6763  0.6859  0.5199  11.00000  0.05    0.35
Q9    1   0.5253  0.8606  0.4163  11.00000  0.05    0.33
Q10   1   0.3646  0.7927  0.8002  11.00000  0.05    0.32
Q11   1   0.4073  0.6282  0.8215  11.00000  0.05    0.32
Q12   1   0.7816  0.6088  0.4818  11.00000  0.05    0.31
Q13   1   0.6798  0.5037  0.6098  11.00000  0.05    0.30
Q14   1   0.4751  0.8381  0.4945  11.00000  0.05    0.30
Q15   1   0.5929  0.7337  0.5503  11.00000  0.05    0.29
Q16   1   0.6462  0.3329  0.7811  11.00000  0.05    0.28
Q17   1   0.8633  0.8771  0.5822  11.00000  0.05    0.27
Q18   1   0.3164  0.7169  0.9731  11.00000  0.05    0.27
Q19   1   0.9332  0.5680  0.2294  11.00000  0.05    0.27
Q20   1   0.6023  0.3491  0.8959  11.00000  0.05    0.25
;
_shelx_res_checksum   46107

_shelx_hkl_file
;
  16  10  -1    0.27    0.12
  16  10  -1    0.09    0.11
 -16  -9   1    0.35    0.11
 -16  -9   1    0.66    0.14
 -16  -9   1    0.62    0.11
 -16  -9   1    0.41    0.17
  16   9  -1    0.41    0.13
  16   9  -1    0.63    0.13
  16   9  -2    0.20    0.11
  16   9  -2   -0.04    0.10
 -16  -8   1    0.33    0.12
 -16  -8   1    0.36    0.09
 -16  -8   1   -0.01    0.19
  16   8  -1    0.34    0.11
  16   8  -1    0.42    0.12
  16   8  -1    0.52    0.11
 -16  -8   2    0.10    0.07
  16   8  -2    0.09    0.10
  16   8  -2    0.25    0.09
  16   8  -3   -0.24    0.09
 -16  -7   1    0.08    0.11
 -16  -7   1    0.16    0.08
 -16  -7   1    0.00    0.06
 -16  -7   1    0.40    0.17
  16   7  -1   -0.17    0.08
  16   7  -1    0.41    0.09
  16   7  -1   -0.05    0.10
  16   7  -1    0.08    0.09
 -16  -7   2    0.27    0.09
 -16  -7   2    0.21    0.08
 -16  -7   2   -0.26    0.15
  16   7  -2    0.73    0.11
  16   7  -2   -0.01    0.11
  16   7  -2    0.49    0.10
 -16  -7   3    0.04    0.08
 -16  -7   3    0.42    0.13
  16   7  -3    0.22    0.11
  16   7  -3    0.51    0.10
 -16  -6   1   -0.02    0.06
 -16  -6   1   -0.26    0.14
  16   6  -1    0.24    0.09
  16   6  -1    0.20    0.07
 -16  -6   2    0.64    0.13
 -16  -6   2    1.06    0.13
 -16  -6   2    0.84    0.13
  16   6  -2    0.85    0.12
  16   6  -2    0.75    0.14
 -16  -6   3    0.82    0.14
 -16  -6   3    0.83    0.16
 -16  -6   3    1.11    0.15
 -16  -6   3    0.90    0.19
  16   6  -3    0.91    0.16
  16   6  -3    1.37    0.17
  16   6  -3    1.07    0.16
 -16  -6   4    0.13    0.07
 -16  -5   1   -0.19    0.05
 -16  -5   1   -0.19    0.10
  16   5  -1    0.00    0.08
  16   5  -1   -0.03    0.06
 -16  -5   2    1.80    0.23
 -16  -5   2    1.30    0.24
  16   5  -2    1.98    0.24
  16   5  -2    2.35    0.24
 -16  -5   4    0.19    0.08
 -16  -4   5    0.21    0.06
 -15 -13   1    0.23    0.17
  15  13  -1    0.04    0.11
  15  13  -1    0.06    0.10
 -15 -12   1    0.12    0.09
 -15 -12   1   -0.07    0.11
  15  12  -1   -0.06    0.09
  15  12  -1    0.12    0.10
 -15 -12   2    0.14    0.19
  15  12  -2    0.94    0.18
  15  12  -2    1.08    0.17
 -15 -11   1   -0.10    0.08
 -15 -11   1    0.30    0.07
 -15 -11   1    0.28    0.19
  15  11  -1    0.22    0.12
  15  11  -1    0.58    0.13
  15  11  -1    0.14    0.10
 -15 -11   2    0.58    0.15
 -15 -11   2    0.73    0.17
 -15 -11   2    0.81    0.15
 -15 -11   2    0.55    0.21
  15  11  -2    1.06    0.20
  15  11  -2    1.04    0.18
  15  11  -2    1.26    0.19
  15  11  -2    1.29    0.19
 -15 -11   3    0.18    0.11
 -15 -11   3    0.07    0.08
  15  11  -3   -0.14    0.10
  15  11  -3    0.15    0.11
 -15 -10   1    0.11    0.07
 -15 -10   1   -0.10    0.08
 -15 -10   1    0.20    0.06
  15  10  -1    0.34    0.12
  15  10  -1    0.33    0.11
  15  10  -1    0.03    0.10
  15  10  -1    0.17    0.09
 -15 -10   2    0.67    0.12
 -15 -10   2    0.62    0.14
 -15 -10   2    0.48    0.10
  15  10  -2   -0.02    0.13
  15  10  -2    0.81    0.14
  15  10  -2    0.42    0.13
 -15 -10   3    0.20    0.08
 -15 -10   3   -0.22    0.10
 -15 -10   3    0.16    0.07
  15  10  -3    0.57    0.13
  15  10  -3   -0.02    0.10
  15  10  -3   -0.09    0.09
  15  10  -3    0.25    0.10
 -15 -10   4    0.95    0.17
 -15 -10   4    0.81    0.21
  15  10  -4    1.14    0.19
  15  10  -4    0.96    0.18
 -15  -9   1   -0.01    0.08
 -15  -9   1    0.05    0.10
 -15  -9   1    0.03    0.06
 -15  -9   1    0.13    0.16
  15   9  -1    0.07    0.11
  15   9  -1    0.05    0.10
  15   9  -1    0.13    0.09
  15   9  -1    0.29    0.08
 -15  -9   2    0.47    0.11
 -15  -9   2    0.67    0.15
 -15  -9   2    0.68    0.11
 -15  -9   2    0.96    0.22
  15   9  -2    0.51    0.15
  15   9  -2    0.51    0.13
  15   9  -2    0.84    0.16
  15   9  -2    0.33    0.12
 -15  -9   3    0.04    0.10
 -15  -9   3    0.13    0.07
 -15  -9   3   -0.19    0.14
  15   9  -3   -0.15    0.12
  15   9  -3    0.13    0.09
  15   9  -3    0.07    0.10
 -15  -9   4    1.53    0.21
 -15  -9   4    1.61    0.25
 -15  -9   4    1.50    0.22
 -15  -9   4    0.93    0.25
  15   9  -4    2.25    0.27
  15   9  -4    1.13    0.22
  15   9  -4    1.53    0.23
  15   9  -4    1.87    0.25
 -15  -9   5    0.15    0.09
 -15  -9   5    0.42    0.13
  15   9  -5    0.51    0.14
 -15  -8   1    0.77    0.12
 -15  -8   1    0.26    0.13
 -15  -8   1    0.66    0.11
 -15  -8   1    0.27    0.18
  15   8  -1    0.43    0.13
  15   8  -1    0.75    0.13
  15   8  -1    0.50    0.14
  15   8  -1    0.67    0.12
 -15  -8   2    1.67    0.28
 -15  -8   2    2.34    0.31
 -15  -8   2    2.29    0.28
 -15  -8   2    2.34    0.36
  15   8  -2    2.64    0.31
  15   8  -2    2.07    0.28
  15   8  -2    1.56    0.30
  15   8  -2    2.89    0.30
 -15  -8   3   -0.07    0.06
 -15  -8   3   -0.11    0.13
 -15  -8   3    0.21    0.07
 -15  -8   3    0.19    0.18
  15   8  -3    0.08    0.11
  15   8  -3    0.03    0.07
  15   8  -3   -0.09    0.08
  15   8  -3    0.04    0.09
 -15  -8   4    1.09    0.14
 -15  -8   4    0.58    0.17
 -15  -8   4    0.35    0.13
 -15  -8   4    0.32    0.21
  15   8  -4    1.05    0.17
  15   8  -4    1.63    0.17
  15   8  -4    1.09    0.17
  15   8  -4    0.66    0.16
 -15  -8   5    0.19    0.08
 -15  -8   5   -0.10    0.12
  15   8  -5   -0.07    0.12
  15   8  -5    0.26    0.10
  15   8  -5    0.24    0.11
 -15  -8   6    1.01    0.15
 -15  -8   6    0.41    0.18
 -15  -7   1    3.18    0.40
 -15  -7   1    2.80    0.41
 -15  -7   1    3.19    0.39
 -15  -7   1    3.31    0.46
  15   7  -1    2.38    0.40
  15   7  -1    3.69    0.40
  15   7  -1    3.61    0.43
  15   7  -1    3.58    0.40
 -15  -7   2    5.27    0.56
 -15  -7   2    4.49    0.52
 -15  -7   2    3.57    0.57
  15   7  -2    4.36    0.54
  15   7  -2    3.59    0.52
  15   7  -2    4.37    0.54
  15   7  -2    4.72    0.53
 -15  -7   3    0.35    0.09
 -15  -7   3    1.07    0.15
 -15  -7   3    0.60    0.10
 -15  -7   3   -0.24    0.17
  15   7  -3    0.74    0.13
  15   7  -3    0.12    0.10
  15   7  -3    0.28    0.11
  15   7  -3    0.64    0.12
 -15  -7   4    0.52    0.09
 -15  -7   4    0.25    0.16
 -15  -7   4    0.17    0.10
 -15  -7   4    0.45    0.16
  15   7  -4    0.39    0.12
  15   7  -4    0.25    0.10
  15   7  -4    0.44    0.12
  15   7  -4    1.05    0.14
 -15  -7   5    0.13    0.07
 -15  -7   5   -0.29    0.07
 -15  -7   5    0.24    0.15
  15   7  -5    0.14    0.08
  15   7  -5    0.04    0.09
  15   7  -5    0.18    0.09
 -15  -7   6    0.83    0.20
  15   7  -6    0.80    0.20
  15   7  -6    1.19    0.18
 -15  -7   7    1.25    0.20
 -15  -6   1    2.03    0.38
 -15  -6   1    3.05    0.39
 -15  -6   1    3.60    0.44
  15   6  -1    3.80    0.40
  15   6  -1    3.96    0.39
  15   6  -1    3.83    0.42
 -15  -6   2    3.14    0.40
 -15  -6   2    3.37    0.46
  15   6  -2    3.50    0.42
  15   6  -2    3.31    0.41
  15   6  -2    3.55    0.43
  15   6  -2    3.28    0.41
 -15  -6   3    0.03    0.07
 -15  -6   3   -0.30    0.10
 -15  -6   3   -0.04    0.05
 -15  -6   3    0.19    0.12
  15   6  -3    0.31    0.10
  15   6  -3    0.20    0.07
  15   6  -3   -0.13    0.08
  15   6  -3    0.25    0.08
 -15  -6   4    0.88    0.23
 -15  -6   4    1.91    0.21
  15   6  -4    1.11    0.21
  15   6  -4    2.01    0.22
  15   6  -4    1.09    0.21
 -15  -6   5    0.72    0.11
 -15  -6   5    0.38    0.14
 -15  -6   5    0.40    0.11
  15   6  -5    0.91    0.15
  15   6  -5    0.73    0.12
  15   6  -5    0.47    0.12
  15   6  -5    0.62    0.13
 -15  -6   6    0.33    0.10
 -15  -6   6    1.08    0.17
  15   6  -6    0.38    0.14
  15   6  -6    0.38    0.11
  15   6  -6    0.57    0.13
 -15  -6   7    0.28    0.10
 -15  -6   7    0.55    0.14
 -15  -5   1    1.41    0.22
 -15  -5   1    2.10    0.28
  15   5  -1    2.46    0.24
 -15  -5   2    1.67    0.23
 -15  -5   2    1.90    0.22
 -15  -5   2    1.61    0.26
  15   5  -2    1.92    0.22
  15   5  -2    1.58    0.22
  15   5  -2    1.71    0.24
  15   5  -2    1.90    0.23
 -15  -5   3    0.11    0.06
 -15  -5   3    0.33    0.09
 -15  -5   3    0.07    0.06
 -15  -5   3   -0.03    0.11
  15   5  -3    0.35    0.09
  15   5  -3    0.42    0.08
  15   5  -3    0.25    0.08
  15   5  -3    0.30    0.08
 -15  -5   4    2.27    0.40
  15   5  -4    3.87    0.42
  15   5  -4    3.19    0.40
  15   5  -4    3.55    0.40
  15   5  -4    3.94    0.41
 -15  -5   5    0.67    0.09
 -15  -5   5    0.06    0.12
  15   5  -5    0.21    0.10
  15   5  -5    0.34    0.09
  15   5  -5    0.53    0.09
  15   5  -5    0.59    0.09
 -15  -5   6    0.43    0.10
 -15  -5   6    0.52    0.15
  15   5  -6    0.59    0.14
  15   5  -6    0.61    0.11
 -15  -5   7    0.61    0.11
 -15  -5   7    0.48    0.14
  15   5  -7    0.06    0.12
  15   5  -7    0.46    0.12
 -15  -4   1    0.99    0.11
 -15  -4   1    0.46    0.13
  15   4  -1    0.74    0.12
  15   4  -1    0.78    0.11
 -15  -4   2    0.93    0.12
 -15  -4   3    0.34    0.06
 -15  -4   4    4.29    0.51
 -15  -4   4    4.64    0.53
  15   4  -4    4.24    0.52
 -15  -4   5    0.42    0.09
 -15  -4   5    0.93    0.13
  15   4  -5    0.78    0.12
  15   4  -5    0.35    0.08
 -15  -4   6    0.40    0.08
 -15  -4   6   -0.02    0.10
  15   4  -6    0.28    0.09
  15   4  -6    0.44    0.09
 -15  -4   7    0.46    0.12
 -15  -4   7    0.96    0.17
  15   4  -7    0.98    0.16
  15   4  -7    0.61    0.13
 -15  -4   8    0.08    0.09
 -15  -3   5    0.19    0.06
 -15  -3   5    0.32    0.08
  15   3  -5    0.37    0.07
 -15  -3   6    1.16    0.14
 -15  -3   6    0.53    0.16
  15   3  -6    1.11    0.16
  15   3  -6    1.12    0.15
 -15  -3   7    1.36    0.21
  15   3  -7    1.32    0.20
  15   3  -7    1.17    0.18
 -15  -3   8   -0.18    0.08
 -15  -3   8    0.19    0.11
 -15  -2   6    2.46    0.32
 -15  -2   6    2.58    0.31
  15   2  -6    3.18    0.32
  15   2  -6    2.32    0.31
 -15  -2   7    1.47    0.19
  15   2  -7    1.38    0.19
 -15  -2   8    0.09    0.07
 -15  -2   8   -0.03    0.10
  15   2  -8   -0.31    0.09
  15   2  -8   -0.11    0.06
 -15  -1   7    0.69    0.10
 -15  -1   7    0.56    0.09
  15   1  -7    0.37    0.10
  15   1  -7    0.39    0.09
 -15  -1   8   -0.05    0.09
 -15  -1   8    0.18    0.06
  15   1  -8   -0.06    0.08
  15   1  -8    0.12    0.07
 -15   0   7    0.46    0.08
 -15   0   7    0.49    0.08
  15   0  -7    0.43    0.08
  15   0  -7    0.49    0.08
 -15   0   8    0.62    0.11
 -15   0   8    0.29    0.09
  15   0  -8    0.76    0.10
 -15   1   7    0.16    0.05
 -15   1   7    0.24    0.05
  15  -1  -8    0.15    0.09
  15  -1  -8    0.62    0.09
 -15   2   8    0.73    0.11
 -15   2   8    0.72    0.11
 -15   3   7   -0.02    0.03
 -15   3   8    0.89    0.13
 -15   3   8    0.98    0.14
 -15   4   8    0.40    0.09
 -15   5   7    0.07    0.04
 -14 -14   1    0.50    0.14
 -14 -14   1    0.99    0.16
 -14 -14   1    0.44    0.16
  14  14  -1    0.50    0.17
  14  14  -1    0.55    0.14
  14  14  -1    0.77    0.14
 -14 -14   2    0.17    0.10
 -14 -14   2    0.18    0.11
 -14 -14   2    0.09    0.12
  14  14  -2   -0.03    0.10
  14  14  -2    0.05    0.12
 -14 -13   1    0.81    0.15
 -14 -13   1    1.26    0.21
  14  13  -1    0.73    0.16
  14  13  -1    0.52    0.14
 -14 -13   2    0.20    0.10
 -14 -13   2    0.08    0.10
  14  13  -2   -0.24    0.13
  14  13  -2   -0.09    0.10
  14  13  -2    0.33    0.12
 -14 -13   3    0.25    0.12
 -14 -13   3    0.50    0.14
  14  13  -3    0.35    0.15
  14  13  -3    0.34    0.12
  14  13  -3    0.11    0.11
  14  13  -4    0.91    0.20
  14  13  -4    1.20    0.19
 -14 -12   1    0.60    0.14
 -14 -12   1    0.80    0.16
 -14 -12   1    1.01    0.21
  14  12  -1    0.93    0.17
  14  12  -1    0.66    0.15
  14  12  -1    0.51    0.16
  14  12  -1    1.10    0.16
 -14 -12   2    0.26    0.09
 -14 -12   2    0.17    0.10
 -14 -12   2   -0.04    0.12
  14  12  -2    0.39    0.14
  14  12  -2   -0.13    0.09
  14  12  -2    0.34    0.11
 -14 -12   3    0.50    0.12
 -14 -12   3    0.65    0.16
  14  12  -3    0.82    0.17
  14  12  -3    0.66    0.15
 -14 -12   4    1.04    0.15
 -14 -12   4    0.83    0.17
 -14 -12   4    0.42    0.17
  14  12  -4    0.72    0.16
  14  12  -4    0.42    0.14
 -14 -12   5   -0.02    0.11
  14  12  -5    0.01    0.11
  14  12  -5    0.00    0.10
 -14 -11   1    0.67    0.13
 -14 -11   1    0.83    0.21
  14  11  -1    0.76    0.15
  14  11  -1    0.79    0.16
  14  11  -1    0.71    0.15
 -14 -11   2    0.21    0.08
 -14 -11   2    0.14    0.11
 -14 -11   2    0.10    0.07
 -14 -11   2    0.52    0.17
  14  11  -2   -0.04    0.13
  14  11  -2    0.13    0.09
  14  11  -2    0.35    0.10
  14  11  -2    0.08    0.10
 -14 -11   3    1.44    0.23
 -14 -11   3    1.45    0.21
 -14 -11   3    0.74    0.24
  14  11  -3    2.58    0.27
  14  11  -3    1.28    0.22
  14  11  -3    1.98    0.24
  14  11  -3    1.35    0.22
 -14 -11   4    0.68    0.12
 -14 -11   4    0.47    0.14
 -14 -11   4    0.51    0.10
 -14 -11   4    0.19    0.16
  14  11  -4    0.00    0.14
  14  11  -4    0.63    0.13
  14  11  -4    0.61    0.13
  14  11  -4    0.32    0.12
 -14 -11   5   -0.13    0.09
 -14 -11   5    0.55    0.12
 -14 -11   5   -0.11    0.06
 -14 -11   5    0.18    0.13
  14  11  -5   -0.33    0.12
  14  11  -5    0.03    0.10
  14  11  -5    0.10    0.11
 -14 -11   6    0.28    0.12
 -14 -11   6    0.28    0.13
 -14 -10   1    1.41    0.21
 -14 -10   1    1.88    0.23
 -14 -10   1    1.32    0.20
  14  10  -1    1.31    0.23
  14  10  -1    1.07    0.21
  14  10  -1    1.95    0.22
 -14 -10   2    0.27    0.08
 -14 -10   2    0.15    0.10
 -14 -10   2    0.11    0.07
 -14 -10   2    0.18    0.15
  14  10  -2    0.50    0.14
  14  10  -2    0.09    0.09
  14  10  -2    0.41    0.10
 -14 -10   3    1.63    0.18
 -14 -10   3    1.06    0.19
 -14 -10   3    0.64    0.15
  14  10  -3    1.19    0.21
  14  10  -3    1.16    0.18
  14  10  -3    0.94    0.18
 -14 -10   4    0.28    0.10
 -14 -10   4    0.27    0.14
 -14 -10   4    0.60    0.11
  14  10  -4    0.67    0.17
  14  10  -4    0.70    0.13
  14  10  -4    0.35    0.12
  14  10  -4    0.68    0.14
 -14 -10   5    0.33    0.13
 -14 -10   5    0.22    0.09
 -14 -10   5    0.15    0.14
  14  10  -5    0.74    0.17
  14  10  -5    0.19    0.10
  14  10  -5    0.09    0.11
  14  10  -5    0.34    0.13
 -14 -10   6    2.18    0.27
 -14 -10   6    1.95    0.29
 -14 -10   6    1.61    0.26
 -14 -10   6    1.40    0.29
  14  10  -6    1.50    0.29
  14  10  -6    1.98    0.28
  14  10  -6    2.42    0.28
  14  10  -6    1.88    0.28
 -14  -9   1    2.68    0.35
 -14  -9   1    2.64    0.36
 -14  -9   1    3.12    0.35
 -14  -9   1    1.99    0.39
  14   9  -1    2.57    0.36
  14   9  -1    2.84    0.36
  14   9  -1    2.62    0.37
  14   9  -1    3.12    0.35
 -14  -9   2    0.40    0.10
 -14  -9   2    0.89    0.14
 -14  -9   2    0.45    0.09
 -14  -9   2    0.27    0.16
  14   9  -2    0.76    0.15
  14   9  -2    0.72    0.12
  14   9  -2    0.18    0.11
  14   9  -2    0.38    0.11
 -14  -9   3    0.66    0.12
 -14  -9   3    1.06    0.17
 -14  -9   3    0.50    0.11
 -14  -9   3    0.96    0.18
  14   9  -3    0.77    0.16
  14   9  -3    0.59    0.14
  14   9  -3    0.51    0.13
 -14  -9   4    0.52    0.12
 -14  -9   4    0.54    0.16
 -14  -9   4    0.75    0.12
 -14  -9   4    0.59    0.16
  14   9  -4    1.33    0.19
  14   9  -4    0.45    0.12
  14   9  -4    0.90    0.14
  14   9  -4    0.44    0.13
 -14  -9   5    0.82    0.14
 -14  -9   5    0.76    0.18
 -14  -9   5    0.81    0.14
 -14  -9   5    0.84    0.17
  14   9  -5    0.52    0.18
  14   9  -5    1.43    0.16
  14   9  -5    0.49    0.15
  14   9  -5    0.73    0.16
 -14  -9   6    2.61    0.32
 -14  -9   6    2.18    0.35
 -14  -9   6    2.48    0.33
 -14  -9   6    2.21    0.35
  14   9  -6    2.09    0.35
  14   9  -6    2.78    0.33
  14   9  -6    2.31    0.33
  14   9  -6    2.45    0.34
 -14  -9   7    0.36    0.09
 -14  -9   7    0.27    0.13
  14   9  -7   -0.18    0.13
  14   9  -7    0.00    0.09
  14   9  -7    0.02    0.09
  14   9  -7    0.06    0.13
 -14  -9   8    0.36    0.12
 -14  -9   8    0.35    0.15
 -14  -8   1    5.60    0.67
 -14  -8   1    6.27    0.69
 -14  -8   1    5.42    0.67
 -14  -8   1    5.16    0.71
  14   8  -1    5.66    0.68
  14   8  -1    5.31    0.68
  14   8  -1    5.58    0.69
  14   8  -1    6.18    0.67
 -14  -8   2    1.17    0.17
 -14  -8   2    1.00    0.19
 -14  -8   2    1.38    0.17
 -14  -8   2    0.86    0.22
  14   8  -2    1.40    0.20
  14   8  -2    0.86    0.17
  14   8  -2    1.38    0.20
  14   8  -2    1.12    0.18
 -14  -8   3    0.86    0.15
 -14  -8   3    1.04    0.19
 -14  -8   3    1.31    0.16
 -14  -8   3    1.18    0.21
  14   8  -3    0.55    0.15
  14   8  -3    0.99    0.17
  14   8  -3    1.32    0.17
 -14  -8   4    1.19    0.15
 -14  -8   4    0.72    0.17
 -14  -8   4    1.14    0.15
 -14  -8   4    0.35    0.16
  14   8  -4    1.09    0.19
  14   8  -4    1.01    0.14
  14   8  -4    0.56    0.15
  14   8  -4    0.69    0.15
 -14  -8   5    0.57    0.11
 -14  -8   5    0.87    0.16
 -14  -8   5    0.51    0.11
 -14  -8   5    0.20    0.14
  14   8  -5    0.54    0.16
  14   8  -5    0.36    0.10
  14   8  -5    0.80    0.13
  14   8  -5    0.34    0.12
 -14  -8   6    1.73    0.22
 -14  -8   6    1.78    0.27
 -14  -8   6    0.98    0.22
 -14  -8   6    2.18    0.27
  14   8  -6    1.80    0.27
  14   8  -6    1.63    0.24
  14   8  -6    1.78    0.24
  14   8  -6    1.67    0.25
 -14  -8   7    0.31    0.09
 -14  -8   7    0.36    0.15
 -14  -8   7    0.26    0.12
  14   8  -7   -0.16    0.13
  14   8  -7   -0.34    0.10
  14   8  -7    0.04    0.10
 -14  -8   8    0.90    0.17
 -14  -8   8    1.46    0.22
  14   8  -8    0.54    0.20
 -14  -8   9    0.71    0.15
 -14  -8   9    0.64    0.17
 -14  -7   1    7.06    0.82
 -14  -7   1    6.54    0.79
 -14  -7   1    8.20    0.84
  14   7  -1    6.61    0.81
  14   7  -1    7.08    0.82
  14   7  -1    6.40    0.80
 -14  -7   2    0.34    0.08
 -14  -7   2    0.73    0.13
 -14  -7   2    0.16    0.07
 -14  -7   2    0.13    0.16
  14   7  -2    0.23    0.09
  14   7  -2    0.42    0.09
  14   7  -2    0.34    0.11
  14   7  -2    0.00    0.08
 -14  -7   3    3.10    0.38
 -14  -7   3    3.63    0.42
 -14  -7   3    2.84    0.38
 -14  -7   3    2.38    0.42
  14   7  -3    2.92    0.40
  14   7  -3    3.01    0.39
  14   7  -3    3.69    0.41
  14   7  -3    3.83    0.40
 -14  -7   4    1.85    0.25
 -14  -7   4    1.62    0.29
 -14  -7   4    2.27    0.26
 -14  -7   4    2.39    0.30
  14   7  -4    1.99    0.28
  14   7  -4    1.62    0.25
  14   7  -4    2.36    0.27
  14   7  -4    1.60    0.26
 -14  -7   5   -0.11    0.06
 -14  -7   5    0.36    0.12
 -14  -7   5   -0.24    0.06
 -14  -7   5    0.33    0.12
  14   7  -5    0.23    0.12
  14   7  -5    0.08    0.07
  14   7  -5   -0.19    0.07
  14   7  -5   -0.11    0.09
 -14  -7   6    0.51    0.14
 -14  -7   6    1.22    0.23
 -14  -7   6    1.28    0.17
 -14  -7   6    1.11    0.18
  14   7  -6    0.89    0.19
  14   7  -6    1.10    0.16
  14   7  -6    0.79    0.18
 -14  -7   7    0.18    0.08
 -14  -7   7   -0.18    0.14
 -14  -7   7    0.00    0.09
 -14  -7   7    0.10    0.11
  14   7  -7    1.00    0.18
  14   7  -7    0.18    0.11
  14   7  -7    0.51    0.11
  14   7  -7    0.09    0.10
 -14  -7   8    0.72    0.15
 -14  -7   8    0.54    0.19
  14   7  -8    0.77    0.14
  14   7  -8    0.68    0.16
 -14  -7   9    1.13    0.15
 -14  -7   9    0.37    0.15
  14   7  -9    0.09    0.18
 -14  -6   1    2.49    0.35
 -14  -6   1    3.32    0.35
 -14  -6   1    3.00    0.39
  14   6  -1    3.12    0.35
  14   6  -1    2.93    0.37
  14   6  -1    2.48    0.34
 -14  -6   2    1.05    0.16
 -14  -6   2    1.38    0.20
 -14  -6   2    1.52    0.23
  14   6  -2    1.26    0.18
  14   6  -2    1.36    0.17
  14   6  -2    1.10    0.19
 -14  -6   3    8.71    0.98
 -14  -6   3    7.34    0.97
  14   6  -3    9.25    0.97
  14   6  -3    8.31    0.96
  14   6  -3    7.43    0.96
 -14  -6   4    3.26    0.37
 -14  -6   4    3.01    0.41
 -14  -6   4    3.09    0.38
 -14  -6   4    2.44    0.40
  14   6  -4    3.26    0.40
  14   6  -4    2.78    0.37
  14   6  -4    3.20    0.38
 -14  -6   5    0.18    0.14
 -14  -6   5    0.16    0.07
 -14  -6   5   -0.20    0.09
  14   6  -5   -0.21    0.10
  14   6  -5   -0.26    0.07
  14   6  -5   -0.03    0.06
 -14  -6   6    0.61    0.15
 -14  -6   6    1.14    0.22
 -14  -6   6    1.10    0.18
  14   6  -6    1.58    0.22
  14   6  -6    1.14    0.17
  14   6  -6    1.46    0.17
 -14  -6   7    0.13    0.12
 -14  -6   7    0.52    0.11
  14   6  -7    0.11    0.13
  14   6  -7    0.11    0.10
 -14  -6   8    1.30    0.17
 -14  -6   8    0.71    0.19
  14   6  -8    1.04    0.20
  14   6  -8    1.52    0.18
  14   6  -8    0.70    0.16
  14   6  -8    0.90    0.18
 -14  -6   9    0.50    0.13
 -14  -6   9    0.77    0.17
  14   6  -9    0.67    0.19
  14   6  -9    1.00    0.16
 -14  -6  10   -0.07    0.10
 -14  -6  10    0.05    0.12
 -14  -5   1    2.00    0.25
 -14  -5   1    1.90    0.26
 -14  -5   1    2.15    0.25
 -14  -5   1    1.98    0.29
  14   5  -1    2.20    0.26
  14   5  -1    1.79    0.25
  14   5  -1    2.00    0.27
  14   5  -1    2.17    0.25
 -14  -5   2    1.22    0.17
 -14  -5   2    1.34    0.20
 -14  -5   2    1.56    0.17
  14   5  -2    1.07    0.18
  14   5  -2    1.38    0.17
  14   5  -2    1.07    0.17
 -14  -5   3    5.15    0.69
 -14  -5   3    5.77    0.70
 -14  -5   3    6.38    0.73
  14   5  -3    6.89    0.72
  14   5  -3    6.53    0.70
  14   5  -3    5.36    0.70
  14   5  -3    6.63    0.71
 -14  -5   4    1.68    0.21
 -14  -5   4    1.62    0.24
 -14  -5   4    1.90    0.22
 -14  -5   4    2.19    0.24
  14   5  -4    1.58    0.23
  14   5  -4    1.25    0.21
  14   5  -4    1.44    0.21
  14   5  -4    1.45    0.22
 -14  -5   5   -0.05    0.06
 -14  -5   5   -0.17    0.07
 -14  -5   5    0.09    0.07
 -14  -5   5   -0.03    0.09
  14   5  -5    0.06    0.09
  14   5  -5   -0.13    0.07
  14   5  -5   -0.13    0.06
  14   5  -5   -0.01    0.07
 -14  -5   6    0.52    0.09
 -14  -5   6    0.03    0.12
 -14  -5   6    0.43    0.11
 -14  -5   6    0.08    0.12
  14   5  -6    0.36    0.12
  14   5  -6    0.59    0.10
  14   5  -6    0.50    0.09
  14   5  -6    0.52    0.10
 -14  -5   7    0.27    0.07
 -14  -5   7    0.15    0.12
 -14  -5   7   -0.11    0.08
 -14  -5   7   -0.26    0.10
  14   5  -7    0.06    0.11
  14   5  -7   -0.30    0.07
  14   5  -7   -0.04    0.06
  14   5  -7   -0.05    0.08
 -14  -5   8    1.14    0.15
 -14  -5   8    1.19    0.21
 -14  -5   8    1.09    0.16
 -14  -5   8    0.50    0.18
  14   5  -8    0.99    0.20
  14   5  -8    0.76    0.16
 -14  -5   9    0.35    0.10
 -14  -5   9   -0.06    0.12
  14   5  -9    0.45    0.16
  14   5  -9    0.64    0.12
 -14  -5  10    0.41    0.11
 -14  -5  10    0.28    0.13
 -14  -4   1    2.07    0.24
 -14  -4   1    1.85    0.27
  14   4  -1    2.01    0.26
  14   4  -1    1.90    0.24
 -14  -4   2    0.25    0.06
 -14  -4   2    0.49    0.08
 -14  -4   2    0.34    0.06
 -14  -4   2    0.50    0.11
  14   4  -2    0.43    0.07
  14   4  -2    0.21    0.06
  14   4  -2    0.47    0.08
  14   4  -2    0.40    0.07
 -14  -4   3    3.94    0.52
 -14  -4   3    4.80    0.54
 -14  -4   3    3.75    0.53
  14   4  -3    4.76    0.54
  14   4  -3    5.10    0.53
  14   4  -3    4.97    0.53
 -14  -4   4    0.18    0.06
 -14  -4   4    0.15    0.09
 -14  -4   4    0.15    0.05
 -14  -4   4    0.12    0.07
  14   4  -4    0.28    0.08
  14   4  -4    0.31    0.07
  14   4  -4    0.26    0.06
  14   4  -4    0.25    0.06
 -14  -4   5    1.36    0.16
 -14  -4   5    1.45    0.20
 -14  -4   5    0.91    0.15
  14   4  -5    1.66    0.19
  14   4  -5    1.16    0.17
 -14  -4   6    1.03    0.17
 -14  -4   6    0.98    0.20
  14   4  -6    1.46    0.20
  14   4  -6    1.42    0.18
 -14  -4   7    0.04    0.06
 -14  -4   7   -0.19    0.11
  14   4  -7    0.13    0.09
  14   4  -7    0.00    0.06
 -14  -4   8    0.70    0.12
 -14  -4   8    0.83    0.18
  14   4  -8    0.88    0.18
  14   4  -8    0.83    0.13
 -14  -4   9    0.01    0.08
 -14  -4   9   -0.05    0.10
  14   4  -9   -0.14    0.14
  14   4  -9    0.14    0.08
 -14  -4  10    0.76    0.15
 -14  -4  10    0.77    0.19
  14   4 -10    1.01    0.20
  14   4 -10    1.17    0.17
  14   3  -1    2.75    0.34
  14   3  -1    2.99    0.34
 -14  -3   3    1.70    0.20
 -14  -3   4    0.06    0.04
 -14  -3   4   -0.19    0.07
  14   3  -4    0.15    0.06
  14   3  -4   -0.02    0.04
 -14  -3   5    2.29    0.27
 -14  -3   5    2.03    0.29
  14   3  -5    2.18    0.29
  14   3  -5    2.19    0.27
 -14  -3   6    1.59    0.20
 -14  -3   6    1.21    0.22
  14   3  -6    1.46    0.22
  14   3  -6    1.53    0.20
 -14  -3   7   -0.09    0.06
 -14  -3   7   -0.30    0.09
  14   3  -7   -0.16    0.09
  14   3  -7   -0.05    0.06
 -14  -3   8    1.30    0.16
 -14  -3   8    1.31    0.22
  14   3  -8    0.66    0.17
  14   3  -8    1.05    0.16
 -14  -3   9    0.19    0.07
 -14  -3   9    0.17    0.12
  14   3  -9    0.22    0.12
  14   3  -9    0.20    0.09
 -14  -3  10    1.37    0.19
 -14  -3  10    0.97    0.22
  14   3 -10    1.27    0.23
  14   3 -10    1.35    0.20
 -14  -3  11    1.56    0.23
 -14  -3  11    1.72    0.28
 -14  -2   5    1.31    0.16
 -14  -2   5    1.21    0.18
  14   2  -5    1.09    0.17
  14   2  -5    1.39    0.16
 -14  -2   6    2.99    0.38
  14   2  -6    3.98    0.40
  14   2  -6    2.92    0.38
 -14  -2   7    0.06    0.10
  14   2  -7   -0.05    0.08
  14   2  -7    0.02    0.06
 -14  -2   8    0.42    0.09
 -14  -2   8    0.38    0.13
  14   2  -8    0.27    0.12
  14   2  -8    0.64    0.10
 -14  -2   9    0.10    0.07
 -14  -2   9    0.58    0.13
  14   2  -9    0.08    0.10
  14   2  -9    0.09    0.07
 -14  -2  10    0.52    0.10
 -14  -2  10    0.23    0.13
  14   2 -10   -0.20    0.13
  14   2 -10    0.49    0.10
 -14  -2  11    0.56    0.11
 -14  -2  11    0.12    0.15
 -14  -1   5    5.92    0.71
 -14  -1   5    6.49    0.71
  14   1  -5    6.13    0.71
  14   1  -5    6.17    0.71
 -14  -1   6    3.05    0.38
 -14  -1   6    3.10    0.37
 -14  -1   7    0.63    0.09
 -14  -1   7    0.90    0.13
  14   1  -7    0.32    0.11
  14   1  -7    0.37    0.09
 -14  -1   8    1.74    0.25
 -14  -1   8    2.24    0.29
  14   1  -8    3.05    0.29
  14   1  -8    1.68    0.25
 -14  -1   9    0.88    0.13
 -14  -1   9    0.84    0.17
  14   1  -9    0.82    0.17
  14   1  -9    0.64    0.12
 -14  -1  10    0.34    0.12
  14   1 -10   -0.24    0.11
  14   1 -10    0.00    0.06
 -14  -1  11    0.04    0.09
 -14  -1  11   -0.45    0.11
 -14   0   6   -0.01    0.05
 -14   0   6    0.03    0.04
  14   0  -6    0.22    0.06
  14   0  -6    0.04    0.04
 -14   0   7    4.09    0.47
  14   0  -7    3.74    0.49
  14   0  -7    3.99    0.47
 -14   0   8    7.67    0.94
  14   0  -8    8.09    0.94
 -14   0   9    1.37    0.21
 -14   0   9    1.25    0.18
  14   0  -9    1.15    0.21
  14   0  -9    1.29    0.18
 -14   0  10   -0.20    0.08
  14   0 -10   -0.19    0.12
  14   0 -10   -0.10    0.07
 -14   0  11   -0.22    0.08
 -14   1   6    0.06    0.04
  14  -1  -6    0.09    0.04
  14  -1  -6    0.09    0.04
 -14   1   7    0.59    0.13
 -14   1   7    1.19    0.13
  14  -1  -7    0.86    0.14
  14  -1  -7    1.28    0.13
 -14   1   8    1.63    0.18
 -14   1   8    0.99    0.17
  14  -1  -8    1.07    0.19
  14  -1  -8    1.35    0.17
 -14   1   9    0.32    0.09
 -14   1   9    0.37    0.09
  14  -1  -9    0.04    0.10
  14  -1  -9    0.39    0.09
 -14   1  10    1.13    0.18
 -14   1  10    0.66    0.17
  14  -1 -10    1.18    0.20
  14  -1 -10    1.39    0.17
 -14   1  11    0.34    0.12
 -14   1  11    0.26    0.11
 -14   2   6    0.35    0.05
 -14   2   6    0.39    0.05
  14  -2  -6    0.14    0.05
  14  -2  -6    0.39    0.05
 -14   2   7    0.32    0.08
 -14   2   7    0.66    0.08
  14  -2  -7    0.24    0.08
  14  -2  -7    0.65    0.08
 -14   2   8    0.91    0.12
 -14   2   8    0.90    0.12
  14  -2  -8    0.28    0.12
  14  -2  -8    0.77    0.11
 -14   2   9    0.10    0.10
 -14   2   9    0.25    0.09
  14  -2  -9    0.19    0.11
  14  -2  -9    0.49    0.09
 -14   2  10    1.85    0.34
 -14   2  10    3.18    0.35
  14  -2 -10    3.33    0.35
 -14   2  11    0.97    0.17
 -14   2  11    1.05    0.18
 -14   3   6    0.50    0.08
 -14   3   6    0.61    0.08
  14  -3  -6    0.56    0.08
  14  -3  -6    0.52    0.07
 -14   3   7    0.16    0.05
 -14   3   7    0.12    0.06
  14  -3  -7    0.40    0.07
  14  -3  -7    0.39    0.06
 -14   3   8    0.80    0.14
 -14   3   8    1.00    0.15
  14  -3  -8    0.93    0.14
  14  -3  -8    1.08    0.14
 -14   3   9    0.15    0.07
 -14   3   9    0.08    0.09
  14  -3  -9   -0.11    0.08
  14  -3  -9    0.18    0.08
 -14   3  10    0.68    0.16
 -14   3  10    1.24    0.18
  14  -3 -10    1.38    0.18
 -14   3  11    0.08    0.10
 -14   3  11    0.21    0.11
 -14   4   6    0.57    0.08
  14  -4  -6    0.54    0.08
 -14   4   7    0.15    0.05
 -14   4   7   -0.09    0.06
  14  -4  -7   -0.19    0.05
  14  -4  -7    0.18    0.06
 -14   4   8    0.41    0.08
 -14   4   8    0.08    0.09
  14  -4  -8    0.48    0.08
  14  -4  -8    0.40    0.09
 -14   4   9    0.22    0.08
 -14   4   9    0.21    0.08
  14  -4  -9    0.09    0.08
  14  -4  -9    0.29    0.09
 -14   4  10    1.23    0.15
 -14   4  10    0.49    0.14
  14  -4 -10    0.68    0.16
  14  -4 -10    0.65    0.15
 -14   5   6    0.17    0.06
 -14   5   6    0.18    0.06
  14  -5  -6    0.43    0.06
  14  -5  -6    0.09    0.06
 -14   5   7    0.15    0.06
  14  -5  -7    0.21    0.07
 -14   5   8    0.12    0.06
  14  -5  -8   -0.05    0.07
 -14   5   9    0.59    0.11
 -14   5   9    0.56    0.12
  14  -5  -9    0.84    0.13
  14  -5  -9    0.60    0.13
 -14   5  10    0.69    0.13
 -14   5  10    0.78    0.14
 -14   6   5    1.42    0.17
  14  -6  -5    1.29    0.17
 -14   6   6    0.03    0.05
 -14   6   6    0.03    0.07
  14  -6  -6    0.09    0.05
  14  -6  -6    0.04    0.06
 -14   6   7    0.31    0.09
 -14   6   7    0.18    0.10
  14  -6  -7    0.84    0.10
  14  -6  -7    0.36    0.09
 -14   6   8    0.54    0.11
 -14   6   8    0.86    0.14
  14  -6  -8    0.36    0.11
  14  -6  -8    0.50    0.12
 -14   6   9    0.32    0.08
 -14   6   9   -0.15    0.08
  14  -6  -9    0.22    0.09
  14  -6  -9    0.07    0.09
 -14   7   4    0.34    0.06
  14  -7  -4    0.37    0.06
 -14   7   5    0.73    0.09
 -14   7   5    0.71    0.11
  14  -7  -5    0.38    0.09
  14  -7  -5    0.67    0.11
 -14   7   6   -0.05    0.06
 -14   7   6   -0.01    0.07
  14  -7  -6   -0.29    0.07
 -14   7   7    0.72    0.13
  14  -7  -7    0.94    0.14
 -14   7   8    0.66    0.12
 -14   7   8    0.55    0.13
  14  -7  -8    0.64    0.13
  14  -7  -8    0.73    0.14
 -14   7   9   -0.06    0.07
 -14   7   9   -0.11    0.08
 -14   8   1    0.59    0.11
 -14   8   1    0.71    0.12
  14  -8  -1    1.08    0.11
  14  -8  -1    1.05    0.13
 -14   8   2    1.27    0.18
  14  -8  -2    1.61    0.18
 -14   8   3    0.19    0.06
 -14   8   3    0.29    0.07
  14  -8  -3    0.21    0.06
  14  -8  -3    0.06    0.06
 -14   8   4    0.22    0.07
 -14   8   4    0.54    0.09
  14  -8  -4    0.20    0.07
  14  -8  -4    0.43    0.10
 -14   8   5    0.11    0.06
 -14   8   5   -0.10    0.07
  14  -8  -5    0.28    0.09
 -14   8   6    0.09    0.06
  14  -8  -6    0.24    0.07
  14  -8  -6    0.41    0.10
 -14   8   7    1.31    0.17
 -14   8   7    1.44    0.20
  14  -8  -7    0.84    0.17
  14  -8  -7    1.36    0.20
 -14   8   8    0.24    0.09
 -14   8   8    0.29    0.13
 -14   9   1   -0.04    0.06
 -14   9   1    0.03    0.07
  14  -9  -1    0.04    0.05
  14  -9  -1    0.04    0.07
 -14   9   2    0.69    0.13
 -14   9   2    1.06    0.15
  14  -9  -2    0.59    0.12
  14  -9  -2    1.13    0.15
 -14   9   3   -0.02    0.09
  14  -9  -3    0.55    0.12
 -14   9   4   -0.08    0.06
 -14   9   4   -0.12    0.10
  14  -9  -4   -0.22    0.05
  14  -9  -4   -0.21    0.10
 -14   9   5   -0.20    0.06
  14  -9  -5    0.03    0.06
 -14   9   6    0.09    0.06
 -14   9   6   -0.07    0.09
  14  -9  -6    0.32    0.08
  14  -9  -6    0.14    0.10
 -14   9   7    1.06    0.14
 -14   9   7    0.52    0.16
 -14  10   1    0.33    0.09
 -14  10   1    0.84    0.14
 -14  10   1    0.40    0.09
  14 -10  -1    0.85    0.11
  14 -10  -1    0.57    0.14
  14 -10  -1    0.46    0.12
  14 -10  -1    0.35    0.13
 -14  10   2    3.20    0.36
 -14  10   2    2.50    0.38
  14 -10  -2    2.71    0.36
  14 -10  -2    2.93    0.38
 -14  10   3    0.20    0.10
  14 -10  -3    0.54    0.09
 -14  10   4    0.04    0.07
 -14  10   4    0.24    0.11
  14 -10  -4    0.18    0.06
  14 -10  -4    0.25    0.13
 -14  10   5    0.23    0.07
 -14  10   5    0.17    0.11
  14 -10  -5    0.12    0.08
  14 -10  -5    0.19    0.12
 -14  10   6    0.27    0.09
 -14  10   6    0.07    0.11
 -14  11   1    0.29    0.10
 -14  11   1    0.68    0.14
 -14  11   2    0.62    0.13
 -14  11   2    1.06    0.16
  14 -11  -2    0.69    0.14
  14 -11  -2    1.05    0.17
  14 -11  -2    0.74    0.15
  14 -11  -2    0.19    0.14
 -14  11   3   -0.06    0.09
 -14  11   3    0.03    0.11
  14 -11  -3    0.08    0.08
  14 -11  -3    0.40    0.13
 -14  11   4    0.10    0.10
 -14  11   4    0.58    0.13
 -14  12   1   -0.05    0.09
 -14  12   1   -0.06    0.10
 -13 -15   1    0.41    0.13
 -13 -15   1    0.48    0.12
 -13 -15   1    0.72    0.15
  13  15  -1    0.69    0.17
  13  15  -1    0.28    0.13
 -13 -15   2   -0.13    0.10
 -13 -15   2    0.13    0.11
  13  15  -2    0.15    0.12
  13  15  -2    0.04    0.10
 -13 -14   1    0.32    0.10
 -13 -14   1    0.26    0.11
 -13 -14   1    0.12    0.13
  13  14  -1    0.12    0.14
  13  14  -1    0.78    0.13
  13  14  -1    0.32    0.11
 -13 -14   2    0.37    0.11
 -13 -14   2    0.10    0.14
 -13 -14   2    0.50    0.15
  13  14  -2    0.69    0.14
 -13 -14   3    1.70    0.24
 -13 -14   3    1.76    0.24
  13  14  -3    1.29    0.24
  13  14  -3    1.42    0.24
  13  14  -3    1.55    0.24
 -13 -14   4    0.10    0.08
 -13 -14   4    0.20    0.14
  13  14  -4    0.12    0.12
  13  14  -4   -0.35    0.11
  13  14  -4    0.17    0.11
 -13 -13   1    0.31    0.10
 -13 -13   1    0.76    0.13
 -13 -13   1   -0.19    0.15
  13  13  -1    0.68    0.15
  13  13  -1    0.76    0.14
  13  13  -1    0.38    0.11
 -13 -13   2    0.55    0.10
 -13 -13   2    0.42    0.14
 -13 -13   2    0.08    0.14
  13  13  -2    0.49    0.13
 -13 -13   3    0.71    0.13
 -13 -13   3    0.45    0.14
 -13 -13   3    0.88    0.17
  13  13  -3    0.95    0.17
  13  13  -3    0.48    0.14
  13  13  -3    0.50    0.15
 -13 -13   4   -0.09    0.08
 -13 -13   4   -0.17    0.10
  13  13  -4   -0.49    0.14
  13  13  -4   -0.09    0.10
  13  13  -4    0.24    0.11
 -13 -13   5    1.75    0.20
 -13 -13   5    0.96    0.19
 -13 -13   5    1.13    0.21
  13  13  -5    1.05    0.22
  13  13  -5    1.17    0.20
  13  13  -5    0.89    0.20
 -13 -13   6    0.88    0.14
 -13 -13   6    0.39    0.14
  13  13  -6    0.48    0.15
  13  13  -6    1.00    0.17
 -13 -12   1    0.65    0.11
 -13 -12   1    0.48    0.11
 -13 -12   1    0.31    0.16
  13  12  -1    0.57    0.14
  13  12  -1    0.54    0.12
  13  12  -1    0.04    0.10
 -13 -12   2    0.35    0.11
 -13 -12   2    0.55    0.13
 -13 -12   2    0.48    0.17
  13  12  -2    0.86    0.17
  13  12  -2    0.86    0.14
  13  12  -2    1.10    0.16
  13  12  -2    0.68    0.13
 -13 -12   3    1.84    0.23
 -13 -12   3    1.10    0.24
 -13 -12   3    1.45    0.27
  13  12  -3    1.59    0.26
  13  12  -3    1.81    0.25
  13  12  -3    1.78    0.24
 -13 -12   4   -0.05    0.09
 -13 -12   4   -0.29    0.10
  13  12  -4   -0.16    0.13
  13  12  -4    0.03    0.11
 -13 -12   5    1.52    0.23
 -13 -12   5    1.58    0.26
 -13 -12   5    1.32    0.25
  13  12  -5    2.33    0.28
  13  12  -5    1.66    0.25
  13  12  -5    1.66    0.25
 -13 -12   6    1.00    0.16
 -13 -12   6    0.63    0.18
 -13 -12   6    0.88    0.19
  13  12  -6    1.24    0.21
  13  12  -6    0.93    0.17
  13  12  -6    0.63    0.18
 -13 -12   7    0.28    0.09
 -13 -12   7    0.36    0.13
  13  12  -7   -0.21    0.13
  13  12  -7    0.50    0.12
  13  12  -7   -0.05    0.11
 -13 -11   1    0.77    0.13
 -13 -11   1    0.60    0.14
 -13 -11   1    0.64    0.12
 -13 -11   1    1.08    0.19
  13  11  -1    0.69    0.16
  13  11  -1    0.81    0.14
  13  11  -1    0.96    0.16
  13  11  -1    0.69    0.13
 -13 -11   2    1.47    0.19
 -13 -11   2    0.76    0.19
 -13 -11   2    1.07    0.18
 -13 -11   2    1.42    0.24
  13  11  -2    1.95    0.23
  13  11  -2    1.17    0.19
  13  11  -2    1.62    0.22
 -13 -11   3    3.82    0.48
 -13 -11   3    3.50    0.50
 -13 -11   3    4.65    0.52
  13  11  -3    3.58    0.50
  13  11  -3    3.81    0.48
  13  11  -3    4.18    0.50
 -13 -11   4   -0.02    0.07
 -13 -11   4   -0.15    0.09
 -13 -11   4    0.01    0.07
 -13 -11   4    0.10    0.15
  13  11  -4    0.11    0.15
  13  11  -4    0.30    0.10
  13  11  -4    0.38    0.10
  13  11  -4    0.10    0.10
 -13 -11   5    4.07    0.48
 -13 -11   5    4.17    0.51
 -13 -11   5    4.46    0.48
 -13 -11   5    3.80    0.50
  13  11  -5    3.87    0.51
  13  11  -5    3.30    0.48
  13  11  -5    3.39    0.49
 -13 -11   6    0.77    0.16
 -13 -11   6    1.41    0.19
  13  11  -6    0.76    0.16
  13  11  -6    0.89    0.18
 -13 -11   7    0.15    0.10
 -13 -11   7    0.02    0.11
  13  11  -7    0.10    0.15
  13  11  -7    0.15    0.10
  13  11  -7    0.24    0.11
 -13 -11   8    0.01    0.09
 -13 -11   8   -0.08    0.11
  13  11  -8    0.56    0.14
 -13 -10   1    4.98    0.52
 -13 -10   1    4.08    0.52
 -13 -10   1    4.28    0.51
 -13 -10   1    3.72    0.55
  13  10  -1    4.01    0.52
  13  10  -1    4.34    0.52
  13  10  -1    3.96    0.53
  13  10  -1    4.26    0.51
 -13 -10   2    1.38    0.19
 -13 -10   2    1.17    0.20
 -13 -10   2    1.35    0.18
 -13 -10   2    1.22    0.23
  13  10  -2    1.53    0.22
  13  10  -2    1.12    0.19
  13  10  -2    1.19    0.20
  13  10  -2    1.68    0.20
 -13 -10   3    2.41    0.31
 -13 -10   3    2.22    0.33
 -13 -10   3    2.55    0.31
 -13 -10   3    2.01    0.34
  13  10  -3    3.06    0.35
  13  10  -3    2.44    0.32
  13  10  -3    1.87    0.33
  13  10  -3    2.87    0.33
 -13 -10   4    0.48    0.10
 -13 -10   4    0.17    0.08
  13  10  -4    0.63    0.11
  13  10  -4    0.41    0.11
 -13 -10   5    4.10    0.54
 -13 -10   5    4.99    0.58
 -13 -10   5    4.28    0.54
 -13 -10   5    4.85    0.57
  13  10  -5    4.91    0.58
  13  10  -5    3.60    0.54
  13  10  -5    4.98    0.56
  13  10  -5    5.05    0.57
 -13 -10   6    0.36    0.10
 -13 -10   6    0.53    0.13
 -13 -10   6    0.37    0.09
 -13 -10   6    0.23    0.14
  13  10  -6    0.02    0.10
  13  10  -6    0.32    0.11
 -13 -10   7    1.41    0.19
 -13 -10   7    0.71    0.19
 -13 -10   7    1.44    0.22
  13  10  -7    0.69    0.21
  13  10  -7    1.15    0.19
 -13 -10   8    0.80    0.18
 -13 -10   8    1.18    0.21
 -13 -10   8    1.13    0.18
 -13 -10   8    1.28    0.21
  13  10  -8    1.37    0.21
  13  10  -8    1.03    0.18
  13  10  -8    0.69    0.19
 -13 -10   9   -0.13    0.11
 -13 -10   9   -0.29    0.10
  13  10  -9   -0.32    0.12
 -13  -9   1    3.74    0.48
 -13  -9   1    4.27    0.50
 -13  -9   1    3.55    0.47
 -13  -9   1    4.90    0.52
  13   9  -1    4.16    0.49
  13   9  -1    4.09    0.49
  13   9  -1    3.88    0.50
  13   9  -1    3.81    0.48
 -13  -9   2    1.42    0.24
 -13  -9   2    2.06    0.27
 -13  -9   2    2.16    0.24
 -13  -9   2    2.08    0.28
  13   9  -2    1.93    0.26
  13   9  -2    1.30    0.24
  13   9  -2    1.86    0.26
  13   9  -2    2.33    0.25
 -13  -9   3    2.61    0.35
 -13  -9   3    3.43    0.39
 -13  -9   3    2.93    0.35
 -13  -9   3    3.14    0.38
  13   9  -3    2.45    0.37
  13   9  -3    2.51    0.36
  13   9  -3    2.54    0.36
  13   9  -3    3.16    0.36
 -13  -9   4   -0.13    0.05
 -13  -9   4    0.43    0.12
 -13  -9   4   -0.12    0.06
 -13  -9   4   -0.21    0.10
  13   9  -4    0.35    0.12
  13   9  -4   -0.03    0.07
  13   9  -4    0.20    0.09
  13   9  -4    0.28    0.09
 -13  -9   5    2.86    0.38
 -13  -9   5    3.35    0.43
 -13  -9   5    3.72    0.40
 -13  -9   5    2.59    0.40
  13   9  -5    3.36    0.43
  13   9  -5    3.45    0.40
  13   9  -5    2.54    0.39
  13   9  -5    3.49    0.41
 -13  -9   6   -0.01    0.07
 -13  -9   6    0.63    0.16
 -13  -9   6    0.04    0.08
 -13  -9   6    0.12    0.11
  13   9  -6    0.29    0.16
  13   9  -6    0.28    0.09
  13   9  -6   -0.19    0.10
 -13  -9   7    5.15    0.62
 -13  -9   7    4.89    0.63
  13   9  -7    4.38    0.64
  13   9  -7    5.61    0.62
  13   9  -7    4.92    0.63
 -13  -9   8    3.51    0.37
 -13  -9   8    3.17    0.40
 -13  -9   8    2.64    0.37
 -13  -9   8    2.32    0.37
  13   9  -8    3.83    0.40
  13   9  -8    2.76    0.36
  13   9  -8    1.53    0.36
 -13  -9   9    0.16    0.09
 -13  -9   9   -0.01    0.11
  13   9  -9   -0.12    0.14
  13   9  -9   -0.05    0.08
  13   9  -9    0.08    0.11
 -13  -9  10    0.42    0.13
 -13  -9  10    0.47    0.14
  13   9 -10    0.28    0.16
 -13  -8   1    0.91    0.17
 -13  -8   1    1.41    0.20
 -13  -8   1    1.31    0.17
 -13  -8   1    0.65    0.20
  13   8  -1    1.91    0.20
  13   8  -1    1.40    0.18
  13   8  -1    1.46    0.20
  13   8  -1    1.19    0.18
 -13  -8   2    4.18    0.56
 -13  -8   2    4.16    0.58
 -13  -8   2    4.63    0.56
 -13  -8   2    4.69    0.59
  13   8  -2    4.67    0.58
  13   8  -2    5.22    0.57
  13   8  -2    4.92    0.58
  13   8  -2    5.41    0.57
 -13  -8   3    6.78    0.81
 -13  -8   3    8.18    0.84
 -13  -8   3    6.56    0.81
 -13  -8   3    6.28    0.83
  13   8  -3    6.98    0.82
  13   8  -3    7.00    0.82
 -13  -8   4    0.70    0.11
 -13  -8   4    0.37    0.12
 -13  -8   4    0.41    0.10
 -13  -8   4    0.23    0.13
  13   8  -4    0.42    0.14
  13   8  -4    0.61    0.11
  13   8  -4    0.56    0.12
  13   8  -4    0.84    0.12
 -13  -8   5    3.00    0.38
 -13  -8   5    3.26    0.42
 -13  -8   5    3.56    0.39
 -13  -8   5    2.88    0.40
  13   8  -5    3.10    0.42
  13   8  -5    2.76    0.38
  13   8  -5    2.50    0.39
  13   8  -5    3.91    0.41
 -13  -8   6   -0.02    0.08
 -13  -8   6    0.49    0.15
 -13  -8   6    0.55    0.12
  13   8  -6    0.38    0.14
  13   8  -6    0.19    0.10
  13   8  -6    0.10    0.09
 -13  -8   7    3.38    0.50
 -13  -8   7    4.02    0.52
 -13  -8   7    4.76    0.53
  13   8  -7    4.35    0.51
  13   8  -7    4.55    0.52
  13   8  -7    4.24    0.53
 -13  -8   8    1.22    0.24
 -13  -8   8    1.39    0.22
 -13  -8   8    1.57    0.24
  13   8  -8    1.79    0.27
  13   8  -8    1.56    0.22
  13   8  -8    1.38    0.25
 -13  -8   9    0.53    0.12
 -13  -8   9    0.43    0.16
  13   8  -9    0.59    0.18
  13   8  -9    0.19    0.10
  13   8  -9    0.36    0.15
 -13  -8  10    1.94    0.24
 -13  -8  10    0.86    0.25
  13   8 -10    1.92    0.28
 -13  -8  11    0.55    0.13
 -13  -8  11    0.45    0.14
 -13  -7   1    0.18    0.06
 -13  -7   1    0.11    0.08
 -13  -7   1    0.30    0.07
 -13  -7   1    0.15    0.13
  13   7  -1    0.32    0.09
  13   7  -1    0.42    0.09
  13   7  -1    0.10    0.09
  13   7  -1    0.39    0.08
 -13  -7   2    9.76    1.14
 -13  -7   2    9.46    1.15
 -13  -7   2    8.97    1.13
 -13  -7   2    8.96    1.15
  13   7  -2   10.30    1.15
  13   7  -2   10.95    1.14
  13   7  -2   10.98    1.15
  13   7  -2    9.34    1.13
 -13  -7   3    8.97    1.07
 -13  -7   3    9.30    1.09
 -13  -7   3    8.47    1.07
 -13  -7   3    9.75    1.09
  13   7  -3   10.19    1.09
  13   7  -3    9.17    1.08
  13   7  -3    9.73    1.08
  13   7  -3    8.86    1.07
 -13  -7   4   -0.06    0.05
 -13  -7   4    0.12    0.09
 -13  -7   4    0.22    0.07
 -13  -7   4    0.26    0.10
  13   7  -4    0.07    0.10
  13   7  -4    0.16    0.08
  13   7  -4   -0.14    0.07
  13   7  -4    0.00    0.08
 -13  -7   5    4.70    0.62
 -13  -7   5    5.67    0.66
 -13  -7   5    4.38    0.62
 -13  -7   5    6.44    0.65
  13   7  -5    5.46    0.65
  13   7  -5    5.48    0.63
  13   7  -5    5.69    0.63
  13   7  -5    5.14    0.63
 -13  -7   6    0.55    0.10
 -13  -7   6    0.75    0.16
 -13  -7   6    0.48    0.10
 -13  -7   6    0.28    0.12
  13   7  -6   -0.08    0.14
  13   7  -6    0.40    0.11
  13   7  -6    0.77    0.14
 -13  -7   7    2.62    0.31
 -13  -7   7    2.23    0.34
 -13  -7   7    1.81    0.31
  13   7  -7    2.14    0.34
  13   7  -7    2.94    0.31
  13   7  -7    2.48    0.31
  13   7  -7    2.03    0.33
 -13  -7   8    1.75    0.19
 -13  -7   8    1.62    0.21
 -13  -7   8    0.78    0.20
  13   7  -8    0.80    0.18
  13   7  -8    1.46    0.19
  13   7  -8    0.91    0.21
 -13  -7   9    0.10    0.11
 -13  -7   9    0.27    0.10
  13   7  -9    0.06    0.16
  13   7  -9   -0.04    0.08
  13   7 -10    2.95    0.43
 -13  -7  11    0.32    0.10
 -13  -7  11    0.20    0.13
  13   7 -11    0.10    0.12
 -13  -6   1    0.57    0.10
 -13  -6   1    0.69    0.12
 -13  -6   1    0.52    0.10
 -13  -6   1    0.65    0.15
  13   6  -1    0.48    0.11
  13   6  -1    0.82    0.11
  13   6  -1    0.67    0.12
  13   6  -1    0.75    0.11
 -13  -6   2    9.54    1.15
 -13  -6   2   10.88    1.18
 -13  -6   2    9.71    1.15
 -13  -6   2   10.76    1.18
  13   6  -2   11.05    1.17
  13   6  -2   11.49    1.17
  13   6  -2    8.16    1.16
  13   6  -2    9.43    1.15
 -13  -6   3    5.68    0.64
 -13  -6   3    5.69    0.67
 -13  -6   3    5.94    0.65
 -13  -6   3    5.87    0.67
  13   6  -3    5.83    0.66
  13   6  -3    4.21    0.64
  13   6  -3    5.21    0.65
  13   6  -3    5.81    0.65
 -13  -6   4    0.77    0.10
 -13  -6   4    0.22    0.14
 -13  -6   4    0.97    0.12
 -13  -6   4    0.71    0.13
  13   6  -4    0.50    0.12
  13   6  -4    0.37    0.10
  13   6  -4    0.61    0.12
  13   6  -4    0.61    0.12
 -13  -6   5    2.07    0.31
 -13  -6   5    2.25    0.34
 -13  -6   5    2.62    0.32
 -13  -6   5    2.38    0.33
  13   6  -5    2.80    0.35
  13   6  -5    2.41    0.32
  13   6  -5    3.01    0.33
  13   6  -5    2.80    0.33
 -13  -6   6    0.19    0.06
 -13  -6   6    0.01    0.12
 -13  -6   6   -0.15    0.06
 -13  -6   6    0.01    0.09
  13   6  -6   -0.04    0.13
  13   6  -6   -0.09    0.07
  13   6  -6   -0.09    0.06
  13   6  -6    0.17    0.10
 -13  -6   7    2.67    0.33
 -13  -6   7    2.82    0.38
 -13  -6   7    2.91    0.34
 -13  -6   7    2.61    0.34
  13   6  -7    2.25    0.36
  13   6  -7    2.25    0.33
  13   6  -7    2.87    0.36
 -13  -6   8    2.95    0.37
 -13  -6   8    2.95    0.42
 -13  -6   8    2.06    0.38
 -13  -6   8    3.45    0.39
  13   6  -8    2.58    0.41
  13   6  -8    3.84    0.39
  13   6  -8    3.17    0.38
  13   6  -8    3.10    0.40
 -13  -6   9    0.53    0.10
 -13  -6   9    0.09    0.15
 -13  -6   9    0.07    0.11
 -13  -6   9    0.59    0.12
  13   6  -9    0.02    0.14
  13   6  -9    0.89    0.12
  13   6  -9    0.36    0.10
  13   6  -9    0.81    0.16
 -13  -6  10    3.52    0.44
 -13  -6  10    3.44    0.47
  13   6 -10    3.82    0.48
  13   6 -10    3.92    0.45
  13   6 -10    3.30    0.44
  13   6 -10    2.99    0.46
 -13  -6  11    0.39    0.10
 -13  -6  11   -0.23    0.12
  13   6 -11    0.17    0.15
 -13  -6  12    0.74    0.14
 -13  -6  12    0.50    0.15
 -13  -5   1    0.19    0.05
 -13  -5   1    0.01    0.09
  13   5  -1   -0.16    0.05
  13   5  -1    0.01    0.05
  13   5  -1    0.01    0.07
  13   5  -1   -0.15    0.05
 -13  -5   2    8.74    1.00
 -13  -5   2    9.57    1.02
 -13  -5   2    8.68    1.00
 -13  -5   2    8.69    1.02
  13   5  -2    8.50    1.01
  13   5  -2    7.90    0.99
 -13  -5   3    1.98    0.28
 -13  -5   3    2.55    0.31
 -13  -5   3    2.04    0.28
  13   5  -3    2.22    0.30
  13   5  -3    2.16    0.28
  13   5  -3    2.55    0.29
  13   5  -3    3.25    0.30
 -13  -5   4    1.71    0.26
 -13  -5   4    1.78    0.23
  13   5  -4    2.24    0.25
  13   5  -4    1.22    0.22
  13   5  -4    2.59    0.25
  13   5  -4    1.60    0.23
 -13  -5   5    4.78    0.61
 -13  -5   5    4.83    0.65
 -13  -5   5    5.98    0.63
 -13  -5   5    4.19    0.63
  13   5  -5    5.22    0.64
  13   5  -5    5.22    0.62
  13   5  -5    5.76    0.62
  13   5  -5    5.93    0.64
 -13  -5   6    0.18    0.07
 -13  -5   6    0.87    0.14
 -13  -5   6    0.24    0.08
 -13  -5   6   -0.04    0.07
  13   5  -6    0.36    0.12
  13   5  -6    0.03    0.07
  13   5  -6    0.28    0.07
  13   5  -6    0.15    0.08
 -13  -5   7    1.48    0.24
 -13  -5   7    2.02    0.28
 -13  -5   7    1.84    0.25
 -13  -5   7    1.77    0.24
  13   5  -7    2.55    0.30
  13   5  -7    1.67    0.24
  13   5  -7    1.87    0.24
  13   5  -7    2.17    0.27
 -13  -5   8    1.23    0.20
 -13  -5   8    1.67    0.26
 -13  -5   8    1.75    0.21
  13   5  -8    1.46    0.25
  13   5  -8    1.36    0.21
  13   5  -8    1.63    0.20
 -13  -5   9    0.75    0.15
 -13  -5   9    0.69    0.20
 -13  -5   9    0.93    0.16
 -13  -5   9    0.74    0.21
  13   5  -9    1.47    0.22
  13   5  -9    1.35    0.17
  13   5  -9    1.19    0.16
  13   5  -9    0.94    0.19
 -13  -5  10    2.30    0.27
 -13  -5  10    1.51    0.29
  13   5 -10    2.53    0.32
  13   5 -10    1.70    0.26
  13   5 -10    1.89    0.26
  13   5 -10    2.10    0.30
 -13  -5  11    0.07    0.09
 -13  -5  11    0.33    0.13
  13   5 -11    0.65    0.15
  13   5 -11   -0.03    0.09
 -13  -5  12    0.73    0.13
 -13  -5  12    0.49    0.14
  13   5 -12    0.20    0.15
 -13  -4   1    0.37    0.08
 -13  -4   1    0.25    0.05
 -13  -4   1    0.20    0.08
  13   4  -1    0.20    0.06
  13   4  -1    0.09    0.07
  13   4  -1    0.10    0.05
 -13  -4   2    1.03    0.16
 -13  -4   2    1.22    0.17
 -13  -4   2    1.20    0.16
 -13  -4   2    1.42    0.19
  13   4  -2    1.31    0.17
  13   4  -2    1.45    0.16
 -13  -4   3    0.22    0.05
 -13  -4   3    0.06    0.08
 -13  -4   3    0.04    0.05
 -13  -4   3    0.20    0.09
  13   4  -3    0.13    0.07
  13   4  -3    0.17    0.05
  13   4  -3    0.14    0.05
  13   4  -3    0.16    0.06
 -13  -4   4    9.38    1.19
 -13  -4   4   10.14    1.22
 -13  -4   4   10.77    1.20
 -13  -4   4   10.17    1.20
  13   4  -4   11.38    1.21
  13   4  -4   10.66    1.20
  13   4  -4   10.23    1.20
 -13  -4   5   12.97    1.57
  13   4  -5   13.82    1.57
  13   4  -5   13.33    1.55
  13   4  -5   12.93    1.54
  13   4  -5   14.01    1.55
 -13  -4   6    0.11    0.06
 -13  -4   6    0.48    0.13
 -13  -4   6    0.23    0.07
 -13  -4   6    0.11    0.08
  13   4  -6   -0.05    0.09
  13   4  -6   -0.05    0.06
  13   4  -6    0.09    0.05
  13   4  -6    0.34    0.08
 -13  -4   7    1.69    0.26
 -13  -4   7    2.66    0.31
 -13  -4   7    1.87    0.26
 -13  -4   7    1.28    0.28
  13   4  -7    2.47    0.30
  13   4  -7    2.37    0.27
  13   4  -7    2.12    0.26
  13   4  -7    2.45    0.27
 -13  -4   8    0.73    0.12
 -13  -4   8    0.62    0.16
 -13  -4   8    0.52    0.11
 -13  -4   8    0.76    0.17
  13   4  -8    0.88    0.17
  13   4  -8    1.13    0.13
  13   4  -8    0.74    0.12
  13   4  -8    0.78    0.13
 -13  -4   9    1.06    0.15
 -13  -4   9    1.27    0.21
 -13  -4   9    0.27    0.18
  13   4  -9    1.91    0.24
  13   4  -9    1.13    0.16
  13   4  -9    0.89    0.17
 -13  -4  10    1.90    0.28
 -13  -4  10    2.37    0.34
  13   4 -10    2.41    0.34
  13   4 -10    2.42    0.29
  13   4 -10    2.32    0.28
  13   4 -10    1.76    0.30
 -13  -4  11    0.07    0.12
  13   4 -11   -0.02    0.13
  13   4 -12    1.26    0.24
 -13  -3   1    0.42    0.06
 -13  -3   1    0.18    0.09
  13   3  -1    0.41    0.07
  13   3  -1    0.33    0.06
 -13  -3   2    4.62    0.55
 -13  -3   2    4.41    0.55
  13   3  -2    4.69    0.55
  13   3  -2    5.01    0.55
 -13  -3   3    1.52    0.17
 -13  -3   3    1.50    0.18
 -13  -3   3    1.51    0.16
  13   3  -3    1.01    0.17
  13   3  -3    1.19    0.16
  13   3  -3    1.29    0.16
  13   3  -3    1.25    0.16
 -13  -3   4    4.25    0.54
 -13  -3   4    5.20    0.57
  13   3  -4    5.03    0.56
  13   3  -4    4.68    0.55
 -13  -3   5    8.42    0.94
 -13  -3   5    7.77    0.96
  13   3  -5    9.61    0.97
  13   3  -5    7.33    0.94
 -13  -3   6    0.00    0.09
  13   3  -6    0.38    0.09
 -13  -3   7    4.17    0.49
 -13  -3   7    3.80    0.52
  13   3  -7    4.11    0.52
  13   3  -7    4.12    0.49
 -13  -3   8    0.56    0.10
  13   3  -8    0.67    0.11
  13   3  -8    0.69    0.09
  13   3  -8    0.41    0.09
 -13  -3   9    0.47    0.14
 -13  -3   9    0.43    0.08
  13   3  -9    0.91    0.17
  13   3  -9    0.52    0.10
  13   3  -9    0.66    0.09
  13   3  -9    0.28    0.09
 -13  -3  10    1.17    0.16
 -13  -3  10    0.75    0.20
  13   3 -10    1.28    0.22
  13   3 -10    0.98    0.16
  13   3 -10    0.94    0.14
  13   3 -10    1.13    0.17
 -13  -3  11   -0.02    0.07
 -13  -3  11    0.21    0.12
  13   3 -11   -0.08    0.16
  13   3 -11    0.13    0.08
 -13  -3  12    2.48    0.29
 -13  -3  12    2.15    0.32
  13   3 -12    1.96    0.31
  13   3 -12    1.66    0.28
 -13  -3  13    0.38    0.13
 -13  -3  13    0.27    0.14
 -13  -2   3    0.40    0.06
  13   2  -3    0.43    0.06
 -13  -2   4    8.03    1.01
 -13  -2   4    9.04    1.03
  13   2  -4    9.34    1.02
  13   2  -4    9.18    1.02
 -13  -2   5    9.76    1.15
 -13  -2   5   11.10    1.18
  13   2  -5   10.10    1.17
  13   2  -5    9.62    1.15
 -13  -2   6    0.20    0.05
 -13  -2   6    0.05    0.09
  13   2  -6   -0.17    0.08
  13   2  -6    0.18    0.06
 -13  -2   7    8.86    1.08
 -13  -2   7    9.37    1.12
  13   2  -7    9.48    1.11
  13   2  -7    9.93    1.09
 -13  -2   8    2.12    0.26
 -13  -2   8    2.36    0.31
  13   2  -8    1.77    0.29
  13   2  -8    2.04    0.26
 -13  -2   9    0.32    0.08
 -13  -2   9    0.37    0.13
  13   2  -9    0.82    0.15
  13   2  -9    0.27    0.09
 -13  -2  10    0.49    0.10
 -13  -2  10    0.39    0.14
  13   2 -10    0.56    0.16
  13   2 -10    0.42    0.10
 -13  -2  11    0.24    0.08
  13   2 -11   -0.07    0.13
  13   2 -11    0.18    0.08
 -13  -2  12    1.76    0.25
 -13  -2  12    2.29    0.30
  13   2 -12    1.49    0.28
 -13  -2  13    1.19    0.19
 -13  -1   4    5.01    0.56
 -13  -1   4    4.47    0.55
  13   1  -4    4.95    0.56
  13   1  -4    4.93    0.56
 -13  -1   5    3.19    0.40
 -13  -1   5    4.16    0.42
  13   1  -5    3.56    0.41
  13   1  -5    3.23    0.40
 -13  -1   6    4.40    0.53
  13   1  -6    4.67    0.53
 -13  -1   7   11.26    1.38
  13   1  -7   11.69    1.38
  13   1  -7   12.10    1.36
 -13  -1   8    1.42    0.19
 -13  -1   8    1.18    0.22
  13   1  -8    1.85    0.23
  13   1  -8    1.29    0.19
 -13  -1   9    1.20    0.14
  13   1  -9    0.61    0.13
 -13  -1  10    0.38    0.13
  13   1 -10   -0.02    0.12
 -13  -1  11    0.42    0.10
 -13  -1  11    0.23    0.13
 -13  -1  12    1.70    0.22
 -13  -1  12    1.10    0.24
  13   1 -12    1.27    0.25
  13   1 -12    1.66    0.22
 -13  -1  13    0.36    0.12
 -13  -1  13    0.15    0.13
 -13   0   5    0.40    0.08
 -13   0   5    0.55    0.07
  13   0  -5    0.54    0.08
 -13   0   6    6.09    0.73
 -13   0   6    6.15    0.71
  13   0  -6    5.95    0.72
  13   0  -6    6.27    0.71
 -13   0   7    7.23    0.84
  13   0  -7    7.20    0.86
  13   0  -7    7.32    0.84
 -13   0   8    0.48    0.09
 -13   0   8    0.30    0.12
  13   0  -8    0.22    0.10
  13   0  -8    0.36    0.08
 -13   0   9    1.49    0.20
 -13   0   9    2.24    0.26
  13   0  -9    1.05    0.23
  13   0  -9    1.52    0.20
 -13   0  10    1.29    0.18
 -13   0  10    0.89    0.20
  13   0 -10    2.11    0.24
  13   0 -10    0.93    0.17
 -13   0  11   -0.01    0.08
 -13   0  11   -0.42    0.09
  13   0 -11   -0.13    0.13
  13   0 -11    0.02    0.08
 -13   0  12    0.47    0.12
 -13   0  12    0.37    0.15
  13   0 -12    0.30    0.16
  13   0 -12    0.63    0.12
 -13   0  13    0.22    0.11
 -13   0  13   -0.40    0.11
 -13   1   5    1.20    0.16
 -13   1   5    1.61    0.16
  13  -1  -5    1.44    0.16
  13  -1  -5    1.14    0.16
 -13   1   6    1.29    0.17
 -13   1   6    1.36    0.16
  13  -1  -6    1.40    0.17
  13  -1  -6    1.08    0.16
 -13   1   7    1.20    0.17
 -13   1   7    1.35    0.17
  13  -1  -7    1.00    0.17
  13  -1  -7    1.31    0.16
 -13   1   8    1.35    0.17
 -13   1   8    0.91    0.15
  13  -1  -8    1.33    0.18
  13  -1  -8    0.90    0.15
 -13   1   9    9.73    1.14
 -13   1   9    8.86    1.11
  13  -1  -9   11.12    1.14
  13  -1  -9    9.08    1.11
 -13   1  10    5.47    0.59
  13  -1 -10    4.62    0.61
  13  -1 -10    4.50    0.59
 -13   1  11   -0.27    0.07
  13  -1 -11   -0.16    0.13
  13  -1 -11    0.12    0.08
 -13   1  12    0.31    0.11
  13  -1 -12    0.25    0.17
  13  -1 -12    0.51    0.11
 -13   1  13    0.11    0.12
 -13   2   5    2.11    0.26
 -13   2   5    2.41    0.26
  13  -2  -5    2.19    0.26
  13  -2  -5    2.25    0.26
 -13   2   6    0.35    0.07
 -13   2   6    0.27    0.07
  13  -2  -6    0.45    0.08
  13  -2  -6    0.61    0.07
 -13   2   7    1.55    0.22
 -13   2   7    1.60    0.22
  13  -2  -7    1.95    0.23
  13  -2  -7    1.85    0.22
 -13   2   8    0.94    0.15
 -13   2   8    0.74    0.15
  13  -2  -8    1.26    0.16
  13  -2  -8    1.17    0.16
 -13   2   9    7.25    0.86
 -13   2   9    6.65    0.86
  13  -2  -9    7.35    0.87
  13  -2  -9    7.94    0.87
 -13   2  10    3.97    0.49
 -13   2  10    4.55    0.49
  13  -2 -10    3.01    0.49
  13  -2 -10    3.90    0.48
 -13   2  11   -0.14    0.10
 -13   2  11    0.11    0.10
  13  -2 -11    0.07    0.14
  13  -2 -11    0.32    0.10
 -13   2  12    0.59    0.16
 -13   2  12    0.62    0.14
  13  -2 -12    0.76    0.14
 -13   2  13   -0.09    0.12
 -13   2  13   -0.07    0.11
 -13   3   5    5.34    0.57
 -13   3   5    5.43    0.58
  13  -3  -5    5.02    0.57
  13  -3  -5    4.27    0.57
 -13   3   6    0.26    0.06
 -13   3   6    0.34    0.08
  13  -3  -6    0.40    0.07
  13  -3  -6    0.32    0.07
 -13   3   7    4.38    0.45
 -13   3   7    3.66    0.45
  13  -3  -7    3.61    0.45
  13  -3  -7    3.35    0.44
 -13   3   8   -0.05    0.06
 -13   3   8    0.12    0.07
  13  -3  -8   -0.10    0.07
  13  -3  -8   -0.11    0.07
 -13   3   9    0.44    0.11
 -13   3   9    0.70    0.12
  13  -3  -9    0.33    0.12
  13  -3  -9    0.71    0.12
 -13   3  10   -0.15    0.08
 -13   3  10   -0.05    0.08
 -13   3  11    1.83    0.25
 -13   3  11    2.07    0.26
  13  -3 -11    1.73    0.28
  13  -3 -11    1.67    0.26
 -13   3  12    2.10    0.41
 -13   3  12    4.06    0.42
  13  -3 -12    3.37    0.41
 -13   3  13    0.08    0.11
 -13   3  13   -0.01    0.11
 -13   4   5    1.29    0.14
 -13   4   5    1.21    0.15
  13  -4  -5    0.92    0.14
 -13   4   6    3.16    0.38
 -13   4   6    3.05    0.38
  13  -4  -6    3.14    0.38
  13  -4  -6    3.20    0.38
 -13   4   7    4.45    0.46
 -13   4   7    4.32    0.47
  13  -4  -7    3.12    0.46
  13  -4  -7    3.80    0.47
 -13   4   8   -0.07    0.06
 -13   4   8   -0.09    0.06
  13  -4  -8    0.21    0.07
  13  -4  -8    0.19    0.08
 -13   4   9    1.12    0.19
 -13   4   9    1.57    0.21
  13  -4  -9    1.52    0.21
  13  -4  -9    1.57    0.21
 -13   4  10    0.71    0.14
 -13   4  10    1.20    0.16
  13  -4 -10    0.62    0.16
  13  -4 -10    0.87    0.16
 -13   4  11   -0.08    0.10
 -13   4  11    0.08    0.09
  13  -4 -11   -0.17    0.13
  13  -4 -11    0.26    0.10
 -13   4  12    1.17    0.20
 -13   4  12    1.50    0.20
  13  -4 -12    0.61    0.23
  13  -4 -12    1.56    0.21
 -13   5   4    4.77    0.52
 -13   5   4    4.40    0.52
  13  -5  -4    4.44    0.52
  13  -5  -4    4.41    0.52
 -13   5   5    0.25    0.05
 -13   5   5    0.27    0.06
  13  -5  -5    0.20    0.07
 -13   5   6    4.44    0.59
 -13   5   6    5.95    0.60
  13  -5  -6    4.93    0.59
  13  -5  -6    5.09    0.60
 -13   5   7    3.52    0.44
 -13   5   7    4.03    0.45
  13  -5  -7    3.98    0.44
  13  -5  -7    3.20    0.45
 -13   5   8   -0.10    0.05
 -13   5   8    0.07    0.08
  13  -5  -8    0.27    0.07
  13  -5  -8    0.15    0.07
 -13   5   9    0.73    0.16
 -13   5   9    1.23    0.17
  13  -5  -9    1.14    0.17
  13  -5  -9    1.19    0.18
 -13   5  10    0.60    0.11
  13  -5 -10    0.38    0.11
  13  -5 -10    0.24    0.12
 -13   5  11    0.53    0.11
 -13   5  11    0.10    0.10
  13  -5 -11    0.46    0.14
  13  -5 -11    0.75    0.15
 -13   5  12    0.33    0.11
 -13   5  12    0.35    0.12
  13  -5 -12    0.50    0.15
  13  -5 -12    0.43    0.13
 -13   6   3    0.66    0.09
 -13   6   3    0.70    0.09
  13  -6  -3    0.57    0.08
  13  -6  -3    0.65    0.09
 -13   6   4    4.64    0.56
 -13   6   4    5.29    0.57
  13  -6  -4    4.70    0.56
  13  -6  -4    4.73    0.57
 -13   6   5    0.75    0.11
 -13   6   5    1.21    0.14
  13  -6  -5    0.82    0.12
  13  -6  -5    0.72    0.14
 -13   6   6    2.17    0.27
 -13   6   6    1.80    0.28
  13  -6  -6    2.34    0.27
  13  -6  -6    2.36    0.29
 -13   6   7    2.41    0.32
 -13   6   7    3.00    0.35
  13  -6  -7    2.68    0.33
 -13   6   8    0.16    0.06
 -13   6   8    0.11    0.09
  13  -6  -8   -0.02    0.07
  13  -6  -8    0.37    0.11
 -13   6   9    0.14    0.09
 -13   6   9    0.91    0.13
  13  -6  -9    0.46    0.11
  13  -6  -9    0.43    0.12
 -13   6  10   -0.23    0.07
 -13   6  10   -0.11    0.08
  13  -6 -10    0.44    0.11
  13  -6 -10   -0.11    0.10
 -13   6  11    1.39    0.27
 -13   6  11    2.40    0.29
  13  -6 -11    3.05    0.32
  13  -6 -11    2.03    0.29
 -13   6  12    0.60    0.14
 -13   6  12    0.74    0.15
 -13   7   1    2.57    0.32
  13  -7  -1    2.67    0.32
  13  -7  -1    3.15    0.34
 -13   7   2    1.27    0.18
 -13   7   2    1.92    0.20
  13  -7  -2    1.48    0.18
  13  -7  -2    1.37    0.20
 -13   7   3    0.17    0.05
 -13   7   3    0.09    0.07
  13  -7  -3    0.05    0.04
  13  -7  -3   -0.03    0.07
 -13   7   4    0.24    0.06
 -13   7   4    0.21    0.08
  13  -7  -4    0.34    0.06
  13  -7  -4    0.31    0.08
 -13   7   5    0.07    0.06
 -13   7   5    0.18    0.08
  13  -7  -5    0.23    0.05
  13  -7  -5    0.09    0.08
 -13   7   6    4.35    0.47
  13  -7  -6    3.58    0.47
 -13   7   7    2.13    0.30
 -13   7   7    2.24    0.32
  13  -7  -7    2.48    0.30
  13  -7  -7    2.93    0.34
 -13   7   8    0.29    0.08
 -13   7   8    0.29    0.11
  13  -7  -8   -0.01    0.09
  13  -7  -8    0.09    0.10
 -13   7   9    0.84    0.16
 -13   7   9    1.12    0.18
  13  -7  -9    1.00    0.17
  13  -7  -9    1.25    0.20
 -13   7  10    0.06    0.08
 -13   7  10    0.30    0.11
  13  -7 -10   -0.34    0.10
  13  -7 -10   -0.18    0.09
 -13   7  11    1.75    0.25
  13  -7 -11    1.44    0.25
 -13   8   1    4.77    0.53
 -13   8   1    5.54    0.55
 -13   8   1    3.76    0.51
  13  -8  -1    4.43    0.53
  13  -8  -1    5.38    0.55
 -13   8   2    1.45    0.20
 -13   8   2    1.33    0.21
  13  -8  -2    1.64    0.20
  13  -8  -2    1.64    0.22
 -13   8   3    0.04    0.08
  13  -8  -3   -0.05    0.07
 -13   8   4    0.57    0.09
 -13   8   4    0.35    0.13
  13  -8  -4    0.50    0.09
  13  -8  -4    0.72    0.14
 -13   8   5    0.23    0.06
  13  -8  -5    0.05    0.06
 -13   8   6    2.19    0.29
 -13   8   6    2.78    0.32
  13  -8  -6    2.40    0.29
  13  -8  -6    1.75    0.32
 -13   8   7    1.06    0.17
 -13   8   7    1.29    0.20
  13  -8  -7    1.12    0.17
  13  -8  -7    1.37    0.21
 -13   8   8   -0.14    0.07
 -13   8   8    0.29    0.10
  13  -8  -8   -0.12    0.09
  13  -8  -8    0.12    0.11
 -13   8   9    1.39    0.21
 -13   8   9    1.54    0.23
 -13   8  10    0.07    0.08
 -13   8  10    0.39    0.11
  13  -8 -10    0.49    0.13
  13  -8 -10   -0.02    0.11
 -13   8  11   -0.09    0.09
 -13   8  11    0.03    0.09
 -13   9   1    1.22    0.16
 -13   9   1    1.15    0.18
 -13   9   1    1.14    0.15
 -13   9   1    0.58    0.16
  13  -9  -1    1.20    0.16
  13  -9  -1    1.65    0.20
  13  -9  -1    1.21    0.17
  13  -9  -1    1.14    0.19
 -13   9   2    0.54    0.09
 -13   9   2    0.58    0.11
 -13   9   2    0.35    0.06
  13  -9  -2    0.31    0.07
  13  -9  -2    0.37    0.13
  13  -9  -2    0.04    0.08
 -13   9   3    0.19    0.06
  13  -9  -3   -0.03    0.05
  13  -9  -3    0.18    0.11
 -13   9   4    0.67    0.11
 -13   9   4    1.14    0.16
  13  -9  -4    0.88    0.12
  13  -9  -4    0.26    0.15
 -13   9   5    0.29    0.06
 -13   9   5   -0.03    0.09
  13  -9  -5   -0.19    0.06
  13  -9  -5    0.19    0.11
 -13   9   6    1.32    0.18
 -13   9   6    1.39    0.22
  13  -9  -6    1.13    0.18
  13  -9  -6    1.15    0.23
 -13   9   7    0.23    0.09
 -13   9   7    0.57    0.12
  13  -9  -7    0.20    0.10
  13  -9  -7    0.52    0.14
 -13   9   8    0.11    0.09
  13  -9  -8    0.06    0.11
 -13   9   9    2.02    0.24
 -13   9   9    1.71    0.25
  13  -9  -9    1.37    0.24
  13  -9  -9    1.32    0.26
 -13   9  10    0.21    0.11
 -13   9  10    0.25    0.11
 -13  10   1    1.13    0.15
 -13  10   1    1.29    0.17
 -13  10   1    0.72    0.15
  13 -10  -1    1.11    0.15
  13 -10  -1    0.87    0.17
  13 -10  -1    0.39    0.13
 -13  10   2    0.15    0.07
 -13  10   2    0.06    0.09
 -13  10   2    0.16    0.06
 -13  10   2   -0.07    0.07
  13 -10  -2    0.20    0.07
  13 -10  -2    0.04    0.10
  13 -10  -2    0.12    0.07
  13 -10  -2    0.07    0.10
 -13  10   3    1.26    0.16
 -13  10   3    1.05    0.19
  13 -10  -3    1.52    0.16
  13 -10  -3    1.52    0.22
  13 -10  -3    0.74    0.14
  13 -10  -3    1.06    0.17
 -13  10   4    1.69    0.27
 -13  10   4    2.60    0.31
  13 -10  -4    2.23    0.28
  13 -10  -4    2.86    0.32
 -13  10   5    0.49    0.13
  13 -10  -5    0.39    0.10
  13 -10  -5   -0.02    0.12
 -13  10   6    0.25    0.08
 -13  10   6    0.12    0.11
  13 -10  -6    0.01    0.07
  13 -10  -6   -0.10    0.11
 -13  10   7    0.33    0.09
  13 -10  -7   -0.11    0.08
 -13  10   8    1.32    0.19
 -13  10   8    1.03    0.21
  13 -10  -8    1.49    0.21
  13 -10  -8    0.91    0.22
 -13  10   9    1.09    0.20
 -13  11   1    0.33    0.09
  13 -11  -1    0.12    0.08
  13 -11  -1    0.42    0.12
  13 -11  -1    0.13    0.11
 -13  11   2    0.09    0.08
 -13  11   2    0.19    0.11
 -13  11   2    0.62    0.10
 -13  11   2    0.11    0.10
  13 -11  -2    0.28    0.08
  13 -11  -2    0.02    0.11
  13 -11  -2    0.09    0.08
  13 -11  -2    0.16    0.10
 -13  11   3    1.50    0.21
 -13  11   3    1.11    0.16
 -13  11   3    0.74    0.16
  13 -11  -3    1.33    0.21
  13 -11  -3    0.99    0.16
  13 -11  -3    1.11    0.19
 -13  11   4    1.23    0.17
 -13  11   4    1.44    0.21
 -13  11   4    1.11    0.17
  13 -11  -4    2.00    0.19
  13 -11  -4    1.09    0.21
  13 -11  -4    0.74    0.15
  13 -11  -4    1.18    0.19
 -13  11   5    0.08    0.08
  13 -11  -5    0.12    0.08
  13 -11  -5    0.76    0.15
 -13  11   6    0.25    0.09
 -13  11   6    0.24    0.11
  13 -11  -6    0.07    0.09
  13 -11  -6   -0.06    0.12
 -13  11   7   -0.16    0.08
 -13  11   7    0.02    0.10
  13 -11  -7    0.18    0.11
  13 -11  -7   -0.04    0.14
 -13  11   8   -0.12    0.11
 -13  12   1    0.26    0.09
 -13  12   1   -0.16    0.08
 -13  12   1    0.12    0.10
  13 -12  -1    0.06    0.09
  13 -12  -1    0.24    0.12
  13 -12  -1    0.10    0.08
  13 -12  -1   -0.13    0.10
 -13  12   2    0.31    0.10
 -13  12   2    0.29    0.10
 -13  12   2    0.61    0.13
  13 -12  -2    0.16    0.09
  13 -12  -2    0.10    0.09
  13 -12  -2    0.07    0.12
 -13  12   3    0.47    0.14
 -13  12   3    0.83    0.16
  13 -12  -3    0.96    0.14
  13 -12  -3    0.69    0.17
  13 -12  -3    0.71    0.14
  13 -12  -3    1.09    0.19
 -13  12   4    0.77    0.12
 -13  12   4    0.44    0.14
  13 -12  -4    0.44    0.12
  13 -12  -4    0.69    0.17
 -13  12   5   -0.02    0.09
 -13  12   5   -0.07    0.10
  13 -12  -5    0.08    0.09
  13 -12  -5   -0.18    0.11
 -13  12   6    0.30    0.11
 -13  12   6    0.30    0.13
 -13  13   1    0.37    0.12
 -13  13   1   -0.10    0.10
  13 -13  -1    0.48    0.12
  13 -13  -1   -0.27    0.10
  13 -13  -1    0.47    0.11
  13 -13  -1    0.08    0.11
 -13  13   2   -0.15    0.10
 -13  13   2    0.08    0.10
  13 -13  -2   -0.21    0.10
  13 -13  -2   -0.32    0.10
  13 -13  -2   -0.15    0.07
 -13  13   3   -0.17    0.10
 -13  13   3   -0.15    0.09
  13 -13  -3    0.04    0.11
  13 -13  -3    0.09    0.10
 -13  13   4   -0.09    0.09
 -13  13   5    0.17    0.10
 -13  13   5    0.03    0.11
 -13  14   1    0.17    0.12
 -13  14   1    0.05    0.11
 -13  14   2    0.17    0.13
 -12 -16   1   -0.23    0.10
  12  16  -1   -0.22    0.15
 -12 -15   1    1.10    0.16
 -12 -15   1    0.77    0.15
 -12 -15   1    0.50    0.16
  12  15  -1    0.48    0.18
  12  15  -1    0.84    0.16
  12  15  -1    0.78    0.16
 -12 -15   2    2.28    0.28
 -12 -15   2    1.26    0.28
 -12 -15   2    2.05    0.30
  12  15  -2    3.19    0.32
  12  15  -2    1.83    0.29
 -12 -15   3    0.25    0.11
 -12 -15   3    0.09    0.14
  12  15  -3    0.81    0.16
  12  15  -3    0.44    0.12
 -12 -15   4   -0.19    0.08
 -12 -15   4   -0.05    0.10
  12  15  -4   -0.05    0.12
  12  15  -4    0.14    0.10
 -12 -14   1    0.30    0.12
 -12 -14   1   -0.02    0.15
  12  14  -1    0.81    0.17
  12  14  -1    0.91    0.15
  12  14  -1    0.32    0.10
 -12 -14   2    1.15    0.19
 -12 -14   2    1.08    0.20
 -12 -14   2    1.06    0.22
  12  14  -2    1.45    0.22
  12  14  -2    1.39    0.22
  12  14  -2    1.71    0.21
 -12 -14   3    0.12    0.09
 -12 -14   3   -0.13    0.08
 -12 -14   3   -0.11    0.13
  12  14  -3    0.09    0.12
  12  14  -3    0.66    0.12
  12  14  -3    0.16    0.11
 -12 -14   4    0.92    0.15
 -12 -14   4    0.38    0.16
  12  14  -4    1.09    0.19
  12  14  -4    1.01    0.18
 -12 -14   5    1.57    0.18
 -12 -14   5    1.05    0.19
 -12 -14   5    0.39    0.17
  12  14  -5    0.73    0.20
  12  14  -5    1.19    0.18
  12  14  -5    0.79    0.17
 -12 -14   6    0.00    0.10
 -12 -14   6   -0.16    0.11
  12  14  -6   -0.16    0.11
  12  14  -6    0.04    0.10
 -12 -13   1   -0.02    0.06
 -12 -13   1   -0.04    0.10
 -12 -13   1    0.02    0.13
  12  13  -1   -0.01    0.13
  12  13  -1    0.00    0.10
  12  13  -1   -0.06    0.07
 -12 -13   2    0.65    0.13
 -12 -13   2    0.84    0.16
 -12 -13   2    0.96    0.20
  12  13  -2    0.76    0.18
  12  13  -2    0.46    0.15
  12  13  -2    1.43    0.17
 -12 -13   3   -0.08    0.07
 -12 -13   3    0.00    0.09
 -12 -13   3    0.24    0.15
  12  13  -3    0.18    0.14
  12  13  -3   -0.31    0.09
  12  13  -3   -0.04    0.09
 -12 -13   4    2.18    0.33
 -12 -13   4    2.31    0.33
  12  13  -4    1.91    0.33
  12  13  -4    3.18    0.34
 -12 -13   5    0.61    0.15
 -12 -13   5    0.79    0.17
 -12 -13   5    0.99    0.19
  12  13  -5    1.04    0.20
  12  13  -5    1.21    0.18
  12  13  -5    1.54    0.20
 -12 -13   6   -0.04    0.09
 -12 -13   6    0.01    0.09
  12  13  -6    0.12    0.14
  12  13  -6    0.32    0.10
  12  13  -6    0.22    0.11
 -12 -13   7    0.34    0.15
  12  13  -7    0.71    0.17
  12  13  -7    1.30    0.18
 -12 -12   1    0.45    0.10
 -12 -12   1    0.61    0.11
 -12 -12   1    0.63    0.17
  12  12  -1    0.76    0.15
  12  12  -1    0.29    0.11
  12  12  -1    0.53    0.13
  12  12  -1    0.58    0.12
 -12 -12   2    2.48    0.30
 -12 -12   2    2.48    0.31
 -12 -12   2    2.44    0.30
 -12 -12   2    1.87    0.32
  12  12  -2    2.30    0.33
  12  12  -2    2.07    0.31
 -12 -12   3    0.47    0.09
 -12 -12   3    0.10    0.10
 -12 -12   3    0.07    0.11
  12  12  -3   -0.09    0.12
  12  12  -3    0.16    0.08
  12  12  -3   -0.10    0.09
 -12 -12   4    4.01    0.52
 -12 -12   4    4.50    0.55
 -12 -12   4    3.38    0.53
  12  12  -4    4.85    0.55
  12  12  -4    4.22    0.53
  12  12  -4    4.82    0.54
 -12 -12   5    2.54    0.29
 -12 -12   5    2.24    0.32
  12  12  -5    1.13    0.32
  12  12  -5    2.29    0.30
 -12 -12   6   -0.44    0.09
 -12 -12   6   -0.20    0.11
  12  12  -6    0.31    0.14
  12  12  -6    0.10    0.08
  12  12  -6   -0.02    0.12
 -12 -12   7    2.28    0.28
 -12 -12   7    1.45    0.28
 -12 -12   7    1.72    0.29
  12  12  -7    2.02    0.29
  12  12  -7    2.07    0.27
 -12 -12   8    0.15    0.10
 -12 -12   8    0.49    0.13
 -12 -12   8    0.20    0.12
  12  12  -8    0.12    0.13
  12  12  -8    0.63    0.12
  12  12  -8    0.43    0.13
 -12 -11   1    1.14    0.15
 -12 -11   1    1.27    0.20
  12  11  -1    0.95    0.17
  12  11  -1    1.02    0.16
  12  11  -1    0.79    0.18
  12  11  -1    0.84    0.15
 -12 -11   2    3.91    0.50
 -12 -11   2    4.44    0.50
 -12 -11   2    4.56    0.54
  12  11  -2    5.03    0.52
  12  11  -2    3.72    0.51
  12  11  -2    3.51    0.50
 -12 -11   3    0.00    0.07
 -12 -11   3   -0.04    0.08
 -12 -11   3    0.15    0.07
 -12 -11   3    0.13    0.11
  12  11  -3    0.06    0.11
  12  11  -3   -0.01    0.07
  12  11  -3    0.04    0.09
  12  11  -3    0.06    0.08
 -12 -11   4    4.05    0.41
 -12 -11   4    3.43    0.40
  12  11  -4    2.45    0.39
  12  11  -4    2.21    0.37
 -12 -11   5    1.69    0.25
 -12 -11   5    2.37    0.30
 -12 -11   5    1.71    0.25
 -12 -11   5    1.85    0.28
  12  11  -5    1.56    0.28
  12  11  -5    2.78    0.27
  12  11  -5    1.72    0.26
  12  11  -5    1.46    0.27
 -12 -11   6    1.04    0.19
 -12 -11   6    1.57    0.24
 -12 -11   6    1.52    0.20
 -12 -11   6    1.14    0.22
  12  11  -6    0.91    0.24
  12  11  -6    1.75    0.22
  12  11  -6    1.44    0.22
 -12 -11   7    3.14    0.39
  12  11  -7    2.65    0.39
  12  11  -7    2.62    0.37
  12  11  -7    3.14    0.40
 -12 -11   8    1.48    0.19
 -12 -11   8    0.81    0.19
  12  11  -8    0.55    0.19
  12  11  -8    1.32    0.19
  12  11  -8    1.20    0.20
 -12 -11   9   -0.09    0.09
 -12 -11   9    0.05    0.11
  12  11  -9   -0.13    0.09
 -12 -10   1    1.15    0.18
 -12 -10   1    1.22    0.19
 -12 -10   1    1.29    0.18
 -12 -10   1    1.04    0.21
  12  10  -1    1.23    0.20
  12  10  -1    1.19    0.19
  12  10  -1    1.56    0.21
  12  10  -1    1.82    0.19
 -12 -10   2    5.30    0.64
 -12 -10   2    4.85    0.65
 -12 -10   2    4.82    0.63
 -12 -10   2    4.43    0.65
  12  10  -2    5.15    0.65
  12  10  -2    5.71    0.64
  12  10  -2    6.06    0.65
  12  10  -2    6.43    0.64
 -12 -10   3    0.56    0.10
 -12 -10   3    0.74    0.13
 -12 -10   3    0.26    0.08
 -12 -10   3    0.57    0.14
  12  10  -3    0.55    0.13
  12  10  -3    0.24    0.09
 -12 -10   4    5.13    0.54
 -12 -10   4    4.38    0.54
 -12 -10   4    3.27    0.55
  12  10  -4    4.31    0.54
  12  10  -4    5.92    0.57
  12  10  -4    4.09    0.54
 -12 -10   5    0.33    0.09
 -12 -10   5    0.05    0.10
 -12 -10   5    0.47    0.10
  12  10  -5    0.20    0.14
  12  10  -5    0.67    0.12
  12  10  -5    0.16    0.09
  12  10  -5    0.79    0.13
 -12 -10   6    3.49    0.46
 -12 -10   6    3.72    0.49
 -12 -10   6    3.64    0.46
 -12 -10   6    3.33    0.47
  12  10  -6    2.61    0.48
  12  10  -6    4.44    0.48
  12  10  -6    4.38    0.47
  12  10  -6    4.29    0.48
 -12 -10   7    3.02    0.36
 -12 -10   7    2.15    0.38
 -12 -10   7    2.41    0.36
  12  10  -7    3.33    0.41
  12  10  -7    2.99    0.36
 -12 -10   8    1.09    0.14
 -12 -10   8    0.80    0.16
 -12 -10   8    0.53    0.13
 -12 -10   8    0.78    0.16
  12  10  -8    0.05    0.17
  12  10  -8    0.37    0.13
  12  10  -8    0.47    0.16
 -12 -10   9    0.67    0.13
 -12 -10   9    0.77    0.16
 -12 -10   9    0.73    0.15
  12  10  -9    0.44    0.16
  12  10  -9    0.41    0.11
  12  10  -9    0.93    0.16
 -12 -10  10    0.68    0.14
  12  10 -10    0.03    0.14
  12  10 -10    0.72    0.12
  12  10 -10    0.09    0.12
 -12  -9   1    3.95    0.42
 -12  -9   1    3.10    0.42
 -12  -9   1    3.27    0.41
 -12  -9   1    3.09    0.43
  12   9  -1    3.76    0.43
  12   9  -1    3.29    0.43
  12   9  -1    3.16    0.41
 -12  -9   2   12.74    1.42
 -12  -9   2   12.30    1.42
 -12  -9   2   10.98    1.40
 -12  -9   2   11.13    1.42
  12   9  -2   13.37    1.43
  12   9  -2   13.23    1.42
  12   9  -2   13.23    1.43
  12   9  -2   11.42    1.40
 -12  -9   3    0.82    0.14
 -12  -9   3    1.06    0.17
 -12  -9   3    1.16    0.14
 -12  -9   3    1.05    0.17
  12   9  -3    0.56    0.15
  12   9  -3    0.62    0.15
  12   9  -3    0.92    0.15
 -12  -9   4    4.00    0.46
 -12  -9   4    4.12    0.49
 -12  -9   4    3.75    0.47
 -12  -9   4    3.20    0.47
  12   9  -4    3.30    0.48
  12   9  -4    3.45    0.47
  12   9  -4    5.14    0.49
  12   9  -4    4.04    0.48
 -12  -9   5    0.52    0.09
 -12  -9   5    0.53    0.14
 -12  -9   5    0.42    0.10
 -12  -9   5    0.11    0.11
  12   9  -5    0.66    0.15
  12   9  -5    0.97    0.12
  12   9  -5    0.26    0.11
  12   9  -5    0.70    0.13
 -12  -9   6    2.45    0.32
 -12  -9   6    2.27    0.35
 -12  -9   6    2.52    0.32
 -12  -9   6    1.90    0.33
  12   9  -6    2.69    0.36
  12   9  -6    2.40    0.32
  12   9  -6    2.84    0.33
  12   9  -6    2.94    0.34
 -12  -9   7    5.65    0.63
 -12  -9   7    5.18    0.59
 -12  -9   7    4.20    0.58
  12   9  -7    5.89    0.63
  12   9  -7    4.51    0.58
  12   9  -7    4.04    0.59
 -12  -9   8    0.47    0.10
 -12  -9   8   -0.19    0.12
 -12  -9   8   -0.04    0.09
 -12  -9   8   -0.01    0.11
  12   9  -8    0.66    0.17
  12   9  -8    0.01    0.09
  12   9  -8    0.02    0.09
  12   9  -8    0.20    0.13
 -12  -9   9    2.67    0.33
 -12  -9   9    2.87    0.34
 -12  -9   9    2.24    0.33
  12   9  -9    2.60    0.32
  12   9  -9    1.86    0.36
 -12  -9  10    0.60    0.14
 -12  -9  10    1.31    0.19
 -12  -9  10    0.61    0.14
 -12  -9  10    0.62    0.15
  12   9 -10    0.61    0.18
  12   9 -10    1.11    0.15
  12   9 -10    0.58    0.17
 -12  -9  11   -0.01    0.10
 -12  -8   1   13.72    1.67
 -12  -8   1   13.96    1.67
 -12  -8   1   14.33    1.66
 -12  -8   1   14.40    1.68
  12   8  -1   14.53    1.67
  12   8  -1   15.18    1.68
  12   8  -1   14.97    1.68
  12   8  -1   14.60    1.66
 -12  -8   2   12.15    1.44
 -12  -8   2   12.24    1.45
 -12  -8   2   12.35    1.43
 -12  -8   2   13.03    1.45
  12   8  -2   12.77    1.45
  12   8  -2   12.13    1.43
 -12  -8   3   -0.11    0.06
 -12  -8   3   -0.13    0.07
 -12  -8   3   -0.04    0.05
 -12  -8   3   -0.16    0.09
  12   8  -3    0.05    0.08
  12   8  -3    0.27    0.08
  12   8  -3   -0.05    0.07
  12   8  -3    0.27    0.08
 -12  -8   4    5.19    0.66
 -12  -8   4    4.35    0.67
 -12  -8   4    6.26    0.67
 -12  -8   4    5.80    0.68
  12   8  -4    6.09    0.68
  12   8  -4    5.75    0.67
 -12  -8   5    2.94    0.38
 -12  -8   5    2.98    0.41
 -12  -8   5    3.25    0.39
 -12  -8   5    3.05    0.39
  12   8  -5    3.27    0.41
  12   8  -5    2.67    0.38
  12   8  -5    3.50    0.39
  12   8  -5    3.21    0.40
 -12  -8   6    0.26    0.10
 -12  -8   6    1.01    0.16
 -12  -8   6    0.67    0.13
  12   8  -6    0.71    0.17
  12   8  -6    0.47    0.12
  12   8  -6    0.73    0.12
 -12  -8   7    5.98    0.64
 -12  -8   7    4.74    0.65
 -12  -8   7    5.85    0.65
  12   8  -7    5.08    0.64
  12   8  -7    4.81    0.64
  12   8  -7    6.01    0.67
 -12  -8   8    0.44    0.11
 -12  -8   8   -0.04    0.13
 -12  -8   8    0.13    0.10
 -12  -8   8    0.46    0.11
  12   8  -8    0.68    0.19
  12   8  -8    0.28    0.11
  12   8  -8    0.33    0.09
  12   8  -8    0.22    0.15
 -12  -8   9    3.00    0.45
 -12  -8   9    3.16    0.45
  12   8  -9    3.29    0.48
  12   8  -9    3.97    0.45
  12   8  -9    4.38    0.45
  12   8  -9    3.56    0.48
 -12  -8  10    1.06    0.19
 -12  -8  10    1.17    0.25
 -12  -8  10    0.59    0.19
 -12  -8  10    1.72    0.21
  12   8 -10    2.25    0.28
  12   8 -10    1.30    0.18
  12   8 -10    1.32    0.22
 -12  -8  11   -0.01    0.11
 -12  -8  11    0.55    0.14
  12   8 -11    0.32    0.09
 -12  -8  12    0.81    0.15
 -12  -8  12    0.44    0.15
  12   8 -12    0.89    0.18
 -12  -7   1   13.50    1.49
 -12  -7   1   11.99    1.48
 -12  -7   1   13.29    1.48
 -12  -7   1   14.11    1.50
  12   7  -1   13.09    1.49
  12   7  -1   12.39    1.48
  12   7  -1   11.92    1.49
  12   7  -1   12.56    1.48
 -12  -7   2    3.51    0.44
 -12  -7   2    4.20    0.46
 -12  -7   2    3.35    0.44
 -12  -7   2    3.33    0.46
  12   7  -2    4.99    0.47
  12   7  -2    3.55    0.44
  12   7  -2    4.39    0.46
  12   7  -2    3.27    0.44
 -12  -7   3    2.07    0.24
 -12  -7   3    1.81    0.26
  12   7  -3    1.79    0.25
  12   7  -3    1.71    0.24
 -12  -7   4    7.77    1.00
 -12  -7   4    8.45    1.00
 -12  -7   4    9.39    1.02
  12   7  -4    9.41    1.01
  12   7  -4    8.62    1.01
  12   7  -4    8.58    1.01
 -12  -7   5    1.37    0.18
 -12  -7   5    1.17    0.20
  12   7  -5    1.32    0.21
  12   7  -5    1.71    0.19
  12   7  -5    1.05    0.18
  12   7  -5    1.19    0.19
 -12  -7   6    0.88    0.13
 -12  -7   6    0.64    0.16
 -12  -7   6    0.84    0.13
  12   7  -6    0.58    0.15
  12   7  -6    0.75    0.14
 -12  -7   7    1.54    0.23
 -12  -7   7    2.15    0.29
 -12  -7   7    2.11    0.25
 -12  -7   7    1.45    0.24
  12   7  -7    1.76    0.28
  12   7  -7    1.85    0.24
  12   7  -7    1.68    0.24
  12   7  -7    1.75    0.27
 -12  -7   8    0.27    0.08
 -12  -7   8    0.14    0.08
 -12  -7   8    0.03    0.08
  12   7  -8    0.15    0.08
  12   7  -8    0.14    0.08
  12   7  -8    0.28    0.13
 -12  -7   9    3.39    0.56
  12   7  -9    3.19    0.56
  12   7  -9    4.76    0.53
  12   7  -9    4.81    0.53
  12   7  -9    4.76    0.56
 -12  -7  10    2.28    0.24
 -12  -7  10    1.64    0.29
 -12  -7  10    1.12    0.24
 -12  -7  10    1.96    0.24
  12   7 -10    0.48    0.27
  12   7 -10    1.97    0.23
  12   7 -10    1.81    0.27
 -12  -7  11    1.26    0.18
 -12  -7  11    1.00    0.21
 -12  -7  11    0.67    0.19
 -12  -7  11    1.08    0.19
  12   7 -11    0.76    0.20
  12   7 -11    1.30    0.18
  12   7 -11    1.26    0.22
 -12  -7  12    1.87    0.22
 -12  -7  12    0.80    0.22
 -12  -6   1   12.70    1.62
 -12  -6   1   15.25    1.65
  12   6  -1   13.32    1.64
  12   6  -1   14.87    1.64
  12   6  -1   14.72    1.64
  12   6  -1   15.08    1.63
 -12  -6   2   10.94    1.23
 -12  -6   2   11.11    1.21
 -12  -6   2   10.42    1.22
  12   6  -2    9.78    1.22
  12   6  -2   10.30    1.21
  12   6  -2   10.71    1.22
  12   6  -2   10.08    1.21
 -12  -6   3    1.79    0.27
 -12  -6   3    1.65    0.29
 -12  -6   3    2.40    0.28
 -12  -6   3    1.92    0.30
  12   6  -3    2.24    0.29
  12   6  -3    2.74    0.28
  12   6  -3    2.29    0.29
  12   6  -3    2.64    0.28
 -12  -6   4   12.36    1.49
 -12  -6   4   14.04    1.52
 -12  -6   4   13.13    1.50
 -12  -6   4   12.39    1.50
  12   6  -4   12.44    1.51
  12   6  -4   13.86    1.50
  12   6  -4   13.33    1.50
  12   6  -4   12.30    1.50
 -12  -6   5    0.88    0.14
 -12  -6   5    1.86    0.21
 -12  -6   5    1.25    0.16
 -12  -6   5    1.00    0.16
  12   6  -5    0.69    0.17
  12   6  -5    0.86    0.15
  12   6  -5    1.36    0.16
  12   6  -5    0.95    0.16
 -12  -6   6    0.25    0.08
 -12  -6   6    0.46    0.13
 -12  -6   6    0.12    0.08
 -12  -6   6    0.68    0.10
  12   6  -6    0.22    0.11
  12   6  -6    0.56    0.09
  12   6  -6    0.51    0.09
  12   6  -6    0.31    0.11
 -12  -6   7    0.71    0.15
 -12  -6   7    0.31    0.10
 -12  -6   7    0.44    0.10
  12   6  -7    0.34    0.13
  12   6  -7    0.42    0.09
  12   6  -7    0.72    0.14
 -12  -6   8   -0.01    0.07
 -12  -6   8   -0.15    0.14
 -12  -6   8    0.00    0.08
 -12  -6   8    0.14    0.07
  12   6  -8    0.38    0.15
  12   6  -8    0.09    0.07
  12   6  -8   -0.10    0.06
  12   6  -8    0.16    0.11
 -12  -6   9    2.56    0.42
 -12  -6   9    3.70    0.45
 -12  -6   9    3.59    0.44
  12   6  -9    4.73    0.44
  12   6  -9    3.35    0.43
  12   6  -9    4.32    0.47
 -12  -6  10    0.04    0.10
 -12  -6  10    0.70    0.17
 -12  -6  10    0.13    0.11
 -12  -6  10    0.62    0.11
  12   6 -10    0.16    0.17
  12   6 -10    0.26    0.08
  12   6 -10    1.09    0.17
 -12  -6  11    1.59    0.27
 -12  -6  11    1.93    0.32
 -12  -6  11    2.40    0.29
 -12  -6  11    2.30    0.35
  12   6 -11    2.52    0.35
  12   6 -11    2.23    0.27
  12   6 -11    2.03    0.31
 -12  -6  12    1.14    0.23
  12   6 -12    1.72    0.25
 -12  -6  13   -0.17    0.10
 -12  -6  13   -0.18    0.09
  12   6 -13    0.43    0.14
 -12  -5   1    7.70    0.88
 -12  -5   1    8.17    0.89
 -12  -5   1    7.47    0.87
 -12  -5   1    6.89    0.89
  12   5  -1    6.54    0.88
  12   5  -1    7.84    0.88
  12   5  -1    7.32    0.88
  12   5  -1    8.27    0.88
 -12  -5   2    2.69    0.30
 -12  -5   2    2.59    0.29
 -12  -5   2    2.43    0.32
  12   5  -2    2.32    0.29
  12   5  -2    2.46    0.30
  12   5  -2    2.08    0.29
 -12  -5   3   17.99    2.06
 -12  -5   3   19.01    2.08
 -12  -5   3   18.65    2.06
 -12  -5   3   17.71    2.06
  12   5  -3   17.00    2.07
  12   5  -3   17.96    2.06
  12   5  -3   17.15    2.06
  12   5  -3   17.99    2.06
 -12  -5   4   18.66    2.26
 -12  -5   4   19.35    2.24
 -12  -5   4   20.05    2.25
  12   5  -4   19.38    2.24
  12   5  -4   19.93    2.25
 -12  -5   5    0.33    0.09
 -12  -5   5    0.60    0.14
 -12  -5   5    0.68    0.10
 -12  -5   5    0.74    0.11
  12   5  -5    0.63    0.12
  12   5  -5    0.63    0.10
  12   5  -5    0.66    0.10
  12   5  -5    0.30    0.11
 -12  -5   6    1.20    0.18
 -12  -5   6    1.60    0.19
 -12  -5   6    1.25    0.18
  12   5  -6    0.89    0.20
  12   5  -6    1.01    0.17
  12   5  -6    1.49    0.18
  12   5  -6    1.46    0.20
 -12  -5   7    0.88    0.16
 -12  -5   7    0.72    0.21
 -12  -5   7    1.42    0.17
  12   5  -7    1.36    0.21
  12   5  -7    1.58    0.18
  12   5  -7    1.10    0.16
 -12  -5   8    0.08    0.06
 -12  -5   8    0.15    0.12
 -12  -5   8    0.29    0.08
 -12  -5   8    0.11    0.07
  12   5  -8    0.44    0.14
  12   5  -8    0.02    0.07
  12   5  -8    0.24    0.07
  12   5  -8    0.14    0.10
 -12  -5   9    4.03    0.43
 -12  -5   9    4.26    0.49
 -12  -5   9    3.74    0.45
 -12  -5   9    2.87    0.42
  12   5  -9    4.37    0.49
  12   5  -9    3.18    0.43
  12   5  -9    3.55    0.43
  12   5  -9    3.13    0.46
 -12  -5  10   -0.09    0.07
 -12  -5  10    0.28    0.13
 -12  -5  10   -0.09    0.07
 -12  -5  10   -0.43    0.12
  12   5 -10    0.22    0.15
  12   5 -10    0.10    0.07
  12   5 -10    0.17    0.06
  12   5 -10    0.16    0.11
 -12  -5  11    2.56    0.33
 -12  -5  11    2.72    0.38
 -12  -5  11    3.19    0.34
 -12  -5  11    2.72    0.40
  12   5 -11    1.78    0.38
  12   5 -11    2.29    0.33
  12   5 -11    2.86    0.33
  12   5 -11    2.15    0.37
 -12  -5  12    2.51    0.33
  12   5 -12    2.56    0.33
 -12  -5  13   -0.19    0.10
 -12  -5  13   -0.35    0.09
  12   5 -13   -0.04    0.13
 -12  -4   1    4.00    0.45
 -12  -4   1    4.24    0.46
 -12  -4   1    3.76    0.45
 -12  -4   1    3.34    0.47
  12   4  -1    3.46    0.45
  12   4  -1    3.52    0.45
  12   4  -1    3.55    0.46
  12   4  -1    4.68    0.45
 -12  -4   2    1.91    0.24
 -12  -4   2    1.60    0.26
  12   4  -2    2.35    0.26
  12   4  -2    1.76    0.24
  12   4  -2    2.13    0.25
  12   4  -2    2.34    0.25
 -12  -4   3   18.42    1.94
 -12  -4   3   16.70    1.95
 -12  -4   3   16.62    1.93
 -12  -4   3   16.19    1.94
  12   4  -3   17.28    1.95
  12   4  -3   16.35    1.94
  12   4  -3   17.23    1.94
  12   4  -3   16.38    1.93
 -12  -4   4   14.31    1.71
 -12  -4   4   14.73    1.73
 -12  -4   4   15.28    1.71
 -12  -4   4   13.75    1.71
  12   4  -4   14.55    1.72
  12   4  -4   15.02    1.71
  12   4  -4   14.86    1.71
  12   4  -4   16.53    1.72
 -12  -4   5    0.08    0.10
 -12  -4   5    0.33    0.07
 -12  -4   5    0.11    0.07
  12   4  -5    0.20    0.10
  12   4  -5    0.32    0.07
  12   4  -5    0.14    0.07
 -12  -4   6    4.93    0.60
 -12  -4   6    4.75    0.63
 -12  -4   6    5.20    0.61
 -12  -4   6    4.87    0.60
  12   4  -6    4.87    0.62
  12   4  -6    5.34    0.60
  12   4  -6    5.34    0.60
  12   4  -6    5.20    0.61
 -12  -4   7    5.49    0.63
 -12  -4   7    5.04    0.66
 -12  -4   7    5.95    0.64
  12   4  -7    5.32    0.66
  12   4  -7    5.03    0.63
  12   4  -7    5.07    0.64
 -12  -4   8    1.89    0.23
 -12  -4   8    1.30    0.26
 -12  -4   8    1.77    0.23
 -12  -4   8    1.77    0.28
  12   4  -8    1.62    0.27
  12   4  -8    2.04    0.24
  12   4  -8    1.75    0.23
  12   4  -8    1.67    0.25
 -12  -4   9    2.32    0.29
 -12  -4   9    2.52    0.34
 -12  -4   9    2.00    0.29
 -12  -4   9    2.43    0.34
  12   4  -9    2.68    0.35
  12   4  -9    1.92    0.29
  12   4  -9    2.88    0.29
 -12  -4  10   -0.03    0.06
 -12  -4  10   -0.28    0.11
 -12  -4  10    0.15    0.06
 -12  -4  10    0.20    0.13
  12   4 -10   -0.08    0.13
  12   4 -10    0.07    0.07
  12   4 -10   -0.12    0.05
  12   4 -10   -0.02    0.09
 -12  -4  11    1.40    0.25
 -12  -4  11    2.57    0.32
 -12  -4  11    1.89    0.25
 -12  -4  11    1.15    0.30
  12   4 -11    2.56    0.33
  12   4 -11    1.91    0.25
  12   4 -11    2.20    0.25
  12   4 -11    1.90    0.29
 -12  -4  12    2.46    0.28
 -12  -4  12    2.57    0.34
  12   4 -12    1.92    0.33
  12   4 -12    1.50    0.30
 -12  -4  13   -0.18    0.09
 -12  -4  13   -0.12    0.10
  12   4 -13    0.16    0.12
 -12  -4  14    0.48    0.13
 -12  -4  14    0.13    0.11
  12   4 -14    0.76    0.17
 -12  -3   1   26.03    2.75
 -12  -3   1   24.16    2.74
 -12  -3   1   23.42    2.73
 -12  -3   1   23.60    2.74
  12   3  -1   23.18    2.73
  12   3  -1   22.83    2.73
  12   3  -1   23.70    2.74
  12   3  -1   24.69    2.73
 -12  -3   2    4.47    0.48
 -12  -3   2    3.58    0.48
 -12  -3   2    3.74    0.47
 -12  -3   2    4.02    0.49
  12   3  -2    4.11    0.48
  12   3  -2    4.03    0.48
  12   3  -2    4.71    0.48
 -12  -3   3    9.94    1.13
 -12  -3   3   10.17    1.14
 -12  -3   3    8.84    1.13
  12   3  -3    9.58    1.13
  12   3  -3   10.46    1.13
  12   3  -3    9.75    1.13
 -12  -3   4   13.61    1.51
 -12  -3   4   13.45    1.53
 -12  -3   4   12.24    1.50
  12   3  -4   14.65    1.53
  12   3  -4   13.21    1.51
  12   3  -4   12.54    1.50
 -12  -3   5    1.86    0.23
 -12  -3   5    2.22    0.27
 -12  -3   5    1.95    0.23
  12   3  -5    1.72    0.25
  12   3  -5    1.74    0.23
  12   3  -5    1.81    0.23
 -12  -3   6   20.66    2.49
 -12  -3   6   22.17    2.52
 -12  -3   6   20.81    2.48
 -12  -3   6   22.73    2.52
  12   3  -6   23.31    2.52
  12   3  -6   21.20    2.49
  12   3  -6   22.16    2.48
  12   3  -6   21.55    2.49
 -12  -3   7    9.58    1.09
 -12  -3   7   10.66    1.14
 -12  -3   7    9.26    1.09
 -12  -3   7    7.72    1.10
  12   3  -7   10.13    1.12
  12   3  -7    9.32    1.09
  12   3  -7    9.51    1.09
  12   3  -7   10.24    1.10
 -12  -3   8    2.59    0.34
 -12  -3   8    2.92    0.34
 -12  -3   8    2.24    0.37
  12   3  -8    3.07    0.35
  12   3  -8    2.97    0.34
  12   3  -8    2.97    0.36
 -12  -3   9    2.02    0.30
 -12  -3   9    1.91    0.24
 -12  -3   9    1.39    0.28
  12   3  -9    2.83    0.31
  12   3  -9    2.06    0.27
 -12  -3  10   -0.06    0.06
 -12  -3  10    0.02    0.11
 -12  -3  10   -0.07    0.05
 -12  -3  10   -0.24    0.11
  12   3 -10   -0.26    0.12
  12   3 -10    0.21    0.07
  12   3 -10    0.08    0.05
  12   3 -10    0.06    0.08
 -12  -3  11    2.36    0.34
 -12  -3  11    2.18    0.38
 -12  -3  11    2.71    0.33
  12   3 -11    3.31    0.39
  12   3 -11    2.60    0.34
  12   3 -11    3.03    0.33
 -12  -3  12    1.15    0.19
 -12  -3  12    1.33    0.23
  12   3 -12    1.30    0.24
  12   3 -12    1.67    0.20
  12   3 -12    1.20    0.18
  12   3 -12    1.42    0.22
 -12  -3  13    0.21    0.11
 -12  -3  13    0.16    0.13
 -12  -3  14    0.84    0.16
 -12  -3  14    1.34    0.21
  12   3 -14    0.86    0.20
 -12  -2   1    6.61    0.67
 -12  -2   1    5.25    0.67
  12   2  -1    5.55    0.67
  12   2  -1    5.69    0.67
 -12  -2   2    0.72    0.09
 -12  -2   3    4.19    0.48
  12   2  -3    3.88    0.47
 -12  -2   4    5.37    0.58
 -12  -2   4    4.51    0.59
  12   2  -4    5.11    0.59
  12   2  -4    4.76    0.58
 -12  -2   5    5.52    0.64
  12   2  -5    4.98    0.66
  12   2  -5    5.82    0.65
 -12  -2   6   35.88    4.30
 -12  -2   6   39.43    4.33
  12   2  -6   40.30    4.33
  12   2  -6   36.31    4.30
 -12  -2   7    7.00    0.79
 -12  -2   7    8.03    0.83
  12   2  -7    6.38    0.80
  12   2  -7    6.39    0.79
  12   2  -7    6.66    0.78
 -12  -2   8    0.84    0.14
 -12  -2   8    1.18    0.19
 -12  -2   8    0.99    0.13
 -12  -2   8    0.64    0.14
  12   2  -8    1.31    0.18
  12   2  -8    1.17    0.15
  12   2  -8    0.93    0.13
  12   2  -8    1.19    0.14
 -12  -2   9    3.93    0.46
 -12  -2   9    3.15    0.49
 -12  -2   9    4.27    0.45
 -12  -2   9    3.32    0.46
  12   2  -9    4.12    0.50
  12   2  -9    3.97    0.46
  12   2  -9    3.58    0.44
  12   2  -9    3.74    0.45
 -12  -2  10   -0.11    0.06
 -12  -2  10   -0.27    0.10
 -12  -2  10    0.07    0.04
 -12  -2  10    0.09    0.10
  12   2 -10    0.20    0.11
  12   2 -10    0.03    0.06
  12   2 -10    0.02    0.04
  12   2 -10   -0.02    0.07
 -12  -2  11    1.78    0.27
 -12  -2  11    1.92    0.33
 -12  -2  11    1.60    0.29
  12   2 -11    2.42    0.33
  12   2 -11    2.45    0.28
  12   2 -11    2.57    0.29
 -12  -2  12    0.63    0.15
  12   2 -12    0.71    0.17
  12   2 -12    0.60    0.09
  12   2 -12    0.30    0.12
 -12  -2  13    0.79    0.14
 -12  -2  13    0.63    0.16
  12   2 -13    0.40    0.18
 -12  -2  14    1.44    0.21
 -12  -2  14    0.98    0.22
  12   2 -14    0.97    0.22
 -12  -1   3    2.13    0.25
  12   1  -3    2.12    0.25
 -12  -1   4    8.99    1.01
 -12  -1   4    8.07    1.02
  12   1  -4    9.19    1.02
  12   1  -4    8.78    1.01
 -12  -1   5    0.48    0.07
 -12  -1   5    0.54    0.10
  12   1  -5    0.20    0.09
  12   1  -5    0.37    0.07
 -12  -1   6   11.38    1.32
 -12  -1   6   12.98    1.35
  12   1  -6   10.39    1.33
  12   1  -6   11.54    1.32
 -12  -1   7    1.21    0.18
 -12  -1   7    1.26    0.21
  12   1  -7    1.57    0.20
 -12  -1   8    4.01    0.44
 -12  -1   8    3.53    0.47
  12   1  -8    3.77    0.45
  12   1  -8    3.15    0.43
 -12  -1   9    7.88    0.91
 -12  -1   9    9.10    0.96
  12   1  -9    7.13    0.91
 -12  -1  10   -0.14    0.08
 -12  -1  10    0.31    0.11
  12   1 -10   -0.14    0.11
  12   1 -10    0.13    0.04
  12   1 -10    0.16    0.04
 -12  -1  11    0.33    0.09
 -12  -1  11    0.41    0.15
 -12  -1  11    0.18    0.05
 -12  -1  11    0.31    0.08
  12   1 -11    0.03    0.12
  12   1 -11    0.61    0.10
  12   1 -11    0.17    0.05
  12   1 -11    0.07    0.06
 -12  -1  12   -0.07    0.10
 -12  -1  12   -0.01    0.13
  12   1 -12   -0.12    0.14
  12   1 -12    0.10    0.08
  12   1 -12   -0.04    0.04
  12   1 -12    0.15    0.08
 -12  -1  13    2.28    0.30
 -12  -1  13    1.70    0.32
  12   1 -13    2.74    0.34
 -12  -1  14    1.97    0.28
 -12  -1  14    2.33    0.32
  12   1 -14    1.76    0.30
 -12  -1  15    0.36    0.14
 -12  -1  15    0.68    0.15
  12   0  -4   13.52    1.51
  12   0  -4   12.87    1.51
 -12   0   5    0.16    0.04
  12   0  -5    0.10    0.05
  12   0  -5    0.07    0.04
 -12   0   6    5.11    0.57
  12   0  -6    4.59    0.56
 -12   0   7    0.43    0.08
 -12   0   7    0.48    0.11
  12   0  -7    0.58    0.11
  12   0  -7    0.22    0.07
 -12   0   8    6.43    0.88
 -12   0   8    8.41    0.92
  12   0  -8    8.63    0.91
  12   0  -8    7.82    0.89
 -12   0   9   10.82    1.19
  12   0  -9    9.56    1.20
  12   0  -9    9.92    1.18
 -12   0  10   -0.14    0.10
  12   0 -10   -0.30    0.10
  12   0 -10   -0.02    0.07
 -12   0  11    0.57    0.13
 -12   0  11    0.87    0.18
  12   0 -11    1.31    0.20
  12   0 -11    0.77    0.14
 -12   0  12    0.04    0.08
 -12   0  12   -0.21    0.11
  12   0 -12   -0.18    0.13
  12   0 -12    0.00    0.07
  12   0 -12    0.08    0.04
  12   0 -13    1.32    0.26
  12   0 -13    1.36    0.21
 -12   0  14    1.99    0.24
 -12   0  14    1.16    0.25
  12   0 -14    1.23    0.25
 -12   0  15    0.56    0.13
 -12   0  15   -0.03    0.11
 -12   1   4   20.75    2.28
 -12   1   4   19.14    2.27
 -12   1   5    0.06    0.04
 -12   1   5    0.16    0.05
  12  -1  -5    0.01    0.04
  12  -1  -5    0.13    0.04
 -12   1   6    5.73    0.65
 -12   1   6    5.34    0.63
  12  -1  -6    5.29    0.64
  12  -1  -6    5.37    0.63
 -12   1   7   -0.01    0.06
 -12   1   7    0.24    0.06
  12  -1  -7    0.38    0.09
  12  -1  -7    0.00    0.06
 -12   1   8    8.19    0.91
  12  -1  -8    7.69    0.91
  12  -1  -8    7.23    0.90
 -12   1   9    8.73    0.96
 -12   1   9    7.45    0.97
  12  -1  -9    8.33    0.97
  12  -1  -9    7.78    0.95
 -12   1  10    0.18    0.09
 -12   1  10   -0.01    0.12
  12  -1 -10   -0.09    0.10
  12  -1 -10   -0.17    0.09
 -12   1  11    5.67    0.76
 -12   1  11    7.02    0.80
  12  -1 -11    6.50    0.78
  12  -1 -11    6.63    0.76
 -12   1  12    0.25    0.10
 -12   1  12    0.26    0.12
  12  -1 -12   -0.10    0.08
 -12   1  13    0.39    0.13
 -12   1  13    0.77    0.16
  12  -1 -13    0.02    0.15
  12  -1 -13    0.66    0.13
 -12   1  14    0.67    0.16
 -12   1  14    0.57    0.17
 -12   1  15    0.04    0.12
 -12   1  15   -0.13    0.12
 -12   2   4   19.42    2.06
 -12   2   4   18.46    2.05
  12  -2  -4   17.28    2.05
  12  -2  -4   16.93    2.05
 -12   2   5    0.16    0.05
 -12   2   5    0.32    0.06
  12  -2  -5    0.17    0.05
  12  -2  -5    0.16    0.05
 -12   2   6    2.49    0.32
  12  -2  -6    2.28    0.32
  12  -2  -6    3.21    0.33
  12  -2  -7   -0.03    0.06
  12  -2  -7    0.11    0.06
 -12   2   8    1.11    0.17
 -12   2   8    1.28    0.18
  12  -2  -8    1.23    0.18
  12  -2  -8    1.27    0.18
 -12   2   9    2.09    0.31
 -12   2   9    2.28    0.30
  12  -2  -9    2.95    0.33
  12  -2  -9    2.23    0.30
 -12   2  10    1.35    0.23
 -12   2  10    1.80    0.23
  12  -2 -10    1.38    0.25
  12  -2 -10    1.87    0.24
 -12   2  11    7.33    0.91
 -12   2  11    7.95    0.89
  12  -2 -11    6.74    0.90
  12  -2 -11    7.62    0.89
 -12   2  12    0.54    0.11
  12  -2 -12    0.09    0.09
 -12   2  13    0.73    0.14
  12  -2 -13    0.83    0.19
  12  -2 -13    0.37    0.11
 -12   2  14    1.10    0.19
 -12   2  15    0.71    0.15
 -12   2  15   -0.08    0.12
 -12   3   4    6.21    0.70
 -12   3   4    6.18    0.70
  12  -3  -4    5.74    0.70
  12  -3  -4    6.17    0.70
 -12   3   5    1.95    0.21
 -12   3   5    1.89    0.22
  12  -3  -5    1.46    0.21
  12  -3  -5    1.63    0.21
 -12   3   6    3.90    0.52
 -12   3   6    4.67    0.53
  12  -3  -6    4.62    0.53
  12  -3  -6    4.87    0.53
 -12   3   7    1.47    0.18
 -12   3   7    1.44    0.18
  12  -3  -7    1.10    0.18
  12  -3  -7    1.22    0.18
 -12   3   8    0.16    0.07
 -12   3   8    0.22    0.07
  12  -3  -8    0.12    0.08
  12  -3  -8    0.16    0.07
 -12   3   9    0.37    0.09
 -12   3   9    0.44    0.10
  12  -3  -9    0.38    0.11
  12  -3  -9    0.35    0.11
 -12   3  10    7.24    0.91
 -12   3  10    8.62    0.92
  12  -3 -10    7.14    0.92
  12  -3 -10    8.05    0.92
 -12   3  11    9.54    1.00
 -12   3  11    7.55    0.97
  12  -3 -11    7.85    0.99
  12  -3 -11    8.17    0.98
  12  -3 -12    2.92    0.39
 -12   3  13   -0.05    0.10
 -12   3  13    0.38    0.11
  12  -3 -13   -0.27    0.14
  12  -3 -13    0.30    0.12
 -12   3  14    1.65    0.25
 -12   3  15   -0.14    0.12
 -12   3  15   -0.10    0.09
 -12   4   3    6.22    0.71
 -12   4   4    0.08    0.03
  12  -4  -4    0.04    0.03
  12  -4  -5    9.46    1.02
  12  -4  -5    8.12    1.02
 -12   4   6    9.98    1.14
  12  -4  -6    9.65    1.15
 -12   4   7    0.38    0.08
 -12   4   7    0.31    0.09
  12  -4  -7    0.39    0.08
  12  -4  -7    0.34    0.10
 -12   4   8    2.74    0.35
 -12   4   8    2.36    0.35
  12  -4  -8    2.79    0.35
  12  -4  -8    3.57    0.37
 -12   4   9    1.41    0.23
 -12   4   9    2.15    0.25
  12  -4  -9    1.55    0.24
  12  -4  -9    1.69    0.24
 -12   4  10    0.69    0.13
 -12   4  10    0.96    0.15
  12  -4 -10    0.30    0.14
  12  -4 -10    0.73    0.15
 -12   4  11    2.04    0.32
 -12   4  11    3.17    0.34
  12  -4 -11    2.88    0.35
  12  -4 -11    2.09    0.33
 -12   4  12    0.80    0.13
 -12   4  12    0.64    0.14
  12  -4 -12    0.70    0.18
  12  -4 -12    0.41    0.14
 -12   4  13    0.86    0.16
 -12   4  13    0.84    0.16
  12  -4 -13    0.45    0.19
  12  -4 -13    0.64    0.15
 -12   4  14    1.26    0.21
 -12   4  14    1.17    0.20
 -12   5   2    1.41    0.18
  12  -5  -2    1.58    0.18
 -12   5   3    4.54    0.53
  12  -5  -3    4.57    0.53
  12  -5  -3    4.59    0.54
  12  -5  -4    0.13    0.04
  12  -5  -4    0.22    0.06
 -12   5   5   11.18    1.28
 -12   5   5   11.03    1.29
  12  -5  -5   11.51    1.29
  12  -5  -5   10.62    1.29
 -12   5   6    7.92    1.10
 -12   5   6   10.34    1.12
  12  -5  -6   10.38    1.11
  12  -5  -6   10.97    1.13
 -12   5   7    0.02    0.06
 -12   5   7    0.22    0.09
  12  -5  -7    0.15    0.06
 -12   5   8    1.34    0.17
 -12   5   8    1.15    0.19
  12  -5  -8    1.44    0.18
  12  -5  -8    0.91    0.19
 -12   5   9    0.15    0.08
  12  -5  -9    0.23    0.10
 -12   5  10   -0.02    0.06
  12  -5 -10   -0.01    0.10
 -12   5  11    0.01    0.09
 -12   5  11    0.63    0.12
  12  -5 -11    0.15    0.12
  12  -5 -11   -0.01    0.09
 -12   5  12    1.16    0.16
 -12   5  12    0.34    0.13
  12  -5 -12    0.75    0.17
  12  -5 -12    0.77    0.16
 -12   5  13    2.59    0.30
 -12   5  13    2.12    0.30
  12  -5 -13    2.41    0.32
  12  -5 -13    1.63    0.29
 -12   5  14    1.53    0.21
 -12   5  14    0.84    0.20
  12  -5 -14    1.29    0.24
 -12   6   1    8.35    0.94
 -12   6   1    8.62    0.95
  12  -6  -1    8.00    0.94
  12  -6  -1    7.60    0.94
 -12   6   2    0.69    0.10
 -12   6   2    0.71    0.11
  12  -6  -2    0.78    0.10
  12  -6  -2    0.91    0.12
  12  -6  -3    8.78    1.02
  12  -6  -3    8.93    1.03
 -12   6   4    1.21    0.12
 -12   6   4    0.98    0.14
  12  -6  -4    0.69    0.12
  12  -6  -4    0.78    0.14
 -12   6   5    1.93    0.29
 -12   6   5    2.39    0.31
  12  -6  -5    2.74    0.30
  12  -6  -5    3.17    0.32
 -12   6   6    2.26    0.29
 -12   6   6    2.18    0.30
  12  -6  -6    2.60    0.29
  12  -6  -6    2.25    0.31
 -12   6   7    0.80    0.14
 -12   6   7    1.45    0.18
  12  -6  -7    1.11    0.15
  12  -6  -7    1.03    0.18
 -12   6   8    3.51    0.44
 -12   6   8    3.49    0.47
  12  -6  -8    4.12    0.46
  12  -6  -8    3.64    0.48
 -12   6   9   -0.10    0.06
 -12   6   9    0.07    0.09
  12  -6  -9    0.30    0.09
  12  -6  -9    0.09    0.11
 -12   6  10    2.02    0.29
 -12   6  10    2.24    0.31
  12  -6 -10    2.17    0.31
  12  -6 -10    2.73    0.33
 -12   6  11    2.20    0.29
 -12   6  11    2.54    0.31
  12  -6 -11    2.26    0.30
  12  -6 -11    1.69    0.30
 -12   6  12    0.30    0.09
 -12   6  12   -0.01    0.09
  12  -6 -12    0.01    0.13
  12  -6 -12    0.18    0.11
 -12   6  13    0.26    0.12
 -12   6  13    0.17    0.10
  12  -6 -13   -0.06    0.14
 -12   6  14   -0.09    0.09
 -12   6  14    0.08    0.11
 -12   7   1    6.34    0.71
 -12   7   1    6.21    0.72
  12  -7  -1    5.96    0.72
  12  -7  -1    6.05    0.73
 -12   7   2    0.16    0.05
 -12   7   2    0.23    0.08
  12  -7  -2    0.22    0.05
  12  -7  -2    0.44    0.09
 -12   7   3    4.63    0.53
 -12   7   3    3.92    0.54
  12  -7  -3    4.41    0.53
  12  -7  -3    5.20    0.55
 -12   7   4    0.06    0.04
 -12   7   4   -0.10    0.07
  12  -7  -4   -0.08    0.05
  12  -7  -4    0.15    0.09
 -12   7   5    5.34    0.62
 -12   7   5    6.36    0.65
  12  -7  -5    4.65    0.62
  12  -7  -5    5.48    0.65
 -12   7   6    1.45    0.18
 -12   7   6    1.20    0.21
  12  -7  -6    1.60    0.19
  12  -7  -6    1.03    0.22
 -12   7   7    0.19    0.07
 -12   7   7    0.28    0.10
  12  -7  -7    0.11    0.08
  12  -7  -7    0.14    0.11
 -12   7   8    4.27    0.51
  12  -7  -8    3.57    0.50
 -12   7   9    0.16    0.07
  12  -7  -9   -0.08    0.08
  12  -7  -9    0.16    0.11
 -12   7  10    1.63    0.25
 -12   7  10    2.13    0.29
  12  -7 -10    1.61    0.26
  12  -7 -10    3.12    0.32
 -12   7  11    0.24    0.11
  12  -7 -11    0.42    0.12
 -12   7  12    0.33    0.11
 -12   7  12    0.40    0.12
  12  -7 -12    0.48    0.15
  12  -7 -12    0.73    0.13
 -12   7  13    0.61    0.14
 -12   7  13    0.48    0.14
  12  -7 -13    0.80    0.17
 -12   8   1    7.93    0.77
  12  -8  -1    5.73    0.76
  12  -8  -1    5.59    0.75
  12  -8  -1    7.03    0.75
 -12   8   2    1.50    0.15
 -12   8   2    0.85    0.16
 -12   8   2    0.81    0.14
 -12   8   2    0.93    0.14
  12  -8  -2    1.30    0.14
  12  -8  -2    1.56    0.18
  12  -8  -2    0.87    0.14
  12  -8  -2    1.29    0.15
 -12   8   3    9.54    1.09
 -12   8   3    9.07    1.11
  12  -8  -3    9.61    1.09
  12  -8  -3    9.28    1.11
 -12   8   4    0.09    0.05
  12  -8  -4    0.14    0.06
 -12   8   5    4.61    0.53
 -12   8   5    4.67    0.56
  12  -8  -5    4.44    0.53
  12  -8  -5    4.16    0.56
 -12   8   6    1.99    0.26
 -12   8   6    1.91    0.30
  12  -8  -6    2.16    0.26
  12  -8  -6    2.31    0.31
 -12   8   7    0.18    0.12
  12  -8  -7    0.19    0.09
  12  -8  -7    0.02    0.13
 -12   8   8    6.87    0.75
 -12   8   8    5.56    0.77
  12  -8  -8    6.17    0.75
  12  -8  -8    6.41    0.78
 -12   8   9    1.15    0.19
 -12   8   9    1.50    0.22
  12  -8  -9    1.36    0.20
  12  -8  -9    1.47    0.24
 -12   8  10    0.07    0.07
 -12   8  10    0.13    0.11
  12  -8 -10    0.44    0.11
  12  -8 -10    0.32    0.13
 -12   8  11    0.18    0.07
 -12   8  11   -0.15    0.09
  12  -8 -11    0.26    0.11
  12  -8 -11   -0.01    0.10
 -12   8  12    0.69    0.12
 -12   8  12    0.33    0.13
  12  -8 -12    0.55    0.17
  12  -8 -12    0.24    0.13
 -12   8  13    0.54    0.13
 -12   8  13    0.64    0.15
 -12   9   1    0.59    0.11
 -12   9   1    0.62    0.10
 -12   9   1    0.43    0.11
  12  -9  -1    0.72    0.10
  12  -9  -1    0.62    0.11
 -12   9   2    2.30    0.30
 -12   9   2    2.10    0.32
 -12   9   2    2.50    0.30
 -12   9   2    2.51    0.30
  12  -9  -2    2.47    0.29
  12  -9  -2    2.00    0.29
  12  -9  -2    3.03    0.31
 -12   9   3    9.25    1.15
 -12   9   3   11.10    1.19
 -12   9   3    9.28    1.15
  12  -9  -3   10.21    1.16
  12  -9  -3   11.36    1.20
  12  -9  -3    9.93    1.16
  12  -9  -3   10.47    1.17
 -12   9   4    0.16    0.06
 -12   9   4    0.23    0.10
 -12   9   4    0.08    0.04
  12  -9  -4    0.27    0.07
  12  -9  -4    0.37    0.11
  12  -9  -4    0.09    0.04
  12  -9  -4    0.21    0.07
 -12   9   5    0.42    0.12
  12  -9  -5    0.14    0.07
  12  -9  -5    0.20    0.11
 -12   9   6    0.50    0.14
  12  -9  -6    0.65    0.15
 -12   9   7    4.52    0.55
 -12   9   7    5.71    0.60
  12  -9  -7    3.83    0.55
  12  -9  -7    5.40    0.60
 -12   9   8    8.43    0.94
 -12   9   8    8.07    0.97
  12  -9  -8    7.55    0.94
  12  -9  -8    7.75    0.98
 -12   9   9    0.37    0.09
 -12   9   9   -0.01    0.11
  12  -9  -9   -0.05    0.10
  12  -9  -9   -0.36    0.12
 -12   9  10    1.31    0.21
 -12   9  10    1.73    0.24
  12  -9 -10    1.66    0.23
  12  -9 -10    1.13    0.24
 -12   9  11    1.23    0.20
 -12   9  11    1.79    0.23
  12  -9 -11    1.00    0.21
  12  -9 -11    1.27    0.22
 -12   9  12    0.18    0.09
 -12   9  12   -0.04    0.09
  12  -9 -12    0.42    0.13
 -12  10   1    0.55    0.10
 -12  10   1    0.40    0.12
 -12  10   1    0.54    0.10
 -12  10   1    0.41    0.13
  12 -10  -1    0.43    0.09
  12 -10  -1    0.12    0.12
  12 -10  -1    0.49    0.10
  12 -10  -1    0.63    0.11
 -12  10   2    2.35    0.29
 -12  10   2    1.62    0.30
 -12  10   2    2.11    0.29
 -12  10   2    2.47    0.31
  12 -10  -2    2.31    0.28
  12 -10  -2    3.21    0.34
  12 -10  -2    2.15    0.29
  12 -10  -2    2.41    0.30
 -12  10   3    9.48    1.12
 -12  10   3   10.29    1.15
 -12  10   3   10.50    1.13
 -12  10   3    9.00    1.13
  12 -10  -3    9.91    1.12
  12 -10  -3    9.15    1.15
  12 -10  -3    9.25    1.12
  12 -10  -3    9.97    1.14
 -12  10   4    1.18    0.20
 -12  10   4    1.70    0.26
 -12  10   4    2.02    0.22
 -12  10   4    1.78    0.22
  12 -10  -4    1.19    0.21
  12 -10  -4    1.55    0.25
  12 -10  -4    1.84    0.21
  12 -10  -4    1.53    0.24
 -12  10   5   -0.02    0.06
 -12  10   5    0.23    0.12
 -12  10   5    0.04    0.06
  12 -10  -5    0.23    0.07
  12 -10  -5    0.07    0.10
  12 -10  -5    0.06    0.04
  12 -10  -5    0.19    0.09
 -12  10   6   -0.07    0.06
 -12  10   6    0.31    0.11
  12 -10  -6    0.20    0.08
  12 -10  -6   -0.24    0.09
  12 -10  -6   -0.05    0.07
 -12  10   7    1.10    0.15
 -12  10   7    0.74    0.17
  12 -10  -7    0.95    0.15
  12 -10  -7    0.53    0.17
 -12  10   8    0.92    0.17
 -12  10   8    0.83    0.18
  12 -10  -8    1.42    0.19
  12 -10  -8    1.28    0.22
 -12  10   9    1.10    0.20
  12 -10  -9    1.33    0.24
 -12  10  10    2.82    0.35
  12 -10 -10    2.55    0.37
 -12  10  11    0.75    0.17
 -12  10  11    1.16    0.19
  12 -10 -11    1.21    0.21
 -12  11   1    1.58    0.26
 -12  11   1    1.80    0.24
 -12  11   1    2.05    0.26
  12 -11  -1    1.55    0.26
  12 -11  -1    1.65    0.24
  12 -11  -1    1.88    0.24
 -12  11   2   -0.06    0.06
 -12  11   2    0.15    0.11
 -12  11   2   -0.14    0.06
 -12  11   2   -0.05    0.09
  12 -11  -2    0.03    0.06
  12 -11  -2    0.19    0.10
  12 -11  -2   -0.10    0.05
  12 -11  -2   -0.21    0.09
 -12  11   3    1.03    0.14
 -12  11   3    0.87    0.17
 -12  11   3    0.75    0.14
 -12  11   3    0.91    0.15
  12 -11  -3    0.99    0.14
  12 -11  -3    0.82    0.18
  12 -11  -3    0.59    0.13
  12 -11  -3    0.57    0.17
 -12  11   4   -0.02    0.07
 -12  11   4    0.04    0.11
 -12  11   4   -0.02    0.07
 -12  11   4   -0.05    0.07
  12 -11  -4    0.05    0.08
  12 -11  -4   -0.03    0.11
  12 -11  -4    0.03    0.06
  12 -11  -4   -0.02    0.13
 -12  11   5    2.25    0.28
 -12  11   5    2.16    0.32
 -12  11   5    2.09    0.29
 -12  11   5    2.17    0.29
  12 -11  -5    2.44    0.29
  12 -11  -5    2.25    0.28
  12 -11  -5    2.01    0.32
 -12  11   6    1.14    0.16
 -12  11   6    0.94    0.19
 -12  11   6    0.95    0.16
 -12  11   6    1.13    0.15
  12 -11  -6    1.71    0.18
  12 -11  -6    0.97    0.21
  12 -11  -6    0.80    0.14
  12 -11  -6    0.87    0.19
 -12  11   7    0.00    0.07
 -12  11   7   -0.15    0.11
  12 -11  -7    0.38    0.10
  12 -11  -7    0.09    0.14
  12 -11  -7    0.34    0.06
  12 -11  -7    0.50    0.12
 -12  11   8    0.18    0.10
 -12  11   8   -0.03    0.10
  12 -11  -8    0.21    0.11
  12 -11  -8    0.31    0.12
 -12  11   9    0.10    0.10
  12 -11  -9    0.31    0.14
 -12  11  10    1.51    0.22
 -12  11  10    1.16    0.23
  12 -11 -10    1.46    0.24
 -12  11  11    0.84    0.15
 -12  11  11    0.41    0.15
 -12  12   1    0.18    0.09
 -12  12   1    0.33    0.12
 -12  12   1    0.14    0.11
  12 -12  -1    0.29    0.09
  12 -12  -1   -0.13    0.10
  12 -12  -1    0.35    0.10
 -12  12   2    0.52    0.11
 -12  12   2    0.58    0.13
 -12  12   2    0.35    0.11
 -12  12   2    0.14    0.11
  12 -12  -2    0.56    0.10
  12 -12  -2    0.63    0.14
  12 -12  -2    0.15    0.09
  12 -12  -2    0.25    0.12
 -12  12   3    0.90    0.13
 -12  12   3    0.75    0.16
 -12  12   3    0.88    0.14
 -12  12   3    0.70    0.15
  12 -12  -3    0.96    0.13
  12 -12  -3    0.10    0.16
  12 -12  -3    0.51    0.12
  12 -12  -3    0.67    0.16
 -12  12   4    0.13    0.07
 -12  12   4   -0.01    0.09
 -12  12   4    0.42    0.11
 -12  12   4    0.55    0.11
  12 -12  -4    0.32    0.10
  12 -12  -4   -0.10    0.12
  12 -12  -4   -0.01    0.07
  12 -12  -4    0.22    0.15
 -12  12   5    2.43    0.33
 -12  12   5    3.34    0.38
 -12  12   5    2.50    0.36
 -12  12   5    1.99    0.34
  12 -12  -5    3.35    0.35
  12 -12  -5    2.63    0.38
  12 -12  -5    2.79    0.38
 -12  12   6    0.47    0.14
  12 -12  -6    0.60    0.16
  12 -12  -6    0.79    0.11
  12 -12  -6    0.31    0.17
 -12  12   7   -0.20    0.08
 -12  12   7   -0.06    0.11
  12 -12  -7   -0.10    0.10
  12 -12  -7    0.03    0.10
 -12  12   8    0.38    0.11
 -12  12   8    0.65    0.14
  12 -12  -8    0.53    0.14
  12 -12  -8    0.15    0.11
 -12  12   9   -0.09    0.10
 -12  12   9    0.26    0.11
  12 -12  -9    0.54    0.14
 -12  12  10    0.55    0.14
 -12  12  10    0.20    0.13
 -12  13   1    0.09    0.10
 -12  13   1    0.28    0.10
 -12  13   1    0.18    0.09
  12 -13  -1    0.23    0.09
  12 -13  -1    0.05    0.10
  12 -13  -1   -0.03    0.09
 -12  13   2    0.15    0.08
 -12  13   2   -0.16    0.10
 -12  13   2    0.41    0.10
 -12  13   2   -0.29    0.08
  12 -13  -2    0.03    0.08
  12 -13  -2    0.54    0.12
  12 -13  -2   -0.01    0.08
  12 -13  -2   -0.41    0.09
 -12  13   3    0.03    0.09
 -12  13   3   -0.32    0.11
 -12  13   3   -0.04    0.09
  12 -13  -3    0.30    0.09
  12 -13  -3    0.00    0.13
  12 -13  -3   -0.04    0.07
  12 -13  -3   -0.31    0.12
 -12  13   4    1.19    0.17
 -12  13   4    1.38    0.20
 -12  13   4    1.14    0.18
 -12  13   4    0.86    0.17
  12 -13  -4    0.44    0.17
  12 -13  -4    0.76    0.15
  12 -13  -4    0.98    0.20
 -12  13   5    3.15    0.34
 -12  13   5    2.33    0.35
  12 -13  -5    2.20    0.33
  12 -13  -5    3.04    0.38
  12 -13  -5    2.30    0.32
  12 -13  -5    2.52    0.37
 -12  13   6    0.69    0.12
  12 -13  -6    0.11    0.13
 -12  13   7    0.13    0.10
 -12  13   7    0.35    0.11
  12 -13  -7    0.36    0.13
  12 -13  -7    0.01    0.09
 -12  13   8    0.59    0.13
 -12  13   8    0.38    0.13
 -12  14   1   -0.08    0.11
 -12  14   1    0.21    0.10
 -12  14   1    0.41    0.12
  12 -14  -1    0.29    0.12
  12 -14  -1    0.62    0.11
  12 -14  -1    0.01    0.12
 -12  14   2   -0.06    0.10
 -12  14   2   -0.05    0.10
 -12  14   2   -0.11    0.10
  12 -14  -2   -0.38    0.10
  12 -14  -2    0.07    0.08
  12 -14  -2   -0.29    0.11
 -12  14   3   -0.07    0.09
 -12  14   3    0.17    0.11
  12 -14  -3   -0.03    0.10
  12 -14  -3    0.24    0.09
  12 -14  -3   -0.17    0.11
 -12  14   4    0.25    0.11
 -12  14   4    0.67    0.14
  12 -14  -4    0.28    0.12
  12 -14  -4    0.36    0.15
 -12  14   5    0.58    0.13
 -12  14   5    0.31    0.14
  12 -14  -5    0.36    0.13
 -12  14   6    0.09    0.11
  12 -14  -6   -0.16    0.11
 -12  14   7    0.48    0.15
 -12  14   7    0.88    0.16
 -12  15   1    0.14    0.11
 -12  15   1   -0.02    0.11
  12 -15  -1   -0.14    0.11
  12 -15  -1   -0.05    0.09
  12 -15  -1    0.02    0.09
 -12  15   2    0.57    0.13
 -12  15   2    0.35    0.13
  12 -15  -2    0.02    0.12
 -12  15   3    0.19    0.10
 -12  15   3    0.14    0.13
  12 -15  -3    0.22    0.11
 -12  15   4    0.26    0.11
 -12  15   4    0.25    0.12
 -11 -16   1    2.49    0.34
 -11 -16   1    3.01    0.36
  11  16  -1    2.08    0.34
  11  16  -1    2.41    0.34
 -11 -16   2    1.30    0.18
 -11 -16   2    0.75    0.19
  11  16  -2    0.75    0.19
  11  16  -2    1.11    0.19
 -11 -16   3   -0.10    0.08
  11  16  -3   -0.24    0.13
 -11 -15   1    3.35    0.37
 -11 -15   1    2.97    0.38
  11  15  -1    2.15    0.37
 -11 -15   2    0.53    0.11
 -11 -15   2    0.37    0.11
 -11 -15   2    0.47    0.13
  11  15  -2    0.07    0.15
  11  15  -2    0.25    0.10
  11  15  -2    0.26    0.11
 -11 -15   3    1.98    0.21
 -11 -15   3    0.90    0.20
 -11 -15   3    1.10    0.21
  11  15  -3    1.14    0.22
  11  15  -3    1.51    0.22
  11  15  -3    1.09    0.21
 -11 -15   4    1.39    0.22
 -11 -15   4    0.79    0.21
  11  15  -4    1.56    0.24
  11  15  -4    1.87    0.23
 -11 -15   5    0.08    0.10
 -11 -15   5   -0.09    0.11
  11  15  -5    0.00    0.13
  11  15  -5    0.05    0.08
 -11 -14   1    1.15    0.21
 -11 -14   1    1.32    0.21
 -11 -14   1    1.66    0.26
  11  14  -1    1.14    0.23
  11  14  -1    1.95    0.24
  11  14  -1    1.91    0.22
 -11 -14   2   -0.04    0.09
  11  14  -2    0.23    0.13
  11  14  -2    0.51    0.11
  11  14  -2   -0.06    0.08
 -11 -14   3    2.88    0.32
 -11 -14   3    1.89    0.32
 -11 -14   3    2.59    0.34
  11  14  -3    2.15    0.33
 -11 -14   4    2.27    0.31
 -11 -14   4    2.03    0.31
 -11 -14   4    2.05    0.32
  11  14  -4    1.86    0.32
  11  14  -4    2.63    0.32
  11  14  -4    2.74    0.32
 -11 -14   5    0.53    0.10
  11  14  -5   -0.09    0.10
 -11 -14   6    0.97    0.19
 -11 -14   6    1.16    0.20
  11  14  -6    0.89    0.19
  11  14  -6    1.44    0.19
  11  14  -6    1.00    0.19
 -11 -14   7   -0.12    0.10
 -11 -14   7    0.28    0.11
  11  14  -7    0.10    0.11
  11  14  -7    0.03    0.10
 -11 -13   1    2.90    0.33
 -11 -13   1    2.10    0.33
 -11 -13   1    3.00    0.36
  11  13  -1    2.48    0.35
  11  13  -1    2.57    0.33
 -11 -13   2   -0.05    0.06
 -11 -13   2    0.12    0.08
  11  13  -2   -0.26    0.11
  11  13  -2   -0.09    0.08
 -11 -13   3    5.17    0.61
 -11 -13   3    4.30    0.62
  11  13  -3    4.73    0.61
  11  13  -3    5.78    0.62
 -11 -13   4    6.86    0.84
 -11 -13   4    8.58    0.87
 -11 -13   4    6.75    0.85
  11  13  -4    7.14    0.86
  11  13  -4    6.91    0.85
  11  13  -4    6.56    0.84
 -11 -13   5    0.21    0.09
 -11 -13   5    0.23    0.12
 -11 -13   5    0.43    0.14
  11  13  -5   -0.34    0.13
  11  13  -5    0.10    0.09
 -11 -13   6    3.41    0.39
 -11 -13   6    3.30    0.40
 -11 -13   6    2.84    0.40
  11  13  -6    2.17    0.40
  11  13  -6    3.47    0.39
  11  13  -6    2.63    0.39
 -11 -13   7    1.37    0.17
 -11 -13   7    1.15    0.19
 -11 -13   7    0.78    0.18
  11  13  -7    0.63    0.19
  11  13  -7    1.29    0.17
  11  13  -7    0.54    0.17
 -11 -13   8    0.28    0.12
 -11 -13   8    0.44    0.14
  11  13  -8    0.52    0.14
  11  13  -8    0.38    0.11
  11  13  -8    0.15    0.12
 -11 -12   1    4.52    0.55
 -11 -12   1    4.94    0.56
 -11 -12   1    5.53    0.55
 -11 -12   1    4.54    0.58
  11  12  -1    3.83    0.56
  11  12  -1    4.27    0.55
  11  12  -1    4.31    0.56
  11  12  -1    4.34    0.55
 -11 -12   2    1.37    0.23
 -11 -12   2    2.04    0.22
 -11 -12   2    1.33    0.24
  11  12  -2    0.99    0.23
  11  12  -2    2.17    0.25
  11  12  -2    1.64    0.22
 -11 -12   3    5.60    0.72
 -11 -12   3    5.99    0.74
 -11 -12   3    6.17    0.72
 -11 -12   3    6.90    0.75
  11  12  -3    6.39    0.75
  11  12  -3    5.51    0.72
  11  12  -3    6.61    0.74
  11  12  -3    6.05    0.73
 -11 -12   4    3.25    0.37
 -11 -12   4    3.21    0.39
 -11 -12   4    2.54    0.39
  11  12  -4    2.44    0.39
  11  12  -4    3.07    0.38
  11  12  -4    2.58    0.38
  11  12  -4    3.14    0.38
 -11 -12   5    1.23    0.16
 -11 -12   5    0.84    0.20
 -11 -12   5    1.03    0.20
  11  12  -5    0.90    0.22
  11  12  -5    0.79    0.17
  11  12  -5    1.70    0.20
 -11 -12   6    8.23    0.97
 -11 -12   6    7.38    0.99
  11  12  -6    8.90    1.00
  11  12  -6    8.00    0.97
  11  12  -6    8.60    0.98
 -11 -12   7    1.54    0.22
 -11 -12   7    1.66    0.26
 -11 -12   7    1.87    0.25
  11  12  -7    1.08    0.26
  11  12  -7    1.90    0.24
  11  12  -7    1.35    0.24
 -11 -12   8    0.64    0.13
 -11 -12   8    0.54    0.14
 -11 -12   8    0.49    0.13
  11  12  -8    0.64    0.16
  11  12  -8    0.55    0.12
  11  12  -8    0.17    0.13
 -11 -12   9    0.44    0.14
 -11 -12   9    0.58    0.14
  11  12  -9    0.41    0.15
  11  12  -9    0.98    0.14
  11  12  -9    0.57    0.16
 -11 -11   1   18.19    2.12
 -11 -11   1   18.73    2.13
 -11 -11   1   17.41    2.10
 -11 -11   1   16.83    2.11
  11  11  -1   18.27    2.12
  11  11  -1   18.42    2.12
  11  11  -1   20.77    2.13
  11  11  -1   18.29    2.10
 -11 -11   2    3.59    0.44
 -11 -11   2    3.84    0.44
 -11 -11   2    3.20    0.45
  11  11  -2    4.28    0.45
  11  11  -2    2.91    0.44
  11  11  -2    3.62    0.44
 -11 -11   3    2.91    0.34
 -11 -11   3    3.69    0.36
 -11 -11   3    2.21    0.32
 -11 -11   3    2.45    0.35
  11  11  -3    2.77    0.35
  11  11  -3    2.14    0.33
  11  11  -3    2.64    0.34
  11  11  -3    2.95    0.34
 -11 -11   4    0.46    0.11
 -11 -11   4    0.77    0.14
 -11 -11   4    0.80    0.17
  11  11  -4    0.72    0.13
  11  11  -4    0.63    0.13
 -11 -11   5    1.94    0.27
 -11 -11   5    2.07    0.30
 -11 -11   5    2.18    0.29
  11  11  -5    2.51    0.31
  11  11  -5    1.90    0.28
 -11 -11   6    9.76    1.17
 -11 -11   6   10.29    1.21
 -11 -11   6    9.56    1.17
 -11 -11   6    9.82    1.18
  11  11  -6   10.07    1.20
  11  11  -6   11.49    1.19
  11  11  -6    9.30    1.18
 -11 -11   7    1.57    0.19
 -11 -11   7    1.16    0.22
 -11 -11   7    1.49    0.20
  11  11  -7    0.38    0.20
  11  11  -7    1.08    0.17
  11  11  -7    0.99    0.20
 -11 -11   8    2.14    0.26
 -11 -11   8    1.26    0.27
  11  11  -8    1.54    0.27
  11  11  -8    1.71    0.26
 -11 -11   9    1.19    0.19
 -11 -11   9    0.51    0.19
 -11 -11   9    1.51    0.20
  11  11  -9    1.49    0.23
  11  11  -9    1.55    0.19
  11  11  -9    1.07    0.22
 -11 -11  10    0.13    0.09
 -11 -11  10    0.27    0.11
 -11 -11  10   -0.04    0.10
  11  11 -10   -0.08    0.13
  11  11 -10    0.07    0.08
  11  11 -10   -0.21    0.12
 -11 -10   1   26.27    2.92
 -11 -10   1   26.24    2.93
 -11 -10   1   24.63    2.89
 -11 -10   1   25.83    2.92
  11  10  -1   25.06    2.91
  11  10  -1   25.80    2.92
  11  10  -1   24.59    2.91
  11  10  -1   24.42    2.90
 -11 -10   2    1.90    0.25
 -11 -10   2    2.45    0.28
  11  10  -2    2.24    0.28
  11  10  -2    2.10    0.26
  11  10  -2    1.34    0.26
  11  10  -2    2.17    0.26
 -11 -10   3    4.20    0.54
 -11 -10   3    4.57    0.56
 -11 -10   3    4.61    0.54
 -11 -10   3    3.82    0.56
  11  10  -3    4.65    0.56
  11  10  -3    4.48    0.55
  11  10  -3    4.89    0.56
  11  10  -3    5.26    0.56
 -11 -10   4    8.23    0.90
 -11 -10   4    7.89    0.92
 -11 -10   4    7.04    0.89
 -11 -10   4    7.71    0.91
  11  10  -4    8.32    0.92
  11  10  -4    6.96    0.90
  11  10  -4    7.63    0.90
  11  10  -4    7.60    0.90
 -11 -10   5    0.24    0.10
 -11 -10   5    0.62    0.14
 -11 -10   5    0.62    0.11
  11  10  -5    0.79    0.13
 -11 -10   6    5.51    0.72
 -11 -10   6    5.80    0.70
 -11 -10   6    6.48    0.71
  11  10  -6    6.45    0.73
  11  10  -6    5.52    0.70
  11  10  -6    5.38    0.71
 -11 -10   7    0.33    0.09
 -11 -10   7    0.02    0.12
 -11 -10   7   -0.04    0.09
 -11 -10   7   -0.28    0.08
  11  10  -7    0.22    0.16
  11  10  -7   -0.10    0.09
  11  10  -7    0.07    0.07
  11  10  -7   -0.11    0.11
 -11 -10   8    3.78    0.43
 -11 -10   8    3.07    0.43
 -11 -10   8    3.18    0.43
  11  10  -8    3.10    0.47
  11  10  -8    3.47    0.43
  11  10  -8    3.67    0.46
 -11 -10   9    1.35    0.24
 -11 -10   9    1.26    0.22
  11  10  -9    1.11    0.26
  11  10  -9    1.55    0.21
  11  10  -9    2.17    0.26
 -11 -10  10    0.21    0.09
 -11 -10  10    0.17    0.11
  11  10 -10   -0.03    0.13
  11  10 -10    0.13    0.08
  11  10 -10    0.24    0.13
 -11 -10  11    0.61    0.16
 -11 -10  11    0.89    0.18
 -11 -10  11    1.00    0.16
  11  10 -11    0.70    0.17
  11  10 -11    0.79    0.14
 -11  -9   1   24.07    2.85
 -11  -9   1   26.14    2.86
 -11  -9   1   26.81    2.86
  11   9  -1   24.06    2.85
  11   9  -1   24.29    2.85
  11   9  -1   23.68    2.84
 -11  -9   2    1.11    0.16
 -11  -9   2    1.21    0.18
 -11  -9   2    1.30    0.19
  11   9  -2    1.64    0.19
  11   9  -2    1.31    0.17
  11   9  -2    0.83    0.17
 -11  -9   3   10.56    1.32
 -11  -9   3   10.85    1.31
 -11  -9   3   11.61    1.33
  11   9  -3   12.67    1.33
  11   9  -3   10.78    1.32
  11   9  -3   11.90    1.32
 -11  -9   4   11.23    1.43
 -11  -9   4   13.75    1.46
 -11  -9   4   12.14    1.43
 -11  -9   4   11.28    1.43
  11   9  -4   12.65    1.45
  11   9  -4   13.27    1.44
  11   9  -4   12.76    1.44
  11   9  -4   12.51    1.43
 -11  -9   5    0.34    0.08
 -11  -9   5    0.75    0.13
 -11  -9   5    0.22    0.08
 -11  -9   5    0.45    0.10
  11   9  -5    0.20    0.11
  11   9  -5    0.33    0.08
  11   9  -5    0.27    0.09
  11   9  -5    0.16    0.09
 -11  -9   6    3.05    0.39
 -11  -9   6    2.94    0.39
 -11  -9   6    3.29    0.40
  11   9  -6    2.82    0.39
  11   9  -6    3.30    0.40
  11   9  -6    3.76    0.42
 -11  -9   7    0.88    0.14
 -11  -9   7    0.84    0.18
 -11  -9   7    0.47    0.14
 -11  -9   7    1.06    0.15
  11   9  -7    1.72    0.23
  11   9  -7    0.76    0.15
  11   9  -7    0.75    0.15
  11   9  -7    0.91    0.17
 -11  -9   8    9.97    1.14
 -11  -9   8   11.41    1.19
 -11  -9   8   10.26    1.16
 -11  -9   8   10.10    1.16
  11   9  -8    8.49    1.17
  11   9  -8    9.01    1.14
  11   9  -8   10.43    1.15
  11   9  -8    8.97    1.16
 -11  -9   9    1.86    0.24
 -11  -9   9    1.13    0.28
 -11  -9   9    1.46    0.25
 -11  -9   9    2.19    0.26
  11   9  -9    1.81    0.30
  11   9  -9    1.94    0.24
  11   9  -9    2.06    0.29
 -11  -9  10    0.18    0.14
 -11  -9  10    0.33    0.12
 -11  -9  10    0.37    0.11
  11   9 -10    0.26    0.15
  11   9 -10    0.96    0.12
  11   9 -10    0.20    0.13
 -11  -9  11    2.35    0.30
 -11  -9  11    1.47    0.30
 -11  -9  11    3.06    0.32
  11   9 -11    2.10    0.32
 -11  -9  12    0.56    0.15
  11   9 -12    0.20    0.11
  11   9 -12    0.17    0.09
  11   9 -12    0.26    0.12
 -11  -8   1    9.05    1.01
 -11  -8   1    8.60    1.01
 -11  -8   1    8.97    1.00
  11   8  -1    7.86    1.00
  11   8  -1    8.90    1.01
  11   8  -1    9.05    1.01
  11   8  -1    8.07    1.00
 -11  -8   2    0.45    0.07
 -11  -8   2    0.11    0.07
 -11  -8   2    0.11    0.07
 -11  -8   2    0.10    0.09
  11   8  -2    0.32    0.09
  11   8  -2    0.36    0.08
  11   8  -2    0.51    0.09
  11   8  -2    0.21    0.08
 -11  -8   3   10.84    1.25
 -11  -8   3   11.77    1.27
 -11  -8   3   11.04    1.25
 -11  -8   3   10.46    1.26
  11   8  -3   10.15    1.26
  11   8  -3   11.04    1.26
  11   8  -3   11.22    1.26
  11   8  -3   10.04    1.25
 -11  -8   4    3.84    0.48
 -11  -8   4    4.24    0.50
 -11  -8   4    3.83    0.48
 -11  -8   4    4.23    0.49
  11   8  -4    3.51    0.49
  11   8  -4    3.74    0.48
  11   8  -4    4.33    0.49
  11   8  -4    4.23    0.49
 -11  -8   5    1.65    0.19
 -11  -8   5    1.08    0.21
 -11  -8   5    1.21    0.19
  11   8  -5    1.47    0.22
  11   8  -5    1.25    0.20
  11   8  -5    1.42    0.20
  11   8  -5    1.62    0.21
 -11  -8   6    4.71    0.53
 -11  -8   6    3.53    0.54
 -11  -8   6    5.22    0.54
  11   8  -6    3.70    0.55
  11   8  -6    4.26    0.53
  11   8  -6    4.68    0.54
 -11  -8   7    0.33    0.08
 -11  -8   7    0.32    0.11
 -11  -8   7    0.15    0.08
 -11  -8   7   -0.05    0.07
  11   8  -7    0.48    0.14
  11   8  -7   -0.03    0.07
  11   8  -7    0.00    0.06
  11   8  -7   -0.10    0.09
 -11  -8   8   15.16    1.65
 -11  -8   8   13.57    1.65
 -11  -8   8   12.52    1.63
  11   8  -8   14.81    1.68
  11   8  -8   14.48    1.65
  11   8  -8   14.53    1.64
  11   8  -8   15.34    1.67
 -11  -8   9    3.38    0.42
 -11  -8   9    2.93    0.46
 -11  -8   9    3.44    0.44
 -11  -8   9    3.49    0.43
  11   8  -9    3.86    0.48
  11   8  -9    3.50    0.42
  11   8  -9    3.20    0.42
  11   8  -9    3.45    0.47
 -11  -8  10    2.07    0.27
 -11  -8  10    1.86    0.32
 -11  -8  10    2.55    0.30
 -11  -8  10    1.90    0.27
  11   8 -10    1.98    0.32
  11   8 -10    2.07    0.26
  11   8 -10    1.38    0.29
 -11  -8  11    3.19    0.55
 -11  -8  11    5.08    0.54
  11   8 -11    3.57    0.55
  11   8 -11    4.63    0.52
  11   8 -11    4.10    0.57
 -11  -8  12   -0.13    0.09
 -11  -8  12    0.05    0.13
 -11  -8  12    0.04    0.11
  11   8 -12    0.07    0.14
  11   8 -12   -0.15    0.08
  11   8 -12    0.11    0.10
 -11  -8  13    0.23    0.11
  11   8 -13   -0.23    0.11
 -11  -7   1   18.23    2.23
 -11  -7   1   18.05    2.23
 -11  -7   1   20.12    2.22
 -11  -7   1   18.80    2.23
  11   7  -1   20.11    2.24
  11   7  -1   19.99    2.24
  11   7  -1   20.28    2.24
  11   7  -1   19.73    2.22
 -11  -7   2    2.40    0.32
 -11  -7   2    2.47    0.33
 -11  -7   2    3.08    0.33
 -11  -7   2    2.64    0.34
  11   7  -2    2.73    0.34
  11   7  -2    2.52    0.33
  11   7  -2    3.04    0.34
  11   7  -2    2.55    0.32
 -11  -7   3   18.82    2.11
 -11  -7   3   17.31    2.12
 -11  -7   3   19.26    2.11
 -11  -7   3   18.13    2.11
  11   7  -3   19.50    2.13
  11   7  -3   18.25    2.11
  11   7  -3   17.54    2.11
  11   7  -3   17.90    2.11
 -11  -7   4    2.72    0.35
 -11  -7   4    2.04    0.37
 -11  -7   4    3.47    0.36
 -11  -7   4    3.09    0.37
  11   7  -4    2.90    0.38
  11   7  -4    2.77    0.36
  11   7  -4    3.01    0.36
  11   7  -4    3.12    0.36
 -11  -7   5    0.77    0.12
 -11  -7   5    0.46    0.14
 -11  -7   5    0.55    0.12
 -11  -7   5    0.77    0.13
  11   7  -5    0.70    0.15
  11   7  -5    0.69    0.12
  11   7  -5    1.01    0.13
  11   7  -5    0.98    0.14
 -11  -7   6    7.36    0.90
 -11  -7   6    6.94    0.88
  11   7  -6    8.05    0.91
  11   7  -6    8.00    0.90
 -11  -7   7   -0.06    0.05
 -11  -7   7   -0.17    0.10
 -11  -7   7    0.02    0.06
 -11  -7   7   -0.05    0.06
  11   7  -7   -0.11    0.05
  11   7  -7    0.26    0.10
 -11  -7   8    5.85    0.78
 -11  -7   8    7.05    0.83
  11   7  -8    8.41    0.84
  11   7  -8    7.08    0.79
  11   7  -8    6.72    0.79
  11   7  -8    6.25    0.81
 -11  -7   9    5.76    0.74
 -11  -7   9    7.60    0.80
 -11  -7   9    6.70    0.76
 -11  -7   9    5.97    0.74
  11   7  -9    7.37    0.80
  11   7  -9    6.72    0.74
  11   7  -9    5.57    0.73
  11   7  -9    6.19    0.77
 -11  -7  10    2.62    0.31
 -11  -7  10    3.08    0.38
 -11  -7  10    1.97    0.33
 -11  -7  10    2.16    0.32
  11   7 -10    2.66    0.31
  11   7 -10    2.53    0.37
 -11  -7  11    3.48    0.40
 -11  -7  11    2.89    0.42
  11   7 -11    3.14    0.44
 -11  -7  12    0.03    0.09
 -11  -7  12   -0.20    0.11
 -11  -7  12   -0.14    0.10
 -11  -7  12    0.39    0.11
  11   7 -12    0.36    0.16
  11   7 -12   -0.03    0.08
  11   7 -12   -0.21    0.10
 -11  -7  13    0.77    0.14
 -11  -7  13    0.38    0.14
 -11  -6   1   16.15    1.95
 -11  -6   1   16.74    1.95
 -11  -6   1   17.61    1.94
 -11  -6   1   15.94    1.95
  11   6  -1   18.65    1.96
  11   6  -1   17.61    1.95
  11   6  -1   16.55    1.95
  11   6  -1   16.61    1.94
 -11  -6   2   19.37    2.16
 -11  -6   2   17.73    2.14
 -11  -6   2   18.38    2.15
  11   6  -2   19.29    2.16
  11   6  -2   19.41    2.15
  11   6  -2   18.61    2.14
 -11  -6   3   33.79    4.18
 -11  -6   3   39.64    4.22
 -11  -6   3   36.53    4.18
 -11  -6   3   36.87    4.19
  11   6  -3   35.92    4.20
  11   6  -3   36.68    4.20
  11   6  -3   36.46    4.18
  11   6  -3   37.92    4.19
 -11  -6   4    6.08    0.63
 -11  -6   4    4.87    0.64
 -11  -6   4    6.49    0.64
 -11  -6   4    4.90    0.63
  11   6  -4    5.91    0.65
  11   6  -4    4.68    0.62
  11   6  -4    5.43    0.63
  11   6  -4    4.75    0.63
 -11  -6   5    4.03    0.44
 -11  -6   5    4.24    0.48
 -11  -6   5    4.10    0.45
 -11  -6   5    3.32    0.44
  11   6  -5    3.92    0.47
  11   6  -5    3.23    0.44
  11   6  -5    3.95    0.45
  11   6  -5    3.18    0.45
 -11  -6   6    6.86    0.93
 -11  -6   6    8.55    0.97
 -11  -6   6    7.86    0.94
 -11  -6   6    8.02    0.94
  11   6  -6    9.01    0.96
  11   6  -6    9.06    0.94
  11   6  -6    8.42    0.94
  11   6  -6    7.21    0.94
 -11  -6   7   -0.31    0.08
 -11  -6   7    0.16    0.07
 -11  -6   7    0.10    0.06
  11   6  -7   -0.05    0.09
  11   6  -7   -0.17    0.05
  11   6  -7   -0.08    0.08
 -11  -6   8    1.75    0.25
 -11  -6   8    3.11    0.33
 -11  -6   8    1.90    0.27
  11   6  -8    2.98    0.33
  11   6  -8    1.55    0.25
  11   6  -8    2.27    0.29
 -11  -6   9    0.78    0.13
 -11  -6   9    0.59    0.14
 -11  -6   9    0.73    0.13
  11   6  -9    0.28    0.21
  11   6  -9    0.84    0.13
  11   6  -9    0.62    0.12
  11   6  -9    1.20    0.18
 -11  -6  10    3.97    0.57
 -11  -6  10    4.30    0.53
  11   6 -10    3.21    0.57
  11   6 -10    4.37    0.53
  11   6 -10    5.14    0.53
 -11  -6  11    6.66    0.76
 -11  -6  11    8.21    0.83
 -11  -6  11    5.41    0.78
 -11  -6  11    6.09    0.76
  11   6 -11    6.69    0.80
  11   6 -11    5.73    0.77
  11   6 -11    6.81    0.76
  11   6 -11    6.97    0.81
 -11  -6  12    0.09    0.07
 -11  -6  12    0.18    0.15
 -11  -6  12    0.04    0.08
 -11  -6  12    0.78    0.17
  11   6 -12    0.27    0.15
  11   6 -12    0.17    0.08
  11   6 -12    0.19    0.12
  11   6 -13    1.53    0.26
  11   6 -13    1.82    0.23
  11   6 -13    1.27    0.25
 -11  -6  14    0.02    0.09
  11   6 -14    0.32    0.13
 -11  -5   1    7.06    0.88
 -11  -5   1    8.34    0.90
 -11  -5   1    8.06    0.88
 -11  -5   1    6.86    0.89
  11   5  -1    6.97    0.89
  11   5  -1    7.60    0.88
  11   5  -1    7.67    0.89
  11   5  -1    8.52    0.89
 -11  -5   2    9.31    1.11
 -11  -5   2    9.77    1.13
 -11  -5   2    8.71    1.11
 -11  -5   2   10.11    1.12
  11   5  -2   10.87    1.13
  11   5  -2   10.31    1.12
  11   5  -2    9.48    1.12
  11   5  -2    9.56    1.11
 -11  -5   3   28.09    3.08
 -11  -5   3   26.52    3.09
 -11  -5   3   25.40    3.06
 -11  -5   3   25.70    3.07
  11   5  -3   27.43    3.09
  11   5  -3   27.62    3.08
  11   5  -3   27.87    3.08
  11   5  -3   26.69    3.07
 -11  -5   4    0.31    0.07
 -11  -5   4    0.35    0.10
 -11  -5   4    0.36    0.07
 -11  -5   4    0.51    0.08
  11   5  -4    0.23    0.10
  11   5  -4    0.19    0.07
  11   5  -4    0.31    0.08
 -11  -5   5   21.96    2.37
 -11  -5   5   22.34    2.40
 -11  -5   5   19.91    2.37
 -11  -5   5   20.88    2.37
  11   5  -5   21.33    2.39
  11   5  -5   20.61    2.37
  11   5  -5   19.04    2.36
  11   5  -5   20.14    2.37
 -11  -5   6   12.36    1.31
 -11  -5   6   11.98    1.34
 -11  -5   6   10.51    1.31
  11   5  -6   11.94    1.33
  11   5  -6   11.87    1.31
  11   5  -6   10.19    1.30
 -11  -5   7    0.16    0.06
 -11  -5   7    0.04    0.11
 -11  -5   7    0.24    0.08
 -11  -5   7    0.08    0.06
  11   5  -7    0.15    0.11
  11   5  -7    0.45    0.08
  11   5  -7    0.28    0.07
  11   5  -7    0.35    0.10
 -11  -5   8    4.52    0.64
 -11  -5   8    4.69    0.61
 -11  -5   8    5.32    0.60
  11   5  -8    5.08    0.60
  11   5  -8    5.55    0.63
 -11  -5   9   -0.03    0.06
 -11  -5   9   -0.20    0.12
 -11  -5   9   -0.08    0.07
 -11  -5   9   -0.10    0.06
  11   5  -9   -0.17    0.12
  11   5  -9   -0.34    0.06
  11   5  -9    0.11    0.06
  11   5  -9   -0.05    0.10
 -11  -5  10    4.24    0.55
 -11  -5  10    4.57    0.60
 -11  -5  10    5.32    0.59
  11   5 -10    4.46    0.60
  11   5 -10    4.22    0.55
  11   5 -10    4.92    0.55
  11   5 -10    4.79    0.59
 -11  -5  11    5.09    0.60
 -11  -5  11    4.40    0.63
 -11  -5  11    4.23    0.59
 -11  -5  11    6.16    0.68
  11   5 -11    4.92    0.63
  11   5 -11    4.67    0.59
  11   5 -11    5.36    0.59
  11   5 -11    6.37    0.65
 -11  -5  12   -0.28    0.08
 -11  -5  12   -0.09    0.10
 -11  -5  12   -0.05    0.06
 -11  -5  12   -0.02    0.15
  11   5 -12    0.41    0.16
  11   5 -12    0.17    0.07
  11   5 -12   -0.11    0.12
 -11  -5  13    2.16    0.35
  11   5 -13    1.54    0.35
  11   5 -13    3.29    0.34
  11   5 -13    3.11    0.38
 -11  -5  14    0.49    0.13
 -11  -4   1   18.13    2.00
 -11  -4   1   15.94    2.00
 -11  -4   1   16.83    1.99
 -11  -4   1   17.12    2.01
  11   4  -1   17.55    2.00
  11   4  -1   17.72    2.00
  11   4  -1   18.39    2.01
  11   4  -1   17.84    1.99
  11   4  -2    7.89    0.90
  11   4  -2    7.44    0.89
  11   4  -2    7.77    0.89
  11   4  -2    7.70    0.89
 -11  -4   3   21.55    2.51
 -11  -4   3   21.35    2.50
 -11  -4   3   22.11    2.51
  11   4  -3   21.53    2.51
  11   4  -3   21.94    2.51
  11   4  -3   22.84    2.51
 -11  -4   4    0.50    0.09
 -11  -4   4    0.51    0.12
 -11  -4   4    0.88    0.10
 -11  -4   4    0.46    0.10
  11   4  -4    0.91    0.13
  11   4  -4    0.58    0.10
  11   4  -4    0.81    0.10
  11   4  -4    0.70    0.11
 -11  -4   5   35.73    3.90
 -11  -4   5   30.75    3.90
 -11  -4   5   35.19    3.90
 -11  -4   5   31.71    3.88
  11   4  -5   36.29    3.92
  11   4  -5   35.84    3.90
  11   4  -5   33.79    3.89
 -11  -4   6   13.74    1.78
 -11  -4   6   16.68    1.82
 -11  -4   6   15.88    1.80
  11   4  -6   15.61    1.81
  11   4  -6   15.16    1.79
  11   4  -6   16.11    1.79
  11   4  -6   16.88    1.81
 -11  -4   7    0.71    0.10
 -11  -4   7    0.60    0.14
 -11  -4   7    0.55    0.11
 -11  -4   7    0.59    0.10
  11   4  -7    0.37    0.14
  11   4  -7    0.53    0.10
 -11  -4   8   14.66    1.71
 -11  -4   8   14.73    1.75
 -11  -4   8   15.13    1.71
  11   4  -8   15.97    1.75
  11   4  -8   14.93    1.71
  11   4  -8   14.25    1.71
 -11  -4   9    0.14    0.07
 -11  -4   9    0.42    0.11
 -11  -4   9    0.44    0.07
 -11  -4   9    0.39    0.13
  11   4  -9   -0.19    0.11
  11   4  -9    0.18    0.08
  11   4  -9    0.17    0.06
  11   4  -9    0.36    0.10
 -11  -4  10    2.16    0.25
 -11  -4  10    1.83    0.28
 -11  -4  10    1.75    0.23
 -11  -4  10    2.16    0.30
  11   4 -10    1.40    0.29
  11   4 -10    1.46    0.23
  11   4 -10    1.96    0.23
  11   4 -10    1.72    0.27
 -11  -4  11    0.88    0.14
 -11  -4  11    0.98    0.19
 -11  -4  11    0.80    0.12
 -11  -4  11    0.96    0.19
  11   4 -11    1.18    0.21
  11   4 -11    0.59    0.13
  11   4 -11    0.40    0.15
 -11  -4  12    1.61    0.18
 -11  -4  12    1.02    0.22
 -11  -4  12    1.39    0.18
 -11  -4  12    0.58    0.23
  11   4 -12    1.26    0.24
  11   4 -12    1.22    0.18
  11   4 -12    0.93    0.16
  11   4 -12    0.79    0.22
 -11  -4  13    3.60    0.43
 -11  -4  13    3.03    0.46
 -11  -4  13    3.48    0.43
 -11  -4  13    3.02    0.48
  11   4 -13    2.69    0.46
  11   4 -13    4.16    0.43
  11   4 -13    3.43    0.47
 -11  -4  14    1.29    0.18
 -11  -4  14    0.89    0.19
  11   4 -14    0.61    0.18
 -11  -4  15    0.19    0.11
  11   4 -15    0.41    0.15
 -11  -3   1   17.82    2.02
 -11  -3   1   19.11    2.01
 -11  -3   1   15.94    2.01
  11   3  -1   16.38    2.01
  11   3  -1   17.34    2.01
  11   3  -1   18.41    2.01
 -11  -3   2    3.46    0.40
 -11  -3   2    3.81    0.41
 -11  -3   2    3.37    0.40
 -11  -3   2    3.57    0.41
  11   3  -2    3.23    0.41
  11   3  -2    3.08    0.40
  11   3  -2    3.41    0.40
  11   3  -2    3.52    0.40
 -11  -3   3    1.52    0.21
 -11  -3   3    2.39    0.24
 -11  -3   3    1.33    0.21
 -11  -3   3    1.66    0.23
  11   3  -3    1.82    0.23
  11   3  -3    2.04    0.22
  11   3  -3    2.00    0.22
  11   3  -3    1.90    0.22
 -11  -3   4    5.40    0.67
 -11  -3   4    6.50    0.67
 -11  -3   4    5.28    0.67
  11   3  -4    5.65    0.67
  11   3  -4    5.78    0.67
  11   3  -4    6.11    0.67
 -11  -3   5   30.81    3.63
 -11  -3   5   34.44    3.67
 -11  -3   5   30.35    3.63
 -11  -3   5   32.19    3.63
  11   3  -5   32.45    3.66
  11   3  -5   32.07    3.64
  11   3  -5   30.85    3.62
  11   3  -5   32.65    3.64
 -11  -3   6   22.81    2.65
 -11  -3   6   24.13    2.69
 -11  -3   6   21.89    2.66
 -11  -3   6   24.54    2.66
  11   3  -6   22.56    2.68
  11   3  -6   24.02    2.66
  11   3  -6   22.22    2.65
  11   3  -6   23.79    2.66
 -11  -3   7    6.61    0.77
 -11  -3   7    7.06    0.80
 -11  -3   7    5.96    0.76
 -11  -3   7    6.94    0.81
  11   3  -7    6.57    0.79
  11   3  -7    6.88    0.77
 -11  -3   8   11.31    1.38
 -11  -3   8   12.76    1.42
  11   3  -8   11.28    1.38
  11   3  -8   13.23    1.40
 -11  -3   9   -0.19    0.08
 -11  -3   9    0.24    0.06
 -11  -3   9    0.42    0.12
  11   3  -9    0.01    0.11
  11   3  -9    0.09    0.06
  11   3  -9    0.18    0.05
  11   3  -9    0.15    0.08
 -11  -3  10    4.48    0.61
  11   3 -10    5.98    0.67
  11   3 -10    6.15    0.63
  11   3 -10    5.45    0.62
  11   3 -10    5.02    0.64
 -11  -3  11    0.85    0.13
 -11  -3  11    0.55    0.11
 -11  -3  11    0.60    0.17
  11   3 -11    0.85    0.13
  11   3 -11    0.71    0.11
  11   3 -11    0.58    0.14
 -11  -3  12    1.84    0.24
 -11  -3  12    1.33    0.27
 -11  -3  12    2.26    0.24
 -11  -3  12    1.83    0.28
  11   3 -12    1.19    0.27
  11   3 -12    1.77    0.24
  11   3 -12    1.69    0.22
  11   3 -12    1.25    0.26
 -11  -3  13    5.49    0.67
 -11  -3  13    5.25    0.72
  11   3 -13    5.97    0.72
  11   3 -13    5.56    0.67
  11   3 -13    6.38    0.72
 -11  -3  14    1.03    0.16
 -11  -3  14    0.43    0.15
  11   3 -14    0.41    0.18
 -11  -3  15    0.37    0.14
 -11  -3  15    0.46    0.14
  11   3 -15    0.26    0.13
 -11  -2   1   45.59    5.24
 -11  -2   1   43.97    5.22
 -11  -2   1   47.06    5.22
 -11  -2   1   43.60    5.22
  11   2  -1   46.95    5.23
  11   2  -1   47.31    5.21
 -11  -2   2    1.06    0.10
 -11  -2   2    0.75    0.11
  11   2  -2    0.69    0.10
  11   2  -2    0.59    0.09
  11   2  -2    0.65    0.10
  11   2  -2    0.74    0.10
 -11  -2   3    2.09    0.28
 -11  -2   3    2.71    0.30
 -11  -2   3    2.47    0.28
 -11  -2   3    2.61    0.29
  11   2  -3    2.24    0.29
  11   2  -3    2.57    0.28
  11   2  -3    2.41    0.28
  11   2  -3    2.25    0.28
 -11  -2   4    0.81    0.09
 -11  -2   4    0.42    0.11
 -11  -2   4    0.90    0.09
  11   2  -4    0.78    0.11
  11   2  -4    0.49    0.09
  11   2  -4    0.56    0.08
  11   2  -4    0.52    0.08
 -11  -2   5   27.76    3.21
 -11  -2   5   27.85    3.20
 -11  -2   5   29.80    3.22
  11   2  -5   27.06    3.21
  11   2  -5   27.28    3.20
  11   2  -5   28.84    3.20
 -11  -2   6   17.70    2.01
 -11  -2   6   20.75    2.05
 -11  -2   6   17.19    2.00
 -11  -2   6   15.68    2.01
  11   2  -6   18.39    2.03
  11   2  -6   17.42    2.01
  11   2  -6   17.55    2.00
 -11  -2   7   13.12    1.51
 -11  -2   7   14.19    1.54
  11   2  -7   14.73    1.54
  11   2  -7   11.73    1.50
 -11  -2   8   13.37    1.64
 -11  -2   8   13.50    1.67
  11   2  -8   15.08    1.67
  11   2  -8   15.14    1.65
  11   2  -8   13.91    1.63
  11   2  -8   14.75    1.65
 -11  -2   9    0.36    0.09
 -11  -2   9    0.28    0.12
 -11  -2   9    0.07    0.05
 -11  -2   9   -0.10    0.10
  11   2  -9    0.44    0.12
  11   2  -9    0.18    0.07
  11   2  -9    0.17    0.05
  11   2  -9    0.22    0.08
 -11  -2  10    4.69    0.52
 -11  -2  10    4.74    0.56
  11   2 -10    4.15    0.56
  11   2 -10    3.96    0.52
  11   2 -10    4.60    0.52
  11   2 -10    3.84    0.53
 -11  -2  11    0.89    0.12
 -11  -2  11    0.47    0.15
 -11  -2  11    0.57    0.10
  11   2 -11    0.80    0.19
  11   2 -11    0.55    0.11
  11   2 -11    0.48    0.09
 -11  -2  12    0.86    0.17
 -11  -2  12    1.43    0.23
 -11  -2  12    1.15    0.16
 -11  -2  12    0.93    0.22
  11   2 -12    1.42    0.23
  11   2 -12    1.15    0.17
  11   2 -12    1.04    0.15
  11   2 -12    1.50    0.20
 -11  -2  13    5.03    0.58
 -11  -2  13    4.72    0.61
 -11  -2  13    4.87    0.56
 -11  -2  13    3.79    0.60
  11   2 -13    4.31    0.60
  11   2 -13    4.69    0.56
  11   2 -13    4.98    0.59
 -11  -2  14    0.09    0.10
 -11  -2  14    0.09    0.11
  11   2 -14    0.19    0.14
 -11  -2  15    0.63    0.14
 -11  -2  15    0.50    0.13
  11   2 -15    0.29    0.15
 -11  -1   3   53.69    6.28
 -11  -1   3   55.10    6.30
  11   1  -3   56.53    6.30
  11   1  -3   55.08    6.28
 -11  -1   4    7.79    0.88
 -11  -1   4    8.01    0.89
  11   1  -4    7.83    0.89
  11   1  -4    7.16    0.88
 -11  -1   5    8.17    0.95
 -11  -1   5    8.27    0.97
  11   1  -5    8.38    0.97
  11   1  -5    8.26    0.95
 -11  -1   6    0.28    0.06
 -11  -1   6    0.86    0.11
  11   1  -6    0.31    0.09
  11   1  -6    0.16    0.06
 -11  -1   7   20.87    2.46
 -11  -1   7   22.48    2.49
  11   1  -7   21.49    2.47
  11   1  -7   19.75    2.46
  11   1  -7   22.63    2.45
 -11  -1   8   31.12    3.67
 -11  -1   8   32.08    3.70
 -11  -1   8   30.05    3.65
 -11  -1   8   31.46    3.66
  11   1  -8   33.16    3.70
  11   1  -8   30.67    3.68
  11   1  -8   32.25    3.66
  11   1  -8   37.86    3.69
 -11  -1   9    0.29    0.10
 -11  -1   9    0.74    0.14
 -11  -1   9    0.58    0.07
 -11  -1   9    0.09    0.10
  11   1  -9    0.45    0.13
  11   1  -9    0.41    0.10
  11   1  -9    0.41    0.07
  11   1  -9    0.46    0.09
 -11  -1  10    5.45    0.64
 -11  -1  10    4.94    0.66
  11   1 -10    6.60    0.69
 -11  -1  11    1.60    0.23
 -11  -1  11    1.17    0.25
 -11  -1  11    1.63    0.20
 -11  -1  11    1.22    0.24
  11   1 -11    1.52    0.25
  11   1 -11    2.26    0.24
  11   1 -11    1.50    0.20
  11   1 -11    1.92    0.23
 -11  -1  12    0.61    0.12
 -11  -1  12    0.30    0.14
 -11  -1  12    0.36    0.08
 -11  -1  12    0.95    0.16
  11   1 -12    0.33    0.16
  11   1 -12    0.69    0.12
  11   1 -12    0.52    0.09
 -11  -1  13    1.98    0.23
 -11  -1  13    1.17    0.25
 -11  -1  13    1.63    0.20
 -11  -1  13    1.97    0.26
  11   1 -13    1.05    0.25
  11   1 -13    1.24    0.21
  11   1 -13    1.55    0.20
  11   1 -13    1.23    0.22
 -11  -1  14    0.13    0.10
 -11  -1  14    0.49    0.15
  11   1 -14    0.60    0.17
 -11  -1  15    0.87    0.17
 -11  -1  15    1.08    0.20
 -11   0   3   65.55    7.34
 -11   0   3   61.95    7.30
  11   0  -3   66.03    7.33
  11   0  -3   63.24    7.31
 -11   0   4    0.54    0.06
 -11   0   4    0.39    0.07
  11   0  -4    0.24    0.07
  11   0  -4    0.35    0.06
 -11   0   5    9.69    1.04
 -11   0   5    8.10    1.04
  11   0  -5    9.54    1.05
  11   0  -5    8.71    1.04
 -11   0   6    0.04    0.05
 -11   0   6    0.10    0.06
  11   0  -6    0.19    0.07
  11   0  -6    0.14    0.05
 -11   0   7   13.02    1.44
  11   0  -7   11.65    1.43
 -11   0   8   17.50    2.03
 -11   0   8   15.92    2.04
  11   0  -8   18.63    2.05
  11   0  -8   18.30    2.04
 -11   0   9    1.05    0.17
 -11   0   9    1.16    0.14
 -11   0   9    1.01    0.14
  11   0  -9    1.42    0.18
  11   0  -9    1.13    0.14
  11   0  -9    1.22    0.15
 -11   0  10   10.54    1.29
 -11   0  10   11.99    1.30
  11   0 -10   11.02    1.29
  11   0 -10   11.90    1.30
 -11   0  11    4.36    0.49
 -11   0  11    5.08    0.53
 -11   0  11    3.75    0.45
 -11   0  11    3.41    0.47
  11   0 -11    4.53    0.51
  11   0 -11    3.57    0.48
  11   0 -11    3.81    0.45
  11   0 -11    3.89    0.47
 -11   0  12    1.03    0.15
 -11   0  12    0.65    0.19
 -11   0  12    0.71    0.11
 -11   0  12    0.50    0.15
  11   0 -12    0.58    0.18
  11   0 -12    1.00    0.16
  11   0 -12    0.89    0.12
  11   0 -12    0.90    0.13
 -11   0  13    1.54    0.20
 -11   0  13    0.66    0.21
 -11   0  13    1.13    0.17
  11   0 -13    1.54    0.24
  11   0 -13    1.81    0.21
  11   0 -13    1.20    0.17
 -11   0  14   -0.06    0.10
 -11   0  15    1.66    0.25
 -11   0  15    1.78    0.28
 -11   0  16    0.01    0.12
  11   0 -16    0.19    0.13
 -11   1   3   34.65    3.95
 -11   1   4    5.39    0.67
  11  -1  -4    6.33    0.68
 -11   1   5   17.02    1.98
 -11   1   5   15.78    1.96
  11  -1  -5   18.43    1.97
  11  -1  -5   17.68    1.97
 -11   1   6    4.53    0.53
  11  -1  -6    4.36    0.53
 -11   1   7    5.80    0.70
 -11   1   7    6.28    0.71
  11  -1  -7    5.74    0.70
  11  -1  -7    5.92    0.70
 -11   1   8    4.32    0.51
 -11   1   8    4.37    0.52
  11  -1  -8    4.01    0.51
  11  -1  -8    4.11    0.51
 -11   1   9    6.60    0.80
 -11   1   9    6.77    0.83
  11  -1  -9    7.42    0.82
  11  -1  -9    6.50    0.80
  11  -1 -10   14.22    1.45
  11  -1 -10   11.28    1.41
  11  -1 -10   11.66    1.39
  11  -1 -10   12.53    1.39
 -11   1  11    4.83    0.57
 -11   1  11    4.96    0.60
 -11   1  11    4.43    0.54
 -11   1  11    4.45    0.54
  11  -1 -11    4.67    0.59
  11  -1 -11    5.13    0.57
  11  -1 -11    4.53    0.54
  11  -1 -11    4.86    0.55
 -11   1  12    1.97    0.26
 -11   1  12    2.13    0.23
 -11   1  12    1.62    0.24
  11  -1 -12    1.90    0.26
  11  -1 -12    1.50    0.22
  11  -1 -12    2.02    0.24
 -11   1  13    1.85    0.25
 -11   1  13    1.48    0.27
  11  -1 -13    1.40    0.28
  11  -1 -13    1.75    0.25
  11  -1 -13    1.73    0.22
  11  -1 -13    1.91    0.24
 -11   1  14    0.58    0.14
  11  -1 -14    1.17    0.20
 -11   1  15    2.55    0.32
 -11   1  15    2.06    0.34
 -11   1  16   -0.09    0.11
 -11   1  16   -0.13    0.10
  11  -1 -16    0.34    0.14
 -11   2   3    6.64    0.76
 -11   2   4    3.54    0.43
  11  -2  -4    3.94    0.44
 -11   2   5   28.63    3.09
 -11   2   5   27.12    3.07
  11  -2  -5   26.44    3.08
  11  -2  -5   25.43    3.07
 -11   2   6    3.17    0.39
  11  -2  -6    3.28    0.39
 -11   2   7    7.01    0.83
 -11   2   7    7.94    0.83
  11  -2  -7    6.86    0.83
  11  -2  -7    6.47    0.82
 -11   2   8    6.55    0.78
 -11   2   8    6.36    0.76
 -11   2   9    1.44    0.20
  11  -2  -9    1.10    0.21
  11  -2  -9    1.73    0.21
 -11   2  10   12.34    1.51
 -11   2  10   14.98    1.57
  11  -2 -10   13.71    1.53
  11  -2 -10   11.79    1.51
 -11   2  11    3.09    0.37
 -11   2  11    2.84    0.40
 -11   2  11    2.44    0.33
 -11   2  11    3.10    0.34
  11  -2 -11    2.32    0.38
  11  -2 -11    2.82    0.37
  11  -2 -11    3.06    0.33
  11  -2 -11    3.11    0.34
 -11   2  12    0.48    0.13
 -11   2  12    0.75    0.10
 -11   2  12    0.74    0.11
  11  -2 -12    0.87    0.15
  11  -2 -12    0.73    0.10
  11  -2 -12    0.59    0.11
 -11   2  13    2.81    0.38
 -11   2  13    2.85    0.40
 -11   2  13    2.60    0.34
 -11   2  13    3.29    0.36
  11  -2 -13    3.84    0.43
  11  -2 -13    2.62    0.35
 -11   2  14    1.14    0.17
 -11   2  14    0.72    0.19
  11  -2 -14    0.67    0.22
 -11   2  15    1.00    0.18
 -11   2  15    0.84    0.19
  11  -2 -15    1.62    0.24
 -11   2  16   -0.02    0.10
 -11   2  16   -0.02    0.09
  11  -2 -16    0.13    0.14
 -11   3   3    2.40    0.29
 -11   3   3    2.66    0.30
  11  -3  -3    2.52    0.29
  11  -3  -3    2.58    0.30
 -11   3   4    9.87    1.24
 -11   3   4   11.26    1.25
  11  -3  -4   11.82    1.25
  11  -3  -4   10.79    1.25
 -11   3   5   35.46    3.77
 -11   3   5   31.82    3.76
  11  -3  -5   30.35    3.75
  11  -3  -5   34.64    3.77
 -11   3   6    1.42    0.19
 -11   3   6    1.42    0.19
  11  -3  -6    1.56    0.20
 -11   3   7    8.34    0.92
  11  -3  -7    8.48    0.92
  11  -3  -7    6.62    0.91
 -11   3   8    4.00    0.41
 -11   3   8    3.17    0.41
  11  -3  -8    2.54    0.41
  11  -3  -8    3.75    0.42
 -11   3   9    4.13    0.54
 -11   3   9    3.99    0.54
  11  -3  -9    4.82    0.55
  11  -3  -9    5.06    0.55
 -11   3  10   18.97    2.24
 -11   3  10   17.60    2.21
  11  -3 -10   18.53    2.22
  11  -3 -10   22.74    2.25
 -11   3  11    3.84    0.46
 -11   3  11    3.68    0.45
  11  -3 -11    2.89    0.45
  11  -3 -11    3.78    0.46
 -11   3  12    1.36    0.22
 -11   3  12    1.37    0.18
  11  -3 -12    1.76    0.24
  11  -3 -12    1.79    0.18
  11  -3 -12    1.34    0.18
 -11   3  13    4.19    0.48
 -11   3  13    4.45    0.47
 -11   3  13    3.32    0.42
 -11   3  13    3.36    0.43
  11  -3 -13    3.79    0.48
  11  -3 -13    3.96    0.48
  11  -3 -13    3.39    0.42
  11  -3 -13    3.74    0.43
 -11   3  14    0.32    0.13
 -11   3  14    0.23    0.11
  11  -3 -14    0.44    0.17
 -11   3  15    0.49    0.14
 -11   3  15    0.18    0.12
  11  -3 -15    0.47    0.16
 -11   3  16    0.44    0.13
  11  -3 -16    0.70    0.17
 -11   4   2   12.21    1.39
  11  -4  -2   12.07    1.39
 -11   4   3    5.35    0.63
  11  -4  -3    5.56    0.63
 -11   4   4    8.67    0.99
 -11   4   4    8.90    1.00
  11  -4  -4    8.97    1.00
  11  -4  -4    7.96    1.00
 -11   4   5   16.79    1.97
 -11   4   5   17.87    1.98
  11  -4  -5   16.65    1.97
  11  -4  -5   17.54    1.98
 -11   4   6    3.29    0.34
 -11   4   6    2.78    0.35
  11  -4  -6    2.55    0.34
  11  -4  -6    2.62    0.35
 -11   4   7    5.18    0.61
  11  -4  -8    4.49    0.55
  11  -4  -8    4.65    0.56
  11  -4  -9    1.11    0.19
 -11   4  10    0.97    0.17
 -11   4  10    1.08    0.18
  11  -4 -10    1.23    0.19
  11  -4 -10    1.29    0.20
 -11   4  11    0.00    0.08
 -11   4  11    0.21    0.09
  11  -4 -11   -0.21    0.11
  11  -4 -11    0.20    0.11
  11  -4 -12    8.40    0.97
  11  -4 -12    7.79    0.92
  11  -4 -12    8.24    0.93
 -11   4  13    5.50    0.54
 -11   4  13    4.30    0.53
  11  -4 -13    4.00    0.54
  11  -4 -13    4.01    0.53
  11  -4 -13    3.93    0.48
  11  -4 -13    4.08    0.49
 -11   4  14   -0.16    0.10
  11  -4 -14   -0.42    0.14
 -11   4  15    0.59    0.15
 -11   4  15    0.86    0.16
 -11   5   1    2.12    0.22
 -11   5   1    2.27    0.23
  11  -5  -1    1.51    0.21
  11  -5  -1    1.68    0.22
 -11   5   2    5.57    0.62
  11  -5  -2    5.15    0.62
 -11   5   3    0.15    0.04
 -11   5   3    0.01    0.05
  11  -5  -3    0.11    0.04
  11  -5  -3    0.00    0.05
 -11   5   4    7.52    0.98
 -11   5   4    7.97    1.00
  11  -5  -4    9.67    0.99
  11  -5  -4   10.01    1.01
 -11   5   5   10.25    1.13
  11  -5  -5    9.13    1.13
 -11   5   6    0.18    0.06
 -11   5   6    0.15    0.08
  11  -5  -6    0.23    0.06
  11  -5  -6    0.24    0.09
 -11   5   7   18.00    1.89
 -11   5   7   15.69    1.89
  11  -5  -7   16.08    1.88
  11  -5  -7   15.23    1.89
 -11   5   8    7.11    0.89
 -11   5   8    8.03    0.91
  11  -5  -8    7.59    0.89
  11  -5  -8    8.13    0.91
 -11   5   9   -0.04    0.06
 -11   5   9    0.21    0.09
  11  -5  -9   -0.05    0.07
  11  -5  -9   -0.09    0.09
 -11   5  10    0.42    0.10
  11  -5 -10    0.61    0.13
 -11   5  11    0.34    0.11
 -11   5  11    0.68    0.13
  11  -5 -11    1.39    0.18
  11  -5 -11    0.36    0.14
 -11   5  12    8.57    0.81
 -11   5  12    8.00    0.81
 -11   5  12    5.54    0.75
  11  -5 -12    8.27    0.82
  11  -5 -12    9.48    0.83
 -11   5  13    3.24    0.37
 -11   5  13    2.76    0.36
  11  -5 -13    3.54    0.40
  11  -5 -13    3.21    0.37
  11  -5 -13    2.82    0.32
  11  -5 -13    2.15    0.32
 -11   5  14    0.24    0.12
 -11   5  14    0.04    0.09
 -11   5  15    1.91    0.25
 -11   5  15    1.17    0.23
  11  -5 -15    2.05    0.28
 -11   6   1    0.14    0.05
 -11   6   1    0.19    0.06
 -11   6   1    0.13    0.03
 -11   6   1    0.04    0.04
  11  -6  -1    0.21    0.04
  11  -6  -1   -0.11    0.05
  11  -6  -1    0.09    0.04
  11  -6  -1    0.04    0.05
 -11   6   2    7.72    0.92
 -11   6   2    7.68    0.94
  11  -6  -2    8.14    0.93
  11  -6  -2    9.04    0.95
 -11   6   3    0.51    0.08
 -11   6   3    0.78    0.11
  11  -6  -3    0.46    0.08
  11  -6  -3    0.50    0.10
 -11   6   4   -0.01    0.06
  11  -6  -4   -0.14    0.07
 -11   6   5    0.38    0.07
 -11   6   5    0.21    0.09
  11  -6  -5    0.40    0.08
  11  -6  -5    0.56    0.12
 -11   6   6    2.93    0.38
  11  -6  -6    3.48    0.39
 -11   6   7   19.50    2.54
 -11   6   7   23.73    2.58
  11  -6  -7   23.07    2.56
  11  -6  -7   24.57    2.59
 -11   6   8    4.94    0.53
 -11   6   8    3.90    0.53
  11  -6  -8    4.14    0.52
  11  -6  -8    4.10    0.54
 -11   6   9    0.84    0.13
 -11   6   9    0.52    0.14
  11  -6  -9    0.73    0.13
  11  -6  -9    0.98    0.17
 -11   6  10    4.23    0.56
 -11   6  10    5.56    0.59
  11  -6 -10    4.02    0.56
  11  -6 -10    5.40    0.59
 -11   6  11    0.74    0.12
 -11   6  11    0.04    0.12
  11  -6 -11    0.11    0.13
  11  -6 -11    0.41    0.13
 -11   6  12    0.27    0.09
 -11   6  12    0.41    0.13
 -11   6  12    0.22    0.05
  11  -6 -12    0.00    0.13
  11  -6 -12    0.47    0.13
  11  -6 -12    0.19    0.05
  11  -6 -12    0.26    0.05
 -11   6  13    0.18    0.11
 -11   6  13    0.06    0.10
  11  -6 -13    0.38    0.14
 -11   6  14    1.49    0.20
 -11   6  14    0.90    0.19
  11  -6 -14    1.23    0.23
 -11   6  15    1.27    0.28
 -11   6  15    2.61    0.30
  11  -6 -15    2.76    0.32
 -11   7   1    3.24    0.37
 -11   7   1    2.59    0.37
 -11   7   1    3.04    0.36
 -11   7   1    2.89    0.37
  11  -7  -1    3.13    0.37
  11  -7  -1    3.44    0.39
  11  -7  -1    3.11    0.37
  11  -7  -1    3.22    0.37
 -11   7   2    6.59    0.79
 -11   7   2    6.78    0.81
 -11   7   2    7.09    0.79
 -11   7   2    6.78    0.80
  11  -7  -2    6.94    0.80
  11  -7  -2    8.30    0.82
  11  -7  -2    6.90    0.80
  11  -7  -2    6.39    0.79
 -11   7   3    0.59    0.08
 -11   7   3    0.59    0.11
  11  -7  -3    0.51    0.08
  11  -7  -3    1.10    0.13
  11  -7  -3    0.32    0.06
  11  -7  -3    0.61    0.08
 -11   7   4    2.30    0.26
 -11   7   4    2.17    0.28
  11  -7  -4    1.88    0.26
  11  -7  -4    2.14    0.29
 -11   7   5    7.70    0.89
  11  -7  -5    7.58    0.89
 -11   7   6    0.99    0.13
 -11   7   6    0.74    0.15
  11  -7  -6    0.52    0.12
  11  -7  -6    1.31    0.18
  11  -7  -7   11.44    1.33
  11  -7  -7   11.32    1.35
 -11   7   8    3.75    0.45
 -11   7   8    3.88    0.48
  11  -7  -8    3.55    0.45
  11  -7  -8    3.62    0.48
 -11   7   9    0.16    0.07
  11  -7  -9   -0.18    0.07
 -11   7  10    3.29    0.36
 -11   7  10    3.24    0.38
  11  -7 -10    2.39    0.35
  11  -7 -10    2.10    0.37
 -11   7  11   -0.06    0.10
  11  -7 -11    0.28    0.12
 -11   7  12    0.49    0.11
 -11   7  12    0.91    0.17
  11  -7 -12    0.53    0.15
  11  -7 -12    0.33    0.07
 -11   7  13    0.12    0.09
 -11   7  13   -0.21    0.10
  11  -7 -13    0.09    0.13
 -11   7  14    1.12    0.19
  11  -7 -14    1.31    0.22
 -11   7  15    1.12    0.17
  11  -7 -15    0.29    0.17
 -11   8   1    4.79    0.55
 -11   8   1    4.82    0.57
 -11   8   1    4.31    0.55
 -11   8   1    3.83    0.55
  11  -8  -1    5.32    0.55
  11  -8  -1    6.11    0.58
  11  -8  -1    4.43    0.55
  11  -8  -1    4.53    0.55
 -11   8   2    6.17    0.68
 -11   8   2    6.55    0.70
 -11   8   2    6.26    0.69
 -11   8   2    5.28    0.69
  11  -8  -2    5.44    0.68
  11  -8  -2    6.01    0.71
  11  -8  -2    5.64    0.68
  11  -8  -2    5.87    0.69
 -11   8   3    0.22    0.05
 -11   8   3   -0.09    0.04
  11  -8  -3    0.11    0.04
  11  -8  -3    0.11    0.07
 -11   8   4    1.50    0.20
 -11   8   4    1.57    0.22
 -11   8   4    1.73    0.19
 -11   8   4    1.29    0.19
  11  -8  -4    1.33    0.19
  11  -8  -4    1.34    0.22
  11  -8  -4    1.53    0.18
  11  -8  -4    1.77    0.20
 -11   8   5   -0.04    0.05
 -11   8   5    0.22    0.08
 -11   8   5    0.09    0.03
  11  -8  -5   -0.01    0.06
  11  -8  -5   -0.15    0.09
  11  -8  -5    0.08    0.03
  11  -8  -5    0.06    0.05
 -11   8   6    2.15    0.31
 -11   8   6    2.09    0.33
  11  -8  -6    3.25    0.32
  11  -8  -6    2.19    0.34
 -11   8   7    8.48    1.01
  11  -8  -7    8.35    1.02
 -11   8   8    0.44    0.10
 -11   8   8    0.35    0.14
  11  -8  -8    0.56    0.12
  11  -8  -8    1.04    0.17
 -11   8   9    4.92    0.44
 -11   8   9    3.39    0.45
  11  -8  -9    4.47    0.44
  11  -8  -9    4.79    0.49
  11  -8  -9    3.00    0.40
 -11   8  10    3.31    0.49
 -11   8  10    4.65    0.54
  11  -8 -10    4.67    0.51
  11  -8 -10    4.50    0.55
 -11   8  11    0.28    0.08
 -11   8  11    0.02    0.10
 -11   8  11    0.22    0.05
 -11   8  11    0.15    0.04
  11  -8 -11    0.32    0.11
  11  -8 -11    0.03    0.12
  11  -8 -11    0.09    0.05
 -11   8  12    1.65    0.24
 -11   8  12    1.77    0.27
  11  -8 -12    1.52    0.27
  11  -8 -12    2.08    0.28
 -11   8  13    0.03    0.09
 -11   8  13    0.09    0.09
 -11   8  14    0.06    0.09
 -11   8  14    0.13    0.10
  11  -8 -14    0.05    0.13
 -11   9   1   10.97    1.19
 -11   9   1   11.74    1.22
  11  -9  -1    9.70    1.19
  11  -9  -1    9.47    1.21
  11  -9  -1   10.28    1.20
  11  -9  -1    9.95    1.19
 -11   9   2   11.30    1.21
 -11   9   2   10.11    1.22
 -11   9   2    9.90    1.21
  11  -9  -2   10.00    1.20
  11  -9  -2    9.97    1.23
  11  -9  -2   10.93    1.21
 -11   9   3    0.23    0.07
 -11   9   3    0.21    0.09
 -11   9   3    0.38    0.08
 -11   9   3    0.00    0.06
  11  -9  -3    0.53    0.08
  11  -9  -3    0.14    0.10
  11  -9  -3    0.28    0.06
  11  -9  -3    0.13    0.09
 -11   9   4    1.91    0.23
 -11   9   4    1.26    0.17
 -11   9   4    0.81    0.16
  11  -9  -4    1.27    0.17
  11  -9  -4    1.32    0.20
  11  -9  -4    1.49    0.16
  11  -9  -4    0.70    0.18
 -11   9   5    0.23    0.07
 -11   9   5    0.12    0.09
 -11   9   5    0.01    0.06
 -11   9   5   -0.06    0.05
  11  -9  -5    0.01    0.06
  11  -9  -5   -0.04    0.09
  11  -9  -5    0.19    0.04
  11  -9  -5    0.05    0.09
 -11   9   6    0.56    0.10
 -11   9   6    0.16    0.10
 -11   9   6    0.41    0.08
 -11   9   6    0.37    0.08
  11  -9  -6    0.51    0.13
  11  -9  -6    0.49    0.07
  11  -9  -6    0.67    0.12
 -11   9   7    2.02    0.27
 -11   9   7    2.09    0.31
 -11   9   7    2.75    0.27
  11  -9  -7    2.63    0.28
  11  -9  -7    2.58    0.32
  11  -9  -7    1.89    0.26
  11  -9  -7    1.79    0.25
 -11   9   8    0.35    0.09
 -11   9   8    0.64    0.14
 -11   9   8    0.29    0.07
  11  -9  -8    0.46    0.10
  11  -9  -8    0.00    0.12
  11  -9  -8    0.16    0.07
  11  -9  -8    0.24    0.05
 -11   9   9    2.12    0.33
 -11   9   9    3.35    0.38
 -11   9   9    3.10    0.33
 -11   9   9    3.14    0.32
  11  -9  -9    2.66    0.34
  11  -9  -9    3.71    0.40
  11  -9  -9    1.96    0.31
  11  -9  -9    2.49    0.31
 -11   9  10    1.04    0.19
 -11   9  10    1.37    0.23
 -11   9  10    1.80    0.18
 -11   9  10    1.38    0.16
  11  -9 -10    1.20    0.20
  11  -9 -10    1.38    0.24
  11  -9 -10    1.24    0.17
  11  -9 -10    1.12    0.16
 -11   9  11    0.16    0.09
 -11   9  11   -0.03    0.11
  11  -9 -11   -0.33    0.11
  11  -9 -11    0.26    0.12
  11  -9 -11    0.20    0.06
  11  -9 -11    0.15    0.05
 -11   9  12    0.77    0.14
 -11   9  12    0.46    0.14
  11  -9 -12    0.65    0.16
 -11   9  13   -0.28    0.09
  11  -9 -13   -0.04    0.13
 -11   9  14    0.08    0.12
 -11   9  14    0.86    0.15
  11  -9 -14    0.35    0.15
 -11  10   1    6.58    0.67
 -11  10   1    6.09    0.69
 -11  10   1    5.78    0.67
 -11  10   1    6.69    0.69
  11 -10  -1    5.03    0.66
  11 -10  -1    4.61    0.66
  11 -10  -1    5.77    0.67
 -11  10   2    6.92    0.75
 -11  10   2    5.58    0.75
  11 -10  -2    6.13    0.74
  11 -10  -2    5.84    0.76
  11 -10  -2    6.68    0.75
  11 -10  -2    6.70    0.75
 -11  10   3    2.23    0.20
 -11  10   3    1.35    0.21
 -11  10   3    0.93    0.19
 -11  10   3    1.64    0.20
  11 -10  -3    1.42    0.19
  11 -10  -3    1.13    0.22
  11 -10  -3    1.22    0.19
  11 -10  -3    1.85    0.22
 -11  10   4    9.56    1.06
 -11  10   4    8.79    1.03
  11 -10  -4    9.84    1.07
  11 -10  -4    8.43    1.03
  11 -10  -4    8.42    1.05
 -11  10   5   10.61    1.33
 -11  10   5   13.42    1.38
 -11  10   5   11.19    1.34
 -11  10   5   11.16    1.33
  11 -10  -5   11.08    1.34
  11 -10  -5   11.68    1.37
  11 -10  -5   12.50    1.33
 -11  10   6    0.44    0.11
 -11  10   6    0.82    0.12
 -11  10   6    0.45    0.10
  11 -10  -6    0.48    0.11
  11 -10  -6    0.76    0.09
  11 -10  -6    0.56    0.15
 -11  10   7    0.38    0.10
 -11  10   7    0.57    0.14
 -11  10   7    0.48    0.10
 -11  10   7    0.42    0.08
  11 -10  -7    0.36    0.11
  11 -10  -7    0.60    0.14
  11 -10  -7    0.34    0.07
  11 -10  -7    0.62    0.14
 -11  10   8    0.44    0.10
 -11  10   8    0.66    0.15
 -11  10   8    0.31    0.10
 -11  10   8    0.27    0.07
  11 -10  -8    0.31    0.11
  11 -10  -8    0.21    0.14
  11 -10  -8    0.34    0.06
 -11  10   9    0.23    0.08
 -11  10   9    0.31    0.12
 -11  10   9    0.15    0.08
 -11  10   9    0.23    0.06
  11 -10  -9    0.33    0.15
  11 -10  -9    0.16    0.08
  11 -10  -9    0.12    0.05
 -11  10  10    0.15    0.08
  11 -10 -10    0.46    0.12
  11 -10 -10   -0.01    0.07
  11 -10 -10    0.22    0.06
 -11  10  11    0.14    0.08
 -11  10  11   -0.20    0.11
  11 -10 -11   -0.05    0.12
 -11  10  12    0.82    0.16
 -11  10  12    0.56    0.18
  11 -10 -12    1.23    0.19
 -11  10  13    0.01    0.09
 -11  10  13   -0.14    0.09
  11 -10 -13    0.38    0.13
 -11  11   1    0.54    0.11
 -11  11   1    0.71    0.14
 -11  11   1    0.49    0.11
 -11  11   1    0.47    0.12
  11 -11  -1    0.41    0.11
  11 -11  -1    0.48    0.10
  11 -11  -1    0.69    0.11
  11 -11  -1    0.51    0.11
 -11  11   2   -0.02    0.06
 -11  11   2    0.24    0.10
 -11  11   2    0.04    0.07
 -11  11   2    0.00    0.07
  11 -11  -2   -0.04    0.06
  11 -11  -2    0.17    0.10
  11 -11  -2    0.08    0.06
  11 -11  -2    0.00    0.09
 -11  11   3    3.86    0.48
 -11  11   3    3.57    0.50
 -11  11   3    3.80    0.49
 -11  11   3    3.72    0.49
  11 -11  -3    4.32    0.48
  11 -11  -3    4.51    0.52
  11 -11  -3    4.08    0.48
  11 -11  -3    4.07    0.50
 -11  11   4    8.38    0.94
 -11  11   4    7.32    0.95
  11 -11  -4    7.32    0.94
  11 -11  -4    9.30    0.95
  11 -11  -4    7.99    0.97
 -11  11   5    4.84    0.53
 -11  11   5    3.72    0.55
 -11  11   5    4.58    0.54
 -11  11   5    4.41    0.53
  11 -11  -5    4.32    0.53
  11 -11  -5    3.79    0.56
  11 -11  -5    4.55    0.56
 -11  11   6    0.07    0.07
 -11  11   6    0.27    0.11
 -11  11   6    0.01    0.08
 -11  11   6    0.17    0.07
  11 -11  -6    0.07    0.08
  11 -11  -6    0.04    0.10
  11 -11  -6    0.14    0.06
  11 -11  -6    0.14    0.14
 -11  11   7    0.53    0.12
 -11  11   7    0.51    0.15
 -11  11   7    0.90    0.15
 -11  11   7    0.57    0.11
  11 -11  -7    0.87    0.13
  11 -11  -7    0.86    0.17
  11 -11  -7    0.63    0.10
  11 -11  -7    0.48    0.16
 -11  11   8    0.54    0.11
 -11  11   8    0.14    0.11
 -11  11   8    0.13    0.10
 -11  11   8    0.24    0.07
  11 -11  -8    0.62    0.12
  11 -11  -8   -0.03    0.11
  11 -11  -8    0.17    0.06
  11 -11  -8    0.07    0.13
 -11  11   9    1.24    0.17
 -11  11   9    0.61    0.17
 -11  11   9    1.15    0.16
  11 -11  -9    1.32    0.20
  11 -11  -9    1.02    0.14
  11 -11  -9    0.93    0.21
 -11  11  10    0.18    0.10
 -11  11  10   -0.01    0.12
  11 -11 -10    0.55    0.14
 -11  11  11    0.23    0.11
 -11  11  11    0.61    0.15
 -11  11  12    0.94    0.22
 -11  11  12    1.81    0.24
  11 -11 -12    1.97    0.26
 -11  12   1    3.58    0.38
 -11  12   1    3.35    0.40
 -11  12   1    3.10    0.39
 -11  12   1    2.68    0.39
  11 -12  -1    3.20    0.40
  11 -12  -1    2.93    0.38
  11 -12  -1    2.58    0.38
  11 -12  -1    3.09    0.39
 -11  12   2    1.86    0.22
 -11  12   2    1.71    0.24
 -11  12   2    1.44    0.23
  11 -12  -2    1.35    0.21
  11 -12  -2    1.28    0.24
  11 -12  -2    1.85    0.22
 -11  12   3    0.76    0.12
 -11  12   3    0.55    0.14
 -11  12   3    0.81    0.14
 -11  12   3    0.60    0.13
  11 -12  -3    0.98    0.13
  11 -12  -3    0.87    0.16
  11 -12  -3    0.63    0.12
  11 -12  -3    0.20    0.14
 -11  12   4    2.40    0.35
 -11  12   4    2.94    0.39
 -11  12   4    2.97    0.38
 -11  12   4    2.75    0.37
  11 -12  -4    3.16    0.36
  11 -12  -4    3.36    0.41
  11 -12  -4    2.61    0.35
  11 -12  -4    3.86    0.42
 -11  12   5    1.09    0.15
 -11  12   5    1.16    0.19
 -11  12   5    1.06    0.18
 -11  12   5    0.53    0.14
  11 -12  -5    1.00    0.16
  11 -12  -5    1.19    0.21
  11 -12  -5    0.90    0.14
  11 -12  -5    0.75    0.21
 -11  12   6    0.55    0.15
 -11  12   6    0.31    0.13
 -11  12   6    0.15    0.09
  11 -12  -6    0.25    0.13
  11 -12  -6    0.44    0.08
  11 -12  -6    0.13    0.17
 -11  12   7    0.78    0.13
 -11  12   7    0.78    0.18
 -11  12   7    0.96    0.16
 -11  12   7    0.87    0.14
  11 -12  -7    0.64    0.15
  11 -12  -7    0.60    0.17
  11 -12  -7    0.99    0.13
  11 -12  -7    0.10    0.17
 -11  12   8    0.11    0.08
 -11  12   8   -0.04    0.11
 -11  12   8    0.11    0.11
 -11  12   8    0.14    0.08
  11 -12  -8   -0.02    0.10
  11 -12  -8    0.12    0.10
  11 -12  -8   -0.06    0.05
  11 -12  -8    0.16    0.14
 -11  12   9    0.51    0.13
 -11  12   9    0.59    0.15
  11 -12  -9    1.07    0.17
 -11  12  10    0.17    0.10
 -11  12  10    0.19    0.12
 -11  12  11    0.02    0.10
 -11  12  11    0.24    0.11
  11 -12 -11    0.09    0.15
 -11  12  12    0.93    0.17
 -11  12  12    0.54    0.17
 -11  13   1    0.71    0.13
 -11  13   1    0.48    0.14
 -11  13   1    1.16    0.15
 -11  13   1    0.73    0.15
  11 -13  -1    0.40    0.13
  11 -13  -1    0.70    0.12
  11 -13  -1    0.70    0.14
 -11  13   2    0.10    0.08
 -11  13   2   -0.09    0.10
 -11  13   2    0.42    0.11
  11 -13  -2    0.39    0.09
  11 -13  -2    0.21    0.11
  11 -13  -2   -0.01    0.09
 -11  13   3   -0.33    0.10
 -11  13   3    0.00    0.10
 -11  13   3    0.24    0.11
  11 -13  -3    0.04    0.09
  11 -13  -3    0.01    0.06
  11 -13  -3    0.37    0.12
 -11  13   4    0.84    0.14
 -11  13   4    0.85    0.17
 -11  13   4    0.96    0.17
 -11  13   4    0.98    0.15
  11 -13  -4    0.76    0.14
  11 -13  -4    1.06    0.18
  11 -13  -4    0.50    0.13
  11 -13  -4    0.93    0.19
 -11  13   5    0.33    0.09
 -11  13   5    0.42    0.14
 -11  13   5    0.13    0.11
 -11  13   5    0.17    0.10
  11 -13  -5   -0.03    0.10
  11 -13  -5   -0.01    0.11
  11 -13  -5    0.42    0.09
  11 -13  -5    0.62    0.17
 -11  13   6    1.64    0.24
 -11  13   6    1.98    0.25
  11 -13  -6    1.86    0.26
  11 -13  -6    2.05    0.25
  11 -13  -6    1.18    0.31
 -11  13   7    2.40    0.24
 -11  13   7    2.15    0.26
  11 -13  -7    1.10    0.23
  11 -13  -7    1.85    0.26
  11 -13  -7    1.06    0.20
 -11  13   8    0.00    0.10
 -11  13   8   -0.03    0.09
  11 -13  -8   -0.17    0.11
 -11  13   9    0.30    0.11
 -11  13   9    0.28    0.13
  11 -13  -9    0.06    0.12
 -11  13  10    0.15    0.12
 -11  13  10    0.25    0.11
  11 -13 -10   -0.15    0.13
 -11  13  11    0.59    0.14
 -11  13  11    0.33    0.13
 -11  14   1    0.83    0.14
 -11  14   1    0.32    0.13
 -11  14   1    0.52    0.13
  11 -14  -1    0.78    0.13
  11 -14  -1    0.54    0.13
  11 -14  -1    0.36    0.11
  11 -14  -1    0.33    0.13
 -11  14   2    1.51    0.20
 -11  14   2    0.97    0.21
 -11  14   2    1.22    0.20
  11 -14  -2    1.11    0.19
  11 -14  -2    1.62    0.20
  11 -14  -2    1.17    0.21
 -11  14   3   -0.09    0.07
 -11  14   3   -0.03    0.12
 -11  14   3   -0.10    0.10
 -11  14   3   -0.19    0.09
  11 -14  -3   -0.11    0.08
  11 -14  -3    0.18    0.13
  11 -14  -3    0.44    0.09
  11 -14  -3   -0.03    0.11
 -11  14   4    0.12    0.08
 -11  14   4    0.04    0.11
 -11  14   4    0.31    0.11
 -11  14   4    0.01    0.09
  11 -14  -4   -0.14    0.09
  11 -14  -4    0.05    0.09
  11 -14  -4    0.27    0.08
  11 -14  -4    0.06    0.12
 -11  14   5   -0.02    0.09
 -11  14   5    0.46    0.11
 -11  14   5    0.25    0.11
 -11  14   5    0.04    0.09
  11 -14  -5    0.34    0.11
  11 -14  -5    0.22    0.08
  11 -14  -5    0.34    0.15
 -11  14   6    0.97    0.17
 -11  14   6    0.93    0.18
  11 -14  -6    1.07    0.18
 -11  14   7    0.40    0.12
 -11  14   7    0.11    0.11
  11 -14  -7    0.98    0.16
 -11  14   8    0.03    0.09
  11 -14  -8   -0.04    0.12
 -11  14   9    0.84    0.15
 -11  14   9    0.70    0.15
  11 -14  -9    0.26    0.15
 -11  15   1    2.01    0.25
 -11  15   1    1.35    0.25
 -11  15   1    1.94    0.26
  11 -15  -1    1.65    0.24
  11 -15  -1    1.34    0.24
 -11  15   2    1.22    0.20
 -11  15   2    1.14    0.20
 -11  15   2    1.14    0.21
 -11  15   2    0.71    0.18
  11 -15  -2    0.94    0.19
  11 -15  -2    1.42    0.19
  11 -15  -2    1.36    0.20
 -11  15   3    0.12    0.10
 -11  15   3    0.01    0.12
 -11  15   3    0.04    0.11
 -11  15   3    0.08    0.10
  11 -15  -3   -0.28    0.10
  11 -15  -3    0.00    0.07
  11 -15  -3    0.11    0.12
 -11  15   4    0.42    0.13
  11 -15  -4    0.12    0.09
  11 -15  -4    0.07    0.12
 -11  15   5   -0.13    0.09
 -11  15   5    0.27    0.12
  11 -15  -5    0.08    0.12
 -11  15   6    0.48    0.13
  11 -15  -6    0.89    0.16
 -11  15   7    0.42    0.14
 -11  15   7    0.50    0.14
  11 -15  -7    0.61    0.15
 -11  15   8    0.14    0.10
 -11  15   8   -0.13    0.10
 -11  16   1    1.35    0.17
 -11  16   1    0.90    0.16
 -11  16   1    0.10    0.15
  11 -16  -1    0.80    0.14
  11 -16  -1    0.46    0.13
  11 -16  -1    0.11    0.12
 -11  16   2    0.22    0.13
 -11  16   2   -0.11    0.12
  11 -16  -2    0.26    0.12
  11 -16  -2    0.37    0.11
  11 -16  -2    0.34    0.12
 -11  16   3   -0.02    0.10
 -11  16   3   -0.25    0.12
  11 -16  -3    0.39    0.11
 -11  16   4    0.23    0.11
 -11  16   4   -0.13    0.13
  11 -16  -4    0.81    0.14
 -11  16   5   -0.20    0.09
 -11  16   5    0.08    0.10
  11 -16  -5    0.53    0.13
 -10 -16   1    0.86    0.18
  10  16  -1    0.70    0.16
  10  16  -1    0.80    0.16
 -10 -16   2    1.21    0.18
 -10 -16   2    0.63    0.17
  10  16  -2    1.10    0.20
  10  16  -2    0.94    0.18
 -10 -16   3    1.23    0.22
 -10 -16   3    1.44    0.24
  10  16  -3    1.82    0.25
  10  16  -3    1.57    0.23
 -10 -16   4    0.59    0.13
  10  16  -4    0.34    0.14
 -10 -15   1    0.56    0.11
 -10 -15   1    0.38    0.10
 -10 -15   1    0.36    0.14
  10  15  -1    0.41    0.15
  10  15  -1    0.45    0.11
  10  15  -1    0.62    0.11
 -10 -15   2    0.80    0.14
 -10 -15   2    0.79    0.16
 -10 -15   2    1.07    0.20
  10  15  -2    0.91    0.19
  10  15  -2    0.63    0.16
  10  15  -2    0.91    0.15
 -10 -15   3    2.82    0.34
 -10 -15   3    2.64    0.37
  10  15  -3    2.46    0.35
  10  15  -3    2.58    0.34
 -10 -15   4    0.03    0.09
 -10 -15   4    0.05    0.08
 -10 -15   4    0.35    0.12
  10  15  -4    0.07    0.13
  10  15  -4    0.01    0.08
  10  15  -4    0.07    0.11
 -10 -15   5    1.18    0.17
 -10 -15   5    0.47    0.15
  10  15  -5    0.70    0.18
  10  15  -5    0.68    0.15
 -10 -15   6    0.42    0.11
 -10 -15   6    0.49    0.13
  10  15  -6    0.19    0.14
  10  15  -6    0.28    0.10
 -10 -14   1    1.88    0.24
 -10 -14   1    2.16    0.24
 -10 -14   1    1.26    0.25
  10  14  -1    1.84    0.27
  10  14  -1    1.40    0.24
  10  14  -1    1.61    0.23
 -10 -14   2    2.92    0.36
 -10 -14   2    2.66    0.36
 -10 -14   2    3.24    0.39
  10  14  -2    2.67    0.38
  10  14  -2    2.52    0.36
 -10 -14   3    3.81    0.50
 -10 -14   3    4.38    0.52
  10  14  -3    4.42    0.51
  10  14  -3    3.81    0.50
  10  14  -3    3.68    0.49
 -10 -14   4   -0.13    0.08
 -10 -14   4   -0.10    0.09
 -10 -14   4    0.26    0.14
  10  14  -4    0.53    0.15
  10  14  -4    0.10    0.10
  10  14  -4    0.16    0.12
 -10 -14   5    3.47    0.45
 -10 -14   5    3.37    0.46
 -10 -14   5    3.91    0.47
  10  14  -5    3.26    0.46
  10  14  -5    3.83    0.45
  10  14  -5    3.64    0.46
 -10 -14   6    0.72    0.16
  10  14  -6    0.81    0.18
  10  14  -6    0.72    0.16
 -10 -14   7    0.35    0.11
 -10 -14   7   -0.09    0.10
  10  14  -7    0.10    0.14
  10  14  -7    0.25    0.09
 -10 -14   8    1.05    0.18
  10  14  -8    0.89    0.16
 -10 -13   1    0.54    0.11
 -10 -13   1    0.57    0.12
 -10 -13   1    0.73    0.15
  10  13  -1    0.33    0.13
  10  13  -1    0.81    0.13
  10  13  -1    0.49    0.12
  10  13  -1    0.71    0.12
 -10 -13   2    2.81    0.44
 -10 -13   2    3.73    0.46
 -10 -13   2    3.73    0.47
  10  13  -2    4.11    0.47
  10  13  -2    3.46    0.45
  10  13  -2    4.71    0.47
  10  13  -2    3.89    0.45
 -10 -13   3    5.47    0.65
 -10 -13   3    5.94    0.66
 -10 -13   3    5.37    0.66
  10  13  -3    5.04    0.66
  10  13  -3    5.13    0.65
 -10 -13   4    0.59    0.11
 -10 -13   4    0.26    0.12
 -10 -13   4    0.98    0.15
  10  13  -4   -0.12    0.13
  10  13  -4    0.34    0.11
  10  13  -4    0.23    0.10
 -10 -13   5    8.17    0.99
 -10 -13   5    7.55    1.00
  10  13  -5    9.57    1.02
  10  13  -5    8.16    1.00
  10  13  -5    9.21    1.01
 -10 -13   6    3.81    0.42
 -10 -13   6    3.90    0.45
 -10 -13   6    2.96    0.43
  10  13  -6    2.51    0.44
 -10 -13   7    0.85    0.13
 -10 -13   7    0.26    0.12
  10  13  -7   -0.06    0.16
  10  13  -7    0.80    0.13
  10  13  -7    0.75    0.15
 -10 -13   8    0.96    0.20
 -10 -13   8    1.48    0.21
  10  13  -8    1.24    0.22
  10  13  -8    1.04    0.20
 -10 -13   9    0.49    0.11
 -10 -13   9   -0.01    0.09
  10  13  -9   -0.12    0.11
  10  13  -9   -0.01    0.08
 -10 -12   1    7.19    0.84
 -10 -12   1    6.91    0.84
 -10 -12   1    7.38    0.85
  10  12  -1    6.85    0.84
  10  12  -1    8.31    0.85
  10  12  -1    6.14    0.84
 -10 -12   2    0.26    0.08
 -10 -12   2   -0.16    0.09
 -10 -12   2    0.01    0.07
 -10 -12   2    0.05    0.09
  10  12  -2   -0.12    0.11
  10  12  -2    0.04    0.07
  10  12  -2   -0.10    0.08
  10  12  -2    0.16    0.07
 -10 -12   3    2.70    0.32
 -10 -12   3    2.48    0.33
 -10 -12   3    2.31    0.31
 -10 -12   3    2.69    0.34
  10  12  -3    2.58    0.33
  10  12  -3    2.51    0.33
 -10 -12   4    1.79    0.22
 -10 -12   4    1.24    0.23
 -10 -12   4    1.75    0.22
 -10 -12   4    1.85    0.24
  10  12  -4    1.23    0.23
  10  12  -4    1.52    0.22
  10  12  -4    1.23    0.22
  10  12  -4    2.00    0.24
 -10 -12   5   12.35    1.28
 -10 -12   5   12.57    1.30
 -10 -12   5    9.92    1.28
  10  12  -5    9.85    1.28
  10  12  -5   10.16    1.27
  10  12  -5   11.29    1.28
 -10 -12   6    2.06    0.28
 -10 -12   6    3.42    0.34
 -10 -12   6    2.38    0.30
  10  12  -6    1.69    0.31
  10  12  -6    2.20    0.29
  10  12  -6    1.97    0.30
 -10 -12   7    3.16    0.42
 -10 -12   7    3.10    0.40
  10  12  -7    2.72    0.43
  10  12  -7    3.66    0.40
  10  12  -7    2.72    0.41
 -10 -12   8    3.99    0.43
 -10 -12   8    3.17    0.42
  10  12  -8    3.56    0.45
  10  12  -8    2.75    0.41
 -10 -12   9    0.72    0.13
 -10 -12   9    0.79    0.15
 -10 -12   9    0.61    0.14
  10  12  -9    0.30    0.16
  10  12  -9    0.99    0.13
  10  12  -9    0.55    0.15
 -10 -12  10    1.13    0.20
  10  12 -10    1.07    0.20
  10  12 -10    1.20    0.18
  10  12 -10    0.89    0.19
 -10 -11   1    6.30    0.79
 -10 -11   1    7.07    0.80
 -10 -11   1    6.35    0.78
  10  11  -1    7.83    0.81
  10  11  -1    6.52    0.79
  10  11  -1    6.57    0.79
 -10 -11   2    1.88    0.22
 -10 -11   2    1.45    0.22
 -10 -11   2    1.65    0.21
  10  11  -2    1.63    0.23
  10  11  -2    1.08    0.20
  10  11  -2    1.71    0.21
 -10 -11   3    3.39    0.41
 -10 -11   3    3.47    0.41
 -10 -11   3    3.14    0.42
  10  11  -3    3.04    0.41
  10  11  -3    3.44    0.42
  10  11  -3    3.59    0.42
 -10 -11   4    0.85    0.13
 -10 -11   4    0.85    0.15
 -10 -11   4    0.86    0.13
 -10 -11   4    0.84    0.15
  10  11  -4    1.14    0.16
  10  11  -4    0.83    0.14
  10  11  -4    0.75    0.14
  10  11  -4    0.52    0.13
 -10 -11   5   10.76    1.30
 -10 -11   5   12.73    1.33
 -10 -11   5   10.87    1.30
 -10 -11   5   11.13    1.31
  10  11  -5   11.89    1.32
  10  11  -5   11.33    1.31
  10  11  -5   10.49    1.31
 -10 -11   6    0.86    0.12
 -10 -11   6    0.36    0.14
 -10 -11   6    0.39    0.10
 -10 -11   6    0.45    0.13
  10  11  -6    0.38    0.14
  10  11  -6    0.41    0.12
  10  11  -6    0.43    0.11
  10  11  -6    0.70    0.13
 -10 -11   7    3.62    0.46
 -10 -11   7    3.11    0.48
 -10 -11   7    3.52    0.46
 -10 -11   7    3.97    0.47
  10  11  -7    4.75    0.51
 -10 -11   8    8.58    0.97
 -10 -11   8    7.76    1.00
 -10 -11   8    8.00    0.97
  10  11  -8    7.73    1.00
  10  11  -8    8.11    0.97
  10  11  -8    9.27    1.00
 -10 -11   9    0.95    0.17
  10  11  -9    0.87    0.22
  10  11  -9    1.11    0.16
  10  11  -9    1.08    0.19
 -10 -11  10    0.71    0.13
 -10 -11  10    0.46    0.15
 -10 -11  10    0.42    0.13
  10  11 -10    0.59    0.18
  10  11 -10    0.45    0.11
  10  11 -10    0.69    0.15
 -10 -11  11    0.47    0.12
 -10 -11  11    0.09    0.11
  10  11 -11   -0.18    0.11
  10  11 -11    0.29    0.08
  10  11 -11    0.20    0.13
 -10 -10   1    0.26    0.07
 -10 -10   1    0.48    0.09
 -10 -10   1    0.18    0.08
 -10 -10   1    0.33    0.10
  10  10  -1    0.30    0.10
  10  10  -1    0.41    0.09
  10  10  -1    0.27    0.10
  10  10  -1    0.43    0.09
 -10 -10   2   20.34    2.39
 -10 -10   2   22.29    2.41
 -10 -10   2   20.91    2.39
 -10 -10   2   20.41    2.40
  10  10  -2   20.75    2.40
  10  10  -2   20.51    2.40
  10  10  -2   21.02    2.40
  10  10  -2   20.35    2.39
 -10 -10   3   23.91    2.73
 -10 -10   3   25.08    2.74
 -10 -10   3   23.42    2.72
 -10 -10   3   24.43    2.74
  10  10  -3   24.53    2.74
  10  10  -3   22.92    2.73
  10  10  -3   23.93    2.73
  10  10  -3   22.24    2.72
 -10 -10   4    0.49    0.10
 -10 -10   4    0.17    0.11
 -10 -10   4    0.63    0.10
 -10 -10   4    0.48    0.11
  10  10  -4    0.51    0.13
  10  10  -4    0.80    0.11
  10  10  -4    0.46    0.11
  10  10  -4    0.46    0.11
 -10 -10   5    1.67    0.22
 -10 -10   5    1.43    0.22
 -10 -10   5    1.88    0.23
  10  10  -5    1.32    0.22
  10  10  -5    1.69    0.22
  10  10  -5    1.50    0.23
 -10 -10   6   -0.07    0.06
 -10 -10   6    0.02    0.09
 -10 -10   6    0.33    0.08
  10  10  -6   -0.09    0.11
  10  10  -6   -0.05    0.08
  10  10  -6   -0.15    0.07
  10  10  -6    0.02    0.09
 -10 -10   7    6.39    0.83
 -10 -10   7    6.44    0.85
 -10 -10   7    6.49    0.84
 -10 -10   7    7.18    0.84
  10  10  -7    8.39    0.87
  10  10  -7    8.58    0.85
  10  10  -7    6.59    0.83
  10  10  -7    7.34    0.85
 -10 -10   8    6.62    0.76
 -10 -10   8    5.44    0.78
 -10 -10   8    6.73    0.77
 -10 -10   8    6.07    0.76
  10  10  -8    6.47    0.79
  10  10  -8    5.85    0.75
  10  10  -8    7.99    0.80
 -10 -10   9    0.27    0.09
 -10 -10   9    0.06    0.16
 -10 -10   9    0.06    0.09
 -10 -10   9    0.00    0.09
  10  10  -9    0.74    0.17
  10  10  -9    0.20    0.07
  10  10  -9    0.34    0.13
 -10 -10  10    1.18    0.20
 -10 -10  10    1.83    0.24
 -10 -10  10    1.30    0.21
  10  10 -10    1.59    0.26
  10  10 -10    1.12    0.22
 -10 -10  11    1.11    0.15
 -10 -10  11    0.54    0.17
 -10 -10  11    0.99    0.16
  10  10 -11    0.56    0.13
  10  10 -11    0.95    0.20
 -10 -10  12    0.12    0.13
 -10 -10  12    0.70    0.15
  10  10 -12    0.86    0.16
  10  10 -12    0.64    0.12
  10  10 -12    0.07    0.13
 -10  -9   1    0.07    0.05
 -10  -9   1    0.04    0.07
 -10  -9   1    0.06    0.06
 -10  -9   1    0.19    0.09
  10   9  -1   -0.07    0.07
  10   9  -1   -0.16    0.06
  10   9  -1   -0.14    0.07
  10   9  -1    0.00    0.06
 -10  -9   2   29.67    3.49
 -10  -9   2   29.98    3.50
 -10  -9   2   30.38    3.48
 -10  -9   2   31.02    3.49
  10   9  -2   28.86    3.49
  10   9  -2   31.83    3.50
  10   9  -2   31.47    3.49
  10   9  -2   30.25    3.48
 -10  -9   3   17.77    1.93
 -10  -9   3   16.91    1.92
  10   9  -3   15.83    1.91
  10   9  -3   16.03    1.91
 -10  -9   4   -0.15    0.05
 -10  -9   4    0.01    0.08
 -10  -9   4    0.13    0.06
 -10  -9   4   -0.21    0.07
  10   9  -4   -0.11    0.08
  10   9  -4    0.02    0.07
  10   9  -4   -0.02    0.06
  10   9  -4    0.12    0.06
 -10  -9   5    4.52    0.55
 -10  -9   5    3.98    0.56
 -10  -9   5    4.66    0.55
 -10  -9   5    5.33    0.56
  10   9  -5    4.61    0.57
  10   9  -5    4.17    0.54
  10   9  -5    5.12    0.55
  10   9  -5    4.28    0.55
 -10  -9   6    0.51    0.08
 -10  -9   6    0.56    0.12
 -10  -9   6   -0.09    0.07
 -10  -9   6    0.34    0.08
  10   9  -6    0.40    0.11
  10   9  -6    0.06    0.08
  10   9  -6    0.29    0.07
  10   9  -6   -0.01    0.09
 -10  -9   7    6.83    0.80
 -10  -9   7    6.90    0.83
  10   9  -7    6.24    0.82
  10   9  -7    5.90    0.80
  10   9  -7    7.56    0.81
  10   9  -7    7.92    0.83
 -10  -9   8    1.97    0.26
 -10  -9   8    3.05    0.33
 -10  -9   8    2.38    0.28
  10   9  -8    1.76    0.29
  10   9  -8    1.56    0.25
  10   9  -8    1.78    0.29
 -10  -9   9    3.19    0.41
 -10  -9   9    3.17    0.46
 -10  -9   9    2.75    0.42
 -10  -9   9    3.18    0.42
  10   9  -9    3.07    0.46
  10   9  -9    4.15    0.42
  10   9  -9    3.85    0.46
 -10  -9  10    5.83    0.58
 -10  -9  10    4.56    0.61
 -10  -9  10    4.83    0.60
 -10  -9  10    5.33    0.58
  10   9 -10    3.89    0.60
  10   9 -10    4.17    0.57
  10   9 -10    4.30    0.60
 -10  -9  11    1.08    0.19
 -10  -9  11    1.55    0.24
 -10  -9  11    1.66    0.21
  10   9 -11    1.33    0.24
  10   9 -11    1.10    0.19
  10   9 -11    1.86    0.24
 -10  -9  12    1.14    0.21
  10   9 -12    0.99    0.21
  10   9 -12    1.48    0.20
  10   9 -12    1.50    0.24
 -10  -9  13    1.47    0.24
 -10  -9  13    1.52    0.23
  10   9 -13    1.31    0.24
  10   9 -13    1.58    0.22
  10   9 -13    1.12    0.23
 -10  -8   1    0.60    0.09
 -10  -8   1    0.52    0.09
 -10  -8   1    0.46    0.08
  10   8  -1    0.52    0.10
  10   8  -1    0.28    0.09
  10   8  -1    0.36    0.08
 -10  -8   2   17.12    1.92
  10   8  -2   17.10    1.93
  10   8  -2   14.70    1.91
  10   8  -2   17.99    1.92
 -10  -8   3    7.87    0.86
 -10  -8   3    6.34    0.86
  10   8  -3    7.48    0.87
  10   8  -3    7.00    0.87
  10   8  -3    8.74    0.87
 -10  -8   4    5.66    0.73
 -10  -8   4    5.85    0.74
 -10  -8   4    7.34    0.74
 -10  -8   4    5.63    0.73
  10   8  -4    6.84    0.75
  10   8  -4    6.03    0.73
  10   8  -4    6.55    0.74
  10   8  -4    6.23    0.74
 -10  -8   5   20.82    2.46
  10   8  -5   22.59    2.46
  10   8  -5   20.68    2.43
  10   8  -5   21.01    2.44
 -10  -8   6    1.20    0.14
 -10  -8   6    1.25    0.17
 -10  -8   6    0.78    0.13
  10   8  -6    0.50    0.14
  10   8  -6    1.05    0.14
  10   8  -6    0.70    0.13
 -10  -8   7    5.12    0.65
 -10  -8   7    6.43    0.69
 -10  -8   7    5.90    0.67
 -10  -8   7    5.74    0.66
  10   8  -7    5.03    0.67
  10   8  -7    5.74    0.66
  10   8  -7    5.53    0.65
  10   8  -7    4.81    0.67
 -10  -8   8    1.46    0.21
 -10  -8   8    2.03    0.27
 -10  -8   8    1.84    0.24
 -10  -8   8    1.66    0.22
  10   8  -8    2.42    0.28
  10   8  -8    1.77    0.22
  10   8  -8    1.15    0.21
  10   8  -8    1.64    0.25
 -10  -8   9    0.99    0.13
 -10  -8   9    0.95    0.18
 -10  -8   9    0.89    0.15
 -10  -8   9    0.64    0.13
  10   8  -9    0.17    0.17
  10   8  -9    0.54    0.12
  10   8  -9    0.84    0.13
  10   8  -9    0.29    0.17
 -10  -8  10    8.68    1.15
 -10  -8  10   10.95    1.22
 -10  -8  10    9.70    1.18
 -10  -8  10    9.90    1.17
  10   8 -10   12.80    1.23
  10   8 -10   10.09    1.16
  10   8 -10   10.23    1.20
 -10  -8  11   -0.23    0.13
 -10  -8  11   -0.20    0.09
  10   8 -11    0.21    0.17
  10   8 -11    0.23    0.08
 -10  -8  12    1.72    0.22
 -10  -8  12    1.21    0.25
 -10  -8  12    1.85    0.23
  10   8 -12    1.57    0.28
  10   8 -12    1.42    0.21
  10   8 -12    1.21    0.24
 -10  -8  13    0.24    0.10
 -10  -8  13    0.40    0.12
 -10  -8  13    0.21    0.11
  10   8 -13   -0.10    0.11
  10   8 -13    0.10    0.08
  10   8 -13    0.10    0.12
 -10  -8  14    0.38    0.13
  10   8 -14    0.30    0.14
 -10  -7   1    4.96    0.64
 -10  -7   1    6.32    0.66
 -10  -7   1    5.59    0.64
 -10  -7   1    5.19    0.65
  10   7  -1    5.83    0.65
  10   7  -1    5.35    0.65
  10   7  -1    5.01    0.65
  10   7  -1    6.06    0.65
 -10  -7   2   41.71    4.84
 -10  -7   2   44.68    4.86
 -10  -7   2   43.97    4.84
 -10  -7   2   40.90    4.84
  10   7  -2   44.52    4.86
  10   7  -2   39.62    4.84
  10   7  -2   42.49    4.84
  10   7  -2   41.88    4.83
 -10  -7   3    7.59    0.88
 -10  -7   3    6.95    0.89
 -10  -7   3    7.78    0.88
 -10  -7   3    7.24    0.88
  10   7  -3    7.91    0.89
  10   7  -3    7.65    0.88
 -10  -7   4   18.29    2.04
 -10  -7   4   18.57    2.07
 -10  -7   4   20.30    2.05
 -10  -7   4   17.89    2.05
  10   7  -4   16.99    2.05
  10   7  -4   16.81    2.04
  10   7  -4   16.95    2.04
  10   7  -4   16.87    2.04
 -10  -7   5   18.01    2.29
 -10  -7   5   18.05    2.31
 -10  -7   5   20.18    2.30
 -10  -7   5   20.94    2.30
  10   7  -5   20.61    2.31
  10   7  -5   20.59    2.30
  10   7  -5   21.18    2.30
  10   7  -5   20.53    2.30
 -10  -7   6    0.04    0.09
 -10  -7   6   -0.08    0.05
  10   7  -6    0.12    0.09
  10   7  -6    0.17    0.07
  10   7  -6    0.10    0.08
 -10  -7   7    5.45    0.72
 -10  -7   7    6.53    0.76
 -10  -7   7    6.12    0.74
 -10  -7   7    6.68    0.73
  10   7  -7    6.48    0.75
  10   7  -7    6.07    0.73
  10   7  -7    6.19    0.73
  10   7  -7    6.55    0.75
 -10  -7   8    6.72    0.82
 -10  -7   8    6.52    0.86
 -10  -7   8    7.84    0.85
 -10  -7   8    7.99    0.83
  10   7  -8    7.12    0.86
  10   7  -8    6.63    0.82
  10   7  -8    6.77    0.82
 -10  -7   9    1.51    0.22
 -10  -7   9    1.45    0.26
 -10  -7   9    1.54    0.23
 -10  -7   9    1.71    0.22
  10   7  -9    2.50    0.29
  10   7  -9    1.59    0.22
  10   7  -9    1.25    0.21
  10   7  -9    2.52    0.28
 -10  -7  10   17.94    2.12
 -10  -7  10   17.47    2.16
 -10  -7  10   17.24    2.15
 -10  -7  10   17.92    2.12
  10   7 -10   19.83    2.18
  10   7 -10   18.99    2.13
  10   7 -10   19.08    2.13
  10   7 -10   19.51    2.16
 -10  -7  11    0.39    0.10
 -10  -7  11    0.42    0.19
 -10  -7  11    0.43    0.12
  10   7 -11   -0.23    0.18
  10   7 -11    0.97    0.16
 -10  -7  12    1.58    0.29
 -10  -7  12    1.80    0.25
  10   7 -12    1.98    0.31
  10   7 -12    1.89    0.24
 -10  -7  13    0.71    0.11
 -10  -7  13    0.71    0.15
 -10  -7  13    0.43    0.12
  10   7 -13    0.11    0.14
  10   7 -13    0.46    0.10
  10   7 -13    0.25    0.13
  10   7 -14    0.46    0.16
  10   7 -14    0.91    0.15
  10   7 -14    0.71    0.15
 -10  -6   1    3.86    0.49
 -10  -6   1    4.96    0.50
 -10  -6   1    3.67    0.49
 -10  -6   1    4.41    0.50
  10   6  -1    3.90    0.49
  10   6  -1    4.25    0.49
  10   6  -1    4.54    0.50
  10   6  -1    4.13    0.49
 -10  -6   2   38.44    4.48
 -10  -6   2   38.96    4.46
 -10  -6   2   38.34    4.46
  10   6  -2   38.85    4.48
  10   6  -2   39.58    4.47
  10   6  -2   40.13    4.46
 -10  -6   3    2.04    0.23
 -10  -6   3    2.21    0.25
 -10  -6   3    1.56    0.23
 -10  -6   3    1.84    0.24
  10   6  -3    2.01    0.25
  10   6  -3    1.63    0.23
  10   6  -3    1.55    0.23
  10   6  -3    2.19    0.24
 -10  -6   4   47.83    5.41
 -10  -6   4   48.29    5.43
 -10  -6   4   49.57    5.41
 -10  -6   4   45.31    5.40
  10   6  -4   50.09    5.43
  10   6  -4   46.39    5.41
  10   6  -4   47.50    5.40
  10   6  -4   44.87    5.39
 -10  -6   5   18.52    2.11
 -10  -6   5   18.09    2.13
 -10  -6   5   18.70    2.12
 -10  -6   5   17.23    2.11
  10   6  -5   18.67    2.13
  10   6  -5   19.25    2.12
  10   6  -5   18.64    2.11
  10   6  -5   18.11    2.12
 -10  -6   6    0.29    0.07
 -10  -6   6    0.41    0.10
 -10  -6   6    0.06    0.07
 -10  -6   6    0.31    0.07
  10   6  -6    0.41    0.11
  10   6  -6    0.31    0.08
  10   6  -6    0.33    0.07
  10   6  -6    0.33    0.10
 -10  -6   7    3.94    0.48
 -10  -6   7    3.64    0.45
 -10  -6   7    3.60    0.44
  10   6  -7    4.26    0.48
  10   6  -7    3.43    0.44
  10   6  -7    3.85    0.44
  10   6  -7    3.46    0.46
 -10  -6   8    3.16    0.39
 -10  -6   8    4.18    0.44
 -10  -6   8    2.68    0.40
  10   6  -8    3.49    0.42
  10   6  -8    2.86    0.39
  10   6  -8    3.55    0.42
 -10  -6   9    9.91    1.22
 -10  -6   9   11.65    1.27
 -10  -6   9    9.61    1.24
 -10  -6   9   10.47    1.23
  10   6  -9   12.26    1.27
  10   6  -9   10.16    1.23
  10   6  -9   10.96    1.23
  10   6  -9   10.92    1.26
 -10  -6  10   10.19    1.25
 -10  -6  10   11.73    1.30
 -10  -6  10   11.50    1.28
 -10  -6  10   10.73    1.25
  10   6 -10   10.12    1.29
  10   6 -10   11.43    1.25
  10   6 -10    9.97    1.24
  10   6 -10   11.28    1.28
 -10  -6  11    0.10    0.10
 -10  -6  11    0.77    0.19
 -10  -6  11    0.65    0.14
 -10  -6  11    0.44    0.10
  10   6 -11    0.40    0.19
  10   6 -11    0.53    0.10
  10   6 -11    0.55    0.10
  10   6 -11    0.74    0.15
 -10  -6  12    4.76    0.69
 -10  -6  12    6.14    0.74
 -10  -6  12    6.31    0.71
  10   6 -12    7.70    0.76
 -10  -6  13    4.62    0.56
 -10  -6  13    4.69    0.60
 -10  -6  13    4.87    0.57
 -10  -6  13    4.07    0.61
  10   6 -13    5.09    0.61
  10   6 -13    4.59    0.56
  10   6 -13    4.34    0.61
 -10  -6  14   -0.07    0.09
 -10  -6  14    0.02    0.10
 -10  -6  14   -0.31    0.09
 -10  -6  14    0.07    0.11
  10   6 -14    0.13    0.12
  10   6 -14    0.19    0.09
  10   6 -14   -0.05    0.10
 -10  -6  15    0.07    0.10
  10   6 -15   -0.14    0.12
 -10  -5   1    1.85    0.27
 -10  -5   1    2.39    0.27
 -10  -5   1    2.39    0.29
  10   5  -1    2.67    0.28
  10   5  -1    2.05    0.28
  10   5  -1    2.45    0.28
 -10  -5   2   37.21    4.25
 -10  -5   2   39.10    4.27
 -10  -5   2   36.52    4.24
 -10  -5   2   35.87    4.24
  10   5  -2   39.52    4.27
  10   5  -2   35.82    4.26
  10   5  -2   37.20    4.25
  10   5  -2   37.42    4.24
 -10  -5   3    0.09    0.06
 -10  -5   3    0.19    0.08
 -10  -5   3    0.60    0.07
 -10  -5   3    0.39    0.08
  10   5  -3    0.50    0.08
  10   5  -3    0.40    0.08
 -10  -5   4   61.76    7.07
 -10  -5   4   61.01    7.08
 -10  -5   4   59.89    7.05
 -10  -5   4   60.23    7.05
  10   5  -4   65.49    7.09
  10   5  -4   66.19    7.09
  10   5  -4   59.63    7.05
  10   5  -4   63.23    7.06
 -10  -5   5   48.36    5.47
 -10  -5   5   50.89    5.50
 -10  -5   5   47.64    5.47
 -10  -5   5   45.15    5.45
  10   5  -5   48.46    5.49
  10   5  -5   47.76    5.47
  10   5  -5   48.36    5.46
  10   5  -5   47.41    5.47
 -10  -5   6    1.00    0.14
 -10  -5   6    0.80    0.17
 -10  -5   6    0.71    0.15
 -10  -5   6    1.04    0.14
  10   5  -6    1.28    0.18
  10   5  -6    1.05    0.14
  10   5  -6    1.24    0.14
  10   5  -6    0.70    0.15
 -10  -5   7   22.02    2.55
 -10  -5   7   22.99    2.59
 -10  -5   7   22.10    2.56
 -10  -5   7   23.38    2.55
  10   5  -7   23.82    2.58
  10   5  -7   20.90    2.55
  10   5  -7   21.32    2.54
  10   5  -7   22.50    2.56
 -10  -5   8    2.19    0.34
 -10  -5   8    1.85    0.31
 -10  -5   8    2.44    0.31
  10   5  -8    2.22    0.33
  10   5  -8    3.09    0.31
  10   5  -8    2.80    0.34
 -10  -5   9    4.47    0.57
 -10  -5   9    5.49    0.62
 -10  -5   9    5.05    0.58
 -10  -5   9    4.72    0.57
  10   5  -9    4.66    0.60
  10   5  -9    5.01    0.57
  10   5  -9    4.79    0.56
  10   5  -9    4.15    0.59
 -10  -5  10    2.40    0.30
 -10  -5  10    2.24    0.32
 -10  -5  10    2.30    0.30
  10   5 -10    2.64    0.30
  10   5 -10    2.24    0.30
  10   5 -10    2.61    0.34
 -10  -5  11    0.23    0.14
 -10  -5  11    0.06    0.06
  10   5 -11    0.19    0.07
 -10  -5  12   10.00    1.12
 -10  -5  12    8.98    1.11
 -10  -5  12    9.22    1.18
  10   5 -12    9.84    1.16
  10   5 -12    9.77    1.11
  10   5 -12    9.31    1.15
 -10  -5  13    3.02    0.43
 -10  -5  13    3.35    0.47
 -10  -5  13    3.58    0.43
 -10  -5  13    3.41    0.49
  10   5 -13    4.02    0.49
  10   5 -13    4.01    0.49
 -10  -5  14    0.18    0.10
 -10  -5  14   -0.22    0.12
 -10  -5  14    0.27    0.10
 -10  -5  14   -0.07    0.12
  10   5 -14    0.04    0.15
  10   5 -14    0.23    0.08
 -10  -5  15    0.99    0.17
  10   5 -15    0.49    0.16
 -10  -4   1    0.17    0.05
 -10  -4   1    0.16    0.05
 -10  -4   1    0.38    0.06
 -10  -4   1    0.33    0.07
  10   4  -1    0.03    0.06
  10   4  -1    0.36    0.05
  10   4  -1    0.15    0.06
  10   4  -1    0.28    0.05
  10   4  -2   14.69    1.68
  10   4  -2   14.33    1.68
  10   4  -2   14.71    1.68
  10   4  -2   14.73    1.67
 -10  -4   3    1.92    0.24
 -10  -4   3    2.38    0.24
 -10  -4   3    1.88    0.25
  10   4  -3    1.79    0.24
  10   4  -3    2.00    0.24
  10   4  -3    1.91    0.24
 -10  -4   4   38.90    4.52
 -10  -4   4   45.86    4.57
 -10  -4   4   37.87    4.52
 -10  -4   4   38.25    4.52
  10   4  -4   41.42    4.55
  10   4  -4   40.59    4.53
  10   4  -4   37.61    4.51
  10   4  -4   40.12    4.52
 -10  -4   5   44.03    5.07
 -10  -4   5   40.51    5.07
 -10  -4   5   46.54    5.08
  10   4  -5   46.53    5.09
  10   4  -5   44.27    5.06
 -10  -4   6    7.33    0.85
 -10  -4   6    7.94    0.88
 -10  -4   6    7.68    0.86
 -10  -4   6    6.75    0.84
  10   4  -6    8.08    0.87
  10   4  -6    6.52    0.84
  10   4  -6    7.36    0.84
  10   4  -6    7.69    0.86
 -10  -4   7   42.29    5.18
 -10  -4   7   44.96    5.22
 -10  -4   7   47.10    5.20
 -10  -4   7   45.45    5.18
  10   4  -7   48.90    5.23
  10   4  -7   46.24    5.19
  10   4  -7   44.88    5.18
  10   4  -7   44.60    5.19
 -10  -4   8    2.61    0.32
 -10  -4   8    2.68    0.35
  10   4  -8    3.16    0.35
  10   4  -8    2.31    0.31
  10   4  -8    2.87    0.31
  10   4  -8    1.86    0.33
 -10  -4   9    4.24    0.46
 -10  -4   9    4.53    0.51
 -10  -4   9    4.30    0.48
 -10  -4   9    3.48    0.45
  10   4  -9    3.53    0.49
  10   4  -9    3.46    0.46
 -10  -4  10    1.34    0.24
 -10  -4  10    1.76    0.29
 -10  -4  10    2.21    0.24
 -10  -4  10    1.45    0.28
  10   4 -10    2.07    0.29
  10   4 -10    1.70    0.23
  10   4 -10    2.15    0.24
  10   4 -10    1.87    0.27
 -10  -4  11    2.13    0.30
 -10  -4  11    2.50    0.35
 -10  -4  11    2.31    0.30
 -10  -4  11    3.25    0.38
  10   4 -11    2.06    0.35
  10   4 -11    1.99    0.30
  10   4 -11    2.68    0.30
  10   4 -11    2.68    0.34
 -10  -4  12    8.60    1.02
 -10  -4  12    9.34    1.07
 -10  -4  12    8.91    1.01
 -10  -4  12    8.25    1.08
  10   4 -12    9.54    1.07
  10   4 -12    8.48    1.02
  10   4 -12    8.31    1.01
 -10  -4  13    1.65    0.20
 -10  -4  13    1.72    0.28
  10   4 -13    1.01    0.18
  10   4 -13    1.72    0.26
 -10  -4  14    0.49    0.13
 -10  -4  14    0.37    0.15
 -10  -4  14    0.69    0.18
  10   4 -14    0.68    0.18
  10   4 -14    1.24    0.20
 -10  -4  15    4.45    0.49
 -10  -4  15    3.02    0.49
  10   4 -15    3.37    0.50
  10   4 -15    4.99    0.51
 -10  -4  16    0.08    0.11
  10   4 -16    0.16    0.12
 -10  -3   1    0.67    0.10
 -10  -3   1    0.93    0.11
 -10  -3   1    1.01    0.11
 -10  -3   1    0.68    0.12
  10   3  -1    0.88    0.11
  10   3  -1    0.74    0.10
  10   3  -1    0.86    0.12
  10   3  -1    0.67    0.10
 -10  -3   2   56.19    6.59
 -10  -3   2   53.70    6.60
 -10  -3   2   60.87    6.60
 -10  -3   2   59.08    6.59
  10   3  -2   56.70    6.61
  10   3  -2   58.75    6.61
  10   3  -2   57.55    6.59
  10   3  -2   59.18    6.59
  10   3  -3    0.75    0.11
  10   3  -3    0.57    0.09
  10   3  -3    0.71    0.10
  10   3  -3    0.59    0.09
 -10  -3   4   31.29    3.59
 -10  -3   4   33.13    3.60
 -10  -3   4   30.16    3.58
  10   3  -4   31.88    3.59
  10   3  -4   30.73    3.58
  10   3  -4   31.56    3.59
 -10  -3   5   35.13    4.11
 -10  -3   5   34.68    4.13
 -10  -3   5   38.33    4.13
 -10  -3   5   36.01    4.11
  10   3  -5   35.14    4.13
  10   3  -5   36.14    4.12
  10   3  -5   35.43    4.11
  10   3  -5   37.07    4.12
 -10  -3   6    6.40    0.74
 -10  -3   6    6.00    0.77
 -10  -3   6    6.84    0.75
 -10  -3   6    6.48    0.74
  10   3  -6    6.91    0.77
  10   3  -6    6.38    0.74
  10   3  -6    6.30    0.74
  10   3  -6    5.80    0.75
 -10  -3   7   64.70    7.37
 -10  -3   7   67.19    7.41
 -10  -3   7   60.79    7.37
  10   3  -7   67.85    7.41
  10   3  -7   64.38    7.37
  10   3  -7   64.24    7.36
 -10  -3   8    5.24    0.59
  10   3  -8    4.31    0.58
  10   3  -8    5.38    0.58
  10   3  -8    4.89    0.60
 -10  -3   9    5.21    0.63
 -10  -3   9    5.33    0.66
 -10  -3   9    4.76    0.61
  10   3  -9    6.49    0.66
  10   3  -9    5.39    0.62
 -10  -3  10    6.86    0.92
 -10  -3  10    8.81    0.96
 -10  -3  10    7.38    0.91
 -10  -3  10    7.86    0.95
  10   3 -10    8.64    0.95
  10   3 -10    8.02    0.92
  10   3 -10    8.41    0.91
  10   3 -10    7.81    0.94
 -10  -3  11    0.74    0.13
 -10  -3  11    0.94    0.13
 -10  -3  11    1.05    0.20
  10   3 -11    0.82    0.13
  10   3 -11    0.84    0.12
  10   3 -11    0.60    0.15
 -10  -3  12    2.02    0.37
 -10  -3  12    2.66    0.33
 -10  -3  12    2.05    0.38
  10   3 -12    3.19    0.39
  10   3 -12    2.65    0.33
  10   3 -12    3.22    0.38
 -10  -3  13    0.32    0.10
 -10  -3  13   -0.02    0.13
 -10  -3  13    0.37    0.08
  10   3 -13   -0.09    0.16
  10   3 -13    0.29    0.08
 -10  -3  14    3.88    0.55
 -10  -3  14    3.76    0.57
 -10  -3  14    4.97    0.54
 -10  -3  14    3.89    0.58
  10   3 -14    3.64    0.57
  10   3 -14    5.26    0.53
  10   3 -14    4.17    0.57
 -10  -3  15    4.29    0.49
 -10  -3  15    2.84    0.50
  10   3 -15    3.35    0.50
  10   3 -15    4.40    0.49
  10   3 -15    4.55    0.53
 -10  -3  16    0.36    0.11
  10   3 -16   -0.05    0.11
 -10  -2   1   39.80    4.74
  10   2  -1   42.78    4.75
  10   2  -1   44.06    4.75
  10   2  -1   40.24    4.74
 -10  -2   2   87.85   10.13
 -10  -2   2   97.27   10.12
 -10  -2   2   82.79   10.09
  10   2  -2   85.06   10.12
  10   2  -2   90.18   10.10
  10   2  -2   90.15   10.10
 -10  -2   3    8.60    1.06
 -10  -2   3    8.87    1.07
 -10  -2   3   10.90    1.07
 -10  -2   3    9.58    1.06
  10   2  -3    8.14    1.06
  10   2  -3    9.15    1.06
  10   2  -3    9.28    1.06
  10   2  -3    9.31    1.06
 -10  -2   4   16.98    1.87
 -10  -2   4   18.73    1.90
 -10  -2   4   15.82    1.87
 -10  -2   4   16.00    1.86
  10   2  -4   16.14    1.88
  10   2  -4   16.73    1.87
  10   2  -4   16.27    1.86
  10   2  -4   15.22    1.86
 -10  -2   5   19.99    2.34
 -10  -2   5   20.62    2.37
 -10  -2   5   21.63    2.34
  10   2  -5   20.94    2.36
  10   2  -5   19.60    2.34
  10   2  -5   20.14    2.34
 -10  -2   6   17.90    2.12
 -10  -2   6   17.98    2.14
 -10  -2   6   19.40    2.11
 -10  -2   6   20.36    2.15
  10   2  -6   18.97    2.14
  10   2  -6   17.63    2.12
  10   2  -6   18.00    2.11
  10   2  -6   17.98    2.12
 -10  -2   7   59.58    7.00
 -10  -2   7   62.92    7.04
 -10  -2   7   61.96    6.97
 -10  -2   7   62.92    7.02
  10   2  -7   58.88    7.02
  10   2  -7   62.36    7.01
  10   2  -7   59.53    6.97
  10   2  -7   62.00    6.99
 -10  -2   8    8.87    0.97
 -10  -2   8    8.20    0.99
  10   2  -8    7.75    0.97
  10   2  -8    7.68    0.96
  10   2  -8    8.20    0.95
  10   2  -8    8.76    0.97
 -10  -2   9   10.18    1.12
 -10  -2   9    9.09    1.14
 -10  -2   9   10.46    1.11
 -10  -2   9    8.60    1.13
  10   2  -9    8.79    1.14
  10   2  -9    9.59    1.12
 -10  -2  10   14.58    1.54
 -10  -2  10   14.52    1.57
  10   2 -10   14.65    1.56
  10   2 -10   12.07    1.53
  10   2 -10   12.32    1.51
 -10  -2  11    0.08    0.07
 -10  -2  11    0.04    0.11
 -10  -2  11    0.11    0.05
 -10  -2  11   -0.05    0.11
  10   2 -11    0.19    0.12
  10   2 -11    0.12    0.07
  10   2 -11    0.11    0.04
  10   2 -11   -0.22    0.08
 -10  -2  12    1.75    0.27
 -10  -2  12    2.44    0.32
 -10  -2  12    1.84    0.25
 -10  -2  12    1.44    0.30
  10   2 -12    1.54    0.30
  10   2 -12    2.56    0.27
  10   2 -12    2.08    0.25
  10   2 -12    2.54    0.30
 -10  -2  13    0.01    0.08
 -10  -2  13    0.07    0.13
 -10  -2  13    0.12    0.06
 -10  -2  13   -0.08    0.14
  10   2 -13    0.37    0.17
  10   2 -13    0.13    0.08
  10   2 -13    0.19    0.07
  10   2 -13    0.08    0.11
 -10  -2  14    4.96    0.63
 -10  -2  14    5.36    0.66
 -10  -2  14    4.82    0.61
 -10  -2  14    4.90    0.69
  10   2 -14    5.25    0.66
  10   2 -14    5.39    0.61
  10   2 -14    5.40    0.65
 -10  -2  15    2.42    0.34
 -10  -2  15    3.15    0.38
  10   2 -15    2.94    0.38
  10   2 -15    2.58    0.33
  10   2 -15    2.17    0.36
 -10  -2  16    0.19    0.11
  10   2 -16   -0.18    0.11
 -10  -1   1  151.96   16.77
  10   1  -1  143.10   16.73
 -10  -1   2   86.04    9.67
 -10  -1   2   83.42    9.67
  10   1  -2   81.51    9.66
  10   1  -2   88.45    9.68
 -10  -1   3   45.34    5.11
 -10  -1   3   44.63    5.11
  10   1  -3   44.18    5.11
 -10  -1   4   10.78    1.28
 -10  -1   4   11.96    1.30
  10   1  -4   11.14    1.29
  10   1  -4   11.17    1.28
 -10  -1   5    6.92    0.69
 -10  -1   5    6.35    0.70
  10   1  -5    5.59    0.69
  10   1  -5    5.73    0.68
  10   1  -5    5.43    0.67
 -10  -1   6   19.57    2.22
 -10  -1   6   21.55    2.25
 -10  -1   6   19.43    2.21
 -10  -1   6   18.89    2.21
  10   1  -6   19.88    2.24
  10   1  -6   20.51    2.23
  10   1  -6   18.61    2.21
  10   1  -6   18.37    2.21
 -10  -1   7   28.82    3.20
 -10  -1   7   29.28    3.22
 -10  -1   7   26.60    3.17
  10   1  -7   27.18    3.21
  10   1  -7   26.85    3.20
  10   1  -7   28.42    3.18
  10   1  -7   28.70    3.19
 -10  -1   8    0.02    0.08
 -10  -1   8    0.30    0.10
 -10  -1   8    0.19    0.05
 -10  -1   8    0.16    0.08
  10   1  -8    0.16    0.09
  10   1  -8    0.19    0.08
  10   1  -8    0.31    0.05
  10   1  -8    0.15    0.07
 -10  -1   9   16.31    1.95
 -10  -1   9   19.70    2.00
 -10  -1   9   16.52    1.93
 -10  -1   9   16.29    1.96
  10   1  -9   17.32    1.96
 -10  -1  10   20.04    2.09
 -10  -1  10   18.19    2.03
 -10  -1  10   17.32    2.06
  10   1 -10   18.46    2.07
  10   1 -10   16.34    2.02
  10   1 -10   18.04    2.05
 -10  -1  11    0.50    0.10
 -10  -1  11    0.65    0.15
 -10  -1  11    0.23    0.06
 -10  -1  11    0.25    0.11
  10   1 -11    0.37    0.14
  10   1 -11    0.23    0.09
  10   1 -11    0.29    0.06
 -10  -1  12    9.00    1.11
 -10  -1  12    9.81    1.14
 -10  -1  12    9.02    1.09
 -10  -1  12    9.40    1.13
  10   1 -12    9.91    1.14
  10   1 -12    8.69    1.11
  10   1 -12    9.95    1.09
  10   1 -12   10.02    1.12
 -10  -1  13   -0.06    0.09
 -10  -1  13    0.47    0.13
 -10  -1  13    0.07    0.06
 -10  -1  13   -0.17    0.11
  10   1 -13    0.58    0.17
  10   1 -13   -0.10    0.09
  10   1 -13    0.00    0.05
  10   1 -13   -0.22    0.08
 -10  -1  14    2.95    0.31
 -10  -1  14    1.66    0.28
 -10  -1  14    2.53    0.35
  10   1 -14    2.00    0.27
  10   1 -14    2.71    0.32
 -10  -1  15    3.07    0.42
 -10  -1  15    3.05    0.44
  10   1 -15    2.54    0.43
  10   1 -15    3.78    0.41
  10   1 -15    3.72    0.45
 -10  -1  16    0.28    0.12
 -10  -1  16    0.08    0.11
  10   1 -16    0.61    0.15
 -10   0   3    0.38    0.04
 -10   0   3    0.06    0.04
  10   0  -3    0.11    0.05
  10   0  -3    0.21    0.04
 -10   0   4   46.99    5.11
 -10   0   4   41.57    5.10
  10   0  -4   43.85    5.10
  10   0  -4   46.33    5.11
 -10   0   5   18.39    2.02
 -10   0   5   17.17    2.03
  10   0  -5   18.34    2.03
  10   0  -5   16.65    2.02
 -10   0   6    0.89    0.12
 -10   0   6    0.79    0.14
  10   0  -6    0.57    0.13
  10   0  -6    1.06    0.13
 -10   0   7    2.62    0.32
 -10   0   7    2.47    0.28
  10   0  -7    2.14    0.31
  10   0  -7    2.39    0.28
  10   0  -7    2.37    0.28
 -10   0   8    1.72    0.23
 -10   0   8    1.23    0.24
 -10   0   8    1.92    0.21
  10   0  -8    1.60    0.24
  10   0  -8    1.77    0.23
  10   0  -8    1.76    0.21
 -10   0   9   13.87    1.56
 -10   0   9   12.93    1.54
 -10   0   9   13.77    1.55
  10   0  -9   13.73    1.56
  10   0  -9   13.02    1.54
  10   0  -9   14.04    1.55
 -10   0  10   11.87    1.39
 -10   0  10   14.17    1.43
 -10   0  10   11.46    1.37
 -10   0  10   13.27    1.40
  10   0 -10   11.77    1.41
  10   0 -10   12.80    1.40
  10   0 -10   11.51    1.37
  10   0 -10   11.09    1.38
 -10   0  11    1.78    0.23
 -10   0  11    1.75    0.26
 -10   0  11    1.71    0.21
 -10   0  11    1.32    0.23
  10   0 -11    1.58    0.25
  10   0 -11    1.57    0.23
  10   0 -11    1.76    0.20
  10   0 -11    1.33    0.22
 -10   0  12    9.40    1.02
 -10   0  12    8.36    0.99
  10   0 -12    9.72    1.02
  10   0 -12    8.32    0.99
  10   0 -12    7.73    1.01
 -10   0  13    0.11    0.09
 -10   0  13    0.58    0.15
 -10   0  13    0.30    0.07
 -10   0  13   -0.05    0.12
  10   0 -13    0.20    0.14
  10   0 -13    0.19    0.09
  10   0 -13    0.15    0.05
  10   0 -13    0.13    0.09
 -10   0  14    2.14    0.25
 -10   0  14    1.22    0.27
 -10   0  14    2.38    0.29
  10   0 -14    1.79    0.28
  10   0 -14    1.43    0.22
  10   0 -14    1.71    0.25
 -10   0  15    2.74    0.34
 -10   0  15    1.93    0.36
  10   0 -15    2.46    0.37
  10   0 -15    2.66    0.32
 -10   0  16    1.00    0.16
 -10   0  16    0.29    0.15
  10   0 -16    0.19    0.17
 -10   1   3    7.33    0.95
 -10   1   3    8.36    0.95
  10  -1  -3    8.74    0.96
  10  -1  -3    8.98    0.95
 -10   1   4   79.54    9.11
 -10   1   4   77.10    9.05
  10  -1  -4   79.70    9.06
  10  -1  -4   81.04    9.08
 -10   1   5   11.59    1.30
 -10   1   5   11.25    1.31
  10  -1  -5   10.89    1.31
  10  -1  -5   11.45    1.31
 -10   1   6    1.73    0.21
 -10   1   6    1.43    0.22
  10  -1  -6    1.88    0.21
  10  -1  -6    1.30    0.20
 -10   1   7    1.02    0.16
  10  -1  -7    0.90    0.15
 -10   1   8    3.54    0.38
 -10   1   8    2.39    0.38
 -10   1   8    2.78    0.35
  10  -1  -8    3.41    0.39
  10  -1  -8    2.94    0.38
  10  -1  -8    2.96    0.35
  10  -1  -8    3.55    0.36
 -10   1   9   16.90    1.98
 -10   1   9   17.67    2.00
 -10   1   9   16.40    1.95
  10  -1  -9   17.35    1.99
  10  -1  -9   17.76    1.99
  10  -1  -9   16.76    1.95
  10  -1  -9   17.99    1.96
 -10   1  10    9.65    1.07
 -10   1  10    9.35    1.09
 -10   1  10    8.26    1.04
 -10   1  10    9.62    1.06
  10  -1 -10    9.54    1.09
  10  -1 -10    9.02    1.07
  10  -1 -10    9.20    1.04
  10  -1 -10    9.13    1.05
 -10   1  11    5.58    0.59
 -10   1  11    3.94    0.59
 -10   1  11    4.57    0.58
  10  -1 -11    5.17    0.60
  10  -1 -11    5.17    0.59
  10  -1 -11    4.60    0.57
 -10   1  12    3.87    0.48
 -10   1  12    3.84    0.45
 -10   1  12    3.41    0.47
  10  -1 -12    3.36    0.50
  10  -1 -12    4.25    0.48
  10  -1 -12    4.04    0.45
  10  -1 -12    3.67    0.47
 -10   1  13    0.18    0.13
 -10   1  13   -0.09    0.06
 -10   1  13    0.08    0.10
  10  -1 -13    0.29    0.16
  10  -1 -13    0.13    0.05
  10  -1 -13   -0.01    0.07
 -10   1  14    3.85    0.45
 -10   1  14    3.66    0.49
 -10   1  14    3.68    0.43
 -10   1  14    4.28    0.47
  10  -1 -14    2.50    0.47
  10  -1 -14    3.36    0.43
  10  -1 -14    3.76    0.45
 -10   1  15    0.78    0.19
  10  -1 -15    1.30    0.22
  10  -1 -15    0.95    0.15
  10  -1 -15    1.12    0.18
 -10   1  16    0.88    0.17
 -10   2   3   57.35    6.44
 -10   2   3   55.63    6.42
  10  -2  -3   54.43    6.42
  10  -2  -3   57.92    6.43
  10  -2  -4   54.91    6.31
  10  -2  -4   55.47    6.31
 -10   2   5    0.34    0.06
 -10   2   5    0.11    0.05
  10  -2  -5    0.22    0.06
  10  -2  -5    0.19    0.06
 -10   2   6   44.85    5.14
 -10   2   6   45.72    5.10
  10  -2  -6   46.51    5.10
  10  -2  -6   41.40    5.09
  10  -2  -7   20.70    2.39
  10  -2  -7   20.80    2.40
 -10   2   8    0.35    0.09
 -10   2   8    0.46    0.11
  10  -2  -8    0.29    0.09
  10  -2  -8    0.48    0.10
 -10   2   9   13.43    1.51
 -10   2   9   14.03    1.54
 -10   2   9   13.17    1.48
 -10   2   9   12.96    1.49
  10  -2  -9   13.75    1.52
  10  -2  -9   13.10    1.52
  10  -2  -9   12.07    1.48
  10  -2  -9   13.09    1.49
 -10   2  10    2.92    0.41
 -10   2  10    4.44    0.44
  10  -2 -10    2.99    0.42
  10  -2 -10    4.17    0.43
  10  -2 -10    3.04    0.38
  10  -2 -10    3.30    0.39
 -10   2  11    6.69    0.79
 -10   2  11    6.95    0.82
 -10   2  11    6.19    0.76
 -10   2  11    6.37    0.77
  10  -2 -11    7.16    0.81
  10  -2 -11    7.62    0.81
  10  -2 -11    6.75    0.76
  10  -2 -11    6.30    0.77
 -10   2  12    8.69    0.97
 -10   2  12    7.81    0.99
 -10   2  12    7.65    0.94
 -10   2  12    8.19    0.95
  10  -2 -12    7.54    0.97
  10  -2 -12    8.50    0.97
  10  -2 -12    8.06    0.94
  10  -2 -12    8.64    0.95
 -10   2  13    0.33    0.14
 -10   2  13    0.50    0.10
  10  -2 -13    1.21    0.19
  10  -2 -13    0.55    0.09
  10  -2 -13    0.51    0.11
 -10   2  14    3.05    0.45
 -10   2  14    3.96    0.49
 -10   2  14    3.92    0.44
 -10   2  14    2.84    0.45
  10  -2 -14    3.73    0.49
  10  -2 -14    3.77    0.43
  10  -2 -14    3.71    0.45
 -10   2  15    0.14    0.12
  10  -2 -15    0.48    0.15
  10  -2 -15    0.43    0.08
  10  -2 -15   -0.08    0.09
 -10   2  16    0.72    0.14
  10  -2 -16    0.51    0.18
 -10   3   2    0.23    0.03
  10  -3  -2    0.02    0.03
 -10   3   3   26.81    3.02
  10  -3  -3   25.24    3.02
  10  -3  -3   27.63    3.03
 -10   3   4   57.36    6.23
 -10   3   4   53.80    6.21
  10  -3  -4   57.40    6.22
  10  -3  -4   49.86    6.20
  10  -3  -5    1.87    0.22
  10  -3  -5    1.54    0.22
 -10   3   6   18.91    2.38
 -10   3   6   22.08    2.40
  10  -3  -6   21.71    2.40
  10  -3  -6   21.17    2.40
 -10   3   7   16.62    1.88
  10  -3  -7   15.80    1.87
 -10   3   8    1.61    0.25
 -10   3   8    2.25    0.26
  10  -3  -8    1.73    0.25
  10  -3  -8    2.04    0.26
 -10   3   9    4.53    0.66
 -10   3   9    5.37    0.67
 -10   3   9    5.71    0.64
  10  -3  -9    7.28    0.69
  10  -3  -9    5.17    0.67
  10  -3  -9    5.55    0.64
  10  -3  -9    5.57    0.64
 -10   3  10    0.04    0.08
 -10   3  10    0.06    0.04
  10  -3 -10    0.18    0.09
  10  -3 -10    0.00    0.09
  10  -3 -10    0.15    0.03
  10  -3 -10    0.08    0.04
 -10   3  11    6.89    0.85
 -10   3  11    7.07    0.82
 -10   3  11    7.04    0.83
  10  -3 -11    7.53    0.83
  10  -3 -11    6.97    0.83
 -10   3  12   14.51    1.62
 -10   3  12   13.22    1.59
  10  -3 -12   14.09    1.63
  10  -3 -12   13.91    1.62
  10  -3 -12   13.83    1.59
  10  -3 -12   13.76    1.59
 -10   3  13    0.09    0.06
 -10   3  13    0.03    0.07
  10  -3 -13   -0.07    0.14
  10  -3 -13    0.09    0.05
 -10   3  14    1.18    0.20
 -10   3  14    1.13    0.17
 -10   3  14    1.36    0.21
  10  -3 -14    1.62    0.25
  10  -3 -14    1.28    0.17
  10  -3 -14    1.34    0.19
  10  -3 -15   -0.05    0.12
 -10   3  16    1.14    0.16
  10  -3 -16    0.30    0.17
 -10   4   1   79.69    8.95
 -10   4   1   83.62    8.97
  10  -4  -1   76.92    8.95
  10  -4  -1   74.50    8.94
 -10   4   2   18.55    2.12
 -10   4   2   18.40    2.13
  10  -4  -2   18.51    2.12
  10  -4  -2   18.80    2.13
  10  -4  -3    7.15    0.84
  10  -4  -3    7.39    0.85
 -10   4   4   54.34    6.07
 -10   4   4   54.03    6.07
  10  -4  -4   52.87    6.06
  10  -4  -4   50.90    6.06
 -10   4   5    1.53    0.16
 -10   4   5    1.52    0.18
  10  -4  -5    1.13    0.16
  10  -4  -5    0.74    0.17
 -10   4   6   38.33    4.02
 -10   4   6   34.75    4.01
  10  -4  -6   33.67    4.00
  10  -4  -6   33.34    4.01
 -10   4   7   20.51    2.41
 -10   4   7   21.17    2.41
  10  -4  -7   20.35    2.40
  10  -4  -7   21.76    2.42
 -10   4   8    0.48    0.08
 -10   4   8    0.12    0.08
  10  -4  -8    0.28    0.10
  10  -4  -8    0.03    0.09
 -10   4   9    1.11    0.17
 -10   4   9    0.92    0.12
  10  -4  -9    1.68    0.19
 -10   4  10    0.44    0.11
 -10   4  10    0.55    0.12
 -10   4  10    0.55    0.08
  10  -4 -10    0.54    0.14
  10  -4 -10    1.23    0.16
  10  -4 -10    0.47    0.08
  10  -4 -10    0.66    0.08
 -10   4  11   14.77    1.50
 -10   4  11   13.80    1.49
 -10   4  11   11.91    1.45
 -10   4  11   12.26    1.45
  10  -4 -11   11.67    1.48
  10  -4 -11   13.41    1.49
  10  -4 -11   12.54    1.45
  10  -4 -11   12.69    1.45
 -10   4  12    4.55    0.71
 -10   4  12    6.24    0.69
  10  -4 -12    7.16    0.73
  10  -4 -12    5.71    0.69
 -10   4  13    0.38    0.14
 -10   4  13    0.62    0.16
 -10   4  13    0.77    0.12
 -10   4  13    0.79    0.12
  10  -4 -13    1.11    0.20
  10  -4 -13    0.59    0.10
  10  -4 -13    0.68    0.11
 -10   4  14    1.70    0.27
 -10   4  14    1.09    0.24
 -10   4  14    1.71    0.23
 -10   4  14    1.83    0.25
  10  -4 -14    1.77    0.29
  10  -4 -14    1.73    0.23
  10  -4 -14    2.38    0.25
 -10   4  15    0.75    0.17
  10  -4 -15    0.50    0.18
 -10   4  16    0.22    0.13
 -10   5   1    9.53    1.07
 -10   5   1    9.76    1.08
 -10   5   1    9.63    1.07
 -10   5   1    9.21    1.07
  10  -5  -1    8.89    1.07
  10  -5  -1    9.87    1.08
  10  -5  -1    9.14    1.07
  10  -5  -1    9.05    1.07
 -10   5   2    2.63    0.28
 -10   5   2    2.67    0.29
  10  -5  -2    2.20    0.27
  10  -5  -2    1.87    0.29
 -10   5   3   23.91    2.85
 -10   5   3   25.74    2.87
  10  -5  -3   24.71    2.86
  10  -5  -3   25.98    2.87
 -10   5   4   49.58    5.15
 -10   5   4   45.10    5.14
  10  -5  -4   44.66    5.14
  10  -5  -4   41.09    5.13
  10  -5  -5    2.72    0.33
  10  -5  -5    2.87    0.36
 -10   5   6   55.56    6.64
 -10   5   6   61.62    6.67
  10  -5  -6   57.21    6.64
  10  -5  -6   58.79    6.66
 -10   5   7   16.26    1.87
 -10   5   7   15.40    1.88
  10  -5  -7   16.19    1.87
  10  -5  -7   17.07    1.89
 -10   5   8    0.07    0.07
 -10   5   8    0.10    0.07
  10  -5  -8    0.07    0.07
  10  -5  -8    0.17    0.09
 -10   5   9   10.01    0.99
 -10   5   9    8.79    0.99
 -10   5   9    8.39    0.95
 -10   5   9    7.61    0.95
  10  -5  -9    8.06    0.98
  10  -5  -9    9.11    1.00
  10  -5  -9    8.81    0.95
  10  -5  -9    7.95    0.95
 -10   5  10    0.00    0.07
 -10   5  10    0.05    0.04
  10  -5 -10   -0.03    0.03
  10  -5 -10   -0.02    0.03
 -10   5  11   10.73    1.32
 -10   5  11   11.17    1.32
  10  -5 -11   12.93    1.36
  10  -5 -11   11.00    1.36
  10  -5 -11   11.69    1.32
  10  -5 -11   11.96    1.32
 -10   5  12    0.45    0.12
 -10   5  12    0.72    0.14
 -10   5  12    0.60    0.09
  10  -5 -12    0.45    0.14
  10  -5 -12    0.26    0.13
  10  -5 -12    0.53    0.09
 -10   5  13    1.57    0.23
 -10   5  13    1.61    0.25
 -10   5  13    1.72    0.21
 -10   5  13    1.63    0.21
  10  -5 -13    1.46    0.27
  10  -5 -13    2.76    0.28
  10  -5 -13    1.57    0.21
  10  -5 -13    1.34    0.21
 -10   5  14    4.35    0.50
  10  -5 -14    2.70    0.50
  10  -5 -14    4.09    0.47
  10  -5 -14    3.94    0.47
 -10   5  15    1.12    0.22
 -10   5  15    1.06    0.20
  10  -5 -15    2.08    0.26
 -10   5  16    0.47    0.14
 -10   5  16    0.81    0.14
  10  -5 -16    0.18    0.16
 -10   6   1   45.00    5.28
 -10   6   1   45.06    5.30
 -10   6   1   47.78    5.28
  10  -6  -1   46.64    5.29
  10  -6  -1   44.91    5.30
  10  -6  -1   47.91    5.28
 -10   6   2   22.88    2.65
 -10   6   2   23.38    2.66
 -10   6   2   23.68    2.64
 -10   6   2   23.23    2.64
  10  -6  -2   22.41    2.64
  10  -6  -2   23.01    2.66
 -10   6   3    3.94    0.46
 -10   6   3    4.90    0.48
  10  -6  -3    4.58    0.46
  10  -6  -3    4.98    0.48
  10  -6  -3    3.29    0.45
 -10   6   4   34.42    3.76
 -10   6   4   33.10    3.78
  10  -6  -4   32.14    3.76
  10  -6  -4   31.60    3.77
 -10   6   5    0.05    0.05
 -10   6   5    0.15    0.07
  10  -6  -5   -0.04    0.05
  10  -6  -5    0.13    0.09
 -10   6   6   34.98    4.20
 -10   6   6   38.09    4.22
  10  -6  -6   38.79    4.22
  10  -6  -6   35.25    4.21
 -10   6   7   12.37    1.32
 -10   6   7   11.98    1.33
  10  -6  -7   10.93    1.31
  10  -6  -7    9.89    1.32
 -10   6   8    0.51    0.11
 -10   6   8    0.80    0.15
  10  -6  -8    0.70    0.13
  10  -6  -8    1.29    0.17
  10  -6  -8    0.73    0.09
  10  -6  -8    0.65    0.09
 -10   6   9   20.78    2.24
 -10   6   9   20.54    2.26
 -10   6   9   18.92    2.21
 -10   6   9   19.02    2.21
  10  -6  -9   18.00    2.23
  10  -6  -9   21.06    2.27
  10  -6  -9   19.18    2.22
 -10   6  10    0.69    0.14
 -10   6  10    0.64    0.16
 -10   6  10    0.94    0.13
 -10   6  10    0.85    0.12
  10  -6 -10    0.86    0.16
  10  -6 -10    0.54    0.17
  10  -6 -10    1.51    0.14
  10  -6 -10    1.04    0.12
 -10   6  11    0.75    0.13
 -10   6  11    1.04    0.13
  10  -6 -11    1.31    0.19
  10  -6 -11    0.88    0.18
  10  -6 -11    0.94    0.13
  10  -6 -11    0.90    0.12
 -10   6  12    1.65    0.22
 -10   6  12    1.63    0.25
 -10   6  12    1.24    0.19
  10  -6 -12    1.66    0.25
  10  -6 -12    1.76    0.25
  10  -6 -12    1.70    0.20
  10  -6 -12    1.48    0.19
 -10   6  13    5.24    0.66
 -10   6  13    5.04    0.67
 -10   6  13    5.91    0.65
 -10   6  13    5.22    0.64
  10  -6 -13    6.49    0.69
  10  -6 -13    4.87    0.67
  10  -6 -13    5.46    0.64
 -10   6  14    7.06    0.83
 -10   6  14    7.22    0.84
  10  -6 -14    7.32    0.85
  10  -6 -14    6.53    0.80
  10  -6 -14    6.62    0.80
 -10   6  15    0.46    0.14
 -10   6  15    0.59    0.13
  10  -6 -15    0.61    0.19
 -10   6  16    0.56    0.15
 -10   6  16    0.55    0.15
  10  -6 -16    1.39    0.20
 -10   7   1   44.41    4.85
 -10   7   1   41.52    4.82
 -10   7   1   43.74    4.82
  10  -7  -1   42.68    4.85
  10  -7  -1   41.22    4.82
  10  -7  -1   40.86    4.82
 -10   7   2   10.96    1.21
 -10   7   2   10.45    1.19
 -10   7   2   10.14    1.19
  10  -7  -2    9.79    1.20
 -10   7   3    2.23    0.32
 -10   7   3    3.11    0.35
 -10   7   3    2.78    0.33
  10  -7  -3    2.79    0.33
  10  -7  -3    3.90    0.36
  10  -7  -3    2.58    0.33
 -10   7   4   22.17    2.44
 -10   7   4   22.28    2.46
 -10   7   4   20.91    2.43
 -10   7   4   21.46    2.43
  10  -7  -4   21.79    2.44
  10  -7  -4   21.43    2.46
  10  -7  -4   20.56    2.43
  10  -7  -4   20.40    2.43
 -10   7   5    0.30    0.07
 -10   7   5    0.23    0.09
 -10   7   5    0.45    0.06
 -10   7   5    0.27    0.05
  10  -7  -5    0.25    0.05
  10  -7  -5    0.23    0.07
 -10   7   6   10.66    1.36
 -10   7   6   11.88    1.39
 -10   7   6   11.14    1.36
 -10   7   6   12.58    1.36
  10  -7  -6   12.11    1.37
  10  -7  -6   13.91    1.41
 -10   7   7    0.41    0.09
 -10   7   7    0.49    0.11
 -10   7   7    0.52    0.08
 -10   7   7    0.29    0.06
  10  -7  -7    0.62    0.10
  10  -7  -7    0.73    0.14
  10  -7  -7    0.55    0.07
  10  -7  -7    0.40    0.06
 -10   7   8   14.17    1.60
 -10   7   8   14.48    1.61
 -10   7   8   13.35    1.58
  10  -7  -8   13.60    1.59
  10  -7  -8   13.25    1.62
 -10   7   9   26.73    2.61
 -10   7   9   22.25    2.57
 -10   7   9   22.16    2.56
  10  -7  -9   21.92    2.57
  10  -7  -9   21.37    2.56
 -10   7  10    0.26    0.08
 -10   7  10   -0.03    0.10
 -10   7  10   -0.10    0.05
 -10   7  10    0.00    0.04
  10  -7 -10    0.20    0.09
  10  -7 -10    0.20    0.12
  10  -7 -10    0.02    0.05
  10  -7 -10   -0.07    0.03
 -10   7  11    6.63    0.80
 -10   7  11    6.36    0.77
 -10   7  11    6.51    0.75
  10  -7 -11    6.76    0.80
  10  -7 -11    6.44    0.75
 -10   7  12    0.97    0.14
 -10   7  12    0.65    0.12
 -10   7  12    0.78    0.11
  10  -7 -12    1.33    0.18
  10  -7 -12    0.49    0.11
  10  -7 -12    0.61    0.11
 -10   7  13    1.18    0.19
 -10   7  13    0.89    0.20
 -10   7  13    1.70    0.19
  10  -7 -13    2.11    0.24
  10  -7 -13    0.79    0.17
  10  -7 -13    1.36    0.18
 -10   7  14    2.16    0.30
 -10   7  14    2.24    0.31
  10  -7 -14    1.98    0.32
 -10   7  15    0.04    0.10
 -10   7  15    0.15    0.10
  10  -7 -15    0.16    0.14
 -10   7  16    1.00    0.19
  10  -7 -16    1.35    0.22
 -10   8   1   44.64    5.26
 -10   8   1   46.30    5.28
 -10   8   1   46.61    5.26
  10  -8  -1   46.59    5.26
  10  -8  -1   46.11    5.27
 -10   8   2   27.86    3.19
 -10   8   2   28.58    3.21
 -10   8   2   28.92    3.19
 -10   8   2   27.26    3.19
  10  -8  -2   27.86    3.19
  10  -8  -2   29.20    3.22
  10  -8  -2   28.89    3.19
  10  -8  -2   25.36    3.18
 -10   8   3    1.33    0.14
 -10   8   3    1.12    0.14
 -10   8   3    0.71    0.13
  10  -8  -3    0.79    0.13
  10  -8  -3    1.22    0.13
  10  -8  -3    0.76    0.14
 -10   8   4   21.18    2.46
 -10   8   4   20.62    2.48
 -10   8   4   20.86    2.46
 -10   8   4   21.24    2.46
  10  -8  -4   21.99    2.47
  10  -8  -4   22.98    2.49
  10  -8  -4   21.76    2.45
  10  -8  -4   21.46    2.47
 -10   8   5    1.33    0.18
 -10   8   5    1.28    0.20
 -10   8   5    1.19    0.17
 -10   8   5    1.43    0.17
  10  -8  -5    1.07    0.17
  10  -8  -5    1.13    0.20
  10  -8  -5    1.60    0.17
  10  -8  -5    0.99    0.18
 -10   8   6    0.45    0.10
 -10   8   6    0.78    0.13
 -10   8   6    0.65    0.10
 -10   8   6    0.61    0.09
  10  -8  -6    0.75    0.11
  10  -8  -6    0.38    0.13
  10  -8  -6    0.82    0.09
  10  -8  -6    0.39    0.12
 -10   8   7    1.81    0.30
 -10   8   7    2.47    0.33
 -10   8   7    2.54    0.30
 -10   8   7    2.61    0.29
  10  -8  -7    2.22    0.31
  10  -8  -7    3.12    0.35
  10  -8  -7    2.28    0.28
  10  -8  -7    2.87    0.32
 -10   8   8   23.01    2.24
 -10   8   8   21.35    2.26
 -10   8   8   18.44    2.21
 -10   8   8   19.05    2.20
  10  -8  -8   19.23    2.22
  10  -8  -8   17.74    2.19
 -10   8   9   16.86    1.93
 -10   8   9   19.01    1.96
 -10   8   9   16.23    1.92
 -10   8   9   16.56    1.90
  10  -8  -9   17.23    1.93
  10  -8  -9   16.12    1.95
  10  -8  -9   16.60    1.92
  10  -8  -9   15.77    1.90
 -10   8  10    0.16    0.08
 -10   8  10   -0.04    0.11
 -10   8  10    0.55    0.11
 -10   8  10    0.07    0.05
  10  -8 -10    0.26    0.10
  10  -8 -10    0.36    0.15
  10  -8 -10    0.09    0.05
 -10   8  11    8.51    1.01
 -10   8  11   11.19    1.06
 -10   8  11    8.62    1.01
 -10   8  11    7.68    0.98
  10  -8 -11    9.13    1.02
  10  -8 -11    8.50    1.04
  10  -8 -11    8.67    1.00
  10  -8 -11    8.31    0.98
 -10   8  12    4.91    0.59
 -10   8  12    5.07    0.61
 -10   8  12    5.06    0.59
 -10   8  12    4.47    0.57
  10  -8 -12    4.84    0.60
  10  -8 -12    4.78    0.62
  10  -8 -12    4.84    0.58
 -10   8  13   -0.37    0.11
  10  -8 -13    0.18    0.12
  10  -8 -13    0.21    0.08
  10  -8 -13    0.04    0.06
 -10   8  14    0.45    0.09
 -10   8  14   -0.14    0.08
  10  -8 -14   -0.06    0.14
 -10   8  15   -0.12    0.09
 -10   9   1   12.08    1.36
 -10   9   1   10.94    1.37
 -10   9   1   11.38    1.36
 -10   9   1   12.81    1.38
  10  -9  -1   12.50    1.39
  10  -9  -1   12.08    1.36
  10  -9  -1   11.03    1.36
  10  -9  -1   11.92    1.37
 -10   9   2    1.36    0.20
 -10   9   2    1.91    0.22
 -10   9   2    2.07    0.21
 -10   9   2    1.15    0.20
  10  -9  -2    1.66    0.20
  10  -9  -2    1.20    0.20
 -10   9   3   18.74    2.13
 -10   9   3   19.60    2.15
 -10   9   3   17.87    2.12
  10  -9  -3   18.00    2.12
  10  -9  -3   19.72    2.16
  10  -9  -3   17.48    2.12
  10  -9  -3   19.24    2.13
 -10   9   4   26.37    2.84
 -10   9   4   25.44    2.86
 -10   9   4   25.29    2.84
 -10   9   4   23.83    2.83
  10  -9  -4   23.71    2.83
  10  -9  -4   23.60    2.86
  10  -9  -4   24.95    2.83
 -10   9   5    2.36    0.23
 -10   9   5    1.62    0.24
 -10   9   5    1.68    0.22
 -10   9   5    1.43    0.21
  10  -9  -5    1.55    0.22
  10  -9  -5    1.24    0.24
  10  -9  -5    1.83    0.21
  10  -9  -5    1.43    0.24
 -10   9   6    7.11    0.88
 -10   9   6    7.81    0.90
 -10   9   6    7.79    0.89
 -10   9   6    7.80    0.87
  10  -9  -6    7.73    0.88
  10  -9  -6    8.92    0.92
  10  -9  -6    6.71    0.87
  10  -9  -6    7.75    0.90
 -10   9   7    0.68    0.14
 -10   9   7    1.24    0.18
 -10   9   7    0.88    0.15
 -10   9   7    1.05    0.13
  10  -9  -7    0.56    0.15
  10  -9  -7    1.24    0.13
  10  -9  -7    0.64    0.16
 -10   9   8    0.85    0.16
 -10   9   8    0.79    0.20
 -10   9   8    1.29    0.15
  10  -9  -8    1.00    0.17
  10  -9  -8    1.23    0.22
  10  -9  -8    1.25    0.15
 -10   9   9    1.89    0.27
 -10   9   9    2.23    0.31
 -10   9   9    1.74    0.28
 -10   9   9    2.34    0.25
  10  -9  -9    1.85    0.27
  10  -9  -9    2.23    0.31
  10  -9  -9    2.41    0.28
  10  -9  -9    1.87    0.25
 -10   9  10    0.21    0.08
 -10   9  10    0.37    0.13
 -10   9  10    0.29    0.09
 -10   9  10    0.08    0.05
  10  -9 -10    0.22    0.10
  10  -9 -10   -0.16    0.12
  10  -9 -10    0.05    0.07
  10  -9 -10   -0.06    0.05
 -10   9  11    4.53    0.49
 -10   9  11    4.03    0.49
 -10   9  11    3.29    0.46
  10  -9 -11    4.41    0.50
  10  -9 -11    4.06    0.48
 -10   9  12    0.51    0.14
 -10   9  12    0.68    0.11
  10  -9 -12    0.54    0.14
  10  -9 -12    0.53    0.13
  10  -9 -12    0.82    0.11
 -10   9  13    0.93    0.14
 -10   9  13    0.39    0.16
  10  -9 -13    0.70    0.16
 -10   9  14    0.99    0.16
 -10   9  14    0.81    0.17
  10  -9 -14    0.80    0.18
 -10   9  15    0.25    0.11
  10  -9 -15   -0.25    0.11
 -10  10   1    0.44    0.08
 -10  10   1    0.51    0.10
  10 -10  -1    0.08    0.08
  10 -10  -1    0.26    0.07
  10 -10  -1    0.05    0.06
  10 -10  -1    0.31    0.08
 -10  10   2    0.46    0.09
 -10  10   2    0.42    0.10
 -10  10   2    0.16    0.09
 -10  10   2    0.45    0.10
  10 -10  -2    0.72    0.09
  10 -10  -2    0.28    0.08
  10 -10  -2    0.57    0.10
 -10  10   3   11.61    1.33
 -10  10   3   11.54    1.34
 -10  10   3   11.12    1.32
  10 -10  -3   11.29    1.32
  10 -10  -3   12.56    1.36
  10 -10  -3   10.75    1.32
 -10  10   4    8.73    1.07
 -10  10   4    9.77    1.10
 -10  10   4    9.55    1.08
 -10  10   4    8.67    1.06
  10 -10  -4    9.44    1.07
  10 -10  -4   10.05    1.11
  10 -10  -4    9.48    1.07
  10 -10  -4    8.54    1.08
 -10  10   5    0.29    0.08
 -10  10   5    0.19    0.10
 -10  10   5    0.17    0.09
 -10  10   5    0.22    0.08
  10 -10  -5    0.31    0.08
  10 -10  -5    0.43    0.14
  10 -10  -5    0.25    0.06
  10 -10  -5    0.26    0.12
 -10  10   6   11.40    1.22
 -10  10   6   10.79    1.23
 -10  10   6   10.41    1.20
  10 -10  -6   10.13    1.21
  10 -10  -6    9.80    1.20
  10 -10  -6   10.52    1.24
 -10  10   7    0.59    0.09
 -10  10   7    0.38    0.13
 -10  10   7    0.71    0.11
 -10  10   7    0.28    0.07
  10 -10  -7    0.15    0.09
  10 -10  -7    0.15    0.12
  10 -10  -7    0.41    0.07
  10 -10  -7    0.33    0.13
 -10  10   8    1.90    0.24
 -10  10   8    1.84    0.27
 -10  10   8    1.81    0.25
 -10  10   8    1.55    0.22
  10 -10  -8    1.94    0.25
  10 -10  -8    1.57    0.27
  10 -10  -8    1.68    0.22
  10 -10  -8    2.02    0.28
 -10  10   9    1.77    0.23
 -10  10   9    0.71    0.17
  10 -10  -9    1.01    0.21
  10 -10  -9    1.53    0.24
 -10  10  10    0.20    0.08
 -10  10  10   -0.12    0.09
 -10  10  10    0.12    0.06
  10 -10 -10    0.22    0.11
  10 -10 -10    0.43    0.15
  10 -10 -10    0.23    0.09
  10 -10 -10    0.10    0.05
 -10  10  11    2.32    0.32
 -10  10  11    2.10    0.34
 -10  10  11    3.22    0.35
 -10  10  11    3.01    0.31
  10 -10 -11    2.16    0.33
  10 -10 -11    1.93    0.34
  10 -10 -11    2.26    0.33
  10 -10 -11    2.50    0.30
 -10  10  12    0.38    0.11
 -10  10  12    0.12    0.13
  10 -10 -12    0.47    0.10
  10 -10 -12    0.28    0.08
 -10  10  13    0.65    0.13
 -10  10  13    0.22    0.12
  10 -10 -13    0.96    0.17
 -10  10  14    1.06    0.19
 -10  11   1    0.15    0.07
 -10  11   1   -0.12    0.08
 -10  11   1    0.04    0.07
 -10  11   1    0.17    0.08
  10 -11  -1    0.08    0.07
  10 -11  -1    0.47    0.07
  10 -11  -1    0.33    0.07
  10 -11  -1    0.28    0.07
 -10  11   2    0.34    0.08
 -10  11   2    0.72    0.13
 -10  11   2    0.34    0.09
 -10  11   2    0.18    0.09
  10 -11  -2    0.36    0.08
 -10  11   3    2.21    0.29
 -10  11   3    2.31    0.32
 -10  11   3    2.53    0.31
 -10  11   3    2.24    0.30
  10 -11  -3    2.38    0.29
  10 -11  -3    2.62    0.32
 -10  11   4    1.98    0.29
 -10  11   4    1.97    0.31
 -10  11   4    2.61    0.31
  10 -11  -4    2.34    0.30
  10 -11  -4    2.92    0.30
  10 -11  -4    2.63    0.33
 -10  11   5    3.37    0.37
 -10  11   5    3.18    0.40
 -10  11   5    2.53    0.38
 -10  11   5    2.79    0.37
  10 -11  -5    3.10    0.37
  10 -11  -5    3.30    0.41
  10 -11  -5    2.74    0.36
  10 -11  -5    3.36    0.41
 -10  11   6    7.58    0.89
 -10  11   6    6.90    0.86
  10 -11  -6    7.44    0.87
  10 -11  -6    7.15    0.90
  10 -11  -6    7.53    0.86
  10 -11  -6    8.04    0.91
 -10  11   7   -0.08    0.08
 -10  11   7    0.23    0.11
 -10  11   7    0.05    0.09
 -10  11   7    0.04    0.05
  10 -11  -7   -0.03    0.09
  10 -11  -7   -0.01    0.09
  10 -11  -7    0.09    0.05
  10 -11  -7    0.02    0.13
 -10  11   8    2.72    0.31
 -10  11   8    3.05    0.35
 -10  11   8    1.73    0.32
 -10  11   8    2.30    0.30
  10 -11  -8    2.34    0.32
  10 -11  -8    2.64    0.35
  10 -11  -8    2.40    0.29
  10 -11  -8    2.11    0.35
 -10  11   9    2.08    0.24
 -10  11   9    1.75    0.26
 -10  11   9    2.16    0.23
  10 -11  -9    0.85    0.24
  10 -11  -9    1.98    0.22
  10 -11  -9    0.93    0.27
 -10  11  10    0.69    0.13
 -10  11  10    0.79    0.17
 -10  11  10    0.60    0.16
 -10  11  10    0.55    0.11
  10 -11 -10    1.06    0.16
  10 -11 -10    0.55    0.17
  10 -11 -10    0.70    0.11
  10 -11 -10    1.02    0.21
 -10  11  11    1.18    0.29
  10 -11 -11    2.15    0.30
  10 -11 -11    2.52    0.27
 -10  11  12    0.06    0.07
  10 -11 -12   -0.14    0.13
 -10  11  13    0.18    0.11
 -10  11  13    0.79    0.15
  10 -11 -13    0.00    0.14
 -10  12   1    1.20    0.19
 -10  12   1    1.27    0.20
 -10  12   1    1.47    0.19
 -10  12   1    1.30    0.20
  10 -12  -1    0.99    0.19
  10 -12  -1    1.14    0.18
  10 -12  -1    1.59    0.19
  10 -12  -1    1.51    0.20
 -10  12   2    0.43    0.08
 -10  12   2    0.32    0.11
 -10  12   2   -0.04    0.09
 -10  12   2   -0.06    0.08
  10 -12  -2    0.67    0.11
  10 -12  -2    0.27    0.08
  10 -12  -2    0.27    0.08
  10 -12  -2    0.45    0.10
 -10  12   3    0.03    0.07
 -10  12   3    0.07    0.08
 -10  12   3   -0.02    0.07
  10 -12  -3   -0.02    0.07
  10 -12  -3    0.01    0.11
  10 -12  -3    0.11    0.06
 -10  12   4    0.55    0.10
 -10  12   4   -0.01    0.06
  10 -12  -4    0.15    0.09
  10 -12  -4   -0.28    0.11
  10 -12  -4    0.08    0.06
 -10  12   5    5.71    0.56
 -10  12   5    5.71    0.60
 -10  12   5    4.11    0.57
 -10  12   5    4.54    0.56
  10 -12  -5    4.81    0.56
  10 -12  -5    4.60    0.60
  10 -12  -5    3.88    0.55
  10 -12  -5    4.79    0.61
 -10  12   6    5.99    0.75
 -10  12   6    6.86    0.75
 -10  12   6    6.10    0.72
  10 -12  -6    5.68    0.76
  10 -12  -6    5.83    0.72
  10 -12  -6    6.50    0.77
 -10  12   7    0.84    0.15
 -10  12   7    1.17    0.20
 -10  12   7    1.22    0.20
 -10  12   7    0.99    0.15
  10 -12  -7    0.73    0.16
  10 -12  -7    0.85    0.19
  10 -12  -7    1.15    0.14
  10 -12  -7    0.77    0.21
 -10  12   8    0.53    0.12
 -10  12   8    0.40    0.16
 -10  12   8    0.48    0.15
 -10  12   8    0.55    0.10
  10 -12  -8    0.70    0.14
  10 -12  -8    0.63    0.10
  10 -12  -8    0.28    0.19
 -10  12   9    0.28    0.09
 -10  12   9    0.23    0.12
 -10  12   9    0.09    0.07
  10 -12  -9    0.40    0.13
  10 -12  -9    0.07    0.13
  10 -12  -9   -0.06    0.06
 -10  12  10    0.74    0.16
  10 -12 -10    0.51    0.10
  10 -12 -10    0.58    0.19
 -10  12  11    1.25    0.23
  10 -12 -11    2.07    0.26
 -10  12  12    0.40    0.11
  10 -12 -12    0.25    0.13
 -10  12  13    0.94    0.16
  10 -12 -13    0.68    0.18
 -10  13   1    2.04    0.28
 -10  13   1    1.96    0.30
 -10  13   1    1.87    0.28
 -10  13   1    2.19    0.29
  10 -13  -1    2.49    0.29
  10 -13  -1    1.84    0.27
  10 -13  -1    2.29    0.28
  10 -13  -1    2.51    0.30
 -10  13   2    0.73    0.12
 -10  13   2    0.04    0.13
 -10  13   2    0.85    0.13
 -10  13   2    0.70    0.14
  10 -13  -2    0.45    0.12
  10 -13  -2    0.19    0.11
  10 -13  -2    0.81    0.11
  10 -13  -2    0.85    0.14
 -10  13   3    0.65    0.13
 -10  13   3    0.04    0.10
  10 -13  -3    0.34    0.12
  10 -13  -3    0.21    0.12
 -10  13   4    0.16    0.08
 -10  13   4    0.09    0.10
 -10  13   4   -0.11    0.09
 -10  13   4    0.01    0.08
  10 -13  -4   -0.04    0.08
  10 -13  -4   -0.20    0.09
  10 -13  -4    0.21    0.07
  10 -13  -4    0.03    0.11
 -10  13   5    3.69    0.47
 -10  13   5    4.31    0.46
  10 -13  -5    2.78    0.45
  10 -13  -5    4.01    0.49
  10 -13  -5    3.42    0.45
  10 -13  -5    5.62    0.52
 -10  13   6    2.81    0.42
 -10  13   6    3.33    0.44
 -10  13   6    3.36    0.42
  10 -13  -6    3.89    0.43
  10 -13  -6    3.99    0.42
  10 -13  -6    2.75    0.48
 -10  13   7    0.04    0.08
 -10  13   7    0.13    0.12
 -10  13   7   -0.02    0.12
 -10  13   7    0.10    0.08
  10 -13  -7    0.37    0.11
  10 -13  -7    0.12    0.14
  10 -13  -7    0.28    0.07
  10 -13  -7    0.15    0.15
 -10  13   8    0.93    0.15
 -10  13   8    0.58    0.17
 -10  13   8    0.97    0.19
 -10  13   8    0.78    0.14
  10 -13  -8    0.71    0.16
  10 -13  -8    0.62    0.12
  10 -13  -8    0.98    0.22
 -10  13   9    0.10    0.11
 -10  13   9   -0.11    0.09
 -10  13   9    0.54    0.18
  10 -13  -9    0.24    0.13
  10 -13  -9    0.82    0.17
 -10  13  10   -0.06    0.10
 -10  13  10    0.21    0.10
  10 -13 -10    0.67    0.16
 -10  13  11    1.24    0.19
 -10  13  11    0.73    0.18
  10 -13 -11    1.18    0.21
 -10  13  12    0.20    0.10
 -10  13  12    0.27    0.11
  10 -13 -12   -0.10    0.11
 -10  14   1    1.71    0.29
 -10  14   1    3.01    0.32
  10 -14  -1    1.70    0.29
  10 -14  -1    2.25    0.29
  10 -14  -1    2.80    0.30
 -10  14   2    0.09    0.07
 -10  14   2   -0.06    0.09
 -10  14   2   -0.16    0.09
  10 -14  -2   -0.03    0.08
  10 -14  -2   -0.08    0.05
  10 -14  -2    0.11    0.10
 -10  14   3    4.12    0.51
 -10  14   3    4.85    0.55
 -10  14   3    4.39    0.53
 -10  14   3    4.46    0.52
  10 -14  -3    4.71    0.52
  10 -14  -3    3.65    0.55
  10 -14  -3    3.97    0.51
  10 -14  -3    3.56    0.53
 -10  14   4    0.53    0.12
 -10  14   4    0.89    0.16
 -10  14   4    1.31    0.17
 -10  14   4    1.01    0.15
  10 -14  -4    0.81    0.14
  10 -14  -4    0.54    0.16
  10 -14  -4    0.37    0.12
  10 -14  -4    0.61    0.16
 -10  14   5    0.06    0.08
 -10  14   5    0.02    0.10
 -10  14   5   -0.49    0.11
 -10  14   5   -0.10    0.09
  10 -14  -5    0.02    0.10
  10 -14  -5    0.44    0.12
  10 -14  -5    0.10    0.07
  10 -14  -5    0.12    0.13
 -10  14   6    1.48    0.18
 -10  14   6    0.77    0.19
 -10  14   6    1.19    0.21
 -10  14   6    1.15    0.18
  10 -14  -6    1.08    0.19
  10 -14  -6    0.96    0.16
  10 -14  -6    1.63    0.24
 -10  14   7    0.03    0.11
 -10  14   7   -0.26    0.11
 -10  14   7    0.09    0.09
  10 -14  -7   -0.21    0.06
  10 -14  -7    0.07    0.16
 -10  14   8    0.41    0.14
 -10  14   8    0.86    0.16
  10 -14  -8    0.29    0.16
  10 -14  -8    1.01    0.13
  10 -14  -8    0.98    0.19
 -10  14   9    0.38    0.13
 -10  14   9    0.81    0.14
  10 -14  -9    0.34    0.15
 -10  14  10   -0.24    0.11
 -10  14  10    0.25    0.11
  10 -14 -10    0.55    0.15
 -10  14  11    0.27    0.12
  10 -14 -11   -0.17    0.16
 -10  15   1    0.73    0.15
 -10  15   1    0.61    0.16
 -10  15   1    1.12    0.16
 -10  15   1    0.61    0.16
  10 -15  -1    0.58    0.14
  10 -15  -1    0.72    0.14
  10 -15  -1    0.85    0.16
 -10  15   2    0.47    0.11
 -10  15   2   -0.16    0.12
 -10  15   2    0.35    0.12
 -10  15   2   -0.10    0.09
  10 -15  -2    0.19    0.10
  10 -15  -2    0.11    0.12
 -10  15   3    0.51    0.14
 -10  15   3    1.03    0.18
 -10  15   3    1.02    0.19
 -10  15   3    0.82    0.16
  10 -15  -3    1.00    0.16
  10 -15  -3    1.19    0.16
  10 -15  -3    1.09    0.18
 -10  15   4    0.53    0.13
 -10  15   4    0.35    0.14
 -10  15   4    0.35    0.10
  10 -15  -4    0.12    0.09
  10 -15  -4    0.16    0.13
 -10  15   5    1.00    0.14
 -10  15   5    0.47    0.13
 -10  15   5    0.20    0.14
 -10  15   5    0.53    0.13
  10 -15  -5    0.77    0.14
  10 -15  -5    0.53    0.11
  10 -15  -5    0.35    0.15
 -10  15   6    0.13    0.11
 -10  15   6    0.62    0.16
 -10  15   6    0.74    0.13
  10 -15  -6    0.65    0.13
  10 -15  -6    0.31    0.11
  10 -15  -6    0.58    0.16
 -10  15   7    0.32    0.10
 -10  15   7    0.11    0.11
  10 -15  -7    0.07    0.11
  10 -15  -7    0.41    0.09
  10 -15  -7    0.50    0.16
 -10  15   8    1.37    0.19
 -10  15   8    0.83    0.17
  10 -15  -8    0.72    0.19
 -10  15   9    0.28    0.11
  10 -15  -9    0.23    0.14
 -10  16   1    0.41    0.12
 -10  16   1    0.30    0.12
  10 -16  -1   -0.31    0.10
  10 -16  -1    0.08    0.08
 -10  16   2    0.33    0.13
 -10  16   2    0.22    0.12
 -10  16   2    0.27    0.12
  10 -16  -2    0.38    0.12
  10 -16  -2    0.26    0.09
  10 -16  -2    0.07    0.12
 -10  16   3    0.44    0.14
 -10  16   3    0.94    0.17
 -10  16   3    0.73    0.17
  10 -16  -3    1.00    0.16
  10 -16  -3    0.74    0.14
  10 -16  -3    0.63    0.16
 -10  16   4    0.18    0.11
 -10  16   4    0.35    0.13
 -10  16   4    0.40    0.14
 -10  16   4    0.46    0.12
  10 -16  -4   -0.09    0.12
  10 -16  -4    0.44    0.11
  10 -16  -4    0.34    0.14
 -10  16   5    0.02    0.09
 -10  16   5    0.14    0.11
  10 -16  -5    0.00    0.08
  10 -16  -5    0.16    0.14
 -10  16   6   -0.17    0.09
 -10  16   6   -0.35    0.11
  10 -16  -6   -0.30    0.12
 -10  16   7    0.51    0.12
 -10  16   7    0.00    0.10
  10 -16  -7    0.56    0.13
 -10  17   1    0.21    0.13
 -10  17   1    0.45    0.13
  10 -17  -1    0.07    0.09
  10 -17  -1    0.10    0.10
 -10  17   2    0.33    0.12
 -10  17   2   -0.07    0.12
 -10  17   2   -0.13    0.13
  10 -17  -2    0.23    0.11
  10 -17  -2    0.48    0.11
  10 -17  -2    0.55    0.13
 -10  17   3    0.50    0.16
 -10  17   3    0.49    0.16
  10 -17  -3    0.86    0.16
  10 -17  -3    0.88    0.17
 -10  17   4   -0.09    0.11
 -10  17   4   -0.14    0.12
  10 -17  -4    0.67    0.13
 -10  17   5   -0.21    0.10
  10 -17  -5   -0.08    0.11
  -9 -17   1    0.42    0.11
   9  17  -1    0.07    0.14
  -9 -16   1    2.38    0.27
  -9 -16   1    1.97    0.27
  -9 -16   1    1.65    0.28
   9  16  -1    1.47    0.28
   9  16  -1    1.66    0.26
   9  16  -1    2.14    0.27
  -9 -16   2    3.99    0.46
  -9 -16   2    4.19    0.47
  -9 -16   2    4.08    0.48
   9  16  -2    2.68    0.46
   9  16  -2    3.37    0.46
  -9 -16   3    0.61    0.12
  -9 -16   3    0.36    0.14
   9  16  -3    0.21    0.15
   9  16  -3    0.41    0.12
  -9 -16   4    0.78    0.16
  -9 -16   4    0.60    0.17
   9  16  -4    1.00    0.19
   9  16  -4    1.29    0.17
  -9 -15   1    1.32    0.18
  -9 -15   1    1.46    0.19
  -9 -15   1    0.83    0.20
   9  15  -1    0.91    0.18
   9  15  -1    1.23    0.18
   9  15  -1    1.07    0.17
  -9 -15   2    4.41    0.51
  -9 -15   2    4.17    0.51
  -9 -15   2    4.21    0.53
   9  15  -2    3.52    0.51
   9  15  -2    4.71    0.52
   9  15  -2    3.71    0.50
  -9 -15   3    0.19    0.07
  -9 -15   3    0.10    0.10
  -9 -15   3    0.42    0.14
   9  15  -3   -0.01    0.14
   9  15  -3    0.22    0.09
   9  15  -3    0.06    0.09
  -9 -15   4    3.01    0.34
   9  15  -4    2.30    0.35
   9  15  -4    2.56    0.35
  -9 -15   5    2.25    0.29
  -9 -15   5    1.88    0.29
  -9 -15   5    1.76    0.30
   9  15  -5    2.07    0.31
   9  15  -5    2.23    0.29
   9  15  -5    2.43    0.30
  -9 -15   6   -0.20    0.10
  -9 -15   6    0.10    0.10
   9  15  -6    0.16    0.13
   9  15  -6    0.18    0.09
  -9 -15   7    0.92    0.17
   9  15  -7    0.98    0.17
  -9 -14   1    0.45    0.10
  -9 -14   1    0.30    0.10
  -9 -14   1    0.30    0.11
   9  14  -1    0.17    0.11
   9  14  -1    0.33    0.10
   9  14  -1    0.37    0.09
  -9 -14   2    5.77    0.61
  -9 -14   2    4.27    0.60
  -9 -14   2    5.64    0.62
   9  14  -2    5.23    0.62
   9  14  -2    4.73    0.61
   9  14  -2    4.64    0.60
  -9 -14   3    0.40    0.08
  -9 -14   3    0.12    0.08
  -9 -14   3    0.14    0.12
   9  14  -3    0.16    0.14
   9  14  -3   -0.02    0.09
  -9 -14   4   10.66    1.30
  -9 -14   4   11.18    1.31
  -9 -14   4   11.42    1.31
   9  14  -4   11.74    1.32
   9  14  -4   10.29    1.30
   9  14  -4   11.89    1.31
  -9 -14   5    4.56    0.51
  -9 -14   5    4.07    0.52
  -9 -14   5    5.09    0.54
   9  14  -5    3.95    0.53
   9  14  -5    3.66    0.51
   9  14  -5    3.94    0.52
  -9 -14   6    0.94    0.15
  -9 -14   6    0.90    0.17
   9  14  -6    0.68    0.14
   9  14  -6    1.09    0.17
  -9 -14   7    2.42    0.37
  -9 -14   7    2.74    0.37
   9  14  -7    2.56    0.38
   9  14  -7    3.03    0.36
   9  14  -7    3.19    0.38
  -9 -14   8   -0.16    0.10
  -9 -14   8   -0.28    0.09
  -9 -14   9    0.76    0.15
   9  14  -9    0.66    0.13
  -9 -13   1   -0.10    0.07
  -9 -13   1    0.27    0.08
  -9 -13   1    0.26    0.07
  -9 -13   1    0.38    0.10
   9  13  -1    0.21    0.09
   9  13  -1    0.13    0.07
   9  13  -1    0.04    0.09
   9  13  -1    0.11    0.08
  -9 -13   2    6.34    0.76
  -9 -13   2    5.76    0.77
  -9 -13   2    6.62    0.78
   9  13  -2    6.26    0.77
   9  13  -2    6.76    0.77
   9  13  -2    7.27    0.78
   9  13  -2    6.31    0.76
  -9 -13   3   -0.13    0.07
  -9 -13   3    0.30    0.10
  -9 -13   3    0.23    0.10
   9  13  -3   -0.15    0.12
   9  13  -3    0.04    0.08
   9  13  -3   -0.08    0.08
  -9 -13   4   16.52    1.91
  -9 -13   4   16.13    1.92
  -9 -13   4   16.19    1.91
   9  13  -4   17.37    1.93
   9  13  -4   16.33    1.91
  -9 -13   5    3.57    0.43
  -9 -13   5    3.70    0.45
  -9 -13   5    3.36    0.44
   9  13  -5    2.99    0.45
   9  13  -5    3.87    0.44
   9  13  -5    3.15    0.43
  -9 -13   6    2.58    0.27
  -9 -13   6    2.30    0.29
  -9 -13   6    1.71    0.27
   9  13  -6    1.90    0.29
   9  13  -6    1.94    0.26
   9  13  -6    1.31    0.27
  -9 -13   7    8.78    1.00
  -9 -13   7    9.05    1.03
   9  13  -7    7.30    1.01
   9  13  -7    8.44    1.00
   9  13  -7    8.95    1.02
  -9 -13   8    0.64    0.13
  -9 -13   8    0.21    0.13
  -9 -13   8    0.59    0.13
   9  13  -8    0.32    0.16
   9  13  -8    0.61    0.11
   9  13  -8    0.59    0.14
  -9 -13   9    0.94    0.21
  -9 -13   9    1.87    0.22
   9  13  -9    1.30    0.20
   9  13  -9    1.35    0.22
  -9 -13  10    0.98    0.17
   9  13 -10    0.70    0.14
  -9 -12   1    1.91    0.23
  -9 -12   1    1.36    0.23
  -9 -12   1    1.97    0.23
  -9 -12   1    1.63    0.24
   9  12  -1    1.84    0.24
   9  12  -1    1.80    0.23
   9  12  -1    1.50    0.24
   9  12  -1    1.64    0.22
  -9 -12   2    9.77    1.32
  -9 -12   2   12.24    1.35
  -9 -12   2   12.14    1.33
  -9 -12   2   11.52    1.34
   9  12  -2   11.61    1.34
   9  12  -2   11.94    1.34
   9  12  -2   11.68    1.34
   9  12  -2   11.34    1.33
  -9 -12   3    0.27    0.08
  -9 -12   3    0.00    0.08
   9  12  -3    0.23    0.10
   9  12  -3   -0.09    0.07
  -9 -12   4    7.36    0.86
  -9 -12   4    7.17    0.87
   9  12  -4    6.00    0.86
   9  12  -4    8.03    0.87
   9  12  -4    8.04    0.87
   9  12  -4    7.27    0.86
  -9 -12   5    5.26    0.60
  -9 -12   5    5.95    0.62
  -9 -12   5    4.54    0.59
  -9 -12   5    4.77    0.60
   9  12  -5    5.48    0.61
   9  12  -5    4.94    0.60
   9  12  -5    4.28    0.59
   9  12  -5    4.95    0.60
  -9 -12   6    5.46    0.64
  -9 -12   6    5.22    0.64
   9  12  -6    4.93    0.66
   9  12  -6    5.46    0.64
   9  12  -6    5.18    0.65
  -9 -12   7   12.31    1.42
  -9 -12   7   10.60    1.44
   9  12  -7   13.23    1.45
   9  12  -7   12.82    1.44
  -9 -12   8    0.29    0.10
  -9 -12   8    0.62    0.15
  -9 -12   8    0.45    0.12
   9  12  -8    0.17    0.15
   9  12  -8    0.27    0.08
   9  12  -8    0.32    0.12
  -9 -12   9    1.43    0.23
  -9 -12   9    2.30    0.30
  -9 -12   9    1.89    0.25
   9  12  -9    1.69    0.28
   9  12  -9    1.76    0.22
   9  12  -9    1.20    0.24
  -9 -12  10    0.58    0.15
  -9 -12  10    0.87    0.15
   9  12 -10    0.75    0.17
   9  12 -10    0.13    0.10
   9  12 -10    0.47    0.14
  -9 -12  11    0.34    0.14
  -9 -12  11    0.55    0.14
   9  12 -11    0.73    0.16
   9  12 -11    0.76    0.13
  -9 -11   1   27.07    3.21
  -9 -11   1   28.16    3.22
  -9 -11   1   29.09    3.20
  -9 -11   1   27.89    3.21
   9  11  -1   25.95    3.21
   9  11  -1   28.72    3.22
   9  11  -1   27.06    3.21
   9  11  -1   29.48    3.20
  -9 -11   2   15.46    1.82
  -9 -11   2   16.36    1.83
  -9 -11   2   14.84    1.81
  -9 -11   2   15.62    1.82
   9  11  -2   17.27    1.83
   9  11  -2   16.26    1.83
   9  11  -2   15.61    1.82
   9  11  -2   15.13    1.81
  -9 -11   3    1.63    0.22
  -9 -11   3    1.33    0.22
   9  11  -3    2.07    0.23
   9  11  -3    1.86    0.23
  -9 -11   4    5.66    0.67
  -9 -11   4    5.19    0.67
  -9 -11   4    5.56    0.67
  -9 -11   4    6.59    0.68
   9  11  -4    4.88    0.67
   9  11  -4    5.73    0.67
   9  11  -4    5.16    0.67
   9  11  -4    6.25    0.68
  -9 -11   5    2.28    0.32
  -9 -11   5    2.23    0.30
  -9 -11   5    2.38    0.31
   9  11  -5    3.28    0.34
   9  11  -5    2.40    0.31
   9  11  -5    2.36    0.31
   9  11  -5    2.22    0.31
  -9 -11   6    6.53    0.80
  -9 -11   6    6.69    0.83
  -9 -11   6    7.77    0.81
   9  11  -6    6.94    0.82
   9  11  -6    6.53    0.80
   9  11  -6    6.57    0.80
  -9 -11   7   11.94    1.34
  -9 -11   7   14.37    1.38
  -9 -11   7   11.12    1.34
  -9 -11   7    9.92    1.33
   9  11  -7   10.65    1.35
   9  11  -7   11.42    1.33
   9  11  -7   12.56    1.36
  -9 -11   8    0.16    0.08
  -9 -11   8    0.53    0.14
   9  11  -8    0.46    0.15
   9  11  -8    0.26    0.08
   9  11  -8    0.12    0.12
  -9 -11   9    3.13    0.37
  -9 -11   9    3.01    0.41
   9  11  -9    2.37    0.41
   9  11  -9    2.80    0.38
   9  11  -9    3.51    0.41
  -9 -11  10    0.92    0.16
  -9 -11  10    1.09    0.20
  -9 -11  10    0.94    0.18
   9  11 -10    1.09    0.23
   9  11 -10    1.27    0.17
  -9 -11  11    0.72    0.15
  -9 -11  11    0.51    0.14
   9  11 -11    0.03    0.13
   9  11 -11    0.35    0.09
   9  11 -11    0.49    0.14
  -9 -11  12    1.33    0.26
  -9 -11  12    2.80    0.28
   9  11 -12    1.45    0.26
   9  11 -12    1.90    0.24
   9  11 -12    1.48    0.26
  -9 -10   1   30.40    3.75
  -9 -10   1   33.43    3.74
  -9 -10   1   32.99    3.75
   9  10  -1   31.81    3.75
   9  10  -1   34.50    3.75
   9  10  -1   33.00    3.74
  -9 -10   2   48.59    5.41
  -9 -10   2   48.17    5.42
  -9 -10   2   48.52    5.39
  -9 -10   2   46.28    5.39
   9  10  -2   47.27    5.41
   9  10  -2   47.08    5.41
   9  10  -2   47.09    5.39
   9  10  -2   44.85    5.37
  -9 -10   3    1.53    0.19
  -9 -10   3    1.28    0.20
  -9 -10   3    1.21    0.18
  -9 -10   3    1.41    0.20
   9  10  -3    1.23    0.20
   9  10  -3    1.69    0.20
   9  10  -3    1.72    0.20
   9  10  -3    1.06    0.18
  -9 -10   4    4.35    0.52
  -9 -10   4    4.66    0.53
  -9 -10   4    4.11    0.52
  -9 -10   4    4.23    0.52
   9  10  -4    4.50    0.53
   9  10  -4    3.73    0.52
   9  10  -4    4.58    0.53
   9  10  -4    4.87    0.53
  -9 -10   5   -0.15    0.06
  -9 -10   5    0.17    0.06
  -9 -10   5    0.14    0.06
   9  10  -5   -0.01    0.09
   9  10  -5    0.14    0.06
   9  10  -5   -0.13    0.05
   9  10  -5    0.04    0.07
  -9 -10   6    4.49    0.54
  -9 -10   6    4.67    0.56
  -9 -10   6    4.86    0.55
   9  10  -6    4.45    0.56
   9  10  -6    4.01    0.54
   9  10  -6    4.58    0.55
  -9 -10   7    2.79    0.40
  -9 -10   7    3.81    0.44
  -9 -10   7    2.91    0.41
  -9 -10   7    3.32    0.41
   9  10  -7    3.85    0.44
   9  10  -7    3.51    0.42
   9  10  -7    3.56    0.40
   9  10  -7    3.17    0.42
  -9 -10   8    0.62    0.11
  -9 -10   8    0.36    0.16
  -9 -10   8    1.00    0.13
   9  10  -8    0.49    0.17
   9  10  -8    0.54    0.12
   9  10  -8    0.44    0.11
  -9 -10   9   12.75    1.53
  -9 -10   9   14.28    1.56
  -9 -10   9   12.04    1.53
   9  10  -9   13.52    1.53
   9  10  -9   14.19    1.56
  -9 -10  10    1.84    0.28
  -9 -10  10    2.81    0.35
  -9 -10  10    2.70    0.30
   9  10 -10    1.81    0.33
   9  10 -10    2.02    0.28
   9  10 -10    2.80    0.34
  -9 -10  11    0.76    0.14
  -9 -10  11    1.38    0.19
  -9 -10  11    1.08    0.16
   9  10 -11    0.49    0.20
   9  10 -11    0.85    0.14
   9  10 -11    0.53    0.17
  -9 -10  12    1.19    0.25
  -9 -10  12    1.56    0.24
   9  10 -12    2.00    0.26
   9  10 -12    1.82    0.23
   9  10 -12    1.37    0.25
  -9 -10  13   -0.02    0.11
   9  10 -13    0.32    0.10
   9  10 -13    0.29    0.12
  -9  -9   1   29.73    3.48
  -9  -9   1   30.86    3.49
  -9  -9   1   30.45    3.47
  -9  -9   1   30.23    3.48
   9   9  -1   29.01    3.48
   9   9  -1   31.48    3.49
   9   9  -1   28.87    3.47
   9   9  -1   32.10    3.47
  -9  -9   2   28.45    3.51
  -9  -9   2   30.92    3.54
  -9  -9   2   30.42    3.51
  -9  -9   2   30.96    3.52
   9   9  -2   31.49    3.53
   9   9  -2   32.90    3.54
   9   9  -2   29.43    3.51
   9   9  -2   31.73    3.51
  -9  -9   3    9.92    1.02
  -9  -9   3    7.75    1.01
  -9  -9   3    9.30    1.01
  -9  -9   3    7.87    1.01
   9   9  -3    8.85    1.02
   9   9  -3    8.40    1.01
  -9  -9   4   29.44    3.43
  -9  -9   4   29.89    3.45
  -9  -9   4   30.24    3.43
   9   9  -4   31.41    3.45
   9   9  -4   29.13    3.44
   9   9  -4   29.87    3.43
  -9  -9   5    5.78    0.64
  -9  -9   5    6.65    0.67
  -9  -9   5    5.45    0.65
  -9  -9   5    5.40    0.64
   9   9  -5    5.56    0.66
   9   9  -5    5.78    0.65
   9   9  -5    4.80    0.64
   9   9  -5    4.72    0.64
  -9  -9   6    0.67    0.12
  -9  -9   6    1.22    0.17
  -9  -9   6    0.93    0.14
  -9  -9   6    0.83    0.13
   9   9  -6    0.96    0.16
   9   9  -6    0.92    0.14
   9   9  -6    0.68    0.12
   9   9  -6    0.63    0.14
  -9  -9   7    4.87    0.52
  -9  -9   7    4.07    0.55
  -9  -9   7    4.63    0.53
  -9  -9   7    4.13    0.52
   9   9  -7    4.26    0.55
   9   9  -7    4.85    0.53
   9   9  -7    3.51    0.51
   9   9  -7    4.81    0.54
  -9  -9   8    2.40    0.35
  -9  -9   8    2.42    0.33
   9   9  -8    2.27    0.35
   9   9  -8    3.22    0.36
  -9  -9   9    9.70    1.13
  -9  -9   9   11.63    1.18
  -9  -9   9    9.05    1.14
  -9  -9   9    8.54    1.13
   9   9  -9    8.85    1.15
   9   9  -9    9.77    1.13
   9   9  -9   10.20    1.13
   9   9  -9   11.35    1.17
  -9  -9  10    0.84    0.15
  -9  -9  10    0.92    0.18
  -9  -9  10    1.53    0.18
   9   9 -10    1.27    0.16
   9   9 -10    0.74    0.21
  -9  -9  11    2.38    0.30
  -9  -9  11    1.84    0.34
  -9  -9  11    2.65    0.31
   9   9 -11    1.96    0.35
   9   9 -11    2.48    0.30
   9   9 -11    2.17    0.34
  -9  -9  12    1.72    0.20
  -9  -9  12    1.05    0.22
  -9  -9  12    1.44    0.21
   9   9 -12    0.62    0.24
   9   9 -12    1.36    0.19
   9   9 -12    1.62    0.24
  -9  -9  13    0.36    0.13
   9   9 -13    0.12    0.13
   9   9 -13    0.27    0.08
   9   9 -13    0.21    0.12
   9   9 -14    1.52    0.21
   9   9 -14    0.98    0.22
  -9  -8   1   57.69    6.55
  -9  -8   1   53.90    6.55
  -9  -8   1   58.88    6.53
  -9  -8   1   54.97    6.53
   9   8  -1   59.14    6.56
   9   8  -1   56.74    6.56
   9   8  -1   57.02    6.54
   9   8  -1   59.99    6.54
  -9  -8   2   17.05    2.02
  -9  -8   2   18.31    2.04
  -9  -8   2   17.24    2.02
  -9  -8   2   19.06    2.03
   9   8  -2   18.85    2.03
   9   8  -2   17.93    2.03
   9   8  -2   15.88    2.02
   9   8  -2   17.23    2.02
  -9  -8   3   36.57    4.30
  -9  -8   3   38.89    4.30
   9   8  -3   39.48    4.31
   9   8  -3   35.88    4.29
  -9  -8   4   46.76    5.64
  -9  -8   4   50.47    5.66
  -9  -8   4   50.85    5.65
  -9  -8   4   47.71    5.63
   9   8  -4   53.45    5.67
   9   8  -4   50.15    5.66
   9   8  -4   47.43    5.63
   9   8  -4   50.06    5.64
  -9  -8   5   12.82    1.55
  -9  -8   5   13.28    1.54
  -9  -8   5   12.97    1.54
   9   8  -5   14.59    1.56
   9   8  -5   12.87    1.53
   9   8  -5   13.74    1.54
  -9  -8   6    5.61    0.64
  -9  -8   6    5.23    0.66
  -9  -8   6    6.00    0.65
  -9  -8   6    5.91    0.64
   9   8  -6    4.64    0.65
   9   8  -6    5.15    0.64
   9   8  -6    5.14    0.63
   9   8  -6    5.30    0.65
  -9  -8   7    4.58    0.62
  -9  -8   7    5.85    0.66
  -9  -8   7    4.92    0.63
  -9  -8   7    5.17    0.62
   9   8  -7    5.37    0.65
   9   8  -7    5.04    0.63
   9   8  -7    5.83    0.63
   9   8  -7    6.30    0.65
  -9  -8   8    9.51    1.11
  -9  -8   8    8.29    1.14
  -9  -8   8   10.57    1.14
  -9  -8   8    9.45    1.12
   9   8  -8    9.94    1.15
   9   8  -8   10.27    1.12
   9   8  -8    9.07    1.11
   9   8  -8    9.67    1.14
  -9  -8   9   15.10    1.65
  -9  -8   9   14.05    1.63
  -9  -8   9   13.12    1.61
   9   8  -9   13.33    1.64
   9   8  -9   14.40    1.61
   9   8  -9   14.06    1.64
  -9  -8  10    3.69    0.48
  -9  -8  10    4.36    0.53
  -9  -8  10    3.86    0.50
  -9  -8  10    4.55    0.49
   9   8 -10    4.61    0.53
   9   8 -10    3.47    0.48
  -9  -8  11    5.99    0.74
  -9  -8  11    6.85    0.80
  -9  -8  11    6.01    0.75
   9   8 -11    5.89    0.79
   9   8 -11    6.93    0.75
  -9  -8  12    3.04    0.34
  -9  -8  12    2.54    0.38
  -9  -8  12    1.84    0.32
   9   8 -12    3.43    0.40
   9   8 -12    2.77    0.33
   9   8 -12    2.53    0.36
  -9  -8  13    0.35    0.08
  -9  -8  13    0.28    0.11
   9   8 -13    0.47    0.09
   9   8 -13   -0.18    0.11
  -9  -8  14    0.15    0.12
  -9  -8  14    1.04    0.15
   9   8 -14    0.60    0.16
   9   8 -14    0.98    0.13
   9   8 -14    0.56    0.16
  -9  -7   1   47.25    5.50
  -9  -7   1   48.39    5.51
  -9  -7   1   49.01    5.49
  -9  -7   1   48.67    5.49
   9   7  -1   47.21    5.50
   9   7  -1   47.40    5.51
   9   7  -1   48.07    5.49
   9   7  -1   48.49    5.49
  -9  -7   2    2.78    0.36
  -9  -7   2    2.86    0.36
  -9  -7   2    2.69    0.36
  -9  -7   2    3.23    0.37
   9   7  -2    3.65    0.37
   9   7  -2    3.10    0.36
   9   7  -2    2.83    0.36
   9   7  -2    3.00    0.36
  -9  -7   3   27.26    3.38
  -9  -7   3   30.45    3.40
  -9  -7   3   29.58    3.39
  -9  -7   3   29.75    3.39
   9   7  -3   30.71    3.40
   9   7  -3   30.01    3.40
   9   7  -3   29.63    3.39
   9   7  -3   30.08    3.39
  -9  -7   4   38.30    4.57
  -9  -7   4   43.19    4.61
  -9  -7   4   38.59    4.57
  -9  -7   4   39.02    4.57
   9   7  -4   43.01    4.60
   9   7  -4   39.94    4.58
   9   7  -4   41.07    4.57
   9   7  -4   38.99    4.57
  -9  -7   5    0.14    0.06
  -9  -7   5    0.16    0.08
  -9  -7   5    0.12    0.07
  -9  -7   5   -0.02    0.05
   9   7  -5    0.47    0.10
   9   7  -5    0.15    0.07
   9   7  -5    0.29    0.06
   9   7  -5    0.12    0.07
  -9  -7   6   22.77    2.49
  -9  -7   6   21.14    2.51
  -9  -7   6   20.85    2.49
   9   7  -6   21.75    2.50
   9   7  -6   21.47    2.49
   9   7  -6   21.88    2.49
  -9  -7   7    6.44    0.70
  -9  -7   7    6.26    0.73
  -9  -7   7    5.44    0.70
  -9  -7   7    5.44    0.70
   9   7  -7    6.41    0.72
   9   7  -7    5.97    0.70
   9   7  -7    6.37    0.70
   9   7  -7    5.24    0.71
  -9  -7   8    3.11    0.38
  -9  -7   8    2.89    0.42
  -9  -7   8    3.63    0.41
  -9  -7   8    3.00    0.38
   9   7  -8    3.03    0.41
   9   7  -8    3.53    0.39
   9   7  -8    2.84    0.38
  -9  -7   9   30.26    3.59
  -9  -7   9   34.58    3.65
  -9  -7   9   31.99    3.61
  -9  -7   9   32.21    3.59
   9   7  -9   31.63    3.63
   9   7  -9   30.45    3.59
   9   7  -9   29.67    3.58
   9   7  -9   31.93    3.62
  -9  -7  10    0.39    0.16
  -9  -7  10    0.97    0.15
  -9  -7  10    0.79    0.13
   9   7 -10    0.77    0.19
   9   7 -10    0.88    0.12
   9   7 -10    0.39    0.16
  -9  -7  11   13.29    1.44
   9   7 -11   12.24    1.44
   9   7 -11   10.83    1.43
  -9  -7  12    7.59    0.88
  -9  -7  12    8.12    0.93
  -9  -7  12    7.06    0.88
   9   7 -12    6.87    0.92
   9   7 -12    7.80    0.88
  -9  -7  13    0.08    0.08
  -9  -7  13    0.35    0.14
  -9  -7  13    0.04    0.09
   9   7 -13    0.85    0.19
   9   7 -13    0.06    0.07
   9   7 -13    0.05    0.13
  -9  -7  14    0.90    0.14
  -9  -7  14    1.21    0.17
  -9  -7  14    0.25    0.12
   9   7 -14    1.22    0.21
   9   7 -14    0.66    0.12
   9   7 -14    0.60    0.16
  -9  -7  15    0.15    0.09
  -9  -7  15    0.21    0.10
   9   7 -15    0.15    0.11
   9   7 -15    0.28    0.09
  -9  -6   1   46.19    5.13
  -9  -6   1   44.73    5.14
  -9  -6   1   45.42    5.12
   9   6  -1   43.87    5.12
   9   6  -1   42.76    5.12
   9   6  -1   45.88    5.12
  -9  -6   2    2.73    0.34
  -9  -6   2    2.79    0.34
   9   6  -2    2.71    0.33
   9   6  -2    2.68    0.33
  -9  -6   3   56.79    6.52
  -9  -6   3   60.68    6.55
  -9  -6   3   55.62    6.52
  -9  -6   3   58.63    6.52
   9   6  -3   54.73    6.52
   9   6  -3   57.02    6.53
   9   6  -3   56.25    6.51
   9   6  -3   57.84    6.51
  -9  -6   4   71.25    8.08
  -9  -6   4   74.52    8.12
  -9  -6   4   74.02    8.07
  -9  -6   4   71.34    8.06
   9   6  -4   70.41    8.09
   9   6  -4   69.60    8.08
   9   6  -4   67.37    8.05
   9   6  -4   69.00    8.06
  -9  -6   5    3.03    0.37
  -9  -6   5    2.92    0.39
   9   6  -5    3.92    0.39
   9   6  -5    3.01    0.37
   9   6  -5    3.35    0.37
   9   6  -5    2.28    0.37
  -9  -6   6   22.68    2.83
  -9  -6   6   23.82    2.85
  -9  -6   6   25.18    2.84
   9   6  -6   26.09    2.85
   9   6  -6   25.41    2.84
   9   6  -6   26.05    2.86
  -9  -6   7   24.16    2.73
  -9  -6   7   23.07    2.75
  -9  -6   7   23.91    2.74
  -9  -6   7   22.94    2.72
   9   6  -7   26.73    2.77
   9   6  -7   24.48    2.73
   9   6  -7   23.05    2.72
   9   6  -7   23.12    2.74
  -9  -6   8    0.53    0.10
  -9  -6   8    0.72    0.15
  -9  -6   8    0.54    0.11
   9   6  -8    0.80    0.14
   9   6  -8    0.48    0.10
   9   6  -8    0.38    0.12
  -9  -6   9    8.57    1.04
  -9  -6   9    8.25    1.07
  -9  -6   9    8.64    1.06
  -9  -6   9    8.65    1.04
   9   6  -9   10.30    1.08
   9   6  -9   10.23    1.05
   9   6  -9    8.14    1.04
   9   6  -9   10.19    1.08
  -9  -6  10    0.63    0.12
  -9  -6  10    0.42    0.16
  -9  -6  10    0.50    0.14
  -9  -6  10    0.74    0.12
   9   6 -10    1.68    0.21
   9   6 -10    0.82    0.13
   9   6 -10    0.83    0.12
   9   6 -10    0.64    0.16
  -9  -6  11   10.53    1.31
  -9  -6  11    9.69    1.34
  -9  -6  11   11.78    1.34
  -9  -6  11   10.92    1.31
   9   6 -11   13.08    1.37
   9   6 -11   12.73    1.32
   9   6 -11   11.29    1.31
   9   6 -11   11.25    1.35
  -9  -6  12    4.31    0.58
  -9  -6  12    7.29    0.67
  -9  -6  12    4.13    0.60
   9   6 -12    4.99    0.63
   9   6 -12    5.51    0.62
  -9  -6  13    0.78    0.18
  -9  -6  13    0.78    0.13
  -9  -6  13    0.48    0.18
   9   6 -13    0.38    0.21
   9   6 -13    0.83    0.13
  -9  -6  14    2.44    0.32
   9   6 -14    1.50    0.35
   9   6 -14    2.95    0.32
   9   6 -14    2.34    0.35
  -9  -6  15    0.14    0.10
  -9  -6  15    0.20    0.09
   9   6 -15   -0.22    0.13
   9   6 -15   -0.06    0.06
   9   6 -15    0.14    0.11
  -9  -5   1  110.59   12.19
  -9  -5   1  110.09   12.15
  -9  -5   1  103.57   12.15
   9   5  -1  102.16   12.18
   9   5  -1  107.55   12.15
   9   5  -1  107.05   12.14
  -9  -5   2   37.84    4.30
  -9  -5   2   35.12    4.29
  -9  -5   2   43.07    4.30
  -9  -5   2   36.32    4.29
   9   5  -2   38.04    4.30
   9   5  -2   35.35    4.29
   9   5  -2   39.37    4.30
   9   5  -2   36.41    4.28
  -9  -5   3   53.65    6.00
  -9  -5   3   48.84    6.00
  -9  -5   3   52.13    5.99
  -9  -5   3   51.16    5.98
   9   5  -3   53.93    5.99
   9   5  -3   55.10    5.99
  -9  -5   4   34.13    3.94
  -9  -5   4   37.09    3.96
  -9  -5   4   34.95    3.93
  -9  -5   4   35.17    3.93
   9   5  -4   32.04    3.94
   9   5  -4   33.30    3.93
   9   5  -4   34.82    3.93
  -9  -5   5    0.67    0.09
  -9  -5   5    0.30    0.10
  -9  -5   5    0.58    0.09
  -9  -5   5    0.32    0.08
   9   5  -5    0.67    0.12
   9   5  -5    0.52    0.09
   9   5  -5    0.39    0.08
   9   5  -5    0.20    0.09
  -9  -5   6   40.79    4.95
  -9  -5   6   45.98    4.99
  -9  -5   6   42.67    4.96
  -9  -5   6   46.01    4.96
   9   5  -6   47.20    5.00
   9   5  -6   41.52    4.95
   9   5  -6   43.17    4.95
   9   5  -6   41.76    4.95
  -9  -5   7   15.41    1.81
  -9  -5   7   16.90    1.85
  -9  -5   7   16.23    1.83
  -9  -5   7   15.24    1.81
   9   5  -7   15.63    1.84
   9   5  -7   15.60    1.81
   9   5  -7   15.50    1.81
   9   5  -7   16.39    1.83
  -9  -5   8    4.65    0.65
  -9  -5   8    5.76    0.68
  -9  -5   8    6.48    0.67
  -9  -5   8    5.68    0.65
   9   5  -8    5.82    0.68
   9   5  -8    5.15    0.65
   9   5  -8    5.71    0.65
   9   5  -8    5.68    0.67
  -9  -5   9    3.28    0.37
  -9  -5   9    2.81    0.40
  -9  -5   9    3.13    0.39
  -9  -5   9    2.62    0.36
   9   5  -9    3.15    0.40
   9   5  -9    3.18    0.37
   9   5  -9    3.16    0.40
  -9  -5  10    3.26    0.34
  -9  -5  10    1.93    0.37
  -9  -5  10    3.51    0.36
  -9  -5  10    2.34    0.32
   9   5 -10    2.27    0.36
   9   5 -10    2.51    0.32
   9   5 -10    2.39    0.32
   9   5 -10    2.96    0.36
  -9  -5  11   10.12    1.15
  -9  -5  11    9.20    1.18
  -9  -5  11    9.88    1.18
  -9  -5  11   10.11    1.15
   9   5 -11   11.29    1.20
   9   5 -11    8.78    1.14
   9   5 -11    9.77    1.14
   9   5 -11   11.16    1.19
  -9  -5  12    2.84    0.40
  -9  -5  12    4.16    0.47
  -9  -5  12    2.86    0.40
  -9  -5  12    4.24    0.49
   9   5 -12    3.97    0.47
   9   5 -12    3.39    0.41
   9   5 -12    3.30    0.40
   9   5 -12    3.87    0.46
  -9  -5  13    2.26    0.31
  -9  -5  13    2.79    0.37
  -9  -5  13    2.75    0.39
   9   5 -13    2.38    0.36
   9   5 -13    2.12    0.35
  -9  -5  14    7.22    0.97
  -9  -5  14    6.76    1.00
  -9  -5  14    9.64    0.98
   9   5 -14    7.81    1.01
   9   5 -14    9.36    0.97
  -9  -5  15    0.66    0.13
  -9  -5  15    0.44    0.14
  -9  -5  15    0.73    0.14
   9   5 -15    0.70    0.17
   9   5 -15    0.92    0.13
   9   5 -15    0.21    0.16
  -9  -5  16    0.64    0.18
   9   5 -16    1.29    0.20
   9   5 -16    1.29    0.18
   9   5 -16    0.52    0.18
  -9  -4   1  112.69   12.81
  -9  -4   1  106.54   12.80
  -9  -4   1  117.94   12.79
  -9  -4   1  107.83   12.77
   9   4  -1  114.05   12.82
   9   4  -1  108.90   12.82
   9   4  -1  117.54   12.79
   9   4  -1  113.19   12.77
  -9  -4   2   37.00    4.27
  -9  -4   2   37.38    4.27
   9   4  -2   39.81    4.29
   9   4  -2   36.48    4.27
   9   4  -2   36.62    4.27
   9   4  -2   37.88    4.27
  -9  -4   3   18.74    2.05
  -9  -4   3   19.34    2.05
  -9  -4   3   17.32    2.04
   9   4  -3   18.82    2.05
   9   4  -3   15.70    2.04
   9   4  -3   17.99    2.04
  -9  -4   4   29.51    3.52
  -9  -4   4   31.41    3.54
  -9  -4   4   28.47    3.51
  -9  -4   4   32.43    3.52
   9   4  -4   32.16    3.54
   9   4  -4   31.90    3.53
   9   4  -4   30.84    3.52
  -9  -4   5    0.29    0.09
  -9  -4   5    0.59    0.08
  -9  -4   5    0.20    0.07
   9   4  -5    0.55    0.11
   9   4  -5    0.56    0.07
   9   4  -5    0.32    0.08
  -9  -4   6   80.47    8.99
  -9  -4   6   72.61    8.99
  -9  -4   6   78.68    8.98
  -9  -4   6   78.25    8.97
   9   4  -6   81.52    9.02
   9   4  -6   80.84    8.99
   9   4  -6   79.41    8.97
   9   4  -6   78.56    8.98
  -9  -4   7   15.92    1.97
  -9  -4   7   17.70    2.00
  -9  -4   7   17.70    1.99
  -9  -4   7   17.18    1.97
   9   4  -7   17.26    1.99
   9   4  -7   17.43    1.98
   9   4  -7   17.35    1.97
  -9  -4   8   22.98    2.79
  -9  -4   8   24.47    2.82
  -9  -4   8   26.76    2.82
  -9  -4   8   23.82    2.78
   9   4  -8   25.97    2.83
   9   4  -8   22.38    2.79
   9   4  -8   24.76    2.79
   9   4  -8   25.32    2.81
  -9  -4   9    4.64    0.61
  -9  -4   9    5.30    0.64
  -9  -4   9    6.17    0.63
  -9  -4   9    4.94    0.60
   9   4  -9    4.79    0.63
   9   4  -9    5.38    0.60
   9   4  -9    5.01    0.63
  -9  -4  10    4.02    0.51
  -9  -4  10    4.08    0.54
  -9  -4  10    4.36    0.53
  -9  -4  10    3.79    0.50
   9   4 -10    4.50    0.54
   9   4 -10    4.71    0.51
   9   4 -10    4.30    0.50
   9   4 -10    4.40    0.54
  -9  -4  11   11.62    1.43
  -9  -4  11   12.96    1.47
  -9  -4  11   12.73    1.42
  -9  -4  11   13.48    1.49
   9   4 -11   13.85    1.47
   9   4 -11   11.52    1.42
   9   4 -11   12.26    1.42
   9   4 -11   11.29    1.44
  -9  -4  12    0.62    0.11
  -9  -4  12    0.72    0.16
  -9  -4  12    0.48    0.09
   9   4 -12    0.18    0.16
   9   4 -12    0.26    0.09
   9   4 -12    0.23    0.08
   9   4 -12    0.01    0.13
  -9  -4  13    3.47    0.47
  -9  -4  13    3.78    0.52
  -9  -4  13    3.26    0.46
  -9  -4  13    4.46    0.54
   9   4 -13    3.73    0.51
   9   4 -13    4.28    0.46
   9   4 -13    4.18    0.51
  -9  -4  14   13.05    1.48
  -9  -4  14   13.24    1.43
  -9  -4  14   11.64    1.49
   9   4 -14   10.70    1.45
   9   4 -14   12.29    1.42
   9   4 -14   12.47    1.48
  -9  -4  15    0.56    0.13
  -9  -4  15    1.02    0.18
  -9  -4  15    0.72    0.14
  -9  -4  15    0.28    0.16
   9   4 -15    0.99    0.20
   9   4 -15    0.49    0.12
   9   4 -15    0.72    0.17
  -9  -4  16    0.39    0.12
   9   4 -16    0.15    0.12
   9   4 -16    0.03    0.11
  -9  -3   1   96.97   11.08
  -9  -3   1   92.50   11.08
  -9  -3   1  102.55   11.06
  -9  -3   1   96.53   11.05
   9   3  -1  100.82   11.09
   9   3  -1   93.34   11.08
   9   3  -1   96.06   11.06
   9   3  -1   98.04   11.05
  -9  -3   2    6.49    0.80
  -9  -3   2    7.10    0.81
  -9  -3   2    6.45    0.80
  -9  -3   2    6.92    0.80
   9   3  -2    7.02    0.81
   9   3  -2    7.55    0.80
   9   3  -2    7.12    0.80
   9   3  -2    7.25    0.80
  -9  -3   3    5.42    0.67
  -9  -3   3    6.10    0.69
  -9  -3   3    5.85    0.68
  -9  -3   3    5.87    0.68
   9   3  -3    6.02    0.69
   9   3  -3    6.07    0.68
   9   3  -3    5.55    0.68
   9   3  -3    6.03    0.68
  -9  -3   4   30.25    3.39
  -9  -3   4   29.07    3.39
  -9  -3   4   31.08    3.39
   9   3  -4   28.16    3.38
   9   3  -4   29.63    3.38
   9   3  -4   29.68    3.39
  -9  -3   5   20.13    2.26
  -9  -3   5   20.69    2.28
  -9  -3   5   20.24    2.26
  -9  -3   5   20.76    2.26
   9   3  -5   18.70    2.27
   9   3  -5   18.64    2.26
   9   3  -5   19.78    2.25
   9   3  -5   18.95    2.26
  -9  -3   6  154.23   17.72
  -9  -3   6  146.12   17.72
  -9  -3   6  155.95   17.71
  -9  -3   6  155.71   17.68
   9   3  -6  164.53   17.78
   9   3  -6  154.67   17.73
   9   3  -6  154.08   17.68
   9   3  -6  158.86   17.71
  -9  -3   7   14.92    1.86
  -9  -3   7   17.20    1.89
  -9  -3   7   17.70    1.88
  -9  -3   7   15.63    1.86
   9   3  -7   17.11    1.89
   9   3  -7   17.14    1.87
   9   3  -7   15.36    1.85
   9   3  -7   16.31    1.87
  -9  -3   8   32.03    3.74
  -9  -3   8   35.07    3.77
  -9  -3   8   33.12    3.73
   9   3  -8   33.94    3.75
   9   3  -8   31.62    3.72
   9   3  -8   30.90    3.74
  -9  -3   9   47.53    5.52
  -9  -3   9   50.46    5.56
  -9  -3   9   47.26    5.50
   9   3  -9   47.84    5.55
   9   3  -9   46.25    5.53
   9   3  -9   48.64    5.50
   9   3  -9   50.75    5.53
  -9  -3  10    0.28    0.08
  -9  -3  10    0.13    0.10
  -9  -3  10    0.26    0.07
  -9  -3  10    0.37    0.11
   9   3 -10   -0.29    0.10
   9   3 -10    0.29    0.07
   9   3 -10    0.27    0.06
   9   3 -10   -0.17    0.09
  -9  -3  11    3.17    0.40
  -9  -3  11    3.17    0.44
  -9  -3  11    3.06    0.39
  -9  -3  11    2.64    0.43
   9   3 -11    3.68    0.44
   9   3 -11    3.50    0.41
   9   3 -11    3.54    0.39
   9   3 -11    3.13    0.42
  -9  -3  12    0.37    0.11
  -9  -3  12    0.32    0.13
  -9  -3  12    0.74    0.11
  -9  -3  12    0.46    0.16
   9   3 -12    0.63    0.17
   9   3 -12    0.40    0.11
   9   3 -12    0.75    0.10
   9   3 -12    0.47    0.14
  -9  -3  13    6.53    0.79
  -9  -3  13    5.70    0.82
  -9  -3  13    6.89    0.78
  -9  -3  13    6.79    0.85
   9   3 -13    7.01    0.83
   9   3 -13    6.10    0.79
   9   3 -13    7.06    0.78
   9   3 -13    6.81    0.82
  -9  -3  14    7.39    0.89
  -9  -3  14    8.16    0.94
  -9  -3  14    7.63    0.89
  -9  -3  14    7.61    0.95
   9   3 -14    7.16    0.93
   9   3 -14    6.93    0.88
   9   3 -14    9.18    0.94
  -9  -3  15    0.17    0.10
  -9  -3  15   -0.28    0.12
  -9  -3  15    0.00    0.08
  -9  -3  15   -0.21    0.14
   9   3 -15   -0.19    0.15
   9   3 -15    0.04    0.06
   9   3 -15   -0.08    0.14
  -9  -3  16    2.73    0.41
   9   3 -16    2.88    0.42
   9   3 -16    3.55    0.39
   9   3 -16    2.88    0.42
  -9  -2   1  195.91   21.52
  -9  -2   1  183.92   21.50
  -9  -2   1  182.89   21.43
   9   2  -1  191.61   21.52
   9   2  -1  194.53   21.56
   9   2  -1  186.11   21.44
  -9  -2   2    8.22    0.85
  -9  -2   2    7.08    0.86
  -9  -2   2    7.44    0.85
  -9  -2   2    7.03    0.85
   9   2  -2    7.00    0.86
   9   2  -2    7.28    0.85
   9   2  -2    7.76    0.85
   9   2  -2    7.40    0.85
  -9  -2   3    2.16    0.24
  -9  -2   3    1.80    0.25
  -9  -2   3    1.96    0.24
   9   2  -3    2.00    0.25
   9   2  -3    1.91    0.24
   9   2  -3    1.98    0.24
  -9  -2   4   51.82    6.11
  -9  -2   4   53.04    6.13
  -9  -2   4   54.38    6.11
   9   2  -4   54.25    6.13
   9   2  -4   53.08    6.12
   9   2  -4   54.68    6.11
  -9  -2   5   31.63    3.58
  -9  -2   5   31.64    3.59
  -9  -2   5   30.17    3.57
  -9  -2   5   31.82    3.56
   9   2  -5   32.19    3.59
   9   2  -5   31.11    3.58
   9   2  -5   31.36    3.56
   9   2  -5   30.46    3.57
  -9  -2   6   31.93    3.84
  -9  -2   6   34.53    3.87
  -9  -2   6   33.32    3.85
  -9  -2   6   34.23    3.83
   9   2  -6   37.47    3.88
   9   2  -6   35.96    3.85
   9   2  -6   32.35    3.83
   9   2  -6   31.49    3.83
  -9  -2   7    0.28    0.08
  -9  -2   7    0.27    0.10
  -9  -2   7    0.48    0.07
  -9  -2   7    0.59    0.11
   9   2  -7    0.65    0.12
   9   2  -7    0.17    0.08
   9   2  -7    0.38    0.07
   9   2  -7    0.44    0.09
  -9  -2   8   36.58    4.10
  -9  -2   8   40.13    4.15
  -9  -2   8   33.96    4.11
   9   2  -8   36.53    4.12
   9   2  -8   37.32    4.11
   9   2  -8   32.69    4.09
  -9  -2   9   50.31    5.92
  -9  -2   9   56.29    5.98
  -9  -2   9   51.70    5.90
  -9  -2   9   51.77    5.95
   9   2  -9   51.74    5.95
   9   2  -9   47.13    5.93
   9   2  -9   53.85    5.90
   9   2  -9   52.57    5.93
  -9  -2  10    0.42    0.12
  -9  -2  10    0.31    0.14
  -9  -2  10    0.59    0.10
  -9  -2  10    0.67    0.15
   9   2 -10    0.69    0.13
   9   2 -10    0.90    0.10
   9   2 -10    0.67    0.13
  -9  -2  11   10.52    1.14
  -9  -2  11    9.88    1.17
  -9  -2  11    9.27    1.12
  -9  -2  11    8.94    1.16
   9   2 -11    9.48    1.16
   9   2 -11    9.29    1.14
   9   2 -11    9.81    1.12
   9   2 -11   10.80    1.16
  -9  -2  12    0.64    0.11
  -9  -2  12    0.24    0.12
  -9  -2  12    0.22    0.14
   9   2 -12    0.39    0.14
   9   2 -12    0.14    0.09
   9   2 -12    0.19    0.11
  -9  -2  13    7.48    0.92
  -9  -2  13    7.65    0.96
  -9  -2  13    7.83    0.91
  -9  -2  13    7.69    0.96
   9   2 -13    8.36    0.96
   9   2 -13    8.36    0.93
   9   2 -13    7.35    0.90
   9   2 -13    7.95    0.94
  -9  -2  14    5.38    0.55
  -9  -2  14    4.16    0.52
  -9  -2  14    4.63    0.59
   9   2 -14    4.52    0.52
   9   2 -14    3.25    0.55
  -9  -2  15    0.44    0.12
  -9  -2  15   -0.03    0.11
  -9  -2  15    0.49    0.11
  -9  -2  15    0.21    0.14
   9   2 -15    0.15    0.16
   9   2 -15    0.41    0.14
  -9  -2  16    6.06    0.69
  -9  -2  16    4.45    0.69
  -9  -2  16    6.29    0.68
   9   2 -16    4.45    0.70
   9   2 -16    6.30    0.68
  -9  -2  17    0.83    0.17
   9   2 -17    0.64    0.16
  -9  -1   1  133.36   14.39
  -9  -1   1  124.09   14.34
  -9  -1   1  129.49   14.32
  -9  -1   1  121.47   14.33
   9   1  -1  119.82   14.33
   9   1  -1  130.00   14.37
   9   1  -1  120.80   14.31
   9   1  -1  130.59   14.31
  -9  -1   2   11.47    1.24
  -9  -1   2    9.92    1.25
   9   1  -2   10.68    1.25
   9   1  -2   11.89    1.25
   9   1  -2   10.50    1.24
  -9  -1   3  167.38   18.32
  -9  -1   3  149.25   18.29
  -9  -1   3  166.81   18.29
  -9  -1   3  152.51   18.24
   9   1  -3  157.58   18.31
   9   1  -3  166.70   18.32
   9   1  -3  166.36   18.27
  -9  -1   4   31.79    3.45
  -9  -1   4   28.33    3.45
   9   1  -4   29.60    3.45
   9   1  -4   30.24    3.45
   9   1  -4   30.62    3.43
   9   1  -4   29.94    3.43
  -9  -1   5    0.83    0.12
  -9  -1   5    0.60    0.14
  -9  -1   5    0.91    0.11
  -9  -1   5    1.03    0.13
   9   1  -5    1.00    0.12
   9   1  -5    1.02    0.12
  -9  -1   6   12.02    1.45
  -9  -1   6   10.49    1.45
  -9  -1   6   13.41    1.44
   9   1  -6   12.45    1.46
   9   1  -6   14.00    1.46
  -9  -1   7    0.11    0.06
  -9  -1   7    0.12    0.08
  -9  -1   7   -0.02    0.03
  -9  -1   7    0.13    0.07
   9   1  -7    0.08    0.07
   9   1  -7   -0.06    0.06
   9   1  -7    0.05    0.03
   9   1  -7    0.05    0.05
  -9  -1   8   36.85    4.40
  -9  -1   8   40.48    4.44
  -9  -1   8   36.15    4.38
  -9  -1   8   40.10    4.42
   9   1  -8   38.46    4.42
   9   1  -8   39.02    4.42
   9   1  -8   37.98    4.38
   9   1  -8   40.95    4.41
  -9  -1   9   20.79    2.41
  -9  -1   9   18.26    2.41
   9   1  -9   23.22    2.43
   9   1  -9   21.21    2.39
   9   1  -9   21.74    2.42
  -9  -1  10    7.74    0.96
  -9  -1  10    8.49    0.93
  -9  -1  10    7.10    0.95
   9   1 -10    7.04    0.95
   9   1 -10    7.36    0.94
   9   1 -10    8.87    0.93
   9   1 -10    8.46    0.95
  -9  -1  11   31.54    3.39
  -9  -1  11   27.32    3.39
  -9  -1  11   27.67    3.35
  -9  -1  11   28.75    3.39
   9   1 -11   31.07    3.40
   9   1 -11   30.68    3.39
   9   1 -11   28.84    3.35
   9   1 -11   30.85    3.39
  -9  -1  12    8.01    0.96
  -9  -1  12    7.42    0.94
  -9  -1  12    9.01    0.99
   9   1 -12    8.93    0.96
   9   1 -12    7.94    0.94
   9   1 -12    8.28    0.97
  -9  -1  13    2.61    0.33
  -9  -1  13    2.98    0.37
  -9  -1  13    2.23    0.31
  -9  -1  13    3.17    0.38
   9   1 -13    3.04    0.38
   9   1 -13    2.12    0.30
   9   1 -13    2.41    0.33
  -9  -1  14    2.99    0.38
  -9  -1  14    3.77    0.44
  -9  -1  14    2.50    0.36
   9   1 -14    3.27    0.37
  -9  -1  15    1.30    0.20
  -9  -1  15    1.65    0.26
   9   1 -15    0.99    0.24
   9   1 -15    1.22    0.19
   9   1 -15    1.76    0.24
  -9  -1  16    3.27    0.49
   9   1 -16    4.89    0.49
   9   1 -16    3.51    0.51
  -9  -1  17   -0.22    0.12
   9   1 -17   -0.06    0.12
   9   0  -2   11.76    1.35
   9   0  -2   11.78    1.34
  -9   0   3  192.68   21.86
   9   0  -3  190.00   21.84
  -9   0   4   49.12    5.80
  -9   0   4   54.39    5.83
   9   0  -4   50.34    5.81
   9   0  -4   50.22    5.82
  -9   0   5    0.60    0.10
  -9   0   5    0.78    0.12
   9   0  -5    0.69    0.11
  -9   0   6   19.86    2.26
  -9   0   6   20.18    2.28
  -9   0   6   20.70    2.25
  -9   0   6   20.01    2.25
   9   0  -6   17.94    2.26
   9   0  -6   20.07    2.27
   9   0  -6   19.84    2.24
   9   0  -6   18.75    2.25
  -9   0   7    0.19    0.08
  -9   0   7    0.11    0.03
   9   0  -7    0.01    0.06
   9   0  -7    0.03    0.03
  -9   0   8   18.96    2.25
  -9   0   8   20.23    2.27
  -9   0   8   19.16    2.23
  -9   0   8   18.63    2.25
   9   0  -8   19.50    2.26
   9   0  -8   21.18    2.26
   9   0  -8   20.11    2.24
   9   0  -8   19.44    2.25
  -9   0   9   11.93    1.38
  -9   0   9   14.92    1.42
  -9   0   9   11.42    1.36
  -9   0   9   11.04    1.38
   9   0  -9   12.22    1.39
   9   0  -9   13.04    1.39
   9   0  -9   11.64    1.36
   9   0  -9   11.38    1.38
  -9   0  10    4.81    0.53
  -9   0  10    3.89    0.54
  -9   0  10    4.26    0.51
  -9   0  10    4.04    0.53
   9   0 -10    4.57    0.55
   9   0 -10    4.75    0.53
   9   0 -10    4.21    0.51
   9   0 -10    4.46    0.53
  -9   0  11   26.40    2.94
  -9   0  11   28.17    2.98
  -9   0  11   24.60    2.91
   9   0 -11   28.07    2.96
   9   0 -11   23.29    2.93
   9   0 -11   24.99    2.91
  -9   0  12    3.99    0.46
  -9   0  12    3.38    0.48
   9   0 -12    3.42    0.49
   9   0 -12    3.91    0.48
   9   0 -12    3.76    0.45
   9   0 -12    4.02    0.48
  -9   0  13    3.21    0.44
  -9   0  13    3.10    0.39
  -9   0  13    2.94    0.43
   9   0 -13    3.58    0.45
   9   0 -13    3.20    0.39
   9   0 -13    3.36    0.42
  -9   0  14    2.53    0.39
  -9   0  14    2.77    0.43
  -9   0  14    3.52    0.39
  -9   0  14    3.00    0.44
   9   0 -14    3.53    0.39
   9   0 -14    3.10    0.41
  -9   0  15    2.35    0.31
  -9   0  15    1.72    0.34
   9   0 -15    2.34    0.35
   9   0 -15    2.78    0.31
   9   0 -15    2.41    0.34
  -9   0  16    2.79    0.31
  -9   0  16    2.50    0.34
  -9   0  16    1.75    0.29
  -9   0  16    2.11    0.32
   9   0 -16    1.41    0.31
   9   0 -16    2.91    0.34
  -9   0  17    0.18    0.12
   9   0 -17    0.28    0.13
  -9   1   2   60.30    6.57
   9  -1  -2   55.16    6.55
  -9   1   3  121.65   14.34
  -9   1   3  122.25   14.29
   9  -1  -3  131.53   14.33
   9  -1  -3  126.99   14.32
  -9   1   4   48.81    5.43
  -9   1   4   46.33    5.45
   9  -1  -4   46.58    5.44
   9  -1  -4   48.57    5.44
  -9   1   5   18.02    2.16
  -9   1   5   18.43    2.17
   9  -1  -5   18.65    2.17
   9  -1  -5   20.52    2.17
  -9   1   6   26.82    2.85
  -9   1   6   22.49    2.84
   9  -1  -6   25.47    2.85
   9  -1  -6   24.61    2.84
  -9   1   7    2.87    0.40
  -9   1   7    3.34    0.37
  -9   1   7    3.21    0.38
   9  -1  -7    4.22    0.41
   9  -1  -7    3.03    0.37
   9  -1  -7    3.29    0.38
  -9   1   8   19.83    2.18
  -9   1   8   18.45    2.19
  -9   1   8   18.84    2.15
  -9   1   8   18.76    2.16
   9  -1  -8   19.48    2.19
   9  -1  -8   20.43    2.19
   9  -1  -8   17.66    2.15
   9  -1  -8   19.11    2.16
  -9   1   9   13.57    1.59
  -9   1   9   13.85    1.61
  -9   1   9   13.62    1.57
  -9   1   9   13.32    1.58
   9  -1  -9   12.79    1.59
   9  -1  -9   15.13    1.60
   9  -1  -9   13.89    1.57
   9  -1  -9   13.48    1.58
  -9   1  10   10.01    1.21
  -9   1  10    9.76    1.23
   9  -1 -10   10.40    1.22
   9  -1 -10   11.52    1.23
   9  -1 -10   10.24    1.20
  -9   1  11   32.14    3.66
  -9   1  11   34.45    3.70
  -9   1  11   31.81    3.63
  -9   1  11   30.85    3.65
   9  -1 -11   32.49    3.68
   9  -1 -11   32.51    3.67
   9  -1 -11   30.38    3.63
   9  -1 -11   31.70    3.65
  -9   1  12    0.03    0.09
  -9   1  12   -0.12    0.13
  -9   1  12    0.39    0.07
  -9   1  12    0.06    0.10
   9  -1 -12    0.20    0.13
   9  -1 -12   -0.10    0.08
   9  -1 -12    0.34    0.06
   9  -1 -12    0.32    0.09
  -9   1  13    6.19    0.80
  -9   1  13    7.93    0.84
  -9   1  13    6.27    0.78
  -9   1  13    6.58    0.82
   9  -1 -13    6.64    0.83
   9  -1 -13    6.49    0.81
   9  -1 -13    6.88    0.78
   9  -1 -13    7.29    0.81
  -9   1  14    5.72    0.69
  -9   1  14    5.69    0.72
  -9   1  14    5.10    0.67
  -9   1  14    5.73    0.71
   9  -1 -14    6.18    0.67
   9  -1 -14    5.74    0.69
  -9   1  15    1.50    0.24
  -9   1  15    1.69    0.28
  -9   1  15    1.65    0.22
   9  -1 -15    1.74    0.29
   9  -1 -15    1.45    0.22
   9  -1 -15    2.11    0.26
  -9   1  16    2.60    0.38
  -9   1  16    2.70    0.41
   9  -1 -16    2.84    0.42
   9  -1 -16    3.81    0.38
   9  -1 -16    2.74    0.40
  -9   1  17    0.68    0.15
   9  -1 -17    0.25    0.15
  -9   2   2   10.72    1.20
  -9   2   2    9.55    1.20
   9  -2  -2   11.53    1.20
  -9   2   3   80.86    9.09
   9  -2  -3   80.88    9.09
   9  -2  -3   77.09    9.09
  -9   2   4    6.67    0.72
  -9   2   4    6.43    0.72
   9  -2  -4    5.56    0.71
   9  -2  -4    6.08    0.72
  -9   2   5   40.26    5.11
  -9   2   5   45.56    5.10
   9  -2  -5   48.29    5.11
   9  -2  -5   45.19    5.10
  -9   2   6   24.05    2.89
  -9   2   6   26.57    2.93
   9  -2  -6   24.87    2.90
   9  -2  -6   25.70    2.90
  -9   2   7    7.06    0.77
  -9   2   7    6.48    0.73
   9  -2  -7    6.57    0.76
   9  -2  -7    6.14    0.73
  -9   2   8    8.06    1.01
  -9   2   8    9.72    1.03
  -9   2   8    8.40    0.99
  -9   2   8    9.30    1.00
   9  -2  -8    8.05    1.01
   9  -2  -8   10.28    1.03
   9  -2  -8    8.15    0.99
  -9   2   9   -0.07    0.07
  -9   2   9    0.13    0.08
  -9   2   9   -0.02    0.03
  -9   2   9    0.11    0.05
   9  -2  -9    0.05    0.08
   9  -2  -9    0.23    0.08
   9  -2  -9    0.05    0.03
   9  -2  -9   -0.15    0.04
  -9   2  10   32.43    3.58
  -9   2  10   28.41    3.58
  -9   2  10   30.83    3.54
  -9   2  10   31.85    3.56
   9  -2 -10   31.27    3.59
   9  -2 -10   33.62    3.59
   9  -2 -10   29.39    3.55
   9  -2 -10   31.92    3.56
  -9   2  11   21.27    2.52
  -9   2  11   23.57    2.55
  -9   2  11   21.11    2.49
  -9   2  11   22.71    2.51
   9  -2 -11   21.42    2.53
   9  -2 -11   22.96    2.53
   9  -2 -11   20.57    2.49
   9  -2 -11   22.25    2.51
  -9   2  12    1.44    0.23
  -9   2  12    1.95    0.27
  -9   2  12    1.35    0.21
   9  -2 -12    1.71    0.26
   9  -2 -12    1.92    0.25
   9  -2 -12    1.69    0.21
   9  -2 -12    1.74    0.23
  -9   2  13   10.29    1.12
  -9   2  13   10.53    1.15
  -9   2  13    9.17    1.09
  -9   2  13    8.72    1.11
   9  -2 -13   11.11    1.14
   9  -2 -13   10.40    1.13
   9  -2 -13    8.33    1.09
   9  -2 -13    9.01    1.10
  -9   2  14    2.90    0.39
  -9   2  14    2.97    0.42
  -9   2  14    3.13    0.41
   9  -2 -14    2.90    0.42
   9  -2 -14    2.86    0.40
   9  -2 -14    3.42    0.40
  -9   2  15    1.42    0.21
  -9   2  15    1.29    0.23
  -9   2  15    1.00    0.19
  -9   2  15    1.36    0.23
   9  -2 -15    1.38    0.25
   9  -2 -15    1.66    0.19
  -9   2  16    2.49    0.30
  -9   2  16    1.79    0.31
   9  -2 -16    1.95    0.31
   9  -2 -16    2.10    0.28
   9  -2 -16    2.35    0.31
  -9   2  17    0.00    0.12
   9  -2 -17    0.18    0.14
  -9   3   1  103.19   11.50
   9  -3  -1   98.39   11.48
  -9   3   2    4.19    0.53
  -9   3   2    4.57    0.53
   9  -3  -2    5.13    0.53
   9  -3  -2    4.69    0.54
  -9   3   3   84.01    9.90
  -9   3   3   88.41    9.91
   9  -3  -3   88.55    9.92
   9  -3  -3   86.28    9.90
  -9   3   4    2.75    0.31
  -9   3   4    2.67    0.32
   9  -3  -4    2.43    0.31
   9  -3  -4    2.71    0.32
  -9   3   5   24.80    2.63
  -9   3   5   21.71    2.62
   9  -3  -5   23.97    2.62
   9  -3  -5   21.02    2.61
  -9   3   6   37.17    4.24
  -9   3   6   35.48    4.24
   9  -3  -6   36.05    4.24
   9  -3  -6   39.71    4.25
  -9   3   7   12.81    1.43
   9  -3  -7   11.64    1.41
  -9   3   8   26.66    3.11
  -9   3   8   27.10    3.08
  -9   3   8   26.66    3.08
   9  -3  -8   26.43    3.11
   9  -3  -8   27.53    3.12
   9  -3  -8   27.64    3.09
   9  -3  -8   27.17    3.09
  -9   3   9    0.09    0.08
  -9   3   9   -0.03    0.07
   9  -3  -9    0.04    0.08
   9  -3  -9    0.06    0.08
   9  -3  -9    0.03    0.03
   9  -3  -9    0.04    0.04
  -9   3  10   17.66    1.92
  -9   3  10   17.34    1.95
  -9   3  10   16.49    1.89
  -9   3  10   15.42    1.89
   9  -3 -10   16.86    1.92
   9  -3 -10   16.29    1.92
  -9   3  11   15.32    1.62
  -9   3  11   12.86    1.63
  -9   3  11   12.58    1.59
  -9   3  11   13.84    1.60
   9  -3 -11   14.71    1.62
   9  -3 -11   13.81    1.62
   9  -3 -11   13.61    1.59
   9  -3 -11   14.96    1.60
  -9   3  12    2.37    0.31
  -9   3  12    2.76    0.34
  -9   3  12    2.13    0.28
  -9   3  12    2.27    0.31
   9  -3 -12    1.66    0.32
   9  -3 -12    2.01    0.31
   9  -3 -12    2.57    0.28
  -9   3  13   12.45    1.34
  -9   3  13   12.04    1.37
  -9   3  13   10.69    1.31
  -9   3  13   11.78    1.33
   9  -3 -13   10.60    1.34
   9  -3 -13   12.35    1.35
   9  -3 -13   10.31    1.31
   9  -3 -13   11.94    1.33
  -9   3  14    4.35    0.39
  -9   3  14    2.85    0.40
  -9   3  14    2.66    0.35
  -9   3  14    2.75    0.37
   9  -3 -14    2.93    0.40
   9  -3 -14    1.49    0.36
   9  -3 -14    2.88    0.35
   9  -3 -14    3.19    0.37
  -9   3  15    0.31    0.10
  -9   3  15    0.21    0.12
  -9   3  15    0.12    0.10
  -9   3  15    0.36    0.11
   9  -3 -15    0.83    0.18
   9  -3 -15    0.26    0.09
   9  -3 -15   -0.10    0.09
  -9   3  16    0.68    0.14
  -9   3  16    0.16    0.14
   9  -3 -16    1.02    0.20
   9  -3 -16    0.90    0.13
   9  -3 -16    0.57    0.13
  -9   3  17    0.23    0.12
   9  -3 -17    0.48    0.15
  -9   4   1   77.14    8.57
  -9   4   1   79.21    8.58
  -9   4   1   80.81    8.55
  -9   4   1   76.21    8.56
   9  -4  -1   80.23    8.58
   9  -4  -1   75.45    8.57
   9  -4  -1   64.02    8.53
  -9   4   2    0.23    0.05
  -9   4   2    0.23    0.06
   9  -4  -2    0.28    0.05
  -9   4   3    1.09    0.14
  -9   4   3    0.94    0.15
   9  -4  -3    1.22    0.14
   9  -4  -3    0.93    0.15
  -9   4   4   43.94    4.75
  -9   4   4   41.30    4.74
   9  -4  -4   40.39    4.73
   9  -4  -4   40.26    4.74
  -9   4   5   23.11    2.54
   9  -4  -5   21.15    2.53
  -9   4   6   40.58    4.51
  -9   4   6   38.87    4.50
   9  -4  -6   38.25    4.49
   9  -4  -6   39.28    4.50
  -9   4   7    5.20    0.66
  -9   4   7    5.90    0.67
  -9   4   7    5.34    0.64
   9  -4  -7    5.85    0.67
   9  -4  -7    6.17    0.68
   9  -4  -7    6.05    0.64
   9  -4  -7    5.33    0.64
  -9   4   8   51.51    5.43
  -9   4   8   46.16    5.40
  -9   4   8   44.03    5.35
  -9   4   8   48.34    5.36
   9  -4  -8   46.33    5.39
   9  -4  -8   52.17    5.43
   9  -4  -8   45.32    5.36
  -9   4   9    7.43    0.90
  -9   4   9    7.01    0.87
  -9   4   9    7.16    0.87
   9  -4  -9    7.19    0.89
   9  -4  -9    8.62    0.87
   9  -4  -9    7.71    0.87
  -9   4  10    1.03    0.17
  -9   4  10    0.82    0.17
  -9   4  10    1.17    0.15
  -9   4  10    1.23    0.15
   9  -4 -10    0.97    0.17
   9  -4 -10    1.92    0.21
   9  -4 -10    1.00    0.14
   9  -4 -10    0.97    0.14
  -9   4  11    6.29    0.71
  -9   4  11    6.19    0.71
  -9   4  11    5.77    0.69
  -9   4  11    6.13    0.69
   9  -4 -11    5.41    0.71
   9  -4 -11    5.10    0.71
   9  -4 -11    5.49    0.68
   9  -4 -11    6.05    0.68
  -9   4  12    0.94    0.17
  -9   4  12    1.29    0.17
  -9   4  12    0.58    0.13
  -9   4  12    0.55    0.13
   9  -4 -12    1.14    0.19
   9  -4 -12    0.65    0.16
   9  -4 -12    0.95    0.13
  -9   4  13   10.82    1.22
  -9   4  13   10.27    1.18
  -9   4  13   10.72    1.18
   9  -4 -13   12.51    1.22
   9  -4 -13    8.49    1.16
   9  -4 -13    9.79    1.17
  -9   4  14    3.93    0.48
  -9   4  14    3.20    0.46
  -9   4  14    3.31    0.45
  -9   4  14    4.23    0.47
   9  -4 -14    3.13    0.48
   9  -4 -14    3.71    0.45
   9  -4 -14    4.03    0.46
  -9   4  15   -0.02    0.10
  -9   4  15    0.16    0.09
  -9   4  15   -0.23    0.08
  -9   4  15    0.28    0.11
   9  -4 -15   -0.17    0.16
   9  -4 -15   -0.04    0.07
   9  -4 -15   -0.13    0.08
  -9   4  16    1.09    0.18
   9  -4 -16    1.13    0.21
   9  -4 -16    1.06    0.18
  -9   4  17   -0.03    0.12
   9  -4 -17   -0.19    0.11
  -9   5   1   25.55    2.55
  -9   5   1   22.44    2.55
  -9   5   1   23.94    2.54
  -9   5   1   21.55    2.54
   9  -5  -1   22.44    2.54
   9  -5  -1   18.65    2.54
  -9   5   2   35.90    4.06
  -9   5   2   35.90    4.07
  -9   5   2   35.31    4.05
  -9   5   2   35.70    4.05
   9  -5  -2   36.78    4.07
   9  -5  -2   38.07    4.08
   9  -5  -2   33.75    4.05
   9  -5  -2   34.77    4.05
  -9   5   3   38.97    4.34
  -9   5   3   38.37    4.35
   9  -5  -3   36.54    4.33
   9  -5  -3   38.14    4.35
   9  -5  -3   40.26    4.33
   9  -5  -3   35.81    4.32
  -9   5   4    0.13    0.05
  -9   5   4    0.40    0.08
   9  -5  -4    0.13    0.05
   9  -5  -4    0.35    0.08
  -9   5   5   11.03    1.28
  -9   5   5   10.94    1.28
   9  -5  -5   11.47    1.28
   9  -5  -5   10.52    1.29
  -9   5   6    8.46    1.03
  -9   5   6    8.94    1.02
   9  -5  -6    9.14    1.04
   9  -5  -6    9.55    1.06
   9  -5  -6    8.88    1.02
  -9   5   7   14.15    1.37
  -9   5   7   11.52    1.37
  -9   5   7   11.65    1.34
  -9   5   7   11.05    1.34
   9  -5  -7   11.15    1.36
   9  -5  -7   12.46    1.38
   9  -5  -7   11.92    1.35
   9  -5  -7   11.68    1.34
  -9   5   8   38.33    4.38
  -9   5   8   39.13    4.39
   9  -5  -8   37.60    4.38
   9  -5  -8   38.86    4.39
   9  -5  -8   38.77    4.36
   9  -5  -8   36.85    4.34
  -9   5   9    6.62    0.69
  -9   5   9    5.35    0.69
  -9   5   9    5.57    0.67
  -9   5   9    5.61    0.67
   9  -5  -9    5.54    0.69
   9  -5  -9    5.04    0.70
   9  -5  -9    6.12    0.68
   9  -5  -9    5.96    0.67
  -9   5  10    2.60    0.35
  -9   5  10    2.68    0.34
  -9   5  10    2.97    0.33
   9  -5 -10    3.30    0.37
   9  -5 -10    2.76    0.34
   9  -5 -10    2.56    0.33
  -9   5  11    3.39    0.42
  -9   5  11    3.59    0.43
  -9   5  11    3.58    0.41
  -9   5  11    3.14    0.40
   9  -5 -11    2.98    0.42
   9  -5 -11    3.05    0.44
   9  -5 -11    3.64    0.41
   9  -5 -11    3.19    0.40
  -9   5  12    2.40    0.44
  -9   5  12    3.88    0.43
   9  -5 -12    3.89    0.46
   9  -5 -12    3.64    0.42
  -9   5  13    6.41    0.76
  -9   5  13    6.07    0.77
  -9   5  13    6.25    0.75
  -9   5  13    6.20    0.74
   9  -5 -13    6.09    0.74
   9  -5 -13    6.44    0.74
  -9   5  14    1.42    0.18
  -9   5  14    1.08    0.16
   9  -5 -14    0.51    0.18
   9  -5 -14    0.81    0.15
   9  -5 -14    0.92    0.15
  -9   5  15    1.42    0.21
  -9   5  15    1.18    0.17
  -9   5  15    0.80    0.17
   9  -5 -15    1.75    0.24
   9  -5 -15    0.73    0.15
   9  -5 -15    0.97    0.17
  -9   5  16    2.11    0.31
  -9   5  16    1.96    0.29
   9  -5 -16    2.20    0.33
  -9   5  17   -0.36    0.12
   9  -5 -17   -0.15    0.15
  -9   6   1   35.85    3.86
  -9   6   1   32.62    3.86
  -9   6   1   33.06    3.84
  -9   6   1   33.65    3.85
   9  -6  -1   33.17    3.85
   9  -6  -1   32.92    3.88
   9  -6  -1   36.55    3.86
   9  -6  -1   32.55    3.84
  -9   6   2    1.39    0.15
  -9   6   2    1.32    0.16
  -9   6   2    0.93    0.14
   9  -6  -2    1.04    0.15
   9  -6  -2    1.11    0.16
   9  -6  -2    1.29    0.15
  -9   6   3   10.46    1.15
  -9   6   3    9.51    1.13
  -9   6   3   10.09    1.13
   9  -6  -3    9.97    1.15
   9  -6  -3   10.56    1.14
   9  -6  -3    9.01    1.13
  -9   6   4    6.89    0.72
  -9   6   4    6.25    0.73
  -9   6   4    5.79    0.72
  -9   6   4    5.97    0.71
   9  -6  -4    6.28    0.72
   9  -6  -4    6.13    0.74
   9  -6  -4    6.27    0.71
   9  -6  -4    6.23    0.72
  -9   6   5   17.99    2.01
  -9   6   5   16.46    2.01
  -9   6   5   16.95    2.00
  -9   6   5   18.20    1.99
   9  -6  -5   17.79    2.01
   9  -6  -5   20.49    2.04
   9  -6  -5   17.06    1.99
   9  -6  -5   16.25    2.00
  -9   6   6    0.17    0.06
  -9   6   6    0.07    0.09
  -9   6   6    0.12    0.05
  -9   6   6    0.30    0.04
   9  -6  -6    0.24    0.07
   9  -6  -6    0.04    0.09
   9  -6  -6    0.23    0.05
  -9   6   7   18.14    2.03
  -9   6   7   20.29    2.05
  -9   6   7   16.98    2.01
  -9   6   7   16.85    2.00
   9  -6  -7   18.24    2.03
   9  -6  -7   18.27    2.05
   9  -6  -7   16.84    2.01
   9  -6  -7   17.28    2.00
  -9   6   8   51.05    5.53
  -9   6   8   50.89    5.54
  -9   6   8   45.74    5.49
  -9   6   8   47.35    5.48
   9  -6  -8   48.01    5.52
   9  -6  -8   49.43    5.54
   9  -6  -8   48.71    5.51
   9  -6  -8   47.09    5.48
  -9   6   9    6.35    0.75
  -9   6   9    6.41    0.76
  -9   6   9    6.39    0.75
  -9   6   9    5.87    0.73
   9  -6  -9    6.32    0.76
   9  -6  -9    5.70    0.78
   9  -6  -9    6.96    0.75
   9  -6  -9    6.73    0.74
  -9   6  10    3.06    0.39
  -9   6  10    2.49    0.39
  -9   6  10    2.97    0.37
   9  -6 -10    3.12    0.39
   9  -6 -10    3.19    0.42
   9  -6 -10    3.52    0.37
  -9   6  11    0.21    0.08
  -9   6  11    0.25    0.11
  -9   6  11    0.18    0.08
  -9   6  11    0.26    0.06
   9  -6 -11   -0.12    0.10
   9  -6 -11    0.53    0.13
   9  -6 -11    0.06    0.05
   9  -6 -11    0.11    0.05
  -9   6  12    3.59    0.49
  -9   6  12    4.59    0.52
  -9   6  12    4.35    0.50
   9  -6 -12    4.46    0.51
   9  -6 -12    4.31    0.53
   9  -6 -12    3.74    0.48
   9  -6 -12    3.70    0.48
  -9   6  13    6.33    0.74
  -9   6  13    5.47    0.75
  -9   6  13    6.62    0.74
  -9   6  13    6.34    0.73
   9  -6 -13    6.43    0.76
   9  -6 -13    7.29    0.77
   9  -6 -13    5.97    0.73
   9  -6 -13    5.27    0.72
  -9   6  14    0.72    0.14
  -9   6  14    0.43    0.12
  -9   6  14    0.61    0.12
   9  -6 -14    0.53    0.11
  -9   6  15    2.49    0.36
  -9   6  15    3.06    0.38
  -9   6  15    1.87    0.36
  -9   6  15    2.72    0.37
   9  -6 -15    3.37    0.40
   9  -6 -15    3.38    0.36
   9  -6 -15    2.89    0.36
  -9   6  16    2.55    0.34
  -9   6  16    2.34    0.33
   9  -6 -16    2.38    0.38
  -9   6  17   -0.15    0.10
   9  -6 -17    0.24    0.15
  -9   7   1   15.85    1.91
  -9   7   1   16.93    1.91
  -9   7   1   16.08    1.91
   9  -7  -1   17.17    1.93
   9  -7  -1   17.03    1.91
   9  -7  -1   16.65    1.90
  -9   7   2    0.46    0.10
  -9   7   2    0.75    0.12
  -9   7   2    0.75    0.11
  -9   7   2    0.97    0.11
   9  -7  -2    0.93    0.11
   9  -7  -2    0.91    0.13
   9  -7  -2    0.66    0.10
   9  -7  -2    0.72    0.11
  -9   7   3    5.27    0.59
  -9   7   3    5.07    0.60
  -9   7   3    5.19    0.59
  -9   7   3    5.12    0.58
   9  -7  -3    5.05    0.59
   9  -7  -3    4.05    0.59
  -9   7   4    1.75    0.24
  -9   7   4    2.04    0.27
  -9   7   4    1.89    0.24
  -9   7   4    2.12    0.24
   9  -7  -4    2.26    0.25
   9  -7  -4    2.04    0.27
   9  -7  -4    1.79    0.24
   9  -7  -4    2.23    0.25
  -9   7   5   10.78    1.18
  -9   7   5   10.71    1.20
  -9   7   5    9.56    1.18
  -9   7   5   10.31    1.17
   9  -7  -5   10.44    1.18
   9  -7  -5   10.61    1.20
   9  -7  -5    9.78    1.17
   9  -7  -5    9.93    1.18
  -9   7   6    2.90    0.34
  -9   7   6    2.27    0.35
  -9   7   6    3.01    0.35
  -9   7   6    3.03    0.33
   9  -7  -6    2.88    0.34
   9  -7  -6    2.27    0.36
   9  -7  -6    2.62    0.33
   9  -7  -6    3.24    0.35
  -9   7   7   10.87    1.26
  -9   7   7   11.87    1.28
   9  -7  -7   10.52    1.26
   9  -7  -7   11.46    1.29
   9  -7  -7    9.89    1.24
   9  -7  -7   12.36    1.28
  -9   7   8   39.23    4.58
  -9   7   8   43.69    4.62
  -9   7   8   43.51    4.58
  -9   7   8   40.23    4.55
   9  -7  -8   41.81    4.59
   9  -7  -8   39.22    4.60
   9  -7  -8   40.76    4.60
   9  -7  -8   35.51    4.54
  -9   7   9    0.26    0.08
  -9   7   9    0.09    0.06
  -9   7   9   -0.01    0.04
   9  -7  -9    0.17    0.08
   9  -7  -9   -0.01    0.04
  -9   7  10   11.63    1.26
  -9   7  10   10.29    1.27
  -9   7  10    9.90    1.25
  -9   7  10   11.22    1.24
   9  -7 -10   10.38    1.25
   9  -7 -10   12.35    1.29
   9  -7 -10   11.00    1.25
   9  -7 -10   10.12    1.24
  -9   7  11    2.94    0.41
  -9   7  11    3.05    0.43
  -9   7  11    3.92    0.42
  -9   7  11    3.26    0.39
   9  -7 -11    2.98    0.41
   9  -7 -11    2.50    0.43
   9  -7 -11    3.96    0.41
  -9   7  12   -0.13    0.06
  -9   7  12    0.14    0.10
  -9   7  12   -0.12    0.09
  -9   7  12    0.06    0.05
   9  -7 -12   -0.07    0.13
   9  -7 -12    0.02    0.07
   9  -7 -12   -0.06    0.04
  -9   7  13    1.12    0.21
  -9   7  13    1.40    0.19
   9  -7 -13    2.39    0.25
   9  -7 -13    1.10    0.23
   9  -7 -13    1.04    0.19
   9  -7 -13    1.35    0.18
  -9   7  14    0.65    0.12
  -9   7  14    0.28    0.12
  -9   7  14    0.11    0.09
   9  -7 -14    0.46    0.17
   9  -7 -14    0.39    0.10
   9  -7 -14    0.47    0.09
  -9   7  15    4.76    0.59
  -9   7  15    4.45    0.59
   9  -7 -15    5.06    0.61
   9  -7 -15    4.58    0.57
  -9   7  16    2.08    0.28
  -9   7  16    1.93    0.29
   9  -7 -16    1.78    0.30
  -9   8   1    0.02    0.05
  -9   8   1   -0.13    0.06
  -9   8   1    0.08    0.05
  -9   8   1    0.06    0.06
   9  -8  -1    0.21    0.06
   9  -8  -1    0.23    0.06
   9  -8  -1   -0.04    0.05
   9  -8  -1    0.10    0.05
  -9   8   2   76.36    8.41
  -9   8   2   73.81    8.37
   9  -8  -2   72.63    8.39
   9  -8  -2   71.76    8.37
  -9   8   3   98.55   10.28
  -9   8   3   87.77   10.29
  -9   8   3   89.64   10.23
  -9   8   3   95.53   10.25
   9  -8  -3   84.67   10.25
   9  -8  -3   85.32   10.28
   9  -8  -3   91.07   10.24
   9  -8  -3   87.40   10.23
  -9   8   4    0.60    0.10
  -9   8   4    1.05    0.14
  -9   8   4    0.54    0.11
  -9   8   4    0.65    0.10
   9  -8  -4    0.75    0.11
   9  -8  -4    0.17    0.12
   9  -8  -4    0.78    0.10
   9  -8  -4    0.81    0.13
  -9   8   5    2.20    0.29
  -9   8   5    2.44    0.31
  -9   8   5    2.25    0.29
  -9   8   5    2.33    0.28
   9  -8  -5    2.33    0.29
   9  -8  -5    2.66    0.32
   9  -8  -5    2.43    0.28
   9  -8  -5    2.15    0.30
  -9   8   6    4.75    0.52
  -9   8   6    3.91    0.53
  -9   8   6    3.74    0.52
  -9   8   6    4.56    0.51
   9  -8  -6    4.37    0.52
   9  -8  -6    4.16    0.54
   9  -8  -6    4.93    0.51
   9  -8  -6    3.67    0.53
  -9   8   7    2.41    0.31
  -9   8   7    3.43    0.34
  -9   8   7    2.61    0.32
  -9   8   7    2.35    0.29
   9  -8  -7    2.52    0.31
   9  -8  -7    3.00    0.35
   9  -8  -7    2.27    0.29
   9  -8  -7    2.23    0.32
  -9   8   8    9.43    1.02
  -9   8   8    9.01    1.04
  -9   8   8    8.51    1.00
   9  -8  -8    8.50    1.02
   9  -8  -8    8.84    1.05
   9  -8  -8    8.47    1.00
  -9   8   9    1.60    0.23
  -9   8   9    1.84    0.26
  -9   8   9    2.09    0.25
  -9   8   9    1.66    0.21
   9  -8  -9    2.28    0.24
   9  -8  -9    1.40    0.26
   9  -8  -9    1.96    0.24
   9  -8  -9    1.44    0.21
  -9   8  10   12.11    1.33
  -9   8  10   12.43    1.35
  -9   8  10   11.04    1.33
  -9   8  10   10.82    1.30
   9  -8 -10   11.50    1.32
   9  -8 -10   11.43    1.35
   9  -8 -10   10.80    1.32
   9  -8 -10   11.28    1.30
  -9   8  11    7.59    0.84
  -9   8  11    6.56    0.86
  -9   8  11    7.37    0.85
  -9   8  11    7.63    0.83
   9  -8 -11    6.09    0.84
   9  -8 -11    6.28    0.87
   9  -8 -11    7.08    0.84
   9  -8 -11    7.28    0.83
  -9   8  12    0.90    0.12
  -9   8  12    0.74    0.16
  -9   8  12    0.70    0.14
  -9   8  12    0.32    0.09
   9  -8 -12    0.69    0.15
   9  -8 -12    0.58    0.16
   9  -8 -12    0.35    0.10
   9  -8 -12    0.24    0.08
  -9   8  13    0.39    0.11
  -9   8  13    0.40    0.13
  -9   8  13    0.67    0.14
  -9   8  13    0.56    0.09
   9  -8 -13    0.05    0.11
   9  -8 -13    0.22    0.10
   9  -8 -13    0.50    0.09
  -9   8  14    0.57    0.12
  -9   8  14    0.59    0.14
  -9   8  14    0.27    0.10
   9  -8 -14    0.48    0.14
   9  -8 -14    0.42    0.11
   9  -8 -14    0.59    0.11
  -9   8  15    3.68    0.52
  -9   8  15    4.38    0.53
   9  -8 -15    4.77    0.55
  -9   8  16    0.62    0.15
   9  -8 -16    0.74    0.18
  -9   9   1    8.57    0.94
  -9   9   1    7.41    0.95
  -9   9   1    7.63    0.94
   9  -9  -1    8.08    0.95
   9  -9  -1    8.49    0.94
   9  -9  -1    8.46    0.95
  -9   9   2   59.84    6.35
  -9   9   2   54.39    6.34
  -9   9   2   55.51    6.32
  -9   9   2   55.56    6.32
   9  -9  -2   51.57    6.40
   9  -9  -2   58.59    6.34
   9  -9  -2   53.73    6.31
   9  -9  -2   54.85    6.32
  -9   9   3   17.43    2.10
  -9   9   3   18.42    2.12
  -9   9   3   18.65    2.10
  -9   9   3   18.68    2.10
   9  -9  -3   18.94    2.11
   9  -9  -3   17.77    2.13
   9  -9  -3   19.16    2.10
   9  -9  -3   17.23    2.10
  -9   9   4   20.43    2.19
  -9   9   4   19.22    2.21
  -9   9   4   17.88    2.18
  -9   9   4   19.08    2.18
   9  -9  -4   19.38    2.19
   9  -9  -4   19.90    2.22
   9  -9  -4   18.43    2.18
   9  -9  -4   18.63    2.19
  -9   9   5   32.01    3.42
  -9   9   5   30.27    3.44
  -9   9   5   29.35    3.41
  -9   9   5   29.69    3.40
   9  -9  -5   28.30    3.41
   9  -9  -5   28.52    3.43
   9  -9  -5   29.85    3.40
   9  -9  -5   30.32    3.42
  -9   9   6   23.80    2.56
  -9   9   6   23.38    2.58
  -9   9   6   20.92    2.56
  -9   9   6   20.79    2.54
   9  -9  -6   24.43    2.57
   9  -9  -6   20.53    2.57
   9  -9  -6   22.38    2.54
   9  -9  -6   22.71    2.57
  -9   9   7    0.79    0.12
  -9   9   7    1.06    0.15
  -9   9   7    0.91    0.14
  -9   9   7    0.61    0.10
   9  -9  -7    0.70    0.12
   9  -9  -7    1.10    0.16
   9  -9  -7    0.51    0.09
   9  -9  -7    0.77    0.16
  -9   9   8    0.22    0.08
  -9   9   8    0.45    0.12
  -9   9   8    0.52    0.11
  -9   9   8    0.33    0.06
   9  -9  -8    0.20    0.09
   9  -9  -8    0.16    0.13
   9  -9  -8    0.22    0.06
   9  -9  -8    0.32    0.13
  -9   9   9    3.30    0.44
  -9   9   9    4.16    0.48
  -9   9   9    3.34    0.46
   9  -9  -9    3.69    0.45
   9  -9  -9    3.18    0.48
   9  -9  -9    5.01    0.50
  -9   9  10   10.15    0.99
  -9   9  10    8.50    0.96
  -9   9  10    7.69    0.93
   9  -9 -10    8.08    0.98
   9  -9 -10    7.50    0.93
  -9   9  11    3.22    0.36
  -9   9  11    2.97    0.38
  -9   9  11    2.62    0.34
   9  -9 -11    2.61    0.37
   9  -9 -11    3.00    0.38
   9  -9 -11    2.75    0.34
  -9   9  12    1.93    0.26
  -9   9  12    1.22    0.28
  -9   9  12    1.50    0.27
  -9   9  12    1.99    0.24
   9  -9 -12    2.43    0.27
   9  -9 -12    1.58    0.30
   9  -9 -12    1.79    0.26
   9  -9 -12    1.82    0.23
  -9   9  13    8.32    1.03
  -9   9  13    7.81    1.04
   9  -9 -13    9.15    1.04
   9  -9 -13    9.11    1.04
   9  -9 -13    8.98    1.02
  -9   9  14    1.50    0.25
  -9   9  14    1.51    0.26
   9  -9 -14    2.51    0.29
   9  -9 -14    2.09    0.27
  -9   9  15    0.61    0.14
  -9   9  15    0.71    0.15
   9  -9 -15    0.63    0.17
  -9   9  16    0.16    0.11
   9  -9 -16    0.12    0.12
  -9  10   1    0.64    0.10
  -9  10   1    0.99    0.13
  -9  10   1    0.77    0.11
  -9  10   1    0.40    0.11
   9 -10  -1    0.62    0.12
   9 -10  -1    0.62    0.10
   9 -10  -1    0.93    0.11
   9 -10  -1    0.47    0.11
  -9  10   2    8.64    1.00
  -9  10   2    8.14    1.01
  -9  10   2    8.71    1.00
  -9  10   2    9.68    1.01
   9 -10  -2    8.52    1.02
   9 -10  -2    9.11    1.00
   9 -10  -2    8.00    1.00
   9 -10  -2    8.24    1.01
  -9  10   3    0.84    0.17
  -9  10   3    1.01    0.17
  -9  10   3    1.03    0.16
   9 -10  -3    1.23    0.19
   9 -10  -3    1.39    0.16
   9 -10  -3    1.07    0.17
  -9  10   4    3.96    0.43
  -9  10   4    4.27    0.45
  -9  10   4    3.78    0.44
  -9  10   4    3.16    0.42
   9 -10  -4    3.43    0.43
   9 -10  -4    2.67    0.44
   9 -10  -4    3.27    0.42
   9 -10  -4    4.19    0.45
  -9  10   5   21.20    2.52
  -9  10   5   22.15    2.55
  -9  10   5   21.89    2.53
   9 -10  -5   20.53    2.52
   9 -10  -5   22.85    2.56
   9 -10  -5   21.61    2.51
   9 -10  -5   25.10    2.55
  -9  10   6    0.58    0.10
  -9  10   6    0.71    0.14
  -9  10   6    0.68    0.10
   9 -10  -6    0.41    0.12
   9 -10  -6    0.44    0.09
  -9  10   7    3.34    0.37
  -9  10   7    2.97    0.39
  -9  10   7    1.89    0.37
  -9  10   7    2.92    0.36
   9 -10  -7    3.28    0.37
   9 -10  -7    3.43    0.41
   9 -10  -7    2.84    0.35
   9 -10  -7    3.64    0.41
  -9  10   8    1.25    0.18
  -9  10   8    1.08    0.21
  -9  10   8    1.50    0.21
  -9  10   8    1.16    0.16
   9 -10  -8    0.90    0.18
   9 -10  -8    1.14    0.22
   9 -10  -8    1.54    0.17
   9 -10  -8    1.18    0.24
  -9  10   9    0.89    0.15
  -9  10   9    1.04    0.16
  -9  10   9    0.54    0.10
   9 -10  -9    0.69    0.16
   9 -10  -9    0.64    0.10
   9 -10  -9    0.53    0.19
  -9  10  10    3.98    0.54
  -9  10  10    4.66    0.58
  -9  10  10    4.30    0.57
  -9  10  10    4.54    0.53
   9 -10 -10    4.94    0.55
   9 -10 -10    5.67    0.60
   9 -10 -10    4.07    0.53
   9 -10 -10    5.39    0.61
  -9  10  11    0.59    0.16
  -9  10  11    0.71    0.16
  -9  10  11    0.78    0.11
   9 -10 -11    0.74    0.14
   9 -10 -11    0.83    0.18
   9 -10 -11    0.37    0.10
  -9  10  12    0.57    0.18
   9 -10 -12    0.63    0.15
   9 -10 -12    0.85    0.12
  -9  10  13    4.56    0.58
  -9  10  13    4.57    0.61
  -9  10  13    4.81    0.58
   9 -10 -13    6.08    0.61
   9 -10 -13    4.29    0.59
  -9  10  14    0.99    0.16
  -9  10  14    0.71    0.16
   9 -10 -14    1.10    0.20
  -9  10  15    0.91    0.19
   9 -10 -15    1.39    0.20
  -9  11   1    0.56    0.09
  -9  11   1    0.22    0.10
  -9  11   1    0.56    0.10
  -9  11   1    0.38    0.10
  -9  11   2    5.54    0.70
  -9  11   2    6.38    0.73
  -9  11   2    6.53    0.71
  -9  11   2    5.86    0.71
   9 -11  -2    5.54    0.71
   9 -11  -2    5.64    0.70
   9 -11  -2    6.64    0.71
   9 -11  -2    6.06    0.71
  -9  11   3    1.51    0.22
  -9  11   3    1.89    0.25
  -9  11   3    1.85    0.24
  -9  11   3    1.66    0.23
   9 -11  -3    1.39    0.22
   9 -11  -3    2.07    0.23
   9 -11  -3    2.17    0.25
  -9  11   4    4.24    0.54
  -9  11   4    4.46    0.55
  -9  11   4    4.89    0.55
   9 -11  -4    5.53    0.56
   9 -11  -4    3.79    0.54
   9 -11  -4    5.77    0.58
  -9  11   5   14.60    1.75
  -9  11   5   15.55    1.78
  -9  11   5   16.00    1.77
  -9  11   5   14.93    1.75
   9 -11  -5   14.66    1.75
   9 -11  -5   15.95    1.79
   9 -11  -5   15.95    1.75
   9 -11  -5   14.22    1.77
  -9  11   6    0.15    0.09
  -9  11   6    0.79    0.14
  -9  11   6    0.43    0.11
  -9  11   6    0.36    0.08
   9 -11  -6    0.54    0.11
   9 -11  -6    0.78    0.15
   9 -11  -6    0.57    0.08
   9 -11  -6    0.22    0.12
  -9  11   7    2.58    0.34
  -9  11   7    3.43    0.39
  -9  11   7    2.81    0.37
  -9  11   7    2.60    0.34
   9 -11  -7    2.76    0.35
   9 -11  -7    3.05    0.39
  -9  11   8    1.69    0.27
  -9  11   8    1.93    0.30
  -9  11   8    1.75    0.29
  -9  11   8    2.02    0.26
   9 -11  -8    1.94    0.31
   9 -11  -8    2.62    0.26
   9 -11  -8    1.81    0.32
  -9  11   9    0.17    0.07
  -9  11   9    0.03    0.12
  -9  11   9    0.24    0.13
  -9  11   9    0.18    0.07
   9 -11  -9   -0.03    0.10
   9 -11  -9    0.07    0.12
   9 -11  -9    0.12    0.05
   9 -11  -9    0.41    0.16
  -9  11  10    1.08    0.22
  -9  11  10    1.69    0.27
  -9  11  10    1.80    0.22
   9 -11 -10    2.22    0.26
   9 -11 -10    1.50    0.27
   9 -11 -10    1.96    0.22
   9 -11 -10    1.16    0.29
  -9  11  11    0.13    0.08
  -9  11  11    0.10    0.11
  -9  11  11    0.10    0.12
  -9  11  11   -0.09    0.05
   9 -11 -11   -0.19    0.10
   9 -11 -11    0.06    0.05
   9 -11 -11   -0.42    0.14
  -9  11  12    0.79    0.17
   9 -11 -12    0.52    0.13
   9 -11 -12    0.22    0.12
  -9  11  13    1.11    0.18
  -9  11  13    0.68    0.18
   9 -11 -13    1.73    0.21
  -9  11  14    0.36    0.11
   9 -11 -14    0.26    0.13
  -9  12   1    6.05    0.66
  -9  12   1    6.70    0.69
  -9  12   1    5.79    0.67
  -9  12   1    5.48    0.67
   9 -12  -1    5.84    0.67
   9 -12  -1    5.63    0.66
   9 -12  -1    5.11    0.66
   9 -12  -1    4.74    0.66
  -9  12   2    0.45    0.09
  -9  12   2    0.23    0.11
   9 -12  -2    0.28    0.09
   9 -12  -2    0.57    0.09
   9 -12  -2    0.47    0.09
   9 -12  -2    0.39    0.11
  -9  12   3    0.91    0.11
  -9  12   3    0.65    0.14
  -9  12   3    0.45    0.12
  -9  12   3    0.59    0.11
   9 -12  -3    0.37    0.10
   9 -12  -3    0.84    0.11
   9 -12  -3    0.65    0.14
  -9  12   4    2.53    0.29
  -9  12   4    2.89    0.32
  -9  12   4    1.73    0.30
  -9  12   4    2.23    0.29
   9 -12  -4    2.36    0.29
   9 -12  -4    1.70    0.31
   9 -12  -4    2.35    0.29
   9 -12  -4    2.58    0.32
  -9  12   5    4.37    0.55
  -9  12   5    4.86    0.58
  -9  12   5    4.55    0.55
   9 -12  -5    4.68    0.55
   9 -12  -5    4.59    0.59
   9 -12  -5    4.52    0.54
   9 -12  -5    4.88    0.58
  -9  12   6   -0.22    0.11
  -9  12   6   -0.17    0.08
  -9  12   6    0.15    0.06
   9 -12  -6    0.38    0.14
   9 -12  -6    0.16    0.06
   9 -12  -6    0.17    0.12
  -9  12   7    1.04    0.14
  -9  12   7    0.67    0.16
  -9  12   7    0.74    0.16
  -9  12   7    0.62    0.12
   9 -12  -7    0.99    0.16
   9 -12  -7    0.69    0.17
   9 -12  -7    0.74    0.12
   9 -12  -7    1.02    0.20
  -9  12   8    1.17    0.16
  -9  12   8    0.44    0.18
  -9  12   8    1.15    0.16
   9 -12  -8    1.36    0.19
   9 -12  -8    1.31    0.16
   9 -12  -8    0.88    0.24
  -9  12   9    1.34    0.17
  -9  12   9    1.01    0.19
  -9  12   9    1.04    0.20
  -9  12   9    1.00    0.16
   9 -12  -9    1.16    0.19
   9 -12  -9    1.13    0.21
   9 -12  -9    0.99    0.15
   9 -12  -9    0.95    0.23
  -9  12  10    2.82    0.36
  -9  12  10    3.36    0.41
  -9  12  10    2.89    0.40
   9 -12 -10    2.56    0.37
   9 -12 -10    2.63    0.42
  -9  12  11    0.39    0.11
  -9  12  11    0.32    0.13
  -9  12  11    0.01    0.14
  -9  12  11    0.56    0.10
   9 -12 -11    0.35    0.15
   9 -12 -11    0.63    0.10
   9 -12 -11    0.19    0.16
  -9  12  12    1.14    0.17
  -9  12  12    1.16    0.20
   9 -12 -12    1.64    0.21
   9 -12 -12    0.75    0.16
   9 -12 -12    0.67    0.19
   9 -12 -13    1.91    0.28
  -9  12  14    0.21    0.09
   9 -12 -14    0.20    0.13
  -9  13   1    0.11    0.08
  -9  13   1    0.04    0.09
  -9  13   1    0.25    0.09
  -9  13   1    0.47    0.10
   9 -13  -1    0.44    0.09
   9 -13  -1    0.18    0.07
   9 -13  -1    0.31    0.08
   9 -13  -1    0.10    0.09
  -9  13   2    3.80    0.52
  -9  13   2    3.76    0.53
  -9  13   2    4.31    0.53
  -9  13   2    4.68    0.54
   9 -13  -2    5.12    0.54
   9 -13  -2    4.61    0.52
  -9  13   3    0.99    0.21
  -9  13   3    1.11    0.21
  -9  13   3    1.38    0.20
   9 -13  -3    1.48    0.21
   9 -13  -3    1.80    0.20
   9 -13  -3    1.43    0.22
  -9  13   4    1.91    0.27
  -9  13   4    2.91    0.32
  -9  13   4    2.45    0.30
  -9  13   4    2.22    0.29
   9 -13  -4    1.91    0.28
   9 -13  -4    2.09    0.31
   9 -13  -4    1.91    0.27
   9 -13  -4    2.60    0.31
  -9  13   5    0.53    0.12
  -9  13   5    0.75    0.16
  -9  13   5    0.68    0.15
   9 -13  -5    0.95    0.14
   9 -13  -5    0.58    0.16
   9 -13  -5    0.85    0.18
  -9  13   6    0.40    0.11
  -9  13   6    0.25    0.12
   9 -13  -6    0.72    0.13
   9 -13  -6    0.38    0.08
   9 -13  -6    0.55    0.18
  -9  13   7    4.87    0.59
  -9  13   7    4.08    0.55
   9 -13  -7    4.89    0.57
   9 -13  -7    4.68    0.60
   9 -13  -7    4.87    0.55
   9 -13  -7    4.52    0.61
  -9  13   8    1.63    0.24
  -9  13   8    1.15    0.25
  -9  13   8    1.91    0.28
  -9  13   8    2.57    0.24
   9 -13  -8    1.40    0.24
  -9  13   9    0.34    0.13
  -9  13   9   -0.32    0.12
  -9  13   9    0.05    0.07
   9 -13  -9    0.10    0.05
   9 -13  -9    0.36    0.18
  -9  13  10    1.62    0.26
  -9  13  10    1.77    0.31
  -9  13  10    2.19    0.26
   9 -13 -10    1.81    0.28
   9 -13 -10    2.09    0.25
   9 -13 -10    1.97    0.33
  -9  13  11   -0.14    0.08
  -9  13  11   -0.29    0.08
   9 -13 -11    0.21    0.14
   9 -13 -11   -0.08    0.07
   9 -13 -11    0.11    0.12
  -9  13  12    0.39    0.11
  -9  13  12    0.48    0.14
   9 -13 -12    0.56    0.15
  -9  13  13    0.85    0.14
   9 -13 -13    0.48    0.16
  -9  14   1    0.25    0.09
  -9  14   1    0.27    0.11
   9 -14  -1    0.07    0.09
   9 -14  -1    0.55    0.10
  -9  14   2    7.70    0.91
  -9  14   2    8.35    0.92
  -9  14   2    7.45    0.91
   9 -14  -2    7.87    0.91
   9 -14  -2    7.09    0.91
   9 -14  -2    8.30    0.93
  -9  14   3    1.49    0.22
  -9  14   3    1.21    0.25
  -9  14   3    2.59    0.27
  -9  14   3    2.06    0.24
   9 -14  -3    1.45    0.23
   9 -14  -3    1.46    0.22
   9 -14  -3    1.85    0.25
  -9  14   4    0.31    0.08
  -9  14   4    0.59    0.13
  -9  14   4    0.51    0.12
  -9  14   4    0.02    0.08
   9 -14  -4    0.22    0.10
   9 -14  -4    0.17    0.12
   9 -14  -4    0.21    0.07
   9 -14  -4    0.46    0.13
  -9  14   5    0.01    0.08
  -9  14   5    0.31    0.10
  -9  14   5   -0.01    0.07
   9 -14  -5    0.50    0.10
   9 -14  -5    0.14    0.10
   9 -14  -5    0.11    0.06
   9 -14  -5    0.22    0.13
  -9  14   6    0.74    0.17
  -9  14   6    0.96    0.20
  -9  14   6    1.49    0.22
  -9  14   6    1.51    0.18
   9 -14  -6    1.13    0.18
   9 -14  -6    1.27    0.17
   9 -14  -6    1.40    0.23
  -9  14   7    3.94    0.50
  -9  14   7    4.02    0.51
  -9  14   7    3.96    0.47
   9 -14  -7    4.06    0.49
   9 -14  -7    3.47    0.46
   9 -14  -7    4.15    0.53
  -9  14   8    2.10    0.33
  -9  14   8    2.62    0.30
   9 -14  -8    2.24    0.31
   9 -14  -8    2.19    0.29
   9 -14  -8    1.70    0.34
  -9  14   9    0.00    0.10
  -9  14   9    0.02    0.13
  -9  14   9   -0.07    0.07
   9 -14  -9    0.03    0.11
   9 -14  -9    0.25    0.08
  -9  14  10    0.12    0.11
  -9  14  10    0.14    0.10
   9 -14 -10    1.07    0.17
   9 -14 -10    0.34    0.09
   9 -14 -10   -0.28    0.13
  -9  14  11    0.31    0.11
  -9  14  11    0.49    0.12
   9 -14 -11   -0.04    0.12
  -9  14  12    0.04    0.09
   9 -14 -12    0.24    0.14
  -9  15   1   -0.06    0.08
  -9  15   1    0.11    0.12
  -9  15   1    0.02    0.10
  -9  15   1    0.25    0.10
   9 -15  -1    0.27    0.10
   9 -15  -1    0.05    0.07
   9 -15  -1    0.10    0.10
  -9  15   2    1.95    0.25
  -9  15   2    2.19    0.28
  -9  15   2    1.95    0.27
   9 -15  -2    1.32    0.24
   9 -15  -2    1.81    0.26
  -9  15   3   -0.10    0.08
  -9  15   3   -0.31    0.10
  -9  15   3   -0.17    0.11
  -9  15   3   -0.19    0.09
   9 -15  -3    0.13    0.10
   9 -15  -3    0.21    0.08
   9 -15  -3   -0.13    0.09
  -9  15   4    0.26    0.14
  -9  15   4    0.55    0.14
  -9  15   4    0.84    0.13
   9 -15  -4    0.44    0.10
   9 -15  -4    0.70    0.16
  -9  15   5    0.36    0.11
  -9  15   5    0.14    0.13
  -9  15   5    0.51    0.15
  -9  15   5    0.57    0.11
   9 -15  -5    0.33    0.11
   9 -15  -5    0.57    0.10
   9 -15  -5    0.33    0.15
  -9  15   6    1.09    0.18
  -9  15   6    1.28    0.21
  -9  15   6    1.21    0.22
  -9  15   6    1.09    0.17
   9 -15  -6    1.32    0.20
   9 -15  -6    1.00    0.17
   9 -15  -6    1.38    0.23
  -9  15   7    2.20    0.30
  -9  15   7    1.73    0.31
  -9  15   7    2.40    0.33
  -9  15   7    2.70    0.30
   9 -15  -7    2.39    0.31
   9 -15  -7    2.34    0.29
   9 -15  -7    1.48    0.32
  -9  15   8    0.45    0.14
  -9  15   8    1.00    0.18
  -9  15   8    1.33    0.21
   9 -15  -8    1.19    0.18
   9 -15  -8    0.66    0.19
  -9  15   9    0.28    0.10
   9 -15  -9    0.08    0.09
   9 -15  -9    0.29    0.14
  -9  15  10    1.10    0.18
   9 -15 -10    0.76    0.19
  -9  16   1    0.72    0.12
  -9  16   1    0.14    0.13
   9 -16  -1    0.52    0.12
   9 -16  -1    0.27    0.11
  -9  16   2    1.40    0.21
  -9  16   2    1.59    0.24
   9 -16  -2    1.43    0.21
   9 -16  -2    1.34    0.21
   9 -16  -2    1.53    0.23
  -9  16   3    0.48    0.10
  -9  16   3    0.51    0.13
  -9  16   3    0.15    0.13
   9 -16  -3    0.14    0.10
   9 -16  -3    0.01    0.09
   9 -16  -3    0.10    0.12
  -9  16   4    0.57    0.11
  -9  16   4    0.92    0.16
  -9  16   4    0.31    0.14
   9 -16  -4    0.14    0.12
   9 -16  -4    0.36    0.11
   9 -16  -4    0.66    0.15
  -9  16   5    0.61    0.13
  -9  16   5    0.16    0.12
  -9  16   5    0.51    0.15
   9 -16  -5    0.47    0.14
   9 -16  -5    0.62    0.11
   9 -16  -5    0.50    0.16
  -9  16   6   -0.04    0.10
  -9  16   6    0.11    0.11
  -9  16   6   -0.11    0.12
   9 -16  -6   -0.17    0.10
   9 -16  -6   -0.18    0.07
   9 -16  -6    0.01    0.13
  -9  16   7    0.00    0.15
   9 -16  -7    0.55    0.11
   9 -16  -7    0.47    0.15
  -9  16   8   -0.18    0.09
   9 -16  -8    0.35    0.11
  -9  16   9    0.73    0.15
   9 -16  -9    1.18    0.18
  -9  17   1    0.54    0.15
  -9  17   1    0.30    0.13
   9 -17  -1    0.33    0.10
   9 -17  -1    0.83    0.14
  -9  17   2    0.93    0.17
  -9  17   2    0.54    0.16
   9 -17  -2    0.90    0.15
   9 -17  -2    0.57    0.15
  -9  17   3    0.06    0.11
  -9  17   3   -0.14    0.12
   9 -17  -3    0.27    0.11
  -9  17   4    0.26    0.11
  -9  17   4    0.12    0.13
  -9  17   4    0.72    0.16
   9 -17  -4    1.09    0.15
   9 -17  -4    0.32    0.14
  -9  17   5    0.52    0.12
  -9  17   5    0.83    0.17
   9 -17  -5    0.24    0.14
   9 -17  -5    0.59    0.16
  -9  17   6    0.04    0.11
   9 -17  -6   -0.01    0.11
   9 -17  -6   -0.16    0.13
  -9  17   7    0.27    0.11
   9 -17  -7   -0.27    0.11
  -9  18   1    0.02    0.13
  -9  18   1   -0.20    0.10
   9 -18  -1   -0.08    0.09
   9 -18  -1   -0.01    0.09
   9 -18  -1   -0.16    0.11
  -9  18   2    0.66    0.12
  -9  18   2   -0.04    0.13
   9 -18  -2    0.22    0.10
   9 -18  -2   -0.11    0.09
   9 -18  -2    0.08    0.12
  -9  18   3    0.18    0.12
   9 -18  -3   -0.02    0.10
   9 -18  -3   -0.01    0.09
   9 -18  -3   -0.14    0.11
  -8 -17   1    4.22    0.46
  -8 -17   1    3.37    0.46
   8  17  -1    3.52    0.46
   8  17  -1    3.36    0.46
  -8 -17   2    0.58    0.13
  -8 -17   2    0.02    0.11
   8  17  -2    0.41    0.15
   8  17  -2    0.27    0.10
  -8 -16   1    5.30    0.55
  -8 -16   1    4.76    0.54
  -8 -16   1    3.19    0.55
   8  16  -1    4.36    0.55
   8  16  -1    4.37    0.55
   8  16  -1    4.43    0.54
  -8 -16   2    0.46    0.09
  -8 -16   2    0.03    0.09
  -8 -16   2    0.16    0.13
   8  16  -2    0.35    0.14
   8  16  -2   -0.05    0.08
   8  16  -2    0.28    0.10
  -8 -16   3    3.55    0.39
  -8 -16   3    3.12    0.40
  -8 -16   3    3.02    0.40
   8  16  -3    2.57    0.40
   8  16  -3    2.89    0.39
  -8 -16   4    4.41    0.55
  -8 -16   4    4.23    0.55
   8  16  -4    4.84    0.56
   8  16  -4    4.29    0.55
  -8 -16   5   -0.03    0.10
  -8 -16   5    0.42    0.13
   8  16  -5    0.44    0.13
  -8 -15   1    4.34    0.47
  -8 -15   1    3.81    0.48
   8  15  -1    3.17    0.46
   8  15  -1    3.41    0.47
   8  15  -1    4.07    0.46
  -8 -15   2    0.47    0.11
  -8 -15   2    0.95    0.13
  -8 -15   2    0.68    0.15
   8  15  -2    0.56    0.15
   8  15  -2    0.32    0.11
   8  15  -2    0.73    0.13
  -8 -15   3    5.87    0.75
  -8 -15   3    7.14    0.77
  -8 -15   3    6.71    0.77
   8  15  -3    5.79    0.76
   8  15  -3    6.55    0.76
   8  15  -3    6.05    0.75
  -8 -15   4    2.90    0.41
  -8 -15   4    3.96    0.43
  -8 -15   4    3.62    0.43
   8  15  -4    3.10    0.43
   8  15  -4    3.94    0.42
   8  15  -4    2.56    0.41
  -8 -15   5    0.15    0.08
  -8 -15   5    0.49    0.11
  -8 -15   5    0.37    0.12
   8  15  -5    0.08    0.13
   8  15  -5    0.15    0.08
   8  15  -5   -0.07    0.10
  -8 -15   6    3.22    0.41
  -8 -15   6    3.08    0.40
   8  15  -6    2.62    0.40
   8  15  -6    3.43    0.40
  -8 -15   7    1.45    0.21
  -8 -15   7    1.11    0.20
   8  15  -7    1.30    0.22
   8  15  -7    1.31    0.20
  -8 -14   1    2.99    0.37
  -8 -14   1    2.51    0.36
   8  14  -1    2.85    0.37
   8  14  -1    3.38    0.37
  -8 -14   2   -0.11    0.06
  -8 -14   2    0.00    0.09
   8  14  -2    0.05    0.08
   8  14  -2    0.11    0.07
  -8 -14   3    5.73    0.70
  -8 -14   3    4.91    0.70
  -8 -14   3    5.47    0.70
   8  14  -3    6.46    0.72
   8  14  -3    7.14    0.71
   8  14  -3    5.88    0.70
  -8 -14   4    3.74    0.48
  -8 -14   4    4.28    0.49
  -8 -14   4    4.47    0.50
   8  14  -4    3.32    0.49
   8  14  -4    3.78    0.48
  -8 -14   5    3.78    0.44
  -8 -14   5    3.37    0.44
  -8 -14   5    3.85    0.45
   8  14  -5    3.54    0.45
   8  14  -5    3.46    0.43
   8  14  -5    3.02    0.44
  -8 -14   6    8.76    1.00
  -8 -14   6    8.29    1.01
  -8 -14   6    8.31    1.00
   8  14  -6    8.92    1.01
   8  14  -6    8.36    0.99
   8  14  -6    8.02    1.00
  -8 -14   7    0.52    0.13
  -8 -14   7    0.98    0.17
  -8 -14   7    0.93    0.17
   8  14  -7    0.42    0.19
   8  14  -7    1.18    0.17
  -8 -14   8    0.69    0.18
  -8 -14   8    1.53    0.20
   8  14  -8    0.68    0.21
   8  14  -8    1.61    0.18
   8  14  -8    1.17    0.20
  -8 -14   9    0.87    0.16
   8  14  -9    0.87    0.19
   8  14  -9    0.84    0.15
  -8 -13   1   12.71    1.33
  -8 -13   1    9.76    1.31
  -8 -13   1   11.81    1.31
  -8 -13   1   11.27    1.33
   8  13  -1   11.39    1.32
   8  13  -1   11.75    1.33
   8  13  -1   11.08    1.31
  -8 -13   2    2.59    0.35
  -8 -13   2    2.83    0.35
  -8 -13   2    2.33    0.34
  -8 -13   2    3.49    0.37
   8  13  -2    3.20    0.36
   8  13  -2    2.57    0.35
   8  13  -2    3.45    0.36
   8  13  -2    2.50    0.35
  -8 -13   3    6.96    0.91
  -8 -13   3    8.35    0.93
   8  13  -3    7.19    0.92
   8  13  -3    8.41    0.92
   8  13  -3    8.08    0.92
   8  13  -3    7.76    0.91
  -8 -13   4    4.98    0.60
  -8 -13   4    5.77    0.62
  -8 -13   4    4.47    0.61
   8  13  -4    5.37    0.62
   8  13  -4    5.05    0.61
   8  13  -4    4.90    0.61
  -8 -13   5    5.23    0.59
  -8 -13   5    5.03    0.61
   8  13  -5    4.33    0.59
  -8 -13   6   11.11    1.31
  -8 -13   6   11.80    1.32
  -8 -13   6   10.41    1.30
   8  13  -6   11.57    1.32
   8  13  -6   10.92    1.30
   8  13  -6   11.66    1.32
  -8 -13   7    0.16    0.09
  -8 -13   7    0.20    0.12
  -8 -13   7   -0.01    0.09
   8  13  -7    0.47    0.14
   8  13  -7    0.17    0.07
  -8 -13   8    3.71    0.46
  -8 -13   8    3.28    0.48
  -8 -13   8    4.06    0.47
   8  13  -8    2.97    0.49
   8  13  -8    4.28    0.46
   8  13  -8    3.82    0.48
  -8 -13   9    2.01    0.32
   8  13  -9    2.27    0.33
   8  13  -9    2.72    0.33
  -8 -13  10    0.07    0.10
  -8 -13  10    0.42    0.12
   8  13 -10    0.16    0.12
   8  13 -10   -0.03    0.08
  -8 -13  11    2.20    0.29
   8  13 -11    1.97    0.28
  -8 -12   1   53.69    6.23
  -8 -12   1   56.68    6.21
  -8 -12   1   52.08    6.21
   8  12  -1   56.24    6.24
   8  12  -1   53.87    6.22
   8  12  -1   53.67    6.20
  -8 -12   2    1.71    0.25
  -8 -12   2    1.89    0.25
  -8 -12   2    1.79    0.25
  -8 -12   2    2.31    0.27
   8  12  -2    1.94    0.26
   8  12  -2    1.84    0.25
   8  12  -2    1.85    0.26
   8  12  -2    2.34    0.26
  -8 -12   3    6.52    0.74
  -8 -12   3    5.92    0.75
  -8 -12   3    5.92    0.74
  -8 -12   3    6.21    0.75
   8  12  -3    6.24    0.76
   8  12  -3    6.37    0.75
   8  12  -3    6.77    0.75
   8  12  -3    6.59    0.75
  -8 -12   4    5.59    0.73
   8  12  -4    6.85    0.75
   8  12  -4    6.24    0.73
  -8 -12   5    2.58    0.34
  -8 -12   5    3.31    0.36
  -8 -12   5    2.50    0.34
  -8 -12   5    2.79    0.34
   8  12  -5    2.30    0.35
   8  12  -5    2.66    0.34
   8  12  -5    2.83    0.34
   8  12  -5    2.63    0.35
  -8 -12   6   16.00    1.76
  -8 -12   6   16.09    1.78
   8  12  -6   15.67    1.78
   8  12  -6   13.42    1.75
   8  12  -6   15.84    1.77
  -8 -12   7    0.91    0.13
  -8 -12   7    0.78    0.16
  -8 -12   7    0.95    0.13
   8  12  -7    0.38    0.15
   8  12  -7    0.50    0.11
   8  12  -7    0.56    0.15
  -8 -12   8    5.73    0.68
  -8 -12   8    6.53    0.71
  -8 -12   8    5.47    0.68
   8  12  -8    5.17    0.70
   8  12  -8    5.51    0.68
   8  12  -8    5.99    0.71
  -8 -12   9    4.16    0.51
  -8 -12   9    4.98    0.55
  -8 -12   9    4.57    0.52
   8  12  -9    3.42    0.53
   8  12  -9    4.28    0.51
   8  12  -9    3.79    0.53
  -8 -12  10    0.16    0.09
  -8 -12  10    0.08    0.11
  -8 -12  10    0.38    0.11
   8  12 -10   -0.20    0.13
   8  12 -10    0.40    0.09
   8  12 -10    0.06    0.11
  -8 -12  11    0.59    0.18
  -8 -12  11    1.27    0.18
   8  12 -11    1.32    0.21
   8  12 -11    1.17    0.17
   8  12 -11    0.97    0.20
  -8 -12  12    0.37    0.11
   8  12 -12    0.32    0.10
  -8 -11   1   67.15    7.33
  -8 -11   1   64.41    7.32
  -8 -11   1   64.93    7.29
  -8 -11   1   62.90    7.31
   8  11  -1   66.55    7.33
   8  11  -1   64.36    7.32
   8  11  -1   61.14    7.30
   8  11  -1   61.66    7.28
  -8 -11   2    1.80    0.27
  -8 -11   2    2.79    0.29
  -8 -11   2    2.08    0.28
  -8 -11   2    2.10    0.29
   8  11  -2    2.40    0.29
   8  11  -2    2.67    0.29
   8  11  -2    2.03    0.28
   8  11  -2    2.19    0.28
  -8 -11   3   10.15    1.17
  -8 -11   3   10.61    1.18
  -8 -11   3   10.00    1.16
  -8 -11   3   10.33    1.17
   8  11  -3    8.65    1.17
   8  11  -3   10.10    1.17
   8  11  -3    9.78    1.17
   8  11  -3   10.65    1.17
  -8 -11   4    7.65    0.93
  -8 -11   4    7.01    0.92
   8  11  -4    8.56    0.93
   8  11  -4    8.89    0.93
  -8 -11   5    0.61    0.10
  -8 -11   5    0.34    0.10
  -8 -11   5    0.71    0.10
  -8 -11   5    0.42    0.10
   8  11  -5    0.49    0.12
   8  11  -5    0.24    0.10
   8  11  -5    0.48    0.09
   8  11  -5    0.54    0.11
  -8 -11   6    8.06    0.94
  -8 -11   6    9.10    0.96
  -8 -11   6    8.10    0.94
  -8 -11   6    8.11    0.94
   8  11  -6    8.73    0.96
   8  11  -6    7.84    0.94
   8  11  -6    7.00    0.93
   8  11  -6    7.80    0.94
  -8 -11   7    0.60    0.10
  -8 -11   7    0.11    0.11
  -8 -11   7    0.37    0.10
  -8 -11   7    0.34    0.09
   8  11  -7    0.48    0.13
   8  11  -7    0.43    0.09
   8  11  -7    0.54    0.10
   8  11  -7    0.03    0.11
  -8 -11   8   11.14    1.22
  -8 -11   8    8.91    1.22
  -8 -11   8   10.83    1.22
   8  11  -8   10.77    1.22
   8  11  -8   10.68    1.24
  -8 -11   9    4.11    0.55
  -8 -11   9    4.21    0.54
   8  11  -9    4.14    0.56
   8  11  -9    4.88    0.56
  -8 -11  10    0.25    0.09
  -8 -11  10    0.24    0.12
  -8 -11  10    0.35    0.10
   8  11 -10    0.34    0.17
   8  11 -10    0.32    0.09
   8  11 -10    0.34    0.13
  -8 -11  11    2.03    0.24
  -8 -11  11    2.00    0.27
  -8 -11  11    1.86    0.24
   8  11 -11    1.30    0.28
   8  11 -11    1.85    0.24
   8  11 -11    1.10    0.26
  -8 -11  12    0.22    0.11
   8  11 -12   -0.01    0.12
   8  11 -12    0.45    0.10
   8  11 -12    0.06    0.13
  -8 -11  13    2.39    0.33
   8  11 -13    2.43    0.32
  -8 -10   1   54.84    6.12
  -8 -10   1   49.71    6.08
  -8 -10   1   57.23    6.12
   8  10  -1   55.40    6.12
   8  10  -1   51.50    6.10
   8  10  -1   53.82    6.09
  -8 -10   2    0.03    0.08
  -8 -10   2    0.36    0.09
  -8 -10   2    0.39    0.08
  -8 -10   2    0.25    0.09
   8  10  -2    0.33    0.10
   8  10  -2    0.24    0.08
   8  10  -2    0.56    0.09
   8  10  -2    0.30    0.08
  -8 -10   3   26.75    3.01
  -8 -10   3   25.87    3.03
  -8 -10   3   25.69    3.01
  -8 -10   3   25.58    3.01
   8  10  -3   27.39    3.02
   8  10  -3   26.05    3.02
   8  10  -3   26.50    3.01
   8  10  -3   26.24    3.01
  -8 -10   4    9.14    1.04
  -8 -10   4    9.03    1.06
  -8 -10   4    8.03    1.04
  -8 -10   4    8.15    1.04
   8  10  -4    9.23    1.06
   8  10  -4    9.90    1.05
   8  10  -4    9.08    1.05
   8  10  -4    9.60    1.05
  -8 -10   5    3.58    0.36
  -8 -10   5    2.29    0.36
  -8 -10   5    3.24    0.36
  -8 -10   5    2.79    0.36
   8  10  -5    2.97    0.37
   8  10  -5    2.58    0.35
   8  10  -5    3.02    0.36
   8  10  -5    2.56    0.36
  -8 -10   6    6.73    0.73
  -8 -10   6    7.32    0.76
  -8 -10   6    6.05    0.73
  -8 -10   6    5.35    0.72
   8  10  -6    5.84    0.74
   8  10  -6    5.58    0.72
   8  10  -6    6.51    0.73
   8  10  -6    6.74    0.74
  -8 -10   7    1.57    0.28
  -8 -10   7    2.44    0.27
  -8 -10   7    2.20    0.26
   8  10  -7    1.31    0.28
   8  10  -7    1.81    0.27
   8  10  -7    2.36    0.26
   8  10  -7    2.01    0.28
  -8 -10   8    9.69    1.14
  -8 -10   8   10.37    1.17
  -8 -10   8   10.22    1.16
  -8 -10   8    9.89    1.15
   8  10  -8    9.42    1.16
   8  10  -8    9.45    1.14
   8  10  -8    9.33    1.14
   8  10  -8   10.67    1.17
  -8 -10   9    4.38    0.49
  -8 -10   9    4.07    0.52
  -8 -10   9    3.20    0.50
  -8 -10   9    4.08    0.49
   8  10  -9    3.94    0.52
   8  10  -9    4.19    0.49
   8  10  -9    4.42    0.52
  -8 -10  10    0.95    0.15
   8  10 -10    0.59    0.21
   8  10 -10    0.97    0.15
   8  10 -10    1.11    0.20
  -8 -10  11    2.99    0.43
  -8 -10  11    4.49    0.50
  -8 -10  11    3.97    0.45
   8  10 -11    3.71    0.48
  -8 -10  12    0.29    0.09
  -8 -10  12    0.44    0.13
  -8 -10  12    0.24    0.10
   8  10 -12    0.35    0.15
   8  10 -12    0.23    0.08
   8  10 -12    0.10    0.12
  -8 -10  13    1.75    0.28
  -8 -10  13    2.01    0.28
   8  10 -13    1.75    0.28
   8  10 -13    2.17    0.29
  -8 -10  14    1.23    0.17
   8  10 -14    0.61    0.15
  -8  -9   1   41.70    4.86
  -8  -9   1   42.93    4.84
  -8  -9   1   41.51    4.86
   8   9  -1   44.85    4.88
   8   9  -1   41.08    4.85
   8   9  -1   43.05    4.85
  -8  -9   2   23.52    2.64
  -8  -9   2   22.28    2.64
  -8  -9   2   23.10    2.63
  -8  -9   2   22.11    2.63
   8   9  -2   22.36    2.64
   8   9  -2   23.37    2.64
   8   9  -2   23.80    2.64
   8   9  -2   22.93    2.63
  -8  -9   3   84.58    9.60
  -8  -9   3   87.07    9.64
  -8  -9   3   83.47    9.58
  -8  -9   3   81.76    9.58
   8   9  -3   84.59    9.61
   8   9  -3   82.53    9.61
   8   9  -3   84.05    9.58
   8   9  -3   85.16    9.58
  -8  -9   4    9.51    1.22
  -8  -9   4   11.66    1.22
   8   9  -4   10.31    1.22
   8   9  -4   10.45    1.21
  -8  -9   5   19.03    2.15
  -8  -9   5   20.13    2.17
  -8  -9   5   19.70    2.15
  -8  -9   5   18.30    2.14
   8   9  -5   18.96    2.16
   8   9  -5   17.13    2.14
   8   9  -5   18.56    2.14
   8   9  -5   18.12    2.15
  -8  -9   6   12.16    1.39
  -8  -9   6   11.52    1.41
  -8  -9   6   12.13    1.40
  -8  -9   6   11.54    1.39
   8   9  -6   11.05    1.40
   8   9  -6   12.51    1.40
   8   9  -6   11.81    1.39
   8   9  -6   13.48    1.41
  -8  -9   7    0.79    0.14
  -8  -9   7    0.89    0.16
  -8  -9   7    1.44    0.16
   8   9  -7    1.14    0.15
   8   9  -7    1.33    0.15
   8   9  -7    0.61    0.17
  -8  -9   8   18.19    2.13
  -8  -9   8   20.86    2.17
  -8  -9   8   19.48    2.14
  -8  -9   8   18.14    2.12
   8   9  -8   18.37    2.15
   8   9  -8   16.30    2.12
   8   9  -8   18.80    2.13
   8   9  -8   19.24    2.14
  -8  -9   9    4.09    0.53
  -8  -9   9    4.95    0.57
  -8  -9   9    5.33    0.56
  -8  -9   9    3.75    0.53
   8   9  -9    4.79    0.56
   8   9  -9    4.89    0.54
   8   9  -9    4.26    0.53
   8   9  -9    4.50    0.57
  -8  -9  10    2.44    0.32
  -8  -9  10    1.82    0.36
  -8  -9  10    3.08    0.35
  -8  -9  10    2.57    0.33
   8   9 -10    2.60    0.37
   8   9 -10    3.30    0.33
   8   9 -10    1.92    0.36
  -8  -9  11    9.94    1.18
  -8  -9  11   10.04    1.22
  -8  -9  11   10.07    1.18
   8   9 -11   10.57    1.22
   8   9 -11    9.80    1.17
   8   9 -11   10.77    1.22
  -8  -9  12    0.49    0.09
  -8  -9  12    0.38    0.14
  -8  -9  12    0.22    0.09
   8   9 -12    0.28    0.16
   8   9 -12    0.06    0.07
   8   9 -12   -0.01    0.13
  -8  -9  13    1.75    0.26
  -8  -9  13    1.73    0.29
  -8  -9  13    2.63    0.28
   8   9 -13    1.28    0.30
   8   9 -13    2.39    0.27
   8   9 -13    1.96    0.30
  -8  -9  14    0.26    0.16
  -8  -9  14    1.04    0.15
   8   9 -14    0.58    0.16
  -8  -8   1   26.01    3.06
  -8  -8   1   27.96    3.07
  -8  -8   1   26.06    3.05
  -8  -8   1   26.82    3.06
   8   8  -1   27.24    3.06
   8   8  -1   27.31    3.07
   8   8  -1   25.19    3.05
   8   8  -1   27.25    3.05
  -8  -8   2   15.08    1.59
  -8  -8   2   13.97    1.59
  -8  -8   2   13.81    1.58
  -8  -8   2   13.35    1.58
   8   8  -2   12.58    1.58
   8   8  -2   12.97    1.58
   8   8  -2   14.07    1.58
   8   8  -2   14.13    1.58
  -8  -8   3   89.04   10.00
  -8  -8   3   85.18    9.97
  -8  -8   3   85.90    9.97
   8   8  -3   88.82   10.01
   8   8  -3   88.09    9.98
   8   8  -3   89.05    9.98
  -8  -8   4    7.21    0.92
  -8  -8   4    8.80    0.94
  -8  -8   4    6.55    0.91
   8   8  -4    9.48    0.94
   8   8  -4    8.21    0.92
   8   8  -4    8.61    0.93
  -8  -8   5   13.00    1.58
  -8  -8   5   14.96    1.60
  -8  -8   5   14.44    1.59
  -8  -8   5   13.44    1.58
   8   8  -5   13.31    1.59
   8   8  -5   13.30    1.58
   8   8  -5   13.44    1.58
   8   8  -5   14.27    1.59
  -8  -8   6    1.38    0.18
  -8  -8   6    0.83    0.19
  -8  -8   6    1.99    0.20
  -8  -8   6    1.53    0.18
   8   8  -6    1.45    0.20
   8   8  -6    1.28    0.18
   8   8  -6    1.05    0.17
   8   8  -6    1.21    0.19
  -8  -8   7   16.97    2.07
  -8  -8   7   20.80    2.11
  -8  -8   7   17.33    2.08
  -8  -8   7   17.50    2.07
   8   8  -7   17.66    2.09
   8   8  -7   19.17    2.08
   8   8  -7   17.72    2.07
   8   8  -7   18.65    2.09
  -8  -8   8   31.43    3.52
  -8  -8   8   30.84    3.53
  -8  -8   8   29.13    3.51
   8   8  -8   28.51    3.51
   8   8  -8   32.69    3.52
   8   8  -8   31.96    3.53
  -8  -8   9    1.67    0.23
  -8  -8   9    1.61    0.27
  -8  -8   9    1.66    0.25
  -8  -8   9    1.94    0.24
   8   8  -9    2.29    0.29
   8   8  -9    1.76    0.24
   8   8  -9    1.75    0.23
   8   8  -9    1.80    0.27
  -8  -8  10   28.20    3.30
  -8  -8  10   29.52    3.35
  -8  -8  10   29.67    3.33
  -8  -8  10   27.80    3.30
   8   8 -10   31.26    3.35
   8   8 -10   27.02    3.30
   8   8 -10   28.16    3.29
   8   8 -10   31.34    3.34
  -8  -8  11   19.96    2.45
   8   8 -11   23.26    2.50
   8   8 -11   21.73    2.45
  -8  -8  12    1.55    0.22
  -8  -8  12    0.56    0.16
  -8  -8  12    0.89    0.15
   8   8 -12    1.08    0.23
   8   8 -12    1.02    0.14
   8   8 -12    0.73    0.18
  -8  -8  13    2.43    0.28
  -8  -8  13    2.62    0.33
   8   8 -13    1.87    0.31
   8   8 -13    2.03    0.28
   8   8 -13    1.68    0.32
  -8  -8  14    0.21    0.13
  -8  -8  14    0.19    0.10
   8   8 -14    0.75    0.18
   8   8 -14    0.81    0.15
   8   8 -15    0.63    0.16
  -8  -7   1   35.39    3.97
  -8  -7   1   34.08    3.97
  -8  -7   1   36.01    3.96
  -8  -7   1   33.24    3.96
   8   7  -1   35.00    3.97
   8   7  -1   36.49    3.98
   8   7  -1   32.22    3.96
   8   7  -1   35.50    3.96
  -8  -7   2   29.26    3.15
  -8  -7   2   28.83    3.16
  -8  -7   2   27.41    3.14
  -8  -7   2   26.64    3.14
   8   7  -2   27.32    3.15
   8   7  -2   26.39    3.14
   8   7  -2   26.96    3.14
   8   7  -2   27.34    3.14
  -8  -7   3   48.35    5.48
  -8  -7   3   50.83    5.50
  -8  -7   3   45.14    5.46
  -8  -7   3   48.06    5.47
   8   7  -3   47.30    5.48
   8   7  -3   48.69    5.49
   8   7  -3   48.09    5.47
   8   7  -3   48.22    5.47
  -8  -7   4    0.57    0.11
  -8  -7   4    1.29    0.15
  -8  -7   4    0.56    0.11
  -8  -7   4    0.62    0.12
   8   7  -4    1.15    0.14
   8   7  -4    1.04    0.13
   8   7  -4    0.74    0.12
   8   7  -4    0.69    0.13
  -8  -7   5   98.62   11.38
  -8  -7   5  101.80   11.36
  -8  -7   5   99.07   11.35
   8   7  -5   96.36   11.37
   8   7  -5  103.78   11.37
   8   7  -5   97.91   11.35
  -8  -7   6   58.93    6.49
  -8  -7   6   53.54    6.50
  -8  -7   6   58.60    6.48
   8   7  -6   55.83    6.49
   8   7  -6   53.86    6.47
   8   7  -6   59.35    6.49
  -8  -7   7    0.37    0.10
  -8  -7   7    0.60    0.13
  -8  -7   7    0.95    0.12
  -8  -7   7    0.63    0.11
   8   7  -7    0.62    0.13
   8   7  -7    0.62    0.11
   8   7  -7    0.89    0.11
   8   7  -7    0.88    0.13
  -8  -7   8   16.43    1.88
  -8  -7   8   17.08    1.91
  -8  -7   8   15.89    1.89
  -8  -7   8   16.89    1.88
   8   7  -8   17.70    1.91
   8   7  -8   15.57    1.88
   8   7  -8   15.83    1.87
   8   7  -8   16.09    1.90
  -8  -7   9    0.07    0.07
  -8  -7   9   -0.30    0.07
  -8  -7   9    0.03    0.06
   8   7  -9    0.22    0.07
   8   7  -9   -0.16    0.06
   8   7  -9    0.29    0.11
  -8  -7  10   27.28    3.57
  -8  -7  10   34.35    3.64
  -8  -7  10   31.24    3.60
  -8  -7  10   29.24    3.57
   8   7 -10   34.78    3.63
   8   7 -10   30.97    3.58
   8   7 -10   32.50    3.58
   8   7 -10   34.53    3.62
  -8  -7  11   13.58    1.64
  -8  -7  11   15.22    1.69
  -8  -7  11   12.84    1.66
   8   7 -11   13.39    1.67
   8   7 -11   15.19    1.65
   8   7 -11   15.51    1.68
  -8  -7  12   -0.16    0.07
  -8  -7  12    0.11    0.13
  -8  -7  12    0.08    0.08
  -8  -7  12    0.06    0.07
   8   7 -12   -0.09    0.17
   8   7 -12    0.07    0.06
  -8  -7  13    8.53    0.99
  -8  -7  13    7.90    0.95
   8   7 -13    8.28    0.99
   8   7 -13    8.42    0.95
   8   7 -13    7.07    0.98
  -8  -7  14    0.70    0.13
  -8  -7  14    0.50    0.18
  -8  -7  14    0.24    0.11
   8   7 -14    1.01    0.12
   8   7 -14    0.65    0.16
  -8  -7  15    0.73    0.15
   8   7 -15    0.64    0.13
   8   7 -15    0.43    0.14
  -8  -7  16    0.46    0.11
   8   7 -16    0.11    0.09
   8   7 -16    0.50    0.13
  -8  -6   1   25.79    2.98
  -8  -6   1   24.90    2.98
  -8  -6   1   27.24    2.99
   8   6  -1   26.84    2.99
   8   6  -1   27.73    3.00
   8   6  -1   24.36    2.98
[truncated: 2,253,883 more chars]
