# Supplementary material for: Rational Design of Palladium(II) Indenyl and Allyl Complexes Bearing Phosphine and Isocyanide Ancillary Ligands with Promising Antitumor Activity
Source: Molecules. 2024 Jan 10;29(2):345. doi: 10.3390/molecules29020345 (PMC10819880; doi:10.3390/molecules29020345)
Supplement: Supplementary file 1 [file molecules-29-00345-s001.zip › CIF/EB6x.cif]

data_EB6x

_publ_section_title
;
Pd-Indenyl complexes bearing isocyanide and phosphinic ligands
;
 
_publ_contact_author_name        'Nicola Demitri'
_publ_contact_author_address     
;
Elettra-Sincrotrone Trieste, S.S. 14 Km 163.5 in Area Science Park, 
34149 Basovizza - Trieste, Italy.
;
_publ_contact_author_email       nicola.demitri@elettra.eu
_publ_contact_author_phone       '+39 040 375 8861'
loop_
_publ_author_name
_publ_author_address
'Demitri, Nicola'
;
Elettra-Sincrotrone Trieste, S.S. 14 Km 163.5 in Area Science Park, 
34149 Basovizza - Trieste, Italy.
;
'Bortolamiol, Enrica'
;
Dipartimento di Scienze Molecolari e Nanosistemi, Universita' Ca' Foscari,
Campus Scientifico Via Torino 155, 30174 Venezia-Mestre, Italy.
;
'Visentin, Fabiano'
;
Dipartimento di Scienze Molecolari e Nanosistemi, Universita' Ca' Foscari,
Campus Scientifico Via Torino 155, 30174 Venezia-Mestre, Italy.
;

_publ_section_abstract
;
The structure of EB6x, [PdC~34~H~33~NP](ClO~4~), at 100 K
has monoclinic (<i>P</i>2~1~<i>/c</i>) symmetry. 
;
_publ_contact_letter 
;
Please consider this CIF for publication. I certify that this contibution is the
original work of those listed as authors; that it has not been published
before (in any language or medium) and is not being considered for publication
elsewhere; that all authors concur with and are aware of the submission; that
all workers involved in the study are listed as authors or given proper credit
in the acknowledgements; that I have obtained permission for and acknowledged
the source of any excerpts from other copyright works; and that to the best of
my knowledge the paper contains no statements which are libellous, unlawful or
in any way actionable. All coauthors have made significant scientific
contributions to the work reported, including the ideas and their execution,
and share responsibility and accountability for the results.
;

_audit_creation_method            'SHELXL-2019/3'
_shelx_SHELXL_version_number      '2019/3'
_chemical_name_systematic         ?
_chemical_name_common             ?
_chemical_melting_point           ?
_chemical_formula_moiety
 'C34 H33 N P Pd, Cl O4'
_chemical_formula_sum
 'C34 H33 Cl N O4 P Pd'
_chemical_formula_weight          692.43

loop_
 _atom_type_symbol
 _atom_type_description
 _atom_type_scat_dispersion_real
 _atom_type_scat_dispersion_imag
 _atom_type_scat_source
 'C'  'C'   0.0020   0.0012
 'International Tables Vol C Tables 4.2.6.8 and 6.1.1.4'
 'N'  'N'   0.0042   0.0025
 'International Tables Vol C Tables 4.2.6.8 and 6.1.1.4'
 'O'  'O'   0.0077   0.0045
 'International Tables Vol C Tables 4.2.6.8 and 6.1.1.4'
 'P'  'P'   0.0809   0.0720
 'International Tables Vol C Tables 4.2.6.8 and 6.1.1.4'
 'Cl'  'Cl'   0.1198   0.1216
 'International Tables Vol C Tables 4.2.6.8 and 6.1.1.4'
 'Pd'  'Pd'  -1.3766   0.7904
 'International Tables Vol C Tables 4.2.6.8 and 6.1.1.4'
 'H'  'H'   0.0000   0.0000
 'International Tables Vol C Tables 4.2.6.8 and 6.1.1.4'
 
_space_group_crystal_system       monoclinic
_space_group_IT_number            14
_space_group_name_H-M_alt         'P 21/c'
_space_group_name_Hall            '-P 2ybc'
 
_shelx_space_group_comment
;
The symmetry employed for this shelxl refinement is uniquely defined
by the following loop, which should always be used as a source of
symmetry information in preference to the above space-group names.
They are only intended as comments.
;
 
loop_
 _space_group_symop_operation_xyz
 'x, y, z'
 '-x, y+1/2, -z+1/2'
 '-x, -y, -z'
 'x, -y-1/2, z-1/2'
 
_cell_length_a                    14.982(3)
_cell_length_b                    13.237(3)
_cell_length_c                    16.829(3)
_cell_angle_alpha                 90
_cell_angle_beta                  112.78(3)
_cell_angle_gamma                 90
_cell_volume                      3077.2(12)
_cell_formula_units_Z             4
_cell_measurement_temperature     100(2)
_cell_measurement_reflns_used     50792
_cell_measurement_theta_min       1.285
_cell_measurement_theta_max       27.560
 
_exptl_crystal_description        'Thick blocks'
_exptl_crystal_colour             'Orange'
_exptl_crystal_density_meas       ?
_exptl_crystal_density_method     ?
_exptl_crystal_density_diffrn     1.495          
_exptl_crystal_F_000              1416
_exptl_transmission_factor_min    ?
_exptl_transmission_factor_max    ?
_exptl_crystal_size_max           0.100
_exptl_crystal_size_mid           0.050
_exptl_crystal_size_min           0.020
_exptl_absorpt_coefficient_mu     0.535
_shelx_estimated_absorpt_T_min    0.948
_shelx_estimated_absorpt_T_max    0.989
_exptl_absorpt_correction_type    none
_exptl_absorpt_correction_T_min   ?
_exptl_absorpt_correction_T_max   ?
_exptl_absorpt_process_details    ?
_exptl_absorpt_special_details    ?
_diffrn_ambient_temperature       100(2)
_diffrn_radiation_wavelength      0.620

_diffrn_measurement_method       'Rotating crystal'
_diffrn_radiation_type           Synchrotron
_diffrn_source                   'Elettra Synchrotron - XRD2 BL'
_diffrn_measurement_device_type  
;
'Arinax MD2s Goniometer, Pilatus 6M detector'
;

_diffrn_detector_area_resol_mean  ?
_diffrn_reflns_number             34405
_diffrn_reflns_av_unetI/netI      0.0395
_diffrn_reflns_av_R_equivalents   0.0429
_diffrn_reflns_limit_h_min        -24
_diffrn_reflns_limit_h_max        22
_diffrn_reflns_limit_k_min        -21
_diffrn_reflns_limit_k_max        21
_diffrn_reflns_limit_l_min        -26
_diffrn_reflns_limit_l_max        28
_diffrn_reflns_theta_min          1.764
_diffrn_reflns_theta_max          31.103
_diffrn_reflns_theta_full         21.839
_diffrn_measured_fraction_theta_max   0.874
_diffrn_measured_fraction_theta_full  0.967
_diffrn_reflns_Laue_measured_fraction_max    0.874
_diffrn_reflns_Laue_measured_fraction_full   0.967
_diffrn_reflns_point_group_measured_fraction_max   0.874
_diffrn_reflns_point_group_measured_fraction_full  0.967
_reflns_number_total              13007
_reflns_number_gt                 11398
_reflns_threshold_expression      'I > 2\s(I)'
_reflns_Friedel_coverage          0.000
_reflns_Friedel_fraction_max      .
_reflns_Friedel_fraction_full     .
 
_reflns_special_details
;
 _reflns_Friedel_fraction is defined as the number of unique
 Friedel pairs measured divided by the number that would be
 possible theoretically, ignoring centric projections and
 systematic absences. Completness statistics refer to single and
 composite reflections containing twin component 1 only.
;

_diffrn_standards_number 0
_diffrn_standards_interval_count 0
_diffrn_standards_decay_% 0
 
_computing_data_collection       'Elettra XRD2 Data Collection SW'
_computing_cell_refinement       'XDS (Kabsch, 2010)'
_computing_data_reduction        'XDS (Kabsch, 2010)'
_computing_structure_solution    'SHELXT (Sheldrick, 2015)'
_computing_structure_refinement  'SHELXL-2019/3 (Sheldrick, 2015)'
_computing_molecular_graphics    'Ortep3 for Windows - Coot'
_computing_publication_material  'enCIFer - publCIF'
 
_refine_special_details
;
Hydrogen atoms were included at calculated positions with isotropic Ufactors
=1.2Ueq. Anisotropic thermal motion modeling has been applied to all atoms with
occupancies greater than 50%. Thermal and geometry restrains (DFIX, DANG, SAME,
SIMU) have been used for the disordered cyano ligand.  Refined as a 2-component
twin.
;
_refine_ls_structure_factor_coef  Fsqd
_refine_ls_matrix_type            full
_refine_ls_weighting_scheme       calc
_refine_ls_weighting_details
'w=1/[\s^2^(Fo^2^)+(0.1183P)^2^+9.7010P] where P=(Fo^2^+2Fc^2^)/3'
_atom_sites_solution_primary      direct
_atom_sites_solution_secondary    difmap
_atom_sites_solution_hydrogens    geom
_refine_ls_hydrogen_treatment     constr
_refine_ls_extinction_method      none
_refine_ls_extinction_coef        .
_refine_ls_number_reflns          13007
_refine_ls_number_parameters      409
_refine_ls_number_restraints      67
_refine_ls_R_factor_all           0.0823
_refine_ls_R_factor_gt            0.0746
_refine_ls_wR_factor_ref          0.2458
_refine_ls_wR_factor_gt           0.2366
_refine_ls_goodness_of_fit_ref    1.138
_refine_ls_restrained_S_all       1.144
_refine_ls_shift/su_max           0.000
_refine_ls_shift/su_mean          0.000
 
loop_
 _atom_site_label
 _atom_site_type_symbol
 _atom_site_fract_x
 _atom_site_fract_y
 _atom_site_fract_z
 _atom_site_U_iso_or_equiv
 _atom_site_adp_type
 _atom_site_occupancy
 _atom_site_site_symmetry_order  
 _atom_site_calc_flag
 _atom_site_refinement_flags_posn
 _atom_site_refinement_flags_adp
 _atom_site_refinement_flags_occupancy
 _atom_site_disorder_assembly
 _atom_site_disorder_group
O4_5 O -0.3059(3) 0.3895(3) 0.2847(2) 0.0416(7) Uani 1 1 d . . . . .
Cl_5 Cl -0.25267(6) 0.32371(6) 0.35486(5) 0.02496(15) Uani 1 1 d . . . . .
O1_5 O -0.1541(2) 0.3205(3) 0.3628(3) 0.0492(10) Uani 1 1 d . . . . .
O3_5 O -0.2938(2) 0.2242(2) 0.3399(3) 0.0418(7) Uani 1 1 d . . . . .
O2_5 O -0.2556(4) 0.3618(3) 0.4338(2) 0.0503(9) Uani 1 1 d . . . . .
Pd_1 Pd 0.15038(2) 0.17177(2) 0.41432(2) 0.02738(9) Uani 1 1 d . . . . .
C4_3 C 0.1150(5) -0.0588(3) 0.3018(4) 0.0517(14) Uani 1 1 d . . . . .
H4_3 H 0.096830 -0.050265 0.241515 0.062 Uiso 1 1 calc R U . . .
C5_3 C 0.1765(6) -0.1353(4) 0.3456(5) 0.064(2) Uani 1 1 d . . . . .
H5_3 H 0.200570 -0.180225 0.314459 0.077 Uiso 1 1 calc R U . . .
C6_3 C 0.2045(6) -0.1491(4) 0.4334(5) 0.0621(19) Uani 1 1 d . . . . .
H6_3 H 0.247220 -0.202791 0.461233 0.075 Uiso 1 1 calc R U . . .
C9_3 C 0.0801(4) 0.0060(3) 0.3487(4) 0.0425(11) Uani 1 1 d . . . . .
C3_3 C 0.0199(3) 0.0978(4) 0.3244(4) 0.0420(10) Uani 1 1 d . . . . .
H3_3 H -0.002260 0.130580 0.269941 0.050 Uiso 1 1 calc R U . . .
C8_3 C 0.1084(4) -0.0073(3) 0.4391(4) 0.0439(11) Uani 1 1 d . . . . .
C7_3 C 0.1708(5) -0.0849(4) 0.4818(4) 0.0527(15) Uani 1 1 d . . . . .
H7_3 H 0.190078 -0.094186 0.542114 0.063 Uiso 1 1 calc R U . . .
C1_3 C 0.0645(3) 0.0759(3) 0.4698(4) 0.0422(11) Uani 1 1 d . . . . .
H1_3 H 0.077034 0.091299 0.528294 0.051 Uiso 1 1 calc R U . . .
C2_3 C 0.0012(3) 0.1283(4) 0.3977(4) 0.0453(12) Uani 1 1 d . . . . .
H2_3 H -0.046243 0.175981 0.397630 0.054 Uiso 1 1 calc R U . . .
P_4 P 0.20912(6) 0.23677(7) 0.31891(6) 0.02350(16) Uani 1 1 d . . . . .
C12_4 C 0.1819(2) 0.1151(3) 0.1737(3) 0.0299(7) Uani 1 1 d . . . . .
H12_4 H 0.241557 0.083535 0.207350 0.036 Uiso 1 1 calc R U . . .
C11_4 C 0.1291(3) 0.0822(3) 0.0894(3) 0.0347(8) Uani 1 1 d . . . . .
H11_4 H 0.153259 0.028647 0.065749 0.042 Uiso 1 1 calc R U . . .
C10_4 C 0.0417(3) 0.1275(3) 0.0403(3) 0.0345(8) Uani 1 1 d . . . . .
H10_4 H 0.006353 0.105477 -0.017121 0.041 Uiso 1 1 calc R U . . .
C9_4 C 0.0059(3) 0.2050(3) 0.0749(3) 0.0337(8) Uani 1 1 d . . . . .
H9_4 H -0.054519 0.235305 0.041326 0.040 Uiso 1 1 calc R U . . .
C8_4 C 0.0579(3) 0.2388(3) 0.1586(3) 0.0303(7) Uani 1 1 d . . . . .
H8_4 H 0.033314 0.292062 0.182065 0.036 Uiso 1 1 calc R U . . .
C7_4 C 0.1473(2) 0.1934(3) 0.2081(2) 0.0272(6) Uani 1 1 d . . . . .
C1_4 C 0.2071(3) 0.3732(3) 0.3110(3) 0.0362(9) Uani 1 1 d . . . . .
C6_4 C 0.2251(4) 0.4200(4) 0.2435(3) 0.0484(13) Uani 1 1 d . . . . .
H6_4 H 0.235586 0.380641 0.200719 0.058 Uiso 1 1 calc R U . . .
C5_4 C 0.2272(4) 0.5255(4) 0.2408(4) 0.069(2) Uani 1 1 d . . . . .
H5_4 H 0.238145 0.558273 0.195135 0.082 Uiso 1 1 calc R U . . .
C4_4 C 0.2138(5) 0.5817(4) 0.3033(5) 0.082(3) Uani 1 1 d . . . . .
H4_4 H 0.217409 0.653241 0.301533 0.098 Uiso 1 1 calc R U . . .
C3_4 C 0.1948(6) 0.5360(4) 0.3693(4) 0.076(3) Uani 1 1 d . . . . .
H3_4 H 0.184037 0.575932 0.411689 0.092 Uiso 1 1 calc R U . . .
C2_4 C 0.1918(4) 0.4311(3) 0.3727(3) 0.0520(15) Uani 1 1 d . . . . .
H2_4 H 0.179107 0.399163 0.417832 0.062 Uiso 1 1 calc R U . . .
C13_4 C 0.3349(2) 0.1988(4) 0.3514(2) 0.0288(7) Uani 1 1 d . . . . .
C14_4 C 0.3571(3) 0.0964(4) 0.3696(3) 0.0421(11) Uani 1 1 d . . . . .
H14_4 H 0.307580 0.049891 0.366453 0.051 Uiso 1 1 calc R U . . .
C15_4 C 0.4519(4) 0.0631(6) 0.3922(3) 0.062(2) Uani 1 1 d . . . . .
H15_4 H 0.466815 -0.006508 0.403636 0.075 Uiso 1 1 calc R U . . .
C16_4 C 0.5248(3) 0.1313(8) 0.3982(3) 0.071(3) Uani 1 1 d . . . . .
H16_4 H 0.589312 0.108125 0.413203 0.085 Uiso 1 1 calc R U . . .
C17_4 C 0.5033(3) 0.2341(6) 0.3821(3) 0.0579(19) Uani 1 1 d . . . . .
H17_4 H 0.553389 0.280887 0.387432 0.069 Uiso 1 1 calc R U . . .
C18_4 C 0.4088(3) 0.2674(5) 0.3584(2) 0.0392(11) Uani 1 1 d . . . . .
H18_4 H 0.394060 0.337005 0.346953 0.047 Uiso 1 1 calc R U . . .
C1A_2 C 0.3975(3) 0.2872(7) 0.6533(3) 0.0289(12) Uani 0.575(9) 1 d D U P A 1
H1A_2 H 0.377112 0.287506 0.703298 0.035 Uiso 0.575(9) 1 calc R U P A 1
C2A_2 C 0.4791(4) 0.2061(7) 0.6701(4) 0.0363(18) Uani 0.575(9) 1 d D . P A 1
H2A_2 H 0.529719 0.216229 0.728416 0.044 Uiso 0.575(9) 1 calc R U P A 1
H2B_2 H 0.451227 0.137846 0.668168 0.044 Uiso 0.575(9) 1 calc R U P A 1
C3A_2 C 0.5247(4) 0.2125(7) 0.6037(4) 0.0377(19) Uani 0.575(9) 1 d D . P A 1
H3A_2 H 0.581147 0.166552 0.620316 0.045 Uiso 0.575(9) 1 calc R U P A 1
H3B_2 H 0.477166 0.190815 0.546727 0.045 Uiso 0.575(9) 1 calc R U P A 1
C4A_2 C 0.5568(6) 0.3192(7) 0.5976(6) 0.047(2) Uani 0.575(9) 1 d D . P A 1
H4A_2 H 0.584730 0.322344 0.553109 0.056 Uiso 0.575(9) 1 calc R U P A 1
H4B_2 H 0.608067 0.338652 0.653453 0.056 Uiso 0.575(9) 1 calc R U P A 1
C5A_2 C 0.4729(6) 0.3943(6) 0.5748(5) 0.042(2) Uani 0.575(9) 1 d D . P A 1
H5A_2 H 0.497408 0.463492 0.573516 0.050 Uiso 0.575(9) 1 calc R U P A 1
H5B_2 H 0.424298 0.378681 0.516590 0.050 Uiso 0.575(9) 1 calc R U P A 1
C6A_2 C 0.4249(6) 0.3900(6) 0.6399(5) 0.0367(16) Uani 0.575(9) 1 d D . P A 1
H6A_2 H 0.470059 0.417666 0.695620 0.044 Uiso 0.575(9) 1 calc R U P A 1
H6B_2 H 0.366356 0.433129 0.619287 0.044 Uiso 0.575(9) 1 calc R U P A 1
NA_2 N 0.3175(4) 0.2520(5) 0.5777(3) 0.0257(12) Uani 0.575(9) 1 d D U P A 1
CA_2 C 0.2570(2) 0.2244(3) 0.5173(2) 0.0293(6) Uani 0.575(9) 1 d D U P A 1
C1B_2 C 0.3916(6) 0.3196(8) 0.6462(5) 0.033(2) Uiso 0.425(9) 1 d D U P A 2
H1B_2 H 0.372007 0.314601 0.696522 0.040 Uiso 0.425(9) 1 calc R U P A 2
C2B_2 C 0.4936(5) 0.2669(7) 0.6718(5) 0.0256(15) Uiso 0.425(9) 1 d D . P A 2
H2C_2 H 0.540547 0.297695 0.725285 0.031 Uiso 0.425(9) 1 calc R U P A 2
H2D_2 H 0.487995 0.194161 0.682832 0.031 Uiso 0.425(9) 1 calc R U P A 2
C3B_2 C 0.5293(6) 0.2795(6) 0.5991(5) 0.0252(15) Uiso 0.425(9) 1 d D . P A 2
H3C_2 H 0.594986 0.250178 0.616829 0.030 Uiso 0.425(9) 1 calc R U P A 2
H3D_2 H 0.485835 0.242334 0.547599 0.030 Uiso 0.425(9) 1 calc R U P A 2
C4B_2 C 0.5321(6) 0.3902(7) 0.5766(6) 0.0304(17) Uiso 0.425(9) 1 d D . P A 2
H4C_2 H 0.551394 0.395828 0.526730 0.036 Uiso 0.425(9) 1 calc R U P A 2
H4D_2 H 0.581410 0.425515 0.625965 0.036 Uiso 0.425(9) 1 calc R U P A 2
C5B_2 C 0.4334(6) 0.4414(6) 0.5544(5) 0.0260(15) Uiso 0.425(9) 1 d D . P A 2
H5C_2 H 0.439212 0.514416 0.544475 0.031 Uiso 0.425(9) 1 calc R U P A 2
H5D_2 H 0.385799 0.411941 0.500647 0.031 Uiso 0.425(9) 1 calc R U P A 2
C6B_2 C 0.3975(6) 0.4276(6) 0.6273(5) 0.0235(14) Uiso 0.425(9) 1 d D . P A 2
H6C_2 H 0.442184 0.462285 0.679740 0.028 Uiso 0.425(9) 1 calc R U P A 2
H6D_2 H 0.332736 0.458919 0.610599 0.028 Uiso 0.425(9) 1 calc R U P A 2
NB_2 N 0.3201(8) 0.2662(8) 0.5743(7) 0.033(2) Uiso 0.425(9) 1 d D U P A 2
CB_2 C 0.2570(2) 0.2244(3) 0.5173(2) 0.0293(6) Uani 0.425(9) 1 d D . P A 2
 
loop_
 _atom_site_aniso_label
 _atom_site_aniso_U_11
 _atom_site_aniso_U_22
 _atom_site_aniso_U_33
 _atom_site_aniso_U_23
 _atom_site_aniso_U_13
 _atom_site_aniso_U_12
O4_5 0.0470(17) 0.0365(15) 0.0293(13) 0.0048(11) 0.0016(12) 0.0118(13)
Cl_5 0.0225(3) 0.0227(3) 0.0241(3) 0.0012(2) 0.0030(3) -0.0039(2)
O1_5 0.0207(12) 0.072(3) 0.0497(19) 0.0206(17) 0.0077(13) -0.0060(13)
O3_5 0.0378(15) 0.0225(12) 0.068(2) -0.0080(13) 0.0239(15) -0.0077(10)
O2_5 0.077(3) 0.0448(19) 0.0298(14) -0.0072(14) 0.0220(16) -0.0134(19)
Pd_1 0.02226(13) 0.02371(13) 0.04459(18) -0.00132(9) 0.02217(12) -0.00224(7)
C4_3 0.083(4) 0.0268(17) 0.078(4) -0.009(2) 0.068(3) -0.012(2)
C5_3 0.113(5) 0.0255(18) 0.101(5) 0.001(2) 0.092(5) 0.000(2)
C6_3 0.104(5) 0.0260(18) 0.098(5) 0.011(2) 0.085(5) 0.008(2)
C9_3 0.053(2) 0.0288(16) 0.068(3) -0.0104(18) 0.049(2) -0.0140(16)
C3_3 0.0340(18) 0.037(2) 0.066(3) -0.016(2) 0.032(2) -0.0153(16)
C8_3 0.060(3) 0.0294(17) 0.071(3) -0.0077(19) 0.056(3) -0.0118(17)
C7_3 0.084(4) 0.0277(18) 0.079(4) 0.007(2) 0.067(3) -0.001(2)
C1_3 0.044(2) 0.0329(18) 0.073(3) -0.0133(19) 0.048(2) -0.0124(16)
C2_3 0.0310(18) 0.041(2) 0.080(3) -0.022(2) 0.039(2) -0.0142(16)
P_4 0.0152(3) 0.0247(4) 0.0274(4) 0.0072(3) 0.0048(3) -0.0011(2)
C12_4 0.0207(12) 0.0215(12) 0.0369(17) 0.0066(12) -0.0005(12) -0.0002(10)
C11_4 0.0273(15) 0.0218(13) 0.0402(19) 0.0013(13) -0.0033(14) -0.0015(11)
C10_4 0.0294(16) 0.0240(14) 0.0346(17) 0.0033(12) -0.0047(13) -0.0048(12)
C9_4 0.0217(13) 0.0290(15) 0.0382(18) 0.0068(14) -0.0019(12) -0.0010(11)
C8_4 0.0206(13) 0.0293(15) 0.0337(16) 0.0072(13) 0.0025(12) 0.0014(11)
C7_4 0.0173(11) 0.0243(12) 0.0313(15) 0.0084(11) 0.0000(11) -0.0035(10)
C1_4 0.0299(16) 0.0246(14) 0.0345(17) 0.0065(13) -0.0089(14) -0.0080(12)
C6_4 0.039(2) 0.038(2) 0.046(2) 0.0210(18) -0.0082(18) -0.0162(17)
C5_4 0.054(3) 0.040(2) 0.067(3) 0.030(2) -0.026(3) -0.025(2)
C4_4 0.074(4) 0.0256(19) 0.078(4) 0.015(2) -0.045(3) -0.018(2)
C3_4 0.087(5) 0.029(2) 0.054(3) -0.009(2) -0.037(3) 0.005(2)
C2_4 0.057(3) 0.0251(16) 0.039(2) -0.0003(15) -0.020(2) -0.0021(17)
C13_4 0.0163(11) 0.052(2) 0.0185(12) 0.0098(13) 0.0068(9) 0.0021(12)
C14_4 0.0285(16) 0.066(3) 0.0363(19) 0.024(2) 0.0171(15) 0.0210(18)
C15_4 0.039(2) 0.116(6) 0.036(2) 0.029(3) 0.0183(18) 0.045(3)
C16_4 0.0207(16) 0.170(8) 0.0218(16) 0.006(3) 0.0074(13) 0.031(3)
C17_4 0.0182(14) 0.138(6) 0.0197(14) -0.017(2) 0.0100(12) -0.013(2)
C18_4 0.0196(13) 0.084(3) 0.0145(11) -0.0046(15) 0.0075(10) -0.0157(17)
C1A_2 0.019(2) 0.058(4) 0.0118(17) 0.017(2) 0.0084(15) 0.009(2)
C2A_2 0.022(2) 0.067(5) 0.018(2) 0.005(3) 0.0057(19) 0.007(3)
C3A_2 0.020(2) 0.075(6) 0.018(2) -0.004(3) 0.0067(18) 0.004(3)
C4A_2 0.038(4) 0.073(6) 0.038(4) -0.021(4) 0.025(3) -0.026(4)
C5A_2 0.049(4) 0.048(4) 0.037(3) -0.008(3) 0.027(3) -0.020(4)
C6A_2 0.038(3) 0.042(4) 0.032(3) -0.003(3) 0.015(3) -0.012(3)
NA_2 0.0181(18) 0.036(3) 0.027(2) 0.0235(19) 0.0125(15) 0.0062(17)
CA_2 0.0231(13) 0.0346(16) 0.0356(16) 0.0108(13) 0.0175(12) 0.0039(11)
CB_2 0.0231(13) 0.0346(16) 0.0356(16) 0.0108(13) 0.0175(12) 0.0039(11)
 
_geom_special_details
;
 All esds (except the esd in the dihedral angle between two l.s. planes)
 are estimated using the full covariance matrix.  The cell esds are taken
 into account individually in the estimation of esds in distances, angles
 and torsion angles; correlations between esds in cell parameters are only
 used when they are defined by crystal symmetry.  An approximate (isotropic)
 treatment of cell esds is used for estimating esds involving l.s. planes.
;
 
loop_
 _geom_bond_atom_site_label_1
 _geom_bond_atom_site_label_2
 _geom_bond_distance
 _geom_bond_site_symmetry_2
 _geom_bond_publ_flag
O4_5 Cl_5 1.435(3) . ?
Cl_5 O1_5 1.432(4) . ?
Cl_5 O3_5 1.435(3) . ?
Cl_5 O2_5 1.437(4) . ?
Pd_1 CB_2 1.975(4) . ?
Pd_1 CA_2 1.975(4) . ?
Pd_1 C3_3 2.186(5) . ?
Pd_1 C2_3 2.219(4) . ?
Pd_1 C1_3 2.251(4) . ?
Pd_1 P_4 2.2775(10) . ?
Pd_1 C9_3 2.499(4) . ?
Pd_1 C8_3 2.528(4) . ?
C4_3 C5_3 1.376(10) . ?
C4_3 C9_3 1.397(6) . ?
C4_3 H4_3 0.9500 . ?
C5_3 C6_3 1.383(10) . ?
C5_3 H5_3 0.9500 . ?
C6_3 C7_3 1.400(7) . ?
C6_3 H6_3 0.9500 . ?
C9_3 C8_3 1.423(8) . ?
C9_3 C3_3 1.474(7) . ?
C3_3 C2_3 1.426(7) . ?
C3_3 H3_3 0.9500 . ?
C8_3 C7_3 1.387(8) . ?
C8_3 C1_3 1.475(6) . ?
C7_3 H7_3 0.9500 . ?
C1_3 C2_3 1.401(9) . ?
C1_3 H1_3 0.9500 . ?
C2_3 H2_3 0.9500 . ?
P_4 C1_4 1.810(4) . ?
P_4 C13_4 1.818(3) . ?
P_4 C7_4 1.824(4) . ?
C12_4 C7_4 1.383(6) . ?
C12_4 C11_4 1.400(6) . ?
C12_4 H12_4 0.9500 . ?
C11_4 C10_4 1.385(5) . ?
C11_4 H11_4 0.9500 . ?
C10_4 C9_4 1.387(7) . ?
C10_4 H10_4 0.9500 . ?
C9_4 C8_4 1.393(6) . ?
C9_4 H9_4 0.9500 . ?
C8_4 C7_4 1.408(5) . ?
C8_4 H8_4 0.9500 . ?
C1_4 C2_4 1.380(8) . ?
C1_4 C6_4 1.408(7) . ?
C6_4 C5_4 1.398(7) . ?
C6_4 H6_4 0.9500 . ?
C5_4 C4_4 1.366(13) . ?
C5_4 H5_4 0.9500 . ?
C4_4 C3_4 1.387(12) . ?
C4_4 H4_4 0.9500 . ?
C3_4 C2_4 1.392(7) . ?
C3_4 H3_4 0.9500 . ?
C2_4 H2_4 0.9500 . ?
C13_4 C14_4 1.400(7) . ?
C13_4 C18_4 1.401(6) . ?
C14_4 C15_4 1.392(6) . ?
C14_4 H14_4 0.9500 . ?
C15_4 C16_4 1.391(12) . ?
C15_4 H15_4 0.9500 . ?
C16_4 C17_4 1.400(13) . ?
C16_4 H16_4 0.9500 . ?
C17_4 C18_4 1.386(7) . ?
C17_4 H17_4 0.9500 . ?
C18_4 H18_4 0.9500 . ?
C1A_2 NA_2 1.447(5) . ?
C1A_2 C6A_2 1.463(10) . ?
C1A_2 C2A_2 1.568(9) . ?
C1A_2 H1A_2 1.0000 . ?
C2A_2 C3A_2 1.522(8) . ?
C2A_2 H2A_2 0.9900 . ?
C2A_2 H2B_2 0.9900 . ?
C3A_2 C4A_2 1.508(11) . ?
C3A_2 H3A_2 0.9900 . ?
C3A_2 H3B_2 0.9900 . ?
C4A_2 C5A_2 1.530(12) . ?
C4A_2 H4A_2 0.9900 . ?
C4A_2 H4B_2 0.9900 . ?
C5A_2 C6A_2 1.527(8) . ?
C5A_2 H5A_2 0.9900 . ?
C5A_2 H5B_2 0.9900 . ?
C6A_2 H6A_2 0.9900 . ?
C6A_2 H6B_2 0.9900 . ?
NA_2 CA_2 1.128(5) . ?
C1B_2 NB_2 1.452(7) . ?
C1B_2 C6B_2 1.475(11) . ?
C1B_2 C2B_2 1.580(10) . ?
C1B_2 H1B_2 1.0000 . ?
C2B_2 C3B_2 1.523(9) . ?
C2B_2 H2C_2 0.9900 . ?
C2B_2 H2D_2 0.9900 . ?
C3B_2 C4B_2 1.518(11) . ?
C3B_2 H3C_2 0.9900 . ?
C3B_2 H3D_2 0.9900 . ?
C4B_2 C5B_2 1.536(11) . ?
C4B_2 H4C_2 0.9900 . ?
C4B_2 H4D_2 0.9900 . ?
C5B_2 C6B_2 1.529(9) . ?
C5B_2 H5C_2 0.9900 . ?
C5B_2 H5D_2 0.9900 . ?
C6B_2 H6C_2 0.9900 . ?
C6B_2 H6D_2 0.9900 . ?
NB_2 CB_2 1.191(7) . ?
 
loop_
 _geom_angle_atom_site_label_1
 _geom_angle_atom_site_label_2
 _geom_angle_atom_site_label_3
 _geom_angle
 _geom_angle_site_symmetry_1
 _geom_angle_site_symmetry_3
 _geom_angle_publ_flag
O1_5 Cl_5 O4_5 108.6(2) . . ?
O1_5 Cl_5 O3_5 110.3(2) . . ?
O4_5 Cl_5 O3_5 110.4(2) . . ?
O1_5 Cl_5 O2_5 108.9(3) . . ?
O4_5 Cl_5 O2_5 110.0(2) . . ?
O3_5 Cl_5 O2_5 108.6(2) . . ?
CB_2 Pd_1 C3_3 165.59(17) . . ?
CA_2 Pd_1 C3_3 165.59(17) . . ?
CB_2 Pd_1 C2_3 129.46(18) . . ?
CA_2 Pd_1 C2_3 129.46(18) . . ?
C3_3 Pd_1 C2_3 37.75(18) . . ?
CB_2 Pd_1 C1_3 103.46(18) . . ?
CA_2 Pd_1 C1_3 103.46(18) . . ?
C3_3 Pd_1 C1_3 62.2(2) . . ?
C2_3 Pd_1 C1_3 36.5(2) . . ?
CB_2 Pd_1 P_4 94.79(10) . . ?
CA_2 Pd_1 P_4 94.79(10) . . ?
C3_3 Pd_1 P_4 99.62(14) . . ?
C2_3 Pd_1 P_4 130.89(17) . . ?
C1_3 Pd_1 P_4 160.78(14) . . ?
CB_2 Pd_1 C9_3 139.21(18) . . ?
CA_2 Pd_1 C9_3 139.21(18) . . ?
C3_3 Pd_1 C9_3 35.89(19) . . ?
C2_3 Pd_1 C9_3 58.99(15) . . ?
C1_3 Pd_1 C9_3 58.50(15) . . ?
P_4 Pd_1 C9_3 103.41(10) . . ?
CB_2 Pd_1 C8_3 110.75(18) . . ?
CA_2 Pd_1 C8_3 110.75(18) . . ?
C3_3 Pd_1 C8_3 58.8(2) . . ?
C2_3 Pd_1 C8_3 58.32(19) . . ?
C1_3 Pd_1 C8_3 35.36(14) . . ?
P_4 Pd_1 C8_3 131.24(10) . . ?
C9_3 Pd_1 C8_3 32.89(18) . . ?
C5_3 C4_3 C9_3 118.0(6) . . ?
C5_3 C4_3 H4_3 121.0 . . ?
C9_3 C4_3 H4_3 121.0 . . ?
C4_3 C5_3 C6_3 122.1(5) . . ?
C4_3 C5_3 H5_3 118.9 . . ?
C6_3 C5_3 H5_3 118.9 . . ?
C5_3 C6_3 C7_3 120.9(6) . . ?
C5_3 C6_3 H6_3 119.5 . . ?
C7_3 C6_3 H6_3 119.5 . . ?
C4_3 C9_3 C8_3 120.4(5) . . ?
C4_3 C9_3 C3_3 132.2(5) . . ?
C8_3 C9_3 C3_3 107.2(4) . . ?
C4_3 C9_3 Pd_1 127.1(3) . . ?
C8_3 C9_3 Pd_1 74.7(3) . . ?
C3_3 C9_3 Pd_1 60.4(2) . . ?
C2_3 C3_3 C9_3 107.3(5) . . ?
C2_3 C3_3 Pd_1 72.4(3) . . ?
C9_3 C3_3 Pd_1 83.7(3) . . ?
C2_3 C3_3 H3_3 126.3 . . ?
C9_3 C3_3 H3_3 126.3 . . ?
Pd_1 C3_3 H3_3 110.4 . . ?
C7_3 C8_3 C9_3 120.5(4) . . ?
C7_3 C8_3 C1_3 132.4(5) . . ?
C9_3 C8_3 C1_3 107.1(5) . . ?
C7_3 C8_3 Pd_1 128.2(4) . . ?
C9_3 C8_3 Pd_1 72.4(2) . . ?
C1_3 C8_3 Pd_1 62.0(2) . . ?
C8_3 C7_3 C6_3 118.1(6) . . ?
C8_3 C7_3 H7_3 121.0 . . ?
C6_3 C7_3 H7_3 121.0 . . ?
C2_3 C1_3 C8_3 108.1(5) . . ?
C2_3 C1_3 Pd_1 70.5(2) . . ?
C8_3 C1_3 Pd_1 82.6(2) . . ?
C2_3 C1_3 H1_3 126.0 . . ?
C8_3 C1_3 H1_3 126.0 . . ?
Pd_1 C1_3 H1_3 113.2 . . ?
C1_3 C2_3 C3_3 108.4(4) . . ?
C1_3 C2_3 Pd_1 73.0(2) . . ?
C3_3 C2_3 Pd_1 69.9(2) . . ?
C1_3 C2_3 H2_3 125.8 . . ?
C3_3 C2_3 H2_3 125.8 . . ?
Pd_1 C2_3 H2_3 123.0 . . ?
C1_4 P_4 C13_4 106.5(2) . . ?
C1_4 P_4 C7_4 104.53(17) . . ?
C13_4 P_4 C7_4 106.10(18) . . ?
C1_4 P_4 Pd_1 115.39(18) . . ?
C13_4 P_4 Pd_1 108.79(11) . . ?
C7_4 P_4 Pd_1 114.83(12) . . ?
C7_4 C12_4 C11_4 120.1(3) . . ?
C7_4 C12_4 H12_4 119.9 . . ?
C11_4 C12_4 H12_4 119.9 . . ?
C10_4 C11_4 C12_4 120.1(4) . . ?
C10_4 C11_4 H11_4 119.9 . . ?
C12_4 C11_4 H11_4 119.9 . . ?
C11_4 C10_4 C9_4 120.0(4) . . ?
C11_4 C10_4 H10_4 120.0 . . ?
C9_4 C10_4 H10_4 120.0 . . ?
C10_4 C9_4 C8_4 120.4(3) . . ?
C10_4 C9_4 H9_4 119.8 . . ?
C8_4 C9_4 H9_4 119.8 . . ?
C9_4 C8_4 C7_4 119.6(4) . . ?
C9_4 C8_4 H8_4 120.2 . . ?
C7_4 C8_4 H8_4 120.2 . . ?
C12_4 C7_4 C8_4 119.8(3) . . ?
C12_4 C7_4 P_4 122.6(2) . . ?
C8_4 C7_4 P_4 117.5(3) . . ?
C2_4 C1_4 C6_4 120.1(4) . . ?
C2_4 C1_4 P_4 120.1(4) . . ?
C6_4 C1_4 P_4 119.7(4) . . ?
C5_4 C6_4 C1_4 118.7(7) . . ?
C5_4 C6_4 H6_4 120.6 . . ?
C1_4 C6_4 H6_4 120.6 . . ?
C4_4 C5_4 C6_4 120.4(6) . . ?
C4_4 C5_4 H5_4 119.8 . . ?
C6_4 C5_4 H5_4 119.8 . . ?
C5_4 C4_4 C3_4 121.1(5) . . ?
C5_4 C4_4 H4_4 119.4 . . ?
C3_4 C4_4 H4_4 119.4 . . ?
C4_4 C3_4 C2_4 119.2(7) . . ?
C4_4 C3_4 H3_4 120.4 . . ?
C2_4 C3_4 H3_4 120.4 . . ?
C1_4 C2_4 C3_4 120.4(7) . . ?
C1_4 C2_4 H2_4 119.8 . . ?
C3_4 C2_4 H2_4 119.8 . . ?
C14_4 C13_4 C18_4 119.7(4) . . ?
C14_4 C13_4 P_4 117.6(3) . . ?
C18_4 C13_4 P_4 122.6(4) . . ?
C15_4 C14_4 C13_4 119.8(5) . . ?
C15_4 C14_4 H14_4 120.1 . . ?
C13_4 C14_4 H14_4 120.1 . . ?
C16_4 C15_4 C14_4 120.2(7) . . ?
C16_4 C15_4 H15_4 119.9 . . ?
C14_4 C15_4 H15_4 119.9 . . ?
C15_4 C16_4 C17_4 120.1(4) . . ?
C15_4 C16_4 H16_4 120.0 . . ?
C17_4 C16_4 H16_4 120.0 . . ?
C18_4 C17_4 C16_4 119.8(5) . . ?
C18_4 C17_4 H17_4 120.1 . . ?
C16_4 C17_4 H17_4 120.1 . . ?
C17_4 C18_4 C13_4 120.3(6) . . ?
C17_4 C18_4 H18_4 119.9 . . ?
C13_4 C18_4 H18_4 119.9 . . ?
NA_2 C1A_2 C6A_2 110.5(5) . . ?
NA_2 C1A_2 C2A_2 105.1(6) . . ?
C6A_2 C1A_2 C2A_2 114.8(5) . . ?
NA_2 C1A_2 H1A_2 108.8 . . ?
C6A_2 C1A_2 H1A_2 108.8 . . ?
C2A_2 C1A_2 H1A_2 108.8 . . ?
C3A_2 C2A_2 C1A_2 111.7(5) . . ?
C3A_2 C2A_2 H2A_2 109.3 . . ?
C1A_2 C2A_2 H2A_2 109.3 . . ?
C3A_2 C2A_2 H2B_2 109.3 . . ?
C1A_2 C2A_2 H2B_2 109.3 . . ?
H2A_2 C2A_2 H2B_2 107.9 . . ?
C4A_2 C3A_2 C2A_2 110.4(6) . . ?
C4A_2 C3A_2 H3A_2 109.6 . . ?
C2A_2 C3A_2 H3A_2 109.6 . . ?
C4A_2 C3A_2 H3B_2 109.6 . . ?
C2A_2 C3A_2 H3B_2 109.6 . . ?
H3A_2 C3A_2 H3B_2 108.1 . . ?
C3A_2 C4A_2 C5A_2 111.9(6) . . ?
C3A_2 C4A_2 H4A_2 109.2 . . ?
C5A_2 C4A_2 H4A_2 109.2 . . ?
C3A_2 C4A_2 H4B_2 109.2 . . ?
C5A_2 C4A_2 H4B_2 109.2 . . ?
H4A_2 C4A_2 H4B_2 107.9 . . ?
C6A_2 C5A_2 C4A_2 111.4(7) . . ?
C6A_2 C5A_2 H5A_2 109.3 . . ?
C4A_2 C5A_2 H5A_2 109.3 . . ?
C6A_2 C5A_2 H5B_2 109.3 . . ?
C4A_2 C5A_2 H5B_2 109.3 . . ?
H5A_2 C5A_2 H5B_2 108.0 . . ?
C1A_2 C6A_2 C5A_2 112.6(6) . . ?
C1A_2 C6A_2 H6A_2 109.1 . . ?
C5A_2 C6A_2 H6A_2 109.1 . . ?
C1A_2 C6A_2 H6B_2 109.1 . . ?
C5A_2 C6A_2 H6B_2 109.1 . . ?
H6A_2 C6A_2 H6B_2 107.8 . . ?
CA_2 NA_2 C1A_2 177.8(7) . . ?
NA_2 CA_2 Pd_1 177.8(4) . . ?
NB_2 C1B_2 C6B_2 112.3(7) . . ?
NB_2 C1B_2 C2B_2 109.6(8) . . ?
C6B_2 C1B_2 C2B_2 110.8(7) . . ?
NB_2 C1B_2 H1B_2 108.0 . . ?
C6B_2 C1B_2 H1B_2 108.0 . . ?
C2B_2 C1B_2 H1B_2 108.0 . . ?
C3B_2 C2B_2 C1B_2 109.6(6) . . ?
C3B_2 C2B_2 H2C_2 109.7 . . ?
C1B_2 C2B_2 H2C_2 109.7 . . ?
C3B_2 C2B_2 H2D_2 109.7 . . ?
C1B_2 C2B_2 H2D_2 109.7 . . ?
H2C_2 C2B_2 H2D_2 108.2 . . ?
C4B_2 C3B_2 C2B_2 111.0(7) . . ?
C4B_2 C3B_2 H3C_2 109.4 . . ?
C2B_2 C3B_2 H3C_2 109.4 . . ?
C4B_2 C3B_2 H3D_2 109.4 . . ?
C2B_2 C3B_2 H3D_2 109.4 . . ?
H3C_2 C3B_2 H3D_2 108.0 . . ?
C3B_2 C4B_2 C5B_2 111.7(6) . . ?
C3B_2 C4B_2 H4C_2 109.3 . . ?
C5B_2 C4B_2 H4C_2 109.3 . . ?
C3B_2 C4B_2 H4D_2 109.3 . . ?
C5B_2 C4B_2 H4D_2 109.3 . . ?
H4C_2 C4B_2 H4D_2 107.9 . . ?
C6B_2 C5B_2 C4B_2 110.9(7) . . ?
C6B_2 C5B_2 H5C_2 109.5 . . ?
C4B_2 C5B_2 H5C_2 109.5 . . ?
C6B_2 C5B_2 H5D_2 109.5 . . ?
C4B_2 C5B_2 H5D_2 109.5 . . ?
H5C_2 C5B_2 H5D_2 108.0 . . ?
C1B_2 C6B_2 C5B_2 111.0(7) . . ?
C1B_2 C6B_2 H6C_2 109.4 . . ?
C5B_2 C6B_2 H6C_2 109.4 . . ?
C1B_2 C6B_2 H6D_2 109.4 . . ?
C5B_2 C6B_2 H6D_2 109.4 . . ?
H6C_2 C6B_2 H6D_2 108.0 . . ?
CB_2 NB_2 C1B_2 175.7(15) . . ?
NB_2 CB_2 Pd_1 172.5(7) . . ?
 
loop_
 _geom_torsion_atom_site_label_1
 _geom_torsion_atom_site_label_2
 _geom_torsion_atom_site_label_3
 _geom_torsion_atom_site_label_4
 _geom_torsion
 _geom_torsion_site_symmetry_1
 _geom_torsion_site_symmetry_2
 _geom_torsion_site_symmetry_3
 _geom_torsion_site_symmetry_4
 _geom_torsion_publ_flag
C9_3 C4_3 C5_3 C6_3 -0.3(9) . . . . ?
C4_3 C5_3 C6_3 C7_3 0.1(10) . . . . ?
C5_3 C4_3 C9_3 C8_3 0.4(7) . . . . ?
C5_3 C4_3 C9_3 C3_3 175.2(5) . . . . ?
C5_3 C4_3 C9_3 Pd_1 93.8(6) . . . . ?
C4_3 C9_3 C3_3 C2_3 175.8(5) . . . . ?
C8_3 C9_3 C3_3 C2_3 -8.9(4) . . . . ?
Pd_1 C9_3 C3_3 C2_3 -69.3(3) . . . . ?
C4_3 C9_3 C3_3 Pd_1 -114.9(5) . . . . ?
C8_3 C9_3 C3_3 Pd_1 60.4(3) . . . . ?
C4_3 C9_3 C8_3 C7_3 -0.2(7) . . . . ?
C3_3 C9_3 C8_3 C7_3 -176.2(4) . . . . ?
Pd_1 C9_3 C8_3 C7_3 -124.5(4) . . . . ?
C4_3 C9_3 C8_3 C1_3 176.6(4) . . . . ?
C3_3 C9_3 C8_3 C1_3 0.6(4) . . . . ?
Pd_1 C9_3 C8_3 C1_3 52.3(3) . . . . ?
C4_3 C9_3 C8_3 Pd_1 124.4(4) . . . . ?
C3_3 C9_3 C8_3 Pd_1 -51.6(3) . . . . ?
C9_3 C8_3 C7_3 C6_3 -0.1(8) . . . . ?
C1_3 C8_3 C7_3 C6_3 -175.9(5) . . . . ?
Pd_1 C8_3 C7_3 C6_3 -91.1(7) . . . . ?
C5_3 C6_3 C7_3 C8_3 0.1(9) . . . . ?
C7_3 C8_3 C1_3 C2_3 -175.7(5) . . . . ?
C9_3 C8_3 C1_3 C2_3 8.0(4) . . . . ?
Pd_1 C8_3 C1_3 C2_3 66.6(3) . . . . ?
C7_3 C8_3 C1_3 Pd_1 117.7(5) . . . . ?
C9_3 C8_3 C1_3 Pd_1 -58.6(3) . . . . ?
C8_3 C1_3 C2_3 C3_3 -13.7(4) . . . . ?
Pd_1 C1_3 C2_3 C3_3 61.3(3) . . . . ?
C8_3 C1_3 C2_3 Pd_1 -75.0(3) . . . . ?
C9_3 C3_3 C2_3 C1_3 14.0(4) . . . . ?
Pd_1 C3_3 C2_3 C1_3 -63.3(3) . . . . ?
C9_3 C3_3 C2_3 Pd_1 77.3(3) . . . . ?
C7_4 C12_4 C11_4 C10_4 -0.4(6) . . . . ?
C12_4 C11_4 C10_4 C9_4 -0.6(7) . . . . ?
C11_4 C10_4 C9_4 C8_4 0.9(6) . . . . ?
C10_4 C9_4 C8_4 C7_4 -0.2(6) . . . . ?
C11_4 C12_4 C7_4 C8_4 1.1(6) . . . . ?
C11_4 C12_4 C7_4 P_4 177.2(3) . . . . ?
C9_4 C8_4 C7_4 C12_4 -0.8(6) . . . . ?
C9_4 C8_4 C7_4 P_4 -177.1(3) . . . . ?
C1_4 P_4 C7_4 C12_4 135.4(3) . . . . ?
C13_4 P_4 C7_4 C12_4 23.0(4) . . . . ?
Pd_1 P_4 C7_4 C12_4 -97.1(3) . . . . ?
C1_4 P_4 C7_4 C8_4 -48.4(3) . . . . ?
C13_4 P_4 C7_4 C8_4 -160.8(3) . . . . ?
Pd_1 P_4 C7_4 C8_4 79.0(3) . . . . ?
C13_4 P_4 C1_4 C2_4 -106.8(4) . . . . ?
C7_4 P_4 C1_4 C2_4 141.1(4) . . . . ?
Pd_1 P_4 C1_4 C2_4 14.0(4) . . . . ?
C13_4 P_4 C1_4 C6_4 70.6(3) . . . . ?
C7_4 P_4 C1_4 C6_4 -41.5(4) . . . . ?
Pd_1 P_4 C1_4 C6_4 -168.6(3) . . . . ?
C2_4 C1_4 C6_4 C5_4 0.1(6) . . . . ?
P_4 C1_4 C6_4 C5_4 -177.3(4) . . . . ?
C1_4 C6_4 C5_4 C4_4 1.1(8) . . . . ?
C6_4 C5_4 C4_4 C3_4 -1.9(9) . . . . ?
C5_4 C4_4 C3_4 C2_4 1.5(9) . . . . ?
C6_4 C1_4 C2_4 C3_4 -0.5(7) . . . . ?
P_4 C1_4 C2_4 C3_4 176.9(4) . . . . ?
C4_4 C3_4 C2_4 C1_4 -0.2(9) . . . . ?
C1_4 P_4 C13_4 C14_4 174.4(3) . . . . ?
C7_4 P_4 C13_4 C14_4 -74.6(3) . . . . ?
Pd_1 P_4 C13_4 C14_4 49.4(3) . . . . ?
C1_4 P_4 C13_4 C18_4 -5.7(4) . . . . ?
C7_4 P_4 C13_4 C18_4 105.3(3) . . . . ?
Pd_1 P_4 C13_4 C18_4 -130.7(3) . . . . ?
C18_4 C13_4 C14_4 C15_4 -1.8(6) . . . . ?
P_4 C13_4 C14_4 C15_4 178.1(4) . . . . ?
C13_4 C14_4 C15_4 C16_4 1.0(7) . . . . ?
C14_4 C15_4 C16_4 C17_4 0.5(7) . . . . ?
C15_4 C16_4 C17_4 C18_4 -1.4(6) . . . . ?
C16_4 C17_4 C18_4 C13_4 0.6(5) . . . . ?
C14_4 C13_4 C18_4 C17_4 0.9(5) . . . . ?
P_4 C13_4 C18_4 C17_4 -178.9(3) . . . . ?
NA_2 C1A_2 C2A_2 C3A_2 72.5(7) . . . . ?
C6A_2 C1A_2 C2A_2 C3A_2 -49.0(7) . . . . ?
C1A_2 C2A_2 C3A_2 C4A_2 52.0(8) . . . . ?
C2A_2 C3A_2 C4A_2 C5A_2 -57.5(8) . . . . ?
C3A_2 C4A_2 C5A_2 C6A_2 57.0(8) . . . . ?
NA_2 C1A_2 C6A_2 C5A_2 -70.2(8) . . . . ?
C2A_2 C1A_2 C6A_2 C5A_2 48.4(8) . . . . ?
C4A_2 C5A_2 C6A_2 C1A_2 -51.9(8) . . . . ?
NB_2 C1B_2 C2B_2 C3B_2 66.5(10) . . . . ?
C6B_2 C1B_2 C2B_2 C3B_2 -57.9(8) . . . . ?
C1B_2 C2B_2 C3B_2 C4B_2 55.5(9) . . . . ?
C2B_2 C3B_2 C4B_2 C5B_2 -55.3(9) . . . . ?
C3B_2 C4B_2 C5B_2 C6B_2 54.8(9) . . . . ?
NB_2 C1B_2 C6B_2 C5B_2 -64.6(11) . . . . ?
C2B_2 C1B_2 C6B_2 C5B_2 58.3(8) . . . . ?
C4B_2 C5B_2 C6B_2 C1B_2 -56.9(9) . . . . ?
 
_refine_diff_density_max    2.696
_refine_diff_density_min   -4.082
_refine_diff_density_rms    0.172

_shelx_res_file
;
TITL X4ESxT-27Aug125544_a.res in P2(1)/c
    PFV24_XDS_correct-sx_tw.res
    created by SHELXL-2019/3 at 10:50:58 on 18-Nov-2023

REM Old TITL X4ESxT-27Aug125544 in P2(1)/c
REM SHELXT solution in P2(1)/c: R1 0.173, Rweak 0.006, Alpha 0.035
REM <I/s>   0.722 for  289 systematic absences,  Orientation as input
REM Formula found by SHELXT:  C29 N7 O4 P Cl Pd
CELL  0.6200  14.9820  13.2370  16.8290   90.000  112.779   90.000
ZERR    4.000   0.0030   0.0026   0.0034    0.000    0.030    0.000
LATT  1
SYMM -X, 1/2+Y, 1/2-Z
SFAC  C  N  O  P  CL  PD H
DISP    PD   -1.37665    0.79039      2972.50
DISP    H     0.00000    0.00000         0.66
DISP    C     0.00201    0.00119         8.75
DISP    O     0.00771    0.00451        22.87
DISP    P     0.08091    0.07202       271.84
DISP    CL    0.11982    0.12156       450.13
DISP    N     0.00416    0.00245        14.28
UNIT 136 4 16 4 4 4 132

L.S. 8
LIST 4
BOND $H
CONF
MERG 2
FMAP 2
REM PLAN   25

ACTA
WPDB -2
TEMP -173.15
SIZE 0.1 0.05 0.02
PLAN 20

REM simu_* 0.01

REM hfix_DEN 43 c7 c6 c5 c1 c4 c3 c2
REM hfix_pp3 43 c15 c17 c18 c5 c2 c3
REM hfix_pp3 43 c6 c8 c9 c11 c12 c14 c4 c10 c16
REM HFIX_AMC  23 C2 c3 c4 c5 c6
REM HFIX_AMC 13 c1 c1a c1b
REM simu_2 0.01 c4 c3 c2 c1
PLAN 25

REM Omit extracted on Fri Feb 17 12:50:56 2023
omit -3 6 10
omit -1 13 10
omit -3 9 3
omit -1 0 16
omit -3 12 10
omit -5 10 3
omit -3 3 3
omit -3 10 10
omit -3 14 10
omit -6 0 16
omit -1 11 10
omit -8 0 18
omit 0 7 3
omit -6 2 13
omit 0 1 3
omit 3 9 3
omit 2 7 16
omit 5 2 3

REM Omit extracted on Fri Feb 17 12:51:21 2023
omit -4 13 10
omit -4 13 3
omit -2 2 13
omit -4 1 13

REM Omit extracted on Fri Feb 17 12:51:45 2023
omit -2 4 13

REM Omit extracted on Fri Feb 17 12:52:10 2023

WGHT    0.118300    9.701000
BASF   0.10505
FVAR       3.35150   0.57522
RESI   5   LCP
O4    3   -0.305888    0.389461    0.284711    11.00000    0.04699    0.03653 =
         0.02934    0.00478    0.00156    0.01176
CL    5   -0.252675    0.323712    0.354858    11.00000    0.02254    0.02274 =
         0.02408    0.00116    0.00296   -0.00395
O1    3   -0.154056    0.320548    0.362819    11.00000    0.02068    0.07159 =
         0.04974    0.02059    0.00767   -0.00601
O3    3   -0.293828    0.224163    0.339937    11.00000    0.03784    0.02248 =
         0.06809   -0.00796    0.02390   -0.00773
O2    3   -0.255643    0.361755    0.433797    11.00000    0.07743    0.04475 =
         0.02981   -0.00721    0.02197   -0.01342

RESI   1   PD
PD    6    0.150381    0.171774    0.414321    11.00000    0.02226    0.02371 =
         0.04459   -0.00132    0.02217   -0.00224

RESI   3   DEN
C4    1    0.115024   -0.058806    0.301809    11.00000    0.08335    0.02683 =
         0.07833   -0.00875    0.06811   -0.01217
AFIX  43
H4    7    0.096830   -0.050265    0.241515    11.00000   -1.20000
AFIX   0
C5    1    0.176538   -0.135346    0.345563    11.00000    0.11284    0.02547 =
         0.10101    0.00130    0.09245   -0.00009
AFIX  43
H5    7    0.200570   -0.180225    0.314459    11.00000   -1.20000
AFIX   0
C6    1    0.204523   -0.149064    0.433381    11.00000    0.10421    0.02603 =
         0.09787    0.01085    0.08497    0.00798
AFIX  43
H6    7    0.247220   -0.202791    0.461233    11.00000   -1.20000
AFIX   0
C9    1    0.080121    0.005978    0.348710    11.00000    0.05312    0.02881 =
         0.06846   -0.01043    0.04872   -0.01401
C3    1    0.019925    0.097790    0.324384    11.00000    0.03399    0.03714 =
         0.06599   -0.01568    0.03153   -0.01526
AFIX  43
H3    7   -0.002260    0.130580    0.269941    11.00000   -1.20000
AFIX   0
C8    1    0.108443   -0.007308    0.439116    11.00000    0.05953    0.02945 =
         0.07064   -0.00773    0.05575   -0.01176
C7    1    0.170803   -0.084880    0.481779    11.00000    0.08351    0.02769 =
         0.07900    0.00702    0.06660   -0.00134
AFIX  43
H7    7    0.190078   -0.094186    0.542114    11.00000   -1.20000
AFIX   0
C1    1    0.064526    0.075905    0.469811    11.00000    0.04363    0.03292 =
         0.07279   -0.01326    0.04764   -0.01244
AFIX  43
H1    7    0.077034    0.091299    0.528294    11.00000   -1.20000
AFIX   0
C2    1    0.001155    0.128280    0.397681    11.00000    0.03099    0.04089 =
         0.07964   -0.02192    0.03869   -0.01418
AFIX  43
H2    7   -0.046243    0.175981    0.397630    11.00000   -1.20000
AFIX   0

RESI   4   pp3
P     4    0.209125    0.236769    0.318912    11.00000    0.01523    0.02466 =
         0.02742    0.00717    0.00476   -0.00106
C12   1    0.181877    0.115090    0.173705    11.00000    0.02075    0.02150 =
         0.03686    0.00661   -0.00051   -0.00021
AFIX  43
H12   7    0.241557    0.083535    0.207350    11.00000   -1.20000
AFIX   0
C11   1    0.129093    0.082181    0.089357    11.00000    0.02726    0.02178 =
         0.04025    0.00132   -0.00326   -0.00147
AFIX  43
H11   7    0.153259    0.028647    0.065749    11.00000   -1.20000
AFIX   0
C10   1    0.041730    0.127508    0.040274    11.00000    0.02941    0.02401 =
         0.03459    0.00334   -0.00473   -0.00485
AFIX  43
H10   7    0.006353    0.105477   -0.017121    11.00000   -1.20000
AFIX   0
C9    1    0.005879    0.205039    0.074879    11.00000    0.02167    0.02901 =
         0.03818    0.00684   -0.00190   -0.00105
AFIX  43
H9    7   -0.054519    0.235305    0.041326    11.00000   -1.20000
AFIX   0
C8    1    0.057930    0.238794    0.158566    11.00000    0.02062    0.02929 =
         0.03372    0.00715    0.00248    0.00143
AFIX  43
H8    7    0.033314    0.292062    0.182065    11.00000   -1.20000
AFIX   0
C7    1    0.147274    0.193435    0.208097    11.00000    0.01733    0.02427 =
         0.03132    0.00844    0.00003   -0.00355
C1    1    0.207078    0.373150    0.310972    11.00000    0.02994    0.02460 =
         0.03448    0.00652   -0.00893   -0.00797
C6    1    0.225093    0.419975    0.243527    11.00000    0.03866    0.03782 =
         0.04629    0.02101   -0.00820   -0.01615
AFIX  43
H6    7    0.235586    0.380641    0.200719    11.00000   -1.20000
AFIX   0
C5    1    0.227238    0.525464    0.240777    11.00000    0.05379    0.04020 =
         0.06657    0.02975   -0.02627   -0.02495
AFIX  43
H5    7    0.238145    0.558273    0.195135    11.00000   -1.20000
AFIX   0
C4    1    0.213752    0.581677    0.303299    11.00000    0.07430    0.02561 =
         0.07776    0.01452   -0.04545   -0.01805
AFIX  43
H4    7    0.217409    0.653241    0.301533    11.00000   -1.20000
AFIX   0
C3    1    0.194810    0.536040    0.369317    11.00000    0.08734    0.02864 =
         0.05426   -0.00939   -0.03714    0.00451
AFIX  43
H3    7    0.184037    0.575932    0.411689    11.00000   -1.20000
AFIX   0
C2    1    0.191780    0.431105    0.372731    11.00000    0.05659    0.02511 =
         0.03945   -0.00033   -0.01978   -0.00208
AFIX  43
H2    7    0.179107    0.399163    0.417832    11.00000   -1.20000
AFIX   0
C13   1    0.334923    0.198756    0.351380    11.00000    0.01627    0.05171 =
         0.01855    0.00977    0.00683    0.00211
C14   1    0.357088    0.096441    0.369563    11.00000    0.02851    0.06563 =
         0.03630    0.02373    0.01706    0.02102
AFIX  43
H14   7    0.307580    0.049891    0.366453    11.00000   -1.20000
AFIX   0
C15   1    0.451889    0.063094    0.392218    11.00000    0.03901    0.11568 =
         0.03603    0.02899    0.01831    0.04548
AFIX  43
H15   7    0.466815   -0.006508    0.403636    11.00000   -1.20000
AFIX   0
C16   1    0.524821    0.131300    0.398195    11.00000    0.02072    0.17024 =
         0.02176    0.00567    0.00745    0.03118
AFIX  43
H16   7    0.589312    0.108125    0.413203    11.00000   -1.20000
AFIX   0
C17   1    0.503323    0.234087    0.382121    11.00000    0.01823    0.13824 =
         0.01967   -0.01711    0.01005   -0.01327
AFIX  43
H17   7    0.553389    0.280887    0.387432    11.00000   -1.20000
AFIX   0
C18   1    0.408799    0.267379    0.358440    11.00000    0.01963    0.08421 =
         0.01449   -0.00457    0.00749   -0.01574
AFIX  43
H18   7    0.394060    0.337005    0.346953    11.00000   -1.20000
AFIX   0

RESI    2   AMC
DFIX_2 1.15 0.01 ca na
DFIX_2 1.45 0.01 c1a na
DANG_2 2.60 0.01 ca c1a

EXYZ_2 ca cb
EADP_2 ca cb
REM exyz_2 na nb
REM eadp_2 na nb
SADI_2 0.01 c2a na c6a na c2a nb c6b nb
SADI_2 0.01 c1a ca c1b cb
SIMU_2 0.01 c1b c1a ca na nb

PART    1
C1A   1    0.397543    0.287226    0.653335    21.00000    0.01898    0.05807 =
         0.01183    0.01680    0.00843    0.00866
AFIX  13
H1A   7    0.377112    0.287506    0.703298    21.00000   -1.20000
AFIX   0
C2A   1    0.479065    0.206074    0.670114    21.00000    0.02247    0.06673 =
         0.01768    0.00541    0.00570    0.00666
AFIX  23
H2A   7    0.529719    0.216229    0.728416    21.00000   -1.20000
H2B   7    0.451227    0.137846    0.668168    21.00000   -1.20000
AFIX   0
C3A   1    0.524723    0.212527    0.603680    21.00000    0.01977    0.07451 =
         0.01829   -0.00380    0.00666    0.00378
AFIX  23
H3A   7    0.581147    0.166552    0.620316    21.00000   -1.20000
H3B   7    0.477166    0.190815    0.546727    21.00000   -1.20000
AFIX   0
C4A   1    0.556815    0.319222    0.597612    21.00000    0.03849    0.07339 =
         0.03816   -0.02139    0.02500   -0.02616
AFIX  23
H4A   7    0.584730    0.322344    0.553109    21.00000   -1.20000
H4B   7    0.608067    0.338652    0.653453    21.00000   -1.20000
AFIX   0
C5A   1    0.472930    0.394291    0.574782    21.00000    0.04912    0.04828 =
         0.03727   -0.00838    0.02742   -0.01955
AFIX  23
H5A   7    0.497408    0.463492    0.573516    21.00000   -1.20000
H5B   7    0.424298    0.378681    0.516590    21.00000   -1.20000
AFIX   0
C6A   1    0.424904    0.389998    0.639890    21.00000    0.03773    0.04233 =
         0.03163   -0.00336    0.01525   -0.01189
AFIX  23
H6A   7    0.470059    0.417666    0.695620    21.00000   -1.20000
H6B   7    0.366356    0.433129    0.619287    21.00000   -1.20000
AFIX   0
NA    2    0.317497    0.251967    0.577673    21.00000    0.01808    0.03577 =
         0.02671    0.02354    0.01252    0.00624
CA    1    0.257025    0.224412    0.517345    21.00000    0.02315    0.03464 =
         0.03556    0.01084    0.01748    0.00388
PART    2
SAME_2 0.01 c1a > Ca
C1B   1    0.391605    0.319647    0.646213   -21.00000    0.03349
AFIX  13
H1B   7    0.372007    0.314601    0.696522   -21.00000   -1.20000
AFIX   0
C2B   1    0.493589    0.266893    0.671844   -21.00000    0.02563
AFIX  23
H2C   7    0.540547    0.297695    0.725285   -21.00000   -1.20000
H2D   7    0.487995    0.194161    0.682832   -21.00000   -1.20000
AFIX   0
C3B   1    0.529312    0.279461    0.599113   -21.00000    0.02516
AFIX  23
H3C   7    0.594986    0.250178    0.616829   -21.00000   -1.20000
H3D   7    0.485835    0.242334    0.547599   -21.00000   -1.20000
AFIX   0
C4B   1    0.532112    0.390165    0.576567   -21.00000    0.03037
AFIX  23
H4C   7    0.551394    0.395828    0.526730   -21.00000   -1.20000
H4D   7    0.581410    0.425515    0.625965   -21.00000   -1.20000
AFIX   0
C5B   1    0.433416    0.441431    0.554409   -21.00000    0.02596
AFIX  23
H5C   7    0.439212    0.514416    0.544475   -21.00000   -1.20000
H5D   7    0.385799    0.411941    0.500647   -21.00000   -1.20000
AFIX   0
C6B   1    0.397476    0.427642    0.627296   -21.00000    0.02353
AFIX  23
H6C   7    0.442184    0.462285    0.679740   -21.00000   -1.20000
H6D   7    0.332736    0.458919    0.610599   -21.00000   -1.20000
AFIX   0
NB    2    0.320102    0.266229    0.574330   -21.00000    0.03295
CB    1    0.257025    0.224412    0.517345   -21.00000    0.02315    0.03464 =
         0.03556    0.01084    0.01748    0.00388

HKLF 5


REM  X4ESxT-27Aug125544_a.res in P2(1)/c
REM wR2 = 0.2458, GooF = S = 1.138, Restrained GooF = 1.144 for all data
REM R1 = 0.0746 for 11398 Fo > 4sig(Fo) and 0.0823 for all 13007 data
REM 409 parameters refined using 67 restraints

END

WGHT      0.1183      9.6734

REM Highest difference peak  2.696,  deepest hole -4.082,  1-sigma level  0.172
Q1    1   0.1478  0.1728  0.0343  11.00000  0.05    2.70
Q2    1   0.1549  0.3279  0.2980  11.00000  0.05    2.37
Q3    1   0.1482  0.3275  0.1549  11.00000  0.05    2.22
Q4    1   0.1489  0.1719  0.2746  11.00000  0.05    1.90
Q5    1   0.1450  0.1722  0.3465  11.00000  0.05    1.82
Q6    1   0.1554  0.1697  0.1822  11.00000  0.05    1.42
Q7    1   0.1420  0.3273  0.2237  11.00000  0.05    1.35
Q8    1   0.1570  0.1721  0.4888  11.00000  0.05    1.31
Q9    1   0.1503  0.3286  0.3918  11.00000  0.05    1.29
Q10   1   0.1490  0.1735  0.5899  11.00000  0.05    1.28
Q11   1   0.1437  0.1714  0.1078  11.00000  0.05    1.28
Q12   1   0.1466  0.3271  0.4690  11.00000  0.05    1.26
Q13   1   0.2023  0.1697  0.4316  11.00000  0.05    1.04
Q14   1   0.2539  0.6744  0.2586  11.00000  0.05    0.95
Q15   1   0.2157  0.2704  0.4389  11.00000  0.05    0.88
Q16   1  -0.2172  0.3552  0.4251  11.00000  0.05    0.88
Q17   1   0.1917  0.2214  0.3937  11.00000  0.05    0.86
Q18   1  -0.2407  0.1721  0.3978  11.00000  0.05    0.86
Q19   1   0.2565 -0.1730  0.3789  11.00000  0.05    0.86
Q20   1   0.1545  0.2423  0.4116  11.00000  0.05    0.83
Q21   1   0.2509 -0.1727  0.3102  11.00000  0.05    0.75
Q22   1  -0.2496  0.3270  0.5084  11.00000  0.05    0.74
Q23   1   0.0976  0.1713  0.4008  11.00000  0.05    0.73
Q24   1   0.5629  0.3271  0.4009  11.00000  0.05    0.73
Q25   1   0.0095  0.1020  0.3524  11.00000  0.05    0.72
;
_shelx_res_checksum   81541

_shelx_hkl_file
;
   2   0   0  306768   11339  -2
   2   0   0  306768   11339   1
   4   0   0   31349     939  -2
   4   0   0   31349     939   1
   7   0   0  100018    3738  -2
   7   0   0  100018    3738   1
  13   0   0   51743    1996  -2
  13   0   0   51743    1996   1
  15   0   0   22050     935  -2
  15   0   0   22050     935   1
  18   0   0    8322     440  -2
  18   0   0    8322     440   1
  20   0   0   32070    1319  -2
  20   0   0   32070    1319   1
  21   0   0     729     111  -2
  21   0   0     729     111   1
   1  -1   0  349789   14106  -2
   1   1   0  349789   14106   1
   2  -1   0  261129    9670  -2
   2   1   0  261129    9670   1
   4  -1   0   56131    2092  -2
   4   1   0   56131    2092   1
   5  -1   0  293194    7672  -2
   5   1   0  293194    7672   1
   6  -1   0   37591    2131  -2
   6   1   0   37591    2131   1
   7  -1   0   58606   14121  -2
   7   1   0   58606   14121   1
   9  -1   0    5857     259  -2
   9   1   0    5857     259   1
  13  -1   0   20181     817  -2
  13   1   0   20181     817   1
  15  -1   0   90571    3466  -2
  15   1   0   90571    3466   1
  18  -1   0   20069    6658  -2
  18   1   0   20069    6658   1
  20  -1   0    2175     135  -2
  20   1   0    2175     135   1
  21  -1   0    3814     429  -2
  21   1   0    3814     429   1
   0  -2   0 1206000   85039  -2
   0   2   0 1206000   85039   1
   1  -2   0   45581    1271  -2
   1   2   0   45581    1271   1
   3  -2   0   19283     742  -2
   3   2   0   19283     742   1
   4  -2   0   26107     991  -2
   4   2   0   26107     991   1
   5  -2   0     146      15  -2
   5   2   0     146      15   1
   6  -2   0   99664    6515  -2
   6   2   0   99664    6515   1
   7  -2   0   52386    1389  -2
   7   2   0   52386    1389   1
   8  -2   0   17540     947  -2
   8   2   0   17540     947   1
   9  -2   0   40084    1083  -2
   9   2   0   40084    1083   1
  10  -2   0   20069     813  -2
  10   2   0   20069     813   1
  11  -2   0   40765   11879  -2
  11   2   0   40765   11879   1
  13  -2   0   11608     493  -2
  13   2   0   11608     493   1
  16  -2   0    5568     292  -2
  16   2   0    5568     292   1
  18  -2   0    1349     148  -2
  18   2   0    1349     148   1
  20  -2   0   25241    1091  -2
  20   2   0   25241    1091   1
  21  -2   0      88      42  -2
  21   2   0      88      42   1
   1  -3   0   96680    9403  -2
   1   3   0   96680    9403   1
   2  -3   0   13434     840  -2
   2   3   0   13434     840   1
   4  -3   0    7542     313  -2
   4   3   0    7542     313   1
   6  -3   0    2118     104  -2
   6   3   0    2118     104   1
   7  -3   0     223      18  -2
   7   3   0     223      18   1
   8  -3   0    2737      80  -2
   8   3   0    2737      80   1
   9  -3   0    9322     363  -2
   9   3   0    9322     363   1
  10  -3   0    4867     215  -2
  10   3   0    4867     215   1
  11  -3   0    2423     131  -2
  11   3   0    2423     131   1
  13  -3   0      84      20  -2
  13   3   0      84      20   1
  14  -3   0    1925      97  -2
  14   3   0    1925      97   1
  15  -3   0    2268     171  -2
  15   3   0    2268     171   1
  18  -3   0   10696     563  -2
  18   3   0   10696     563   1
  19  -3   0     122      27  -2
  19   3   0     122      27   1
  20  -3   0    2590     222  -2
  20   3   0    2590     222   1
  21  -3   0     848     127  -2
  21   3   0     848     127   1
   0  -4   0  115778    3264  -2
   0   4   0  115778    3264   1
   1  -4   0   71747    1506  -2
   1   4   0   71747    1506   1
   2  -4   0   16954     670  -2
   2   4   0   16954     670   1
   3  -4   0   40008    2378  -2
   3   4   0   40008    2378   1
   4  -4   0    1582     106  -2
   4   4   0    1582     106   1
   6  -4   0   54777    2058  -2
   6   4   0   54777    2058   1
   7  -4   0   67666    3990  -2
   7   4   0   67666    3990   1
   8  -4   0    5841     313  -2
   8   4   0    5841     313   1
   9  -4   0   11138     451  -2
   9   4   0   11138     451   1
  10  -4   0   49246    3187  -2
  10   4   0   49246    3187   1
  11  -4   0    2587     101  -2
  11   4   0    2587     101   1
  13  -4   0    6513     342  -2
  13   4   0    6513     342   1
  14  -4   0     934     112  -2
  14   4   0     934     112   1
  15  -4   0     935     110  -2
  15   4   0     935     110   1
  16  -4   0     864      93  -2
  16   4   0     864      93   1
  17  -4   0     151      40  -2
  17   4   0     151      40   1
  19  -4   0      71      28  -2
  19   4   0      71      28   1
  20  -4   0     221      72  -2
  20   4   0     221      72   1
  21  -4   0    2245     196  -2
  21   4   0    2245     196   1
   1  -5   0   20363     851  -2
   1   5   0   20363     851   1
   2  -5   0  193182   10158  -2
   2   5   0  193182   10158   1
   3  -5   0   57150    2483  -2
   3   5   0   57150    2483   1
   4  -5   0   11274     343  -2
   4   5   0   11274     343   1
   5  -5   0  315753   11751  -2
   5   5   0  315753   11751   1
   7  -5   0   15205     656  -2
   7   5   0   15205     656   1
   8  -5   0   72944    4535  -2
   8   5   0   72944    4535   1
   9  -5   0   25738     994  -2
   9   5   0   25738     994   1
  10  -5   0     724      56  -2
  10   5   0     724      56   1
  11  -5   0    7357     263  -2
  11   5   0    7357     263   1
  12  -5   0   14684    1470  -2
  12   5   0   14684    1470   1
  13  -5   0    1994     207  -2
  13   5   0    1994     207   1
  14  -5   0   29619    1173  -2
  14   5   0   29619    1173   1
  15  -5   0   21281     918  -2
  15   5   0   21281     918   1
  16  -5   0     406      83  -2
  16   5   0     406      83   1
  17  -5   0    4413     283  -2
  17   5   0    4413     283   1
  19  -5   0    1650     171  -2
  19   5   0    1650     171   1
  20  -5   0    2945     255  -2
  20   5   0    2945     255   1
  21  -5   0     205      75  -2
  21   5   0     205      75   1
   0  -6   0    4016     199  -2
   0   6   0    4016     199   1
   1  -6   0  118035    4186  -2
   1   6   0  118035    4186   1
   2  -6   0   40549    1289  -2
   2   6   0   40549    1289   1
   3  -6   0  154532    7050  -2
   3   6   0  154532    7050   1
   4  -6   0  124791    4387  -2
   4   6   0  124791    4387   1
   5  -6   0    4450     386  -2
   5   6   0    4450     386   1
   6  -6   0   24536     965  -2
   6   6   0   24536     965   1
   9  -6   0   41865    1591  -2
   9   6   0   41865    1591   1
  11  -6   0    1311      60  -2
  11   6   0    1311      60   1
  12  -6   0   52639    2281  -2
  12   6   0   52639    2281   1
  14  -6   0    1003      87  -2
  14   6   0    1003      87   1
  15  -6   0    1914     182  -2
  15   6   0    1914     182   1
  16  -6   0    8941     469  -2
  16   6   0    8941     469   1
  17  -6   0   16667     766  -2
  17   6   0   16667     766   1
  19  -6   0    2843     230  -2
  19   6   0    2843     230   1
  21  -6   0    5818     363  -2
  21   6   0    5818     363   1
   1  -7   0    4437     114  -2
   1   7   0    4437     114   1
   2  -7   0   34184    1309  -2
   2   7   0   34184    1309   1
   3  -7   0   67137    3394  -2
   3   7   0   67137    3394   1
   4  -7   0    3921     191  -2
   4   7   0    3921     191   1
   5  -7   0  331496    9288  -2
   5   7   0  331496    9288   1
   6  -7   0  174766    5433  -2
   6   7   0  174766    5433   1
   7  -7   0   36089    1451  -2
   7   7   0   36089    1451   1
   8  -7   0  126572    8407  -2
   8   7   0  126572    8407   1
   9  -7   0   18605     865  -2
   9   7   0   18605     865   1
  10  -7   0    4544     291  -2
  10   7   0    4544     291   1
  11  -7   0   22184     756  -2
  11   7   0   22184     756   1
  12  -7   0   44315    1362  -2
  12   7   0   44315    1362   1
  13  -7   0    3243     324  -2
  13   7   0    3243     324   1
  16  -7   0    3286     865  -2
  16   7   0    3286     865   1
  17  -7   0    5672     350  -2
  17   7   0    5672     350   1
  19  -7   0    1996     196  -2
  19   7   0    1996     196   1
  20  -7   0    6051     345  -2
  20   7   0    6051     345   1
  21  -7   0     869     123  -2
  21   7   0     869     123   1
   0  -8   0   34222     953  -2
   0   8   0   34222     953   1
   1  -8   0   15674     329  -2
   1   8   0   15674     329   1
   2  -8   0   13590     795  -2
   2   8   0   13590     795   1
   3  -8   0  111498    5627  -2
   3   8   0  111498    5627   1
   4  -8   0  105728    6684  -2
   4   8   0  105728    6684   1
   5  -8   0      83      23  -2
   5   8   0      83      23   1
   6  -8   0   10768     728  -2
   6   8   0   10768     728   1
   7  -8   0  111369    2998  -2
   7   8   0  111369    2998   1
   8  -8   0   47669    1518  -2
   8   8   0   47669    1518   1
   9  -8   0   13626    1599  -2
   9   8   0   13626    1599   1
  10  -8   0  127061    4833  -2
  10   8   0  127061    4833   1
  11  -8   0    5053     360  -2
  11   8   0    5053     360   1
  12  -8   0   17477    1242  -2
  12   8   0   17477    1242   1
  13  -8   0   22951    2207  -2
  13   8   0   22951    2207   1
  14  -8   0    1438      70  -2
  14   8   0    1438      70   1
  15  -8   0      81      20  -2
  15   8   0      81      20   1
  16  -8   0    3201     249  -2
  16   8   0    3201     249   1
  17  -8   0    7876     450  -2
  17   8   0    7876     450   1
  18  -8   0    1137     166  -2
  18   8   0    1137     166   1
  19  -8   0     153      77  -2
  19   8   0     153      77   1
  20  -8   0    8237    2739  -2
  20   8   0    8237    2739   1
  21  -8   0    2100     183  -2
  21   8   0    2100     183   1
   1  -9   0    7181     211  -2
   1   9   0    7181     211   1
   2  -9   0    8536     298  -2
   2   9   0    8536     298   1
   3  -9   0   14652     716  -2
   3   9   0   14652     716   1
   4  -9   0    1019      83  -2
   4   9   0    1019      83   1
   5  -9   0   28469    1161  -2
   5   9   0   28469    1161   1
   6  -9   0   11231     537  -2
   6   9   0   11231     537   1
   7  -9   0      89      17  -2
   7   9   0      89      17   1
   8  -9   0    5408     835  -2
   8   9   0    5408     835   1
   9  -9   0   14813    1843  -2
   9   9   0   14813    1843   1
  10  -9   0      27      14  -2
  10   9   0      27      14   1
  11  -9   0     884     128  -2
  11   9   0     884     128   1
  12  -9   0    2711     104  -2
  12   9   0    2711     104   1
  13  -9   0     179      29  -2
  13   9   0     179      29   1
  14  -9   0    1551     114  -2
  14   9   0    1551     114   1
  16  -9   0     718      87  -2
  16   9   0     718      87   1
  17  -9   0     513      98  -2
  17   9   0     513      98   1
  18  -9   0    1625     185  -2
  18   9   0    1625     185   1
  19  -9   0      11      22  -2
  19   9   0      11      22   1
  20  -9   0     939     233  -2
  20   9   0     939     233   1
  21  -9   0      87      57  -2
  21   9   0      87      57   1
   0 -10   0      73      29  -2
   0  10   0      73      29   1
   1 -10   0     463      35  -2
   1  10   0     463      35   1
   2 -10   0   18007     443  -2
   2  10   0   18007     443   1
   3 -10   0   14624     463  -2
   3  10   0   14624     463   1
   4 -10   0      38      18  -2
   4  10   0      38      18   1
   5 -10   0    8127     352  -2
   5  10   0    8127     352   1
   6 -10   0     208      49  -2
   6  10   0     208      49   1
   7 -10   0    2110     216  -2
   7  10   0    2110     216   1
   8 -10   0    9108     565  -2
   8  10   0    9108     565   1
   9 -10   0     119      20  -2
   9  10   0     119      20   1
  10 -10   0     128      19  -2
  10  10   0     128      19   1
  11 -10   0    2171     204  -2
  11  10   0    2171     204   1
  12 -10   0    1439     160  -2
  12  10   0    1439     160   1
  13 -10   0      52      17  -2
  13  10   0      52      17   1
  14 -10   0    1766      69  -2
  14  10   0    1766      69   1
  15 -10   0      12      18  -2
  15  10   0      12      18   1
  16 -10   0     240      43  -2
  16  10   0     240      43   1
  17 -10   0    4444     829  -2
  17  10   0    4444     829   1
  18 -10   0     797     144  -2
  18  10   0     797     144   1
  19 -10   0    2857     684  -2
  19  10   0    2857     684   1
  20 -10   0     123      64  -2
  20  10   0     123      64   1
   1 -11   0   29210     595  -2
   1  11   0   29210     595   1
   2 -11   0   20067     424  -2
   2  11   0   20067     424   1
   3 -11   0    1357      62  -2
   3  11   0    1357      62   1
   4 -11   0    9936     474  -2
   4  11   0    9936     474   1
   5 -11   0   23122    1108  -2
   5  11   0   23122    1108   1
   6 -11   0    8253     583  -2
   6  11   0    8253     583   1
   7 -11   0    6674     372  -2
   7  11   0    6674     372   1
   8 -11   0    5232     652  -2
   8  11   0    5232     652   1
   9 -11   0      12      12  -2
   9  11   0      12      12   1
  10 -11   0     233      25  -2
  10  11   0     233      25   1
  11 -11   0     973     108  -2
  11  11   0     973     108   1
  12 -11   0   19870    1810  -2
  12  11   0   19870    1810   1
  13 -11   0    6988     224  -2
  13  11   0    6988     224   1
  14 -11   0    1660      84  -2
  14  11   0    1660      84   1
  15 -11   0    6945     650  -2
  15  11   0    6945     650   1
  16 -11   0     753     138  -2
  16  11   0     753     138   1
  17 -11   0    2492     236  -2
  17  11   0    2492     236   1
  18 -11   0    3942     285  -2
  18  11   0    3942     285   1
  19 -11   0     812     205  -2
  19  11   0     812     205   1
   0 -12   0  107055    3201  -2
   0  12   0  107055    3201   1
   1 -12   0   30889     630  -2
   1  12   0   30889     630   1
   2 -12   0   31754    1176  -2
   2  12   0   31754    1176   1
   3 -12   0   79645    2073  -2
   3  12   0   79645    2073   1
   4 -12   0   37166    2158  -2
   4  12   0   37166    2158   1
   5 -12   0     219      29  -2
   5  12   0     219      29   1
   6 -12   0    3163     131  -2
   6  12   0    3163     131   1
   7 -12   0   13524     719  -2
   7  12   0   13524     719   1
   8 -12   0    3997     276  -2
   8  12   0    3997     276   1
   9 -12   0   10527     606  -2
   9  12   0   10527     606   1
  10 -12   0   38558    2253  -2
  10  12   0   38558    2253   1
  11 -12   0   11343    1063  -2
  11  12   0   11343    1063   1
  13 -12   0   11793     859  -2
  13  12   0   11793     859   1
  14 -12   0    4734     523  -2
  14  12   0    4734     523   1
  15 -12   0       7      19  -2
  15  12   0       7      19   1
  16 -12   0    5114     399  -2
  16  12   0    5114     399   1
  17 -12   0    9473     541  -2
  17  12   0    9473     541   1
  18 -12   0     911     141  -2
  18  12   0     911     141   1
  19 -12   0    2570    1092  -2
  19  12   0    2570    1092   1
   1 -13   0   20583     468  -2
   1  13   0   20583     468   1
   2 -13   0   51974    1024  -2
   2  13   0   51974    1024   1
   3 -13   0   17243     854  -2
   3  13   0   17243     854   1
   4 -13   0   12330     772  -2
   4  13   0   12330     772   1
   5 -13   0   75421    5545  -2
   5  13   0   75421    5545   1
   6 -13   0   13323     593  -2
   6  13   0   13323     593   1
   7 -13   0   16459     972  -2
   7  13   0   16459     972   1
   8 -13   0   22253    1437  -2
   8  13   0   22253    1437   1
   9 -13   0    5898     219  -2
   9  13   0    5898     219   1
  10 -13   0      27      21  -2
  10  13   0      27      21   1
  11 -13   0    1970     169  -2
  11  13   0    1970     169   1
  12 -13   0   21026     980  -2
  12  13   0   21026     980   1
  13 -13   0    6467     378  -2
  13  13   0    6467     378   1
  14 -13   0    3646     165  -2
  14  13   0    3646     165   1
  15 -13   0   22803    1062  -2
  15  13   0   22803    1062   1
  16 -13   0    1551     246  -2
  16  13   0    1551     246   1
  17 -13   0    2311     235  -2
  17  13   0    2311     235   1
  18 -13   0    4555    1912  -2
  18  13   0    4555    1912   1
   0 -14   0   36176    1451  -2
   0  14   0   36176    1451   1
   1 -14   0    2916     105  -2
   1  14   0    2916     105   1
   2 -14   0   14397     444  -2
   2  14   0   14397     444   1
   3 -14   0   22494     725  -2
   3  14   0   22494     725   1
   4 -14   0    4876     274  -2
   4  14   0    4876     274   1
   5 -14   0     459      62  -2
   5  14   0     459      62   1
   6 -14   0   12523     439  -2
   6  14   0   12523     439   1
   7 -14   0   20340    1304  -2
   7  14   0   20340    1304   1
   8 -14   0    2227     138  -2
   8  14   0    2227     138   1
   9 -14   0    7331     232  -2
   9  14   0    7331     232   1
  10 -14   0   22461    1243  -2
  10  14   0   22461    1243   1
  11 -14   0    4941     344  -2
  11  14   0    4941     344   1
  12 -14   0    3475     286  -2
  12  14   0    3475     286   1
  13 -14   0    4715     209  -2
  13  14   0    4715     209   1
  14 -14   0    1917     147  -2
  14  14   0    1917     147   1
  15 -14   0      65      23  -2
  15  14   0      65      23   1
  16 -14   0     361      75  -2
  16  14   0     361      75   1
  17 -14   0    9811     488  -2
  17  14   0    9811     488   1
   1 -15   0    6685     185  -2
   1  15   0    6685     185   1
   2 -15   0   10513     300  -2
   2  15   0   10513     300   1
   3 -15   0     822      65  -2
   3  15   0     822      65   1
   4 -15   0   13192     680  -2
   4  15   0   13192     680   1
   5 -15   0   13593     830  -2
   5  15   0   13593     830   1
   6 -15   0      34      36  -2
   6  15   0      34      36   1
   7 -15   0   13107     656  -2
   7  15   0   13107     656   1
   8 -15   0    3296     137  -2
   8  15   0    3296     137   1
   9 -15   0     297      31  -2
   9  15   0     297      31   1
  10 -15   0       6      26  -2
  10  15   0       6      26   1
  11 -15   0     150      24  -2
  11  15   0     150      24   1
  12 -15   0    1388      64  -2
  12  15   0    1388      64   1
  13 -15   0    2608     184  -2
  13  15   0    2608     184   1
  14 -15   0     254      56  -2
  14  15   0     254      56   1
  15 -15   0    4379     191  -2
  15  15   0    4379     191   1
   0 -16   0    3986     187  -2
   0  16   0    3986     187   1
   1 -16   0    2281      93  -2
   1  16   0    2281      93   1
   2 -16   0      26      27  -2
   2  16   0      26      27   1
   3 -16   0     212      40  -2
   3  16   0     212      40   1
   4 -16   0     460      43  -2
   4  16   0     460      43   1
   5 -16   0      11      19  -2
   5  16   0      11      19   1
   6 -16   0     764      99  -2
   6  16   0     764      99   1
   7 -16   0     114      24  -2
   7  16   0     114      24   1
   8 -16   0      33      28  -2
   8  16   0      33      28   1
   9 -16   0     339      36  -2
   9  16   0     339      36   1
  10 -16   0       4      16  -2
  10  16   0       4      16   1
  11 -16   0     205      33  -2
  11  16   0     205      33   1
  12 -16   0     164      30  -2
  12  16   0     164      30   1
  13 -16   0      79      47  -2
  13  16   0      79      47   1
  14 -16   0      -5      22  -2
  14  16   0      -5      22   1
  15 -16   0     243      64  -2
  15  16   0     243      64   1
   1 -17   0     173      42  -2
   1  17   0     173      42   1
   2 -17   0    1427     107  -2
   2  17   0    1427     107   1
   3 -17   0      64      24  -2
   3  17   0      64      24   1
   4 -17   0    4271     318  -2
   4  17   0    4271     318   1
   5 -17   0    4526     184  -2
   5  17   0    4526     184   1
   6 -17   0     673      55  -2
   6  17   0     673      55   1
   7 -17   0     383      53  -2
   7  17   0     383      53   1
   8 -17   0    2728     163  -2
   8  17   0    2728     163   1
   9 -17   0    4226     183  -2
   9  17   0    4226     183   1
  10 -17   0       1      16  -2
  10  17   0       1      16   1
  11 -17   0    3698     177  -2
  11  17   0    3698     177   1
  12 -17   0     114      38  -2
  12  17   0     114      38   1
  13 -17   0     846     136  -2
  13  17   0     846     136   1
  14 -17   0    2019     170  -2
  14  17   0    2019     170   1
   1 -18   0     583      59  -2
   1  18   0     583      59   1
   2 -18   0     960      61  -2
   2  18   0     960      61   1
   3 -18   0    3849     195  -2
   3  18   0    3849     195   1
   4 -18   0    5585     194  -2
   4  18   0    5585     194   1
   5 -18   0    1692     106  -2
   5  18   0    1692     106   1
   6 -18   0    1172      79  -2
   6  18   0    1172      79   1
   7 -18   0   12576     360  -2
   7  18   0   12576     360   1
   8 -18   0     704      48  -2
   8  18   0     704      48   1
   9 -18   0    5772     306  -2
   9  18   0    5772     306   1
  10 -18   0    3101     235  -2
  10  18   0    3101     235   1
  11 -18   0      39      58  -2
  11  18   0      39      58   1
  12 -18   0    2038     183  -2
  12  18   0    2038     183   1
  13 -18   0    2185     179  -2
  13  18   0    2185     179   1
   1 -19   0    6762     244  -2
   1  19   0    6762     244   1
   2 -19   0   13700     780  -2
   2  19   0   13700     780   1
   3 -19   0    2099      90  -2
   3  19   0    2099      90   1
   4 -19   0   13406     441  -2
   4  19   0   13406     441   1
   5 -19   0   13558     481  -2
   5  19   0   13558     481   1
   6 -19   0     168      30  -2
   6  19   0     168      30   1
   7 -19   0    3938     191  -2
   7  19   0    3938     191   1
   8 -19   0    4614     365  -2
   8  19   0    4614     365   1
   9 -19   0      53      33  -2
   9  19   0      53      33   1
  10 -19   0     557      71  -2
  10  19   0     557      71   1
  11 -19   0    1022     139  -2
  11  19   0    1022     139   1
   0 -20   0   23354    1229  -2
   0  20   0   23354    1229   1
   1 -20   0    2551     254  -2
   1  20   0    2551     254   1
   2 -20   0    9235     394  -2
   2  20   0    9235     394   1
   3 -20   0    6089     275  -2
   3  20   0    6089     275   1
   4 -20   0     234     117  -2
   4  20   0     234     117   1
   5 -20   0     501     107  -2
   5  20   0     501     107   1
   6 -20   0     465     146  -2
   6  20   0     465     146   1
   7 -20   0    3513     330  -2
   7  20   0    3513     330   1
   8 -20   0     691     119  -2
   8  20   0     691     119   1
 -21   1   1     237      48   1
 -20   1   1     807      62   1
 -19   1   1    5310     156   1
 -18   1   1     668      58   1
 -17   1   1    2518     118   1
 -16   1   1   12396     283   1
 -15   1   1     529      44   1
 -14   1   1    2758      88   1
 -13   1   1    6037     219   1
 -12   1   1    2575     116   1
 -11   1   1   10543     296   1
 -10   1   1    3298      87   1
  -9   1   1   22993     517   1
  -8   1   1   30484     639   1
  -7   1   1     898      38   1
  -6   1   1  176742    3282   1
  -5   1   1    4111      89   1
  -4   1   1  147398    4768   1
  -3   1   1  238517   15358   1
  -2   1   1     115       9   1
  -1   1   1    2047     136   1
   0   1   1   30495     656   1
   1   1   1  375506   29034   1
   2   1   1   62325    1161   1
   3   1   1   56530    1548   1
   4   1   1    3552     103   1
   5   1   1  103865    2732   1
   6   1   1    4215     114   1
   7   1   1    5174     159   1
   8   1   1   44275     972   1
   9   1   1    4004      99   1
  10   1   1    9435     204   1
  11   1   1   13507     886   1
  12   1   1     487      49   1
  13   1   1   17841     375   1
  14   1   1   13848     305   1
  15   1   1      31      18   1
  16   1   1     710      48   1
  17   1   1     260      33   1
  18   1   1     374      43   1
  19   1   1     196      32   1
  20   1   1    1025      72   1
  21   1   1    2278     195   1
 -21   2   1   12969     434   1
 -20   2   1    3310     138   1
 -19   2   1    6177     174   1
 -18   2   1    6169     230   1
 -17   2   1    3198     107   1
 -16   2   1     201      28   1
 -15   2   1   15001     535   1
 -14   2   1   53809    1054   1
 -13   2   1    3019     216   1
 -12   2   1   21179     431   1
 -11   2   1   99850    2649   1
 -10   2   1   11618     246   1
  -9   2   1   57824    1554   1
  -8   2   1   37370    1023   1
  -7   2   1   14167     550   1
  -6   2   1    2871     123   1
  -5   2   1     859      44   1
  -4   2   1   38339    1028   1
  -3   2   1   21755     546   1
  -2   2   1  369098    9657   1
  -1   2   1  132611    2665   1
   0   2   1  117287    4847   1
   1   2   1   58643    2330   1
   2   2   1   33169    1734   1
   3   2   1     149      15   1
   4   2   1   43510    1686   1
   5   2   1   67142    2428   1
   6   2   1  221431    5604   1
   7   2   1   23958     465   1
   8   2   1   21949     859   1
   9   2   1   88822    4568   1
  10   2   1    2133      74   1
  11   2   1   42495     945   1
  12   2   1   13449     330   1
  13   2   1    9337     247   1
  14   2   1      17      16   1
  15   2   1    4909     174   1
  16   2   1   24615     594   1
  17   2   1      17      24   1
  18   2   1    9222     358   1
  19   2   1    5335     189   1
  20   2   1     176      40   1
  21   2   1     932     127   1
 -21   3   1     148      37   1
 -20   3   1    1329      71   1
 -19   3   1   17145     599   1
 -18   3   1    4784     146   1
 -17   3   1    6621     200   1
 -16   3   1   44192    1719   1
 -15   3   1    3109     109   1
 -14   3   1   13780     303   1
 -13   3   1   17319     517   1
 -12   3   1   20683     481   1
 -11   3   1    7804     533   1
 -10   3   1   28436    1971   1
  -9   3   1  116915    4384   1
  -8   3   1   51051    1979   1
  -7   3   1   21667    1001   1
  -6   3   1  214199    6916   1
  -5   3   1  111305    2078   1
  -4   3   1     510      28   1
  -3   3   1   31509    1386   1
  -2   3   1  218797    9636   1
  -1   3   1  241597    6474   1
   0   3   1   32057     608   1
   1   3   1  595939   23516   1
   2   3   1   27022     735   1
   3   3   1  369692    9793   1
   4   3   1  254014    6674   1
   5   3   1   37901    2116   1
   6   3   1  174843    4377   1
   7   3   1   49778    1431   1
   8   3   1   50068     953   1
   9   3   1    5268     166   1
  10   3   1   11441    1024   1
  11   3   1   89083    3851   1
  12   3   1    9907     327   1
  13   3   1   24934     579   1
  14   3   1   43150    2589   1
  15   3   1    2382      99   1
  16   3   1    2898     166   1
  17   3   1    6685     206   1
  18   3   1    7583     228   1
  19   3   1     316      68   1
  20   3   1    2352     109   1
  21   3   1    9793     498   1
 -22   4   1    2292     199   1
 -21   4   1   12594     473   1
 -20   4   1    1436      76   1
 -19   4   1    3769     139   1
 -18   4   1    7999     239   1
 -17   4   1    6781     241   1
 -16   4   1     248      44   1
 -15   4   1    7956     404   1
 -14   4   1   37857    1220   1
 -13   4   1    9658     396   1
 -12   4   1   30300    1336   1
 -11   4   1  113655   13552   1
 -10   4   1     170      18   1
  -9   4   1   43400    1198   1
  -8   4   1   50484    1806   1
  -7   4   1   18906     893   1
  -6   4   1     200      17   1
  -5   4   1  178640    4491   1
  -4   4   1  426237   12580   1
  -3   4   1   12403     366   1
  -2   4   1  158035    5634   1
  -1   4   1  449754   20667   1
   0   4   1    8482     265   1
   1   4   1   80528    1539   1
   2   4   1  174879    6212   1
   3   4   1    4740     110   1
   4   4   1     888      67   1
   5   4   1   53873    1321   1
   6   4   1  224054   12392   1
   7   4   1   21450    1009   1
   8   4   1   73254    3558   1
   9   4   1   80324    3040   1
  10   4   1      98      17   1
  11   4   1   18803    1151   1
  12   4   1    7905     300   1
  13   4   1    8135     193   1
  14   4   1    5059     137   1
  15   4   1    4794     156   1
  16   4   1   23127    1487   1
  17   4   1    3693     161   1
  18   4   1   22098     711   1
  19   4   1    9330     268   1
  20   4   1    1513      85   1
  21   4   1     310      85   1
 -21   5   1     437      77   1
 -20   5   1     101      35   1
 -19   5   1    4141     147   1
 -18   5   1    4227     188   1
 -17   5   1    2524     196   1
 -16   5   1   34474    1673   1
 -15   5   1    4544     129   1
 -14   5   1    3430     140   1
 -13   5   1    3037      98   1
 -12   5   1    5486     288   1
 -11   5   1     842      57   1
 -10   5   1    8634     355   1
  -9   5   1   23731     689   1
  -8   5   1      12      16   1
  -7   5   1   27219     626   1
  -6   5   1    4082     190   1
  -5   5   1    1979      60   1
  -4   5   1     433      29   1
  -3   5   1   54079    1561   1
  -2   5   1  183502    6325   1
  -1   5   1   22780     780   1
   0   5   1   58147    1268   1
   1   5   1   81832    2069   1
   2   5   1   23373     977   1
   3   5   1   90639    3467   1
   4   5   1  105524    4129   1
   5   5   1   49644    2044   1
   6   5   1   16964     502   1
   7   5   1    1480     119   1
   8   5   1      36      11   1
   9   5   1    1826      75   1
  10   5   1    2077     112   1
  11   5   1   43745    1622   1
  12   5   1   19378    1103   1
  13   5   1     322      28   1
  14   5   1    5361     142   1
  15   5   1    2765     109   1
  16   5   1     127      35   1
  17   5   1    9518     591   1
  18   5   1    9509     291   1
  19   5   1     410      48   1
  20   5   1     387      48   1
  21   5   1    6140     353   1
 -21   6   1      35      51   1
 -20   6   1     308      43   1
 -19   6   1     603     104   1
 -18   6   1      75      26   1
 -17   6   1    5266     266   1
 -16   6   1     104      27   1
 -15   6   1     842      55   1
 -14   6   1    5450     180   1
 -13   6   1     722      41   1
 -12   6   1    6695     325   1
 -11   6   1   19285    1041   1
 -10   6   1     696      53   1
  -9   6   1    2917     115   1
  -8   6   1   10764     449   1
  -7   6   1    4176     181   1
  -6   6   1    5053     282   1
  -5   6   1      60      21   1
  -4   6   1   17921     630   1
  -3   6   1     405      34   1
  -2   6   1    5557     152   1
  -1   6   1    9580     244   1
   0   6   1   48549    1092   1
   1   6   1   16196     589   1
   2   6   1  139639    4537   1
   3   6   1      27      13   1
   4   6   1   14113     343   1
   5   6   1     270      23   1
   6   6   1      68      23   1
   7   6   1    8478     223   1
   8   6   1    6048     266   1
   9   6   1     435      54   1
  10   6   1    1317      73   1
  11   6   1     478      35   1
  12   6   1    1233      51   1
  13   6   1    2391      79   1
  14   6   1    8167     306   1
  15   6   1     111      21   1
  16   6   1    2236     212   1
  17   6   1    3012     141   1
  18   6   1    5881     365   1
  19   6   1     791     106   1
  20   6   1    1093     136   1
 -21   7   1     928     126   1
 -20   7   1     658      70   1
 -19   7   1     440      48   1
 -18   7   1     163      34   1
 -17   7   1      49      29   1
 -16   7   1     685      54   1
 -15   7   1       2      14   1
 -14   7   1      -1      14   1
 -13   7   1    1889     105   1
 -12   7   1    1566      59   1
 -11   7   1     974      46   1
 -10   7   1    7899     364   1
  -9   7   1    1729      59   1
  -8   7   1    1303      53   1
  -7   7   1    7386     253   1
  -6   7   1   21340     824   1
  -5   7   1    5501     256   1
  -4   7   1   25769     854   1
  -3   7   1    1274      60   1
  -2   7   1     269      42   1
  -1   7   1    1151      64   1
   0   7   1    4024     121   1
   1   7   1   21961     452   1
   2   7   1   15083     316   1
   3   7   1   33618    1097   1
   4   7   1   26884     767   1
   5   7   1    5342     152   1
   6   7   1    2713     107   1
   7   7   1   12192     309   1
   8   7   1    9558     573   1
   9   7   1     176      28   1
  10   7   1    1702      73   1
  11   7   1    3306     104   1
  12   7   1     855      62   1
  13   7   1   10401     832   1
  14   7   1    4549     252   1
  15   7   1      73      20   1
  16   7   1    2541     101   1
  17   7   1     239      36   1
  18   7   1       1      28   1
  19   7   1      67      33   1
  20   7   1      53      55   1
 -21   8   1    3642     260   1
 -20   8   1      18      37   1
 -19   8   1     791      61   1
 -18   8   1    3106     202   1
 -17   8   1     449      44   1
 -16   8   1     124      39   1
 -15   8   1     510      38   1
 -14   8   1    7378     280   1
 -13   8   1    8671     245   1
 -12   8   1    5777     378   1
 -11   8   1   27894     831   1
 -10   8   1   11796     533   1
  -9   8   1    1836      74   1
  -8   8   1   38572    1396   1
  -7   8   1   15635     368   1
  -6   8   1    6335     175   1
  -5   8   1   40765     841   1
  -4   8   1   59216    1138   1
  -3   8   1    3091     175   1
  -2   8   1   38204    1396   1
  -1   8   1   49125     949   1
   0   8   1    9613     317   1
   1   8   1   29196     582   1
   2   8   1   22565     460   1
   3   8   1   15676     543   1
   4   8   1      79      22   1
   5   8   1   22703     727   1
   6   8   1   35877    1023   1
   7   8   1    4775     125   1
   8   8   1   40674    1216   1
   9   8   1   18067     564   1
  10   8   1    1994     121   1
  11   8   1    5868     530   1
  12   8   1   17126     905   1
  13   8   1    5670     378   1
  14   8   1    1002      70   1
  15   8   1    6895     440   1
  16   8   1    4752     264   1
  17   8   1     -11      20   1
  18   8   1    1829     303   1
  19   8   1    1127     120   1
  20   8   1      87      57   1
 -21   9   1      60      51   1
 -20   9   1    2743     308   1
 -19   9   1    8035     683   1
 -18   9   1    1547     110   1
 -17   9   1    2273     201   1
 -16   9   1   12652     799   1
 -15   9   1     704      49   1
 -14   9   1    2378     125   1
 -13   9   1    9017     341   1
 -12   9   1   10693     486   1
 -11   9   1    1295      53   1
 -10   9   1   12920     548   1
  -9   9   1   76669    2791   1
  -8   9   1   33340     812   1
  -7   9   1   58650    2318   1
  -6   9   1  149758    4466   1
  -5   9   1    7287     435   1
  -4   9   1   24460     639   1
  -3   9   1   35914     961   1
  -2   9   1    1676     106   1
  -1   9   1     437      43   1
   0   9   1   16757     405   1
   1   9   1   44735    1064   1
   2   9   1   17981     578   1
   3   9   1   32880    1257   1
   4   9   1   73952    1419   1
   5   9   1    4617     166   1
   6   9   1    1753      67   1
   7   9   1    8892     320   1
   8   9   1   15247     388   1
   9   9   1    3236     191   1
  10   9   1   25085    1227   1
  11   9   1   50373    2766   1
  12   9   1    3533     195   1
  13   9   1   24984    1435   1
  14   9   1   12431    1043   1
  15   9   1     388      48   1
  16   9   1    4905     227   1
  17   9   1    2366     124   1
  18   9   1     715      70   1
  19   9   1     858     107   1
  20   9   1     408      88   1
 -20  10   1     149      44   1
 -19  10   1    3023     239   1
 -18  10   1    6704     293   1
 -17  10   1    4478     269   1
 -16  10   1    2150     138   1
 -15  10   1    5389     397   1
 -14  10   1   12919     816   1
 -13  10   1    4307     217   1
 -12  10   1   17272    1551   1
 -11  10   1   41674    1675   1
 -10  10   1    9431     221   1
  -9  10   1    8268     305   1
  -8  10   1   30722     619   1
  -7  10   1   46016    1043   1
  -6  10   1     228      26   1
  -5  10   1   27839     803   1
  -4  10   1   76004    1673   1
  -3  10   1      -2      19   1
  -2  10   1   60346    1166   1
  -1  10   1   48005    1084   1
   0  10   1    1583      74   1
   1  10   1   28587     805   1
   2  10   1   13735     442   1
   3  10   1   24134     574   1
   4  10   1   25274     598   1
   5  10   1    6957     176   1
   6  10   1   47462     931   1
   7  10   1    5217     232   1
   8  10   1   25973     532   1
   9  10   1   40145    1495   1
  10  10   1    4539     270   1
  11  10   1    7685     450   1
  12  10   1   16296     898   1
  13  10   1    4229     241   1
  14  10   1     438      70   1
  15  10   1    4733     360   1
  16  10   1    8738     582   1
  17  10   1     136      57   1
  18  10   1    2661     128   1
  19  10   1    3445     232   1
  20  10   1     287      77   1
 -20  11   1     705     104   1
 -19  11   1    4863     993   1
 -18  11   1      75      28   1
 -17  11   1    3773     164   1
 -16  11   1    9985     682   1
 -15  11   1    3225     296   1
 -14  11   1     334      35   1
 -13  11   1     680      43   1
 -12  11   1    5491     391   1
 -11  11   1     527      71   1
 -10  11   1    4929     254   1
  -9  11   1   43532    2226   1
  -8  11   1   21464     756   1
  -7  11   1   10732     354   1
  -6  11   1   62929    1528   1
  -5  11   1    2669      91   1
  -4  11   1   33042     760   1
  -3  11   1   13585     420   1
  -2  11   1      89      22   1
  -1  11   1       6      16   1
   0  11   1   11412     262   1
   1  11   1   43400    2128   1
   2  11   1   10461     289   1
   3  11   1    4549     132   1
   4  11   1   23418     640   1
   5  11   1    7143     240   1
   6  11   1      35      24   1
   7  11   1    2139     143   1
   8  11   1   10959     318   1
   9  11   1    1214     100   1
  10  11   1   14680     836   1
  11  11   1   21250    1381   1
  12  11   1     821      71   1
  13  11   1   10294     489   1
  14  11   1    8176     365   1
  15  11   1     249      48   1
  16  11   1    2191     160   1
  17  11   1     326      48   1
  18  11   1      82      38   1
  19  11   1    1124     467   1
 -19  12   1    1184     268   1
 -18  12   1     272      71   1
 -17  12   1      23      20   1
 -16  12   1     173      32   1
 -15  12   1     226      34   1
 -14  12   1    1733      96   1
 -13  12   1      38      25   1
 -12  12   1     142      38   1
 -11  12   1    1635      65   1
 -10  12   1     881      47   1
  -9  12   1    1001      52   1
  -8  12   1    7904     242   1
  -7  12   1    6553     172   1
  -6  12   1     936      71   1
  -5  12   1    1369      75   1
  -4  12   1   14905     540   1
  -3  12   1    1169      66   1
  -2  12   1    8082     228   1
  -1  12   1   17161     374   1
   0  12   1      20      23   1
   1  12   1    1282      62   1
   2  12   1     172      26   1
   3  12   1    7245     212   1
   4  12   1    6697     178   1
   5  12   1    6813     180   1
   6  12   1    9766     238   1
   7  12   1     611      43   1
   8  12   1    2920     142   1
   9  12   1    4395     149   1
  10  12   1    2119     116   1
  11  12   1    2313     144   1
  12  12   1    4530     224   1
  13  12   1      84      20   1
  14  12   1     111      33   1
  15  12   1     412      48   1
  16  12   1    1118     129   1
  17  12   1      61      26   1
  18  12   1      49      46   1
 -18  13   1     228      55   1
 -17  13   1     180      53   1
 -16  13   1    1725     155   1
 -15  13   1     784      52   1
 -14  13   1     967      73   1
 -13  13   1    2623     250   1
 -12  13   1      29      16   1
 -11  13   1      94      27   1
 -10  13   1      56      20   1
  -9  13   1     138      32   1
  -8  13   1     414      35   1
  -7  13   1     176      26   1
  -6  13   1    3100     118   1
  -5  13   1     116      27   1
  -4  13   1    3057     103   1
  -3  13   1    4768     139   1
  -2  13   1    9225     266   1
  -1  13   1    2176     101   1
   0  13   1   11444     308   1
   1  13   1    1720      84   1
   2  13   1      34      22   1
   3  13   1     976      55   1
   4  13   1      30      23   1
   5  13   1     764      49   1
   6  13   1    2687      97   1
   7  13   1      26      18   1
   8  13   1    6052     164   1
   9  13   1    1626      68   1
  10  13   1      31      21   1
  11  13   1    2360     592   1
  12  13   1      29      16   1
  13  13   1     727     158   1
  14  13   1     541      69   1
  15  13   1      68      25   1
  16  13   1     108      29   1
  17  13   1     645     116   1
  18  13   1     848     342   1
 -17  14   1    1829     161   1
 -16  14   1     141      37   1
 -15  14   1    3381     263   1
 -14  14   1    4322     135   1
 -13  14   1     120      31   1
 -12  14   1    6380     299   1
 -11  14   1    7094     273   1
 -10  14   1       2      17   1
  -9  14   1    3031     183   1
  -8  14   1     851      79   1
  -7  14   1     -14      14   1
  -6  14   1    1631      71   1
  -5  14   1     162      30   1
  -4  14   1    4472     158   1
  -3  14   1    4914     170   1
  -2  14   1     985      56   1
  -1  14   1   13846     318   1
   0  14   1   13597     313   1
   1  14   1    1298      74   1
   2  14   1   19553     493   1
   3  14   1    5443     195   1
   4  14   1    2702      99   1
   5  14   1    1838     120   1
   6  14   1     199      29   1
   7  14   1    4794     141   1
   8  14   1    6385     172   1
   9  14   1    1687      83   1
  10  14   1     569      42   1
  11  14   1      -2      14   1
  12  14   1     389      53   1
  13  14   1    1132      81   1
  14  14   1     227      55   1
  15  14   1    1251     148   1
  16  14   1    3016     142   1
  17  14   1     165      67   1
 -16  15   1    8403     414   1
 -15  15   1    2718     448   1
 -14  15   1    3431     218   1
 -13  15   1    7329     330   1
 -12  15   1     801      49   1
 -11  15   1     664      69   1
 -10  15   1    6109     218   1
  -9  15   1    7011     199   1
  -8  15   1     116      38   1
  -7  15   1    4937     182   1
  -6  15   1    4577     265   1
  -5  15   1    3557     143   1
  -4  15   1       0      19   1
  -3  15   1    2783     145   1
  -2  15   1   11056     270   1
  -1  15   1     562      52   1
   0  15   1    9174     266   1
   1  15   1   23788     693   1
   2  15   1      94      25   1
   3  15   1   17456     443   1
   4  15   1   15987     364   1
   5  15   1    1616     114   1
   6  15   1   12787     488   1
   7  15   1   12166     478   1
   8  15   1    1608      99   1
   9  15   1     117      24   1
  10  15   1    3642     175   1
  11  15   1    4021     175   1
  12  15   1    1089      58   1
  13  15   1     985      77   1
  14  15   1    3394     525   1
  15  15   1     301      41   1
 -15  16   1    3930     231   1
 -14  16   1   10791     461   1
 -13  16   1     303      47   1
 -12  16   1    7398     214   1
 -11  16   1    5356     364   1
 -10  16   1     198      27   1
  -9  16   1    5707     310   1
  -8  16   1    2269      99   1
  -7  16   1     269      33   1
  -6  16   1    1044      66   1
  -5  16   1    2072      88   1
  -4  16   1   21466     464   1
  -3  16   1   12838     302   1
  -2  16   1   12231     340   1
  -1  16   1   29522     713   1
   0  16   1    5958     174   1
   1  16   1   10167     255   1
   2  16   1   22375     486   1
   3  16   1    8010     299   1
   4  16   1    2430      96   1
   5  16   1   21804     629   1
   6  16   1   15097     347   1
   7  16   1      44      21   1
   8  16   1   18301     463   1
   9  16   1   12877    1074   1
  10  16   1      24      26   1
  11  16   1     505      52   1
  12  16   1     144      35   1
  13  16   1    1578     222   1
  14  16   1     270      44   1
 -14  17   1    5373     299   1
 -13  17   1    5292     415   1
 -12  17   1    1278      71   1
 -11  17   1      -9      19   1
 -10  17   1     981     183   1
  -9  17   1    1054      78   1
  -8  17   1     506      72   1
  -7  17   1    8398     834   1
  -6  17   1    3829     161   1
  -5  17   1       4      20   1
  -4  17   1    1269      79   1
  -3  17   1    2284      93   1
  -2  17   1    7722     240   1
  -1  17   1    1989      99   1
   0  17   1    2851     124   1
   1  17   1   36111     743   1
   2  17   1    2798     108   1
   3  17   1    9406     280   1
   4  17   1   19268     429   1
   5  17   1      -1      20   1
   6  17   1    5458     174   1
   7  17   1    3515     179   1
   8  17   1    1624     153   1
   9  17   1     247      42   1
  10  17   1     245      37   1
  11  17   1    3329     370   1
  12  17   1    1800     128   1
  14  17   1    7705     390   1
 -13  18   1     906     115   1
 -10  18   1      -2      29   1
  -9  18   1    1001      62   1
  -8  18   1      -5      26   1
  -7  18   1      78      24   1
  -6  18   1      12      20   1
  -5  18   1      63      37   1
  -4  18   1    4579     166   1
  -3  18   1    1652     143   1
  -2  18   1    2287     102   1
  -1  18   1    4194     183   1
   0  18   1     654      52   1
   1  18   1    1151      78   1
   2  18   1    1155     109   1
   3  18   1      76      27   1
   4  18   1     -18      18   1
   5  18   1     477      48   1
   6  18   1    2190     134   1
   7  18   1     276      41   1
   8  18   1    2201      89   1
   9  18   1    3058     189   1
  10  18   1      18      30   1
  11  18   1      94      40   1
  12  18   1     191      91   1
 -12  19   1      30      59   1
 -11  19   1     116      47   1
 -10  19   1     126      40   1
  -9  19   1     175      48   1
  -8  19   1     362      60   1
  -7  19   1     167      46   1
  -6  19   1     192      31   1
  -5  19   1     103      25   1
  -4  19   1      36      22   1
  -3  19   1      32      27   1
  -2  19   1       7      20   1
  -1  19   1     242      37   1
   0  19   1      84      28   1
   1  19   1     158      40   1
   2  19   1     187      32   1
   3  19   1      90      29   1
   4  19   1     192      39   1
   5  19   1     617      50   1
   6  19   1     562     106   1
   7  19   1      14      22   1
   8  19   1      34      32   1
   9  19   1     567      70   1
  10  19   1     149      42   1
  11  19   1      69      52   1
 -10  20   1     509     134   1
  -9  20   1      30      31   1
  -7  20   1    1080      94   1
  -6  20   1     218      54   1
  -5  20   1    1698     146   1
  -4  20   1       9      32   1
  -3  20   1     112      45   1
  -2  20   1     748      60   1
  -1  20   1      -1      20   1
   0  20   1     114      31   1
   1  20   1     134      33   1
   2  20   1     235      35   1
   3  20   1     212      34   1
   4  20   1      81      34   1
   5  20   1     940     116   1
   6  20   1     258      59   1
   7  20   1      32      34   1
   8  20   1     127      49   1
 -22   0   2    4104     265   1
 -21   0   2      74      46   1
 -20   0   2      13      30   1
 -19   0   2   11337     599   1
 -18   0   2    8442     365   1
 -17   0   2    9718     450   1
 -16   0   2   22841     675   1
 -15   0   2   66457    3665   1
 -14   0   2    7949     267   1
 -13   0   2   71064    2103   1
 -12   0   2   35140    1076   1
 -11   0   2    3649     135   1
 -10   0   2   99493    2643   1
  -9   0   2   24318     692   1
  -8   0   2   15736     446   1
  -7   0   2     999      59   1
  -6   0   2     366      32   1
  -5   0   2  149962    3948   1
  -4   0   2  145043    3816   1
  -3   0   2  167824    4408   1
  -2   0   2   53731    2012   1
  -1   0   2   40968    1088   1
   0   0   2     502      37   1
   1   0   2  201323    5282   1
   2   0   2  850635   23509   1
   3   0   2   26530    1432   1
   4   0   2  583832   34549   1
   6   0   2   69886    2611   1
   7   0   2  285231    7485   1
   8   0   2     729      43   1
   9   0   2   27033     747   1
  10   0   2   22394    1551   1
  11   0   2      70      22   1
  12   0   2    1172     110   1
  13   0   2   13107     555   1
  14   0   2    3918     165   1
  15   0   2   47278    1316   1
  16   0   2   11038     369   1
  17   0   2   14949     675   1
  18   0   2    8358     303   1
  19   0   2    1111     128   1
  20   0   2    1803     170   1
 -22   1   2    1056      95   1
 -21   1   2     401      48   1
 -20   1   2   19607     431   1
 -19   1   2    1255      80   1
 -18   1   2    9335     251   1
 -17   1   2   22328     540   1
 -16   1   2   13949     361   1
 -15   1   2      69      19   1
 -14   1   2   72792    1972   1
 -13   1   2   24663     605   1
 -12   1   2     636      43   1
 -11   1   2   74839    1917   1
 -10   1   2   66274    1258   1
  -9   1   2     140      26   1
  -8   1   2  191827    4127   1
  -7   1   2   88972    1667   1
  -6   1   2    7226     154   1
  -5   1   2   26699     512   1
  -4   1   2   24214     776   1
  -3   1   2   43868    1038   1
  -2   1   2  224005    4944   1
  -1   1   2   94629    1761   1
   0   1   2  436397   10281   1
   1   1   2   10351     605   1
   2   1   2  417592   14187   1
   3   1   2   90622    1690   1
   4   1   2   61944    1334   1
   5   1   2   28884     553   1
   6   1   2  184183    4833   1
   7   1   2   40333     970   1
   8   1   2    2780     115   1
   9   1   2   47618    1082   1
  10   1   2   36619     821   1
  11   1   2    1779      70   1
  12   1   2   20337     863   1
  13   1   2    4344     121   1
  14   1   2    3772     178   1
  15   1   2     284      32   1
  16   1   2   10057     273   1
  17   1   2   23384     571   1
  18   1   2     753      52   1
  19   1   2   10254     257   1
  20   1   2   13551     451   1
 -22   2   2     166      70   1
 -21   2   2     119      34   1
 -20   2   2      30      22   1
 -19   2   2    1783      89   1
 -18   2   2    3616     117   1
 -17   2   2    3503     111   1
 -16   2   2    5633     151   1
 -15   2   2   35984     717   1
 -14   2   2      44      17   1
 -13   2   2   33285    1095   1
 -12   2   2   33259    1171   1
 -11   2   2      53      14   1
 -10   2   2   35891    2152   1
  -9   2   2    1226      47   1
  -8   2   2     718      31   1
  -7   2   2    2546      78   1
  -6   2   2     956      49   1
  -5   2   2   74885    1624   1
  -4   2   2  200889    4132   1
  -3   2   2     497      48   1
  -2   2   2   27221     759   1
  -1   2   2   33050     626   1
   0   2   2    1409      36   1
   1   2   2     352      21   1
   2   2   2    3177     188   1
   3   2   2    6600     164   1
   4   2   2   80086    2612   1
   5   2   2   73009    2324   1
   6   2   2    1365     112   1
   7   2   2   16732     517   1
   8   2   2   14829     444   1
   9   2   2     940      46   1
  10   2   2      54      15   1
  11   2   2    1000      80   1
  12   2   2     457      49   1
  13   2   2     607      43   1
  14   2   2      74      29   1
  15   2   2   10508     284   1
  16   2   2    1738     140   1
  17   2   2    3909     141   1
  18   2   2    3963     189   1
  19   2   2     437      43   1
  20   2   2      43      63   1
 -22   3   2     -19      50   1
 -21   3   2     701      74   1
 -20   3   2     108      37   1
 -19   3   2     204      39   1
 -18   3   2     238      54   1
 -17   3   2     748      51   1
 -16   3   2    3030     135   1
 -15   3   2     670      53   1
 -14   3   2    8949     211   1
 -13   3   2    1216      56   1
 -12   3   2      96      18   1
 -11   3   2   20356     817   1
 -10   3   2      35      22   1
  -9   3   2    4417     149   1
  -8   3   2    3120      83   1
  -7   3   2     266      20   1
  -6   3   2   14937     299   1
  -5   3   2     928      40   1
  -4   3   2   46836     885   1
  -3   3   2  396078   13023   1
  -2   3   2  152494    8934   1
  -1   3   2      72      10   1
   0   3   2   12089     346   1
   1   3   2     764      25   1
   2   3   2   43962    2671   1
   3   3   2   19198    1031   1
   4   3   2    6613     147   1
   5   3   2   14884     428   1
   6   3   2      19      19   1
   7   3   2    1883      71   1
   8   3   2    5887     431   1
   9   3   2    2720     129   1
  10   3   2    5946     165   1
  11   3   2     608      34   1
  12   3   2    4458     175   1
  14   3   2      65      21   1
  15   3   2     367      39   1
  16   3   2    1081      65   1
  17   3   2    3869     166   1
  18   3   2     850      62   1
  19   3   2     180      37   1
  20   3   2     367      61   1
 -22   4   2    4146     277   1
 -21   4   2     657      71   1
 -20   4   2    1107      64   1
 -19   4   2    1418      77   1
 -18   4   2     347      35   1
 -17   4   2     160      46   1
 -16   4   2    5986     179   1
 -15   4   2     122      22   1
 -14   4   2     284      30   1
 -13   4   2    5446     365   1
 -12   4   2     995      50   1
 -11   4   2    1023      62   1
 -10   4   2    1397      68   1
  -9   4   2   23753     575   1
  -8   4   2   28950     792   1
  -7   4   2   36818     761   1
  -6   4   2    1524     180   1
  -5   4   2  110415    3879   1
  -4   4   2    2578      65   1
  -3   4   2   31082     952   1
  -2   4   2      35       6   1
  -1   4   2    4878     120   1
   0   4   2   25397     694   1
   1   4   2    8993     252   1
   2   4   2   10822     257   1
   3   4   2   16957     916   1
   4   4   2    2670     142   1
   5   4   2   22727     496   1
   6   4   2    1429      48   1
   7   4   2    5784     186   1
   8   4   2   21369     541   1
   9   4   2    1072      58   1
  10   4   2    4190     300   1
  11   4   2   14215     609   1
  12   4   2   11048     292   1
  13   4   2      64      18   1
  14   4   2   20074     439   1
  15   4   2    1878      75   1
  16   4   2    2337     166   1
  17   4   2     964      74   1
  18   4   2     -15      21   1
  19   4   2     365      47   1
  20   4   2     289      83   1
 -22   5   2      48      62   1
 -21   5   2   10883     371   1
 -20   5   2    6201     263   1
 -19   5   2    1532     126   1
 -18   5   2   12046     425   1
 -17   5   2   10318     580   1
 -16   5   2      12      19   1
 -15   5   2   10663     528   1
 -14   5   2    1735      91   1
 -13   5   2   18329    1185   1
 -12   5   2    4963     313   1
 -11   5   2   16491     450   1
 -10   5   2   75966    3079   1
  -9   5   2    2978      83   1
  -8   5   2  128512    5485   1
  -7   5   2  139165    3017   1
  -6   5   2   31568    1454   1
  -5   5   2   68148    2592   1
  -4   5   2   72221    2207   1
  -3   5   2    8440     224   1
  -2   5   2    3546     121   1
  -1   5   2   63653    1971   1
   0   5   2  147131    2911   1
   1   5   2   30331     841   1
   2   5   2   60384    2572   1
   3   5   2   36569     732   1
   4   5   2    2085     129   1
   5   5   2     633      66   1
   6   5   2   10543     226   1
   7   5   2   25789    1301   1
   8   5   2   10967     267   1
   9   5   2   29856    1328   1
  10   5   2   62650    3122   1
  11   5   2    1741     147   1
  12   5   2   38284    1201   1
  13   5   2   28932     853   1
  14   5   2      37      16   1
  15   5   2    1977      81   1
  16   5   2    1651     147   1
  17   5   2     323      49   1
  18   5   2     431      47   1
  19   5   2    9596     405   1
  20   5   2     586     108   1
 -22   6   2    5627     336   1
 -21   6   2     358      83   1
 -20   6   2    8669     253   1
 -19   6   2    2597     126   1
 -18   6   2    6356     413   1
 -17   6   2      48      35   1
 -16   6   2   14278     476   1
 -15   6   2   16327     688   1
 -14   6   2     -11      20   1
 -13   6   2   19201    1217   1
 -12   6   2   19057     583   1
 -11   6   2    3155      91   1
 -10   6   2      81      17   1
  -9   6   2     888      56   1
  -8   6   2   44834    2349   1
  -7   6   2    4034     144   1
  -6   6   2  154532    5562   1
  -5   6   2  210611    6412   1
  -4   6   2    3147     128   1
  -3   6   2  192508    6040   1
  -2   6   2  145382    3848   1
  -1   6   2      39      11   1
   0   6   2   41140     807   1
   1   6   2   56296    2023   1
   2   6   2   15001     699   1
   3   6   2    7414     372   1
   4   6   2    2402      71   1
   5   6   2   77034    2896   1
   6   6   2   20534    1055   1
   7   6   2   27874    1621   1
   8   6   2   47731    1620   1
   9   6   2    2103      68   1
  10   6   2      17      13   1
  11   6   2   32443    1652   1
  12   6   2   42903    2249   1
  13   6   2     256      37   1
  14   6   2   30656    1989   1
  15   6   2    4811     175   1
  16   6   2    3521     308   1
  17   6   2    7442     263   1
  18   6   2    1359     108   1
  19   6   2    1097      83   1
  20   6   2      67      57   1
 -22   7   2      35      45   1
 -21   7   2   10978     546   1
 -20   7   2    9714     499   1
 -19   7   2     192      38   1
 -18   7   2   11316     549   1
 -17   7   2   13224     559   1
 -16   7   2     197      31   1
 -15   7   2    8465     256   1
 -14   7   2    1142      78   1
 -13   7   2   14620    1228   1
 -12   7   2   12823     310   1
 -11   7   2   28653     876   1
 -10   7   2  136978    6258   1
  -9   7   2   12082     392   1
  -8   7   2   19485     401   1
  -7   7   2   62654    1705   1
  -6   7   2   24530    1017   1
  -5   7   2   31634     729   1
  -4   7   2  193459    8568   1
  -3   7   2   90995    2362   1
  -2   7   2    6413     261   1
  -1   7   2  124168    2329   1
   0   7   2   83143    1573   1
   1   7   2     100      40   1
   2   7   2  144534    5744   1
   3   7   2   49432    2389   1
   4   7   2    1834     116   1
   5   7   2    2248      85   1
   6   7   2    2589      99   1
   7   7   2   53970    3554   1
   8   7   2    3824     125   1
   9   7   2   55593    3623   1
  10   7   2  112649    6225   1
  11   7   2    1511      76   1
  12   7   2   34217    1926   1
  13   7   2   21177    1366   1
  14   7   2    1787     106   1
  15   7   2    6078     257   1
  16   7   2    2533     255   1
  17   7   2    3164     130   1
  18   7   2      36      26   1
  19   7   2    2046     145   1
 -22   8   2    3283     238   1
 -21   8   2      17      35   1
 -20   8   2    4435     158   1
 -19   8   2     431      66   1
 -18   8   2     953      79   1
 -17   8   2       9      21   1
 -16   8   2     361      38   1
 -15   8   2    1126      56   1
 -14   8   2    2354     156   1
 -13   8   2   10413     953   1
 -12   8   2    8658     204   1
 -11   8   2    6186     202   1
 -10   8   2       0      13   1
  -9   8   2   10431     295   1
  -8   8   2   47987     933   1
  -7   8   2   22342     772   1
  -6   8   2   66380    1548   1
  -5   8   2   69980    1338   1
  -4   8   2    4322     216   1
  -3   8   2   40027     950   1
  -2   8   2   12678     272   1
  -1   8   2     105      18   1
   0   8   2    7092     229   1
   1   8   2   13986     363   1
   2   8   2    1943      77   1
   3   8   2      -8      11   1
   4   8   2    4631     138   1
   5   8   2   15063     320   1
   6   8   2    2066      83   1
   7   8   2   44101    2887   1
   8   8   2    2389     182   1
   9   8   2     370      29   1
  10   8   2     101      30   1
  11   8   2    8857     488   1
  12   8   2    7548     467   1
  13   8   2      15      29   1
  14   8   2   15209     790   1
  15   8   2    2128     195   1
  16   8   2     204      33   1
  17   8   2    3666     333   1
  18   8   2     446      58   1
  19   8   2     311      68   1
  20   8   2     157      62   1
 -21   9   2    1271     230   1
 -20   9   2    1655     433   1
 -19   9   2     344      48   1
 -18   9   2     884      86   1
 -17   9   2     119      28   1
 -16   9   2     979      58   1
 -15   9   2      77      24   1
 -14   9   2    5270     279   1
 -13   9   2    2365      91   1
 -12   9   2    2445      88   1
 -11   9   2      70      23   1
 -10   9   2   23434    1015   1
  -9   9   2    7384     236   1
  -8   9   2    1782      63   1
  -7   9   2      23      14   1
  -6   9   2    6845     195   1
  -5   9   2     866      43   1
  -4   9   2   12512     529   1
  -3   9   2     663      64   1
  -2   9   2      13      26   1
  -1   9   2   13800     342   1
   0   9   2    5373     158   1
   1   9   2     143      23   1
   2   9   2   19423     467   1
   3   9   2     115      32   1
   4   9   2     602      39   1
   5   9   2    5613     163   1
   6   9   2    2410      91   1
   7   9   2    3060     136   1
   8   9   2      23      19   1
   9   9   2    4292     136   1
  10   9   2   14994     446   1
  11   9   2     445      32   1
  12   9   2    3661     230   1
  13   9   2    2379     180   1
  14   9   2     455      72   1
  15   9   2    1612     156   1
  16   9   2     313      47   1
  17   9   2     513      49   1
  18   9   2     175      38   1
  19   9   2      57      37   1
  20   9   2      60      55   1
 -21  10   2      38      32   1
 -20  10   2     -19      33   1
 -19  10   2      -4      23   1
 -18  10   2     125      29   1
 -17  10   2      14      20   1
 -16  10   2     210      32   1
 -15  10   2    3623     186   1
 -14  10   2     319      32   1
 -13  10   2    5189     158   1
 -12  10   2    5088     238   1
 -11  10   2    1137     116   1
 -10  10   2    3361     274   1
  -9  10   2     381      28   1
  -8  10   2    2306     138   1
  -7  10   2    1202      52   1
  -6  10   2     295      26   1
  -5  10   2    1362      57   1
  -4  10   2   25303     629   1
  -3  10   2    5686     146   1
  -2  10   2   20026     418   1
  -1  10   2    9809    1567   1
   0  10   2    1119      53   1
   1  10   2    5291     143   1
   2  10   2    2970      96   1
   3  10   2     833      46   1
   4  10   2   26886     566   1
   5  10   2    4004     116   1
   6  10   2    1306      69   1
   7  10   2    4457     223   1
   8  10   2    1098      51   1
   9  10   2    2551     202   1
  10  10   2    1583      63   1
  11  10   2       7      18   1
  12  10   2     121      21   1
  13  10   2       7      14   1
  14  10   2      24      18   1
  15  10   2      39      20   1
  16  10   2      34      25   1
  17  10   2     178      47   1
  18  10   2    1261     193   1
  19  10   2     394      91   1
 -20  11   2    1527     294   1
 -19  11   2    1578     285   1
 -18  11   2    1889     165   1
 -17  11   2    2853     210   1
 -16  11   2    1526      76   1
 -15  11   2     691      54   1
 -14  11   2    3152     115   1
 -13  11   2    4357     206   1
 -12  11   2      26      16   1
 -11  11   2    6332     167   1
 -10  11   2   12972     712   1
  -9  11   2     181      41   1
  -8  11   2    8946     246   1
  -7  11   2    8591     427   1
  -6  11   2       8      15   1
  -5  11   2     993      49   1
  -4  11   2    3600     158   1
  -3  11   2   16897     363   1
  -2  11   2     526      42   1
  -1  11   2   10585     245   1
   0  11   2   29113     592   1
   1  11   2     616      41   1
   2  11   2   16075     494   1
   3  11   2   75052    1679   1
   4  11   2      93      30   1
   5  11   2   23132     485   1
   6  11   2   24037     706   1
   7  11   2    3830     143   1
   8  11   2    1750     155   1
   9  11   2   12102     631   1
  10  11   2    2462      85   1
  11  11   2    3566     261   1
  12  11   2    2902     169   1
  13  11   2     972      80   1
  14  11   2     149      27   1
  15  11   2      51      23   1
  16  11   2    4606     236   1
  17  11   2    1991     227   1
  18  11   2     151      45   1
  19  11   2    1621     169   1
 -19  12   2    2266     430   1
 -18  12   2    2148     198   1
 -17  12   2     159      36   1
 -16  12   2    3901     148   1
 -15  12   2   18768    1279   1
 -14  12   2    1706     193   1
 -13  12   2   12902     335   1
 -12  12   2    9550     254   1
 -11  12   2     317      33   1
 -10  12   2    1883      99   1
  -9  12   2   11061     259   1
  -8  12   2   18238     529   1
  -7  12   2      23      14   1
  -6  12   2   23332     901   1
  -5  12   2   12257     329   1
  -4  12   2    2531      87   1
  -3  12   2   38820     775   1
  -2  12   2   38364     767   1
  -1  12   2    3868     118   1
   0  12   2    6938     202   1
   1  12   2   23169     697   1
   2  12   2   17831     816   1
   3  12   2     682      64   1
   4  12   2   55744    1093   1
   5  12   2   34494     700   1
   6  12   2    3802     179   1
   7  12   2   30038    1827   1
   8  12   2    6455     397   1
   9  12   2     275      41   1
  10  12   2    2589     119   1
  11  12   2    3027     241   1
  12  12   2    2284      83   1
  13  12   2      -9      16   1
  14  12   2    7642    1054   1
  15  12   2   11945     638   1
  16  12   2      -3      32   1
  17  12   2    4251     674   1
  18  12   2    2697    1177   1
 -18  13   2    5400    1494   1
 -17  13   2    8515    2201   1
 -16  13   2     959      61   1
 -15  13   2     865      59   1
 -14  13   2    7712     419   1
 -13  13   2    6788     201   1
 -12  13   2      81      70   1
 -11  13   2   14520     671   1
 -10  13   2   26653    1144   1
  -9  13   2     457      47   1
  -8  13   2   23681     792   1
  -7  13   2   14906     812   1
  -6  13   2     606      41   1
  -5  13   2    1883     115   1
  -4  13   2   13634     325   1
  -3  13   2   34687     702   1
  -2  13   2    1090      69   1
  -1  13   2   30513     625   1
   0  13   2   51418    1180   1
   1  13   2     816     113   1
   2  13   2   14468     328   1
   3  13   2   15337     344   1
   4  13   2       2      18   1
   5  13   2    9016     225   1
   6  13   2   15504     420   1
   7  13   2   10713     258   1
   8  13   2    1870      83   1
   9  13   2   18652     540   1
  10  13   2   17256    1241   1
  11  13   2      32      21   1
  12  13   2   16159     470   1
  13  13   2    5928     400   1
  14  13   2     233      42   1
  15  13   2    1114     360   1
  16  13   2    3719     366   1
  17  13   2    3105     990   1
 -16  14   2    7497     868   1
 -15  14   2   11852     350   1
 -14  14   2     217      44   1
 -13  14   2   15241     393   1
 -12  14   2    4133     125   1
 -11  14   2     622     124   1
 -10  14   2    4879     180   1
  -9  14   2    8001     320   1
  -8  14   2    8267     634   1
  -7  14   2      -9      20   1
  -6  14   2   12689     390   1
  -5  14   2   15352     341   1
  -4  14   2      26      18   1
  -3  14   2   13999     317   1
  -2  14   2    4818     141   1
  -1  14   2     383      52   1
   0  14   2      40      19   1
   1  14   2     827      57   1
   2  14   2    6472     246   1
   3  14   2      34      21   1
   4  14   2   18272     437   1
   5  14   2   20502     792   1
   6  14   2     139      26   1
   7  14   2    9410     376   1
   8  14   2   11513     343   1
   9  14   2     567      84   1
  10  14   2     145      27   1
  11  14   2    1110      97   1
  12  14   2    2277     394   1
  13  14   2     985     110   1
  14  14   2    5281     605   1
  15  14   2    5689     572   1
  16  14   2      -8      52   1
  17  14   2    2352     205   1
 -16  15   2      64      37   1
 -15  15   2     678      58   1
 -14  15   2    2059     166   1
 -13  15   2    2368     131   1
 -12  15   2      -4      20   1
 -11  15   2    2771     113   1
 -10  15   2    1589     148   1
  -9  15   2     931      66   1
  -8  15   2   10376     588   1
  -7  15   2    2296      83   1
  -6  15   2       9      19   1
  -5  15   2      22      25   1
  -4  15   2      59      24   1
  -3  15   2    4124     127   1
  -2  15   2    2255     220   1
  -1  15   2    5701     163   1
   0  15   2    8879     226   1
   1  15   2     303      42   1
   2  15   2    7233     547   1
   3  15   2    7877     207   1
   4  15   2      70      24   1
   5  15   2    2090      86   1
   6  15   2    2246      94   1
   7  15   2    1536      83   1
   8  15   2    3474     156   1
   9  15   2     473     103   1
  10  15   2    3155     123   1
  11  15   2     160      26   1
  12  15   2    1602     173   1
  13  15   2     420      53   1
  14  15   2       1      25   1
  15  15   2     118      32   1
 -15  16   2    1024     111   1
 -14  16   2      84      37   1
 -13  16   2     708     122   1
 -12  16   2     388      51   1
 -11  16   2    1598     214   1
 -10  16   2     -27      27   1
  -9  16   2     918      61   1
  -8  16   2     326      66   1
  -7  16   2     220      31   1
  -6  16   2     126      24   1
  -5  16   2      29      19   1
  -4  16   2     -20      20   1
  -3  16   2     797      58   1
  -2  16   2     151      34   1
  -1  16   2      -5      17   1
   0  16   2     448      51   1
   1  16   2      82      23   1
   2  16   2    1558     113   1
   3  16   2    2379     256   1
   4  16   2     205      61   1
   5  16   2     645      52   1
   6  16   2     726      55   1
   7  16   2      43      75   1
   8  16   2     382      81   1
   9  16   2     704      52   1
  10  16   2      64      36   1
  11  16   2     607      46   1
  12  16   2     -17      30   1
  13  16   2     813      82   1
  14  16   2       3      24   1
 -14  17   2    1071     119   1
 -13  17   2     381      59   1
 -12  17   2      81      36   1
 -11  17   2    1439     215   1
 -10  17   2    2700     244   1
  -9  17   2    1058      94   1
  -8  17   2    1008     147   1
  -7  17   2    5708     156   1
  -6  17   2      99      32   1
  -5  17   2    2626      92   1
  -4  17   2    6157     169   1
  -3  17   2    1249      78   1
  -2  17   2     130      41   1
  -1  17   2    4945     155   1
   0  17   2    2169     103   1
   1  17   2     314      55   1
   2  17   2    1256      71   1
   3  17   2      32      35   1
   4  17   2     673      49   1
   5  17   2       2      19   1
   6  17   2    3560     121   1
   7  17   2    4437     322   1
   8  17   2      49      48   1
   9  17   2    1751     153   1
  10  17   2    1171     154   1
  11  17   2     240      48   1
  12  17   2     131      87   1
  13  17   2    2195     169   1
 -13  18   2    2754     194   1
 -11  18   2     159      53   1
 -10  18   2    2735     156   1
  -9  18   2    4568     374   1
  -8  18   2     833      46   1
  -7  18   2      99      41   1
  -6  18   2    4794     136   1
  -5  18   2    9575     265   1
  -4  18   2     -10      19   1
  -3  18   2   12912     356   1
  -2  18   2    9778     243   1
  -1  18   2      15      20   1
   0  18   2     826      59   1
   1  18   2    1198      84   1
   2  18   2    4222     137   1
   3  18   2     108      26   1
   4  18   2    1702      78   1
   5  18   2    4566     155   1
   6  18   2     612      63   1
   7  18   2     569     164   1
   8  18   2    3843     206   1
   9  18   2    2061     145   1
  10  18   2    1158     151   1
 -12  19   2      20      46   1
  -9  19   2     -46      48   1
  -8  19   2    3762     333   1
  -7  19   2    3934     210   1
  -6  19   2     286      53   1
  -5  19   2     352      32   1
  -4  19   2    1692      73   1
  -3  19   2    5284     185   1
  -2  19   2    1007      60   1
  -1  19   2   12242     292   1
   0  19   2   12278     294   1
   1  19   2      25      23   1
   2  19   2   11269     972   1
   3  19   2    5045     175   1
   4  19   2     244      48   1
   5  19   2     463      53   1
   6  19   2    5572     259   1
   7  19   2    3568     153   1
   8  19   2     435     146   1
  -8  20   2     868     113   1
  -7  20   2      -1      49   1
  -6  20   2    2310     307   1
  -5  20   2    3564     453   1
  -4  20   2     201      92   1
  -3  20   2    2509     157   1
  -2  20   2    1120     113   1
  -1  20   2     163      53   1
   0  20   2     455      40   1
   1  20   2    1984      86   1
   2  20   2    4805     190   1
   3  20   2      71      28   1
   4  20   2    6723     330   1
   5  20   2    8041     756   1
 -20  -1  -3    1506     103  -2
 -22   1   3    1506     103   1
 -19  -1  -3    2831     106  -2
 -21   1   3    2831     106   1
 -18  -1  -3     138      31  -2
 -20   1   3     138      31   1
 -17  -1  -3    2427     112  -2
 -19   1   3    2427     112   1
 -16  -1  -3    2411      91  -2
 -18   1   3    2411      91   1
 -15  -1  -3    1520      74  -2
 -17   1   3    1520      74   1
 -14  -1  -3      53      28  -2
 -16   1   3      53      28   1
 -13  -1  -3    3908     112  -2
 -15   1   3    3908     112   1
 -12  -1  -3   11725     260  -2
 -14   1   3   11725     260   1
 -11  -1  -3    1752      75  -2
 -13   1   3    1752      75   1
 -10  -1  -3   19454     398  -2
 -12   1   3   19454     398   1
  -9  -1  -3   20215     408  -2
 -11   1   3   20215     408   1
  -8  -1  -3    1582      56  -2
 -10   1   3    1582      56   1
  -7  -1  -3   82701    1946  -2
  -9   1   3   82701    1946   1
  -6  -1  -3   32540     704  -2
  -8   1   3   32540     704   1
  -5  -1  -3    1342      44  -2
  -7   1   3    1342      44   1
  -3  -1  -3   43822    2464  -2
  -5   1   3   43822    2464   1
  -2  -1  -3   25381     564  -2
  -4   1   3   25381     564   1
  -1  -1  -3   90706    1695  -2
  -3   1   3   90706    1695   1
   0  -1  -3  502570   26169  -2
  -2   1   3  502570   26169   1
   1  -1  -3  254838    6022  -2
  -1   1   3  254838    6022   1
   2  -1  -3   22425     434  -2
   0   1   3   22425     434   1
   3  -1  -3  247325    4591  -2
   1   1   3  247325    4591   1
   4  -1  -3    2139     126  -2
   2   1   3    2139     126   1
   5  -1  -3   18944     525  -2
   3   1   3   18944     525   1
   6  -1  -3   28975     584  -2
   4   1   3   28975     584   1
   7  -1  -3    4633     107  -2
   5   1   3    4633     107   1
   8  -1  -3    5226     136  -2
   6   1   3    5226     136   1
   9  -1  -3    4579     131  -2
   7   1   3    4579     131   1
  10  -1  -3    1258      53  -2
   8   1   3    1258      53   1
  11  -1  -3   11140     298  -2
   9   1   3   11140     298   1
  12  -1  -3    7801     330  -2
  10   1   3    7801     330   1
  13  -1  -3   16423     397  -2
  11   1   3   16423     397   1
  14  -1  -3    3807     123  -2
  12   1   3    3807     123   1
  15  -1  -3    2840      92  -2
  13   1   3    2840      92   1
  16  -1  -3     427      46  -2
  14   1   3     427      46   1
  17  -1  -3    6695     176  -2
  15   1   3    6695     176   1
  18  -1  -3    4365     146  -2
  16   1   3    4365     146   1
  19  -1  -3     914      57  -2
  17   1   3     914      57   1
  20  -1  -3    2439     108  -2
  18   1   3    2439     108   1
  21  -1  -3     522      59  -2
  19   1   3     522      59   1
  22  -1  -3     172      74  -2
  20   1   3     172      74   1
 -20  -2  -3      24      37  -2
 -22   2   3      24      37   1
 -19  -2  -3    1377      73  -2
 -21   2   3    1377      73   1
 -18  -2  -3    4833     269  -2
 -20   2   3    4833     269   1
 -17  -2  -3    9865     242  -2
 -19   2   3    9865     242   1
 -16  -2  -3     320      35  -2
 -18   2   3     320      35   1
 -15  -2  -3    7970     200  -2
 -17   2   3    7970     200   1
 -14  -2  -3   18806     414  -2
 -16   2   3   18806     414   1
 -13  -2  -3      78      38  -2
 -15   2   3      78      38   1
 -12  -2  -3   13535     305  -2
 -14   2   3   13535     305   1
 -11  -2  -3   35088     805  -2
 -13   2   3   35088     805   1
 -10  -2  -3     106      28  -2
 -12   2   3     106      28   1
  -9  -2  -3    5652     221  -2
 -11   2   3    5652     221   1
  -8  -2  -3   65901    1253  -2
 -10   2   3   65901    1253   1
  -7  -2  -3   54655    2276  -2
  -9   2   3   54655    2276   1
  -6  -2  -3    3235     126  -2
  -8   2   3    3235     126   1
  -5  -2  -3   72777    1585  -2
  -7   2   3   72777    1585   1
  -4  -2  -3  157678    4171  -2
  -6   2   3  157678    4171   1
   0  -2  -3  144488    3100  -2
  -2   2   3  144488    3100   1
   1  -2  -3     443      76  -2
  -1   2   3     443      76   1
   2  -2  -3  556683   11904  -2
   0   2   3  556683   11904   1
   3  -2  -3   37669     824  -2
   1   2   3   37669     824   1
   4  -2  -3   48287    1060  -2
   2   2   3   48287    1060   1
   5  -2  -3  112168    2095  -2
   3   2   3  112168    2095   1
   6  -2  -3   30249     583  -2
   4   2   3   30249     583   1
   7  -2  -3     612      30  -2
   5   2   3     612      30   1
   8  -2  -3   97124    1821  -2
   6   2   3   97124    1821   1
   9  -2  -3   75401    2770  -2
   7   2   3   75401    2770   1
  10  -2  -3     365      33  -2
   8   2   3     365      33   1
  11  -2  -3    4931     121  -2
   9   2   3    4931     121   1
  12  -2  -3    7472     235  -2
  10   2   3    7472     235   1
  13  -2  -3   26950    1118  -2
  11   2   3   26950    1118   1
  14  -2  -3      49      25  -2
  12   2   3      49      25   1
  15  -2  -3   30671     799  -2
  13   2   3   30671     799   1
  16  -2  -3   20098     821  -2
  14   2   3   20098     821   1
  17  -2  -3     -15      25  -2
  15   2   3     -15      25   1
  18  -2  -3    5478     347  -2
  16   2   3    5478     347   1
  19  -2  -3    1125      74  -2
  17   2   3    1125      74   1
  20  -2  -3    1113      96  -2
  18   2   3    1113      96   1
  21  -2  -3     392      52  -2
  19   2   3     392      52   1
  22  -2  -3    2908     223  -2
  20   2   3    2908     223   1
 -20  -3  -3    9579     488  -2
 -22   3   3    9579     488   1
 -19  -3  -3   13037     606  -2
 -21   3   3   13037     606   1
 -18  -3  -3     809      76  -2
 -20   3   3     809      76   1
 -17  -3  -3   10942     297  -2
 -19   3   3   10942     297   1
 -16  -3  -3    9948     243  -2
 -18   3   3    9948     243   1
 -15  -3  -3     167      31  -2
 -17   3   3     167      31   1
 -14  -3  -3    2418      84  -2
 -16   3   3    2418      84   1
 -13  -3  -3   25300     519  -2
 -15   3   3   25300     519   1
 -12  -3  -3   25424     881  -2
 -14   3   3   25424     881   1
 -11  -3  -3    2551      91  -2
 -13   3   3    2551      91   1
 -10  -3  -3   86348    3851  -2
 -12   3   3   86348    3851   1
  -8  -3  -3    7849     313  -2
 -10   3   3    7849     313   1
  -7  -3  -3  134355    3557  -2
  -9   3   3  134355    3557   1
  -6  -3  -3   25018   42284  -2
  -8   3   3   25018   42284   1
  -3  -3  -3  169501    3536  -2
  -5   3   3  169501    3536   1
  -2  -3  -3   53849    1999  -2
  -4   3   3   53849    1999   1
  -1  -3  -3    1410     592  -2
  -3   3   3    1410     592   1
   0  -3  -3  504427   13232  -2
  -2   3   3  504427   13232   1
   1  -3  -3  246725    7750  -2
  -1   3   3  246725    7750   1
   3  -3  -3  206837    3843  -2
   1   3   3  206837    3843   1
   4  -3  -3   81006    1885  -2
   2   3   3   81006    1885   1
   6  -3  -3   49273    1159  -2
   4   3   3   49273    1159   1
   7  -3  -3   93837    6439  -2
   5   3   3   93837    6439   1
   8  -3  -3   63669    2422  -2
   6   3   3   63669    2422   1
   9  -3  -3   17136    3019  -2
   7   3   3   17136    3019   1
  10  -3  -3  136215    3925  -2
   8   3   3  136215    3925   1
  11  -3  -3   28068     659  -2
   9   3   3   28068     659   1
  12  -3  -3   10392     268  -2
  10   3   3   10392     268   1
  13  -3  -3   39310    1815  -2
  11   3   3   39310    1815   1
  14  -3  -3    2001      74  -2
  12   3   3    2001      74   1
  15  -3  -3     162      42  -2
  13   3   3     162      42   1
  16  -3  -3     120      25  -2
  14   3   3     120      25   1
  17  -3  -3   10208     496  -2
  15   3   3   10208     496   1
  18  -3  -3   14078     667  -2
  16   3   3   14078     667   1
  19  -3  -3    1319      80  -2
  17   3   3    1319      80   1
  20  -3  -3   14097     373  -2
  18   3   3   14097     373   1
  21  -3  -3    4535     288  -2
  19   3   3    4535     288   1
  22  -3  -3    1539     168  -2
  20   3   3    1539     168   1
 -20  -4  -3     364     103  -2
 -22   4   3     364     103   1
 -19  -4  -3    1927     125  -2
 -21   4   3    1927     125   1
 -18  -4  -3    5365     158  -2
 -20   4   3    5365     158   1
 -17  -4  -3    5482     161  -2
 -19   4   3    5482     161   1
 -16  -4  -3    1349     134  -2
 -18   4   3    1349     134   1
 -15  -4  -3   19737     800  -2
 -17   4   3   19737     800   1
 -14  -4  -3   23643     493  -2
 -16   4   3   23643     493   1
 -13  -4  -3     242      82  -2
 -15   4   3     242      82   1
 -12  -4  -3   36523    1467  -2
 -14   4   3   36523    1467   1
 -11  -4  -3   22106    1183  -2
 -13   4   3   22106    1183   1
 -10  -4  -3    6800     317  -2
 -12   4   3    6800     317   1
  -9  -4  -3     196      24  -2
 -11   4   3     196      24   1
  -8  -4  -3   33937     761  -2
 -10   4   3   33937     761   1
  -7  -4  -3   55489    1499  -2
  -9   4   3   55489    1499   1
  -6  -4  -3   14912     595  -2
  -8   4   3   14912     595   1
  -5  -4  -3  121328    3313  -2
  -7   4   3  121328    3313   1
  -4  -4  -3  154898    4094  -2
  -6   4   3  154898    4094   1
  -2  -4  -3   55818    1465  -2
  -4   4   3   55818    1465   1
  -1  -4  -3   32450   23421  -2
  -3   4   3   32450   23421   1
   0  -4  -3   13050     401  -2
  -2   4   3   13050     401   1
   1  -4  -3   30822     810  -2
  -1   4   3   30822     810   1
   2  -4  -3   13834     494  -2
   0   4   3   13834     494   1
   3  -4  -3  104262    2645  -2
   1   4   3  104262    2645   1
   5  -4  -3   68554    2257  -2
   3   4   3   68554    2257   1
   7  -4  -3    9265    1352  -2
   5   4   3    9265    1352   1
   8  -4  -3   86254    3395  -2
   6   4   3   86254    3395   1
   9  -4  -3   25838    1004  -2
   7   4   3   25838    1004   1
  10  -4  -3     344      33  -2
   8   4   3     344      33   1
  11  -4  -3    1377      57  -2
   9   4   3    1377      57   1
  12  -4  -3   11948     293  -2
  10   4   3   11948     293   1
  13  -4  -3   23715     862  -2
  11   4   3   23715     862   1
  14  -4  -3    3665     139  -2
  12   4   3    3665     139   1
  15  -4  -3   29103    1821  -2
  13   4   3   29103    1821   1
  16  -4  -3    6095     194  -2
  14   4   3    6095     194   1
  17  -4  -3    1027      72  -2
  15   4   3    1027      72   1
  18  -4  -3    3659     135  -2
  16   4   3    3659     135   1
  19  -4  -3    2381     109  -2
  17   4   3    2381     109   1
  20  -4  -3     360      62  -2
  18   4   3     360      62   1
  21  -4  -3     411      88  -2
  19   4   3     411      88   1
  22  -4  -3    2658     206  -2
  20   4   3    2658     206   1
 -20  -5  -3    3776     271  -2
 -22   5   3    3776     271   1
 -19  -5  -3    6488     205  -2
 -21   5   3    6488     205   1
 -18  -5  -3    1983     179  -2
 -20   5   3    1983     179   1
 -17  -5  -3    4553     155  -2
 -19   5   3    4553     155   1
 -16  -5  -3    2431     102  -2
 -18   5   3    2431     102   1
 -15  -5  -3      24      21  -2
 -17   5   3      24      21   1
 -14  -5  -3    1008      58  -2
 -16   5   3    1008      58   1
 -13  -5  -3    9580     319  -2
 -15   5   3    9580     319   1
 -12  -5  -3   28587    1752  -2
 -14   5   3   28587    1752   1
 -11  -5  -3    1271      60  -2
 -13   5   3    1271      60   1
 -10  -5  -3   37847     850  -2
 -12   5   3   37847     850   1
  -9  -5  -3   16321    1257  -2
 -11   5   3   16321    1257   1
  -8  -5  -3   20965     699  -2
 -10   5   3   20965     699   1
  -7  -5  -3   26739    1671  -2
  -9   5   3   26739    1671   1
  -5  -5  -3    6360     320  -2
  -7   5   3    6360     320   1
  -4  -5  -3    9901     253  -2
  -6   5   3    9901     253   1
  -3  -5  -3   84555    1834  -2
  -5   5   3   84555    1834   1
  -1  -5  -3     959     111  -2
  -3   5   3     959     111   1
   0  -5  -3   15604    1034  -2
  -2   5   3   15604    1034   1
   1  -5  -3   32671    1095  -2
  -1   5   3   32671    1095   1
   2  -5  -3     163      21  -2
   0   5   3     163      21   1
   3  -5  -3   36375    1727  -2
   1   5   3   36375    1727   1
   4  -5  -3   79858    3255  -2
   2   5   3   79858    3255   1
   7  -5  -3   30038     795  -2
   5   5   3   30038     795   1
   8  -5  -3   59892    1627  -2
   6   5   3   59892    1627   1
   9  -5  -3   22340     623  -2
   7   5   3   22340     623   1
  10  -5  -3  115318    3849  -2
   8   5   3  115318    3849   1
  11  -5  -3    3065     284  -2
   9   5   3    3065     284   1
  12  -5  -3   21376    1002  -2
  10   5   3   21376    1002   1
  13  -5  -3    9663     356  -2
  11   5   3    9663     356   1
  14  -5  -3     828     106  -2
  12   5   3     828     106   1
  15  -5  -3    2890     130  -2
  13   5   3    2890     130   1
  16  -5  -3       4      18  -2
  14   5   3       4      18   1
  17  -5  -3    1647      82  -2
  15   5   3    1647      82   1
  18  -5  -3    3152     121  -2
  16   5   3    3152     121   1
  19  -5  -3     -35      35  -2
  17   5   3     -35      35   1
  20  -5  -3    4707     164  -2
  18   5   3    4707     164   1
  21  -5  -3     629      64  -2
  19   5   3     629      64   1
  22  -5  -3     907     134  -2
  20   5   3     907     134   1
 -20  -6  -3     -42      42  -2
 -22   6   3     -42      42   1
 -19  -6  -3       4      23  -2
 -21   6   3       4      23   1
 -18  -6  -3      75      29  -2
 -20   6   3      75      29   1
 -17  -6  -3    1427      77  -2
 -19   6   3    1427      77   1
 -16  -6  -3    3198     176  -2
 -18   6   3    3198     176   1
 -15  -6  -3    2108     103  -2
 -17   6   3    2108     103   1
 -14  -6  -3     464      54  -2
 -16   6   3     464      54   1
 -13  -6  -3      64      21  -2
 -15   6   3      64      21   1
 -12  -6  -3    3678     114  -2
 -14   6   3    3678     114   1
 -11  -6  -3      51      18  -2
 -13   6   3      51      18   1
 -10  -6  -3      10      16  -2
 -12   6   3      10      16   1
  -9  -6  -3    1821      81  -2
 -11   6   3    1821      81   1
  -8  -6  -3    1898     221  -2
 -10   6   3    1898     221   1
  -7  -6  -3      80      32  -2
  -9   6   3      80      32   1
  -6  -6  -3   11171     561  -2
  -8   6   3   11171     561   1
  -5  -6  -3     132      30  -2
  -7   6   3     132      30   1
  -4  -6  -3    1135      83  -2
  -6   6   3    1135      83   1
  -3  -6  -3     548      73  -2
  -5   6   3     548      73   1
  -2  -6  -3   16390     471  -2
  -4   6   3   16390     471   1
  -1  -6  -3    4954     138  -2
  -3   6   3    4954     138   1
   0  -6  -3   10180     688  -2
  -2   6   3   10180     688   1
   1  -6  -3      44      14  -2
  -1   6   3      44      14   1
   3  -6  -3   14581     631  -2
   1   6   3   14581     631   1
   4  -6  -3    7341     385  -2
   2   6   3    7341     385   1
   5  -6  -3   17740     808  -2
   3   6   3   17740     808   1
   6  -6  -3   70940    1918  -2
   4   6   3   70940    1918   1
   7  -6  -3      20      11  -2
   5   6   3      20      11   1
   8  -6  -3    6625     209  -2
   6   6   3    6625     209   1
   9  -6  -3   13515     289  -2
   7   6   3   13515     289   1
  10  -6  -3    9718     437  -2
   8   6   3    9718     437   1
  11  -6  -3     636      62  -2
   9   6   3     636      62   1
  12  -6  -3     127      36  -2
  10   6   3     127      36   1
  13  -6  -3      94      19  -2
  11   6   3      94      19   1
  14  -6  -3    4540     246  -2
  12   6   3    4540     246   1
  15  -6  -3      -3      13  -2
  13   6   3      -3      13   1
  16  -6  -3      45      18  -2
  14   6   3      45      18   1
  17  -6  -3     160      30  -2
  15   6   3     160      30   1
  18  -6  -3    1353     101  -2
  16   6   3    1353     101   1
  19  -6  -3     199      38  -2
  17   6   3     199      38   1
  20  -6  -3      26      24  -2
  18   6   3      26      24   1
  21  -6  -3     136      44  -2
  19   6   3     136      44   1
 -20  -7  -3     510     103  -2
 -22   7   3     510     103   1
 -19  -7  -3    1432     268  -2
 -21   7   3    1432     268   1
 -18  -7  -3     340      56  -2
 -20   7   3     340      56   1
 -17  -7  -3    2485     151  -2
 -19   7   3    2485     151   1
 -16  -7  -3    6492     322  -2
 -18   7   3    6492     322   1
 -15  -7  -3      29      21  -2
 -17   7   3      29      21   1
 -14  -7  -3    1113      72  -2
 -16   7   3    1113      72   1
 -13  -7  -3    3361     407  -2
 -15   7   3    3361     407   1
 -12  -7  -3      11      19  -2
 -14   7   3      11      19   1
 -11  -7  -3    1571      64  -2
 -13   7   3    1571      64   1
 -10  -7  -3    4706     204  -2
 -12   7   3    4706     204   1
  -9  -7  -3    2119     109  -2
 -11   7   3    2119     109   1
  -8  -7  -3    7543     181  -2
 -10   7   3    7543     181   1
  -7  -7  -3    7414     175  -2
  -9   7   3    7414     175   1
  -6  -7  -3    7801     250  -2
  -8   7   3    7801     250   1
  -5  -7  -3     272      43  -2
  -7   7   3     272      43   1
  -4  -7  -3    4758     383  -2
  -6   7   3    4758     383   1
  -3  -7  -3      87      14  -2
  -5   7   3      87      14   1
  -2  -7  -3   19801     645  -2
  -4   7   3   19801     645   1
  -1  -7  -3    7642     412  -2
  -3   7   3    7642     412   1
   0  -7  -3   64653    1885  -2
  -2   7   3   64653    1885   1
   1  -7  -3   56711    1399  -2
  -1   7   3   56711    1399   1
   2  -7  -3   38289    1517  -2
   0   7   3   38289    1517   1
   4  -7  -3   12567     529  -2
   2   7   3   12567     529   1
   5  -7  -3     462      45  -2
   3   7   3     462      45   1
   6  -7  -3    1094     105  -2
   4   7   3    1094     105   1
   7  -7  -3    7499     223  -2
   5   7   3    7499     223   1
   8  -7  -3    2342     119  -2
   6   7   3    2342     119   1
   9  -7  -3     921      77  -2
   7   7   3     921      77   1
  10  -7  -3    3931     110  -2
   8   7   3    3931     110   1
  11  -7  -3   12854     757  -2
   9   7   3   12854     757   1
  12  -7  -3     352      35  -2
  10   7   3     352      35   1
  13  -7  -3     929      84  -2
  11   7   3     929      84   1
  14  -7  -3    3466     103  -2
  12   7   3    3466     103   1
  15  -7  -3     750      82  -2
  13   7   3     750      82   1
  16  -7  -3    2088     204  -2
  14   7   3    2088     204   1
  17  -7  -3     729      73  -2
  15   7   3     729      73   1
  18  -7  -3     281      39  -2
  16   7   3     281      39   1
  19  -7  -3     590      73  -2
  17   7   3     590      73   1
  20  -7  -3    2216     124  -2
  18   7   3    2216     124   1
  21  -7  -3     334      94  -2
  19   7   3     334      94   1
 -20  -8  -3     282      85  -2
 -22   8   3     282      85   1
 -19  -8  -3     188      50  -2
 -21   8   3     188      50   1
 -18  -8  -3    6402     319  -2
 -20   8   3    6402     319   1
 -17  -8  -3    4751     260  -2
 -19   8   3    4751     260   1
 -16  -8  -3     415      52  -2
 -18   8   3     415      52   1
 -15  -8  -3   18347     547  -2
 -17   8   3   18347     547   1
 -14  -8  -3    8894     250  -2
 -16   8   3    8894     250   1
 -13  -8  -3    1782      88  -2
 -15   8   3    1782      88   1
 -12  -8  -3   12988     510  -2
 -14   8   3   12988     510   1
 -11  -8  -3    5588     216  -2
 -13   8   3    5588     216   1
 -10  -8  -3    5782     488  -2
 -12   8   3    5782     488   1
  -9  -8  -3     908     158  -2
 -11   8   3     908     158   1
  -8  -8  -3    4811     143  -2
 -10   8   3    4811     143   1
  -7  -8  -3   19946     618  -2
  -9   8   3   19946     618   1
  -6  -8  -3   13268     747  -2
  -8   8   3   13268     747   1
  -5  -8  -3   67067    1433  -2
  -7   8   3   67067    1433   1
  -4  -8  -3   64668    3329  -2
  -6   8   3   64668    3329   1
  -3  -8  -3   14794     602  -2
  -5   8   3   14794     602   1
  -2  -8  -3   70708    2150  -2
  -4   8   3   70708    2150   1
  -1  -8  -3   72050    1971  -2
  -3   8   3   72050    1971   1
   1  -8  -3   11338     354  -2
  -1   8   3   11338     354   1
   2  -8  -3    3627     188  -2
   0   8   3    3627     188   1
   3  -8  -3   48943    2264  -2
   1   8   3   48943    2264   1
   4  -8  -3   17025     709  -2
   2   8   3   17025     709   1
   5  -8  -3   36825     832  -2
   3   8   3   36825     832   1
   6  -8  -3   20086    1547  -2
   4   8   3   20086    1547   1
  10  -8  -3    5455     174  -2
   8   8   3    5455     174   1
  11  -8  -3    6455     431  -2
   9   8   3    6455     431   1
  12  -8  -3   23195     793  -2
  10   8   3   23195     793   1
  13  -8  -3   11503     827  -2
  11   8   3   11503     827   1
  14  -8  -3      90      43  -2
  12   8   3      90      43   1
  15  -8  -3   11534     348  -2
  13   8   3   11534     348   1
  16  -8  -3    2575     125  -2
  14   8   3    2575     125   1
  17  -8  -3    4382     348  -2
  15   8   3    4382     348   1
  18  -8  -3    7568     568  -2
  16   8   3    7568     568   1
  19  -8  -3    2937     119  -2
  17   8   3    2937     119   1
  20  -8  -3     -30      30  -2
  18   8   3     -30      30   1
  21  -8  -3     246      79  -2
  19   8   3     246      79   1
 -19  -9  -3    6973     440  -2
 -21   9   3    6973     440   1
 -18  -9  -3     -43      43  -2
 -20   9   3     -43      43   1
 -17  -9  -3   10813     449  -2
 -19   9   3   10813     449   1
 -16  -9  -3    7477     573  -2
 -18   9   3    7477     573   1
 -15  -9  -3     110      56  -2
 -17   9   3     110      56   1
 -14  -9  -3    9700     342  -2
 -16   9   3    9700     342   1
 -13  -9  -3   14616     726  -2
 -15   9   3   14616     726   1
 -12  -9  -3    4119     205  -2
 -14   9   3    4119     205   1
 -11  -9  -3    4457     183  -2
 -13   9   3    4457     183   1
 -10  -9  -3   33808    1400  -2
 -12   9   3   33808    1400   1
  -9  -9  -3   34117    1897  -2
 -11   9   3   34117    1897   1
  -8  -9  -3     441      93  -2
 -10   9   3     441      93   1
  -7  -9  -3   21904     828  -2
  -9   9   3   21904     828   1
  -6  -9  -3   38572     764  -2
  -8   9   3   38572     764   1
  -5  -9  -3   17643     621  -2
  -7   9   3   17643     621   1
  -4  -9  -3   12395     485  -2
  -6   9   3   12395     485   1
  -3  -9  -3   57539    1656  -2
  -5   9   3   57539    1656   1
  -2  -9  -3  100178    2175  -2
  -4   9   3  100178    2175   1
  -1  -9  -3   52871    1475  -2
  -3   9   3   52871    1475   1
   0  -9  -3   89308    1694  -2
  -2   9   3   89308    1694   1
   1  -9  -3   66259   12212  -2
  -1   9   3   66259   12212   1
   2  -9  -3   62531    4265  -2
   0   9   3   62531    4265   1
   3  -9  -3   81618    2183  -2
   1   9   3   81618    2183   1
   4  -9  -3   22144   10440  -2
   2   9   3   22144   10440   1
   5  -9  -3   28619    1172  -2
   3   9   3   28619    1172   1
   7  -9  -3   22450    1051  -2
   5   9   3   22450    1051   1
   8  -9  -3   26955     916  -2
   6   9   3   26955     916   1
  10  -9  -3   47029    1815  -2
   8   9   3   47029    1815   1
  11  -9  -3   20820     782  -2
   9   9   3   20820     782   1
  12  -9  -3     268      40  -2
  10   9   3     268      40   1
  13  -9  -3   13721    1122  -2
  11   9   3   13721    1122   1
  14  -9  -3   19541    1047  -2
  12   9   3   19541    1047   1
  15  -9  -3     385      70  -2
  13   9   3     385      70   1
  16  -9  -3    5556     442  -2
  14   9   3    5556     442   1
  17  -9  -3   11063    1017  -2
  15   9   3   11063    1017   1
  18  -9  -3    1836      89  -2
  16   9   3    1836      89   1
  19  -9  -3    1738     109  -2
  17   9   3    1738     109   1
  20  -9  -3    8511     365  -2
  18   9   3    8511     365   1
  21  -9  -3     665     119  -2
  19   9   3     665     119   1
 -19 -10  -3     -31      31  -2
 -21  10   3     -31      31   1
 -18 -10  -3    4669     309  -2
 -20  10   3    4669     309   1
 -17 -10  -3    4024     381  -2
 -19  10   3    4024     381   1
 -16 -10  -3     401      65  -2
 -18  10   3     401      65   1
 -15 -10  -3   18089     849  -2
 -17  10   3   18089     849   1
 -14 -10  -3   10660     932  -2
 -16  10   3   10660     932   1
 -13 -10  -3    2159     387  -2
 -15  10   3    2159     387   1
 -12 -10  -3   13258     304  -2
 -14  10   3   13258     304   1
 -11 -10  -3    3372     390  -2
 -13  10   3    3372     390   1
 -10 -10  -3    2186    1216  -2
 -12  10   3    2186    1216   1
  -9 -10  -3     376      47  -2
 -11  10   3     376      47   1
  -8 -10  -3   17794     705  -2
 -10  10   3   17794     705   1
  -7 -10  -3   25192     617  -2
  -9  10   3   25192     617   1
  -6 -10  -3     173      33  -2
  -8  10   3     173      33   1
  -5 -10  -3   52262    2914  -2
  -7  10   3   52262    2914   1
  -4 -10  -3   37287    5124  -2
  -6  10   3   37287    5124   1
  -3 -10  -3   64600    2451  -2
  -5  10   3   64600    2451   1
  -2 -10  -3   51141    1152  -2
  -4  10   3   51141    1152   1
   1 -10  -3     181      53  -2
  -1  10   3     181      53   1
   2 -10  -3   42323    1245  -2
   0  10   3   42323    1245   1
   3 -10  -3   61782    1390  -2
   1  10   3   61782    1390   1
   4 -10  -3   18316    3754  -2
   2  10   3   18316    3754   1
   5 -10  -3  108282    2661  -2
   3  10   3  108282    2661   1
   6 -10  -3   45530    1719  -2
   4  10   3   45530    1719   1
   8 -10  -3    1445     105  -2
   6  10   3    1445     105   1
   9 -10  -3   10814     742  -2
   7  10   3   10814     742   1
  10 -10  -3   13566     310  -2
   8  10   3   13566     310   1
  11 -10  -3     275      31  -2
   9  10   3     275      31   1
  12 -10  -3   28912    1799  -2
  10  10   3   28912    1799   1
  13 -10  -3   30324    1913  -2
  11  10   3   30324    1913   1
  14 -10  -3     293      33  -2
  12  10   3     293      33   1
  15 -10  -3   27319    1433  -2
  13  10   3   27319    1433   1
  16 -10  -3    9875     783  -2
  14  10   3    9875     783   1
  17 -10  -3    1383     118  -2
  15  10   3    1383     118   1
  18 -10  -3    8337    1042  -2
  16  10   3    8337    1042   1
  19 -10  -3     641     117  -2
  17  10   3     641     117   1
  20 -10  -3     -45      45  -2
  18  10   3     -45      45   1
  21 -10  -3      30      52  -2
  19  10   3      30      52   1
 -18 -11  -3      93      74  -2
 -20  11   3      93      74   1
 -17 -11  -3    6765    1235  -2
 -19  11   3    6765    1235   1
 -16 -11  -3    1870     111  -2
 -18  11   3    1870     111   1
 -15 -11  -3      -8      39  -2
 -17  11   3      -8      39   1
 -14 -11  -3     996     116  -2
 -16  11   3     996     116   1
 -13 -11  -3    8075     796  -2
 -15  11   3    8075     796   1
 -12 -11  -3    2419     166  -2
 -14  11   3    2419     166   1
 -11 -11  -3     146      50  -2
 -13  11   3     146      50   1
 -10 -11  -3   10339     250  -2
 -12  11   3   10339     250   1
  -9 -11  -3    8548     347  -2
 -11  11   3    8548     347   1
  -8 -11  -3     269      83  -2
 -10  11   3     269      83   1
  -7 -11  -3   18100     595  -2
  -9  11   3   18100     595   1
  -6 -11  -3   10287     278  -2
  -8  11   3   10287     278   1
  -5 -11  -3    4079    1532  -2
  -7  11   3    4079    1532   1
  -4 -11  -3    6136     177  -2
  -6  11   3    6136     177   1
  -3 -11  -3   32477     997  -2
  -5  11   3   32477     997   1
  -2 -11  -3   30405     718  -2
  -4  11   3   30405     718   1
  -1 -11  -3   39284    1132  -2
  -3  11   3   39284    1132   1
   0 -11  -3  119255    2258  -2
  -2  11   3  119255    2258   1
   1 -11  -3   35670    1056  -2
  -1  11   3   35670    1056   1
   2 -11  -3   52853    2083  -2
   0  11   3   52853    2083   1
   3 -11  -3   45171    1870  -2
   1  11   3   45171    1870   1
   4 -11  -3    8757    4401  -2
   2  11   3    8757    4401   1
   5 -11  -3    8203     436  -2
   3  11   3    8203     436   1
   6 -11  -3    2896     224  -2
   4  11   3    2896     224   1
   7 -11  -3   12360     520  -2
   5  11   3   12360     520   1
   8 -11  -3   16062     460  -2
   6  11   3   16062     460   1
   9 -11  -3    1941     148  -2
   7  11   3    1941     148   1
  10 -11  -3    9045     423  -2
   8  11   3    9045     423   1
  11 -11  -3   15031     525  -2
   9  11   3   15031     525   1
  12 -11  -3     302      71  -2
  10  11   3     302      71   1
  13 -11  -3    6673     423  -2
  11  11   3    6673     423   1
  14 -11  -3   10513     663  -2
  12  11   3   10513     663   1
  15 -11  -3      23      23  -2
  13  11   3      23      23   1
  16 -11  -3     618      59  -2
  14  11   3     618      59   1
  17 -11  -3    4431     225  -2
  15  11   3    4431     225   1
  18 -11  -3    1977     352  -2
  16  11   3    1977     352   1
  19 -11  -3     476     119  -2
  17  11   3     476     119   1
  20 -11  -3    1529     169  -2
  18  11   3    1529     169   1
 -17 -12  -3     536     144  -2
 -19  12   3     536     144   1
 -16 -12  -3    1993     223  -2
 -18  12   3    1993     223   1
 -15 -12  -3    4867     274  -2
 -17  12   3    4867     274   1
 -14 -12  -3     481      46  -2
 -16  12   3     481      46   1
 -13 -12  -3    1727     170  -2
 -15  12   3    1727     170   1
 -12 -12  -3    2279     145  -2
 -14  12   3    2279     145   1
 -11 -12  -3     706      78  -2
 -13  12   3     706      78   1
 -10 -12  -3      16      25  -2
 -12  12   3      16      25   1
  -9 -12  -3     714      62  -2
 -11  12   3     714      62   1
  -8 -12  -3      91      21  -2
 -10  12   3      91      21   1
  -7 -12  -3    8462     318  -2
  -9  12   3    8462     318   1
  -6 -12  -3    3823     154  -2
  -8  12   3    3823     154   1
  -5 -12  -3    6087     156  -2
  -7  12   3    6087     156   1
  -4 -12  -3   14910     462  -2
  -6  12   3   14910     462   1
  -3 -12  -3    1842     125  -2
  -5  12   3    1842     125   1
  -2 -12  -3   17893     450  -2
  -4  12   3   17893     450   1
  -1 -12  -3    8095     395  -2
  -3  12   3    8095     395   1
   0 -12  -3    4677     171  -2
  -2  12   3    4677     171   1
   1 -12  -3    4522     143  -2
  -1  12   3    4522     143   1
   2 -12  -3    6021     287  -2
   0  12   3    6021     287   1
   3 -12  -3   10413     525  -2
   1  12   3   10413     525   1
   4 -12  -3   11268     674  -2
   2  12   3   11268     674   1
   5 -12  -3    4441     143  -2
   3  12   3    4441     143   1
   6 -12  -3   10092     523  -2
   4  12   3   10092     523   1
   7 -12  -3    3709     143  -2
   5  12   3    3709     143   1
   9 -12  -3      26      53  -2
   7  12   3      26      53   1
  10 -12  -3    1486      83  -2
   8  12   3    1486      83   1
  11 -12  -3     422      42  -2
   9  12   3     422      42   1
  12 -12  -3    1736      92  -2
  10  12   3    1736      92   1
  13 -12  -3    2871     373  -2
  11  12   3    2871     373   1
  14 -12  -3     129      25  -2
  12  12   3     129      25   1
  15 -12  -3    3395     298  -2
  13  12   3    3395     298   1
  16 -12  -3    1594      78  -2
  14  12   3    1594      78   1
  17 -12  -3     733      62  -2
  15  12   3     733      62   1
  18 -12  -3     628      81  -2
  16  12   3     628      81   1
  19 -12  -3      57      40  -2
  17  12   3      57      40   1
  20 -12  -3      54      51  -2
  18  12   3      54      51   1
 -16 -13  -3     394      81  -2
 -18  13   3     394      81   1
 -15 -13  -3    1755     164  -2
 -17  13   3    1755     164   1
 -14 -13  -3     303      38  -2
 -16  13   3     303      38   1
 -13 -13  -3      84      30  -2
 -15  13   3      84      30   1
 -12 -13  -3    2622     139  -2
 -14  13   3    2622     139   1
 -11 -13  -3      71      27  -2
 -13  13   3      71      27   1
 -10 -13  -3    3502     154  -2
 -12  13   3    3502     154   1
  -9 -13  -3     515      58  -2
 -11  13   3     515      58   1
  -8 -13  -3    1250     109  -2
 -10  13   3    1250     109   1
  -7 -13  -3    1237      76  -2
  -9  13   3    1237      76   1
  -6 -13  -3     417      65  -2
  -8  13   3     417      65   1
  -5 -13  -3    1453     688  -2
  -7  13   3    1453     688   1
  -4 -13  -3     628      36  -2
  -6  13   3     628      36   1
  -3 -13  -3    2276     152  -2
  -5  13   3    2276     152   1
  -2 -13  -3   10777     360  -2
  -4  13   3   10777     360   1
  -1 -13  -3    1286      88  -2
  -3  13   3    1286      88   1
   0 -13  -3    3038     149  -2
  -2  13   3    3038     149   1
   1 -13  -3    5499     184  -2
  -1  13   3    5499     184   1
   2 -13  -3    3070     161  -2
   0  13   3    3070     161   1
   3 -13  -3    2282     126  -2
   1  13   3    2282     126   1
   4 -13  -3   18515     403  -2
   2  13   3   18515     403   1
   5 -13  -3    4099     138  -2
   3  13   3    4099     138   1
   6 -13  -3     424     104  -2
   4  13   3     424     104   1
   7 -13  -3    5390     163  -2
   5  13   3    5390     163   1
   8 -13  -3    1400      95  -2
   6  13   3    1400      95   1
   9 -13  -3     214      47  -2
   7  13   3     214      47   1
  10 -13  -3    1473      66  -2
   8  13   3    1473      66   1
  11 -13  -3     979      54  -2
   9  13   3     979      54   1
  12 -13  -3     743      48  -2
  10  13   3     743      48   1
  13 -13  -3     448      40  -2
  11  13   3     448      40   1
  14 -13  -3     -12      27  -2
  12  13   3     -12      27   1
  15 -13  -3      58      22  -2
  13  13   3      58      22   1
  16 -13  -3       6      16  -2
  14  13   3       6      16   1
  17 -13  -3     -11      23  -2
  15  13   3     -11      23   1
  18 -13  -3     109      32  -2
  16  13   3     109      32   1
  19 -13  -3      68      40  -2
  17  13   3      68      40   1
 -15 -14  -3     803     127  -2
 -17  14   3     803     127   1
 -14 -14  -3    7509    1106  -2
 -16  14   3    7509    1106   1
 -13 -14  -3    1156      81  -2
 -15  14   3    1156      81   1
 -12 -14  -3    1310      77  -2
 -14  14   3    1310      77   1
 -11 -14  -3    8333     218  -2
 -13  14   3    8333     218   1
 -10 -14  -3      40      49  -2
 -12  14   3      40      49   1
  -9 -14  -3    6451     331  -2
 -11  14   3    6451     331   1
  -8 -14  -3   11584     272  -2
 -10  14   3   11584     272   1
  -7 -14  -3    3896     192  -2
  -9  14   3    3896     192   1
  -6 -14  -3    4297    1158  -2
  -8  14   3    4297    1158   1
  -5 -14  -3    6245     398  -2
  -7  14   3    6245     398   1
  -3 -14  -3    9068     461  -2
  -5  14   3    9068     461   1
  -2 -14  -3    1251     254  -2
  -4  14   3    1251     254   1
  -1 -14  -3    6155     205  -2
  -3  14   3    6155     205   1
   0 -14  -3   11029     259  -2
  -2  14   3   11029     259   1
   1 -14  -3    3180     104  -2
  -1  14   3    3180     104   1
   2 -14  -3    8347     256  -2
   0  14   3    8347     256   1
   3 -14  -3   10545     296  -2
   1  14   3   10545     296   1
   4 -14  -3    2221      86  -2
   2  14   3    2221      86   1
   5 -14  -3   16484     485  -2
   3  14   3   16484     485   1
   6 -14  -3   32334    1095  -2
   4  14   3   32334    1095   1
   7 -14  -3    4079     198  -2
   5  14   3    4079     198   1
   8 -14  -3   14785     554  -2
   6  14   3   14785     554   1
   9 -14  -3    5891     165  -2
   7  14   3    5891     165   1
  10 -14  -3    1010     526  -2
   8  14   3    1010     526   1
  11 -14  -3    8843     343  -2
   9  14   3    8843     343   1
  12 -14  -3    5661     272  -2
  10  14   3    5661     272   1
  13 -14  -3     -17      21  -2
  11  14   3     -17      21   1
  14 -14  -3    1614     109  -2
  12  14   3    1614     109   1
  15 -14  -3     877     130  -2
  13  14   3     877     130   1
  16 -14  -3     230     124  -2
  14  14   3     230     124   1
  17 -14  -3     612     114  -2
  15  14   3     612     114   1
  18 -14  -3     -15      25  -2
  16  14   3     -15      25   1
 -14 -15  -3      23      34  -2
 -16  15   3      23      34   1
 -13 -15  -3    3765     312  -2
 -15  15   3    3765     312   1
 -12 -15  -3   11903     400  -2
 -14  15   3   11903     400   1
 -11 -15  -3     183      79  -2
 -13  15   3     183      79   1
 -10 -15  -3   21873     475  -2
 -12  15   3   21873     475   1
  -9 -15  -3   17457     390  -2
 -11  15   3   17457     390   1
  -8 -15  -3    1636     315  -2
 -10  15   3    1636     315   1
  -7 -15  -3   19977     822  -2
  -9  15   3   19977     822   1
  -6 -15  -3   11644     739  -2
  -8  15   3   11644     739   1
  -4 -15  -3    3912     275  -2
  -6  15   3    3912     275   1
  -3 -15  -3    9912     264  -2
  -5  15   3    9912     264   1
  -2 -15  -3   15236     466  -2
  -4  15   3   15236     466   1
  -1 -15  -3    3690     191  -2
  -3  15   3    3690     191   1
   0 -15  -3    7627     195  -2
  -2  15   3    7627     195   1
   1 -15  -3   13648     313  -2
  -1  15   3   13648     313   1
   2 -15  -3    4615     211  -2
   0  15   3    4615     211   1
   3 -15  -3    5869     185  -2
   1  15   3    5869     185   1
   5 -15  -3    3887     295  -2
   3  15   3    3887     295   1
   6 -15  -3    4019     263  -2
   4  15   3    4019     263   1
   7 -15  -3   30879    1154  -2
   5  15   3   30879    1154   1
   8 -15  -3   10594     428  -2
   6  15   3   10594     428   1
   9 -15  -3    3966    1831  -2
   7  15   3    3966    1831   1
  10 -15  -3   16426     473  -2
   8  15   3   16426     473   1
  11 -15  -3    3185    1524  -2
   9  15   3    3185    1524   1
  12 -15  -3    4745     722  -2
  10  15   3    4745     722   1
  13 -15  -3    6465     314  -2
  11  15   3    6465     314   1
  14 -15  -3     352     375  -2
  12  15   3     352     375   1
  15 -15  -3     442      60  -2
  13  15   3     442      60   1
  16 -15  -3      23      24  -2
  14  15   3      23      24   1
  17 -15  -3    2090     554  -2
  15  15   3    2090     554   1
 -13 -16  -3    1349     126  -2
 -15  16   3    1349     126   1
 -12 -16  -3    2323     133  -2
 -14  16   3    2323     133   1
 -11 -16  -3    8760     317  -2
 -13  16   3    8760     317   1
 -10 -16  -3     988     131  -2
 -12  16   3     988     131   1
  -9 -16  -3    2390     114  -2
 -11  16   3    2390     114   1
  -8 -16  -3   11515     341  -2
 -10  16   3   11515     341   1
  -7 -16  -3    9135     222  -2
  -9  16   3    9135     222   1
  -5 -16  -3   18703     672  -2
  -7  16   3   18703     672   1
  -4 -16  -3   15178     466  -2
  -6  16   3   15178     466   1
  -3 -16  -3   19199     569  -2
  -5  16   3   19199     569   1
  -2 -16  -3    6674     237  -2
  -4  16   3    6674     237   1
  -1 -16  -3    8283     507  -2
  -3  16   3    8283     507   1
   0 -16  -3   12018     532  -2
  -2  16   3   12018     532   1
   1 -16  -3      90      28  -2
  -1  16   3      90      28   1
   2 -16  -3   15802     357  -2
   0  16   3   15802     357   1
   3 -16  -3   12506     367  -2
   1  16   3   12506     367   1
   4 -16  -3    2834     165  -2
   2  16   3    2834     165   1
   5 -16  -3   33222    1112  -2
   3  16   3   33222    1112   1
   6 -16  -3   21390     559  -2
   4  16   3   21390     559   1
   7 -16  -3    5879     382  -2
   5  16   3    5879     382   1
   8 -16  -3   12254     499  -2
   6  16   3   12254     499   1
   9 -16  -3    3615     457  -2
   7  16   3    3615     457   1
  10 -16  -3    1200    1322  -2
   8  16   3    1200    1322   1
  11 -16  -3    1711      89  -2
   9  16   3    1711      89   1
  12 -16  -3    4470     287  -2
  10  16   3    4470     287   1
  13 -16  -3    2072      91  -2
  11  16   3    2072      91   1
  14 -16  -3     300      42  -2
  12  16   3     300      42   1
  15 -16  -3    2135     233  -2
  13  16   3    2135     233   1
 -12 -17  -3   10085     466  -2
 -14  17   3   10085     466   1
 -11 -17  -3      -5      45  -2
 -13  17   3      -5      45   1
 -10 -17  -3   12933     451  -2
 -12  17   3   12933     451   1
  -8 -17  -3     931     137  -2
 -10  17   3     931     137   1
  -7 -17  -3   10483     246  -2
  -9  17   3   10483     246   1
  -6 -17  -3    5495     274  -2
  -8  17   3    5495     274   1
  -5 -17  -3    4627     345  -2
  -7  17   3    4627     345   1
  -4 -17  -3    1884     134  -2
  -6  17   3    1884     134   1
  -3 -17  -3    6125     378  -2
  -5  17   3    6125     378   1
  -2 -17  -3    7388     251  -2
  -4  17   3    7388     251   1
  -1 -17  -3     960      75  -2
  -3  17   3     960      75   1
   0 -17  -3    6181     165  -2
  -2  17   3    6181     165   1
   1 -17  -3   11167     337  -2
  -1  17   3   11167     337   1
   2 -17  -3    3384     390  -2
   0  17   3    3384     390   1
   3 -17  -3    1372      71  -2
   1  17   3    1372      71   1
   4 -17  -3    5855     186  -2
   2  17   3    5855     186   1
   5 -17  -3    5131     210  -2
   3  17   3    5131     210   1
   6 -17  -3      60      93  -2
   4  17   3      60      93   1
   7 -17  -3    9172     263  -2
   5  17   3    9172     263   1
   8 -17  -3    6486     218  -2
   6  17   3    6486     218   1
   9 -17  -3    2739     873  -2
   7  17   3    2739     873   1
  10 -17  -3   14862     532  -2
   8  17   3   14862     532   1
  11 -17  -3    1356     673  -2
   9  17   3    1356     673   1
  12 -17  -3    3862     589  -2
  10  17   3    3862     589   1
  13 -17  -3    3189     343  -2
  11  17   3    3189     343   1
  14 -17  -3      21      29  -2
  12  17   3      21      29   1
  15 -17  -3     175      61  -2
  13  17   3     175      61   1
 -11 -18  -3    1612     151  -2
 -13  18   3    1612     151   1
 -10 -18  -3       6      33  -2
 -12  18   3       6      33   1
  -9 -18  -3     727      83  -2
 -11  18   3     727      83   1
  -8 -18  -3    2667     187  -2
 -10  18   3    2667     187   1
  -7 -18  -3    2284     203  -2
  -9  18   3    2284     203   1
  -6 -18  -3     285     124  -2
  -8  18   3     285     124   1
  -5 -18  -3    6640     288  -2
  -7  18   3    6640     288   1
  -4 -18  -3    2006     178  -2
  -6  18   3    2006     178   1
  -2 -18  -3    2776     182  -2
  -4  18   3    2776     182   1
  -1 -18  -3    1300      68  -2
  -3  18   3    1300      68   1
   0 -18  -3     200      33  -2
  -2  18   3     200      33   1
   1 -18  -3     264      41  -2
  -1  18   3     264      41   1
   2 -18  -3    1242      68  -2
   0  18   3    1242      68   1
   3 -18  -3    2555     128  -2
   1  18   3    2555     128   1
   4 -18  -3     911      99  -2
   2  18   3     911      99   1
   5 -18  -3    5202     203  -2
   3  18   3    5202     203   1
   6 -18  -3    4091     134  -2
   4  18   3    4091     134   1
   7 -18  -3     861     185  -2
   5  18   3     861     185   1
   8 -18  -3    1846     180  -2
   6  18   3    1846     180   1
   9 -18  -3     201     304  -2
   7  18   3     201     304   1
  10 -18  -3     404      54  -2
   8  18   3     404      54   1
  11 -18  -3      -9      32  -2
   9  18   3      -9      32   1
  12 -18  -3     280      55  -2
  10  18   3     280      55   1
  14 -18  -3      47      38  -2
  12  18   3      47      38   1
 -10 -19  -3    3242     214  -2
 -12  19   3    3242     214   1
  -9 -19  -3     128      43  -2
 -11  19   3     128      43   1
  -8 -19  -3    1329     112  -2
 -10  19   3    1329     112   1
  -7 -19  -3    1042     119  -2
  -9  19   3    1042     119   1
  -6 -19  -3     234      94  -2
  -8  19   3     234      94   1
  -5 -19  -3     115      51  -2
  -7  19   3     115      51   1
  -4 -19  -3      58      63  -2
  -6  19   3      58      63   1
  -3 -19  -3     697     105  -2
  -5  19   3     697     105   1
  -2 -19  -3     147      57  -2
  -4  19   3     147      57   1
  -1 -19  -3      93      55  -2
  -3  19   3      93      55   1
   0 -19  -3      40      28  -2
  -2  19   3      40      28   1
   1 -19  -3     500      56  -2
  -1  19   3     500      56   1
   2 -19  -3     296      32  -2
   0  19   3     296      32   1
   3 -19  -3     837      52  -2
   1  19   3     837      52   1
   4 -19  -3     414      39  -2
   2  19   3     414      39   1
   5 -19  -3      31      38  -2
   3  19   3      31      38   1
   6 -19  -3     117      30  -2
   4  19   3     117      30   1
   7 -19  -3     132      44  -2
   5  19   3     132      44   1
   8 -19  -3     820     133  -2
   6  19   3     820     133   1
   9 -19  -3      33      27  -2
   7  19   3      33      27   1
  10 -19  -3     624     115  -2
   8  19   3     624     115   1
  11 -19  -3      77      40  -2
   9  19   3      77      40   1
  12 -19  -3      25      39  -2
  10  19   3      25      39   1
  -8 -20  -3      38      51  -2
 -10  20   3      38      51   1
  -6 -20  -3     167      51  -2
  -8  20   3     167      51   1
  -5 -20  -3     253      60  -2
  -7  20   3     253      60   1
  -4 -20  -3    2693     165  -2
  -6  20   3    2693     165   1
  -3 -20  -3     126      52  -2
  -5  20   3     126      52   1
  -2 -20  -3    2352     149  -2
  -4  20   3    2352     149   1
  -1 -20  -3    2924     373  -2
  -3  20   3    2924     373   1
   0 -20  -3     641     123  -2
  -2  20   3     641     123   1
   1 -20  -3    3081     213  -2
  -1  20   3    3081     213   1
   2 -20  -3    1015     146  -2
   0  20   3    1015     146   1
   3 -20  -3    1728     128  -2
   1  20   3    1728     128   1
   4 -20  -3    1881     221  -2
   2  20   3    1881     221   1
   5 -20  -3     128      46  -2
   3  20   3     128      46   1
  -4 -21  -3     149     104  -2
  -6  21   3     149     104   1
  -3 -21  -3    2464     215  -2
  -5  21   3    2464     215   1
  -2 -21  -3    1608     114  -2
  -4  21   3    1608     114   1
  -1 -21  -3    1051     114  -2
  -3  21   3    1051     114   1
   0 -21  -3    3386     331  -2
  -2  21   3    3386     331   1
 -22   0   4    4120     252   1
 -21   0   4   13141     436   1
 -20   0   4    7962     389   1
 -19   0   4    3290     156   1
 -18   0   4   11129     368   1
 -17   0   4   13100     552   1
 -16   0   4    5023     235   1
 -15   0   4   23604     902   1
 -14   0   4   54901    1499   1
 -13   0   4    9747     482   1
 -12   0   4   14872     443   1
 -11   0   4  134133    5694   1
 -10   0   4  113136    4216   1
  -9   0   4   10163     312   1
  -8   0   4  310909   11581   1
  -7   0   4  118115    3134   1
  -6   0   4   12293     363   1
  -5   0   4   88422    2352   1
  -4   0   4  125951    4702   1
  -3   0   4   24482     674   1
  -2   0   4  178642    6882   1
  -1   0   4    1640      72   1
   1   0   4  153552    5731   1
   2   0   4   38902    1055   1
   3   0   4  255030   11760   1
   4   0   4      41      17   1
   5   0   4  118205    4679   1
   6   0   4  357006   13882   1
   7   0   4   14292     613   1
   8   0   4   59087    2279   1
   9   0   4  116778    4416   1
  10   0   4    2075     157   1
  11   0   4   46215    1821   1
  12   0   4   75125    2024   1
  13   0   4     142      38   1
  14   0   4    8154     477   1
  15   0   4    2200     129   1
  16   0   4      20      33   1
  17   0   4    1331      94   1
  18   0   4     723      98   1
  19   0   4    8721     463   1
 -22   1   4    1277      91   1
 -21   1   4    4657     144   1
 -20   1   4    5296     154   1
 -19   1   4     418      57   1
 -18   1   4     417      55   1
 -17   1   4     604      51   1
 -16   1   4   20652     572   1
 -15   1   4   27948     644   1
 -14   1   4    4026     165   1
 -13   1   4   64911    1515   1
 -12   1   4   64858    2449   1
 -11   1   4    3514     134   1
 -10   1   4  181448    3389   1
  -9   1   4   66163    1385   1
  -8   1   4    2517      72   1
  -7   1   4   18688     377   1
  -6   1   4   20858     415   1
  -5   1   4  139265    3005   1
  -4   1   4  148631    2479   1
  -3   1   4  749144   32650   1
  -2   1   4   16969     337   1
  -1   1   4   12589     392   1
   0   1   4      63      14   1
   1   1   4   70475    1537   1
   2   1   4   30553     591   1
   3   1   4   21078     417   1
   4   1   4  179793    6911   1
   5   1   4  141068    2636   1
   6   1   4   36925     712   1
   7   1   4   96531    3049   1
   8   1   4   40271     904   1
   9   1   4   91620    2821   1
  10   1   4   22096     521   1
  11   1   4    3643     161   1
  12   1   4     321      33   1
  13   1   4    2155     129   1
  14   1   4    5513     185   1
  15   1   4    1054      77   1
  16   1   4      90      36   1
  17   1   4    4898     145   1
  18   1   4      22      28   1
  19   1   4     282      54   1
 -23   2   4      29      56   1
 -22   2   4     961      71   1
 -21   2   4    4592     144   1
 -20   2   4      79      24   1
 -19   2   4     269      42   1
 -18   2   4     429      41   1
 -17   2   4     647      54   1
 -16   2   4    2033      93   1
 -15   2   4    5993     216   1
 -14   2   4   17171     455   1
 -13   2   4    6446     206   1
 -12   2   4    4197     111   1
 -11   2   4  103978    3081   1
 -10   2   4   32654     640   1
  -9   2   4   18767     545   1
  -8   2   4  150752    3251   1
  -7   2   4   10115     433   1
  -6   2   4   20026     422   1
  -5   2   4   35638     692   1
  -4   2   4     947      34   1
  -3   2   4   10171     247   1
  -2   2   4   31553     704   1
  -1   2   4    7292     204   1
   0   2   4  285592   10939   1
   1   2   4   20963     850   1
   2   2   4   78521    1479   1
   3   2   4   88732    1668   1
   4   2   4    7884     191   1
   5   2   4   10074     215   1
   6   2   4   56453    1229   1
   7   2   4    2875      89   1
   8   2   4   19210     463   1
   9   2   4   52528    1006   1
  10   2   4     388      26   1
  11   2   4     218      34   1
  12   2   4   26661     987   1
  13   2   4    3822     157   1
  14   2   4     295      34   1
  15   2   4     590      50   1
  16   2   4     100      34   1
  17   2   4    1009      67   1
  18   2   4     110      31   1
  19   2   4    3273     170   1
 -23   3   4     621     108   1
 -22   3   4      48      47   1
 -21   3   4     499      56   1
 -20   3   4      36      20   1
 -19   3   4    4821     245   1
 -18   3   4      38      20   1
 -17   3   4    1978     131   1
 -16   3   4     388      53   1
 -15   3   4    6444     184   1
 -14   3   4     628      38   1
 -13   3   4     753      39   1
 -12   3   4    7776     181   1
 -11   3   4     904      49   1
 -10   3   4   23360     472   1
  -9   3   4    3571     120   1
  -8   3   4    8348     199   1
  -7   3   4    7833     173   1
  -6   3   4    6670     324   1
  -5   3   4   25450     497   1
  -4   3   4   35974    1968   1
  -3   3   4    5216     285   1
  -2   3   4   65638    1585   1
  -1   3   4   26761     604   1
   0   3   4   36024     737   1
   1   3   4   16008     321   1
   2   3   4   89919    1807   1
   3   3   4    4349     104   1
   4   3   4    8833     215   1
   5   3   4    4911     144   1
   6   3   4   25532     695   1
   7   3   4    4916     287   1
   8   3   4    1511      54   1
   9   3   4   20037     657   1
  10   3   4    3726     102   1
  11   3   4    1365      69   1
  12   3   4    2000      71   1
  13   3   4      38      18   1
  14   3   4    1242      84   1
  15   3   4     357      45   1
  16   3   4     373      49   1
  17   3   4     488      50   1
  18   3   4     334      49   1
  19   3   4     268      55   1
 -23   4   4     195      70   1
 -22   4   4      39      48   1
 -21   4   4    1728      85   1
 -20   4   4    4601     141   1
 -19   4   4      21      21   1
 -18   4   4   12824     317   1
 -17   4   4    1110      68   1
 -16   4   4    6230     175   1
 -15   4   4    6564     423   1
 -14   4   4    2310     102   1
 -13   4   4      31      16   1
 -12   4   4     631      41   1
 -11   4   4      91      22   1
 -10   4   4   12313     302   1
  -9   4   4    6460     224   1
  -8   4   4   29401    1328   1
  -7   4   4   54005    1044   1
  -5   4   4    7122     156   1
  -4   4   4   45519     867   1
  -3   4   4   54689    1495   1
  -2   4   4     879      64   1
  -1   4   4   64307    1214   1
   0   4   4      28       6   1
   1   4   4   13028     405   1
   2   4   4   19284     700   1
   3   4   4    1783      54   1
   4   4   4    9157     339   1
   5   4   4   52080     997   1
   6   4   4    1429      61   1
   7   4   4     722      39   1
   8   4   4   10654     247   1
   9   4   4    3828     258   1
  10   4   4   19361     650   1
  11   4   4    8880     250   1
  12   4   4    5755     165   1
  13   4   4    2097     110   1
  14   4   4    1171     107   1
  15   4   4     741      53   1
  16   4   4    4436     155   1
  17   4   4      30      38   1
  18   4   4      93      34   1
  19   4   4    1418     339   1
 -23   5   4    2060     184   1
 -22   5   4    5544     344   1
 -21   5   4      10      22   1
 -20   5   4    5876     375   1
 -19   5   4   10150     342   1
 -18   5   4     341      60   1
 -17   5   4    9418     310   1
 -16   5   4   20040     753   1
 -15   5   4    7168     359   1
 -14   5   4    3935     153   1
 -13   5   4   41422    1325   1
 -12   5   4   13514     362   1
 -11   5   4    1338      92   1
 -10   5   4    7687     403   1
  -9   5   4   13582     329   1
  -8   5   4    7585     254   1
  -7   5   4   40376     878   1
  -6   5   4  122326    2296   1
  -5   5   4   61574    2053   1
  -4   5   4   25971     594   1
  -3   5   4   55920    1742   1
  -2   5   4  100409    5219   1
  -1   5   4   23472     575   1
   0   5   4  131754    4675   1
   1   5   4    2655      97   1
   2   5   4   15687     509   1
   3   5   4   42748    1046   1
   4   5   4   21533     477   1
   5   5   4   12208     318   1
   6   5   4   10049     260   1
   7   5   4   47099     911   1
   8   5   4    5937     299   1
   9   5   4     256      27   1
  10   5   4    4107     182   1
  11   5   4    6588     257   1
  12   5   4    1946      71   1
  13   5   4    2920     259   1
  14   5   4   20939     850   1
  15   5   4    8435     376   1
  16   5   4    5268     332   1
  17   5   4    6606     289   1
  18   5   4    2456     238   1
  19   5   4    2004     183   1
 -23   6   4     537     101   1
 -22   6   4      34      37   1
 -21   6   4   15705     800   1
 -20   6   4   12066     815   1
 -19   6   4    1822     134   1
 -18   6   4   41236    1107   1
 -17   6   4   17665     703   1
 -16   6   4    7702     383   1
 -15   6   4   23296     748   1
 -14   6   4   10603     427   1
 -13   6   4    7776     263   1
 -12   6   4      18      18   1
 -11   6   4   12094     424   1
 -10   6   4   13142     337   1
  -9   6   4    6213     153   1
  -8   6   4   54102    1177   1
  -7   6   4   31422     685   1
  -6   6   4    6478     150   1
  -5   6   4   89178    1953   1
  -4   6   4  135804    2967   1
  -3   6   4   35036    1414   1
  -2   6   4   18900    1385   1
  -1   6   4  415641    8917   1
   0   6   4   57993    1660   1
   1   6   4   30294    1309   1
   2   6   4  265247   11330   1
   3   6   4   26619     889   1
   4   6   4   48354    1411   1
   5   6   4   43189    1642   1
   6   6   4    8206     270   1
   7   6   4   16577     515   1
   8   6   4     485      38   1
   9   6   4   40539    1304   1
  10   6   4   69115    3494   1
  11   6   4    2809     108   1
  12   6   4   32336    1537   1
  13   6   4   19323     978   1
  14   6   4    1030     105   1
  15   6   4   11050    1429   1
  16   6   4   12799     763   1
  17   6   4    2649     180   1
  18   6   4    5246     201   1
  19   6   4    6440     371   1
 -22   7   4    4805     590   1
 -21   7   4      32      35   1
 -20   7   4   14516     458   1
 -19   7   4   11119     465   1
 -18   7   4      26      23   1
 -17   7   4    6891     411   1
 -16   7   4   45184    1836   1
 -15   7   4    7835     220   1
 -14   7   4    8720     372   1
 -13   7   4   53026    2514   1
 -12   7   4    2524      87   1
 -11   7   4   16291     350   1
 -10   7   4    8027     266   1
  -9   7   4   12845     407   1
  -8   7   4    7529     178   1
  -7   7   4   18189     446   1
  -6   7   4  121697    3901   1
  -5   7   4   24952     581   1
  -4   7   4   30670     889   1
  -3   7   4  100343    6145   1
  -2   7   4   57825    1266   1
  -1   7   4   29319     667   1
   0   7   4  113217    3442   1
   1   7   4    8953     418   1
   2   7   4       5      14   1
   3   7   4   14513     407   1
   4   7   4   46425    2040   1
   5   7   4   16959     409   1
   6   7   4   18965     466   1
   7   7   4   31532     740   1
   8   7   4    1111      87   1
   9   7   4      86      21   1
  10   7   4     887      91   1
  11   7   4   16276     531   1
  12   7   4   21357     903   1
  13   7   4    4872     281   1
  14   7   4   22960    1880   1
  15   7   4    8322     653   1
  16   7   4    9266     458   1
  17   7   4   23467    1510   1
  18   7   4    2662     294   1
  19   7   4    2834     219   1
 -22   8   4      -4      28   1
 -21   8   4    6318     260   1
 -20   8   4   10601     354   1
 -19   8   4    8001     237   1
 -18   8   4   28536    1526   1
 -17   8   4    8558     312   1
 -16   8   4    7733     400   1
 -15   8   4   17908     391   1
 -14   8   4      90      23   1
 -13   8   4      40      20   1
 -12   8   4   11426     264   1
 -11   8   4   26376     793   1
 -10   8   4   34997     808   1
  -9   8   4    6936     196   1
  -8   8   4   47502     927   1
  -7   8   4   38044    1162   1
  -6   8   4    1147      42   1
  -5   8   4    5462     275   1
  -4   8   4   46717    1317   1
  -3   8   4   14404    1081   1
  -2   8   4    1886      86   1
  -1   8   4   69482    1360   1
   0   8   4   21786    1085   1
   1   8   4   45927    2021   1
   2   8   4   90296    2845   1
   3   8   4     541      30   1
   4   8   4   12510     433   1
   5   8   4    3103     104   1
   6   8   4    1503      82   1
   7   8   4    8157     443   1
   8   8   4     165      34   1
   9   8   4   18357    1012   1
  10   8   4   17621     655   1
  11   8   4    1166      89   1
  12   8   4   18712    1094   1
  13   8   4    4118     260   1
  14   8   4    3348     185   1
  15   8   4    4658     527   1
  16   8   4    6666     357   1
  17   8   4     359      43   1
  18   8   4    3559     466   1
  19   8   4    1839     183   1
 -22   9   4      25      57   1
 -21   9   4     -36      41   1
 -20   9   4    1526      93   1
 -19   9   4    3184     156   1
 -18   9   4     700      54   1
 -17   9   4    2009     264   1
 -16   9   4    7110     376   1
 -15   9   4     -12      18   1
 -14   9   4    6469     194   1
 -13   9   4    1129      59   1
 -12   9   4   11317     340   1
 -11   9   4   19782     423   1
 -10   9   4    2141     125   1
  -9   9   4      21      13   1
  -8   9   4   13141     330   1
  -7   9   4   16807     560   1
  -6   9   4    3916     133   1
  -5   9   4   34039     921   1
  -4   9   4     281      16   1
  -3   9   4   28656     642   1
  -2   9   4   11689     292   1
  -1   9   4     750      45   1
   0   9   4   10205     229   1
   1   9   4    2522     144   1
   2   9   4    3494     183   1
   3   9   4    3063     145   1
   4   9   4    7860     322   1
   5   9   4    5829     225   1
   6   9   4     231      24   1
   7   9   4     546      36   1
   8   9   4     727      43   1
   9   9   4     228      30   1
  10   9   4      46      18   1
  11   9   4    1211      90   1
  12   9   4    2082      86   1
  13   9   4     807      84   1
  14   9   4     866      66   1
  15   9   4     751      71   1
  16   9   4     996     108   1
  17   9   4    5000     194   1
  18   9   4       3      52   1
 -21  10   4     -19      28   1
 -20  10   4     160      64   1
 -19  10   4     853      59   1
 -18  10   4    1230     108   1
 -17  10   4     222      35   1
 -16  10   4     132      34   1
 -15  10   4     222      41   1
 -14  10   4    1404      73   1
 -13  10   4    1337      66   1
 -12  10   4      31      34   1
 -11  10   4    6592     176   1
 -10  10   4    1528      64   1
  -9  10   4      38      15   1
  -8  10   4     359      46   1
  -7  10   4    3244     204   1
  -6  10   4    2351      69   1
  -5  10   4     102      22   1
  -4  10   4    1831      81   1
  -3  10   4      34      25   1
  -2  10   4    1953      61   1
  -1  10   4    4204     123   1
   0  10   4    1212      71   1
   1  10   4   11838     523   1
   2  10   4    4014     168   1
   3  10   4   10489     241   1
   4  10   4     768      40   1
   5  10   4    3409     150   1
   6  10   4     619      38   1
   7  10   4      98      30   1
   8  10   4    6567     428   1
   9  10   4    4129     228   1
  10  10   4     520      72   1
  11  10   4     626      42   1
  12  10   4     162      30   1
  13  10   4      32      28   1
  14  10   4      -7      17   1
  15  10   4      91      27   1
  16  10   4      34      22   1
  17  10   4     125      57   1
  18  10   4     122      63   1
 -20  11   4    1204     135   1
 -19  11   4    2747     513   1
 -18  11   4    2008     335   1
 -17  11   4     348      63   1
 -16  11   4    4671     336   1
 -15  11   4    3383     169   1
 -14  11   4     887     139   1
 -13  11   4   16058     564   1
 -12  11   4    8985     271   1
 -11  11   4     689      46   1
 -10  11   4    8527     289   1
  -9  11   4    9410     250   1
  -8  11   4     635      33   1
  -7  11   4    2491     104   1
  -6  11   4   14857     709   1
  -5  11   4    2053      60   1
  -4  11   4      27       9   1
  -3  11   4    8558     195   1
  -2  11   4    3290      92   1
  -1  11   4    2173     192   1
   0  11   4   12021     316   1
   1  11   4   15389     404   1
   2  11   4   17031     615   1
   3  11   4      79      17   1
   4  11   4   18885     738   1
   5  11   4   15345     537   1
   6  11   4    1492      63   1
   7  11   4   16134     740   1
   8  11   4    7871     414   1
   9  11   4     628     104   1
  10  11   4    7119     600   1
  11  11   4    1139      58   1
  12  11   4      49      22   1
  13  11   4    1985     254   1
  14  11   4     708      54   1
  15  11   4     470      55   1
  16  11   4     462      49   1
  17  11   4     364     137   1
  18  11   4      78      61   1
 -19  12   4      70      36   1
 -18  12   4   11158     817   1
 -17  12   4   13001     501   1
 -16  12   4     111      29   1
 -15  12   4    3871     131   1
 -14  12   4    5835     207   1
 -13  12   4    2438      94   1
 -12  12   4    2048     128   1
 -11  12   4   39127    1254   1
 -10  12   4   21795     535   1
  -9  12   4    5282     143   1
  -8  12   4   42678     900   1
  -7  12   4    8358     374   1
  -6  12   4    3312      90   1
  -5  12   4   17492     450   1
  -4  12   4   14991     319   1
  -3  12   4    1153      58   1
  -2  12   4    7496     290   1
  -1  12   4   30726     968   1
   0  12   4   16765     473   1
   1  12   4    1585      87   1
   2  12   4   40360    1330   1
   3  12   4   14702     582   1
   4  12   4     199      28   1
   5  12   4    2144      94   1
   6  12   4    4433     223   1
   7  12   4    3750     116   1
   8  12   4    4935     356   1
   9  12   4   24225    1525   1
  10  12   4    5403     386   1
  11  12   4    4005     327   1
  12  12   4    7923     262   1
  13  12   4     351      41   1
  14  12   4     531      74   1
  15  12   4     989     357   1
  16  12   4    1120     224   1
  17  12   4     294      81   1
 -18  13   4    1098     138   1
 -17  13   4    1257     170   1
 -16  13   4    8141     411   1
 -15  13   4   11061     403   1
 -14  13   4    3531     173   1
 -13  13   4   22563     573   1
 -12  13   4    8995     227   1
 -11  13   4    2201      95   1
 -10  13   4   11358     282   1
  -9  13   4   14442     408   1
  -8  13   4    5808     166   1
  -7  13   4    1043      86   1
  -6  13   4   28201     639   1
  -5  13   4   18673     389   1
  -4  13   4    5393     134   1
  -3  13   4   30563     700   1
  -2  13   4    8664     242   1
  -1  13   4      80      20   1
   0  13   4    4054     188   1
   1  13   4   15487     467   1
   2  13   4   10981     353   1
   3  13   4    1148     136   1
   4  13   4   23535     569   1
   5  13   4    5554     249   1
   6  13   4    6327     337   1
   7  13   4   25023     737   1
   8  13   4    2349     223   1
   9  13   4    3132     265   1
  10  13   4    5129     404   1
  11  13   4    2185      94   1
  12  13   4    1722     203   1
  13  13   4      78      24   1
  14  13   4    6962     587   1
  15  13   4    3748     444   1
  16  13   4    3276     205   1
 -17  14   4    3127     187   1
 -16  14   4     854     127   1
 -15  14   4     973      69   1
 -14  14   4    4741     149   1
 -13  14   4     893      69   1
 -12  14   4     428      43   1
 -11  14   4   24670     523   1
 -10  14   4   14645     330   1
  -9  14   4    5135     140   1
  -8  14   4   30830     938   1
  -7  14   4    2193      66   1
  -6  14   4    5183     307   1
  -5  14   4    4966     188   1
  -4  14   4    4699     149   1
  -3  14   4    4199     113   1
  -2  14   4    1170      60   1
  -1  14   4   24272     573   1
   0  14   4   13016     333   1
   1  14   4    5058     221   1
   2  14   4   29984    1279   1
   3  14   4    8340     367   1
   4  14   4    2770     184   1
   5  14   4    7419     196   1
   6  14   4    2167      97   1
   7  14   4    1276      81   1
   8  14   4    2758     135   1
   9  14   4   14275     731   1
  10  14   4    9075     300   1
  11  14   4    3839     174   1
  12  14   4    8187     642   1
  13  14   4     162      32   1
  14  14   4     245      38   1
  15  14   4     742      72   1
  16  14   4      49      32   1
 -16  15   4    1356     119   1
 -15  15   4    1560     125   1
 -14  15   4     646      54   1
 -13  15   4    4628     205   1
 -12  15   4     847      62   1
 -11  15   4     414      39   1
 -10  15   4     977      53   1
  -9  15   4     351      67   1
  -8  15   4      45      15   1
  -7  15   4    1659     117   1
  -6  15   4    6912     293   1
  -5  15   4     526      76   1
  -4  15   4    7276     170   1
  -3  15   4    7104     286   1
  -2  15   4       3      13   1
  -1  15   4    3344     184   1
   0  15   4    2377      98   1
   1  15   4    4242     183   1
   2  15   4     746      98   1
   3  15   4     790      85   1
   4  15   4    8820     225   1
   5  15   4    2204      98   1
   6  15   4    1069      59   1
   7  15   4   11532     281   1
   8  15   4    1495      73   1
   9  15   4    2917     201   1
  10  15   4     861      82   1
  11  15   4      98      31   1
  12  15   4      86      28   1
  13  15   4      50      24   1
  14  15   4    1720     366   1
  15  15   4     909     395   1
 -15  16   4      -2      30   1
 -14  16   4      31      29   1
 -13  16   4     287      43   1
 -12  16   4     521      44   1
 -11  16   4     247      30   1
 -10  16   4       9      15   1
  -9  16   4    1752     160   1
  -8  16   4     583      99   1
  -7  16   4    1014     103   1
  -6  16   4    1608     205   1
  -5  16   4     174      53   1
  -4  16   4     700      85   1
  -3  16   4       3      10   1
  -2  16   4     823      40   1
  -1  16   4      89      18   1
   0  16   4     522      66   1
   1  16   4     461      43   1
   2  16   4    1049      67   1
   3  16   4     685      64   1
   4  16   4     379      35   1
   5  16   4     398      58   1
   6  16   4     206      30   1
   7  16   4      66      22   1
   8  16   4      30      28   1
   9  16   4     283      37   1
  10  16   4      57      32   1
  11  16   4     306      45   1
  12  16   4     345      45   1
  13  16   4     239      40   1
  14  16   4       7      33   1
 -14  17   4     162      58   1
 -13  17   4     516      69   1
 -12  17   4     662      77   1
 -11  17   4     -10      56   1
 -10  17   4    1281     112   1
  -9  17   4     369      72   1
  -8  17   4     857      93   1
  -7  17   4      21      49   1
  -6  17   4     878      98   1
  -5  17   4    1924     222   1
  -4  17   4    1198     114   1
  -3  17   4    6130     288   1
  -2  17   4    1406      54   1
  -1  17   4     692      42   1
   0  17   4     973      78   1
   1  17   4    1216     103   1
   2  17   4      32      20   1
   3  17   4     441      39   1
   4  17   4    2816     142   1
   5  17   4      96      25   1
   6  17   4     575      47   1
   7  17   4     250      35   1
   8  17   4     498      78   1
   9  17   4      81      44   1
  10  17   4     157      42   1
  11  17   4    1353     159   1
  12  17   4     187      44   1
 -13  18   4    1383     139   1
 -11  18   4    2140     138   1
 -10  18   4    2074     136   1
  -9  18   4      74      45   1
  -8  18   4    6431     283   1
  -7  18   4    3652     230   1
  -6  18   4     336      87   1
  -5  18   4    2971     180   1
  -4  18   4    3007     179   1
  -3  18   4    2574     258   1
  -2  18   4     638      52   1
  -1  18   4   11756     271   1
   0  18   4    3856     305   1
   1  18   4    3770     132   1
   2  18   4    6460     180   1
   3  18   4     657      58   1
   4  18   4     209      41   1
   5  18   4    3565     126   1
   6  18   4    1082     110   1
   7  18   4       8      24   1
   8  18   4    1270      76   1
   9  18   4    3098     286   1
  10  18   4     781     185   1
  11  18   4      94      43   1
 -12  19   4    4937     291   1
 -11  19   4      77      80   1
 -10  19   4    1711     139   1
  -9  19   4    1165     109   1
  -8  19   4     522      79   1
  -7  19   4     817     161   1
  -6  19   4    7306     359   1
  -5  19   4    8552     535   1
  -4  19   4     612     108   1
  -3  19   4    9294     805   1
  -2  19   4    2096     146   1
  -1  19   4     447      60   1
   0  19   4    1840      83   1
   1  19   4    3691     179   1
   2  19   4    1693      86   1
   3  19   4     327      42   1
   4  19   4   11125     407   1
   5  19   4    2040     103   1
   6  19   4    3603     276   1
   7  19   4    5888     342   1
   8  19   4     975      95   1
 -10  20   4    2997     221   1
  -9  20   4     152      52   1
  -7  20   4    3954     257   1
  -6  20   4     352      66   1
  -5  20   4    1304     115   1
  -4  20   4    1378     114   1
  -3  20   4     236      57   1
  -2  20   4      -2      37   1
  -1  20   4    3350     190   1
   0  20   4    2165     145   1
   1  20   4     762      88   1
   2  20   4    3881     199   1
   3  20   4    1422     120   1
   4  20   4     -21      36   1
  -7  21   4      59      38   1
  -4  21   4       4      39   1
  -3  21   4    2328     170   1
  -2  21   4     103      48   1
  -1  21   4     483      69   1
 -23   1   5     716     110   1
 -22   1   5     676      64   1
 -21   1   5    3281     113   1
 -20   1   5    5208     184   1
 -19   1   5    2067      81   1
 -18   1   5    4120     210   1
 -17   1   5    7835     229   1
 -16   1   5    5574     178   1
 -15   1   5     116      28   1
 -14   1   5    8143     243   1
 -13   1   5    2824      93   1
 -12   1   5     636      46   1
 -11   1   5     807     106   1
 -10   1   5    6994     164   1
  -9   1   5    3281      93   1
  -8   1   5    7224     439   1
  -7   1   5   39209     761   1
  -6   1   5    5638     135   1
  -5   1   5    9249     233   1
  -4   1   5    6893     154   1
  -3   1   5     209      27   1
  -2   1   5   27131     531   1
  -1   1   5    1138      43   1
   0   1   5   17306     407   1
   1   1   5    1734      83   1
   2   1   5   29713     582   1
   3   1   5   19056     385   1
   4   1   5    2559     106   1
   5   1   5    6640     155   1
   6   1   5   45988    1270   1
   7   1   5      54      15   1
   8   1   5    5219     151   1
   9   1   5      38      27   1
  10   1   5    2401     116   1
  11   1   5    4067     166   1
  12   1   5     204      38   1
  13   1   5   12634     328   1
  14   1   5    3131     153   1
  15   1   5    1009      69   1
  16   1   5    2029     102   1
  17   1   5     840      64   1
  18   1   5     265      45   1
  19   1   5     569      85   1
 -23   2   5    2735     216   1
 -22   2   5   13894     371   1
 -21   2   5    1710      94   1
 -20   2   5    5248     169   1
 -19   2   5   35058     838   1
 -18   2   5    4602     165   1
 -17   2   5      72      21   1
 -16   2   5    9656     302   1
 -15   2   5   10745     511   1
 -14   2   5   13164     324   1
 -13   2   5   25723     528   1
 -12   2   5   36422    1246   1
 -11   2   5   41428     928   1
 -10   2   5   35681     701   1
  -9   2   5  140110    3045   1
  -8   2   5   41975     948   1
  -7   2   5   13659     328   1
  -6   2   5   64777    1231   1
  -5   2   5  127174    2581   1
  -4   2   5   54023    1488   1
  -3   2   5  142948    3176   1
  -2   2   5   89454    1683   1
  -1   2   5    8427     184   1
   0   2   5   19565     438   1
   1   2   5  232414    4327   1
   2   2   5  136855    3624   1
   3   2   5   23967     515   1
   4   2   5   69634    1527   1
   5   2   5   82489    1559   1
   6   2   5    5411     160   1
   7   2   5   28079     557   1
   8   2   5   72729    1475   1
   9   2   5    4805     122   1
  10   2   5   37438     853   1
  11   2   5   40104     786   1
  12   2   5     456      33   1
  13   2   5      10      16   1
  14   2   5    5291     167   1
  15   2   5    5015     182   1
  16   2   5    1889      96   1
  17   2   5    7405     244   1
  18   2   5    9883     517   1
  19   2   5     176      76   1
 -23   3   5    1965     180   1
 -22   3   5     582      93   1
 -21   3   5    5980     172   1
 -20   3   5    7641     314   1
 -19   3   5    2389     151   1
 -18   3   5    7461     193   1
 -17   3   5   25419     600   1
 -16   3   5   12809     313   1
 -15   3   5   22452     800   1
 -14   3   5   63200    2417   1
 -13   3   5    9387     240   1
 -12   3   5    7325     290   1
 -11   3   5   23937     539   1
 -10   3   5   36697    1048   1
  -9   3   5   31133     902   1
  -8   3   5   30893     689   1
  -7   3   5  120632    4052   1
  -6   3   5   98053    3224   1
  -4   3   5  107534    2652   1
  -3   3   5   97846    2129   1
  -2   3   5     -12      12   1
  -1   3   5   62494    1186   1
   0   3   5  177057    3304   1
   1   3   5   65372    1480   1
   2   3   5   44808     861   1
   3   3   5  162857    3506   1
   4   3   5   83778    1830   1
   5   3   5   10470     227   1
   6   3   5  111907    2440   1
   7   3   5    5173     129   1
   8   3   5    1163      51   1
   9   3   5   21507     752   1
  10   3   5   19806     719   1
  11   3   5   17460     369   1
  12   3   5   13612     299   1
  13   3   5   33580     976   1
  14   3   5     875      50   1
  15   3   5    8119     283   1
  16   3   5    3627     136   1
  17   3   5     477      71   1
  18   3   5      65      39   1
  19   3   5     220      86   1
 -23   4   5    3286     244   1
 -22   4   5   12507     568   1
 -21   4   5    5386     158   1
 -20   4   5   10027     249   1
 -19   4   5   24040     693   1
 -18   4   5    1587      68   1
 -17   4   5     625      43   1
 -16   4   5   18398     643   1
 -15   4   5   36819     736   1
 -14   4   5   13262     346   1
 -13   4   5   39369    1377   1
 -12   4   5  135934    3622   1
 -11   4   5   41827    1429   1
 -10   4   5   52234    1431   1
  -9   4   5   94496    3559   1
  -8   4   5   31542     938   1
  -7   4   5   26934     532   1
  -6   4   5   85315    3164   1
  -5   4   5  174680    7920   1
  -4   4   5    6979     186   1
  -3   4   5   93755    2524   1
  -2   4   5  210575    3925   1
  -1   4   5   19471     489   1
   0   4   5   80854    1526   1
   1   4   5  200317    3734   1
   2   4   5   47049    1035   1
   3   4   5    4715     116   1
   4   4   5   25333     584   1
   5   4   5   43014     959   1
   6   4   5    7200     168   1
   7   4   5   32688     645   1
   8   4   5  131005    2693   1
   9   4   5    5536     142   1
  10   4   5   16141     730   1
  11   4   5   22040     819   1
  12   4   5    2634     112   1
  13   4   5     353      36   1
  14   4   5    4327     194   1
  15   4   5    4694     213   1
  16   4   5    1256      72   1
  17   4   5    1681     270   1
  18   4   5   10655     382   1
  19   4   5      58      64   1
 -23   5   5     425      98   1
 -22   5   5     464     143   1
 -21   5   5     997      81   1
 -20   5   5    2580      96   1
 -19   5   5       3      18   1
 -18   5   5     372      55   1
 -17   5   5   11629     605   1
 -16   5   5   14705     535   1
 -15   5   5    6935     220   1
 -14   5   5   22015     951   1
 -13   5   5    3830     126   1
 -12   5   5    2732     205   1
 -11   5   5    3183     128   1
 -10   5   5   34657    1249   1
  -9   5   5   22301     518   1
  -8   5   5   38078     746   1
  -7   5   5   84400    2253   1
  -6   5   5    2968     202   1
  -5   5   5   83882    1659   1
  -4   5   5  200351    7533   1
  -3   5   5   31869     909   1
  -2   5   5    9653     244   1
  -1   5   5   12030     250   1
   0   5   5    6339     156   1
   1   5   5   51164    1124   1
   3   5   5  119410    2272   1
   4   5   5   30015     764   1
   5   5   5    7595     180   1
   6   5   5   27747     582   1
   7   5   5    7387     177   1
   8   5   5     267      30   1
   9   5   5   12383     457   1
  10   5   5   18267     388   1
  11   5   5   15748     538   1
  12   5   5    1486      83   1
  13   5   5    6906     575   1
  14   5   5      40      18   1
  15   5   5    7300     483   1
  16   5   5     484      69   1
  17   5   5    1612     176   1
  18   5   5     664      84   1
 -23   6   5     689     109   1
 -22   6   5     578      75   1
 -21   6   5      -3      25   1
 -20   6   5    1160      72   1
 -19   6   5    1464     121   1
 -18   6   5    1541      92   1
 -17   6   5      91      24   1
 -16   6   5     741      49   1
 -15   6   5    1145      61   1
 -14   6   5    2111      90   1
 -13   6   5    3729     126   1
 -12   6   5   19487     570   1
 -11   6   5    3819     124   1
 -10   6   5    7360     204   1
  -9   6   5    1296      97   1
  -8   6   5     205      58   1
  -7   6   5    5936     144   1
  -6   6   5   28152     632   1
  -5   6   5   23415     699   1
  -4   6   5     326      47   1
  -3   6   5   21238     798   1
  -2   6   5    5916     327   1
  -1   6   5     144      14   1
   0   6   5    1093      60   1
   1   6   5    1960      62   1
   2   6   5     674      43   1
   3   6   5     956      54   1
   4   6   5     804      44   1
   5   6   5    1708      63   1
   6   6   5   21024     433   1
   7   6   5    8620     256   1
   8   6   5   18330    1169   1
   9   6   5    2605     120   1
  10   6   5    1294      84   1
  11   6   5     760      53   1
  12   6   5     745      47   1
  13   6   5     928      59   1
  14   6   5    1796      89   1
  15   6   5      64      25   1
  16   6   5     496      47   1
  17   6   5     290      43   1
  18   6   5     973     215   1
 -23   7   5     -44      50   1
 -22   7   5     471      68   1
 -21   7   5     563      59   1
 -20   7   5    1191      70   1
 -19   7   5    2332      99   1
 -18   7   5    2179     112   1
 -17   7   5    6392     257   1
 -16   7   5       4      21   1
 -15   7   5    3520     184   1
 -14   7   5     851      70   1
 -13   7   5     651      45   1
 -12   7   5    1491     497   1
 -11   7   5       3      15   1
 -10   7   5   11184     255   1
  -9   7   5    7859     189   1
  -8   7   5    1579     103   1
  -7   7   5    1679     363   1
  -6   7   5   24259     573   1
  -5   7   5    5861     325   1
  -4   7   5    4666     198   1
  -3   7   5   12390     582   1
  -2   7   5    2705     140   1
  -1   7   5   49937     962   1
   0   7   5   72345    2736   1
   1   7   5    5080     127   1
   2   7   5    3582     131   1
   3   7   5    2901     103   1
   4   7   5     568      46   1
   5   7   5    5913     201   1
   6   7   5     149      32   1
   7   7   5    2729     107   1
   8   7   5       2      22   1
   9   7   5    1499     104   1
  10   7   5     417      35   1
  11   7   5      -4      15   1
  12   7   5     183      30   1
  13   7   5     832      64   1
  14   7   5     500      67   1
  15   7   5     683      52   1
  16   7   5     610      51   1
  17   7   5     434      50   1
  18   7   5      47      62   1
 -22   8   5    2480     162   1
 -21   8   5    5090     325   1
 -20   8   5     864     120   1
 -19   8   5    4753     319   1
 -18   8   5    9467     618   1
 -17   8   5    1486      79   1
 -16   8   5   13478     421   1
 -15   8   5   22176     476   1
 -14   8   5     506      41   1
 -13   8   5    5008     186   1
 -12   8   5   28205     694   1
 -11   8   5    2339     222   1
 -10   8   5   20562     433   1
  -9   8   5   32555     654   1
  -8   8   5    7455     218   1
  -7   8   5    1348      69   1
  -6   8   5   12591     268   1
  -5   8   5   15799     511   1
  -4   8   5   14141     645   1
  -3   8   5    2034     167   1
  -2   8   5  134220    7118   1
  -1   8   5   49951     966   1
   0   8   5   50335    2402   1
   1   8   5   79640    2977   1
   2   8   5    1376      79   1
   3   8   5    3427     189   1
   4   8   5   11834     608   1
   5   8   5    4168     373   1
   6   8   5     114      27   1
   7   8   5    4284     215   1
   8   8   5   12308     314   1
   9   8   5     398      53   1
  10   8   5     671      70   1
  11   8   5    4799     225   1
  12   8   5    3191     224   1
  13   8   5      29      22   1
  14   8   5    2574     148   1
  15   8   5    2275     151   1
  16   8   5     765     194   1
  17   8   5    1837     123   1
  18   8   5    2728     222   1
 -22   9   5     -48      48   1
 -21   9   5    1099     158   1
 -20   9   5    6097     475   1
 -19   9   5    5847     668   1
 -18   9   5    4981     200   1
 -17   9   5   20294    1052   1
 -16   9   5    7698     299   1
 -15   9   5   13880     371   1
 -14   9   5   29991    1268   1
 -13   9   5    8380     252   1
 -12   9   5     948     110   1
 -11   9   5   25445     617   1
 -10   9   5   34994     801   1
  -9   9   5    5770     152   1
  -8   9   5    5159     297   1
  -7   9   5   78561    1501   1
  -6   9   5   40150    1267   1
  -5   9   5    6991     278   1
  -4   9   5   52514    1481   1
  -3   9   5   11905     593   1
  -2   9   5    4224     177   1
  -1   9   5   21119    1040   1
   0   9   5   38981    1670   1
   2   9   5   45354    1682   1
   3   9   5   71021    3467   1
   5   9   5   27382    1163   1
   6   9   5    4337     126   1
   7   9   5    2524     176   1
   8   9   5     629      51   1
   9   9   5     288      40   1
  10   9   5   10735     792   1
  11   9   5    1765     150   1
  12   9   5    1179     105   1
  13   9   5   22568    1539   1
  14   9   5    2827     198   1
  15   9   5    1011      64   1
  16   9   5    8640     762   1
  17   9   5    1793     232   1
  18   9   5     -16      50   1
 -21  10   5    4082     285   1
 -20  10   5     772      90   1
 -19  10   5   17743    1444   1
 -18  10   5    9310     761   1
 -17  10   5     561      55   1
 -16  10   5    4654     290   1
 -15  10   5   14796     489   1
 -14  10   5     946      65   1
 -13  10   5    7396     199   1
 -12  10   5   40176     941   1
 -11  10   5   14028     319   1
 -10  10   5   19020     589   1
  -9  10   5   54851    1220   1
  -8  10   5    9739     225   1
  -7  10   5    2371     352   1
  -6  10   5   19862     635   1
  -5  10   5   23187     719   1
  -4  10   5   20055     635   1
  -3  10   5   19454     852   1
  -2  10   5  103024    3325   1
  -1  10   5   12201     317   1
   0  10   5   61643    1233   1
   1  10   5   61326    1186   1
   2  10   5       4      18   1
   3  10   5    6197     159   1
   4  10   5    9887     384   1
   5  10   5   33704     994   1
   6  10   5   12988     726   1
   7  10   5   13618     336   1
   8  10   5   20383     508   1
   9  10   5    1763     219   1
  10  10   5    6235     359   1
  11  10   5    7042     392   1
  12  10   5    2288     182   1
  13  10   5      51      26   1
  14  10   5    4281     166   1
  15  10   5    8650     520   1
  16  10   5    8606     834   1
  17  10   5    2248     204   1
 -20  11   5    4993     673   1
 -19  11   5    4000     936   1
 -18  11   5    6300     204   1
 -17  11   5   17680     692   1
 -16  11   5    4801     278   1
 -15  11   5    3990     134   1
 -14  11   5   10308     501   1
 -13  11   5     104      34   1
 -12  11   5    2501      96   1
 -11  11   5    4046     126   1
 -10  11   5    9351     232   1
  -9  11   5    4159     149   1
  -8  11   5    3917     116   1
  -7  11   5   33878    1009   1
  -6  11   5    7758     311   1
  -5  11   5   25933    1154   1
  -4  11   5   40116    1170   1
  -3  11   5    3480     302   1
  -2  11   5      99      32   1
  -1  11   5    1300     122   1
   0  11   5   28026     939   1
   1  11   5   10157     236   1
   2  11   5   47420    1525   1
   3  11   5   44227    1599   1
   4  11   5     441      45   1
   5  11   5   15411     586   1
   6  11   5    8795     385   1
   7  11   5      44      20   1
   8  11   5      -9      19   1
   9  11   5     163      29   1
  10  11   5    1823     113   1
  11  11   5    4354     408   1
  12  11   5    1249     128   1
  13  11   5   17173    1067   1
  14  11   5    3078     149   1
  15  11   5     636      73   1
  16  11   5    7868     277   1
  17  11   5     358      94   1
 -19  12   5    3360     490   1
 -18  12   5    1527     126   1
 -17  12   5     625     118   1
 -16  12   5    5190     197   1
 -15  12   5    1415     117   1
 -14  12   5     219      74   1
 -13  12   5    6838     217   1
 -12  12   5    2280     115   1
 -11  12   5     108      36   1
 -10  12   5    3474     109   1
  -9  12   5    1780     157   1
  -8  12   5    1592      68   1
  -7  12   5     486      91   1
  -6  12   5    5022     234   1
  -5  12   5    4264     211   1
  -4  12   5   40680    1705   1
  -3  12   5     896     204   1
  -2  12   5   35832    1042   1
  -1  12   5   10968     288   1
   0  12   5   10924     250   1
   1  12   5   16595     413   1
   2  12   5      19      17   1
   3  12   5    3719     125   1
   4  12   5     538      48   1
   5  12   5    2984     102   1
   6  12   5      53      32   1
   7  12   5     108      47   1
   8  12   5    6326     219   1
   9  12   5     293      59   1
  10  12   5    1357      74   1
  11  12   5    2973     152   1
  12  12   5     475      47   1
  13  12   5      64      25   1
  14  12   5      12      58   1
  15  12   5    1626     240   1
  16  12   5     864     132   1
  17  12   5      91      56   1
 -18  13   5    1220     144   1
 -17  13   5     837     119   1
 -16  13   5    1136     162   1
 -15  13   5    2665     132   1
 -14  13   5     109      45   1
 -13  13   5    1196      81   1
 -12  13   5    2168     117   1
 -11  13   5      18      21   1
 -10  13   5    1059      73   1
  -9  13   5      36      18   1
  -8  13   5    2440     152   1
  -7  13   5     145      49   1
  -6  13   5    2234     149   1
  -5  13   5    2786     168   1
  -4  13   5     168      51   1
  -3  13   5     -19      36   1
  -2  13   5    3227      96   1
  -1  13   5      31      11   1
   0  13   5    6470     183   1
   1  13   5    1886     169   1
   2  13   5    4769     136   1
   3  13   5     221      27   1
   4  13   5     143      25   1
   5  13   5      66      19   1
   6  13   5    1037      68   1
   7  13   5     387      41   1
   8  13   5      17      20   1
   9  13   5     230      89   1
  10  13   5     358      52   1
  11  13   5    2689     101   1
  12  13   5     507      50   1
  13  13   5     198      33   1
  14  13   5     661      65   1
  15  13   5      43      27   1
  16  13   5      39      55   1
 -17  14   5      28      35   1
 -16  14   5       2      28   1
 -15  14   5    1327      96   1
 -14  14   5    4403     287   1
 -13  14   5     255      60   1
 -12  14   5   12784     545   1
 -11  14   5    7505     380   1
 -10  14   5      80      22   1
  -9  14   5    9986     496   1
  -8  14   5    4192     224   1
  -7  14   5     935     144   1
  -6  14   5    7652     316   1
  -5  14   5    2419     155   1
  -4  14   5    1954     183   1
  -3  14   5    3486     235   1
  -2  14   5     694      31   1
  -1  14   5     -12      12   1
   0  14   5    1022      52   1
   1  14   5    1423     144   1
   2  14   5      62      30   1
   3  14   5     187      27   1
   4  14   5    1602     106   1
   5  14   5    7956     225   1
   6  14   5    2515      98   1
   7  14   5    4764     168   1
   8  14   5    7933     376   1
  10  14   5    6106     213   1
  11  14   5    3265     130   1
  12  14   5      88      29   1
  13  14   5    2121     235   1
  14  14   5     360      48   1
  15  14   5     104      41   1
 -16  15   5     919      98   1
 -15  15   5     379      61   1
 -14  15   5    7369     440   1
 -13  15   5    4143     296   1
 -12  15   5      -2      28   1
 -11  15   5    4681     228   1
 -10  15   5   16008     547   1
  -9  15   5    9294     478   1
  -8  15   5    7052     728   1
  -7  15   5   28357    1295   1
  -6  15   5     215      64   1
  -5  15   5   23770     757   1
  -4  15   5   20544     673   1
  -3  15   5     926     101   1
  -2  15   5     963      66   1
  -1  15   5    1074      50   1
   0  15   5    2316     113   1
   1  15   5    3050     170   1
   2  15   5     140      76   1
   3  15   5   10274     387   1
   4  15   5    7336     308   1
   5  15   5    5039     405   1
   6  15   5   13674     430   1
   7  15   5    3198     118   1
   8  15   5      24      34   1
   9  15   5    3166     117   1
  10  15   5    4167     181   1
  11  15   5      10      21   1
  12  15   5    5149     222   1
  13  15   5    2439     278   1
  14  15   5      57      32   1
 -15  16   5    3470     209   1
 -14  16   5    2474     149   1
 -13  16   5    1429     119   1
 -12  16   5   17163     638   1
 -11  16   5    4614     228   1
 -10  16   5    5461     313   1
  -9  16   5   15308     534   1
  -8  16   5    2048     153   1
  -7  16   5    1206     120   1
  -6  16   5    6410     367   1
  -5  16   5    5758     367   1
  -4  16   5     576     108   1
  -3  16   5   10650     406   1
  -2  16   5   23017     569   1
  -1  16   5    3003     111   1
   0  16   5    2124     125   1
   1  16   5    5755     161   1
   2  16   5    2996     196   1
   3  16   5     575      56   1
   4  16   5    3451     170   1
   5  16   5   12733     426   1
   6  16   5    3908     135   1
   7  16   5    3269     131   1
   8  16   5   18470     650   1
   9  16   5    2320     159   1
  10  16   5    8931     488   1
  11  16   5    4991     200   1
  12  16   5      71      58   1
  13  16   5     394      60   1
 -14  17   5    6767     354   1
 -13  17   5    2269     146   1
 -12  17   5      32      40   1
 -10  17   5    5320     253   1
  -9  17   5    2189     152   1
  -8  17   5    4601     330   1
  -7  17   5   21008     692   1
  -6  17   5    1658     170   1
  -5  17   5    7234     315   1
  -4  17   5    5948     277   1
  -3  17   5      23      44   1
  -2  17   5     245      59   1
  -1  17   5    1120      59   1
   0  17   5    3311     108   1
   1  17   5    7475     454   1
   2  17   5      49      25   1
   3  17   5    8894     280   1
   4  17   5    6092     231   1
   5  17   5    4589     164   1
   6  17   5    9451     473   1
   7  17   5    1405     145   1
   8  17   5      14      24   1
   9  17   5    2258     112   1
  10  17   5    4674     294   1
  11  17   5     282      58   1
  12  17   5    2592     331   1
 -13  18   5      73      71   1
 -12  18   5    4097     216   1
 -11  18   5     442      79   1
 -10  18   5    3059     406   1
  -9  18   5    6570     291   1
  -8  18   5     931     176   1
  -7  18   5     123      56   1
  -6  18   5    2172     310   1
  -5  18   5    1398     123   1
  -4  18   5     507      85   1
  -3  18   5    1647     133   1
  -2  18   5    5737     271   1
  -1  18   5      26      55   1
   0  18   5    1554      90   1
   1  18   5    1550      80   1
   2  18   5      -7      20   1
   3  18   5      -7      20   1
   4  18   5      -3      19   1
   5  18   5     557      57   1
   6  18   5    1243      91   1
   7  18   5     882      91   1
   8  18   5    5126     288   1
   9  18   5     815     111   1
  10  18   5    3418     299   1
 -12  19   5     269      74   1
 -11  19   5       3      42   1
 -10  19   5     312     102   1
  -9  19   5     -18      53   1
  -8  19   5    1814     165   1
  -7  19   5    1816     140   1
  -6  19   5     104      49   1
  -5  19   5     682      93   1
  -4  19   5     210     129   1
  -3  19   5    1864     143   1
  -2  19   5     957     140   1
  -1  19   5     556     102   1
   0  19   5     239      35   1
   1  19   5    1197      87   1
   2  19   5     693      59   1
   3  19   5     275      39   1
   4  19   5     290      47   1
   5  19   5     480      52   1
   6  19   5     190      37   1
   7  19   5       3      40   1
 -10  20   5     281      88   1
  -9  20   5     156      44   1
  -8  20   5      71      36   1
  -7  20   5     -22      35   1
  -6  20   5       6      35   1
  -5  20   5    1558     120   1
  -4  20   5     711      97   1
  -3  20   5      96      45   1
  -2  20   5    1583     121   1
  -1  20   5     213      57   1
   0  20   5     328      66   1
   1  20   5     869     109   1
   2  20   5     522      75   1
   3  20   5     233      54   1
   4  20   5     183      77   1
  -7  21   5    1035     146   1
  -6  21   5    1134     236   1
  -5  21   5     -32      33   1
  -4  21   5     489     134   1
  -3  21   5     463      70   1
  -2  21   5      11      48   1
  -1  21   5    1015     119   1
 -23   0   6   17459     760   1
 -22   0   6      71      37   1
 -21   0   6   27365    1623   1
 -20   0   6   12888     495   1
 -19   0   6   14799     469   1
 -18   0   6     876      79   1
 -17   0   6    9980     525   1
 -16   0   6   17817     535   1
 -15   0   6    3208     133   1
 -14   0   6   12906     739   1
 -13   0   6  105097    2814   1
 -12   0   6    1665      86   1
 -11   0   6    7406     253   1
 -10   0   6   88372    2374   1
  -9   0   6       6      24   1
  -8   0   6   24739    1011   1
  -7   0   6   75800    2038   1
  -6   0   6  264539    8752   1
  -5   0   6   11180     340   1
  -4   0   6   90442    2414   1
  -3   0   6  214445    6889   1
  -2   0   6  143102    3790   1
  -1   0   6    2524     107   1
   0   0   6   21300     608   1
   1   0   6   14320     426   1
   2   0   6     748      54   1
   3   0   6   56688    2160   1
   4   0   6   27693     779   1
   5   0   6   50458    1971   1
   6   0   6   51189    1394   1
   7   0   6  198748    7461   1
   9   0   6     402      79   1
  10   0   6   33934    1386   1
  11   0   6   10120     505   1
  13   0   6   35518    1465   1
  14   0   6   10330     527   1
  15   0   6    1878     174   1
  16   0   6    5934     527   1
  17   0   6     550      86   1
  18   0   6     153      69   1
 -23   1   6     106      54   1
 -22   1   6   15032     508   1
 -21   1   6    8117     210   1
 -20   1   6    1393      79   1
 -19   1   6   13807     312   1
 -18   1   6   18198     392   1
 -17   1   6     768      49   1
 -16   1   6    5017     147   1
 -15   1   6    7073     243   1
 -14   1   6   44693     875   1
 -13   1   6     124      50   1
 -12   1   6    3078      91   1
 -11   1   6  106765    2017   1
 -10   1   6   25051     722   1
  -9   1   6   37335     854   1
  -8   1   6  397580    7390   1
  -7   1   6   20783     423   1
  -6   1   6   83505    1580   1
  -5   1   6  374807    6963   1
  -4   1   6      55      17   1
  -3   1   6   18489     436   1
  -2   1   6  150138    3250   1
  -1   1   6   46419     894   1
   0   1   6  115575    2173   1
   1   1   6   32479     638   1
   2   1   6  108477    2044   1
   3   1   6    1971      75   1
   4   1   6    1559      58   1
   5   1   6   80839    2585   1
   6   1   6  112601    2645   1
   7   1   6    5519     161   1
   8   1   6   22310     863   1
   9   1   6   63800    1419   1
  10   1   6   18034     428   1
  11   1   6   34907     954   1
  12   1   6   44770    1709   1
  13   1   6      47      34   1
  14   1   6   24131     631   1
  15   1   6    2236     100   1
  16   1   6     185      35   1
  17   1   6     640     109   1
  18   1   6     164      50   1
 -23   2   6    8571     443   1
 -22   2   6      41      23   1
 -21   2   6    7751     228   1
 -20   2   6     679      64   1
 -19   2   6     111      24   1
 -18   2   6    3071      99   1
 -17   2   6    2881     116   1
 -16   2   6    1393      57   1
 -15   2   6    1432      57   1
 -14   2   6    8319     410   1
 -13   2   6   14277     309   1
 -12   2   6   16784     354   1
 -11   2   6     199      23   1
 -10   2   6   37307     793   1
  -9   2   6   20563     482   1
  -8   2   6    3795     104   1
  -7   2   6   79276    2138   1
  -6   2   6  194446    3630   1
  -5   2   6    6090     217   1
  -4   2   6  125744    2360   1
  -3   2   6   75715    1434   1
  -2   2   6   34332     670   1
  -1   2   6   77681    1706   1
   0   2   6    8553     192   1
   1   2   6    2790      81   1
   2   2   6   13694     329   1
   3   2   6    5399     134   1
   4   2   6   14883     582   1
   5   2   6   21408     633   1
   6   2   6   19136     395   1
   7   2   6   26252     596   1
   8   2   6    2980     245   1
   9   2   6    1068      52   1
  10   2   6    4551     119   1
  11   2   6      18      13   1
  12   2   6     843      49   1
  13   2   6   12085     417   1
  14   2   6     508     129   1
  15   2   6      -3      29   1
  16   2   6     306      41   1
  17   2   6     563      64   1
  18   2   6      -6      45   1
 -23   3   6      16      61   1
 -22   3   6    1832      89   1
 -21   3   6     419      81   1
 -20   3   6      55      20   1
 -19   3   6    1706     135   1
 -18   3   6     128      25   1
 -17   3   6     721      46   1
 -16   3   6     500      59   1
 -15   3   6      23      15   1
 -14   3   6    7444     182   1
 -13   3   6    3598     104   1
 -12   3   6   13396     398   1
 -11   3   6   15781     335   1
 -10   3   6     105      16   1
  -9   3   6   10578     233   1
  -8   3   6   26686     678   1
  -7   3   6   23693     475   1
  -6   3   6   14358     422   1
  -5   3   6   32653     638   1
  -4   3   6   49654    1153   1
  -3   3   6    5513     157   1
  -2   3   6    9845     214   1
  -1   3   6    5307     129   1
   0   3   6     483      52   1
   1   3   6     165      18   1
   2   3   6     852      37   1
   3   3   6   21801     442   1
   4   3   6   25656     513   1
   5   3   6    1477      87   1
   6   3   6    5805     157   1
   7   3   6    4134     143   1
   8   3   6    3858     219   1
   9   3   6    6023     149   1
  10   3   6     959      70   1
  11   3   6      27      17   1
  12   3   6    3125      97   1
  13   3   6    2859     116   1
  14   3   6    5221     333   1
  15   3   6     179      32   1
  16   3   6    2112     111   1
  17   3   6    1140      74   1
  18   3   6     375      70   1
 -23   4   6     352      88   1
 -22   4   6     978      66   1
 -21   4   6      38      28   1
 -20   4   6    5052     148   1
 -19   4   6    5841     265   1
 -18   4   6      98      25   1
 -17   4   6    1205      58   1
 -16   4   6    7255     184   1
 -15   4   6    5187     141   1
 -14   4   6   18865     777   1
 -13   4   6   28674     660   1
 -12   4   6    4009     129   1
 -11   4   6   20935     433   1
 -10   4   6    5397     171   1
  -9   4   6    4616     118   1
  -8   4   6    2296      74   1
  -7   4   6     138      15   1
  -6   4   6     426      23   1
  -5   4   6      63      10   1
  -4   4   6    1687    4993   1
  -3   4   6   11273     283   1
  -2   4   6    4877     117   1
  -1   4   6     354      21   1
   0   4   6   75278    2024   1
   1   4   6    3877     251   1
   2   4   6    1424      49   1
   3   4   6   20999     426   1
   4   4   6    7831     336   1
   5   4   6    2473      97   1
   6   4   6    2152      70   1
   7   4   6    2602      81   1
   8   4   6     141      22   1
   9   4   6    3770     109   1
  10   4   6     336      30   1
  11   4   6     491      50   1
  12   4   6    1492      61   1
  13   4   6      10      15   1
  14   4   6    7292     508   1
  15   4   6     805     122   1
  16   4   6    3728     278   1
  17   4   6    1513      83   1
  18   4   6      54      41   1
 -23   5   6      96      60   1
 -22   5   6     618      55   1
 -21   5   6   18558     469   1
 -20   5   6    4294     133   1
 -19   5   6    2887     125   1
 -18   5   6   30319    1053   1
 -17   5   6    3538     113   1
 -16   5   6    3800     130   1
 -15   5   6   49608    1138   1
 -14   5   6    3816     168   1
 -13   5   6       6      17   1
 -12   5   6   37711    1655   1
 -11   5   6   40629     916   1
 -10   5   6    9692     350   1
  -9   5   6   23360     539   1
  -8   5   6   51390    1135   1
  -7   5   6    1346      49   1
  -6   5   6     168      45   1
  -5   5   6    5562     245   1
  -4   5   6   20791     628   1
  -3   5   6    3345     156   1
  -2   5   6   97590    5935   1
  -1   5   6  113782    3741   1
   0   5   6    1010      78   1
   1   5   6    7700     219   1
   2   5   6  101037    1908   1
   3   5   6    3363     153   1
   4   5   6   32937     921   1
   5   5   6   29225     684   1
   6   5   6      86      18   1
   7   5   6     278      33   1
   8   5   6    6448     193   1
   9   5   6   21974    1388   1
  10   5   6     887      47   1
  11   5   6    9093     482   1
  12   5   6    7985     302   1
  13   5   6    2900      96   1
  14   5   6     466      48   1
  15   5   6    3963     326   1
  16   5   6    3674     274   1
  17   5   6     136      33   1
  18   5   6    2632     210   1
 -23   6   6    7601     414   1
 -22   6   6    3527     458   1
 -21   6   6    1237      72   1
 -20   6   6   22361     719   1
 -19   6   6    4746     142   1
 -18   6   6       7      20   1
 -17   6   6   12901     335   1
 -16   6   6   38164     875   1
 -15   6   6    4885     194   1
 -14   6   6   47608    1076   1
 -13   6   6   49389    1110   1
 -12   6   6    1521      70   1
 -11   6   6   21689     513   1
 -10   6   6   24892     807   1
  -9   6   6    9171     211   1
  -8   6   6      47      13   1
  -7   6   6   22385     455   1
  -6   6   6   38456     854   1
  -5   6   6   29898     874   1
  -4   6   6   36411    1043   1
  -3   6   6  166655    4452   1
  -2   6   6   39693     770   1
  -1   6   6   87844    1663   1
   0   6   6  128839    2810   1
   1   6   6   39776    1401   1
   2   6   6     548      43   1
   3   6   6   37070    1195   1
   4   6   6   33727    1422   1
   5   6   6    5413     168   1
   6   6   6   54508    1744   1
   7   6   6   22415    2075   1
   8   6   6    1847     108   1
   9   6   6   18110     899   1
  10   6   6     591      41   1
  11   6   6     382      36   1
  12   6   6    3415     168   1
  13   6   6      -8      15   1
  14   6   6   17381    1702   1
  15   6   6    2366     135   1
  16   6   6    3926     231   1
  17   6   6    7830     641   1
  18   6   6     214      69   1
 -23   7   6      51      57   1
 -22   7   6     501      68   1
 -21   7   6   16936     603   1
 -20   7   6    6599     248   1
 -19   7   6    7730     354   1
 -18   7   6   35001    1011   1
 -17   7   6    5287     169   1
 -16   7   6   13306     345   1
 -15   7   6   42645    1195   1
 -14   7   6    6455     238   1
 -13   7   6     816      50   1
 -12   7   6   18167     393   1
 -11   7   6   44854    1033   1
 -10   7   6    4677     129   1
  -9   7   6   59048    1144   1
  -8   7   6   71939    1379   1
  -7   7   6   14686     311   1
  -6   7   6    7135     441   1
  -5   7   6   28448     843   1
  -4   7   6   48483    1922   1
  -3   7   6    1894     118   1
  -2   7   6   36776    1060   1
  -1   7   6  154733    2902   1
   0   7   6   22301     730   1
   1   7   6   55104    1882   1
   2   7   6  174781    3600   1
   3   7   6     909      57   1
   4   7   6   42506    1077   1
   5   7   6    7903     193   1
   6   7   6      38      24   1
   7   7   6    1088      56   1
   8   7   6   16954     670   1
   9   7   6   12430     332   1
  10   7   6     966      53   1
  11   7   6    6687     585   1
  12   7   6    7586     434   1
  13   7   6    3473     143   1
  14   7   6      31      26   1
  15   7   6    2394     359   1
  16   7   6    2007     179   1
  17   7   6    1995     191   1
 -22   8   6     524     105   1
 -21   8   6      22      38   1
 -20   8   6    6454     202   1
 -19   8   6     677      63   1
 -18   8   6     154      31   1
 -17   8   6    6392     196   1
 -16   8   6   17953     449   1
 -15   8   6    3925     162   1
 -14   8   6   38743    1297   1
 -13   8   6   33177    1218   1
 -12   8   6    3918     121   1
 -11   8   6   18239     395   1
 -10   8   6   13938     310   1
  -9   8   6    1001      48   1
  -8   8   6      12      15   1
  -7   8   6     524      71   1
  -6   8   6   22814     702   1
  -5   8   6   32114     946   1
  -4   8   6    2854     153   1
  -3   8   6   83676    3677   1
  -2   8   6    2158     129   1
  -1   8   6   46965     913   1
   0   8   6   30887    1548   1
   1   8   6    9573     257   1
   2   8   6       4      13   1
   3   8   6   35779     914   1
   4   8   6   54359    1261   1
   5   8   6    1331      60   1
   6   8   6   15091     639   1
   7   8   6   20288     505   1
   8   8   6   10256     474   1
   9   8   6    5346     207   1
  10   8   6      19      18   1
  11   8   6      91      22   1
  12   8   6    1581      89   1
  13   8   6     299      37   1
  14   8   6   13558    1297   1
  15   8   6    3493     335   1
  16   8   6     113      31   1
  17   8   6    2672     512   1
 -22   9   6       5      32   1
 -21   9   6     890     111   1
 -20   9   6    2169     143   1
 -19   9   6    1016      78   1
 -18   9   6    3506     132   1
 -17   9   6     689     109   1
 -16   9   6     572      64   1
 -15   9   6    4292     137   1
 -14   9   6     124      28   1
 -13   9   6    3671     144   1
 -12   9   6    2649      96   1
 -11   9   6     323      35   1
 -10   9   6     383      32   1
  -9   9   6    9463     267   1
  -8   9   6     582      66   1
  -7   9   6    5438     357   1
  -6   9   6    1792     129   1
  -5   9   6    5702     245   1
  -4   9   6   13026     596   1
  -3   9   6   26686    1411   1
  -2   9   6     130      53   1
  -1   9   6   46299    1030   1
   0   9   6   13789     300   1
   1   9   6   26190    1070   1
   2   9   6  100092    3318   1
   3   9   6     437      37   1
   4   9   6   20953     550   1
   5   9   6     882      53   1
   6   9   6      74      21   1
   7   9   6      13      15   1
   8   9   6     285      32   1
   9   9   6      96      24   1
  10   9   6    2701     166   1
  11   9   6     152      27   1
  12   9   6    1716     161   1
  13   9   6    4225     175   1
  14   9   6     680      85   1
  15   9   6     -10      39   1
  16   9   6     965      73   1
  17   9   6     727     121   1
 -21  10   6     170      61   1
 -20  10   6     147     119   1
 -19  10   6     457      48   1
 -18  10   6     201      45   1
 -17  10   6    1328      79   1
 -16  10   6     -19      22   1
 -15  10   6      64      25   1
 -14  10   6     302      39   1
 -13  10   6      36      20   1
 -12  10   6    2165     125   1
 -11  10   6     596      46   1
 -10  10   6    3816     115   1
  -9  10   6    2125      73   1
  -8  10   6    3502     262   1
  -7  10   6    3928     196   1
  -6  10   6    4021     299   1
  -5  10   6     680      79   1
  -4  10   6     259      91   1
  -3  10   6      61      33   1
  -2  10   6     665      76   1
  -1  10   6     952      69   1
   0  10   6    1503      59   1
   1  10   6     637      52   1
   2  10   6    1451      60   1
   3  10   6      44      18   1
   4  10   6    5156     191   1
   5  10   6     221      28   1
   6  10   6    1028      69   1
   7  10   6    1542      70   1
   8  10   6     650      94   1
   9  10   6    1946     140   1
  10  10   6    2512     461   1
  11  10   6      57      24   1
  12  10   6    4576     219   1
  13  10   6     742      56   1
  14  10   6    1287     240   1
  15  10   6    2008     111   1
  16  10   6     310      42   1
  17  10   6      53      49   1
 -20  11   6     -32      32   1
 -19  11   6    1017     235   1
 -18  11   6    4428     143   1
 -17  11   6     610      56   1
 -16  11   6    1104      76   1
 -15  11   6     408      43   1
 -14  11   6    1698      78   1
 -13  11   6     747      52   1
 -12  11   6    4686     141   1
 -11  11   6   11317     406   1
 -10  11   6      26      23   1
  -9  11   6   16533     419   1
  -8  11   6   11530     417   1
  -7  11   6    5176     335   1
  -5  11   6   17262     618   1
  -4  11   6    2226     213   1
  -3  11   6      19      32   1
  -2  11   6    1849     149   1
  -1  11   6   13530     297   1
   0  11   6    1973     118   1
   1  11   6   28765     687   1
   2  11   6   18412     530   1
   3  11   6    2230      89   1
   4  11   6    8214     207   1
   5  11   6    9901     246   1
   6  11   6    7293     293   1
   7  11   6      85      24   1
   8  11   6    7436     324   1
   9  11   6    3992     144   1
  10  11   6     133      49   1
  11  11   6    5561     225   1
  12  11   6    4471     266   1
  13  11   6     727      58   1
  14  11   6    2011      94   1
  15  11   6     318      65   1
  16  11   6      12      39   1
 -19  12   6     646     110   1
 -18  12   6     243      42   1
 -17  12   6    4141     138   1
 -16  12   6    8214     286   1
 -15  12   6    4667     165   1
 -14  12   6    1153     111   1
 -13  12   6   16678     435   1
 -12  12   6     642      47   1
 -11  12   6   11223     265   1
 -10  12   6   18351     492   1
  -9  12   6    3415     183   1
  -8  12   6    1319     114   1
  -7  12   6   28656    1025   1
  -6  12   6   34694    1444   1
  -5  12   6      15      38   1
  -4  12   6   41321    1212   1
  -3  12   6   41497    2416   1
  -2  12   6    1045     145   1
  -1  12   6   18836     452   1
   0  12   6   12894     328   1
   1  12   6      71      34   1
   2  12   6    6201     249   1
   3  12   6   15164     738   1
   4  12   6   28075     585   1
   5  12   6    4416     153   1
   6  12   6   10494     258   1
   7  12   6   13924     476   1
   8  12   6      91      25   1
   9  12   6    7195     403   1
  10  12   6    7618     303   1
  11  12   6    1930     136   1
  12  12   6      35      37   1
  13  12   6    2557     119   1
  14  12   6    1495     189   1
  15  12   6      19      23   1
  16  12   6    1483     168   1
 -17  13   6     768      95   1
 -16  13   6    4220     221   1
 -15  13   6    5057     158   1
 -14  13   6    1511      77   1
 -13  13   6     778      57   1
 -12  13   6    7698     200   1
 -11  13   6   22117     876   1
 -10  13   6    5595     254   1
  -9  13   6   16367     824   1
  -8  13   6   32237     979   1
  -7  13   6      -7      39   1
  -6  13   6   21077     684   1
  -5  13   6   21799    1349   1
  -4  13   6    6544     392   1
  -3  13   6    1271     114   1
  -2  13   6    4697     787   1
  -1  13   6   17611     452   1
   0  13   6     913      50   1
   1  13   6   25768     753   1
   2  13   6   25755    1092   1
   3  13   6     548     161   1
   4  13   6    6690     185   1
   5  13   6    7748     230   1
   6  13   6    5178     155   1
   7  13   6     -13      24   1
   8  13   6    2537     134   1
   9  13   6   16310     664   1
  10  13   6     185      47   1
  11  13   6    9341     708   1
  12  13   6   10846     726   1
  13  13   6     186      37   1
  14  13   6    1309     424   1
  15  13   6     126      46   1
 -17  14   6    2339     155   1
 -16  14   6    4791     199   1
 -15  14   6    1414     116   1
 -14  14   6    3482     118   1
 -13  14   6   20862     842   1
 -12  14   6    2074     147   1
 -11  14   6    9062     353   1
 -10  14   6   11122     414   1
  -9  14   6    3366     189   1
  -8  14   6     158      55   1
  -7  14   6    8094     332   1
  -6  14   6   17024     584   1
  -5  14   6      53      98   1
  -4  14   6   24090     770   1
  -3  14   6   17930     603   1
  -2  14   6      84      65   1
  -1  14   6    2247      81   1
   0  14   6    3481     124   1
   1  14   6     510      41   1
   2  14   6      28      42   1
   3  14   6    1405      68   1
   4  14   6   12311     357   1
   5  14   6    8204     363   1
   6  14   6    6937     196   1
   7  14   6   10777     301   1
   8  14   6       3      22   1
   9  14   6    7463     333   1
  10  14   6    1683     117   1
  11  14   6     150      43   1
  12  14   6     257      42   1
  13  14   6     423      51   1
  14  14   6    3870     639   1
  15  14   6       9      56   1
 -16  15   6    1774     141   1
 -15  15   6     383      65   1
 -14  15   6     108      26   1
 -13  15   6     705      65   1
 -12  15   6    1229     108   1
 -11  15   6    6898     293   1
 -10  15   6    2182     237   1
  -9  15   6    5135     388   1
  -8  15   6    6973     569   1
  -7  15   6     283      65   1
  -6  15   6    4025     325   1
  -5  15   6    1286     116   1
  -4  15   6      46      41   1
  -2  15   6    1691     340   1
  -1  15   6    2418      79   1
   0  15   6     362      38   1
   1  15   6     720      85   1
   2  15   6     408      42   1
   3  15   6      78      22   1
   4  15   6     -19      19   1
   5  15   6     -22      22   1
   6  15   6     256      98   1
   7  15   6    1646      84   1
   8  15   6      74      54   1
   9  15   6    8251     429   1
  10  15   6    1362      86   1
  11  15   6    2145     153   1
  12  15   6    2730     238   1
  13  15   6     667     103   1
  14  15   6    1034     348   1
 -15  16   6     253      66   1
 -14  16   6     -21      33   1
 -13  16   6      -6      33   1
 -12  16   6     -37      37   1
 -11  16   6     -24      65   1
 -10  16   6     260     104   1
  -9  16   6      -3      40   1
  -8  16   6     151      53   1
  -7  16   6     -57      57   1
  -6  16   6      25      45   1
  -5  16   6     -12      45   1
  -4  16   6      -2      61   1
  -3  16   6     940      99   1
  -2  16   6     127      51   1
  -1  16   6     486     143   1
   0  16   6     973      52   1
   1  16   6     275      43   1
   2  16   6     606      50   1
   3  16   6    3616     125   1
   4  16   6     -15      20   1
   5  16   6     912      79   1
   6  16   6      44      27   1
   7  16   6    4011     212   1
   8  16   6     600      54   1
   9  16   6     160      35   1
  10  16   6     154      81   1
  11  16   6     -17      41   1
  12  16   6      54      29   1
 -14  17   6     607      94   1
 -13  17   6     602      99   1
 -12  17   6     817      93   1
 -11  17   6     697      87   1
 -10  17   6     336      68   1
  -9  17   6      58      46   1
  -8  17   6    1442     125   1
  -7  17   6      41      45   1
  -6  17   6    2467     166   1
  -5  17   6    1123     149   1
  -4  17   6      43     110   1
  -3  17   6     180      62   1
  -2  17   6    1332     230   1
  -1  17   6     529     115   1
   0  17   6     235      31   1
   1  17   6    3310     223   1
   2  17   6    1695     140   1
   3  17   6      70      25   1
   4  17   6      90      39   1
   5  17   6     331      43   1
   6  17   6      21      28   1
   7  17   6     366      58   1
   8  17   6     405      52   1
   9  17   6      94      37   1
  10  17   6      40      41   1
  11  17   6     721     127   1
 -13  18   6    4190     266   1
 -12  18   6     531      91   1
 -11  18   6     758     163   1
  -9  18   6     955     134   1
  -8  18   6     -18      48   1
  -7  18   6     599     150   1
  -6  18   6    5370     266   1
  -4  18   6    6077     295   1
  -3  18   6    7748     459   1
  -2  18   6      68      61   1
  -1  18   6    5188     253   1
   0  18   6    1665     167   1
   1  18   6     354      39   1
   2  18   6      21      26   1
   3  18   6    3322     142   1
   4  18   6    3079     158   1
   5  18   6       1      27   1
   6  18   6    4874     234   1
   7  18   6    1344     108   1
   8  18   6     184      43   1
   9  18   6    1193     181   1
  10  18   6    2256     185   1
 -12  19   6    2897     219   1
 -11  19   6    1762     157   1
 -10  19   6     181      60   1
  -9  19   6    3402     190   1
  -8  19   6    7186     305   1
  -7  19   6     693     188   1
  -6  19   6    4270     407   1
  -5  19   6    4659     252   1
  -4  19   6     452      79   1
  -2  19   6    2163     175   1
  -1  19   6    6058     355   1
   0  19   6     281      64   1
   1  19   6    2840     202   1
   2  19   6    5284     371   1
   3  19   6      17      40   1
   4  19   6    1078     110   1
   5  19   6    1332     235   1
   6  19   6     362      77   1
   7  19   6      68      59   1
 -10  20   6    2901     217   1
  -9  20   6     143      46   1
  -8  20   6      96      67   1
  -7  20   6     723      84   1
  -6  20   6    2761     327   1
  -5  20   6     244      57   1
  -4  20   6    3463     386   1
  -3  20   6    5715     360   1
  -2  20   6     -18      29   1
   1  20   6     393      66   1
   3  20   6     827     115   1
   4  20   6    2895     224   1
  -7  21   6     152      55   1
  -5  21   6     662     152   1
  -4  21   6     -25      32   1
  -3  21   6      69      62   1
  -2  21   6     672      81   1
  -1  21   6    2081     131   1
   0  21   6      -8      26   1
 -23   1   7    2851     137   1
 -22   1   7    2903     104   1
 -21   1   7     118      28   1
 -20   1   7    6046     202   1
 -19   1   7   14681     373   1
 -18   1   7    1926      78   1
 -17   1   7    1512      62   1
 -16   1   7   11096     600   1
 -15   1   7    3679     105   1
 -14   1   7     670      46   1
 -13   1   7   10841     289   1
 -12   1   7   12382     311   1
 -11   1   7     451      36   1
 -10   1   7    5556     145   1
  -9   1   7   15734     527   1
  -8   1   7    1827      67   1
  -7   1   7   22324     526   1
  -6   1   7   23181     469   1
  -5   1   7   87082    1651   1
  -4   1   7    7339     173   1
  -3   1   7   57861    1146   1
  -2   1   7      19      13   1
  -1   1   7   24426     492   1
   0   1   7    5932     147   1
   1   1   7    3210      94   1
   2   1   7   11810     298   1
   3   1   7   19744     408   1
   4   1   7   12464     318   1
   5   1   7    1144      73   1
   6   1   7    9024     243   1
   7   1   7    3136     109   1
   8   1   7    9591     256   1
   9   1   7     470      60   1
  10   1   7    2743     104   1
  11   1   7    2513     162   1
  12   1   7     666      44   1
  13   1   7      66      19   1
  14   1   7      11      22   1
  15   1   7     617      77   1
  16   1   7     401      63   1
  17   1   7     794      89   1
 -23   2   7      11      41   1
 -22   2   7    3592     119   1
 -21   2   7    6501     178   1
 -20   2   7    5690     157   1
 -19   2   7     256      29   1
 -18   2   7    8915     219   1
 -17   2   7   19956    1111   1
 -16   2   7     517      42   1
 -15   2   7   25739     526   1
 -14   2   7   41673    1169   1
 -13   2   7    6650     166   1
 -12   2   7   14062     306   1
 -11   2   7    9358     217   1
 -10   2   7   31057     622   1
  -9   2   7    1486      66   1
  -8   2   7  193811    3628   1
  -7   2   7  110961    2094   1
  -6   2   7    2640      91   1
  -5   2   7   71206    1934   1
  -4   2   7   83003    1822   1
  -3   2   7   31983     733   1
  -2   2   7   12905     403   1
  -1   2   7   15469     326   1
   0   2   7   50012     967   1
   1   2   7   22036     847   1
   2   2   7    9993     225   1
   3   2   7   58977    1322   1
   4   2   7     815      46   1
   5   2   7   11703     299   1
   6   2   7   29785     689   1
   7   2   7    1212      64   1
   8   2   7    1108      85   1
   9   2   7    1087      87   1
  10   2   7    6038     152   1
  11   2   7     413      32   1
  12   2   7   13146     292   1
  13   2   7   14559     525   1
  14   2   7       4      23   1
  15   2   7    1089     198   1
  16   2   7    1102      93   1
  17   2   7     293      65   1
 -23   3   7    6462     814   1
 -22   3   7   14716     384   1
 -21   3   7     579      45   1
 -20   3   7   15723     357   1
 -19   3   7   18747    1084   1
 -18   3   7     101      25   1
 -17   3   7   16682     497   1
 -16   3   7   19702    1166   1
 -15   3   7   14191     314   1
 -14   3   7     871      48   1
 -13   3   7   61856    1196   1
 -12   3   7   82816    1829   1
 -11   3   7      89      16   1
 -10   3   7   84429    1869   1
  -9   3   7  117885    2227   1
  -8   3   7    1756      69   1
  -7   3   7   54380    1049   1
  -6   3   7   44309     998   1
  -5   3   7  100166    2178   1
  -4   3   7   14011     337   1
  -3   3   7  116114    2187   1
  -2   3   7   91113    1725   1
  -1   3   7     253      90   1
   0   3   7   59299    1309   1
   1   3   7   89603    2402   1
   2   3   7    9764     308   1
   3   3   7   52218    1163   1
   4   3   7   50968     987   1
   5   3   7   15108     425   1
   6   3   7    3938     116   1
   7   3   7   28332     647   1
   8   3   7   32081     906   1
   9   3   7    6885     203   1
  10   3   7   31464    1258   1
  11   3   7   13780     702   1
  12   3   7     212      26   1
  13   3   7    2092     123   1
  14   3   7    2613     152   1
  15   3   7    3108     270   1
  16   3   7      35      22   1
  17   3   7    2144     211   1
 -24   4   7   11249     552   1
 -23   4   7      54      40   1
 -22   4   7     944      65   1
 -21   4   7    8965     282   1
 -20   4   7    2563      93   1
 -19   4   7      17      17   1
 -18   4   7   12861     395   1
 -17   4   7   24686     517   1
 -16   4   7      49      19   1
 -15   4   7   24458     666   1
 -14   4   7   28567     583   1
 -13   4   7     381      33   1
 -12   4   7    4309     134   1
 -11   4   7   10954     285   1
 -10   4   7   29413     592   1
  -9   4   7    1587      56   1
  -8   4   7   49983    1158   1
  -7   4   7   28556     813   1
  -6   4   7    1921      62   1
  -5   4   7   48671     939   1
  -4   4   7    9938     219   1
  -3   4   7   12278    1736   1
  -2   4   7   25596    1239   1
  -1   4   7   30369     707   1
   0   4   7   25560     515   1
   1   4   7    6323     153   1
   2   4   7   31538     627   1
   3   4   7  116126    2524   1
   4   4   7    6127     186   1
   5   4   7   41706     817   1
   6   4   7   23750     606   1
   7   4   7     308      26   1
   8   4   7    5518     233   1
   9   4   7    3523     106   1
  10   4   7    7696     225   1
  11   4   7     689      93   1
  12   4   7   14533     944   1
  13   4   7   18864     792   1
  14   4   7      66      25   1
  15   4   7    8370     444   1
  16   4   7     198      41   1
  17   4   7     227      55   1
 -24   5   7     853     123   1
 -23   5   7    4215     274   1
 -22   5   7    7056     291   1
 -21   5   7     603      51   1
 -20   5   7   11948     285   1
 -19   5   7    6812     183   1
 -18   5   7     326      34   1
 -17   5   7    4640     135   1
 -16   5   7    3549     113   1
 -15   5   7    5527     243   1
 -14   5   7    2198      81   1
 -13   5   7    3292     103   1
 -12   5   7    9970     239   1
 -11   5   7      16      14   1
 -10   5   7   17733     422   1
  -9   5   7   59261    1307   1
  -8   5   7    9105     228   1
  -7   5   7     170      42   1
  -6   5   7   21003     478   1
  -5   5   7    8420     226   1
  -4   5   7    7811     178   1
  -3   5   7   76526    1865   1
  -2   5   7  100800    1904   1
  -1   5   7     201      21   1
   0   5   7   90070    1708   1
   1   5   7   14377     305   1
   2   5   7    3409     126   1
   3   5   7   20068     740   1
   4   5   7    4177     119   1
   5   5   7    3471      99   1
   6   5   7    4114     159   1
   7   5   7   17734     640   1
   8   5   7   34450     801   1
   9   5   7      41      18   1
  10   5   7   18131     465   1
  11   5   7   10748     406   1
  12   5   7     897     116   1
  13   5   7    5776     412   1
  14   5   7     515      47   1
  15   5   7     149      31   1
  16   5   7     825      66   1
  17   5   7     384     136   1
 -23   6   7      40      38   1
 -22   6   7      92      44   1
 -21   6   7      94      30   1
 -20   6   7      14      19   1
 -19   6   7    2392      91   1
 -18   6   7     252      31   1
 -17   6   7    3048     104   1
 -16   6   7     146      27   1
 -15   6   7     310      32   1
 -14   6   7    3703     167   1
 -13   6   7    7586     213   1
 -12   6   7     507      39   1
 -11   6   7    2563     126   1
 -10   6   7   14288     416   1
  -9   6   7    5105     145   1
  -8   6   7    3976     127   1
  -7   6   7    8354     190   1
  -6   6   7    6028     244   1
  -5   6   7    7005     274   1
  -4   6   7    7316     391   1
  -3   6   7    3313     144   1
  -2   6   7    1196      58   1
  -1   6   7    7033     171   1
   0   6   7      32      15   1
   1   6   7   18057     406   1
   2   6   7    1020      43   1
   3   6   7    8668     202   1
   4   6   7      58      18   1
   5   6   7     131      20   1
   6   6   7    1074      56   1
   7   6   7    3169     116   1
   8   6   7      41      17   1
   9   6   7      -4      22   1
  10   6   7    1257      92   1
  11   6   7    3185     105   1
  12   6   7    2780     146   1
  13   6   7    1100      64   1
  14   6   7     901      58   1
  15   6   7    2304     250   1
  16   6   7     891      70   1
  17   6   7     801     137   1
 -23   7   7     108      55   1
 -22   7   7     714      82   1
 -21   7   7      62      35   1
 -20   7   7      -5      20   1
 -19   7   7     454      45   1
 -18   7   7    2738     140   1
 -17   7   7       8      19   1
 -16   7   7    2747     110   1
 -15   7   7    5550     185   1
 -14   7   7    1126      77   1
 -13   7   7    9647     808   1
 -12   7   7    4945     196   1
 -11   7   7     518      40   1
 -10   7   7   13650     303   1
  -9   7   7    2093     132   1
  -8   7   7    1443      61   1
  -7   7   7    8033     304   1
  -6   7   7    1944     123   1
  -5   7   7     463      62   1
  -4   7   7    3489     213   1
  -3   7   7     476      96   1
  -2   7   7   16452     429   1
  -1   7   7      49      12   1
   0   7   7   12186     383   1
   1   7   7    8794     206   1
   2   7   7    2587     122   1
   3   7   7    2376      93   1
   4   7   7    8678     250   1
   5   7   7    6458     185   1
   6   7   7   23693     689   1
   7   7   7    7723     242   1
   8   7   7     960      53   1
   9   7   7     449      39   1
  10   7   7    1723      80   1
  11   7   7       6      15   1
  12   7   7     192      28   1
  13   7   7     290      35   1
  14   7   7    1647     169   1
  15   7   7    1455     169   1
  16   7   7     337      45   1
  17   7   7     292      80   1
 -23   8   7     183      71   1
 -22   8   7     449     105   1
 -21   8   7    2289     146   1
 -20   8   7    2241     121   1
 -19   8   7      23      37   1
 -18   8   7    4180     146   1
 -17   8   7    7757     271   1
 -16   8   7     134      36   1
 -15   8   7   10758     339   1
 -14   8   7   24612     583   1
 -13   8   7    2789      99   1
 -12   8   7   12515     343   1
 -11   8   7   35725     721   1
 -10   8   7     458      49   1
  -9   8   7   24754     509   1
  -8   8   7    6095     214   1
  -7   8   7    7561     334   1
  -6   8   7    1884     124   1
  -5   8   7   14794     492   1
  -4   8   7    2103     129   1
  -3   8   7     894     129   1
  -2   8   7      90      12   1
  -1   8   7   11973     303   1
   0   8   7   39234     776   1
   1   8   7    8437     201   1
   2   8   7   43388    1505   1
   3   8   7   35235     907   1
   4   8   7    1406      76   1
   5   8   7   57619    1670   1
   6   8   7   12050     461   1
   7   8   7    2454     195   1
   8   8   7    7883     464   1
   9   8   7    8403     213   1
  10   8   7     220      31   1
  11   8   7     649      71   1
  12   8   7      56      22   1
  13   8   7    2979     164   1
  14   8   7     174      51   1
  15   8   7    3435     464   1
  16   8   7    2867     289   1
  17   8   7     200      74   1
 -22   9   7    5395     334   1
 -21   9   7     368      64   1
 -20   9   7    8280     846   1
 -19   9   7   14057     447   1
 -18   9   7      57      23   1
 -17   9   7    3507     123   1
 -16   9   7   14788     512   1
 -15   9   7    7506     202   1
 -14   9   7      37      22   1
 -13   9   7   28561     596   1
 -12   9   7   35022     712   1
 -11   9   7     475      75   1
 -10   9   7   38736     774   1
  -9   9   7   42402     745   1
  -8   9   7      49      37   1
  -7   9   7   11066     404   1
  -6   9   7   22546     708   1
  -4   9   7    3948     440   1
  -3   9   7   51117   12124   1
  -2   9   7  119628    4881   1
  -1   9   7      38      25   1
   0   9   7   99119    2167   1
   1   9   7   37679     752   1
   2   9   7     170      26   1
   3   9   7    6047     161   1
   4   9   7   16399     630   1
   5   9   7   16865     372   1
   6   9   7    9010     257   1
   7   9   7   26414     693   1
   8   9   7   15680     523   1
   9   9   7    1054      59   1
  10   9   7    9598     694   1
  11   9   7    1252      72   1
  12   9   7     -20      20   1
  13   9   7    1251     138   1
  14   9   7     397      42   1
  15   9   7    2202     112   1
  16   9   7      59      43   1
 -21  10   7    1872     166   1
 -20  10   7    3060     235   1
 -19  10   7      58      25   1
 -18  10   7   11074     338   1
 -17  10   7   19427     545   1
 -16  10   7     584      50   1
 -15  10   7   16132     369   1
 -14  10   7   22890     576   1
 -13  10   7      35      25   1
 -12  10   7   21896     469   1
 -11  10   7   17594     384   1
 -10  10   7    6983     174   1
  -9  10   7      41      40   1
  -8  10   7    9956     507   1
  -7  10   7   43495    1265   1
  -6  10   7    2354     149   1
  -5  10   7   53573    2177   1
  -4  10   7   58571    3908   1
  -3  10   7    1035      93   1
  -2  10   7   15193     952   1
  -1  10   7   10022     231   1
   0  10   7   14048     566   1
   1  10   7    1141      74   1
   2  10   7   32166    2187   1
   3  10   7   29302     605   1
   4  10   7     403      37   1
   5  10   7   21009     674   1
   6  10   7    5410     312   1
   7  10   7      61      24   1
   8  10   7    2690     151   1
   9  10   7    4280     270   1
  10  10   7    2854     258   1
  11  10   7    1080      80   1
  12  10   7     910     117   1
  13  10   7    3736     255   1
  14  10   7      95      29   1
  15  10   7    3495     330   1
  16  10   7    1135     151   1
 -20  11   7    3287     251   1
 -19  11   7    8565     768   1
 -18  11   7     570      49   1
 -17  11   7    2118      92   1
 -16  11   7    4002     178   1
 -15  11   7    8491     224   1
 -14  11   7     109      26   1
 -13  11   7   18628     411   1
 -12  11   7   24844     615   1
 -11  11   7    1509      81   1
 -10  11   7   30461     923   1
  -9  11   7   15090     517   1
  -8  11   7    5252     242   1
  -7  11   7   11909     586   1
  -6  11   7     486      74   1
  -5  11   7    5219     293   1
  -4  11   7   11495     572   1
  -3  11   7   23771   12892   1
  -2  11   7   64225    2573   1
  -1  11   7    1187      62   1
   0  11   7   24130     574   1
   1  11   7   14963     400   1
   2  11   7      72      33   1
   3  11   7    2858     100   1
   4  11   7    5448     177   1
   5  11   7    6831     186   1
   6  11   7     116      33   1
   7  11   7   17326     388   1
   8  11   7    7772     253   1
   9  11   7     335      43   1
  10  11   7    8506     600   1
  11  11   7     176      31   1
  12  11   7     291      49   1
  13  11   7       4      21   1
  14  11   7     526      57   1
  15  11   7     887     170   1
  16  11   7     188      78   1
 -19  12   7     458     102   1
 -18  12   7    1064      81   1
 -17  12   7    2503     183   1
 -16  12   7      73      28   1
 -15  12   7     894      81   1
 -14  12   7    9303     483   1
 -13  12   7     315      44   1
 -12  12   7    3667     327   1
 -11  12   7    2324     151   1
 -10  12   7     403     100   1
  -9  12   7      45      42   1
  -8  12   7      38      43   1
  -7  12   7     231      78   1
  -6  12   7    2305     153   1
  -5  12   7    2679     218   1
  -4  12   7     177      49   1
  -3  12   7     172      90   1
  -2  12   7    1009      97   1
  -1  12   7     286      25   1
   0  12   7    6593     173   1
   1  12   7    2880     104   1
   2  12   7    4599     138   1
   3  12   7   11453     313   1
   4  12   7      80      23   1
   5  12   7    7560     241   1
   6  12   7    1918      83   1
   7  12   7    4293     157   1
   8  12   7    1553      94   1
   9  12   7     608      83   1
  10  12   7     -22      22   1
  11  12   7    1520     167   1
  12  12   7     787      61   1
  13  12   7     482      50   1
  14  12   7     849     119   1
  15  12   7     211     131   1
 -17  13   7      54      28   1
 -16  13   7     214      46   1
 -15  13   7    1361      72   1
 -14  13   7      26      23   1
 -13  13   7     904      60   1
 -12  13   7     906      95   1
 -11  13   7     323     139   1
 -10  13   7     685     119   1
  -9  13   7    1249     109   1
  -8  13   7    6124     272   1
  -7  13   7      -4      30   1
  -6  13   7   10367     395   1
  -5  13   7    2052     182   1
  -4  13   7    2871     191   1
  -3  13   7     803     139   1
  -2  13   7    1970     188   1
  -1  13   7      48      15   1
   0  13   7     270      36   1
   1  13   7     342     108   1
   2  13   7      23      18   1
   3  13   7     -10      19   1
   4  13   7       2      18   1
   5  13   7     776      60   1
   6  13   7      97      26   1
   7  13   7      55      26   1
   8  13   7    1087     102   1
   9  13   7     -22      22   1
  10  13   7      -6      22   1
  11  13   7    1399     155   1
  12  13   7     -22      22   1
  13  13   7    2309     234   1
  14  13   7     342      79   1
  15  13   7     135      72   1
 -17  14   7    1809     142   1
 -16  14   7     101      37   1
 -15  14   7    1867     112   1
 -14  14   7     175      35   1
 -13  14   7     -29      36   1
 -12  14   7     443     126   1
 -11  14   7    1904     137   1
 -10  14   7    7891     322   1
  -9  14   7     654     109   1
  -8  14   7    8041     333   1
  -7  14   7   15984     812   1
  -6  14   7     123      56   1
  -5  14   7   14493     515   1
  -4  14   7   17317     723   1
  -2  14   7    5938     444   1
  -1  14   7    7871    1202   1
   0  14   7      67      40   1
   1  14   7    1648      73   1
   2  14   7    2662     101   1
   3  14   7    2215      93   1
   4  14   7     213      36   1
   5  14   7     205      45   1
   6  14   7    1614     101   1
   7  14   7     909      88   1
   8  14   7     216      46   1
   9  14   7    2985     115   1
  10  14   7    4610     299   1
  11  14   7     173      44   1
  12  14   7    6809     341   1
  13  14   7    1001     187   1
  14  14   7    1467     556   1
 -16  15   7    2543     180   1
 -15  15   7      54      46   1
 -14  15   7     114      81   1
 -13  15   7    4713     225   1
 -12  15   7   11340     425   1
 -11  15   7    2519     265   1
 -10  15   7    9403     554   1
  -9  15   7   14145     504   1
  -8  15   7    3809     273   1
  -7  15   7    3358     193   1
  -6  15   7   17085     588   1
  -5  15   7   13779     731   1
  -4  15   7    2463     165   1
  -3  15   7   22782    1034   1
  -2  15   7   15706    7764   1
  -1  15   7    3277     286   1
   0  15   7   22321    1237   1
   1  15   7   10381     348   1
   2  15   7     148      29   1
   3  15   7    1587      79   1
   4  15   7      79      28   1
   5  15   7    1211      73   1
   6  15   7     785      67   1
   7  15   7    3297     139   1
   8  15   7   10972     385   1
   9  15   7      34      25   1
  10  15   7    6813     350   1
  11  15   7    7312     510   1
  12  15   7     540      89   1
  13  15   7    1208     417   1
 -15  16   7    7129     368   1
 -14  16   7    3638     224   1
 -13  16   7     -41      65   1
 -12  16   7    2990     176   1
 -11  16   7    3005     223   1
 -10  16   7    4627     231   1
  -9  16   7     202      56   1
  -8  16   7    9848     388   1
  -7  16   7   16418     570   1
  -6  16   7     405      98   1
  -5  16   7   22243     726   1
  -4  16   7    8228     565   1
  -2  16   7    7900     478   1
  -1  16   7    6231     402   1
   1  16   7     625      75   1
   2  16   7    6689     379   1
   3  16   7    8445     352   1
   4  16   7     410      79   1
   5  16   7    5791     209   1
   6  16   7    3526     189   1
   7  16   7     106      32   1
   8  16   7    1670      89   1
   9  16   7    2156     142   1
  10  16   7    4983     315   1
  11  16   7      39      30   1
  12  16   7    3709     278   1
 -14  17   7     464      88   1
 -13  17   7     942     124   1
 -12  17   7    9181     573   1
 -11  17   7     596      83   1
 -10  17   7    7293     508   1
  -9  17   7    8328     380   1
  -8  17   7     -13      84   1
  -7  17   7    4783     243   1
  -6  17   7    6090     283   1
  -5  17   7    4389     236   1
  -4  17   7     840     107   1
  -3  17   7    6531     412   1
  -1  17   7    2309     159   1
   0  17   7   15901     777   1
   1  17   7    5372     378   1
   2  17   7     780     258   1
   3  17   7    2094     108   1
   4  17   7     272      42   1
   5  17   7     864     107   1
   6  17   7     194      42   1
   7  17   7    2893     150   1
   8  17   7   10345     508   1
   9  17   7      88      38   1
  10  17   7    2594     237   1
  11  17   7    1508     196   1
 -13  18   7      89      57   1
 -12  18   7      42      50   1
 -11  18   7     -31      38   1
 -10  18   7    1226     126   1
  -9  18   7      20      46   1
  -8  18   7    6931     400   1
  -7  18   7   13853     502   1
  -6  18   7     248      99   1
  -5  18   7    6731     504   1
  -4  18   7    5268     264   1
  -2  18   7    1628     136   1
  -1  18   7     373      79   1
   1  18   7       1      23   1
   2  18   7     969     508   1
   3  18   7    1295     131   1
   4  18   7     -11      25   1
   5  18   7     711      64   1
   6  18   7      90      35   1
   7  18   7     -19      25   1
   8  18   7     153      55   1
   9  18   7     -22      33   1
 -11  19   7       1      53   1
 -10  19   7     162      49   1
  -9  19   7     180      98   1
  -8  19   7     -35      41   1
  -7  19   7     129      59   1
  -6  19   7     467      82   1
  -5  19   7     207     101   1
  -4  19   7     186      88   1
  -3  19   7      15      36   1
  -2  19   7      56      42   1
  -1  19   7     191      60   1
   0  19   7     213      56   1
   1  19   7     438      74   1
   2  19   7      67      45   1
   3  19   7     516      78   1
   4  19   7    1019     132   1
   5  19   7     506     154   1
   6  19   7    1566     196   1
   7  19   7      36      44   1
 -10  20   7      34      46   1
  -9  20   7     203      70   1
  -8  20   7    1184     138   1
  -7  20   7      -3      28   1
  -6  20   7      52      32   1
  -5  20   7     351      62   1
  -4  20   7     235      77   1
  -3  20   7      67      37   1
  -2  20   7      38      39   1
  -1  20   7     759     110   1
   0  20   7     467      69   1
   1  20   7      60      35   1
   2  20   7     213      48   1
   3  20   7      59      48   1
  -6  21   7     547      78   1
  -5  21   7     496      99   1
  -4  21   7      43      32   1
  -3  21   7    1166      99   1
  -1  21   7     156      45   1
   0  21   7    1428     109   1
 -23   0   8    3751     224   1
 -22   0   8   16417    1255   1
 -21   0   8   11889     514   1
 -20   0   8     835      72   1
 -19   0   8   62624    1725   1
 -18   0   8   24967    1062   1
 -17   0   8    3487     305   1
 -15   0   8    5508     253   1
 -14   0   8    1037      76   1
 -13   0   8   16183    1006   1
 -11   0   8   25624     746   1
  -9   0   8   75158    2040   1
  -8   0   8  168941    6365   1
  -6   0   8  186200    4931   1
  -5   0   8    9905     699   1
  -4   0   8   68503    1856   1
  -3   0   8   48894    1344   1
  -2   0   8  115813    3096   1
  -1   0   8    2162     108   1
   0   0   8   40063    1116   1
   1   0   8  214809   10163   1
   2   0   8   20713    1151   1
   3   0   8    6893     363   1
   4   0   8   51298    1415   1
   7   0   8     629      52   1
   8   0   8   20423     897   1
   9   0   8   52171    1434   1
  10   0   8    2441     241   1
  11   0   8   36261    1509   1
  12   0   8   22233     986   1
  13   0   8    3384     256   1
  14   0   8   14051     679   1
  15   0   8     379      98   1
  16   0   8     755     129   1
  17   0   8    2709     226   1
 -23   1   8    6459     635   1
 -22   1   8     740      67   1
 -21   1   8   20479     444   1
 -20   1   8   19578     783   1
 -18   1   8   16389     400   1
 -17   1   8   16533     787   1
 -15   1   8    5582     147   1
 -14   1   8   36991     867   1
 -13   1   8   22405     547   1
 -12   1   8    5102     140   1
 -11   1   8   14690     370   1
 -10   1   8   34196     810   1
  -9   1   8   23548     957   1
  -8   1   8    9350     219   1
  -7   1   8  158047    5965   1
  -6   1   8   43761     881   1
  -5   1   8    3605     191   1
  -4   1   8  158018    2968   1
  -3   1   8   90964    1728   1
  -2   1   8  125024    2358   1
  -1   1   8  128393    2911   1
   0   1   8   17849     432   1
   1   1   8    2432     133   1
   2   1   8   16660     355   1
   3   1   8   30980     721   1
   4   1   8    2369      81   1
   5   1   8    1997     126   1
   6   1   8   22660     467   1
   7   1   8     125      74   1
   8   1   8     521      95   1
   9   1   8   39719     913   1
  10   1   8    6287     190   1
  11   1   8    5014     238   1
  12   1   8    1635      96   1
  13   1   8    6866     285   1
  14   1   8    2707     296   1
  15   1   8    5096     236   1
  16   1   8    6260     202   1
  17   1   8    1149     106   1
 -24   2   8      74      59   1
 -23   2   8      25      26   1
 -22   2   8    2725     111   1
 -20   2   8     756      46   1
 -19   2   8   17761     436   1
 -18   2   8    7148     437   1
 -17   2   8    9444     296   1
 -16   2   8    9867     265   1
 -15   2   8    3972     281   1
 -14   2   8    4737     270   1
 -13   2   8   13444     379   1
 -12   2   8    5620     148   1
 -11   2   8   10800     249   1
 -10   2   8   26506     543   1
  -9   2   8   23256     549   1
  -8   2   8  106310    2016   1
  -7   2   8    4113     116   1
  -6   2   8   81036    1546   1
  -5   2   8   37794    1226   1
  -4   2   8    3414     252   1
  -3   2   8   12001     311   1
  -2   2   8  150373    3259   1
  -1   2   8   23438     550   1
   0   2   8   26829     764   1
   1   2   8  102201    1939   1
   2   2   8    1962     107   1
   3   2   8    4182     136   1
   4   2   8     630      90   1
   5   2   8   14835     373   1
   6   2   8      -3      23   1
   7   2   8    6413     197   1
   8   2   8    1200      99   1
   9   2   8   34870     811   1
  10   2   8     267      98   1
  11   2   8    8036     193   1
  12   2   8   20017     668   1
  13   2   8    1369     100   1
  14   2   8    6042     403   1
  15   2   8     283      38   1
  16   2   8     950      66   1
  17   2   8       2      45   1
 -24   3   8    1918     181   1
 -23   3   8     497     208   1
 -22   3   8     274      37   1
 -21   3   8      52      22   1
 -20   3   8    1669     155   1
 -19   3   8    1537      67   1
 -18   3   8    2199      85   1
 -16   3   8    3256     140   1
 -15   3   8    2770     102   1
 -13   3   8   10268     239   1
 -12   3   8    3368     133   1
 -11   3   8     367      30   1
 -10   3   8    1256      72   1
  -9   3   8    4094     117   1
  -8   3   8     387      76   1
  -7   3   8   12578     277   1
  -6   3   8    5217     136   1
  -5   3   8    3704     326   1
  -4   3   8   13676     348   1
  -3   3   8   13681     550   1
  -2   3   8   13400     292   1
  -1   3   8   85858    1636   1
   0   3   8   17492     370   1
   1   3   8    5875     200   1
   2   3   8    6665     227   1
   3   3   8     547      40   1
   4   3   8     108      20   1
   5   3   8    1538     139   1
   6   3   8    8148     259   1
   7   3   8    3532     102   1
   8   3   8   26664     632   1
   9   3   8    1231      54   1
  10   3   8    4583     143   1
  11   3   8    2974      96   1
  12   3   8     687      58   1
  13   3   8     986      60   1
  14   3   8     243      35   1
  15   3   8    1087     101   1
  16   3   8      24      29   1
  17   3   8      11      61   1
 -24   4   8     143      66   1
 -23   4   8     598     122   1
 -22   4   8     249      41   1
 -21   4   8      42      43   1
 -20   4   8     100      30   1
 -19   4   8     182      57   1
 -18   4   8    3292     159   1
 -17   4   8     914     115   1
 -16   4   8    9749     235   1
 -15   4   8    6733     213   1
 -14   4   8    5468     219   1
 -13   4   8    1268      58   1
 -12   4   8   10593     244   1
 -11   4   8   10743     301   1
 -10   4   8   24316     498   1
  -9   4   8   19455     408   1
  -8   4   8    1659     174   1
  -7   4   8    4799     126   1
  -6   4   8    2870     147   1
  -5   4   8   14172     303   1
  -4   4   8   25018     506   1
  -3   4   8   15594     331   1
  -2   4   8   24339     583   1
  -1   4   8    5980     230   1
   0   4   8    4523     272   1
   1   4   8    6728     186   1
   2   4   8   15097     377   1
   3   4   8    2785      86   1
   4   4   8    7489     180   1
   5   4   8    5814     148   1
   6   4   8    3015      93   1
   7   4   8    2052      73   1
   8   4   8    2521     139   1
   9   4   8    2748     114   1
  10   4   8     194     129   1
  11   4   8    3484     110   1
  12   4   8    1243      63   1
  13   4   8      18      18   1
  14   4   8     271      59   1
  15   4   8      22      24   1
  16   4   8     744      57   1
  17   4   8      54      52   1
 -24   5   8    4363     285   1
 -23   5   8    2866     241   1
 -22   5   8     348      41   1
 -21   5   8    8595     383   1
 -20   5   8    2684     256   1
 -19   5   8     843      54   1
 -18   5   8     600      52   1
 -17   5   8    8653     287   1
 -16   5   8   22376     476   1
 -15   5   8     830     241   1
 -14   5   8   38324    1211   1
 -13   5   8   55823    1090   1
 -12   5   8    3704     768   1
 -11   5   8   66504    1501   1
 -10   5   8   12005    1596   1
  -9   5   8    4959     264   1
  -8   5   8   20764     482   1
  -7   5   8   31789     991   1
  -6   5   8   20493     475   1
  -5   5   8    9157     227   1
  -4   5   8   56500    1735   1
  -3   5   8    2562     135   1
  -2   5   8    2780     127   1
  -1   5   8   40844     917   1
   0   5   8   78774    1730   1
   1   5   8    7090     253   1
   2   5   8   12195     313   1
   3   5   8   39029     771   1
   4   5   8   18103     382   1
   5   5   8    7492     202   1
   6   5   8   56272    1261   1
   7   5   8   13632     559   1
   8   5   8   16484     519   1
   9   5   8    9490     229   1
  10   5   8     767      71   1
  11   5   8      92      34   1
  12   5   8     159      25   1
  13   5   8     869      74   1
  14   5   8    1655     312   1
  15   5   8      86      48   1
  16   5   8    5904     336   1
 -23   6   8    3020     236   1
 -22   6   8    2213     201   1
 -21   6   8    6210     397   1
 -20   6   8     162      40   1
 -19   6   8   13439     623   1
 -18   6   8   25822     917   1
 -17   6   8     400      73   1
 -16   6   8   27848     583   1
 -15   6   8   37345    1474   1
 -14   6   8    3192     617   1
 -13   6   8    8194     271   1
 -12   6   8   63016    2524   1
 -11   6   8   34783    3802   1
 -10   6   8   17372     464   1
  -9   6   8  110697    2529   1
  -8   6   8   43994    2524   1
  -7   6   8    4745     290   1
  -6   6   8   42498     828   1
  -5   6   8   55068    1550   1
  -4   6   8     293     152   1
  -3   6   8    8958     237   1
  -2   6   8   32949     701   1
  -1   6   8   81033    1802   1
   0   6   8     566      95   1
   1   6   8   86842    1753   1
   2   6   8   64556    1584   1
   3   6   8    6172     156   1
   4   6   8   69180    1331   1
   5   6   8   24176     499   1
   6   6   8     579      61   1
   7   6   8    5900     276   1
   8   6   8   27787     669   1
   9   6   8    2385      88   1
  10   6   8     219      48   1
  11   6   8    9370     229   1
  12   6   8    1113      59   1
  13   6   8     493      48   1
  14   6   8    2257     269   1
  15   6   8     495      74   1
  16   6   8     508      78   1
 -23   7   8    4705     221   1
 -22   7   8     605      84   1
 -21   7   8    5211     174   1
 -20   7   8    5366     264   1
 -18   7   8    3878     173   1
 -17   7   8   16089     750   1
 -16   7   8   32755     946   1
 -15   7   8    3312     252   1
 -14   7   8   60349    1656   1
 -13   7   8   40128    2059   1
 -12   7   8   17942     757   1
 -11   7   8  117326    3260   1
 -10   7   8   24448     505   1
  -9   7   8   12848     436   1
  -8   7   8   40506     797   1
  -7   7   8   12700     439   1
  -6   7   8    6451     751   1
  -5   7   8    1759     120   1
  -4   7   8   79867    2204   1
  -3   7   8   37830     747   1
  -2   7   8    1352      77   1
  -1   7   8   33033     776   1
   0   7   8    5817     156   1
   2   7   8    2116     123   1
   3   7   8   38997     776   1
   4   7   8   23174     628   1
   5   7   8    7321     186   1
   6   7   8   45675    1045   1
   7   7   8   20515     439   1
   8   7   8    9785     299   1
   9   7   8   14904     379   1
  10   7   8     107      31   1
  11   7   8    1882     122   1
  12   7   8      38      19   1
  13   7   8    1840      89   1
  14   7   8    1886      89   1
  15   7   8     108      36   1
  16   7   8    4030     231   1
 -23   8   8    1108     146   1
 -22   8   8     503      85   1
 -21   8   8     315      62   1
 -20   8   8      37      25   1
 -19   8   8    6964     522   1
 -18   8   8    8433     247   1
 -17   8   8     479     360   1
 -16   8   8    8258     241   1
 -15   8   8   16496     421   1
 -14   8   8     478      73   1
 -13   8   8    2048      96   1
 -12   8   8   31996     782   1
 -11   8   8    6963     379   1
 -10   8   8    6906     338   1
  -9   8   8   31800     733   1
  -7   8   8   25890    1138   1
  -6   8   8   38149    1115   1
  -5   8   8    1245     104   1
  -4   8   8     433      65   1
  -3   8   8    1303     115   1
  -2   8   8    1493      72   1
  -1   8   8   36978     735   1
   0   8   8   15964     440   1
   1   8   8   40692     810   1
   2   8   8   46361    1384   1
   3   8   8    6061     294   1
   4   8   8   45719     907   1
   5   8   8    8582     214   1
   6   8   8    1891     207   1
   7   8   8    4811     188   1
   8   8   8    8852     225   1
   9   8   8     856      62   1
  10   8   8    1404     114   1
  11   8   8    3316     111   1
  12   8   8     734      57   1
  13   8   8    2812     189   1
  14   8   8    5422     344   1
  15   8   8      34      23   1
  16   8   8     300      78   1
 -22   9   8     749     119   1
 -21   9   8      63      39   1
 -20   9   8      21      28   1
 -19   9   8       1      23   1
 -18   9   8     267      41   1
 -17   9   8     523      52   1
 -16   9   8    4880     183   1
 -15   9   8     202      31   1
 -14   9   8    4654     286   1
 -13   9   8    8036     248   1
 -12   9   8     937      91   1
 -11   9   8   10752     253   1
 -10   9   8     120      20   1
  -9   9   8    5014     313   1
  -8   9   8    5290     240   1
  -7   9   8     263      63   1
  -6   9   8    5654     250   1
  -5   9   8      76      60   1
  -4   9   8    3150     216   1
  -3   9   8     149      48   1
  -2   9   8      35      12   1
  -1   9   8    7390     181   1
   0   9   8    6708     192   1
   1   9   8     215      52   1
   2   9   8    1886     179   1
   3   9   8   10242     346   1
   4   9   8   12193     286   1
   5   9   8      60      45   1
   6   9   8   19984     826   1
   7   9   8    4143     131   1
   8   9   8   16304     415   1
   9   9   8   10018     335   1
  10   9   8    5273     320   1
  11   9   8    4936     149   1
  12   9   8     422      46   1
  13   9   8     393      44   1
  14   9   8      31      21   1
  15   9   8      92      55   1
  16   9   8      90      75   1
 -21  10   8     827     124   1
 -20  10   8     178     122   1
 -19  10   8     414      46   1
 -18  10   8      72      53   1
 -17  10   8     343      51   1
 -16  10   8     442      45   1
 -15  10   8     905      74   1
 -14  10   8      71      43   1
 -13  10   8      71      25   1
 -12  10   8     191      37   1
 -11  10   8     317      56   1
 -10  10   8     921      96   1
  -9  10   8     624      83   1
  -8  10   8    4436     219   1
  -7  10   8    3486     193   1
  -6  10   8     381      68   1
  -5  10   8    4131     207   1
  -4  10   8    3717     193   1
  -3  10   8    4655     319   1
  -2  10   8   22427    1012   1
  -1  10   8    2329      86   1
   0  10   8    2229     105   1
   1  10   8     765      48   1
   2  10   8    1186      60   1
   3  10   8     432      38   1
   4  10   8    1344      74   1
   5  10   8    1172      76   1
   6  10   8    2732     101   1
   7  10   8     368      45   1
   8  10   8    1036      61   1
   9  10   8    1638     122   1
  10  10   8     182      37   1
  11  10   8    4489     197   1
  12  10   8     570      53   1
  13  10   8     139      48   1
  14  10   8     177     113   1
  15  10   8      41      41   1
 -20  11   8    5687     388   1
 -19  11   8      96      34   1
 -18  11   8    3567     128   1
 -17  11   8    4412     148   1
 -16  11   8    4307     142   1
 -15  11   8     220      38   1
 -14  11   8    8419     219   1
 -13  11   8    7099     190   1
 -12  11   8     556      77   1
 -11  11   8    9004     351   1
 -10  11   8   15331     637   1
  -9  11   8    2119     146   1
  -8  11   8    5347     248   1
  -7  11   8   12855     574   1
  -6  11   8    4191     288   1
  -5  11   8    4364     221   1
  -4  11   8    9130     609   1
  -3  11   8    7183     413   1
  -2  11   8    1876     477   1
  -1  11   8    5937     155   1
   0  11   8    1271      59   1
   1  11   8     308      45   1
   2  11   8    1048      82   1
   3  11   8    7088     237   1
   4  11   8    9774     245   1
   5  11   8     760     109   1
   6  11   8   14768     343   1
   7  11   8    6274     249   1
   8  11   8      77      35   1
   9  11   8    4151     210   1
  10  11   8    5315     258   1
  11  11   8     447      58   1
  12  11   8    1648     131   1
  13  11   8    4624     333   1
  14  11   8     945      90   1
  15  11   8       4      44   1
 -18  12   8    8518     310   1
 -17  12   8     654      65   1
 -16  12   8   10973     320   1
 -14  12   8     410      49   1
 -13  12   8    1443      64   1
 -12  12   8    6724     292   1
 -11  12   8   11565     570   1
 -10  12   8     157      94   1
  -8  12   8   27952     873   1
  -6  12   8   24823     788   1
  -5  12   8   17191     582   1
  -4  12   8     327     127   1
  -3  12   8    1935     187   1
  -2  12   8   11602     592   1
  -1  12   8    6300     176   1
   0  12   8    1903     100   1
   1  12   8   16204     384   1
   2  12   8    4653     260   1
   3  12   8    5116     181   1
   4  12   8   12460     351   1
   5  12   8    6770     190   1
   6  12   8     360      47   1
   7  12   8     106      30   1
   8  12   8    2858     172   1
   9  12   8    5729     172   1
  10  12   8     327      53   1
  11  12   8   13104     620   1
  12  12   8    5603     343   1
  13  12   8    1399      92   1
  14  12   8    2155     494   1
 -17  13   8    5016     210   1
 -16  13   8    2903     141   1
 -15  13   8     134      30   1
 -14  13   8   18452     811   1
 -13  13   8   17568     591   1
 -12  13   8    2111     351   1
 -11  13   8   18452    1076   1
 -10  13   8    9182     488   1
  -9  13   8     695     131   1
  -8  13   8    4145     221   1
  -7  13   8   19325     643   1
  -6  13   8   14596     517   1
  -5  13   8    4327     257   1
  -4  13   8   43411    1834   1
  -3  13   8   23970    1295   1
  -2  13   8    6275     654   1
  -1  13   8   30931    1240   1
   0  13   8    3605     115   1
   1  13   8    3613     122   1
   2  13   8    3710     127   1
   3  13   8    3936     152   1
   4  13   8    8721     387   1
   5  13   8     409      91   1
   6  13   8   14513     413   1
   7  13   8    8181     263   1
   8  13   8    1808     234   1
   9  13   8    7547     340   1
  10  13   8     745      93   1
  11  13   8     247      45   1
  12  13   8    1061      75   1
  13  13   8    2497     323   1
  14  13   8    1588     376   1
 -17  14   8     894     118   1
 -16  14   8    7069     354   1
 -15  14   8     471     153   1
 -13  14   8    1874     165   1
 -12  14   8    5030     241   1
 -11  14   8   16147     557   1
 -10  14   8     190      89   1
  -9  14   8   20724     683   1
  -8  14   8   21632     707   1
  -7  14   8    1756     313   1
  -6  14   8   18436     909   1
  -5  14   8    8592     357   1
  -4  14   8     215      87   1
  -3  14   8    4878     494   1
  -2  14   8   13216    1564   1
  -1  14   8    6388     460   1
   0  14   8    1016      74   1
   1  14   8   14310     604   1
   2  14   8   11993     333   1
   3  14   8     400     181   1
   4  14   8    6813     285   1
   5  14   8    1770     104   1
   6  14   8     659      83   1
   7  14   8     138      38   1
   8  14   8    1177     118   1
   9  14   8    3436     145   1
  10  14   8     103      51   1
  11  14   8    8043     691   1
  12  14   8    1504      91   1
  13  14   8     591     123   1
 -16  15   8     164      63   1
 -15  15   8     161      61   1
 -14  15   8    3559     314   1
 -13  15   8    1639     142   1
 -12  15   8    1484     151   1
 -11  15   8    2580     162   1
 -10  15   8     171      59   1
  -9  15   8     615      89   1
  -8  15   8     297      67   1
  -7  15   8    3368     261   1
  -6  15   8    7093     415   1
  -5  15   8     303     136   1
  -4  15   8   11457     599   1
  -3  15   8    4525     341   1
  -2  15   8    4843     351   1
  -1  15   8   16980     826   1
   0  15   8    1816     116   1
   1  15   8    1563     154   1
   2  15   8     247      55   1
   3  15   8     911      63   1
   4  15   8     490      50   1
   5  15   8      69      35   1
   6  15   8    1227      78   1
   7  15   8    1211      80   1
   8  15   8     470      91   1
   9  15   8     464      91   1
  10  15   8      31      33   1
  11  15   8      28      28   1
  12  15   8      69      44   1
 -15  16   8     352      77   1
 -14  16   8      17      47   1
 -13  16   8     175      56   1
 -12  16   8     239      63   1
 -11  16   8      -8      43   1
 -10  16   8     372      75   1
  -9  16   8     727     145   1
  -8  16   8      26      42   1
  -7  16   8      78      45   1
  -6  16   8     213      64   1
  -5  16   8     545      84   1
  -4  16   8     214      88   1
  -3  16   8     299      72   1
  -2  16   8     330     122   1
  -1  16   8      78      47   1
   0  16   8     509     149   1
   1  16   8      22      22   1
   2  16   8      85      33   1
   3  16   8      23      27   1
   4  16   8      16      27   1
   5  16   8     626      57   1
   6  16   8     225      40   1
   7  16   8     269      48   1
   8  16   8      20      32   1
   9  16   8     761      68   1
  10  16   8     270      48   1
  11  16   8     125      38   1
 -14  17   8    2187     182   1
 -13  17   8    2457     192   1
 -12  17   8      84      54   1
 -11  17   8    1505     125   1
 -10  17   8    2848     177   1
  -9  17   8     -40      58   1
  -8  17   8     514     125   1
  -7  17   8     695     146   1
  -6  17   8     248      70   1
  -5  17   8     288      75   1
  -4  17   8    4794     248   1
  -3  17   8    2180     267   1
  -2  17   8      26      84   1
  -1  17   8    1168     118   1
   0  17   8    2237     159   1
   1  17   8     103      38   1
   2  17   8    2325     102   1
   3  17   8    2143     138   1
   4  17   8     335      57   1
   5  17   8     272      45   1
   6  17   8     807      69   1
   7  17   8     147      50   1
   8  17   8      23      32   1
   9  17   8     203      74   1
  10  17   8     163      50   1
 -12  18   8    3152     228   1
 -11  18   8    2283     245   1
 -10  18   8     -71      71   1
  -9  18   8    4493     232   1
  -8  18   8    7182     315   1
  -7  18   8      -9      57   1
  -6  18   8    5989     287   1
  -5  18   8    5964     428   1
  -4  18   8     594     102   1
  -3  18   8    1806     149   1
  -1  18   8    6114     315   1
   0  18   8     530     154   1
   1  18   8    9841     391   1
   2  18   8    4585     153   1
   3  18   8     931     188   1
   4  18   8    4170     168   1
   5  18   8    1706     152   1
   6  18   8      -4      47   1
   7  18   8     301      81   1
   8  18   8    1178     361   1
 -11  19   8    8326     442   1
 -10  19   8    3373     240   1
  -9  19   8      54      41   1
  -8  19   8    1663     198   1
  -6  19   8    3313     193   1
  -5  19   8     152      92   1
  -3  19   8    5893     280   1
  -2  19   8     298      83   1
  -1  19   8    4557     338   1
   0  19   8    3231     293   1
   1  19   8     222      66   1
   2  19   8     626      89   1
   3  19   8     880      99   1
   4  19   8    1035     105   1
   5  19   8     568     105   1
   6  19   8    2919     909   1
  -9  20   8    5152     316   1
  -8  20   8    3556     245   1
  -7  20   8      35      63   1
  -6  20   8    2439     215   1
  -5  20   8     273      87   1
  -4  20   8     -38      38   1
  -3  20   8      89      41   1
  -2  20   8     766      83   1
  -1  20   8    2775     192   1
   0  20   8     -21      38   1
   1  20   8    3853     300   1
   2  20   8    1606     167   1
   3  20   8     565     244   1
   4  20   8    2003     180   1
  -5  21   8      38      88   1
  -4  21   8    1806     126   1
  -3  21   8     745      86   1
  -2  21   8    1186     148   1
 -24   1   9     697     118   1
 -23   1   9    1112      71   1
 -22   1   9    4529     136   1
 -21   1   9    3709     117   1
 -20   1   9     669      57   1
 -19   1   9     295      29   1
 -18   1   9    6418     166   1
 -17   1   9    1257      69   1
 -16   1   9    4145     129   1
 -15   1   9   11910     273   1
 -14   1   9    4463     158   1
 -13   1   9    2074      94   1
 -12   1   9    3105     102   1
 -11   1   9    1582      68   1
 -10   1   9      37      18   1
  -9   1   9    7611     317   1
  -8   1   9   25308     606   1
  -7   1   9    2485      85   1
  -6   1   9   22393     465   1
  -5   1   9   16418     501   1
  -4   1   9     662      64   1
  -3   1   9    4550     147   1
  -2   1   9   53800    1208   1
  -1   1   9    1266      58   1
   0   1   9    1861     101   1
   1   1   9   24691     531   1
   2   1   9   17946     384   1
   3   1   9     956      50   1
   4   1   9   22187     464   1
   5   1   9   25350     522   1
   6   1   9    1972      80   1
   7   1   9    1682      68   1
   8   1   9     559      35   1
   9   1   9     493      45   1
  10   1   9    3930     136   1
  11   1   9     120      45   1
  12   1   9    2950     117   1
  13   1   9     684      82   1
  14   1   9    1759     201   1
  16   1   9     131      92   1
 -24   2   9    1634     162   1
 -23   2   9   10610     366   1
 -22   2   9    2791     114   1
 -21   2   9    3717     117   1
 -20   2   9   20167     435   1
 -19   2   9   16503     365   1
 -18   2   9    4864     167   1
 -17   2   9   13032     294   1
 -16   2   9   10525     277   1
 -15   2   9     216      28   1
 -14   2   9    1256      84   1
 -13   2   9  101963    1946   1
 -12   2   9   22839     479   1
 -11   2   9    3947     119   1
 -10   2   9   88385    1693   1
  -9   2   9    3132     123   1
  -8   2   9   17884     436   1
  -7   2   9   56737    1260   1
  -6   2   9   66600    1147   1
  -5   2   9   15935     345   1
  -4   2   9    2384      83   1
  -3   2   9  207767    3895   1
  -2   2   9   16641     359   1
  -1   2   9   16518     418   1
   0   2   9  122572    3239   1
   1   2   9   44714    1017   1
   2   2   9   12476     283   1
   3   2   9   79298    1521   1
   4   2   9    3449     172   1
   5   2   9     841      64   1
   6   2   9   14474     447   1
   7   2   9   46706    1064   1
   8   2   9   23440     568   1
   9   2   9    9260     259   1
  10   2   9   16610     598   1
  11   2   9    1032      63   1
  12   2   9    3478     196   1
  13   2   9    2956     239   1
  14   2   9    4159     299   1
  15   2   9     217      42   1
  16   2   9     389      68   1
 -24   3   9    6520     369   1
 -23   3   9    3069     178   1
 -22   3   9   12810     356   1
 -21   3   9    6901     221   1
 -20   3   9    1179      75   1
 -19   3   9    4634     135   1
 -18   3   9   23746     631   1
 -17   3   9    2196      80   1
 -16   3   9   17130     436   1
 -15   3   9   81024    1815   1
 -14   3   9   14928     332   1
 -13   3   9   11049     255   1
 -12   3   9   25111     597   1
 -11   3   9   14914     329   1
 -10   3   9    1585      83   1
  -9   3   9    2688     115   1
  -8   3   9  175304    3295   1
  -7   3   9   14129     351   1
  -6   3   9   48841     954   1
  -5   3   9  121551    2712   1
  -4   3   9    6366     163   1
  -3   3   9   14767     376   1
  -2   3   9   86844    1658   1
  -1   3   9   27920     569   1
   0   3   9   11301     295   1
   1   3   9     459      45   1
   2   3   9   42229     965   1
   3   3   9   18570    1037   1
   4   3   9   11717     399   1
   5   3   9   70111    2723   1
   6   3   9    8820     290   1
   7   3   9    7577     229   1
   8   3   9    6116     158   1
   9   3   9    7259     258   1
  10   3   9      91      19   1
  11   3   9    1871      88   1
  12   3   9   12606     400   1
  13   3   9    2154      95   1
  14   3   9    6507     423   1
  15   3   9    5747     380   1
  16   3   9     108      66   1
 -24   4   9    3091     229   1
 -23   4   9   12786     553   1
 -22   4   9    5051     189   1
 -21   4   9     483      49   1
 -20   4   9   34825     973   1
 -19   4   9   18955     453   1
 -18   4   9    7309     188   1
 -17   4   9   23228     556   1
 -16   4   9   11401     347   1
 -15   4   9       8      14   1
 -14   4   9   15069     334   1
 -13   4   9   46357    1408   1
 -12   4   9   21655     659   1
 -11   4   9   17089     620   1
 -10   4   9   94389    1801   1
  -9   4   9   15669     341   1
  -8   4   9    2619      89   1
  -7   4   9   87895    1677   1
  -6   4   9    6711     197   1
  -5   4   9    4024     160   1
  -4   4   9   37791    1063   1
  -3   4   9   83787    1842   1
  -2   4   9   38300    1087   1
  -1   4   9   40137     913   1
   0   4   9  143492    3120   1
   1   4   9   19301     572   1
   2   4   9    7613     212   1
   3   4   9   17900     824   1
   4   4   9    6675     192   1
   5   4   9    1504     256   1
   6   4   9    6722     192   1
   7   4   9   25314     523   1
   8   4   9   26303     543   1
   9   4   9   10942     282   1
  10   4   9   24050     665   1
  11   4   9     284      38   1
  12   4   9    6141     397   1
  13   4   9    4544     228   1
  14   4   9    2315     156   1
  15   4   9      51      22   1
  16   4   9      83      43   1
 -24   5   9    2841     219   1
 -23   5   9     476      73   1
 -22   5   9    4156     148   1
 -21   5   9    1520      72   1
 -20   5   9    2853     112   1
 -19   5   9    7078     228   1
 -18   5   9   14883     368   1
 -17   5   9    5806     283   1
 -16   5   9    3540     113   1
 -15   5   9   24092     590   1
 -14   5   9    1920      99   1
 -13   5   9    7451     212   1
 -12   5   9    6965     193   1
 -11   5   9   16976     442   1
 -10   5   9     979      56   1
  -9   5   9      63      13   1
  -8   5   9   42902    1399   1
  -7   5   9   28356     650   1
  -6   5   9    1108      49   1
  -5   5   9   33592     770   1
  -4   5   9   19834     467   1
  -3   5   9   17465     567   1
  -2   5   9   24403     570   1
  -1   5   9   14687     367   1
   0   5   9     543      42   1
   1   5   9    8120     227   1
   2   5   9   19603     413   1
   3   5   9     471      47   1
   4   5   9   16398     527   1
   5   5   9   16267     385   1
   6   5   9    1559     222   1
   7   5   9     862      56   1
   8   5   9       1      16   1
   9   5   9     967      56   1
  10   5   9     279      31   1
  11   5   9    1778      73   1
  12   5   9    7316     378   1
  13   5   9    6568     222   1
  14   5   9     604      50   1
  15   5   9    8847     315   1
  16   5   9      91      41   1
 -23   6   9     402      94   1
 -22   6   9     -20      20   1
 -21   6   9     172      57   1
 -20   6   9    3423     131   1
 -19   6   9    2005      90   1
 -18   6   9    4737     159   1
 -17   6   9    6622     201   1
 -16   6   9     530      68   1
 -15   6   9     172      46   1
 -14   6   9    1537      67   1
 -13   6   9     818      50   1
 -12   6   9     224      39   1
 -11   6   9    1660      68   1
 -10   6   9    7800     207   1
  -9   6   9    1041      60   1
  -8   6   9      27      16   1
  -7   6   9   19313     448   1
  -6   6   9    3307     126   1
  -5   6   9      55      11   1
  -4   6   9      72      13   1
  -3   6   9    7546     177   1
  -2   6   9    2992     203   1
  -1   6   9   11541     258   1
   0   6   9   16463     353   1
   1   6   9      28      12   1
   2   6   9   18125     387   1
   3   6   9      35      24   1
   4   6   9     753      41   1
   5   6   9    6861     174   1
   6   6   9    3152     131   1
   7   6   9       3      15   1
   8   6   9    3783     118   1
   9   6   9     184      28   1
  10   6   9    1552     120   1
  11   6   9    1589     119   1
  12   6   9     186      38   1
  13   6   9     -16      32   1
  14   6   9    1538     101   1
  15   6   9     -24      35   1
  16   6   9      89      47   1
 -23   7   9     482      69   1
 -22   7   9    1024     118   1
 -21   7   9    3303     129   1
 -20   7   9     361      41   1
 -19   7   9     120      28   1
 -18   7   9     666      62   1
 -17   7   9     937      77   1
 -16   7   9    1280      67   1
 -15   7   9    2678     108   1
 -14   7   9    4989     189   1
 -13   7   9     836      59   1
 -12   7   9   10173     268   1
 -11   7   9   19245     462   1
 -10   7   9    2970      98   1
  -9   7   9    3788     113   1
  -8   7   9    9411     390   1
  -6   7   9      27      28   1
  -5   7   9    4647     216   1
  -4   7   9    3028     209   1
  -3   7   9    6091     185   1
  -2   7   9    2678      79   1
  -1   7   9       9      12   1
   0   7   9    2344      76   1
   1   7   9     972      44   1
   2   7   9    3168     106   1
   3   7   9    1031      89   1
   4   7   9     536      39   1
   5   7   9   11469     310   1
   6   7   9    1759      74   1
   7   7   9      47      20   1
   8   7   9    2588     104   1
   9   7   9     319      35   1
  10   7   9    1162      67   1
  11   7   9    3041     132   1
  12   7   9      44      28   1
  13   7   9     676      66   1
  14   7   9     520      51   1
  15   7   9     -29      57   1
 -23   8   9    3787     270   1
 -22   8   9    1073     140   1
 -21   8   9    1085     110   1
 -20   8   9    8510     250   1
 -19   8   9     734      57   1
 -18   8   9     322      43   1
 -17   8   9    3244     126   1
 -16   8   9    7570     226   1
 -15   8   9    5943     237   1
 -14   8   9    5370     171   1
 -13   8   9   15610     518   1
 -12   8   9    9158     225   1
 -11   8   9    6540     183   1
 -10   8   9   66967    1295   1
  -9   8   9   30663    1290   1
  -8   8   9    2547     154   1
  -7   8   9   14376     492   1
  -6   8   9    4048     290   1
  -5   8   9      71      38   1
  -4   8   9    5944     254   1
  -3   8   9   10622     285   1
  -2   8   9    9356     217   1
  -1   8   9    1766      65   1
   0   8   9    4721     144   1
   1   8   9     620      46   1
   2   8   9    2219      81   1
   3   8   9      41      24   1
   4   8   9   35471     981   1
   5   8   9   14317     550   1
   6   8   9    4801     144   1
   7   8   9   21857     606   1
   8   8   9     691      77   1
   9   8   9   10139     612   1
  10   8   9   10411     560   1
  11   8   9      17      19   1
  12   8   9    3121     127   1
  13   8   9     342      42   1
  14   8   9      97      88   1
  15   8   9      47      41   1
 -22   9   9    3152     244   1
 -21   9   9    1516     240   1
 -20   9   9      51      27   1
 -19   9   9    2398     108   1
 -18   9   9   13635     367   1
 -17   9   9   10115     289   1
 -16   9   9      77      33   1
 -15   9   9   19235     499   1
 -14   9   9   13718     319   1
 -13   9   9    3309     100   1
 -12   9   9   28768     685   1
 -11   9   9   15911     348   1
 -10   9   9      61      51   1
  -9   9   9   18716     613   1
  -8   9   9   20158     903   1
  -7   9   9   29299     894   1
  -6   9   9   13201     462   1
  -5   9   9   97231    3928   1
  -4   9   9   16961     564   1
  -3   9   9   28893    1081   1
  -2   9   9   22812     474   1
  -1   9   9    4825     166   1
   0   9   9    2583      89   1
   1   9   9    1873      96   1
   2   9   9   44136    1005   1
   3   9   9   14499     477   1
   4   9   9    6722     245   1
   5   9   9   22704     749   1
   6   9   9     723      75   1
   7   9   9    2134     152   1
   8   9   9    7522     276   1
   9   9   9      36      25   1
  10   9   9      15      25   1
  11   9   9     412      67   1
  12   9   9    1744     134   1
  13   9   9    6217     668   1
  14   9   9      72      32   1
  15   9   9    1969     507   1
 -20  10   9    9355    1257   1
 -19  10   9    3325     133   1
 -18  10   9     311      53   1
 -17  10   9   10541     268   1
 -16  10   9   14898     349   1
 -15  10   9   10892     269   1
 -14  10   9    3874     125   1
 -13  10   9   37210     758   1
 -12  10   9   12609     288   1
 -11  10   9    8903     520   1
 -10  10   9   80026    2230   1
  -9  10   9   19637     746   1
  -8  10   9   18863     810   1
  -7  10   9   42760    1253   1
  -6  10   9    7474     425   1
  -5  10   9      -8      35   1
  -4  10   9    1864     134   1
  -3  10   9   44633    1893   1
  -2  10   9   22242    1009   1
  -1  10   9   26864     624   1
   0  10   9   61818    1208   1
   1  10   9    5662     186   1
   2  10   9   15869     408   1
   3  10   9   23651     722   1
   4  10   9    9449     319   1
   5  10   9      17      22   1
   6  10   9    1104      81   1
   7  10   9    9761     247   1
   8  10   9     562      58   1
   9  10   9    2641     103   1
  10  10   9   14797     462   1
  11  10   9    2299     109   1
  12  10   9      56      25   1
  13  10   9     631     120   1
  14  10   9     790     204   1
 -19  11   9     706      69   1
 -18  11   9    5701     296   1
 -17  11   9    2472     136   1
 -16  11   9      49      31   1
 -15  11   9   12251     297   1
 -14  11   9    8230     213   1
 -13  11   9    1312     104   1
 -12  11   9   19427     638   1
 -11  11   9    3831     202   1
 -10  11   9     112      85   1
  -9  11   9    8281     454   1
  -8  11   9   14409     506   1
  -7  11   9    6084     273   1
  -6  11   9    6406     281   1
  -5  11   9   19206    2091   1
  -4  11   9    1836     154   1
  -3  11   9    5373     344   1
  -2  11   9     345      87   1
  -1  11   9    1604      70   1
   0  11   9     103      23   1
   1  11   9     133      26   1
   2  11   9   34639    1078   1
   3  11   9   21709     509   1
   4  11   9    1769      81   1
   5  11   9   22389     599   1
   6  11   9    6106     226   1
   7  11   9    5703     169   1
   8  11   9    5712     241   1
   9  11   9    1044      65   1
  10  11   9      42      25   1
  11  11   9     101      84   1
  12  11   9    2258     284   1
  13  11   9    3122     679   1
  14  11   9     640     235   1
 -18  12   9     199      45   1
 -17  12   9     128      34   1
 -16  12   9      60      32   1
 -15  12   9     105      27   1
 -14  12   9     191      33   1
 -13  12   9    6273     274   1
 -12  12   9    1067     106   1
 -11  12   9    3359     189   1
 -10  12   9   14311     503   1
  -9  12   9    1268     114   1
  -8  12   9    9161     538   1
  -6  12   9      10      43   1
  -5  12   9       3      42   1
  -4  12   9     -33      35   1
  -3  12   9    1239     141   1
  -2  12   9      12      33   1
  -1  12   9    1467      66   1
   0  12   9    3089     105   1
   1  12   9    4580     170   1
   2  12   9     785      53   1
   3  12   9    1901     110   1
   4  12   9    3514     124   1
   5  12   9    3833     172   1
   6  12   9     793      57   1
   7  12   9    6927     196   1
   8  12   9    1535     108   1
   9  12   9    6315     336   1
  10  12   9    4729     213   1
  11  12   9     943     129   1
  12  12   9    2402     124   1
  13  12   9     156      55   1
  14  12   9     136      69   1
 -17  13   9      18      43   1
 -16  13   9     173      35   1
 -15  13   9       8      36   1
 -14  13   9     430      73   1
 -13  13   9      19      38   1
 -12  13   9    1191     113   1
 -11  13   9      23      39   1
 -10  13   9       5      66   1
  -9  13   9     282      81   1
  -8  13   9      13      38   1
  -7  13   9     277      66   1
  -6  13   9     104      68   1
  -5  13   9     956     102   1
  -4  13   9    3029     179   1
  -3  13   9     393     112   1
  -2  13   9    1169     107   1
  -1  13   9    1234     240   1
   0  13   9    2273     115   1
   1  13   9    6970     220   1
   2  13   9     261      49   1
   3  13   9    3209     131   1
   4  13   9     709      56   1
   5  13   9    1933      89   1
   6  13   9       9      32   1
   7  13   9     547      55   1
   8  13   9     202      37   1
   9  13   9     267      40   1
  10  13   9    2308     218   1
  11  13   9      30      25   1
  12  13   9     257      43   1
  13  13   9     179      97   1
 -16  14   9    1696     142   1
 -15  14   9      -6      34   1
 -14  14   9     526      74   1
 -13  14   9     612      84   1
 -12  14   9     984     218   1
 -11  14   9    1137     180   1
 -10  14   9    1915     275   1
  -9  14   9    1979     144   1
  -8  14   9     -29      40   1
  -7  14   9    3926     212   1
  -6  14   9    9026     368   1
  -5  14   9    1288     121   1
  -4  14   9    3540     294   1
  -3  14   9   12839     679   1
  -2  14   9    3916     301   1
  -1  14   9    1852     198   1
   0  14   9   15929     812   1
   1  14   9     265      37   1
   2  14   9    5528     263   1
   3  14   9    5011     280   1
   4  14   9      28      27   1
   5  14   9      18      21   1
   6  14   9     326      55   1
   7  14   9     -13      20   1
   8  14   9     181      37   1
   9  14   9     230      43   1
  10  14   9    1664     237   1
  11  14   9    2523     255   1
  12  14   9     772      90   1
  13  14   9      93      63   1
 -15  15   9    9891     480   1
 -14  15   9    1200     105   1
 -13  15   9    1468     116   1
 -12  15   9    4345     220   1
 -11  15   9    2422     357   1
 -10  15   9     691     159   1
  -9  15   9       7      39   1
  -8  15   9    5174     255   1
  -7  15   9    5594     267   1
  -6  15   9     188      58   1
  -5  15   9   14093     705   1
  -4  15   9   12102     453   1
  -3  15   9      16      50   1
  -2  15   9    9397     463   1
  -1  15   9    6693     581   1
   0  15   9      -2      16   1
   1  15   9    8324     328   1
   2  15   9    5459     194   1
   3  15   9    1320      77   1
   4  15   9     472      52   1
   5  15   9    2087     100   1
   6  15   9      83      30   1
   7  15   9    1854      94   1
   8  15   9       7      35   1
   9  15   9     299      51   1
  10  15   9    3218     381   1
  11  15   9     -15      37   1
  12  15   9    2697     670   1
 -14  16   9    1696     160   1
 -13  16   9    5410     250   1
 -12  16   9    6059     434   1
 -11  16   9     599      86   1
 -10  16   9    8445     461   1
  -9  16   9    4700     237   1
  -8  16   9     -20      76   1
  -7  16   9    1484     129   1
  -6  16   9    5385     266   1
  -5  16   9     496      82   1
  -4  16   9    1305     128   1
  -3  16   9   12677     471   1
  -2  16   9    4580     459   1
  -1  16   9     801      96   1
   0  16   9   15604     625   1
   1  16   9    2333     185   1
   2  16   9    3885     228   1
   3  16   9    1897      94   1
   4  16   9      26      26   1
   5  16   9     443      58   1
   6  16   9      56      39   1
   7  16   9    2847     152   1
   8  16   9    2824     176   1
   9  16   9    1034     224   1
  10  16   9    4415     662   1
 -13  17   9    1558     157   1
 -12  17   9    1821     169   1
 -11  17   9     678     143   1
 -10  17   9    1138     113   1
  -9  17   9      25      44   1
  -8  17   9    3807     280   1
  -7  17   9    6567     298   1
  -6  17   9     976     165   1
  -5  17   9   14117     719   1
  -4  17   9    4209     472   1
  -3  17   9     466      83   1
  -2  17   9    6759     347   1
  -1  17   9    3168     375   1
   0  17   9     154      58   1
   1  17   9     579      98   1
   2  17   9    2185     101   1
   3  17   9     556      67   1
   4  17   9     901      84   1
   5  17   9    7187     219   1
   6  17   9     129      38   1
   7  17   9    1266     110   1
   8  17   9     177      65   1
   9  17   9     186      69   1
 -12  18   9     373      78   1
 -11  18   9     588      96   1
 -10  18   9    1344     194   1
  -9  18   9     459     105   1
  -8  18   9     -27      72   1
  -7  18   9      78      46   1
  -6  18   9    2530     234   1
  -5  18   9     776     101   1
  -4  18   9     569     166   1
  -3  18   9   11258     724   1
  -2  18   9    5902     424   1
  -1  18   9    1114     120   1
   0  18   9    5671     272   1
   1  18   9     -16      40   1
   2  18   9    4541     238   1
   3  18   9     173      75   1
   4  18   9     328      67   1
   5  18   9     -29      64   1
   6  18   9      37      62   1
   7  18   9     573     204   1
 -10  19   9     -47      47   1
  -9  19   9     105      50   1
  -8  19   9      24      33   1
  -7  19   9      76      70   1
  -6  19   9     300      62   1
  -5  19   9     792     190   1
  -4  19   9     133      50   1
  -3  19   9     292      66   1
  -2  19   9     190      55   1
  -1  19   9      26      45   1
   0  19   9     -31      31   1
   1  19   9      12      40   1
   2  19   9      -2      39   1
   3  19   9     114      47   1
   4  19   9     249      71   1
   5  19   9       8      45   1
  -9  20   9     364      88   1
  -8  20   9     -10      44   1
  -7  20   9     445      91   1
  -6  20   9     277      54   1
  -5  20   9     128      43   1
  -4  20   9      -5      41   1
  -3  20   9      12      28   1
  -2  20   9      -4      27   1
  -1  20   9      62      34   1
   0  20   9       9      30   1
   1  20   9     633     152   1
   2  20   9     194      52   1
   3  20   9     176      70   1
 -24   0  10   13507     600   1
 -23   0  10    7096     488   1
 -22   0  10    6675     254   1
 -21   0  10   42298    1203   1
 -20   0  10    9445     322   1
 -19   0  10    2043     107   1
 -18   0  10   50951    1424   1
 -17   0  10   31129    1098   1
 -16   0  10    2301     121   1
 -15   0  10   50582    1952   1
 -14   0  10   75941    3073   1
 -13   0  10    9904     343   1
 -12   0  10   61108    1689   1
 -11   0  10   19095     583   1
  -9   0  10   41570    1170   1
  -8   0  10   60664    3701   1
  -7   0  10   37865    1513   1
  -6   0  10  142879    5405   1
  -5   0  10  120842    4582   1
  -4   0  10  113997    4333   1
  -3   0  10  128149    4856   1
  -2   0  10  152219    4065   1
  -1   0  10   84908    5143   1
   0   0  10    1033      89   1
   1   0  10   23789    1022   1
   2   0  10   27574     805   1
   3   0  10   40059    2145   1
   4   0  10    1333      89   1
   5   0  10    2085     111   1
   6   0  10   63460    1743   1
   7   0  10    8032     603   1
   8   0  10    7369     262   1
   9   0  10    4056     202   1
  10   0  10    1186      76   1
  11   0  10    1176      76   1
  13   0  10   13587     671   1
  14   0  10    2775     243   1
  15   0  10    2841     234   1
  16   0  10    7057     412   1
 -24   1  10      41      50   1
 -23   1  10    1694      84   1
 -22   1  10   15598     426   1
 -21   1  10    3201     160   1
 -20   1  10    4031     149   1
 -19   1  10   45646    1034   1
 -18   1  10    9050     268   1
 -17   1  10   33414    1139   1
 -16   1  10   86955    1671   1
 -15   1  10    6358     170   1
 -14   1  10    1246      78   1
 -13   1  10   35414     719   1
 -12   1  10     909      53   1
 -11   1  10    6534     175   1
 -10   1  10   28336     821   1
  -9   1  10   60113    1171   1
  -7   1  10   55764    1262   1
  -6   1  10   17435     378   1
  -5   1  10  204207   13374   1
  -4   1  10      30      16   1
  -3   1  10      68      23   1
  -2   1  10  255144    5514   1
  -1   1  10    4675     193   1
   0   1  10   11165     304   1
   1   1  10  144242    2727   1
   2   1  10    3745     117   1
   3   1  10  109737    2090   1
   4   1  10   27315     562   1
   5   1  10      72      25   1
   6   1  10    3341     105   1
   7   1  10     163      24   1
   8   1  10    5632     190   1
   9   1  10   11157     738   1
  10   1  10    1869     145   1
  11   1  10   16921     851   1
  13   1  10     -27      35   1
  14   1  10   12250     527   1
  15   1  10     609      84   1
  16   1  10     263      94   1
 -24   2  10    3330     235   1
 -23   2  10    2066     117   1
 -22   2  10     -25      25   1
 -21   2  10    9364     431   1
 -20   2  10    2485      89   1
 -19   2  10      60      20   1
 -18   2  10   20162     431   1
 -17   2  10   17016     374   1
 -16   2  10     711      48   1
 -15   2  10   10126     242   1
 -14   2  10   25604     608   1
 -13   2  10     592      56   1
 -12   2  10    6978     213   1
 -11   2  10   17529     440   1
 -10   2  10    4314     129   1
  -9   2  10   12896     514   1
  -8   2  10    3327     107   1
  -7   2  10    1566     118   1
  -6   2  10   20159     607   1
  -3   2  10   62018    2233   1
  -2   2  10   66005    1280   1
  -1   2  10   74348    3207   1
   0   2  10    1014      54   1
   1   2  10    8904     278   1
   2   2  10   31773     757   1
   3   2  10    7917     203   1
   4   2  10   17425     547   1
   5   2  10    8012     319   1
   6   2  10    4282     171   1
   7   2  10     622      87   1
   8   2  10     320      35   1
   9   2  10      52      20   1
  10   2  10     -12      18   1
  11   2  10      38      33   1
  13   2  10    6471     502   1
  14   2  10    4496     476   1
  15   2  10    1567     123   1
 -24   3  10     132      63   1
 -23   3  10     913      65   1
 -22   3  10    1656     112   1
 -21   3  10     562      43   1
 -20   3  10     406      41   1
 -19   3  10    3691     198   1
 -18   3  10      39      18   1
 -17   3  10    1065      54   1
 -16   3  10      54      26   1
 -15   3  10     848     131   1
 -14   3  10     984      50   1
 -13   3  10    3378     119   1
 -12   3  10   14309     368   1
 -11   3  10    2828     167   1
 -10   3  10    1605      69   1
  -9   3  10    1911      75   1
  -8   3  10    6247     235   1
  -7   3  10    1953     304   1
  -5   3  10    6170     308   1
  -4   3  10    3790     129   1
  -3   3  10     141      43   1
  -2   3  10   40600    1098   1
  -1   3  10    3164     102   1
   0   3  10    5492     174   1
   1   3  10   12897     295   1
   2   3  10    5971     244   1
   3   3  10   29105     689   1
   4   3  10     156      25   1
   5   3  10    1048      69   1
   6   3  10     764      56   1
   7   3  10     401      36   1
   8   3  10    2155     129   1
   9   3  10    1047      91   1
  10   3  10     405      45   1
  11   3  10    1077      66   1
  12   3  10    4352     349   1
  13   3  10     364      55   1
  14   3  10    2411     105   1
  15   3  10     804      94   1
 -24   4  10    2298     194   1
 -23   4  10      21      37   1
 -22   4  10    3233     183   1
 -21   4  10    2698     108   1
 -20   4  10     394      41   1
 -19   4  10     238      44   1
 -18   4  10     119      33   1
 -17   4  10      58      20   1
 -16   4  10     997      51   1
 -15   4  10    3484     110   1
 -14   4  10   19442     564   1
 -13   4  10   19560     446   1
 -12   4  10    8013     211   1
 -11   4  10    8027     201   1
 -10   4  10    2337      94   1
  -9   4  10     186      24   1
  -8   4  10   25805     532   1
  -7   4  10   46074    1041   1
  -6   4  10    3642     926   1
  -5   4  10   21491     452   1
  -3   4  10    7378     258   1
  -1   4  10    5349     165   1
   1   4  10      72      28   1
   2   4  10     909      90   1
   3   4  10   10141     320   1
   4   4  10   14311     367   1
   5   4  10     654      40   1
   6   4  10   16466     360   1
   7   4  10     722      43   1
   8   4  10   12346     453   1
   9   4  10    1123      59   1
  10   4  10      86      32   1
  11   4  10     191      28   1
  12   4  10    1921     233   1
  13   4  10      61      45   1
  14   4  10       7      25   1
  15   4  10     283      91   1
 -24   5  10     917     129   1
 -23   5  10   10908    2189   1
 -22   5  10    2021     105   1
 -21   5  10     153      32   1
 -20   5  10    1843      95   1
 -19   5  10    5510     220   1
 -18   5  10    4243     161   1
 -17   5  10    3884     139   1
 -16   5  10    4695     175   1
 -15   5  10    9072     260   1
 -14   5  10    2004      74   1
 -13   5  10    5625     171   1
 -12   5  10   37859    1388   1
 -11   5  10    2724      89   1
 -10   5  10   22583     473   1
  -9   5  10   53278    1195   1
  -8   5  10    7961     194   1
  -7   5  10   40042    1649   1
  -5   5  10    1262    1116   1
  -4   5  10    4043    1784   1
  -3   5  10    7713     363   1
  -2   5  10    4899     150   1
  -1   5  10   15709     392   1
   0   5  10   10774     500   1
   1   5  10   38806     898   1
   2   5  10   32013     891   1
   3   5  10    4470     126   1
   4   5  10   25457     580   1
   5   5  10   10909     294   1
   6   5  10    2861      95   1
   7   5  10    1938      75   1
   8   5  10    8816     239   1
   9   5  10     136      37   1
  10   5  10    8063     245   1
  11   5  10   18827     412   1
  12   5  10     -14      28   1
  13   5  10    1939     199   1
  14   5  10     678      69   1
  15   5  10      13      39   1
 -24   6  10   13809    1751   1
 -23   6  10     496     106   1
 -22   6  10    9322     275   1
 -21   6  10   16374     422   1
 -20   6  10    4406     152   1
 -19   6  10     922      72   1
 -18   6  10    6811     209   1
 -17   6  10    6902     220   1
 -16   6  10    7929     208   1
 -15   6  10    3194     108   1
 -14   6  10   65396    1568   1
 -13   6  10   15265     368   1
 -12   6  10   28654     772   1
 -11   6  10  110378    2410   1
 -10   6  10   32364     741   1
  -9   6  10    1614      65   1
  -8   6  10   22252     987   1
  -7   6  10   62501    1391   1
  -6   6  10      81      17   1
  -5   6  10   45943    1226   1
  -4   6  10   60911    1349   1
  -3   6  10   40843    1682   1
  -1   6  10   51862    1016   1
   1   6  10   12238     310   1
   2   6  10    4750     131   1
   3   6  10   22482     472   1
   4   6  10   13800     379   1
   5   6  10   27347     652   1
   6   6  10   46513     962   1
   7   6  10    1542      96   1
   8   6  10   25488     534   1
   9   6  10   21262     536   1
  10   6  10      67      28   1
  11   6  10    3617    1658   1
  12   6  10    1827     133   1
  13   6  10     686      55   1
  14   6  10    1061      99   1
  15   6  10     334      68   1
 -23   7  10    8132    1189   1
 -22   7  10    1503     130   1
 -21   7  10     100      30   1
 -20   7  10    3207     125   1
 -19   7  10   20101     505   1
 -18   7  10    4593     185   1
 -17   7  10    3511     156   1
 -16   7  10    9538     243   1
 -15   7  10    8836     249   1
 -14   7  10     427      38   1
 -13   7  10   18918     463   1
 -12   7  10   44398    1006   1
 -11   7  10    6508     183   1
 -10   7  10   20161     528   1
  -9   7  10  106972    2329   1
  -8   7  10   24538     722   1
  -7   7  10   34368    1442   1
  -5   7  10   11192     404   1
  -4   7  10   23421    1588   1
  -3   7  10   10299     340   1
  -2   7  10   14563     361   1
  -1   7  10   28186    1064   1
   0   7  10   11344     446   1
   1   7  10   40230    1542   1
   2   7  10   16561     522   1
   3   7  10   11214     298   1
   4   7  10   40088    1452   1
   5   7  10    8842     254   1
   6   7  10    7448     196   1
   7   7  10    3125     121   1
   8   7  10    7922     206   1
   9   7  10     285      39   1
  10   7  10    3674     152   1
  11   7  10   15883     671   1
  12   7  10     734     106   1
  13   7  10    2941     121   1
  14   7  10     577      84   1
  15   7  10      73      43   1
 -22   8  10    4899     223   1
 -21   8  10    3141     143   1
 -20   8  10      32      31   1
 -19   8  10    3336     209   1
 -18   8  10    4992     171   1
 -17   8  10    2277     129   1
 -16   8  10    1522      88   1
 -15   8  10      81      35   1
 -14   8  10   15060     525   1
 -13   8  10    6377     224   1
 -12   8  10   19079     463   1
 -11   8  10   37189     872   1
 -10   8  10   11790     264   1
  -9   8  10    3344     249   1
  -8   8  10   21626     692   1
  -7   8  10   11121     406   1
  -6   8  10   12091    4335   1
  -5   8  10   42153    4892   1
  -4   8  10   41059    1199   1
  -2   8  10   39828    1659   1
  -1   8  10   22183     758   1
   2   8  10     462      77   1
   3   8  10   13668     379   1
   4   8  10   17454    1028   1
   5   8  10    3963     245   1
   6   8  10   15700     676   1
   7   8  10    6935     189   1
   8   8  10   15933     610   1
   9   8  10   12662     420   1
  10   8  10     133      30   1
  11   8  10    2736     227   1
  12   8  10     127      31   1
  13   8  10      16      22   1
  14   8  10     258      63   1
 -21   9  10      88      48   1
 -20   9  10      18      27   1
 -19   9  10    1941      98   1
 -18   9  10     273      43   1
 -17   9  10    2181     124   1
 -16   9  10    1254      74   1
 -15   9  10    2997     130   1
 -14   9  10     936      73   1
 -13   9  10    1968      80   1
 -12   9  10   12346     335   1
 -11   9  10     735      48   1
 -10   9  10     520      78   1
  -9   9  10   20424     662   1
  -8   9  10    7246     303   1
  -7   9  10   13767     668   1
  -6   9  10   21895     703   1
  -5   9  10     520      74   1
  -4   9  10   14214     493   1
  -3   9  10   10486     757   1
   2   9  10    7879     294   1
   3   9  10    2188      95   1
   4   9  10    1630      78   1
   5   9  10    3501     140   1
   6   9  10    1868     107   1
   7   9  10    1503     159   1
   8   9  10    7835     529   1
   9   9  10    1011      62   1
  10   9  10    3461     123   1
  11   9  10    6408     417   1
  12   9  10     309      43   1
  13   9  10    1303     178   1
  14   9  10      64      40   1
 -20  10  10     966     218   1
 -19  10  10      91      35   1
 -18  10  10     172      38   1
 -17  10  10    1332      72   1
 -16  10  10      32      24   1
 -15  10  10    1225     111   1
 -14  10  10     227      32   1
 -13  10  10     150      31   1
 -12  10  10     188      56   1
 -10  10  10    1359     116   1
  -9  10  10    1389     143   1
  -8  10  10     253      59   1
  -7  10  10     595      81   1
  -6  10  10    1986     140   1
  -5  10  10    6016     268   1
  -4  10  10   13216     657   1
  -3  10  10    8963     494   1
  -2  10  10    2937    1511   1
  -1  10  10    1330     147   1
   0  10  10     250      62   1
   1  10  10     105      32   1
   2  10  10    2023      85   1
   3  10  10      20      21   1
   4  10  10     873      56   1
   5  10  10    1296      76   1
   6  10  10     427      51   1
   7  10  10     286      37   1
   8  10  10     159      49   1
   9  10  10      19      22   1
  10  10  10       9      22   1
  11  10  10      68      28   1
  12  10  10      44      28   1
  13  10  10     278      64   1
  14  10  10      99      57   1
 -19  11  10    5782     298   1
 -18  11  10    1516      87   1
 -17  11  10     605      78   1
 -16  11  10   13660     383   1
 -15  11  10    2205      91   1
 -14  11  10     583      46   1
 -13  11  10    3730     204   1
 -12  11  10    3581     193   1
 -11  11  10    1452     126   1
 -10  11  10     140      66   1
  -9  11  10    5834     400   1
  -6  11  10   14494    2158   1
  -5  11  10    7088     437   1
  -4  11  10    5658     258   1
  -3  11  10    7409     578   1
  -2  11  10    6287     278   1
  -1  11  10   11467     603   1
   0  11  10    5373     206   1
   1  11  10    4004     155   1
   3  11  10    2448      98   1
   4  11  10     862      64   1
   5  11  10      11      24   1
   6  11  10      43      58   1
   7  11  10    1693      83   1
   8  11  10    2696     191   1
   9  11  10    1185     108   1
  10  11  10     132      45   1
  11  11  10     821      69   1
  12  11  10     158      64   1
  13  11  10    2234     221   1
  14  11  10     113      64   1
 -18  12  10    4978     266   1
 -17  12  10    8022     254   1
 -16  12  10     474     110   1
 -15  12  10    6753     502   1
 -14  12  10   14762     516   1
 -13  12  10    1845     235   1
 -12  12  10    6493     285   1
 -11  12  10   12331     452   1
 -10  12  10    3994     282   1
  -9  12  10     971     194   1
  -8  12  10    3784     309   1
  -7  12  10    8467     511   1
  -5  12  10    9586     522   1
  -4  12  10   49182    1428   1
  -3  12  10   39985    1185   1
  -2  12  10   10698     403   1
  -1  12  10   22052     741   1
   0  12  10    5224     352   1
   1  12  10    6677     250   1
   2  12  10    9598     280   1
   3  12  10    2625     346   1
   4  12  10     253     119   1
   5  12  10    3462     185   1
   6  12  10    6460     257   1
   7  12  10     824     105   1
   8  12  10    3296     327   1
   9  12  10    2278     115   1
  10  12  10      32      29   1
  11  12  10      -1      31   1
  12  12  10     215      61   1
  13  12  10     143      72   1
 -17  13  10    3406     212   1
 -16  13  10   13564     476   1
 -15  13  10     912     118   1
 -14  13  10    4967     343   1
 -11  13  10    1274     119   1
  -9  13  10   24464     901   1
  -8  13  10    5082     339   1
  -7  13  10   14211     937   1
  -6  13  10   38521    1162   1
  -5  13  10   13227     849   1
  -4  13  10   10408     582   1
  -3  13  10   15246     767   1
  -2  13  10   11943     629   1
  -1  13  10   23179    1057   1
   0  13  10    5180     193   1
   1  13  10   22337     490   1
   2  13  10    3560     276   1
   3  13  10    6865     197   1
   4  13  10    7602     213   1
   5  13  10     265      43   1
   6  13  10    1057      72   1
   7  13  10     555      88   1
   8  13  10    1316      78   1
   9  13  10    4950     273   1
  10  13  10      66      33   1
  11  13  10    2388     242   1
  12  13  10     159      58   1
  13  13  10    2318     199   1
 -16  14  10     -16      44   1
 -15  14  10    3481     389   1
 -14  14  10   10864     407   1
 -13  14  10     429      83   1
 -12  14  10    5909     350   1
 -11  14  10    8654     630   1
 -10  14  10      15      43   1
  -9  14  10    1316     185   1
  -7  14  10    6195     334   1
  -6  14  10    1994     205   1
  -4  14  10   18166    1125   1
  -3  14  10   13484     487   1
  -2  14  10   10137     896   1
  -1  14  10   12331    1019   1
   0  14  10    3807     296   1
   1  14  10    2080     100   1
   2  14  10    2159     110   1
   3  14  10     220      45   1
   4  14  10    1901     126   1
   5  14  10     538      53   1
   6  14  10    7752     249   1
   7  14  10     678      64   1
   8  14  10    2212     105   1
   9  14  10    2570     148   1
  10  14  10      28      35   1
  11  14  10     -39      39   1
  12  14  10       1      50   1
 -15  15  10      -5      39   1
 -14  15  10    1344     112   1
 -13  15  10     -35      43   1
 -12  15  10     567      83   1
 -11  15  10     534      85   1
  -9  15  10    2098     236   1
  -7  15  10     579      84   1
  -6  15  10     576      85   1
  -5  15  10    1331     176   1
  -3  15  10     444      75   1
  -2  15  10    1441     122   1
  -1  15  10     355      66   1
   0  15  10     741      62   1
   1  15  10    6139     179   1
   2  15  10     756     295   1
   3  15  10    3032     173   1
   4  15  10    2900     141   1
   5  15  10     337      47   1
   6  15  10    1284     129   1
   7  15  10      24      38   1
   8  15  10     108      34   1
   9  15  10    1884     237   1
  10  15  10     -19      36   1
  11  15  10     389     105   1
 -14  16  10     377      78   1
 -13  16  10     111      60   1
 -12  16  10     823     157   1
 -11  16  10     -25      36   1
 -10  16  10     820     100   1
  -9  16  10      70      56   1
  -8  16  10     -35      37   1
  -7  16  10      20      49   1
  -6  16  10     281      87   1
  -5  16  10      65      40   1
  -4  16  10     468      82   1
  -3  16  10     252      64   1
  -2  16  10     -36      36   1
  -1  16  10     135      54   1
   0  16  10     256      65   1
   1  16  10       6      26   1
   2  16  10       5      24   1
   3  16  10      17      45   1
   4  16  10     180      38   1
   5  16  10      84      43   1
   6  16  10     111      43   1
   7  16  10      76      33   1
   8  16  10      26      25   1
   9  16  10     -12      31   1
  10  16  10     -28      40   1
 -13  17  10    2191     179   1
 -12  17  10    1228     142   1
 -11  17  10      -4      67   1
 -10  17  10     710      96   1
  -9  17  10     830      96   1
  -7  17  10     583     116   1
  -6  17  10     582      88   1
  -5  17  10      98     153   1
  -4  17  10    1049     190   1
  -3  17  10     801     215   1
  -2  17  10     455     104   1
  -1  17  10     233      81   1
   0  17  10    1243     224   1
   1  17  10    1912     192   1
   2  17  10     118      65   1
   3  17  10     473     178   1
   4  17  10     192      40   1
   5  17  10     -11      31   1
   6  17  10     790     234   1
   7  17  10    1074     168   1
   8  17  10      10      57   1
 -11  18  10    5774     330   1
 -10  18  10    1126     131   1
  -9  18  10    1469     178   1
  -8  18  10    2882     180   1
  -7  18  10     330     132   1
  -5  18  10    1637     135   1
  -4  18  10    1257     125   1
  -3  18  10    1319     175   1
  -2  18  10     976     159   1
  -1  18  10    4332     335   1
   0  18  10     562     136   1
   1  18  10    1874     566   1
   2  18  10    2120     260   1
   3  18  10     675      91   1
   4  18  10     580     452   1
   5  18  10     868     124   1
   6  18  10    1453     164   1
   7  18  10      40      66   1
 -10  19  10     669     113   1
  -9  19  10    5348     321   1
  -8  19  10     647     143   1
  -7  19  10    2056     136   1
  -6  19  10    3515     293   1
  -5  19  10     138     106   1
  -4  19  10     761     119   1
  -2  19  10     388      70   1
   0  19  10    2134     325   1
   1  19  10    3010     282   1
   2  19  10    2118     756   1
   3  19  10    1046     160   1
   4  19  10     737     152   1
  -7  20  10     411      89   1
  -6  20  10     269      79   1
  -5  20  10     152      72   1
  -4  20  10    2289     196   1
  -2  20  10     766     105   1
  -1  20  10    1853     164   1
   0  20  10     300      53   1
   1  20  10     306      90   1
 -24   1  11    1128     122   1
 -23   1  11    1341     191   1
 -22   1  11     499      49   1
 -21   1  11    2323      92   1
 -20   1  11    4153     174   1
 -19   1  11    2182      87   1
 -18   1  11    4416     166   1
 -17   1  11    5538     185   1
 -16   1  11    1497      70   1
 -15   1  11     722      53   1
 -14   1  11    1871      97   1
 -13   1  11   23843     508   1
 -12   1  11    4576     140   1
 -11   1  11   13280     325   1
 -10   1  11   17397     440   1
  -9   1  11    2968     105   1
  -8   1  11    5550     286   1
  -7   1  11   31236     738   1
  -6   1  11    6940     215   1
  -5   1  11    1602      85   1
  -4   1  11    4866     144   1
  -3   1  11   15892     356   1
  -2   1  11    3394     294   1
  -1   1  11   13041     353   1
   0   1  11   27098     659   1
   1   1  11    1043     113   1
   2   1  11    7244     189   1
   3   1  11    2014      82   1
   4   1  11     697      52   1
   5   1  11     828      50   1
   6   1  11     511      38   1
   7   1  11    7987     200   1
   8   1  11     183      25   1
   9   1  11    5163     179   1
  10   1  11     720      41   1
  11   1  11      43      43   1
  12   1  11      44      44   1
  13   1  11     -18      32   1
  14   1  11     126      49   1
  15   1  11     105      45   1
 -24   2  11    1360     138   1
 -23   2  11    4351     150   1
 -22   2  11   12726     428   1
 -21   2  11    2938     143   1
 -20   2  11     166      38   1
 -19   2  11    7562     211   1
 -18   2  11   14670     339   1
 -17   2  11    1804      71   1
 -16   2  11   29272     743   1
 -15   2  11   41676     839   1
 -14   2  11    8104     211   1
 -13   2  11   16543     371   1
 -12   2  11   19103     416   1
 -11   2  11    1175     121   1
 -10   2  11    1424      70   1
  -9   2  11   16794     371   1
  -8   2  11   74422    1668   1
  -6   2  11   44455     887   1
  -5   2  11   16004     408   1
  -4   2  11     113      27   1
  -3   2  11   30454     820   1
  -2   2  11   19478     513   1
  -1   2  11    1588     150   1
   1   2  11    3515     116   1
   2   2  11   18109     396   1
   3   2  11   11489     305   1
   4   2  11   37361     866   1
   5   2  11    9100     344   1
   6   2  11    3897     264   1
   7   2  11   10368     246   1
   8   2  11    1975      75   1
   9   2  11      30      21   1
  10   2  11    3316     254   1
  11   2  11     279      89   1
  12   2  11    2408     152   1
  13   2  11     732      91   1
  14   2  11    1795     129   1
  15   2  11    2480     154   1
 -24   3  11    7142     390   1
 -23   3  11    8100     414   1
 -22   3  11    1918      89   1
 -21   3  11   15266     661   1
 -20   3  11   31999     866   1
 -19   3  11    7726     219   1
 -18   3  11   19483     427   1
 -17   3  11   27436     573   1
 -16   3  11    5175     175   1
 -15   3  11     933      75   1
 -14   3  11   13646     428   1
 -13   3  11   63396    1421   1
 -12   3  11    5055     168   1
 -11   3  11   65532    1476   1
 -10   3  11   73013    1415   1
  -9   3  11    2772     123   1
  -8   3  11   55851    1094   1
  -7   3  11   64107    1320   1
  -6   3  11   12069     410   1
  -5   3  11     138      40   1
  -4   3  11   48972    1161   1
  -3   3  11   86490    1727   1
  -2   3  11    4573     512   1
  -1   3  11   97788    1873   1
   0   3  11  106447    2033   1
   1   3  11     184      37   1
   2   3  11   19035     468   1
   3   3  11   10143     278   1
   4   3  11       2      28   1
   5   3  11    1655     100   1
   6   3  11    1018     180   1
   7   3  11   25891     729   1
   8   3  11    6778     205   1
   9   3  11   21327     534   1
  10   3  11   19770     503   1
  11   3  11     265      91   1
  12   3  11    2331     153   1
  13   3  11     661      52   1
  14   3  11       3      39   1
  15   3  11      89      66   1
 -24   4  11     811     118   1
 -23   4  11    7506     304   1
 -22   4  11    6693     226   1
 -21   4  11    2647     167   1
 -20   4  11     943     110   1
 -19   4  11    8383     369   1
 -18   4  11   21999     753   1
 -17   4  11    1413     126   1
 -16   4  11   16607     605   1
 -15   4  11   27125     804   1
 -14   4  11     -25      25   1
 -13   4  11   50439     998   1
 -12   4  11   39430     907   1
 -10   4  11    1961      91   1
  -9   4  11   15954     353   1
  -8   4  11   33017     670   1
  -7   4  11    2966     297   1
  -6   4  11   24693     604   1
  -5   4  11   73129    1415   1
  -4   4  11    4035     178   1
  -3   4  11   10392     253   1
  -2   4  11   31776     650   1
  -1   4  11   10286     285   1
   0   4  11     844      55   1
   1   4  11   14173    1237   1
   2   4  11   33523     786   1
   3   4  11   13844     359   1
   4   4  11   24676     633   1
   5   4  11   20121     499   1
   6   4  11      -7      34   1
   7   4  11    4382     130   1
   8   4  11    2169      81   1
   9   4  11     977      53   1
  10   4  11     604      41   1
  11   4  11      11      26   1
  12   4  11    5719     187   1
  13   4  11    2001     128   1
  14   4  11     928     100   1
  15   4  11    3677     262   1
 -24   5  11    2817     601   1
 -23   5  11    3041     515   1
 -22   5  11     287      46   1
 -21   5  11    3806     136   1
 -20   5  11   17467     453   1
 -19   5  11    2531     106   1
 -18   5  11    7131     261   1
 -17   5  11   12714     361   1
 -16   5  11    1784     208   1
 -15   5  11     542      40   1
 -14   5  11   12473     312   1
 -13   5  11   17919     977   1
 -12   5  11     461      44   1
 -11   5  11   33635     687   1
 -10   5  11   33289     832   1
  -9   5  11    6648     364   1
  -8   5  11   13373     342   1
  -7   5  11    1636      68   1
  -6   5  11    3643     136   1
  -5   5  11    1673     104   1
  -4   5  11    2725     195   1
  -3   5  11   37503     863   1
  -2   5  11   18772     462   1
  -1   5  11   31762     841   1
   0   5  11   38559     893   1
   1   5  11      73      22   1
   2   5  11   23778     654   1
   3   5  11   37195     750   1
   4   5  11    8745     214   1
   5   5  11    1904      97   1
   6   5  11     561      56   1
   7   5  11    2528      91   1
   8   5  11    1625      68   1
   9   5  11    5733     175   1
  10   5  11    4986     144   1
  11   5  11     220      37   1
  12   5  11      88      29   1
  13   5  11       8      21   1
  14   5  11     230      59   1
 -24   6  11     112      63   1
 -23   6  11      14      37   1
 -22   6  11       5      23   1
 -21   6  11      22      21   1
 -20   6  11      -6      22   1
 -19   6  11    2488     106   1
 -18   6  11    3427     129   1
 -17   6  11     545      89   1
 -16   6  11     355      35   1
 -15   6  11     725      55   1
 -14   6  11     136      27   1
 -13   6  11    1971      93   1
 -12   6  11    5545     194   1
 -11   6  11      18      13   1
 -10   6  11     604      35   1
  -9   6  11      18      54   1
  -8   6  11     621      51   1
  -7   6  11     210      25   1
  -6   6  11      86      35   1
  -5   6  11    2884      97   1
  -4   6  11   12507     316   1
  -3   6  11    3518     115   1
  -2   6  11    1809     171   1
  -1   6  11    1075      57   1
   0   6  11    1726     147   1
   1   6  11    8301     204   1
   2   6  11     615      37   1
   3   6  11    3326     178   1
   4   6  11    4998     141   1
   5   6  11     289      40   1
   6   6  11      14      24   1
   7   6  11      84      23   1
   8   6  11      42      35   1
   9   6  11     825      70   1
  10   6  11      42      22   1
  11   6  11    1877     125   1
  12   6  11     221      38   1
  13   6  11     786     121   1
  14   6  11       3      35   1
 -23   7  11     845     125   1
 -22   7  11      17      40   1
 -21   7  11    1992     107   1
 -20   7  11    1903     116   1
 -19   7  11      96      35   1
 -18   7  11     -22      22   1
 -17   7  11     408      99   1
 -16   7  11      91      24   1
 -15   7  11     524      44   1
 -14   7  11    2244     100   1
 -13   7  11    1372     112   1
 -12   7  11    1452      68   1
 -11   7  11     188      23   1
 -10   7  11   27900     789   1
  -9   7  11    3014      91   1
  -8   7  11    1559     106   1
  -7   7  11    8066     452   1
  -6   7  11    2533     100   1
  -5   7  11    6609     170   1
  -4   7  11    7775     314   1
  -3   7  11    1023      54   1
  -2   7  11    9848     230   1
  -1   7  11   12634     286   1
   0   7  11      69      19   1
   1   7  11    1778     220   1
   2   7  11     433      85   1
   3   7  11     933      49   1
   4   7  11     104      37   1
   5   7  11    3866     122   1
   6   7  11    8726     506   1
   7   7  11    4193     133   1
   8   7  11     984      64   1
   9   7  11     488      42   1
  10   7  11    2315     167   1
  11   7  11     147      56   1
  12   7  11    2432     163   1
  13   7  11     240      46   1
  14   7  11      75      44   1
 -22   8  11    3639     183   1
 -21   8  11     767      63   1
 -20   8  11    2207     142   1
 -19   8  11    2736     174   1
 -18   8  11    2568     139   1
 -17   8  11     -27      27   1
 -16   8  11    3355     177   1
 -15   8  11    8481     245   1
 -14   8  11      -9      68   1
 -13   8  11   10373     278   1
 -12   8  11   11091     340   1
 -11   8  11    2305      84   1
 -10   8  11    2012      95   1
  -9   8  11   11416     420   1
  -8   8  11   11346     419   1
  -7   8  11    5376     345   1
  -6   8  11   19729     642   1
  -5   8  11   43380    1267   1
  -4   8  11    8625     428   1
  -3   8  11   27526     564   1
  -2   8  11    4441     124   1
   1   8  11    1879      75   1
   2   8  11    8114     256   1
   3   8  11      56      58   1
   4   8  11    2030      84   1
   5   8  11   13503     356   1
   6   8  11    3025     141   1
   7   8  11     328      53   1
   8   8  11    3197     280   1
   9   8  11    2246     129   1
  10   8  11      22      27   1
  11   8  11    6162     582   1
  12   8  11    1899     219   1
  13   8  11      28      44   1
  14   8  11    3721     271   1
 -21   9  11    6048     324   1
 -20   9  11    8600     261   1
 -19   9  11     -25      47   1
 -18   9  11    5388     506   1
 -17   9  11    9907     372   1
 -16   9  11    3208     167   1
 -15   9  11     679      57   1
 -14   9  11    7717     222   1
 -13   9  11    9530     257   1
 -12   9  11    2611      87   1
 -11   9  11    8073     492   1
 -10   9  11   43512    1277   1
  -9   9  11    3747     378   1
  -8   9  11   31089     949   1
  -7   9  11   32640     989   1
  -6   9  11    6348     562   1
  -5   9  11    9566    1300   1
  -4   9  11   23831    1068   1
  -3   9  11   53933    3279   1
  -2   9  11    7422     231   1
  -1   9  11   23707    1130   1
   0   9  11   31001     640   1
   2   9  11   10561     586   1
   3   9  11    7880     209   1
   4   9  11    2624     112   1
   5   9  11     243      52   1
   6   9  11    8704     266   1
   7   9  11    5805     214   1
   8   9  11     214      34   1
   9   9  11    6346     184   1
  10   9  11   10067     618   1
  11   9  11     379      48   1
  12   9  11    4707     281   1
  13   9  11     336      71   1
  14   9  11     149      66   1
 -19  10  11    6413     211   1
 -18  10  11    8660     279   1
 -17  10  11      32      55   1
 -16  10  11   12378     336   1
 -15  10  11   20813     455   1
 -14  10  11    4918     144   1
 -13  10  11    3081     149   1
 -12  10  11   18190     827   1
 -11  10  11    7044     306   1
 -10  10  11     -22      53   1
  -9  10  11    7329     312   1
  -8  10  11   17676     599   1
  -7  10  11    1081     105   1
  -6  10  11   49245    2831   1
  -5  10  11   54921    1579   1
  -4  10  11    2694     446   1
  -3  10  11   26035     821   1
  -2  10  11    2761     159   1
  -1  10  11     225     142   1
   1  10  11    2686     103   1
   2  10  11   13744     385   1
   3  10  11     572      53   1
   4  10  11   17846     808   1
   5  10  11   16742     652   1
   6  10  11     101      28   1
   7  10  11   13779     546   1
   8  10  11    2501     190   1
   9  10  11     788      59   1
  10  10  11     349      50   1
  11  10  11      89      31   1
  12  10  11     851      99   1
  13  10  11     205      58   1
 -19  11  11    -197     902   1
 -18  11  11    4312     197   1
 -17  11  11    7187     273   1
 -16  11  11     406      57   1
 -15  11  11     119      48   1
 -14  11  11    3609     195   1
 -13  11  11   10354     472   1
 -12  11  11    5464     490   1
 -11  11  11    2873     203   1
 -10  11  11   14793     522   1
  -9  11  11    5954     279   1
  -8  11  11    7485     468   1
  -7  11  11   15174     535   1
  -6  11  11    1958     144   1
  -5  11  11    2260     156   1
  -4  11  11    1712     132   1
  -3  11  11    3910     213   1
  -2  11  11     484      75   1
  -1  11  11    4623     190   1
   0  11  11    3455     151   1
   1  11  11      87     101   1
   2  11  11    2685     327   1
   3  11  11    3270     136   1
   5  11  11    1178      70   1
   6  11  11    2457     120   1
   7  11  11    8795     235   1
   8  11  11    2001     109   1
   9  11  11    3250     222   1
  10  11  11    6430     459   1
  11  11  11      58      31   1
  12  11  11    2535     237   1
  13  11  11     513     108   1
 -18  12  11      75      47   1
 -17  12  11     -15      28   1
 -16  12  11    1607     211   1
 -15  12  11      20      48   1
 -14  12  11     266      81   1
 -13  12  11    1742     134   1
 -12  12  11    1692     145   1
 -11  12  11    1379     123   1
 -10  12  11     -37      37   1
  -9  12  11    2614     227   1
  -8  12  11   10639     481   1
  -7  12  11    1213     117   1
  -6  12  11   14993     533   1
  -5  12  11   12310     659   1
  -4  12  11     604     131   1
  -3  12  11    5814     386   1
  -2  12  11     275      91   1
  -1  12  11    1865      81   1
   1  12  11    1917     115   1
   2  12  11    1321     133   1
   3  12  11    2994     257   1
   4  12  11     457     109   1
   5  12  11    1442     124   1
   6  12  11    1283     139   1
   7  12  11      91      29   1
   8  12  11     340      57   1
   9  12  11    1469      82   1
  10  12  11     785      77   1
  11  12  11     426     103   1
  12  12  11     343      63   1
  13  12  11      41      48   1
 -17  13  11     492      84   1
 -16  13  11     523      91   1
 -15  13  11     392     114   1
 -13  13  11      62      55   1
 -12  13  11     574      86   1
 -11  13  11     216     104   1
  -9  13  11     -11      57   1
  -8  13  11    1851     165   1
  -7  13  11     719     128   1
  -6  13  11     294     152   1
  -5  13  11    3190     200   1
  -4  13  11     -25      37   1
  -3  13  11     965     177   1
  -2  13  11      63      44   1
  -1  13  11      68      47   1
   0  13  11     250      35   1
   1  13  11     432      67   1
   2  13  11    2515     104   1
   3  13  11    2899     115   1
   4  13  11      34      81   1
   5  13  11    2570     109   1
   6  13  11     167      43   1
   7  13  11     834     179   1
   8  13  11    1335     155   1
   9  13  11     281      46   1
  10  13  11     763      96   1
  11  13  11     235      56   1
  12  13  11     -18      42   1
 -16  14  11    2659     192   1
 -15  14  11    5218     306   1
 -14  14  11      66      82   1
 -13  14  11    3979     213   1
 -12  14  11    4980     243   1
 -11  14  11      61      55   1
 -10  14  11    3746     213   1
  -9  14  11    5092     529   1
  -8  14  11     503      84   1
  -7  14  11     330     148   1
  -6  14  11     375      77   1
  -5  14  11    2603     170   1
  -4  14  11    2878     177   1
  -3  14  11     -16      42   1
  -2  14  11    4274     533   1
  -1  14  11    1619     193   1
   0  14  11    1319      80   1
   1  14  11    6385     185   1
   2  14  11    3271     125   1
   3  14  11    1067      68   1
   4  14  11    6301     228   1
   5  14  11    2341     191   1
   6  14  11     867      81   1
   7  14  11    1896      97   1
   8  14  11      31      51   1
   9  14  11    2049     266   1
  10  14  11     562     252   1
  11  14  11       0      50   1
 -15  15  11     396      94   1
 -14  15  11    3851     261   1
 -13  15  11    3779     204   1
 -12  15  11     193      73   1
 -11  15  11    6097     281   1
 -10  15  11    5170     333   1
  -9  15  11     516      94   1
  -8  15  11    4014     254   1
  -7  15  11    2897     184   1
  -6  15  11     467      92   1
  -5  15  11     166     104   1
  -4  15  11    2100     154   1
  -3  15  11    4576     305   1
  -2  15  11    1291     137   1
  -1  15  11    5540     262   1
   0  15  11   12577     462   1
   1  15  11     706      58   1
   2  15  11    9986     265   1
   3  15  11    7125     241   1
   4  15  11      16      42   1
   5  15  11    1060     106   1
   6  15  11     898     116   1
   7  15  11     447      55   1
   8  15  11      98      43   1
   9  15  11    1134     161   1
  10  15  11      39      53   1
 -14  16  11     -57      57   1
 -13  16  11    7433     413   1
 -12  16  11    4860     243   1
 -11  16  11     -92      92   1
 -10  16  11    1376     188   1
  -9  16  11    3966     222   1
  -8  16  11    4202     310   1
  -7  16  11     538     119   1
  -6  16  11    2961     243   1
  -5  16  11    7618     334   1
  -4  16  11     783     146   1
  -3  16  11    8313     492   1
  -2  16  11    7552     450   1
  -1  16  11     496     113   1
   0  16  11    3476     273   1
   1  16  11    2510     255   1
   2  16  11    2935     178   1
   3  16  11     -35      35   1
   4  16  11    4923     207   1
   5  16  11    5184     201   1
   6  16  11     114      39   1
   7  16  11    1356     301   1
   8  16  11     596     135   1
 -12  17  11     -58      63   1
 -11  17  11    9416     496   1
 -10  17  11    7628     330   1
  -9  17  11     141      72   1
  -8  17  11    3894     445   1
  -7  17  11    1701     146   1
  -6  17  11       1      65   1
  -5  17  11     725     109   1
  -4  17  11    1614     196   1
  -3  17  11    3313     302   1
  -2  17  11    1018     114   1
  -1  17  11    5577     392   1
   0  17  11   10694     609   1
   1  17  11     109     106   1
   2  17  11    6127     837   1
   3  17  11    1638     240   1
   4  17  11     125      55   1
   5  17  11     162      76   1
   6  17  11     222     109   1
   7  17  11     590     106   1
 -11  18  11     127      64   1
 -10  18  11     119      77   1
  -9  18  11     293      80   1
  -8  18  11     588      83   1
  -7  18  11     305     101   1
  -6  18  11     118      59   1
  -5  18  11     899     127   1
  -4  18  11     140      62   1
  -3  18  11    1589     139   1
  -2  18  11     876     107   1
  -1  18  11     911     161   1
   0  18  11      35      74   1
   1  18  11     454      90   1
   2  18  11    1013     106   1
   3  18  11      30      39   1
   4  18  11    2224     299   1
   5  18  11     389      90   1
  -9  19  11     209      72   1
  -8  19  11      46      54   1
  -7  19  11     363      90   1
  -6  19  11     -29      52   1
  -5  19  11     347      66   1
  -4  19  11     231      53   1
  -3  19  11     239      56   1
  -2  19  11     357      63   1
  -1  19  11     502      72   1
   0  19  11     366      83   1
   1  19  11      78      40   1
   2  19  11     101      64   1
   3  19  11      37      53   1
  -6  20  11     797     123   1
  -5  20  11     133      69   1
  -4  20  11     -30      44   1
  -3  20  11     378      91   1
  -2  20  11     183      72   1
  -1  20  11       3      51   1
 -24   0  12    6597     336   1
 -23   0  12    5825     287   1
 -22   0  12    5046     248   1
 -21   0  12     -13      26   1
 -20   0  12    3421     186   1
 -19   0  12   18921     585   1
 -18   0  12      45      26   1
 -17   0  12   29252     863   1
 -16   0  12   50926    2031   1
 -15   0  12    2493     174   1
 -14   0  12    4749     206   1
 -13   0  12   83756    3288   1
 -12   0  12   13555     908   1
 -11   0  12    1933     238   1
 -10   0  12   37329    1074   1
  -9   0  12   29525     867   1
  -8   0  12     531      81   1
  -7   0  12   44169    1766   1
  -6   0  12   55981    1563   1
  -5   0  12   10784     549   1
  -4   0  12     593      64   1
  -3   0  12    8612     455   1
  -2   0  12   23252     705   1
  -1   0  12    9784     345   1
   0   0  12   62179    1726   1
   1   0  12  114465    3091   1
   2   0  12      13      24   1
   3   0  12   76868    2109   1
   4   0  12   18753     583   1
   5   0  12   12415     411   1
   6   0  12   15839     503   1
   7   0  12    1382      89   1
   8   0  12    1318      87   1
   9   0  12     658      89   1
  10   0  12      77      62   1
  11   0  12    1855     191   1
  12   0  12     708     128   1
  13   0  12     715     129   1
  14   0  12    2306     208   1
 -24   1  12    7583     378   1
 -23   1  12     140      43   1
 -22   1  12    9550     296   1
 -21   1  12   15006     707   1
 -20   1  12    1327      87   1
 -19   1  12     952      72   1
 -18   1  12   13820     382   1
 -17   1  12    7004     221   1
 -16   1  12    4577     139   1
 -15   1  12   35642     732   1
 -14   1  12   51304    1171   1
 -13   1  12    1849      82   1
 -12   1  12  111328    2464   1
 -11   1  12   29918     622   1
 -10   1  12   33329     684   1
  -9   1  12   40833     948   1
  -8   1  12    2497      96   1
  -7   1  12     332      45   1
  -6   1  12     571      47   1
  -5   1  12    6675     191   1
  -4   1  12   24089     592   1
  -3   1  12    2689     101   1
  -2   1  12   96345    2146   1
  -1   1  12   70068    1366   1
   0   1  12     160      28   1
   1   1  12   15990     361   1
   2   1  12    6420     483   1
   3   1  12    5223     219   1
   4   1  12    1820      92   1
   5   1  12   33897    1046   1
   6   1  12   11509     271   1
   7   1  12    9939     278   1
   8   1  12    9558     238   1
   9   1  12      25      15   1
  10   1  12    5526     276   1
  11   1  12      35      36   1
  12   1  12     363      72   1
  13   1  12     857     103   1
  14   1  12    3142     174   1
 -24   2  12    2955     201   1
 -23   2  12     448      50   1
 -22   2  12    1404     114   1
 -21   2  12      88      27   1
 -20   2  12    2657     100   1
 -19   2  12   14664     373   1
 -18   2  12    4052     125   1
 -17   2  12    4864     178   1
 -16   2  12   12099     323   1
 -15   2  12      95      23   1
 -14   2  12    3890     126   1
 -13   2  12   21563     467   1
 -12   2  12    1168      64   1
 -11   2  12   10674     302   1
 -10   2  12    5158     206   1
  -9   2  12    1316      66   1
  -8   2  12      14      19   1
  -7   2  12   13662     316   1
  -6   2  12    7388     196   1
  -5   2  12     114      24   1
  -4   2  12    2464      94   1
  -3   2  12      46      20   1
  -2   2  12   26595     560   1
  -1   2  12    4288     219   1
   0   2  12   43666     876   1
   1   2  12   25914     626   1
   2   2  12     168      27   1
   3   2  12   11785     318   1
   4   2  12    4254     171   1
   5   2  12    2299     148   1
   6   2  12    8443     211   1
   7   2  12     236      27   1
   8   2  12    3068     101   1
   9   2  12      63      20   1
  10   2  12      50      44   1
  11   2  12     279      61   1
  12   2  12     559     111   1
  13   2  12     -38      38   1
  14   2  12      42      40   1
 -24   3  12      41      54   1
 -23   3  12     188      38   1
 -22   3  12      29      26   1
 -21   3  12       0      21   1
 -20   3  12    1313      86   1
 -19   3  12     -18      18   1
 -18   3  12     548      41   1
 -17   3  12    3147     115   1
 -16   3  12     851      49   1
 -15   3  12      43      28   1
 -14   3  12     -10      16   1
 -13   3  12    1388      69   1
 -12   3  12   10504     257   1
 -11   3  12    7051     190   1
 -10   3  12    1286      78   1
  -9   3  12      99      28   1
  -8   3  12    3767     146   1
  -7   3  12     436      39   1
  -6   3  12   14833     337   1
  -5   3  12    3127     108   1
  -4   3  12    4492     160   1
  -3   3  12      98      23   1
  -2   3  12   11162     269   1
  -1   3  12   13931     321   1
   0   3  12      -4      19   1
   1   3  12    1871      86   1
   2   3  12    5168     149   1
   3   3  12    1476      73   1
   4   3  12      74      27   1
   5   3  12     152      44   1
   6   3  12     890      65   1
   7   3  12    5217     171   1
   8   3  12      21      17   1
   9   3  12      15      28   1
  10   3  12    2619     230   1
  11   3  12     461      85   1
  12   3  12    1536     149   1
  13   3  12      61      39   1
  14   3  12    2774     298   1
 -24   4  12     532     103   1
 -23   4  12    4412     271   1
 -22   4  12     153      36   1
 -21   4  12     558      48   1
 -20   4  12     976      89   1
 -19   4  12      75      30   1
 -18   4  12     362      44   1
 -17   4  12    3003     111   1
 -16   4  12    3050     137   1
 -15   4  12       0      38   1
 -14   4  12      97      24   1
 -13   4  12    1085      59   1
 -12   4  12    1463      68   1
 -11   4  12   11377     272   1
 -10   4  12    7688     242   1
  -9   4  12   14146     368   1
  -8   4  12      40      19   1
  -7   4  12   50075     991   1
  -6   4  12   23007     488   1
  -5   4  12      17      23   1
  -4   4  12   19675     428   1
  -3   4  12   31201     642   1
  -2   4  12    1215      61   1
  -1   4  12       9      15   1
   0   4  12       0      23   1
   1   4  12    1672      84   1
   2   4  12      33      18   1
   3   4  12   15051     476   1
   4   4  12     801      54   1
   5   4  12     169      51   1
   6   4  12      47      17   1
   7   4  12     177      27   1
   8   4  12    8166     244   1
   9   4  12     149      41   1
  10   4  12     599     122   1
  11   4  12     597      58   1
  12   4  12    2280     102   1
  13   4  12     886     226   1
  14   4  12      24      43   1
 -23   5  12      45      63   1
 -22   5  12   11697     504   1
 -21   5  12   16675     790   1
 -20   5  12     296      39   1
 -19   5  12    8088     235   1
 -18   5  12    8437     322   1
 -17   5  12     135      25   1
 -16   5  12      74      37   1
 -15   5  12   17591     389   1
 -14   5  12   15274     479   1
 -13   5  12      34      16   1
 -12   5  12   13875     317   1
 -11   5  12   23518     592   1
 -10   5  12     138      23   1
  -9   5  12    6928     181   1
  -8   5  12   49069     971   1
  -7   5  12   10439     280   1
  -6   5  12    1317      82   1
  -5   5  12   37190     859   1
  -4   5  12   36238     737   1
  -3   5  12    1655     110   1
  -2   5  12   34786    1347   1
  -1   5  12    5867     181   1
   0   5  12    4006     180   1
   1   5  12    4984     296   1
   2   5  12     484      40   1
   3   5  12    1572      80   1
   4   5  12      14      17   1
   5   5  12    9590     235   1
   6   5  12   17741     506   1
   7   5  12     929      51   1
   8   5  12    6093     166   1
   9   5  12    2652      95   1
  10   5  12    1111      72   1
  11   5  12    2297     194   1
  12   5  12     219      40   1
  13   5  12      62      44   1
  14   5  12     189      75   1
 -23   6  12   14452     685   1
 -22   6  12     693     194   1
 -21   6  12     842      67   1
 -20   6  12   21095     660   1
 -19   6  12   12793     597   1
 -18   6  12      18      22   1
 -17   6  12   17608     443   1
 -16   6  12   13063     307   1
 -15   6  12       5      15   1
 -14   6  12   14341     369   1
 -13   6  12    7554     191   1
 -12   6  12   12220     354   1
 -11   6  12    4088     175   1
 -10   6  12   30823     630   1
  -9   6  12   93992    2064   1
  -8   6  12    3751     111   1
  -7   6  12   78327    1753   1
  -6   6  12   34951     931   1
  -5   6  12     111      38   1
  -4   6  12   32499     956   1
  -3   6  12    7515     255   1
  -2   6  12      22      13   1
  -1   6  12     655      43   1
   0   6  12   14327     369   1
   1   6  12    4356     144   1
   2   6  12     997      57   1
   3   6  12   17442     432   1
   4   6  12   11738     277   1
   5   6  12     122      25   1
   6   6  12     103      21   1
   7   6  12      14      16   1
   8   6  12    8742     262   1
   9   6  12    1255      70   1
  10   6  12    5083     181   1
  11   6  12    7705     242   1
  12   6  12    1884     206   1
  13   6  12    6124    1038   1
  14   6  12     177      71   1
 -22   7  12   15342     703   1
 -21   7  12    8610     434   1
 -20   7  12     -13      24   1
 -19   7  12   15740     540   1
 -18   7  12    9583     285   1
 -17   7  12    2198      99   1
 -16   7  12      53      23   1
 -15   7  12   12280     291   1
 -14   7  12   11738     277   1
 -13   7  12     143      41   1
 -12   7  12   23957     679   1
 -11   7  12   31927     649   1
 -10   7  12    1213      55   1
  -9   7  12   13876     372   1
  -8   7  12   30420     783   1
  -7   7  12    8626     218   1
  -6   7  12    3458     209   1
  -5   7  12   42016    1577   1
  -4   7  12   43636     987   1
  -3   7  12    8195     319   1
  -2   7  12   39928     800   1
  -1   7  12    7425     250   1
   0   7  12    8855     218   1
   1   7  12    4555     174   1
   2   7  12     621      40   1
   3   7  12    3784     118   1
   4   7  12    3101     104   1
   5   7  12    6507     225   1
   6   7  12   10268     256   1
   7   7  12    3010     107   1
   8   7  12   12311     296   1
   9   7  12   11574     361   1
  10   7  12    1882     102   1
  11   7  12    3035     130   1
  12   7  12     112      33   1
  13   7  12      16      45   1
 -21   8  12     993     104   1
 -20   8  12    6338     208   1
 -19   8  12    3808     241   1
 -18   8  12    1725     158   1
 -17   8  12   10562     337   1
 -16   8  12    4660     193   1
 -15   8  12      88      25   1
 -14   8  12    2763     128   1
 -13   8  12     467      51   1
 -12   8  12    1025      54   1
 -11   8  12      40      13   1
 -10   8  12    3867     276   1
  -9   8  12   19412     885   1
  -8   8  12     180      67   1
  -7   8  12   35381    1062   1
  -6   8  12   27261     848   1
  -5   8  12    1540     193   1
  -4   8  12    3880     105   1
  -3   8  12    9746     229   1
  -2   8  12     815      40   1
  -1   8  12     147      20   1
   0   8  12    1294      62   1
   1   8  12    3358     144   1
   2   8  12    1276      60   1
   3   8  12     123      24   1
   4   8  12    4478     139   1
   5   8  12     263      35   1
   6   8  12     366      38   1
   7   8  12     306      51   1
   8   8  12    9822     564   1
   9   8  12    2672     103   1
  10   8  12    4801     357   1
  11   8  12    7264     273   1
  12   8  12       3      70   1
  13   8  12    2689     346   1
 -20   9  12    1059      90   1
 -19   9  12    2996     129   1
 -18   9  12     423      50   1
 -17   9  12      -3      22   1
 -16   9  12       9      21   1
 -15   9  12     523      56   1
 -14   9  12    1318     124   1
 -13   9  12    2075     146   1
 -12   9  12     158      62   1
 -11   9  12     821      93   1
 -10   9  12       6      48   1
  -9   9  12     763      89   1
  -8   9  12    6264     279   1
  -7   9  12    1424     119   1
  -6   9  12    6865     332   1
  -5   9  12    2834     171   1
  -4   9  12    1739     132   1
  -3   9  12    2440      85   1
  -2   9  12    9549     232   1
  -1   9  12       2      15   1
   0   9  12    6725     181   1
   1   9  12     314      43   1
   2   9  12    2433      93   1
   3   9  12     213      30   1
   4   9  12     397      40   1
   5   9  12     352      82   1
   6   9  12     829      56   1
   7   9  12    3380     137   1
   8   9  12      82      27   1
   9   9  12    6462     187   1
  10   9  12     324      48   1
  11   9  12      54      27   1
  12   9  12     473     125   1
  13   9  12      89      61   1
 -19  10  12    1331      81   1
 -18  10  12     697      87   1
 -17  10  12     274      42   1
 -16  10  12    1833      89   1
 -15  10  12      47      22   1
 -14  10  12    3444     122   1
 -13  10  12    2723     168   1
 -12  10  12     468     102   1
 -11  10  12    1557     168   1
 -10  10  12    2898     175   1
  -9  10  12      89      44   1
  -8  10  12     351     103   1
  -7  10  12     374      68   1
  -6  10  12    1037     103   1
  -5  10  12      40      51   1
  -4  10  12    5362     519   1
  -3  10  12     918      59   1
  -2  10  12    5503     218   1
  -1  10  12      26      19   1
   0  10  12     716      61   1
   1  10  12    1035      65   1
   2  10  12    1480      92   1
   3  10  12     164      36   1
   4  10  12     265      51   1
   5  10  12     560      79   1
   6  10  12     537      69   1
   7  10  12      85      33   1
   8  10  12    1760     186   1
   9  10  12     817     113   1
  10  10  12     187      99   1
  11  10  12    1079     196   1
  12  10  12      -8      37   1
  13  10  12      10      43   1
 -18  11  12    8183     248   1
 -17  11  12    4595     143   1
 -16  11  12     148      43   1
 -15  11  12   10217     389   1
 -14  11  12    6164     284   1
 -13  11  12     612     134   1
 -12  11  12   14705     516   1
 -11  11  12    9912     387   1
 -10  11  12     662     184   1
  -9  11  12    6899     305   1
  -8  11  12      15      37   1
  -7  11  12     582     173   1
  -6  11  12     225      96   1
  -5  11  12    7615     459   1
  -4  11  12    3130     261   1
  -3  11  12      22      59   1
  -2  11  12    6389     428   1
  -1  11  12    5224     199   1
   0  11  12     444      44   1
   1  11  12    5654     293   1
   2  11  12    8872     314   1
   3  11  12     565      63   1
   4  11  12     210      36   1
   5  11  12    1060      80   1
   6  11  12    1227      82   1
   7  11  12     233      45   1
   8  11  12    4271     381   1
   9  11  12    2120     132   1
  10  11  12     517      61   1
  11  11  12     176      71   1
  12  11  12     893     125   1
 -18  12  12     156      59   1
 -17  12  12   11803     551   1
 -16  12  12   12046     434   1
 -15  12  12      44     107   1
 -14  12  12    7516     606   1
 -13  12  12    6383     285   1
 -12  12  12    1192     182   1
 -11  12  12    1444     172   1
 -10  12  12   10414     403   1
  -9  12  12    6400     316   1
  -8  12  12     174      54   1
  -7  12  12    6956     422   1
  -6  12  12    4381     229   1
  -5  12  12      45      42   1
  -4  12  12    4681     235   1
  -3  12  12    2361     378   1
  -2  12  12    3697     290   1
  -1  12  12     118      33   1
   0  12  12   13485     320   1
   1  12  12   16291     742   1
   2  12  12      57      35   1
   3  12  12   16551     386   1
   4  12  12    6966     229   1
   5  12  12     362      82   1
   6  12  12    3492     131   1
   7  12  12     793     115   1
   8  12  12     134      35   1
   9  12  12     -38      38   1
  10  12  12    1552     133   1
  11  12  12    3401     290   1
  12  12  12     350      87   1
 -17  13  12    1889     158   1
 -16  13  12     283      76   1
 -15  13  12   11270     618   1
 -14  13  12    6052     271   1
 -13  13  12     745      90   1
 -12  13  12   24169     856   1
 -11  13  12   14840     742   1
 -10  13  12     264      68   1
  -9  13  12    7110     313   1
  -8  13  12   12816     674   1
  -7  13  12    5283     277   1
  -6  13  12     177      57   1
  -5  13  12   16215     566   1
  -4  13  12   11433     434   1
  -3  13  12     213      63   1
  -2  13  12   17896     605   1
  -1  13  12   12141     335   1
   0  13  12     190      34   1
   1  13  12   11716     290   1
   2  13  12    5135     221   1
   3  13  12     728      60   1
   4  13  12      38      35   1
   5  13  12    1605      88   1
   6  13  12    3661     174   1
   7  13  12    1455      84   1
   8  13  12    5994     210   1
   9  13  12     585      87   1
  10  13  12     167      53   1
  11  13  12     -26      41   1
 -16  14  12    6379     343   1
 -15  14  12     423      86   1
 -14  14  12    2600     163   1
 -13  14  12    1775     136   1
 -12  14  12       5      35   1
 -11  14  12     910     104   1
 -10  14  12    6344     328   1
  -9  14  12    3104     190   1
  -8  14  12      57      74   1
  -7  14  12    5559     271   1
  -6  14  12    4034     219   1
  -5  14  12      65      46   1
  -4  14  12    2459     163   1
  -3  14  12    2582     369   1
  -2  14  12    1106     111   1
  -1  14  12     470     133   1
   0  14  12    4689     173   1
   1  14  12    9064     240   1
   2  14  12      65      32   1
   3  14  12    7410     215   1
   4  14  12     747      64   1
   5  14  12    1285      81   1
   6  14  12     497      62   1
   7  14  12     276      47   1
   8  14  12      -2      52   1
   9  14  12     112      49   1
  10  14  12      -4      34   1
 -14  15  12    1188     139   1
 -13  15  12     -35      35   1
 -12  15  12    1919     223   1
 -11  15  12     211      63   1
 -10  15  12      -6      52   1
  -9  15  12      93      62   1
  -8  15  12      68      67   1
  -7  15  12    1547     134   1
  -6  15  12     185     101   1
  -5  15  12    1641     199   1
  -4  15  12    1337     170   1
  -3  15  12     104      53   1
  -2  15  12    2050     283   1
  -1  15  12    1403     167   1
   0  15  12       6      40   1
   1  15  12    1657      82   1
   2  15  12     126      37   1
   3  15  12     -15      25   1
   4  15  12      23      27   1
   5  15  12    1181      78   1
   6  15  12     467      57   1
   7  15  12     663      93   1
   8  15  12     318      64   1
   9  15  12     440     102   1
 -13  16  12       1      42   1
 -12  16  12      31      59   1
 -11  16  12     254      67   1
 -10  16  12      83      64   1
  -9  16  12      96      53   1
  -8  16  12     102      48   1
  -7  16  12     -41      41   1
  -6  16  12      15      56   1
  -5  16  12      61      68   1
  -4  16  12     -14      41   1
  -3  16  12     459      78   1
  -2  16  12      71      45   1
  -1  16  12     782     146   1
   0  16  12     345     113   1
   1  16  12     111      27   1
   2  16  12     224      50   1
   3  16  12      34      28   1
   4  16  12      -6      29   1
   5  16  12     195      41   1
   6  16  12     -23      72   1
   7  16  12     467     121   1
 -12  17  12     390      83   1
 -11  17  12    3397     239   1
 -10  17  12    1183     145   1
  -9  17  12    1515     129   1
  -8  17  12    4529     347   1
  -7  17  12     375      88   1
  -6  17  12     547     103   1
  -5  17  12    1220     218   1
  -4  17  12     883     121   1
  -3  17  12      25      52   1
  -2  17  12    1648     136   1
  -1  17  12     460      77   1
   0  17  12      -3      39   1
   1  17  12     503      86   1
   2  17  12     788      96   1
   3  17  12     361     129   1
   4  17  12      91      88   1
   5  17  12     884     154   1
   6  17  12      -5      48   1
 -10  18  12    2914     222   1
  -9  18  12    3579     249   1
  -8  18  12     -16      48   1
  -7  18  12    2780     240   1
  -6  18  12    3270     186   1
  -5  18  12      17      44   1
  -4  18  12    1109     146   1
  -3  18  12    1686     178   1
  -2  18  12      49      50   1
   0  18  12    1273     114   1
   1  18  12    1030     473   1
   2  18  12     175      86   1
   3  18  12     922     148   1
   4  18  12     229      79   1
  -7  19  12     101      65   1
  -6  19  12     211      76   1
  -5  19  12    2784     227   1
  -4  19  12    4294     299   1
  -3  19  12      44      57   1
  -2  19  12    4692     320   1
  -1  19  12     972     141   1
   0  19  12      85      63   1
   1  19  12    1001     142   1
   2  19  12     224      75   1
 -15  -1 -13      31      50  -2
 -24   1  13      31      50   1
 -14  -1 -13    3148     181  -2
 -23   1  13    3148     181   1
 -13  -1 -13    1698     173  -2
 -22   1  13    1698     173   1
 -12  -1 -13     578      54  -2
 -21   1  13     578      54   1
 -11  -1 -13    1169     194  -2
 -20   1  13    1169     194   1
 -10  -1 -13     117      28  -2
 -19   1  13     117      28   1
  -9  -1 -13     128      81  -2
 -18   1  13     128      81   1
  -8  -1 -13    2769     101  -2
 -17   1  13    2769     101   1
  -7  -1 -13   16865     430  -2
 -16   1  13   16865     430   1
  -6  -1 -13   10223     257  -2
 -15   1  13   10223     257   1
  -5  -1 -13     828     110  -2
 -14   1  13     828     110   1
  -4  -1 -13   14135     331  -2
 -13   1  13   14135     331   1
  -3  -1 -13    9100     234  -2
 -12   1  13    9100     234   1
  -2  -1 -13    1947      84  -2
 -11   1  13    1947      84   1
  -1  -1 -13    2481      97  -2
 -10   1  13    2481      97   1
   0  -1 -13    6536     183  -2
  -9   1  13    6536     183   1
   1  -1 -13   27500     671  -2
  -8   1  13   27500     671   1
   2  -1 -13   21055     532  -2
  -7   1  13   21055     532   1
   3  -1 -13   13254     315  -2
  -6   1  13   13254     315   1
   4  -1 -13   22390     973  -2
  -5   1  13   22390     973   1
   5  -1 -13   15327     568  -2
  -4   1  13   15327     568   1
   6  -1 -13   14544     339  -2
  -3   1  13   14544     339   1
   7  -1 -13   28289     687  -2
  -2   1  13   28289     687   1
   8  -1 -13   20344     887  -2
  -1   1  13   20344     887   1
  10  -1 -13    3383     117  -2
   1   1  13    3383     117   1
  11  -1 -13    2550      98  -2
   2   1  13    2550      98   1
  12  -1 -13    4326     308  -2
   3   1  13    4326     308   1
  13  -1 -13   11419     949  -2
   4   1  13   11419     949   1
  14  -1 -13    1171      61  -2
   5   1  13    1171      61   1
  15  -1 -13    2451     153  -2
   6   1  13    2451     153   1
  16  -1 -13    9027     522  -2
   7   1  13    9027     522   1
  17  -1 -13     734     141  -2
   8   1  13     734     141   1
  18  -1 -13     436      73  -2
   9   1  13     436      73   1
  19  -1 -13      64      52  -2
  10   1  13      64      52   1
  20  -1 -13     168      59  -2
  11   1  13     168      59   1
  21  -1 -13     -19      56  -2
  12   1  13     -19      56   1
  22  -1 -13     265      65  -2
  13   1  13     265      65   1
 -15  -2 -13    4966     276  -2
 -24   2  13    4966     276   1
 -14  -2 -13    5144     444  -2
 -23   2  13    5144     444   1
 -13  -2 -13     769      86  -2
 -22   2  13     769      86   1
 -12  -2 -13   10118     440  -2
 -21   2  13   10118     440   1
 -11  -2 -13    8964     404  -2
 -20   2  13    8964     404   1
 -10  -2 -13     782      91  -2
 -19   2  13     782      91   1
  -9  -2 -13   29091    1078  -2
 -18   2  13   29091    1078   1
  -8  -2 -13   13991     324  -2
 -17   2  13   13991     324   1
  -7  -2 -13    1562     814  -2
 -16   2  13    1562     814   1
  -6  -2 -13   21281     465  -2
 -15   2  13   21281     465   1
  -5  -2 -13   11522     335  -2
 -14   2  13   11522     335   1
  -4  -2 -13   16710     430  -2
 -13   2  13   16710     430   1
  -3  -2 -13    8795     226  -2
 -12   2  13    8795     226   1
  -2  -2 -13   52362    1041  -2
 -11   2  13   52362    1041   1
  -1  -2 -13   11622     493  -2
 -10   2  13   11622     493   1
   0  -2 -13   40764    1156  -2
  -9   2  13   40764    1156   1
   1  -2 -13   66176    1491  -2
  -8   2  13   66176    1491   1
   2  -2 -13   21806     473  -2
  -7   2  13   21806     473   1
   3  -2 -13   17436     554  -2
  -6   2  13   17436     554   1
   4  -2 -13   12470     313  -2
  -5   2  13   12470     313   1
   5  -2 -13    9181     235  -2
  -4   2  13    9181     235   1
   6  -2 -13   27272     673  -2
  -3   2  13   27272     673   1
   7  -2 -13   14943     491  -2
  -2   2  13   14943     491   1
   8  -2 -13   74135    2045  -2
  -1   2  13   74135    2045   1
   9  -2 -13   46768    1076  -2
   0   2  13   46768    1076   1
  11  -2 -13   34926    1416  -2
   2   2  13   34926    1416   1
  13  -2 -13   10076     553  -2
   4   2  13   10076     553   1
  14  -2 -13    1294     123  -2
   5   2  13    1294     123   1
  15  -2 -13    7431     366  -2
   6   2  13    7431     366   1
  16  -2 -13    3360     123  -2
   7   2  13    3360     123   1
  17  -2 -13    4908     356  -2
   8   2  13    4908     356   1
  18  -2 -13   19875     924  -2
   9   2  13   19875     924   1
  19  -2 -13    1198     114  -2
  10   2  13    1198     114   1
  20  -2 -13    3955     497  -2
  11   2  13    3955     497   1
  21  -2 -13    3067     557  -2
  12   2  13    3067     557   1
  22  -2 -13     -28      43  -2
  13   2  13     -28      43   1
 -15  -3 -13     306      77  -2
 -24   3  13     306      77   1
 -14  -3 -13   19993     582  -2
 -23   3  13   19993     582   1
 -13  -3 -13   10920     339  -2
 -22   3  13   10920     339   1
 -12  -3 -13     325      41  -2
 -21   3  13     325      41   1
 -11  -3 -13    5650     241  -2
 -20   3  13    5650     241   1
 -10  -3 -13    7672     275  -2
 -19   3  13    7672     275   1
  -9  -3 -13    5517     203  -2
 -18   3  13    5517     203   1
  -8  -3 -13    1975      87  -2
 -17   3  13    1975      87   1
  -7  -3 -13   30543     633  -2
 -16   3  13   30543     633   1
  -6  -3 -13   31992    1161  -2
 -15   3  13   31992    1161   1
  -5  -3 -13   12316     511  -2
 -14   3  13   12316     511   1
  -4  -3 -13   45615    1049  -2
 -13   3  13   45615    1049   1
  -3  -3 -13    6159     195  -2
 -12   3  13    6159     195   1
  -2  -3 -13    8741     411  -2
 -11   3  13    8741     411   1
  -1  -3 -13   34280     705  -2
 -10   3  13   34280     705   1
   0  -3 -13    9661     387  -2
  -9   3  13    9661     387   1
   1  -3 -13   31483     653  -2
  -8   3  13   31483     653   1
   2  -3 -13   27105     571  -2
  -7   3  13   27105     571   1
   3  -3 -13  105436    2022  -2
  -6   3  13  105436    2022   1
   4  -3 -13   49827     994  -2
  -5   3  13   49827     994   1
   5  -3 -13   43544    1439  -2
  -4   3  13   43544    1439   1
   6  -3 -13  103709    2820  -2
  -3   3  13  103709    2820   1
   7  -3 -13   28793    1696  -2
  -2   3  13   28793    1696   1
   8  -3 -13   19325    2091  -2
  -1   3  13   19325    2091   1
  11  -3 -13   10873     556  -2
   2   3  13   10873     556   1
  13  -3 -13   43401    1813  -2
   4   3  13   43401    1813   1
  14  -3 -13   16616     393  -2
   5   3  13   16616     393   1
  16  -3 -13   21218     970  -2
   7   3  13   21218     970   1
  17  -3 -13     572      87  -2
   8   3  13     572      87   1
  18  -3 -13    1389    1229  -2
   9   3  13    1389    1229   1
  19  -3 -13    2453     163  -2
  10   3  13    2453     163   1
  20  -3 -13    1361     123  -2
  11   3  13    1361     123   1
  21  -3 -13    1888     281  -2
  12   3  13    1888     281   1
  22  -3 -13    1226     208  -2
  13   3  13    1226     208   1
 -15  -4 -13    7743     418  -2
 -24   4  13    7743     418   1
 -14  -4 -13    1752     158  -2
 -23   4  13    1752     158   1
 -13  -4 -13    3331     439  -2
 -22   4  13    3331     439   1
 -12  -4 -13   12365     728  -2
 -21   4  13   12365     728   1
 -11  -4 -13   11773     317  -2
 -20   4  13   11773     317   1
 -10  -4 -13    1266     121  -2
 -19   4  13    1266     121   1
  -9  -4 -13   21155     891  -2
 -18   4  13   21155     891   1
  -8  -4 -13   10423     358  -2
 -17   4  13   10423     358   1
  -7  -4 -13     543     171  -2
 -16   4  13     543     171   1
  -6  -4 -13    6708     452  -2
 -15   4  13    6708     452   1
  -5  -4 -13   26499     773  -2
 -14   4  13   26499     773   1
  -4  -4 -13   12946     324  -2
 -13   4  13   12946     324   1
  -3  -4 -13    4583     161  -2
 -12   4  13    4583     161   1
  -2  -4 -13  105819    2333  -2
 -11   4  13  105819    2333   1
  -1  -4 -13   36451     744  -2
 -10   4  13   36451     744   1
   0  -4 -13   31082     753  -2
  -9   4  13   31082     753   1
   1  -4 -13   42891     863  -2
  -8   4  13   42891     863   1
   2  -4 -13   19242     483  -2
  -7   4  13   19242     483   1
   3  -4 -13   16360     420  -2
  -6   4  13   16360     420   1
   4  -4 -13    8309     854  -2
  -5   4  13    8309     854   1
   5  -4 -13   12431     635  -2
  -4   4  13   12431     635   1
   6  -4 -13   19601     515  -2
  -3   4  13   19601     515   1
   7  -4 -13   12113     468  -2
  -2   4  13   12113     468   1
   8  -4 -13   42713    1008  -2
  -1   4  13   42713    1008   1
   9  -4 -13   33187     977  -2
   0   4  13   33187     977   1
  10  -4 -13   27238    1167  -2
   1   4  13   27238    1167   1
  12  -4 -13    4623     355  -2
   3   4  13    4623     355   1
  13  -4 -13    6365     385  -2
   4   4  13    6365     385   1
  14  -4 -13    8294    4760  -2
   5   4  13    8294    4760   1
  15  -4 -13    6139     386  -2
   6   4  13    6139     386   1
  16  -4 -13    1200      89  -2
   7   4  13    1200      89   1
  17  -4 -13    3949     213  -2
   8   4  13    3949     213   1
  18  -4 -13   20232     936  -2
   9   4  13   20232     936   1
  19  -4 -13    3170     185  -2
  10   4  13    3170     185   1
  20  -4 -13    4455     229  -2
  11   4  13    4455     229   1
  21  -4 -13    4501     329  -2
  12   4  13    4501     329   1
  22  -4 -13     221      67  -2
  13   4  13     221      67   1
 -15  -5 -13      60      66  -2
 -24   5  13      60      66   1
 -14  -5 -13    8591     448  -2
 -23   5  13    8591     448   1
 -13  -5 -13    2226     140  -2
 -22   5  13    2226     140   1
 -12  -5 -13     923     100  -2
 -21   5  13     923     100   1
 -11  -5 -13     597      52  -2
 -20   5  13     597      52   1
 -10  -5 -13    6436     252  -2
 -19   5  13    6436     252   1
  -8  -5 -13      83      38  -2
 -17   5  13      83      38   1
  -7  -5 -13   13112     661  -2
 -16   5  13   13112     661   1
  -6  -5 -13   14583     488  -2
 -15   5  13   14583     488   1
  -5  -5 -13   14188     719  -2
 -14   5  13   14188     719   1
  -4  -5 -13   39140     912  -2
 -13   5  13   39140     912   1
  -3  -5 -13   11763     280  -2
 -12   5  13   11763     280   1
  -2  -5 -13      12      25  -2
 -11   5  13      12      25   1
  -1  -5 -13   18143     400  -2
 -10   5  13   18143     400   1
   0  -5 -13    1101      96  -2
  -9   5  13    1101      96   1
   1  -5 -13    2024      81  -2
  -8   5  13    2024      81   1
   2  -5 -13    4146     128  -2
  -7   5  13    4146     128   1
   3  -5 -13   15672     352  -2
  -6   5  13   15672     352   1
   4  -5 -13    6736     285  -2
  -5   5  13    6736     285   1
   5  -5 -13    9411     234  -2
  -4   5  13    9411     234   1
   6  -5 -13   14226     691  -2
  -3   5  13   14226     691   1
   7  -5 -13    2784     149  -2
  -2   5  13    2784     149   1
   8  -5 -13    1203      98  -2
  -1   5  13    1203      98   1
   9  -5 -13    1065     127  -2
   0   5  13    1065     127   1
  10  -5 -13   11544     572  -2
   1   5  13   11544     572   1
  11  -5 -13      52      19  -2
   2   5  13      52      19   1
  12  -5 -13    5972     365  -2
   3   5  13    5972     365   1
  13  -5 -13   26848    1164  -2
   4   5  13   26848    1164   1
  14  -5 -13   16303     684  -2
   5   5  13   16303     684   1
  15  -5 -13   11178     586  -2
   6   5  13   11178     586   1
  16  -5 -13    6966     706  -2
   7   5  13    6966     706   1
  17  -5 -13      -2      20  -2
   8   5  13      -2      20   1
  18  -5 -13    2264     241  -2
   9   5  13    2264     241   1
  19  -5 -13    1891     211  -2
  10   5  13    1891     211   1
  20  -5 -13     417      48  -2
  11   5  13     417      48   1
  21  -5 -13     615     134  -2
  12   5  13     615     134   1
  22  -5 -13      70      56  -2
  13   5  13      70      56   1
 -14  -6 -13    1118     140  -2
 -23   6  13    1118     140   1
 -13  -6 -13     485      90  -2
 -22   6  13     485      90   1
 -12  -6 -13      37      31  -2
 -21   6  13      37      31   1
 -10  -6 -13      36      25  -2
 -19   6  13      36      25   1
  -9  -6 -13     571     136  -2
 -18   6  13     571     136   1
  -8  -6 -13      -3      19  -2
 -17   6  13      -3      19   1
  -7  -6 -13     504      48  -2
 -16   6  13     504      48   1
  -6  -6 -13     136      33  -2
 -15   6  13     136      33   1
  -5  -6 -13    1947     705  -2
 -14   6  13    1947     705   1
  -4  -6 -13    1850     196  -2
 -13   6  13    1850     196   1
  -3  -6 -13     703      63  -2
 -12   6  13     703      63   1
  -2  -6 -13   12197     291  -2
 -11   6  13   12197     291   1
  -1  -6 -13    1715      70  -2
 -10   6  13    1715      70   1
   0  -6 -13    3910     118  -2
  -9   6  13    3910     118   1
   1  -6 -13      28      16  -2
  -8   6  13      28      16   1
   2  -6 -13     406      36  -2
  -7   6  13     406      36   1
   3  -6 -13    6043     163  -2
  -6   6  13    6043     163   1
   4  -6 -13    5992     212  -2
  -5   6  13    5992     212   1
   5  -6 -13    5648     303  -2
  -4   6  13    5648     303   1
   6  -6 -13    4010     246  -2
  -3   6  13    4010     246   1
   7  -6 -13     210      56  -2
  -2   6  13     210      56   1
   8  -6 -13      34      16  -2
  -1   6  13      34      16   1
   9  -6 -13    2487     204  -2
   0   6  13    2487     204   1
  10  -6 -13    1333     143  -2
   1   6  13    1333     143   1
  11  -6 -13    6677     386  -2
   2   6  13    6677     386   1
  12  -6 -13     785     113  -2
   3   6  13     785     113   1
  13  -6 -13    1257     101  -2
   4   6  13    1257     101   1
  14  -6 -13    4028     126  -2
   5   6  13    4028     126   1
  15  -6 -13     146      25  -2
   6   6  13     146      25   1
  16  -6 -13      64      37  -2
   7   6  13      64      37   1
  17  -6 -13       5      23  -2
   8   6  13       5      23   1
  18  -6 -13     860      68  -2
   9   6  13     860      68   1
  19  -6 -13     102      31  -2
  10   6  13     102      31   1
  20  -6 -13     940     110  -2
  11   6  13     940     110   1
  21  -6 -13     124      55  -2
  12   6  13     124      55   1
  22  -6 -13     597     113  -2
  13   6  13     597     113   1
 -13  -7 -13    1125     111  -2
 -22   7  13    1125     111   1
 -12  -7 -13    1698      91  -2
 -21   7  13    1698      91   1
 -11  -7 -13    4274     248  -2
 -20   7  13    4274     248   1
 -10  -7 -13    2645     113  -2
 -19   7  13    2645     113   1
  -9  -7 -13     640      89  -2
 -18   7  13     640      89   1
  -8  -7 -13    1288     121  -2
 -17   7  13    1288     121   1
  -7  -7 -13     719      77  -2
 -16   7  13     719      77   1
  -6  -7 -13     210      29  -2
 -15   7  13     210      29   1
  -5  -7 -13     110      22  -2
 -14   7  13     110      22   1
  -4  -7 -13    1930      72  -2
 -13   7  13    1930      72   1
  -3  -7 -13     968     154  -2
 -12   7  13     968     154   1
  -2  -7 -13     450      59  -2
 -11   7  13     450      59   1
  -1  -7 -13    1727     130  -2
 -10   7  13    1727     130   1
   0  -7 -13   11148     302  -2
  -9   7  13   11148     302   1
   1  -7 -13   10529     337  -2
  -8   7  13   10529     337   1
   2  -7 -13    1341      75  -2
  -7   7  13    1341      75   1
   3  -7 -13   11882     386  -2
  -6   7  13   11882     386   1
   4  -7 -13    9562     453  -2
  -5   7  13    9562     453   1
   5  -7 -13    7957     385  -2
  -4   7  13    7957     385   1
   6  -7 -13   12231     558  -2
  -3   7  13   12231     558   1
   7  -7 -13    1998      93  -2
  -2   7  13    1998      93   1
   8  -7 -13    9663     351  -2
  -1   7  13    9663     351   1
   9  -7 -13   11829     346  -2
   0   7  13   11829     346   1
  10  -7 -13    2359      84  -2
   1   7  13    2359      84   1
  11  -7 -13     151      56  -2
   2   7  13     151      56   1
  12  -7 -13    1264     153  -2
   3   7  13    1264     153   1
  13  -7 -13     645      75  -2
   4   7  13     645      75   1
  14  -7 -13      72      23  -2
   5   7  13      72      23   1
  15  -7 -13      25      16  -2
   6   7  13      25      16   1
  16  -7 -13      13      20  -2
   7   7  13      13      20   1
  17  -7 -13    1080      63  -2
   8   7  13    1080      63   1
  18  -7 -13      99      33  -2
   9   7  13      99      33   1
  19  -7 -13     140      36  -2
  10   7  13     140      36   1
  20  -7 -13    3553     333  -2
  11   7  13    3553     333   1
  21  -7 -13     356      76  -2
  12   7  13     356      76   1
  22  -7 -13     478     109  -2
  13   7  13     478     109   1
 -12  -8 -13   10769     652  -2
 -21   8  13   10769     652   1
 -11  -8 -13    9849     413  -2
 -20   8  13    9849     413   1
 -10  -8 -13    2466     181  -2
 -19   8  13    2466     181   1
  -9  -8 -13    7370     230  -2
 -18   8  13    7370     230   1
  -8  -8 -13    4877     167  -2
 -17   8  13    4877     167   1
  -7  -8 -13     602     356  -2
 -16   8  13     602     356   1
  -6  -8 -13    5266     168  -2
 -15   8  13    5266     168   1
  -5  -8 -13    3278     109  -2
 -14   8  13    3278     109   1
  -4  -8 -13     497      58  -2
 -13   8  13     497      58   1
  -3  -8 -13     945     127  -2
 -12   8  13     945     127   1
  -2  -8 -13   12169     606  -2
 -11   8  13   12169     606   1
  -1  -8 -13   29125    1256  -2
 -10   8  13   29125    1256   1
   0  -8 -13    3882     279  -2
  -9   8  13    3882     279   1
   1  -8 -13   43394    1796  -2
  -8   8  13   43394    1796   1
   2  -8 -13    7278     429  -2
  -7   8  13    7278     429   1
   3  -8 -13    2446     223  -2
  -6   8  13    2446     223   1
   4  -8 -13    6985     284  -2
  -5   8  13    6985     284   1
   5  -8 -13    8455     257  -2
  -4   8  13    8455     257   1
   6  -8 -13    3561     154  -2
  -3   8  13    3561     154   1
   7  -8 -13    5173     357  -2
  -2   8  13    5173     357   1
   8  -8 -13   37364    1087  -2
  -1   8  13   37364    1087   1
   9  -8 -13    5302     150  -2
   0   8  13    5302     150   1
  10  -8 -13   20433     644  -2
   1   8  13   20433     644   1
  11  -8 -13   11666     557  -2
   2   8  13   11666     557   1
  12  -8 -13    1282     120  -2
   3   8  13    1282     120   1
  13  -8 -13      79      27  -2
   4   8  13      79      27   1
  14  -8 -13     749     201  -2
   5   8  13     749     201   1
  16  -8 -13    1346      77  -2
   7   8  13    1346      77   1
  17  -8 -13    1778     119  -2
   8   8  13    1778     119   1
  18  -8 -13    4215     338  -2
   9   8  13    4215     338   1
  19  -8 -13    8050     301  -2
  10   8  13    8050     301   1
  20  -8 -13    1893     781  -2
  11   8  13    1893     781   1
  21  -8 -13    3936     240  -2
  12   8  13    3936     240   1
  22  -8 -13     989     137  -2
  13   8  13     989     137   1
 -11  -9 -13    5695     222  -2
 -20   9  13    5695     222   1
 -10  -9 -13   15778     801  -2
 -19   9  13   15778     801   1
  -9  -9 -13    3310     169  -2
 -18   9  13    3310     169   1
  -8  -9 -13    3646     234  -2
 -17   9  13    3646     234   1
  -7  -9 -13   15805     409  -2
 -16   9  13   15805     409   1
  -6  -9 -13    5006     231  -2
 -15   9  13    5006     231   1
  -5  -9 -13    3950     370  -2
 -14   9  13    3950     370   1
  -4  -9 -13   22646    1147  -2
 -13   9  13   22646    1147   1
  -3  -9 -13    9816     513  -2
 -12   9  13    9816     513   1
  -2  -9 -13    1783     180  -2
 -11   9  13    1783     180   1
  -1  -9 -13    3673     270  -2
 -10   9  13    3673     270   1
   0  -9 -13   22953    1068  -2
  -9   9  13   22953    1068   1
   1  -9 -13    7521     322  -2
  -8   9  13    7521     322   1
   2  -9 -13    3477     196  -2
  -7   9  13    3477     196   1
   3  -9 -13   84610    2360  -2
  -6   9  13   84610    2360   1
   4  -9 -13   33769    1137  -2
  -5   9  13   33769    1137   1
   5  -9 -13   28064     819  -2
  -4   9  13   28064     819   1
   6  -9 -13   70219    1884  -2
  -3   9  13   70219    1884   1
   7  -9 -13    3638     114  -2
  -2   9  13    3638     114   1
   8  -9 -13    4375     308  -2
  -1   9  13    4375     308   1
   9  -9 -13   17769     447  -2
   0   9  13   17769     447   1
  10  -9 -13    3895     126  -2
   1   9  13    3895     126   1
  11  -9 -13    2351      94  -2
   2   9  13    2351      94   1
  13  -9 -13   17516     558  -2
   4   9  13   17516     558   1
  14  -9 -13    3227     118  -2
   5   9  13    3227     118   1
  15  -9 -13    2598     149  -2
   6   9  13    2598     149   1
  17  -9 -13    1616     146  -2
   8   9  13    1616     146   1
  18  -9 -13     245     218  -2
   9   9  13     245     218   1
  19  -9 -13    7436     475  -2
  10   9  13    7436     475   1
  20  -9 -13    1719     494  -2
  11   9  13    1719     494   1
  21  -9 -13     721     116  -2
  12   9  13     721     116   1
 -10 -10 -13    2889     198  -2
 -19  10  13    2889     198   1
  -9 -10 -13   21049     636  -2
 -18  10  13   21049     636   1
  -8 -10 -13   12337     415  -2
 -17  10  13   12337     415   1
  -7 -10 -13    2428     195  -2
 -16  10  13    2428     195   1
  -6 -10 -13    6920     311  -2
 -15  10  13    6920     311   1
  -5 -10 -13    7653     422  -2
 -14  10  13    7653     422   1
  -4 -10 -13    3752     266  -2
 -13  10  13    3752     266   1
  -3 -10 -13    1329     118  -2
 -12  10  13    1329     118   1
  -2 -10 -13   19766     654  -2
 -11  10  13   19766     654   1
  -1 -10 -13   30599    1310  -2
 -10  10  13   30599    1310   1
   0 -10 -13    2438     187  -2
  -9  10  13    2438     187   1
   1 -10 -13   50300    1466  -2
  -8  10  13   50300    1466   1
   2 -10 -13   15202    1220  -2
  -7  10  13   15202    1220   1
   3 -10 -13    6207     410  -2
  -6  10  13    6207     410   1
   4 -10 -13   24164    1093  -2
  -5  10  13   24164    1093   1
   5 -10 -13   28377    1251  -2
  -4  10  13   28377    1251   1
   6 -10 -13    9792     254  -2
  -3  10  13    9792     254   1
   7 -10 -13    7580     334  -2
  -2  10  13    7580     334   1
   8 -10 -13   50964    1016  -2
  -1  10  13   50964    1016   1
   9 -10 -13    3346     118  -2
   0  10  13    3346     118   1
  10 -10 -13   21442     562  -2
   1  10  13   21442     562   1
  11 -10 -13   16096     645  -2
   2  10  13   16096     645   1
  12 -10 -13    1366      92  -2
   3  10  13    1366      92   1
  13 -10 -13    2159     133  -2
   4  10  13    2159     133   1
  14 -10 -13    4823     221  -2
   5  10  13    4823     221   1
  15 -10 -13    3801     315  -2
   6  10  13    3801     315   1
  16 -10 -13    6247     392  -2
   7  10  13    6247     392   1
  17 -10 -13    6495     438  -2
   8  10  13    6495     438   1
  18 -10 -13    5849     312  -2
   9  10  13    5849     312   1
  19 -10 -13    4644     239  -2
  10  10  13    4644     239   1
  20 -10 -13    3714     288  -2
  11  10  13    3714     288   1
  21 -10 -13    2934     244  -2
  12  10  13    2934     244   1
  -9 -11 -13    1458     140  -2
 -18  11  13    1458     140   1
  -8 -11 -13    4112     419  -2
 -17  11  13    4112     419   1
  -7 -11 -13   11161     547  -2
 -16  11  13   11161     547   1
  -6 -11 -13    1172     110  -2
 -15  11  13    1172     110   1
  -5 -11 -13    3481     252  -2
 -14  11  13    3481     252   1
  -4 -11 -13   10221     473  -2
 -13  11  13   10221     473   1
  -3 -11 -13    3864     207  -2
 -12  11  13    3864     207   1
  -2 -11 -13     900     141  -2
 -11  11  13     900     141   1
  -1 -11 -13     793      93  -2
 -10  11  13     793      93   1
   0 -11 -13    5998     278  -2
  -9  11  13    5998     278   1
   1 -11 -13    7365     437  -2
  -8  11  13    7365     437   1
   2 -11 -13    1816     141  -2
  -7  11  13    1816     141   1
   3 -11 -13   22644    1069  -2
  -6  11  13   22644    1069   1
   4 -11 -13    7771     328  -2
  -5  11  13    7771     328   1
   5 -11 -13    6575     293  -2
  -4  11  13    6575     293   1
   6 -11 -13   21106     692  -2
  -3  11  13   21106     692   1
   7 -11 -13    2129      95  -2
  -2  11  13    2129      95   1
   8 -11 -13    4802     605  -2
  -1  11  13    4802     605   1
   9 -11 -13    5492     191  -2
   0  11  13    5492     191   1
  10 -11 -13     715      93  -2
   1  11  13     715      93   1
  11 -11 -13     904      73  -2
   2  11  13     904      73   1
  12 -11 -13    1767     167  -2
   3  11  13    1767     167   1
  13 -11 -13    6312     451  -2
   4  11  13    6312     451   1
  14 -11 -13    1424      89  -2
   5  11  13    1424      89   1
  15 -11 -13     228      97  -2
   6  11  13     228      97   1
  17 -11 -13    1319     483  -2
   8  11  13    1319     483   1
  18 -11 -13     858      75  -2
   9  11  13     858      75   1
  19 -11 -13     666      95  -2
  10  11  13     666      95   1
  20 -11 -13     447     101  -2
  11  11  13     447     101   1
  21 -11 -13     337      86  -2
  12  11  13     337      86   1
  -8 -12 -13     785     106  -2
 -17  12  13     785     106   1
  -7 -12 -13    3047     235  -2
 -16  12  13    3047     235   1
  -6 -12 -13     171      53  -2
 -15  12  13     171      53   1
  -5 -12 -13     280      62  -2
 -14  12  13     280      62   1
  -4 -12 -13      12      43  -2
 -13  12  13      12      43   1
  -3 -12 -13     595     103  -2
 -12  12  13     595     103   1
  -2 -12 -13    3524     304  -2
 -11  12  13    3524     304   1
  -1 -12 -13    6192     283  -2
 -10  12  13    6192     283   1
   0 -12 -13     332      68  -2
  -9  12  13     332      68   1
   1 -12 -13    7884     333  -2
  -8  12  13    7884     333   1
   2 -12 -13    7731     523  -2
  -7  12  13    7731     523   1
   3 -12 -13     405      76  -2
  -6  12  13     405      76   1
   4 -12 -13    1002     110  -2
  -5  12  13    1002     110   1
   5 -12 -13     913     114  -2
  -4  12  13     913     114   1
   6 -12 -13     442      76  -2
  -3  12  13     442      76   1
   7 -12 -13    5525     263  -2
  -2  12  13    5525     263   1
   8 -12 -13    7642     382  -2
  -1  12  13    7642     382   1
   9 -12 -13     139      31  -2
   0  12  13     139      31   1
  10 -12 -13    4300     203  -2
   1  12  13    4300     203   1
  11 -12 -13    2265     100  -2
   2  12  13    2265     100   1
  12 -12 -13     627      57  -2
   3  12  13     627      57   1
  13 -12 -13      -1      25  -2
   4  12  13      -1      25   1
  14 -12 -13     302      52  -2
   5  12  13     302      52   1
  15 -12 -13      35      30  -2
   6  12  13      35      30   1
  16 -12 -13    1654     164  -2
   7  12  13    1654     164   1
  17 -12 -13     447      80  -2
   8  12  13     447      80   1
  18 -12 -13     799     143  -2
   9  12  13     799     143   1
  19 -12 -13     861     133  -2
  10  12  13     861     133   1
  20 -12 -13     184      73  -2
  11  12  13     184      73   1
  -7 -13 -13     735     107  -2
 -16  13  13     735     107   1
  -6 -13 -13    3232     181  -2
 -15  13  13    3232     181   1
  -5 -13 -13     156      87  -2
 -14  13  13     156      87   1
  -4 -13 -13    2373     179  -2
 -13  13  13    2373     179   1
  -3 -13 -13    3860     495  -2
 -12  13  13    3860     495   1
  -2 -13 -13    1707     135  -2
 -11  13  13    1707     135   1
  -1 -13 -13     963     103  -2
 -10  13  13     963     103   1
   0 -13 -13     265      95  -2
  -9  13  13     265      95   1
   1 -13 -13    1797     141  -2
  -8  13  13    1797     141   1
   2 -13 -13     449      75  -2
  -7  13  13     449      75   1
   3 -13 -13      63      58  -2
  -6  13  13      63      58   1
   4 -13 -13     464      98  -2
  -5  13  13     464      98   1
   5 -13 -13     475      78  -2
  -4  13  13     475      78   1
   6 -13 -13      62      42  -2
  -3  13  13      62      42   1
   7 -13 -13     349     102  -2
  -2  13  13     349     102   1
   8 -13 -13    1855      91  -2
  -1  13  13    1855      91   1
   9 -13 -13      62      37  -2
   0  13  13      62      37   1
  10 -13 -13     803     116  -2
   1  13  13     803     116   1
  11 -13 -13     558     145  -2
   2  13  13     558     145   1
  12 -13 -13    1604     119  -2
   3  13  13    1604     119   1
  13 -13 -13    1029     103  -2
   4  13  13    1029     103   1
  14 -13 -13      73      31  -2
   5  13  13      73      31   1
  15 -13 -13     539      96  -2
   6  13  13     539      96   1
  16 -13 -13     887      84  -2
   7  13  13     887      84   1
  17 -13 -13     146      59  -2
   8  13  13     146      59   1
  18 -13 -13      34      39  -2
   9  13  13      34      39   1
  19 -13 -13     186      70  -2
  10  13  13     186      70   1
  -6 -14 -13    4385     281  -2
 -15  14  13    4385     281   1
  -4 -14 -13    1426     228  -2
 -13  14  13    1426     228   1
  -3 -14 -13    4382     227  -2
 -12  14  13    4382     227   1
  -2 -14 -13   13223     483  -2
 -11  14  13   13223     483   1
  -1 -14 -13    3300     198  -2
 -10  14  13    3300     198   1
   0 -14 -13    5501     353  -2
  -9  14  13    5501     353   1
   1 -14 -13    4414     233  -2
  -8  14  13    4414     233   1
   2 -14 -13     487      81  -2
  -7  14  13     487      81   1
   3 -14 -13    1016     161  -2
  -6  14  13    1016     161   1
   4 -14 -13    2748     176  -2
  -5  14  13    2748     176   1
   5 -14 -13    2595     167  -2
  -4  14  13    2595     167   1
   6 -14 -13    1056     109  -2
  -3  14  13    1056     109   1
   7 -14 -13     328      93  -2
  -2  14  13     328      93   1
   8 -14 -13    2641     230  -2
  -1  14  13    2641     230   1
   9 -14 -13    5253     300  -2
   0  14  13    5253     300   1
  10 -14 -13    2358     243  -2
   1  14  13    2358     243   1
  11 -14 -13    5822     898  -2
   2  14  13    5822     898   1
  12 -14 -13    4191     150  -2
   3  14  13    4191     150   1
  13 -14 -13     425      68  -2
   4  14  13     425      68   1
  15 -14 -13    3846     298  -2
   6  14  13    3846     298   1
  16 -14 -13     652     130  -2
   7  14  13     652     130   1
  17 -14 -13    1230     174  -2
   8  14  13    1230     174   1
  18 -14 -13     456     101  -2
   9  14  13     456     101   1
  -5 -15 -13    1935     172  -2
 -14  15  13    1935     172   1
  -4 -15 -13   11923     585  -2
 -13  15  13   11923     585   1
  -3 -15 -13    3660     202  -2
 -12  15  13    3660     202   1
  -2 -15 -13    2897     275  -2
 -11  15  13    2897     275   1
  -1 -15 -13    9332     376  -2
 -10  15  13    9332     376   1
   1 -15 -13      95      57  -2
  -8  15  13      95      57   1
   2 -15 -13    5234     356  -2
  -7  15  13    5234     356   1
   3 -15 -13    8433     355  -2
  -6  15  13    8433     355   1
   4 -15 -13    1647     401  -2
  -5  15  13    1647     401   1
   5 -15 -13    1312     122  -2
  -4  15  13    1312     122   1
   6 -15 -13    7836     333  -2
  -3  15  13    7836     333   1
   7 -15 -13    4353     268  -2
  -2  15  13    4353     268   1
   8 -15 -13     246      64  -2
  -1  15  13     246      64   1
   9 -15 -13    1944     221  -2
   0  15  13    1944     221   1
  10 -15 -13    6422     719  -2
   1  15  13    6422     719   1
  11 -15 -13    3066     126  -2
   2  15  13    3066     126   1
  12 -15 -13    1534     527  -2
   3  15  13    1534     527   1
  13 -15 -13    6803     230  -2
   4  15  13    6803     230   1
  14 -15 -13    2041     156  -2
   5  15  13    2041     156   1
  15 -15 -13    4050    1002  -2
   6  15  13    4050    1002   1
  16 -15 -13    4237     316  -2
   7  15  13    4237     316   1
  -4 -16 -13    3215     249  -2
 -13  16  13    3215     249   1
  -3 -16 -13     594     103  -2
 -12  16  13     594     103   1
  -2 -16 -13   17400     811  -2
 -11  16  13   17400     811   1
  -1 -16 -13    3178     188  -2
 -10  16  13    3178     188   1
   0 -16 -13    6667     440  -2
  -9  16  13    6667     440   1
   1 -16 -13   10559     410  -2
  -8  16  13   10559     410   1
   2 -16 -13    1363     260  -2
  -7  16  13    1363     260   1
   3 -16 -13    1475     131  -2
  -6  16  13    1475     131   1
   4 -16 -13    2711     175  -2
  -5  16  13    2711     175   1
   5 -16 -13    2669     174  -2
  -4  16  13    2669     174   1
   6 -16 -13    1793     137  -2
  -3  16  13    1793     137   1
   7 -16 -13     823     211  -2
  -2  16  13     823     211   1
   8 -16 -13    7828     357  -2
  -1  16  13    7828     357   1
   9 -16 -13    7374     348  -2
   0  16  13    7374     348   1
  10 -16 -13    2225     609  -2
   1  16  13    2225     609   1
  11 -16 -13   11394     582  -2
   2  16  13   11394     582   1
  12 -16 -13     768     100  -2
   3  16  13     768     100   1
  13 -16 -13    2312     258  -2
   4  16  13    2312     258   1
  14 -16 -13    3705     314  -2
   5  16  13    3705     314   1
  15 -16 -13    2285     220  -2
   6  16  13    2285     220   1
  -2 -17 -13    2653     202  -2
 -11  17  13    2653     202   1
  -1 -17 -13    2586     206  -2
 -10  17  13    2586     206   1
   0 -17 -13    2879     238  -2
  -9  17  13    2879     238   1
   1 -17 -13     115      53  -2
  -8  17  13     115      53   1
   2 -17 -13     647      87  -2
  -7  17  13     647      87   1
   3 -17 -13    2633     172  -2
  -6  17  13    2633     172   1
   4 -17 -13    1270     170  -2
  -5  17  13    1270     170   1
   5 -17 -13    1147     157  -2
  -4  17  13    1147     157   1
   6 -17 -13    2172     152  -2
  -3  17  13    2172     152   1
   7 -17 -13     401      95  -2
  -2  17  13     401      95   1
   8 -17 -13      15      45  -2
  -1  17  13      15      45   1
   9 -17 -13    1417     268  -2
   0  17  13    1417     268   1
  10 -17 -13    2913     610  -2
   1  17  13    2913     610   1
  11 -17 -13    4135     347  -2
   2  17  13    4135     347   1
  12 -17 -13    2310     244  -2
   3  17  13    2310     244   1
  13 -17 -13    7162     437  -2
   4  17  13    7162     437   1
   1 -18 -13    2920     230  -2
  -8  18  13    2920     230   1
   2 -18 -13      31      47  -2
  -7  18  13      31      47   1
   3 -18 -13     400     105  -2
  -6  18  13     400     105   1
   4 -18 -13     412     113  -2
  -5  18  13     412     113   1
   5 -18 -13     381     103  -2
  -4  18  13     381     103   1
   6 -18 -13     485     137  -2
  -3  18  13     485     137   1
   7 -18 -13     -62      73  -2
  -2  18  13     -62      73   1
   8 -18 -13    2543     238  -2
  -1  18  13    2543     238   1
   9 -18 -13    2613     241  -2
   0  18  13    2613     241   1
  10 -18 -13     394     106  -2
   1  18  13     394     106   1
  11 -18 -13    1822     180  -2
   2  18  13    1822     180   1
   5 -19 -13     -11      47  -2
  -4  19  13     -11      47   1
   6 -19 -13     446     102  -2
  -3  19  13     446     102   1
   7 -19 -13       1      47  -2
  -2  19  13       1      47   1
 -24   0  14    2354     167   1
 -23   0  14    5410     272   1
 -22   0  14   16538     679   1
 -21   0  14    2932     173   1
 -20   0  14    8931     395   1
 -19   0  14    9871     738   1
 -18   0  14    5099     217   1
 -17   0  14     397     107   1
 -16   0  14   17205     919   1
 -15   0  14   37014    1078   1
 -14   0  14   43571    1731   1
 -13   0  14    7043     279   1
 -12   0  14  113267    4383   1
 -11   0  14   37197    1084   1
 -10   0  14    6715     270   1
  -9   0  14   55036    1548   1
  -8   0  14   20423     639   1
  -7   0  14    3775     184   1
  -6   0  14    7310     287   1
  -5   0  14   22544     968   1
  -4   0  14     115      55   1
  -3   0  14    1222     129   1
  -2   0  14   79216    2184   1
  -1   0  14     200      48   1
   0   0  14   10786     391   1
   1   0  14     150      49   1
   2   0  14     241      90   1
   3   0  14   30587    1331   1
   4   0  14   12307     639   1
   5   0  14   24178    1018   1
   6   0  14   20015     625   1
   7   0  14   23547     710   1
   8   0  14   22544    1031   1
   9   0  14     825     139   1
  10   0  14    4118     304   1
  11   0  14    3566     279   1
  12   0  14    4610     325   1
 -24   1  14   13056     582   1
 -23   1  14    2636     167   1
 -22   1  14      28      24   1
 -21   1  14    6552     307   1
 -20   1  14    5048     209   1
 -19   1  14    2695     106   1
 -18   1  14    2115      96   1
 -17   1  14   20586     453   1
 -16   1  14   19344     432   1
 -15   1  14    2913     122   1
 -14   1  14   23664     514   1
 -13   1  14   38075     912   1
 -12   1  14    4562     146   1
 -11   1  14   21693     553   1
 -10   1  14   25512     547   1
  -9   1  14    1685      74   1
  -8   1  14   16550     379   1
  -7   1  14   68203    1546   1
  -6   1  14      25      21   1
  -5   1  14   29701     626   1
  -4   1  14   20713     459   1
  -3   1  14   11355     282   1
  -2   1  14   14135     386   1
[truncated: 154,736 more chars]
