# Supplementary material for: Rational Design of Palladium(II) Indenyl and Allyl Complexes Bearing Phosphine and Isocyanide Ancillary Ligands with Promising Antitumor Activity
Source: Molecules. 2024 Jan 10;29(2):345. doi: 10.3390/molecules29020345 (PMC10819880; doi:10.3390/molecules29020345)
Supplement: Supplementary file 1 [file molecules-29-00345-s001.zip › CIF/EB6xRT.cif]

data_EB6xRT

_publ_section_title
;
Pd-Indenyl complexes bearing isocyanide and phosphinic ligands
;
 
_publ_contact_author_name        'Nicola Demitri'
_publ_contact_author_address     
;
Elettra-Sincrotrone Trieste, S.S. 14 Km 163.5 in Area Science Park, 
34149 Basovizza - Trieste, Italy.
;
_publ_contact_author_email       nicola.demitri@elettra.eu
_publ_contact_author_phone       '+39 040 375 8861'
loop_
_publ_author_name
_publ_author_address
'Demitri, Nicola'
;
Elettra-Sincrotrone Trieste, S.S. 14 Km 163.5 in Area Science Park, 
34149 Basovizza - Trieste, Italy.
;
'Bortolamiol, Enrica'
;
Dipartimento di Scienze Molecolari e Nanosistemi, Universita' Ca' Foscari,
Campus Scientifico Via Torino 155, 30174 Venezia-Mestre, Italy.
;
'Visentin, Fabiano'
;
Dipartimento di Scienze Molecolari e Nanosistemi, Universita' Ca' Foscari,
Campus Scientifico Via Torino 155, 30174 Venezia-Mestre, Italy.
;

_publ_section_abstract
;
The structure of EB6xRT, [PdC~34~H~33~NP](ClO~4~), at 298 K
has monoclinic (<i>P</i>2~1~<i>/c</i>) symmetry. 
;
_publ_contact_letter 
;
Please consider this CIF for publication. I certify that this contibution is the
original work of those listed as authors; that it has not been published
before (in any language or medium) and is not being considered for publication
elsewhere; that all authors concur with and are aware of the submission; that
all workers involved in the study are listed as authors or given proper credit
in the acknowledgements; that I have obtained permission for and acknowledged
the source of any excerpts from other copyright works; and that to the best of
my knowledge the paper contains no statements which are libellous, unlawful or
in any way actionable. All coauthors have made significant scientific
contributions to the work reported, including the ideas and their execution,
and share responsibility and accountability for the results.
;

_audit_creation_method            'SHELXL-2019/3'
_shelx_SHELXL_version_number      '2019/3'
_chemical_name_systematic         ?
_chemical_name_common             ?
_chemical_melting_point           ?
_chemical_formula_moiety
 'C34 H33 N P Pd, Cl O4'
_chemical_formula_sum
 'C34 H33 Cl N O4 P Pd'
_chemical_formula_weight          692.43

loop_
 _atom_type_symbol
 _atom_type_description
 _atom_type_scat_dispersion_real
 _atom_type_scat_dispersion_imag
 _atom_type_scat_source
 'C'  'C'   0.0020   0.0012
 'International Tables Vol C Tables 4.2.6.8 and 6.1.1.4'
 'N'  'N'   0.0042   0.0025
 'International Tables Vol C Tables 4.2.6.8 and 6.1.1.4'
 'O'  'O'   0.0077   0.0045
 'International Tables Vol C Tables 4.2.6.8 and 6.1.1.4'
 'P'  'P'   0.0809   0.0720
 'International Tables Vol C Tables 4.2.6.8 and 6.1.1.4'
 'Cl'  'Cl'   0.1198   0.1216
 'International Tables Vol C Tables 4.2.6.8 and 6.1.1.4'
 'Pd'  'Pd'  -1.3766   0.7904
 'International Tables Vol C Tables 4.2.6.8 and 6.1.1.4'
 'H'  'H'   0.0000   0.0000
 'International Tables Vol C Tables 4.2.6.8 and 6.1.1.4'
 
_space_group_crystal_system       monoclinic
_space_group_IT_number            14
_space_group_name_H-M_alt         'P 21/c'
_space_group_name_Hall            '-P 2ybc'
 
_shelx_space_group_comment
;
The symmetry employed for this shelxl refinement is uniquely defined
by the following loop, which should always be used as a source of
symmetry information in preference to the above space-group names.
They are only intended as comments.
;
 
loop_
 _space_group_symop_operation_xyz
 'x, y, z'
 '-x, y+1/2, -z+1/2'
 '-x, -y, -z'
 'x, -y-1/2, z-1/2'
 
_cell_length_a                    15.157(3)
_cell_length_b                    13.336(3)
_cell_length_c                    17.127(3)
_cell_angle_alpha                 90
_cell_angle_beta                  112.74(3)
_cell_angle_gamma                 90
_cell_volume                      3192.8(13)
_cell_formula_units_Z             4
_cell_measurement_temperature     298(2)
_cell_measurement_reflns_used     27988
_cell_measurement_theta_min       1.743
_cell_measurement_theta_max       31.086
 
_exptl_crystal_description        'Thick blocks'
_exptl_crystal_colour             'Orange'
_exptl_crystal_density_meas       ?
_exptl_crystal_density_method     ?
_exptl_crystal_density_diffrn     1.441          
_exptl_crystal_F_000              1416
_exptl_transmission_factor_min    ?
_exptl_transmission_factor_max    ?
_exptl_crystal_size_max           0.100
_exptl_crystal_size_mid           0.050
_exptl_crystal_size_min           0.020
_exptl_absorpt_coefficient_mu     0.516
_shelx_estimated_absorpt_T_min    0.950
_shelx_estimated_absorpt_T_max    0.990
_exptl_absorpt_correction_type    none
_exptl_absorpt_correction_T_min   ?
_exptl_absorpt_correction_T_max   ?
_exptl_absorpt_process_details    ?
_exptl_absorpt_special_details    ?
_diffrn_ambient_temperature       298(2)
_diffrn_radiation_wavelength      0.620

_diffrn_measurement_method       'Rotating crystal'
_diffrn_radiation_type           Synchrotron
_diffrn_source                   'Elettra Synchrotron - XRD2 BL'
_diffrn_measurement_device_type  
;
'Arinax MD2s Goniometer, Pilatus 6M detector'
;

_diffrn_detector_area_resol_mean  ?
_diffrn_reflns_number             75154
_diffrn_reflns_av_unetI/netI      0.0314
_diffrn_reflns_av_R_equivalents   0.0512
_diffrn_reflns_limit_h_min        -23
_diffrn_reflns_limit_h_max        23
_diffrn_reflns_limit_k_min        -21
_diffrn_reflns_limit_k_max        21
_diffrn_reflns_limit_l_min        -26
_diffrn_reflns_limit_l_max        26
_diffrn_reflns_theta_min          1.743
_diffrn_reflns_theta_max          31.086
_diffrn_reflns_theta_full         21.839
_diffrn_measured_fraction_theta_max   0.908
_diffrn_measured_fraction_theta_full  0.996
_diffrn_reflns_Laue_measured_fraction_max    0.908
_diffrn_reflns_Laue_measured_fraction_full   0.996
_diffrn_reflns_point_group_measured_fraction_max   0.908
_diffrn_reflns_point_group_measured_fraction_full  0.996
_reflns_number_total              14031
_reflns_number_gt                 11737
_reflns_threshold_expression      'I > 2\s(I)'
_reflns_Friedel_coverage          0.000
_reflns_Friedel_fraction_max      .
_reflns_Friedel_fraction_full     .
 
_reflns_special_details
;
 Reflections were merged by SHELXL according to the crystal
 class for the calculation of statistics and refinement.
 
 _reflns_Friedel_fraction is defined as the number of unique
 Friedel pairs measured divided by the number that would be
 possible theoretically, ignoring centric projections and
 systematic absences.
;

_diffrn_standards_number 0
_diffrn_standards_interval_count 0
_diffrn_standards_decay_% 0
 
_computing_data_collection       'Elettra XRD2 Data Collection SW'
_computing_cell_refinement       'XDS (Kabsch, 2010)'
_computing_data_reduction        'XDS (Kabsch, 2010)'
_computing_structure_solution    'SHELXT (Sheldrick, 2015)'
_computing_structure_refinement  'SHELXL-2018/3 (Sheldrick, 2015)'
_computing_molecular_graphics    'Ortep3 for Windows - Coot'
_computing_publication_material  'enCIFer - publCIF'
 
_refine_special_details
;
Hydrogen atoms were included at calculated positions with isotropic Ufactors
=1.2Ueq. Anisotropic thermal motion modeling has been applied to all atoms.
Minor thermal restrains (SIMU) have been used for the cyano ligand.
;

_refine_ls_structure_factor_coef  Fsqd
_refine_ls_matrix_type            full
_refine_ls_weighting_scheme       calc
_refine_ls_weighting_details
'w=1/[\s^2^(Fo^2^)+(0.0597P)^2^+0.3102P] where P=(Fo^2^+2Fc^2^)/3'
_atom_sites_solution_primary      direct
_atom_sites_solution_secondary    difmap
_atom_sites_solution_hydrogens    geom
_refine_ls_hydrogen_treatment     constr
_refine_ls_extinction_method      'SHELXL-2019/3 (Sheldrick 2019)'
_refine_ls_extinction_coef        0.0201(9)
_refine_ls_extinction_expression
 'Fc^*^=kFc[1+0.001xFc^2^\l^3^/sin(2\q)]^-1/4^'
_refine_ls_number_reflns          14031
_refine_ls_number_parameters      381
_refine_ls_number_restraints      6
_refine_ls_R_factor_all           0.0410
_refine_ls_R_factor_gt            0.0351
_refine_ls_wR_factor_ref          0.1150
_refine_ls_wR_factor_gt           0.1082
_refine_ls_goodness_of_fit_ref    1.041
_refine_ls_restrained_S_all       1.048
_refine_ls_shift/su_max           0.002
_refine_ls_shift/su_mean          0.000
 
loop_
 _atom_site_label
 _atom_site_type_symbol
 _atom_site_fract_x
 _atom_site_fract_y
 _atom_site_fract_z
 _atom_site_U_iso_or_equiv
 _atom_site_adp_type
 _atom_site_occupancy
 _atom_site_site_symmetry_order  
 _atom_site_calc_flag
 _atom_site_refinement_flags_posn
 _atom_site_refinement_flags_adp
 _atom_site_refinement_flags_occupancy
 _atom_site_disorder_assembly
 _atom_site_disorder_group
O4_5 O -0.30157(14) 0.38795(14) 0.28965(12) 0.1111(6) Uani 1 1 d . . . . .
Cl_5 Cl -0.25233(3) 0.32037(3) 0.35572(3) 0.06379(9) Uani 1 1 d . . . . .
O1_5 O -0.15651(15) 0.3154(2) 0.3643(2) 0.1440(10) Uani 1 1 d . . . . .
O3_5 O -0.29627(15) 0.22407(12) 0.33850(14) 0.1099(6) Uani 1 1 d . . . . .
O2_5 O -0.2556(3) 0.3564(2) 0.43140(15) 0.1548(10) Uani 1 1 d . . . . .
Pd_1 Pd 0.15119(2) 0.17274(2) 0.41568(2) 0.05509(5) Uani 1 1 d . . . . .
C4_3 C 0.1144(2) -0.05621(15) 0.30515(15) 0.0912(7) Uani 1 1 d . . . . .
H4_3 H 0.095206 -0.047768 0.247001 0.109 Uiso 1 1 calc R U . . .
C5_3 C 0.1753(3) -0.13161(16) 0.3461(2) 0.1092(9) Uani 1 1 d . . . . .
H5_3 H 0.197172 -0.175148 0.315110 0.131 Uiso 1 1 calc R U . . .
C6_3 C 0.2058(2) -0.14531(17) 0.4335(2) 0.1041(8) Uani 1 1 d . . . . .
H6_3 H 0.247571 -0.197401 0.459695 0.125 Uiso 1 1 calc R U . . .
C9_3 C 0.08174(14) 0.00777(13) 0.35202(12) 0.0721(4) Uani 1 1 d . . . . .
C3_3 C 0.02277(13) 0.09738(16) 0.33000(13) 0.0800(5) Uani 1 1 d . . . . .
H3_3 H 0.000426 0.129233 0.277626 0.096 Uiso 1 1 calc R U . . .
C8_3 C 0.11179(13) -0.00596(13) 0.44070(12) 0.0708(4) Uani 1 1 d . . . . .
C7_3 C 0.17446(18) -0.08214(15) 0.48114(15) 0.0867(6) Uani 1 1 d . . . . .
H7_3 H 0.195132 -0.090700 0.539389 0.104 Uiso 1 1 calc R U . . .
C1_3 C 0.06853(14) 0.07635(15) 0.47130(13) 0.0764(5) Uani 1 1 d . . . . .
H1_3 H 0.081584 0.091171 0.527750 0.092 Uiso 1 1 calc R U . . .
C2_3 C 0.00501(14) 0.12812(18) 0.40186(16) 0.0848(5) Uani 1 1 d . . . . .
H2_3 H -0.040678 0.174348 0.402422 0.102 Uiso 1 1 calc R U . . .
P_4 P 0.20807(2) 0.23857(2) 0.32107(2) 0.04816(7) Uani 1 1 d . . . . .
C12_4 C 0.17954(10) 0.11872(10) 0.17779(9) 0.0567(3) Uani 1 1 d . . . . .
H12_4 H 0.237414 0.087940 0.209541 0.068 Uiso 1 1 calc R U . . .
C11_4 C 0.12638(13) 0.08618(12) 0.09523(11) 0.0681(4) Uani 1 1 d . . . . .
H11_4 H 0.149541 0.034498 0.071982 0.082 Uiso 1 1 calc R U . . .
C10_4 C 0.04024(13) 0.13010(13) 0.04838(11) 0.0716(4) Uani 1 1 d . . . . .
H10_4 H 0.005130 0.108425 -0.006559 0.086 Uiso 1 1 calc R U . . .
C9_4 C 0.00597(13) 0.20645(14) 0.08304(11) 0.0736(4) Uani 1 1 d . . . . .
H9_4 H -0.052812 0.235613 0.051481 0.088 Uiso 1 1 calc R U . . .
C8_4 C 0.05805(11) 0.24018(12) 0.16425(10) 0.0637(3) Uani 1 1 d . . . . .
H8_4 H 0.034296 0.291983 0.186872 0.076 Uiso 1 1 calc R U . . .
C7_4 C 0.14618(9) 0.19673(10) 0.21241(8) 0.0509(2) Uani 1 1 d . . . . .
C1_4 C 0.20642(11) 0.37422(10) 0.31401(10) 0.0594(3) Uani 1 1 d . . . . .
C6_4 C 0.22268(14) 0.42224(12) 0.24865(13) 0.0746(4) Uani 1 1 d . . . . .
H6_4 H 0.231812 0.384900 0.206522 0.089 Uiso 1 1 calc R U . . .
C5_4 C 0.22518(16) 0.52588(14) 0.24677(17) 0.0939(7) Uani 1 1 d . . . . .
H5_4 H 0.235875 0.558050 0.203050 0.113 Uiso 1 1 calc R U . . .
C4_4 C 0.21227(17) 0.58078(14) 0.30766(19) 0.1029(9) Uani 1 1 d . . . . .
H4_4 H 0.215119 0.650366 0.305929 0.123 Uiso 1 1 calc R U . . .
C3_4 C 0.19506(18) 0.53527(15) 0.37182(16) 0.0985(8) Uani 1 1 d . . . . .
H3_4 H 0.185435 0.573890 0.413050 0.118 Uiso 1 1 calc R U . . .
C2_4 C 0.19192(14) 0.43074(13) 0.37556(12) 0.0748(4) Uani 1 1 d . . . . .
H2_4 H 0.180156 0.399498 0.419123 0.090 Uiso 1 1 calc R U . . .
C13_4 C 0.33195(9) 0.20049(12) 0.35170(8) 0.0562(3) Uani 1 1 d . . . . .
C14_4 C 0.35361(13) 0.09913(15) 0.37004(12) 0.0763(4) Uani 1 1 d . . . . .
H14_4 H 0.305833 0.053815 0.367201 0.092 Uiso 1 1 calc R U . . .
C15_4 C 0.44764(18) 0.0668(2) 0.39262(16) 0.1031(8) Uani 1 1 d . . . . .
H15_4 H 0.462493 -0.000593 0.404381 0.124 Uiso 1 1 calc R U . . .
C16_4 C 0.51838(15) 0.1334(3) 0.39767(16) 0.1070(9) Uani 1 1 d . . . . .
H16_4 H 0.580803 0.110896 0.412289 0.128 Uiso 1 1 calc R U . . .
C17_4 C 0.49769(13) 0.2323(2) 0.38137(13) 0.0921(7) Uani 1 1 d . . . . .
H17_4 H 0.546367 0.277141 0.385632 0.111 Uiso 1 1 calc R U . . .
C18_4 C 0.40493(11) 0.26722(16) 0.35850(10) 0.0696(4) Uani 1 1 d . . . . .
H18_4 H 0.391583 0.335070 0.347725 0.083 Uiso 1 1 calc R U . . .
C1_2 C 0.39382(14) 0.2950(2) 0.64964(11) 0.0825(5) Uani 1 1 d . . . . .
H1_2 H 0.374078 0.291004 0.697704 0.099 Uiso 1 1 calc R U . . .
C2_2 C 0.48069(18) 0.2298(3) 0.66837(15) 0.1156(10) Uani 1 1 d . . . . .
H2A_2 H 0.462800 0.159958 0.668102 0.139 Uiso 1 1 calc R U . . .
H2B_2 H 0.527688 0.245587 0.724272 0.139 Uiso 1 1 calc R U . . .
C3_2 C 0.5243(2) 0.2460(4) 0.60308(17) 0.1373(14) Uani 1 1 d . U . . .
H3A_2 H 0.583497 0.208295 0.619975 0.165 Uiso 1 1 calc R U . . .
H3B_2 H 0.480933 0.219559 0.549117 0.165 Uiso 1 1 calc R U . . .
C4_2 C 0.5440(3) 0.3500(5) 0.5921(3) 0.173(2) Uani 1 1 d . U . . .
H4A_2 H 0.568841 0.355148 0.547851 0.207 Uiso 1 1 calc R U . . .
H4B_2 H 0.592423 0.375083 0.644167 0.207 Uiso 1 1 calc R U . . .
C5_2 C 0.4545(3) 0.4134(3) 0.5687(2) 0.1406(14) Uani 1 1 d . . . . .
H5A_2 H 0.408256 0.392354 0.513958 0.169 Uiso 1 1 calc R U . . .
H5B_2 H 0.470321 0.483075 0.564246 0.169 Uiso 1 1 calc R U . . .
C6_2 C 0.4103(2) 0.4036(2) 0.63500(19) 0.1129(9) Uani 1 1 d . . . . .
H6A_2 H 0.452768 0.433553 0.687777 0.136 Uiso 1 1 calc R U . . .
H6B_2 H 0.349989 0.439422 0.615905 0.136 Uiso 1 1 calc R U . . .
N_2 N 0.31703(11) 0.25539(12) 0.57525(9) 0.0690(3) Uani 1 1 d . . . . .
C_2 C 0.25720(12) 0.22403(12) 0.51708(10) 0.0623(3) Uani 1 1 d . . . . .
 
loop_
 _atom_site_aniso_label
 _atom_site_aniso_U_11
 _atom_site_aniso_U_22
 _atom_site_aniso_U_33
 _atom_site_aniso_U_23
 _atom_site_aniso_U_13
 _atom_site_aniso_U_12
O4_5 0.1098(13) 0.1007(12) 0.1017(12) 0.0267(10) 0.0177(10) 0.0122(10)
Cl_5 0.0644(2) 0.06170(18) 0.06001(18) -0.00166(13) 0.01825(15) -0.00340(13)
O1_5 0.0658(10) 0.190(3) 0.164(2) 0.0332(17) 0.0314(12) 0.0074(11)
O3_5 0.1148(13) 0.0673(8) 0.1325(15) -0.0134(9) 0.0313(11) -0.0129(8)
O2_5 0.260(3) 0.1253(16) 0.0956(14) -0.0246(12) 0.0872(18) -0.008(2)
Pd_1 0.05255(7) 0.05720(7) 0.05949(7) -0.00263(4) 0.02604(5) -0.00973(3)
C4_3 0.1334(18) 0.0705(10) 0.0910(13) -0.0214(9) 0.0667(13) -0.0434(11)
C5_3 0.171(3) 0.0560(9) 0.144(2) -0.0146(11) 0.108(2) -0.0231(12)
C6_3 0.129(2) 0.0625(10) 0.146(2) 0.0150(13) 0.0802(19) -0.0032(12)
C9_3 0.0806(10) 0.0656(8) 0.0779(10) -0.0097(7) 0.0393(8) -0.0300(7)
C3_3 0.0625(9) 0.0893(12) 0.0819(11) -0.0027(9) 0.0211(8) -0.0250(8)
C8_3 0.0818(10) 0.0649(8) 0.0798(10) -0.0028(7) 0.0467(8) -0.0238(7)
C7_3 0.1072(15) 0.0690(10) 0.0956(14) 0.0111(9) 0.0520(12) -0.0163(10)
C1_3 0.0799(10) 0.0824(10) 0.0862(11) -0.0097(8) 0.0534(9) -0.0239(8)
C2_3 0.0606(9) 0.0879(12) 0.1169(16) -0.0081(11) 0.0463(10) -0.0157(8)
P_4 0.04760(14) 0.04588(13) 0.04996(15) 0.00029(10) 0.01773(11) -0.00397(10)
C12_4 0.0554(6) 0.0525(6) 0.0582(6) -0.0027(5) 0.0177(5) 0.0005(5)
C11_4 0.0761(9) 0.0593(7) 0.0631(8) -0.0108(6) 0.0204(7) -0.0028(6)
C10_4 0.0741(9) 0.0676(9) 0.0584(7) -0.0057(6) 0.0094(6) -0.0100(7)
C9_4 0.0622(8) 0.0711(9) 0.0676(9) 0.0031(7) 0.0031(7) 0.0044(7)
C8_4 0.0572(7) 0.0594(7) 0.0651(8) -0.0014(6) 0.0132(6) 0.0076(5)
C7_4 0.0499(6) 0.0478(5) 0.0517(6) 0.0002(4) 0.0158(4) -0.0024(4)
C1_4 0.0600(7) 0.0462(5) 0.0630(7) -0.0015(5) 0.0139(5) -0.0060(5)
C6_4 0.0835(11) 0.0566(7) 0.0754(10) 0.0097(7) 0.0217(8) -0.0109(7)
C5_4 0.0889(13) 0.0613(9) 0.1068(15) 0.0234(10) 0.0105(11) -0.0150(8)
C4_4 0.0882(13) 0.0473(7) 0.130(2) -0.0002(10) -0.0049(12) -0.0044(8)
C3_4 0.1020(15) 0.0582(9) 0.1050(16) -0.0224(10) 0.0067(12) 0.0090(9)
C2_4 0.0803(10) 0.0580(7) 0.0745(10) -0.0108(7) 0.0172(8) 0.0042(7)
C13_4 0.0489(6) 0.0699(7) 0.0473(6) 0.0018(5) 0.0159(4) -0.0008(5)
C14_4 0.0639(9) 0.0789(10) 0.0792(10) 0.0115(8) 0.0202(7) 0.0148(8)
C15_4 0.0851(14) 0.1208(19) 0.0933(15) 0.0151(13) 0.0233(11) 0.0441(14)
C16_4 0.0540(9) 0.177(3) 0.0819(13) -0.0068(16) 0.0174(8) 0.0275(14)
C17_4 0.0530(8) 0.153(2) 0.0685(10) -0.0151(12) 0.0218(7) -0.0126(11)
C18_4 0.0545(7) 0.0994(12) 0.0540(7) -0.0052(7) 0.0202(5) -0.0148(7)
C1_2 0.0670(9) 0.1259(16) 0.0498(7) -0.0096(9) 0.0172(6) -0.0047(10)
C2_2 0.0787(13) 0.193(3) 0.0635(11) -0.0032(15) 0.0147(9) 0.0305(17)
C3_2 0.0678(13) 0.263(5) 0.0741(13) -0.016(2) 0.0202(10) 0.022(2)
C4_2 0.092(2) 0.315(6) 0.124(3) -0.067(3) 0.0566(19) -0.076(3)
C5_2 0.149(3) 0.150(3) 0.134(3) -0.026(2) 0.067(2) -0.078(2)
C6_2 0.1080(18) 0.131(2) 0.1040(18) -0.0448(16) 0.0454(15) -0.0409(17)
N_2 0.0658(7) 0.0810(9) 0.0576(6) 0.0036(6) 0.0210(5) -0.0050(6)
C_2 0.0660(8) 0.0666(8) 0.0573(7) 0.0014(6) 0.0272(6) -0.0096(6)
 
_geom_special_details
;
 All esds (except the esd in the dihedral angle between two l.s. planes)
 are estimated using the full covariance matrix.  The cell esds are taken
 into account individually in the estimation of esds in distances, angles
 and torsion angles; correlations between esds in cell parameters are only
 used when they are defined by crystal symmetry.  An approximate (isotropic)
 treatment of cell esds is used for estimating esds involving l.s. planes.
;
 
loop_
 _geom_bond_atom_site_label_1
 _geom_bond_atom_site_label_2
 _geom_bond_distance
 _geom_bond_site_symmetry_2
 _geom_bond_publ_flag
O4_5 Cl_5 1.4130(17) . ?
Cl_5 O2_5 1.401(2) . ?
Cl_5 O1_5 1.403(2) . ?
Cl_5 O3_5 1.4241(17) . ?
Pd_1 C_2 1.9769(17) . ?
Pd_1 C3_3 2.1780(18) . ?
Pd_1 C2_3 2.2168(17) . ?
Pd_1 C1_3 2.2479(16) . ?
Pd_1 P_4 2.2846(5) . ?
Pd_1 C9_3 2.4999(16) . ?
Pd_1 C8_3 2.5333(16) . ?
C4_3 C5_3 1.362(4) . ?
C4_3 C9_3 1.388(3) . ?
C4_3 H4_3 0.9300 . ?
C5_3 C6_3 1.397(4) . ?
C5_3 H5_3 0.9300 . ?
C6_3 C7_3 1.379(4) . ?
C6_3 H6_3 0.9300 . ?
C9_3 C8_3 1.419(3) . ?
C9_3 C3_3 1.452(3) . ?
C3_3 C2_3 1.418(3) . ?
C3_3 H3_3 0.9300 . ?
C8_3 C7_3 1.380(3) . ?
C8_3 C1_3 1.475(3) . ?
C7_3 H7_3 0.9300 . ?
C1_3 C2_3 1.390(3) . ?
C1_3 H1_3 0.9300 . ?
C2_3 H2_3 0.9300 . ?
P_4 C1_4 1.8126(14) . ?
P_4 C13_4 1.8158(15) . ?
P_4 C7_4 1.8179(14) . ?
C12_4 C7_4 1.3861(19) . ?
C12_4 C11_4 1.399(2) . ?
C12_4 H12_4 0.9300 . ?
C11_4 C10_4 1.372(3) . ?
C11_4 H11_4 0.9300 . ?
C10_4 C9_4 1.377(3) . ?
C10_4 H10_4 0.9300 . ?
C9_4 C8_4 1.382(2) . ?
C9_4 H9_4 0.9300 . ?
C8_4 C7_4 1.3959(19) . ?
C8_4 H8_4 0.9300 . ?
C1_4 C2_4 1.381(2) . ?
C1_4 C6_4 1.392(2) . ?
C6_4 C5_4 1.383(3) . ?
C6_4 H6_4 0.9300 . ?
C5_4 C4_4 1.349(4) . ?
C5_4 H5_4 0.9300 . ?
C4_4 C3_4 1.366(4) . ?
C4_4 H4_4 0.9300 . ?
C3_4 C2_4 1.397(3) . ?
C3_4 H3_4 0.9300 . ?
C2_4 H2_4 0.9300 . ?
C13_4 C18_4 1.389(2) . ?
C13_4 C14_4 1.398(2) . ?
C14_4 C15_4 1.393(3) . ?
C14_4 H14_4 0.9300 . ?
C15_4 C16_4 1.369(4) . ?
C15_4 H15_4 0.9300 . ?
C16_4 C17_4 1.360(5) . ?
C16_4 H16_4 0.9300 . ?
C17_4 C18_4 1.386(3) . ?
C17_4 H17_4 0.9300 . ?
C18_4 H18_4 0.9300 . ?
C1_2 N_2 1.453(2) . ?
C1_2 C2_2 1.505(3) . ?
C1_2 C6_2 1.507(4) . ?
C1_2 H1_2 0.9800 . ?
C2_2 C3_2 1.518(4) . ?
C2_2 H2A_2 0.9700 . ?
C2_2 H2B_2 0.9700 . ?
C3_2 C4_2 1.446(7) . ?
C3_2 H3A_2 0.9700 . ?
C3_2 H3B_2 0.9700 . ?
C4_2 C5_2 1.515(7) . ?
C4_2 H4A_2 0.9700 . ?
C4_2 H4B_2 0.9700 . ?
C5_2 C6_2 1.530(5) . ?
C5_2 H5A_2 0.9700 . ?
C5_2 H5B_2 0.9700 . ?
C6_2 H6A_2 0.9700 . ?
C6_2 H6B_2 0.9700 . ?
N_2 C_2 1.136(2) . ?
 
loop_
 _geom_angle_atom_site_label_1
 _geom_angle_atom_site_label_2
 _geom_angle_atom_site_label_3
 _geom_angle
 _geom_angle_site_symmetry_1
 _geom_angle_site_symmetry_3
 _geom_angle_publ_flag
O2_5 Cl_5 O1_5 108.9(2) . . ?
O2_5 Cl_5 O4_5 109.02(16) . . ?
O1_5 Cl_5 O4_5 108.63(15) . . ?
O2_5 Cl_5 O3_5 108.63(16) . . ?
O1_5 Cl_5 O3_5 111.16(15) . . ?
O4_5 Cl_5 O3_5 110.45(12) . . ?
C_2 Pd_1 C3_3 164.30(7) . . ?
C_2 Pd_1 C2_3 128.76(8) . . ?
C3_3 Pd_1 C2_3 37.64(8) . . ?
C_2 Pd_1 C1_3 102.85(7) . . ?
C3_3 Pd_1 C1_3 61.46(8) . . ?
C2_3 Pd_1 C1_3 36.28(9) . . ?
C_2 Pd_1 P_4 95.09(5) . . ?
C3_3 Pd_1 P_4 100.57(6) . . ?
C2_3 Pd_1 P_4 131.53(7) . . ?
C1_3 Pd_1 P_4 160.96(5) . . ?
C_2 Pd_1 C9_3 138.58(7) . . ?
C3_3 Pd_1 C9_3 35.33(8) . . ?
C2_3 Pd_1 C9_3 58.82(7) . . ?
C1_3 Pd_1 C9_3 58.12(6) . . ?
P_4 Pd_1 C9_3 103.86(4) . . ?
C_2 Pd_1 C8_3 109.98(6) . . ?
C3_3 Pd_1 C8_3 58.14(7) . . ?
C2_3 Pd_1 C8_3 58.28(8) . . ?
C1_3 Pd_1 C8_3 35.30(6) . . ?
P_4 Pd_1 C8_3 131.28(4) . . ?
C9_3 Pd_1 C8_3 32.74(6) . . ?
C5_3 C4_3 C9_3 118.6(2) . . ?
C5_3 C4_3 H4_3 120.7 . . ?
C9_3 C4_3 H4_3 120.7 . . ?
C4_3 C5_3 C6_3 121.8(2) . . ?
C4_3 C5_3 H5_3 119.1 . . ?
C6_3 C5_3 H5_3 119.1 . . ?
C7_3 C6_3 C5_3 120.5(3) . . ?
C7_3 C6_3 H6_3 119.8 . . ?
C5_3 C6_3 H6_3 119.8 . . ?
C4_3 C9_3 C8_3 120.1(2) . . ?
C4_3 C9_3 C3_3 132.6(2) . . ?
C8_3 C9_3 C3_3 107.15(17) . . ?
C4_3 C9_3 Pd_1 127.52(12) . . ?
C8_3 C9_3 Pd_1 74.93(9) . . ?
C3_3 C9_3 Pd_1 60.14(9) . . ?
C2_3 C3_3 C9_3 108.47(19) . . ?
C2_3 C3_3 Pd_1 72.66(11) . . ?
C9_3 C3_3 Pd_1 84.53(11) . . ?
C2_3 C3_3 H3_3 125.8 . . ?
C9_3 C3_3 H3_3 125.8 . . ?
Pd_1 C3_3 H3_3 109.7 . . ?
C7_3 C8_3 C9_3 120.39(18) . . ?
C7_3 C8_3 C1_3 133.14(19) . . ?
C9_3 C8_3 C1_3 106.35(18) . . ?
C7_3 C8_3 Pd_1 128.01(13) . . ?
C9_3 C8_3 Pd_1 72.34(9) . . ?
C1_3 C8_3 Pd_1 61.72(8) . . ?
C6_3 C7_3 C8_3 118.7(2) . . ?
C6_3 C7_3 H7_3 120.6 . . ?
C8_3 C7_3 H7_3 120.6 . . ?
C2_3 C1_3 C8_3 108.76(18) . . ?
C2_3 C1_3 Pd_1 70.64(10) . . ?
C8_3 C1_3 Pd_1 82.98(9) . . ?
C2_3 C1_3 H1_3 125.6 . . ?
C8_3 C1_3 H1_3 125.6 . . ?
Pd_1 C1_3 H1_3 112.9 . . ?
C1_3 C2_3 C3_3 107.33(19) . . ?
C1_3 C2_3 Pd_1 73.08(10) . . ?
C3_3 C2_3 Pd_1 69.70(10) . . ?
C1_3 C2_3 H2_3 126.3 . . ?
C3_3 C2_3 H2_3 126.3 . . ?
Pd_1 C2_3 H2_3 122.6 . . ?
C1_4 P_4 C13_4 106.52(7) . . ?
C1_4 P_4 C7_4 104.45(6) . . ?
C13_4 P_4 C7_4 106.06(7) . . ?
C1_4 P_4 Pd_1 115.57(6) . . ?
C13_4 P_4 Pd_1 108.61(5) . . ?
C7_4 P_4 Pd_1 114.92(5) . . ?
C7_4 C12_4 C11_4 120.17(13) . . ?
C7_4 C12_4 H12_4 119.9 . . ?
C11_4 C12_4 H12_4 119.9 . . ?
C10_4 C11_4 C12_4 120.33(16) . . ?
C10_4 C11_4 H11_4 119.8 . . ?
C12_4 C11_4 H11_4 119.8 . . ?
C11_4 C10_4 C9_4 119.72(15) . . ?
C11_4 C10_4 H10_4 120.1 . . ?
C9_4 C10_4 H10_4 120.1 . . ?
C10_4 C9_4 C8_4 120.69(15) . . ?
C10_4 C9_4 H9_4 119.7 . . ?
C8_4 C9_4 H9_4 119.7 . . ?
C9_4 C8_4 C7_4 120.21(15) . . ?
C9_4 C8_4 H8_4 119.9 . . ?
C7_4 C8_4 H8_4 119.9 . . ?
C12_4 C7_4 C8_4 118.86(13) . . ?
C12_4 C7_4 P_4 122.62(10) . . ?
C8_4 C7_4 P_4 118.34(11) . . ?
C2_4 C1_4 C6_4 119.52(15) . . ?
C2_4 C1_4 P_4 119.73(13) . . ?
C6_4 C1_4 P_4 120.72(13) . . ?
C5_4 C6_4 C1_4 119.6(2) . . ?
C5_4 C6_4 H6_4 120.2 . . ?
C1_4 C6_4 H6_4 120.2 . . ?
C4_4 C5_4 C6_4 120.7(2) . . ?
C4_4 C5_4 H5_4 119.6 . . ?
C6_4 C5_4 H5_4 119.6 . . ?
C5_4 C4_4 C3_4 120.71(18) . . ?
C5_4 C4_4 H4_4 119.6 . . ?
C3_4 C4_4 H4_4 119.6 . . ?
C4_4 C3_4 C2_4 120.1(2) . . ?
C4_4 C3_4 H3_4 120.0 . . ?
C2_4 C3_4 H3_4 120.0 . . ?
C1_4 C2_4 C3_4 119.4(2) . . ?
C1_4 C2_4 H2_4 120.3 . . ?
C3_4 C2_4 H2_4 120.3 . . ?
C18_4 C13_4 C14_4 119.36(15) . . ?
C18_4 C13_4 P_4 123.10(13) . . ?
C14_4 C13_4 P_4 117.54(12) . . ?
C15_4 C14_4 C13_4 119.2(2) . . ?
C15_4 C14_4 H14_4 120.4 . . ?
C13_4 C14_4 H14_4 120.4 . . ?
C16_4 C15_4 C14_4 120.6(2) . . ?
C16_4 C15_4 H15_4 119.7 . . ?
C14_4 C15_4 H15_4 119.7 . . ?
C17_4 C16_4 C15_4 120.23(19) . . ?
C17_4 C16_4 H16_4 119.9 . . ?
C15_4 C16_4 H16_4 119.9 . . ?
C16_4 C17_4 C18_4 120.8(2) . . ?
C16_4 C17_4 H17_4 119.6 . . ?
C18_4 C17_4 H17_4 119.6 . . ?
C17_4 C18_4 C13_4 119.8(2) . . ?
C17_4 C18_4 H18_4 120.1 . . ?
C13_4 C18_4 H18_4 120.1 . . ?
N_2 C1_2 C2_2 108.4(2) . . ?
N_2 C1_2 C6_2 109.37(19) . . ?
C2_2 C1_2 C6_2 113.7(2) . . ?
N_2 C1_2 H1_2 108.4 . . ?
C2_2 C1_2 H1_2 108.4 . . ?
C6_2 C1_2 H1_2 108.4 . . ?
C1_2 C2_2 C3_2 110.8(3) . . ?
C1_2 C2_2 H2A_2 109.5 . . ?
C3_2 C2_2 H2A_2 109.5 . . ?
C1_2 C2_2 H2B_2 109.5 . . ?
C3_2 C2_2 H2B_2 109.5 . . ?
H2A_2 C2_2 H2B_2 108.1 . . ?
C4_2 C3_2 C2_2 113.8(3) . . ?
C4_2 C3_2 H3A_2 108.8 . . ?
C2_2 C3_2 H3A_2 108.8 . . ?
C4_2 C3_2 H3B_2 108.8 . . ?
C2_2 C3_2 H3B_2 108.8 . . ?
H3A_2 C3_2 H3B_2 107.7 . . ?
C3_2 C4_2 C5_2 111.2(3) . . ?
C3_2 C4_2 H4A_2 109.4 . . ?
C5_2 C4_2 H4A_2 109.4 . . ?
C3_2 C4_2 H4B_2 109.4 . . ?
C5_2 C4_2 H4B_2 109.4 . . ?
H4A_2 C4_2 H4B_2 108.0 . . ?
C4_2 C5_2 C6_2 111.1(3) . . ?
C4_2 C5_2 H5A_2 109.4 . . ?
C6_2 C5_2 H5A_2 109.4 . . ?
C4_2 C5_2 H5B_2 109.4 . . ?
C6_2 C5_2 H5B_2 109.4 . . ?
H5A_2 C5_2 H5B_2 108.0 . . ?
C1_2 C6_2 C5_2 110.7(2) . . ?
C1_2 C6_2 H6A_2 109.5 . . ?
C5_2 C6_2 H6A_2 109.5 . . ?
C1_2 C6_2 H6B_2 109.5 . . ?
C5_2 C6_2 H6B_2 109.5 . . ?
H6A_2 C6_2 H6B_2 108.1 . . ?
C_2 N_2 C1_2 179.7(2) . . ?
N_2 C_2 Pd_1 178.51(17) . . ?
 
loop_
 _geom_torsion_atom_site_label_1
 _geom_torsion_atom_site_label_2
 _geom_torsion_atom_site_label_3
 _geom_torsion_atom_site_label_4
 _geom_torsion
 _geom_torsion_site_symmetry_1
 _geom_torsion_site_symmetry_2
 _geom_torsion_site_symmetry_3
 _geom_torsion_site_symmetry_4
 _geom_torsion_publ_flag
C9_3 C4_3 C5_3 C6_3 -0.5(3) . . . . ?
C4_3 C5_3 C6_3 C7_3 0.2(4) . . . . ?
C5_3 C4_3 C9_3 C8_3 0.1(3) . . . . ?
C5_3 C4_3 C9_3 C3_3 175.43(19) . . . . ?
C5_3 C4_3 C9_3 Pd_1 93.8(2) . . . . ?
C4_3 C9_3 C3_3 C2_3 175.13(18) . . . . ?
C8_3 C9_3 C3_3 C2_3 -9.07(18) . . . . ?
Pd_1 C9_3 C3_3 C2_3 -69.66(12) . . . . ?
C4_3 C9_3 C3_3 Pd_1 -115.21(19) . . . . ?
C8_3 C9_3 C3_3 Pd_1 60.59(12) . . . . ?
C4_3 C9_3 C8_3 C7_3 0.7(2) . . . . ?
C3_3 C9_3 C8_3 C7_3 -175.71(15) . . . . ?
Pd_1 C9_3 C8_3 C7_3 -124.22(15) . . . . ?
C4_3 C9_3 C8_3 C1_3 177.25(15) . . . . ?
C3_3 C9_3 C8_3 C1_3 0.81(16) . . . . ?
Pd_1 C9_3 C8_3 C1_3 52.30(10) . . . . ?
C4_3 C9_3 C8_3 Pd_1 124.95(15) . . . . ?
C3_3 C9_3 C8_3 Pd_1 -51.49(10) . . . . ?
C5_3 C6_3 C7_3 C8_3 0.6(3) . . . . ?
C9_3 C8_3 C7_3 C6_3 -1.1(3) . . . . ?
C1_3 C8_3 C7_3 C6_3 -176.48(19) . . . . ?
Pd_1 C8_3 C7_3 C6_3 -91.7(2) . . . . ?
C7_3 C8_3 C1_3 C2_3 -176.23(18) . . . . ?
C9_3 C8_3 C1_3 C2_3 7.89(17) . . . . ?
Pd_1 C8_3 C1_3 C2_3 66.76(12) . . . . ?
C7_3 C8_3 C1_3 Pd_1 117.01(19) . . . . ?
C9_3 C8_3 C1_3 Pd_1 -58.88(11) . . . . ?
C8_3 C1_3 C2_3 C3_3 -13.51(19) . . . . ?
Pd_1 C1_3 C2_3 C3_3 61.65(12) . . . . ?
C8_3 C1_3 C2_3 Pd_1 -75.16(11) . . . . ?
C9_3 C3_3 C2_3 C1_3 14.04(19) . . . . ?
Pd_1 C3_3 C2_3 C1_3 -63.86(13) . . . . ?
C9_3 C3_3 C2_3 Pd_1 77.91(12) . . . . ?
C7_4 C12_4 C11_4 C10_4 -1.0(3) . . . . ?
C12_4 C11_4 C10_4 C9_4 -0.2(3) . . . . ?
C11_4 C10_4 C9_4 C8_4 0.8(3) . . . . ?
C10_4 C9_4 C8_4 C7_4 -0.3(3) . . . . ?
C11_4 C12_4 C7_4 C8_4 1.5(2) . . . . ?
C11_4 C12_4 C7_4 P_4 176.61(12) . . . . ?
C9_4 C8_4 C7_4 C12_4 -0.9(2) . . . . ?
C9_4 C8_4 C7_4 P_4 -176.19(14) . . . . ?
C1_4 P_4 C7_4 C12_4 135.71(12) . . . . ?
C13_4 P_4 C7_4 C12_4 23.39(13) . . . . ?
Pd_1 P_4 C7_4 C12_4 -96.61(12) . . . . ?
C1_4 P_4 C7_4 C8_4 -49.14(13) . . . . ?
C13_4 P_4 C7_4 C8_4 -161.47(12) . . . . ?
Pd_1 P_4 C7_4 C8_4 78.54(12) . . . . ?
C13_4 P_4 C1_4 C2_4 -106.98(14) . . . . ?
C7_4 P_4 C1_4 C2_4 141.04(13) . . . . ?
Pd_1 P_4 C1_4 C2_4 13.76(15) . . . . ?
C13_4 P_4 C1_4 C6_4 70.94(15) . . . . ?
C7_4 P_4 C1_4 C6_4 -41.04(15) . . . . ?
Pd_1 P_4 C1_4 C6_4 -168.32(12) . . . . ?
C2_4 C1_4 C6_4 C5_4 0.7(3) . . . . ?
P_4 C1_4 C6_4 C5_4 -177.19(15) . . . . ?
C1_4 C6_4 C5_4 C4_4 0.2(3) . . . . ?
C6_4 C5_4 C4_4 C3_4 -1.0(4) . . . . ?
C5_4 C4_4 C3_4 C2_4 0.8(4) . . . . ?
C6_4 C1_4 C2_4 C3_4 -0.8(3) . . . . ?
P_4 C1_4 C2_4 C3_4 177.11(15) . . . . ?
C4_4 C3_4 C2_4 C1_4 0.1(3) . . . . ?
C1_4 P_4 C13_4 C18_4 -5.73(14) . . . . ?
C7_4 P_4 C13_4 C18_4 105.14(13) . . . . ?
Pd_1 P_4 C13_4 C18_4 -130.83(12) . . . . ?
C1_4 P_4 C13_4 C14_4 173.48(13) . . . . ?
C7_4 P_4 C13_4 C14_4 -75.65(14) . . . . ?
Pd_1 P_4 C13_4 C14_4 48.38(14) . . . . ?
C18_4 C13_4 C14_4 C15_4 -1.7(3) . . . . ?
P_4 C13_4 C14_4 C15_4 179.11(17) . . . . ?
C13_4 C14_4 C15_4 C16_4 0.6(4) . . . . ?
C14_4 C15_4 C16_4 C17_4 0.6(4) . . . . ?
C15_4 C16_4 C17_4 C18_4 -0.8(3) . . . . ?
C16_4 C17_4 C18_4 C13_4 -0.3(3) . . . . ?
C14_4 C13_4 C18_4 C17_4 1.5(2) . . . . ?
P_4 C13_4 C18_4 C17_4 -179.31(13) . . . . ?
N_2 C1_2 C2_2 C3_2 71.8(3) . . . . ?
C6_2 C1_2 C2_2 C3_2 -50.1(3) . . . . ?
C1_2 C2_2 C3_2 C4_2 52.8(4) . . . . ?
C2_2 C3_2 C4_2 C5_2 -56.5(4) . . . . ?
C3_2 C4_2 C5_2 C6_2 56.5(4) . . . . ?
N_2 C1_2 C6_2 C5_2 -69.8(3) . . . . ?
C2_2 C1_2 C6_2 C5_2 51.5(3) . . . . ?
C4_2 C5_2 C6_2 C1_2 -53.5(4) . . . . ?
 
_refine_diff_density_max    0.689
_refine_diff_density_min   -0.670
_refine_diff_density_rms    0.052

_shelx_res_file
;
TITL X4ESxT-27Aug125544_a.res in P2(1)/c
    PFV54_XDS_correct-sx.res
    created by SHELXL-2019/3 at 11:16:17 on 18-Nov-2023

REM Old TITL X4ESxT-27Aug125544 in P2(1)/c
REM SHELXT solution in P2(1)/c: R1 0.173, Rweak 0.006, Alpha 0.035
REM <I/s>   0.722 for  289 systematic absences,  Orientation as input
REM Formula found by SHELXT:  C29 N7 O4 P Cl Pd
CELL 0.6200  15.15700  13.33600  17.12700  90.0000 112.7430  90.0000
ZERR    4.00   0.00303   0.00267   0.00343   0.0000   0.0300   0.0000
LATT  1
SYMM -X, 1/2+Y, 1/2-Z
SFAC  C  N  O  P  CL  PD H
DISP    PD   -1.37665    0.79039      2972.50
DISP    H     0.00000    0.00000         0.66
DISP    C     0.00201    0.00119         8.75
DISP    O     0.00771    0.00451        22.87
DISP    P     0.08091    0.07202       271.84
DISP    CL    0.11982    0.12156       450.13
DISP    N     0.00416    0.00245        14.28
UNIT 136 4 16 4 4 4 132

L.S. 6
LIST 4
BOND $H
CONF
MERG 2
FMAP 2
rem PLAN   25
rem SHEL 180 0.64
ACTA
WPDB -2
TEMP 25
SIZE 0.1 0.05 0.02
PLAN 20

REM simu_* 0.01

REM hfix_DEN 43 c7 c6 c5 c1 c4 c3 c2
rem hfix_pp3 43 c15 c17 c18 c5 c2 c3
rem hfix_pp3 43 c6 c8 c9 c11 c12 c14 c4 c10 c16
rem HFIX_AMC  23 C2 c3 c4 c5 c6
rem HFIX_AMC 13 c1

PLAN 25
simu_2 0.01 c4 c3 c1

REM Omit extracted on Mon Feb  6 13:13:28 2023
omit 3 0 0
omit 0 0 4
omit 0 2 0
omit -2 4 4
omit 2 0 2
omit 0 1 2
omit 0 2 3
omit 1 0 0
omit 1 1 0
omit 1 1 1
omit 1 3 1
omit -2 1 3
omit 5 6 1
omit 3 6 1

REM Omit extracted on Mon Feb  6 13:23:27 2023

REM Omit extracted on Mon Feb  6 13:23:48 2023

REM Omit extracted on Mon Feb  6 13:24:10 2023

WGHT    0.059700    0.310200
EXTI    0.020116
FVAR       4.79247   0.75893
RESI   5   LCP
O4    3   -0.301574    0.387947    0.289650    11.00000    0.10977    0.10065 =
         0.10172    0.02666    0.01767    0.01217
CL    5   -0.252329    0.320373    0.355719    11.00000    0.06440    0.06170 =
         0.06001   -0.00166    0.01825   -0.00340
O1    3   -0.156510    0.315359    0.364338    11.00000    0.06581    0.18992 =
         0.16428    0.03316    0.03135    0.00740
O3    3   -0.296272    0.224072    0.338502    11.00000    0.11478    0.06734 =
         0.13255   -0.01342    0.03132   -0.01293
O2    3   -0.255589    0.356351    0.431398    11.00000    0.26034    0.12525 =
         0.09557   -0.02463    0.08723   -0.00808

RESI   1   PD
PD    6    0.151195    0.172736    0.415682    11.00000    0.05255    0.05720 =
         0.05949   -0.00263    0.02604   -0.00973

RESI   3   DEN
C4    1    0.114449   -0.056209    0.305147    11.00000    0.13338    0.07052 =
         0.09097   -0.02141    0.06674   -0.04341
AFIX  43
H4    7    0.095206   -0.047768    0.247001    11.00000   -1.20000
AFIX   0
C5    1    0.175321   -0.131610    0.346121    11.00000    0.17074    0.05601 =
         0.14404   -0.01456    0.10825   -0.02315
AFIX  43
H5    7    0.197172   -0.175148    0.315110    11.00000   -1.20000
AFIX   0
C6    1    0.205820   -0.145312    0.433481    11.00000    0.12866    0.06245 =
         0.14585    0.01499    0.08020   -0.00323
AFIX  43
H6    7    0.247571   -0.197401    0.459695    11.00000   -1.20000
AFIX   0
C9    1    0.081742    0.007769    0.352022    11.00000    0.08063    0.06564 =
         0.07794   -0.00970    0.03934   -0.02999
C3    1    0.022770    0.097380    0.330000    11.00000    0.06247    0.08931 =
         0.08191   -0.00268    0.02110   -0.02503
AFIX  43
H3    7    0.000426    0.129233    0.277626    11.00000   -1.20000
AFIX   0
C8    1    0.111792   -0.005964    0.440704    11.00000    0.08182    0.06493 =
         0.07985   -0.00281    0.04673   -0.02380
C7    1    0.174458   -0.082141    0.481135    11.00000    0.10717    0.06896 =
         0.09563    0.01111    0.05196   -0.01626
AFIX  43
H7    7    0.195132   -0.090700    0.539389    11.00000   -1.20000
AFIX   0
C1    1    0.068527    0.076346    0.471305    11.00000    0.07987    0.08239 =
         0.08623   -0.00969    0.05341   -0.02390
AFIX  43
H1    7    0.081584    0.091171    0.527750    11.00000   -1.20000
AFIX   0
C2    1    0.005008    0.128115    0.401859    11.00000    0.06056    0.08794 =
         0.11686   -0.00812    0.04626   -0.01566
AFIX  43
H2    7   -0.040678    0.174348    0.402422    11.00000   -1.20000
AFIX   0

RESI   4   pp3
P     4    0.208066    0.238565    0.321073    11.00000    0.04760    0.04588 =
         0.04996    0.00029    0.01773   -0.00397
C12   1    0.179537    0.118719    0.177791    11.00000    0.05543    0.05248 =
         0.05822   -0.00271    0.01768    0.00051
AFIX  43
H12   7    0.237414    0.087940    0.209541    11.00000   -1.20000
AFIX   0
C11   1    0.126376    0.086177    0.095230    11.00000    0.07614    0.05931 =
         0.06307   -0.01079    0.02044   -0.00281
AFIX  43
H11   7    0.149541    0.034498    0.071982    11.00000   -1.20000
AFIX   0
C10   1    0.040243    0.130100    0.048377    11.00000    0.07409    0.06758 =
         0.05840   -0.00572    0.00936   -0.01004
AFIX  43
H10   7    0.005130    0.108425   -0.006559    11.00000   -1.20000
AFIX   0
C9    1    0.005972    0.206451    0.083040    11.00000    0.06223    0.07107 =
         0.06759    0.00314    0.00314    0.00439
AFIX  43
H9    7   -0.052812    0.235613    0.051481    11.00000   -1.20000
AFIX   0
C8    1    0.058053    0.240178    0.164252    11.00000    0.05717    0.05944 =
         0.06507   -0.00137    0.01324    0.00763
AFIX  43
H8    7    0.034296    0.291983    0.186872    11.00000   -1.20000
AFIX   0
C7    1    0.146182    0.196729    0.212414    11.00000    0.04994    0.04779 =
         0.05165    0.00015    0.01583   -0.00242
C1    1    0.206421    0.374217    0.314006    11.00000    0.06003    0.04618 =
         0.06300   -0.00150    0.01392   -0.00596
C6    1    0.222684    0.422240    0.248650    11.00000    0.08346    0.05655 =
         0.07545    0.00974    0.02168   -0.01093
AFIX  43
H6    7    0.231812    0.384900    0.206522    11.00000   -1.20000
AFIX   0
C5    1    0.225180    0.525877    0.246770    11.00000    0.08886    0.06125 =
         0.10678    0.02338    0.01054   -0.01502
AFIX  43
H5    7    0.235875    0.558050    0.203050    11.00000   -1.20000
AFIX   0
C4    1    0.212272    0.580780    0.307657    11.00000    0.08825    0.04727 =
         0.13035   -0.00022   -0.00489   -0.00438
AFIX  43
H4    7    0.215119    0.650366    0.305929    11.00000   -1.20000
AFIX   0
C3    1    0.195064    0.535269    0.371821    11.00000    0.10200    0.05817 =
         0.10501   -0.02235    0.00666    0.00903
AFIX  43
H3    7    0.185435    0.573890    0.413050    11.00000   -1.20000
AFIX   0
C2    1    0.191917    0.430742    0.375559    11.00000    0.08027    0.05799 =
         0.07450   -0.01082    0.01716    0.00419
AFIX  43
H2    7    0.180156    0.399498    0.419123    11.00000   -1.20000
AFIX   0
C13   1    0.331945    0.200486    0.351704    11.00000    0.04886    0.06994 =
         0.04734    0.00183    0.01595   -0.00082
C14   1    0.353615    0.099134    0.370042    11.00000    0.06393    0.07893 =
         0.07915    0.01151    0.02021    0.01475
AFIX  43
H14   7    0.305833    0.053815    0.367201    11.00000   -1.20000
AFIX   0
C15   1    0.447635    0.066839    0.392621    11.00000    0.08514    0.12077 =
         0.09326    0.01508    0.02325    0.04415
AFIX  43
H15   7    0.462493   -0.000593    0.404381    11.00000   -1.20000
AFIX   0
C16   1    0.518376    0.133405    0.397667    11.00000    0.05403    0.17688 =
         0.08193   -0.00680    0.01740    0.02753
AFIX  43
H16   7    0.580803    0.110896    0.412289    11.00000   -1.20000
AFIX   0
C17   1    0.497688    0.232350    0.381372    11.00000    0.05303    0.15338 =
         0.06845   -0.01515    0.02185   -0.01256
AFIX  43
H17   7    0.546367    0.277141    0.385632    11.00000   -1.20000
AFIX   0
C18   1    0.404928    0.267218    0.358495    11.00000    0.05455    0.09943 =
         0.05397   -0.00519    0.02019   -0.01485
AFIX  43
H18   7    0.391583    0.335070    0.347725    11.00000   -1.20000
AFIX   0

RESI    2   AMC
C1    1    0.393817    0.294968    0.649639    11.00000    0.06696    0.12593 =
         0.04984   -0.00959    0.01717   -0.00466
AFIX  13
H1    7    0.374078    0.291004    0.697704    11.00000   -1.20000
AFIX   0
C2    1    0.480692    0.229831    0.668370    11.00000    0.07874    0.19304 =
         0.06352   -0.00319    0.01473    0.03045
AFIX  23
H2A   7    0.462800    0.159958    0.668102    11.00000   -1.20000
H2B   7    0.527688    0.245587    0.724272    11.00000   -1.20000
AFIX   0
C3    1    0.524302    0.246006    0.603078    11.00000    0.06779    0.26337 =
         0.07412   -0.01559    0.02016    0.02205
AFIX  23
H3A   7    0.583497    0.208295    0.619975    11.00000   -1.20000
H3B   7    0.480933    0.219559    0.549117    11.00000   -1.20000
AFIX   0
C4    1    0.543983    0.349966    0.592069    11.00000    0.09237    0.31527 =
         0.12445   -0.06678    0.05660   -0.07642
AFIX  23
H4A   7    0.568841    0.355148    0.547851    11.00000   -1.20000
H4B   7    0.592423    0.375083    0.644167    11.00000   -1.20000
AFIX   0
C5    1    0.454504    0.413396    0.568696    11.00000    0.14881    0.15036 =
         0.13367   -0.02568    0.06666   -0.07834
AFIX  23
H5A   7    0.408256    0.392354    0.513958    11.00000   -1.20000
H5B   7    0.470321    0.483075    0.564246    11.00000   -1.20000
AFIX   0
C6    1    0.410345    0.403587    0.634996    11.00000    0.10796    0.13084 =
         0.10402   -0.04478    0.04537   -0.04090
AFIX  23
H6A   7    0.452768    0.433553    0.687777    11.00000   -1.20000
H6B   7    0.349989    0.439422    0.615905    11.00000   -1.20000
AFIX   0
N     2    0.317034    0.255388    0.575251    11.00000    0.06585    0.08102 =
         0.05755    0.00357    0.02101   -0.00503
C     1    0.257196    0.224033    0.517084    11.00000    0.06598    0.06664 =
         0.05734    0.00136    0.02716   -0.00956
HKLF 4


REM  X4ESxT-27Aug125544_a.res in P2(1)/c
REM wR2 = 0.1150, GooF = S = 1.041, Restrained GooF = 1.048 for all data
REM R1 = 0.0351 for 11737 Fo > 4sig(Fo) and 0.0410 for all 14031 data
REM 381 parameters refined using 6 restraints

END

WGHT      0.0597      0.3102

REM Highest difference peak  0.689,  deepest hole -0.670,  1-sigma level  0.052
Q1    1   0.1966  0.1573  0.4345  11.00000  0.05    0.69
Q2    1   0.1501  0.2185  0.4097  11.00000  0.05    0.50
Q3    1   0.3690  0.2185  0.5754  11.00000  0.05    0.40
Q4    1  -0.1857  0.3400  0.4251  11.00000  0.05    0.34
Q5    1  -0.2633  0.2398  0.3036  11.00000  0.05    0.33
Q6    1   0.1681 -0.1408  0.3897  11.00000  0.05    0.30
Q7    1   0.2062  0.3007  0.3149  11.00000  0.05    0.28
Q8    1  -0.2938  0.3268  0.2691  11.00000  0.05    0.28
Q9    1   0.4402  0.2631  0.6360  11.00000  0.05    0.27
Q10   1   0.4985  0.4646  0.6095  11.00000  0.05    0.27
Q11   1   0.5418  0.4364  0.6199  11.00000  0.05    0.27
Q12   1   0.0804  0.0065  0.4041  11.00000  0.05    0.26
Q13   1   0.3714  0.2307  0.3512  11.00000  0.05    0.26
Q14   1  -0.3231  0.3913  0.3427  11.00000  0.05    0.25
Q15   1   0.4482  0.3405  0.6980  11.00000  0.05    0.25
Q16   1   0.3381  0.1547  0.3573  11.00000  0.05    0.25
Q17   1   0.1606  0.1600  0.1985  11.00000  0.05    0.25
Q18   1   0.1587  0.1052  0.1397  11.00000  0.05    0.24
Q19   1   0.1097  0.2121  0.1897  11.00000  0.05    0.23
Q20   1   0.1707  0.2154  0.2591  11.00000  0.05    0.23
Q21   1   0.0123  0.1159  0.3617  11.00000  0.05    0.23
Q22   1   0.0943  0.0345  0.4573  11.00000  0.05    0.22
Q23   1   0.1962  0.4752  0.3729  11.00000  0.05    0.22
Q24   1   0.0493  0.1239  0.4403  11.00000  0.05    0.22
Q25   1  -0.2564  0.2249  0.3998  11.00000  0.05    0.22
;
_shelx_res_checksum   19631

_shelx_hkl_file
;
   0   0   1   -0.58   3.450   1
   0   0  -1    3.78   4.359   1
   0   0  -1   -1.56   2.074   1
   0   0   2 1680.76 117.587   1
   0   0   3   48.12  17.547   1
   0   0  -3   39.80  15.053   1
   0   0  -3   42.05  16.261  -1
   0   0   4 748354.  47597.   1
   0   0   4 841475.  53519.   1
   0   0  -4 847457.  53898.   1
   0   0  -4 987038.  62772.   1
   0   0   5   66.16  24.447   1
   0   0  -5    9.64  15.184   1
   0   0  -5    7.37  16.249   1
   0   0   6  58704. 3764.70   1
   0   0   6  70508. 4514.45   1
   0   0  -6  61515. 3942.17   1
   0   0   7   86.00  30.130   1
   0   0   7   29.91  22.971   1
   0   0  -7  -19.01  21.874   1
   0   0  -7    4.27  19.695  -1
   0   0   9  -24.05  22.971   1
   0   0   9   33.72  28.375   1
   0   0  -9    5.69  30.409   1
   0   0  -9   -4.81  23.151   1
   0   0  10 3645.06 281.555   1
   0   0  10 3102.69 244.666   1
   0   0 -10 4079.76 303.090   1
   0   0  11   42.57  32.742   1
   0   0  11    7.51  28.993   1
   0   0 -11  -12.28  24.945   1
   0   0 -11  -17.02  25.962   1
   0   0  12 124805. 7992.02   1
   0   0  12 100040. 6418.74   1
   0   0 -12 101675. 6522.43   1
   0   0  13  -72.42  31.545   1
   0   0  13   -1.59  33.878   1
   0   0 -13  -31.70  31.705  -1
   0   0 -13  -18.78  30.947   1
   0   0  14 7070.78 514.855  -1
   0   0  14 7615.15 550.747   1
   0   0 -14 9188.42 650.249   1
   0   0  15   58.31  42.712   1
   0   0 -15   63.13  41.156   1
   0   0  16 4935.19 381.854   1
   0   0  16 4817.54 375.274   1
   0   0 -16 4187.43 332.203   1
   0   0 -16 4634.09 361.316   1
   0   0 -17    8.96  35.354   1
   0   0 -17   -9.28  35.474   1
   0   0  18  14447. 994.216   1
   0   0  18  12642. 879.560   1
   0   0 -18  13117. 904.884   1
   0   0 -18  15015. 1028.11   1
   0   0  19   41.71  45.105   1
   0   0  19  -13.41  39.103   1
   0   0  20  473.58  95.653   1
   0   0 -20  658.22 102.951   1
   0   0 -20  552.74  95.753   1
   0   0  21   -0.24  45.543   1
   0   0 -21   72.00  44.905   1
   0   0 -21  -58.48  40.120   1
   0   0  22 1282.75 140.778   1
   0   0 -22 1463.41 162.612   1
   0   0 -22 1539.38 158.564  -1
   0   0 -23   24.59  40.279   1
   0   0  24  -51.57  54.696   1
   0   0 -24   85.32  50.488   1
   0  -1   0  105.28  10.863   1
   0   1   0   17.19   4.445   1
   0   1   0    6.00   3.918   1
   0  -1   1  57747. 3676.97   1
   0  -1  -1  62373. 3970.09   1
   0   1   1  62293. 3964.10   1
   0   1   1  78465. 4993.02   1
   0   1  -1  72403. 4610.16  -1
   0   1  -1  69551. 4428.71   1
   0  -1   2 369890.  23529.   1
   0  -1   2 449850.  28614.   1
   0  -1  -2 449651.  28594.   1
   0   1   2 271984.  17298.   1
   0   1  -2 330408.  21017.   1
   0  -1   3  90229. 5752.74   1
   0  -1   3  75593. 4823.52   1
   0  -1  -3  93998. 5990.02   1
   0  -1  -3  91166. 5812.56   1
   0   1   3  95593. 6091.72   1
   0   1   3  94118. 5998.00   1
   0   1  -3  78345. 4997.00   1
   0  -1   4 1344.96 107.338   1
   0  -1  -4 1490.13 115.653   1
   0   1   4 1245.26  98.704   1
   0   1   4 1169.49  94.058   1
   0   1  -4 1001.00  85.204   1
   0  -1   5  35533. 2285.14   1
   0  -1   5  32602. 2099.70   1
   0  -1  -5  33101. 2127.61   1
   0   1   5  38504. 2474.57   1
   0   1  -5  33180. 2137.58   1
   0   1  -5  34397. 2213.36   1
   0  -1   6 179661.  11454.   1
   0  -1   6 186341.  11880.   1
   0  -1  -6 205583.  13097.   1
   0  -1  -6 183330.  11683.   1
   0   1   6 200598.  12790.   1
   0   1   6 160897.  10259.   1
   0   1  -6 187338.  11940.   1
   0   1  -6 158564.  10114.   1
   0  -1   7  11721. 783.848   1
   0  -1   7  11218. 748.554   1
   0  -1  -7  12066. 800.597   1
   0   1   7  10495. 703.289   1
   0   1   7  10160. 681.156   1
   0   1  -7  10546. 705.882   1
   0   1  -7 9906.27 666.599   1
   0  -1   8  25703. 1674.57   1
   0  -1  -8  23928. 1564.31   1
   0  -1  -8  28534. 1856.63   1
   0   1   8  28913. 1884.94   1
   0   1   8  22931. 1497.51   1
   0   1  -8  22333. 1460.42   1
   0  -1   9  -14.99  25.563   1
   0  -1   9    0.61  27.757   1
   0  -1  -9  -15.21  29.093   1
   0  -1  -9   -0.23  29.452   1
   0   1   9   -5.98  27.617   1
   0   1   9   -7.47  28.435   1
   0   1  -9   -7.32  22.054   1
   0   1  -9  -44.17  25.344   1
   0  -1  10  37866. 2460.62   1
   0  -1 -10  36710. 2380.85   1
   0  -1 -10  40738. 2642.07   1
   0   1  10  48833. 3154.53   1
   0   1  10  48036. 3104.68   1
   0  -1  11  22752. 1504.29   1
   0  -1  11  20837. 1378.66   1
   0  -1 -11  18373. 1224.53   1
   0   1  11  22173. 1462.01   1
   0   1 -11  25105. 1651.64   1
   0   1 -11  27737. 1817.94   1
   0  -1  12  224.33  59.302   1
   0  -1  12  374.28  76.750   1
   0  -1 -12  310.87  62.792   1
   0  -1 -12  314.06  65.822   1
   0   1  12  450.25  76.510   1
   0   1  12  327.82  69.711   1
   0   1 -12  304.49  67.797   1
   0   1 -12  281.95  63.190   1
   0  -1  13 4570.28 355.732   1
   0  -1  13 4917.24 371.286   1
   0  -1 -13 5347.95 400.199   1
   0  -1 -13 5750.74 422.731   1
   0   1  13 5934.19 437.886  -1
   0   1  13 4933.20 375.074   1
   0   1 -13 6291.12 458.025   1
   0   1 -13 5543.36 414.955   1
   0  -1  14 6867.39 501.694   1
   0  -1  14 7529.40 542.572   1
   0  -1 -14 8323.02 594.217   1
   0  -1 -14 7306.07 522.831   1
   0   1  14 8514.45 606.380  -1
   0   1  14  10118. 710.069   1
   0   1 -14 8297.10 591.625   1
   0   1 -14 7904.28 563.708   1
   0  -1  15 2671.98 236.490   1
   0  -1 -15 2502.49 220.139   1
   0   1  15 2336.99 210.369   1
   0   1 -15 2404.78 218.744   1
   0  -1  16 6673.97 489.332   1
   0  -1  16 7146.55 526.221   1
   0  -1 -16 7078.76 516.051   1
   0  -1 -16 8488.53 608.972   1
   0   1 -16 8023.92 582.253   1
   0   1 -16 6739.77 495.513   1
   0  -1  17 1066.20 126.760   1
   0  -1  17 1097.71 132.243   1
   0  -1 -17  659.82 100.020   1
   0  -1 -17  832.70 111.127   1
   0   1  17  905.48 118.784   1
   0   1  17  762.31 106.999   1
   0   1 -17  821.53 114.457   1
   0   1 -17  760.92 103.689   1
   0  -1  18  197.85  73.081  -1
   0  -1 -18   73.72  53.559   1
   0   1  18   35.13  49.711   1
   0   1  18  160.40  60.598   1
   0   1 -18  230.71  68.375   1
   0   1 -18  150.81  55.314   1
   0  -1  19  484.75  90.887   1
   0  -1  19  430.91  88.514   1
   0  -1 -19  646.46 101.176  -1
   0   1  19  474.38  87.976   1
   0   1 -19  566.90  98.165   1
   0   1 -19  457.03  84.526   1
   0  -1  20 6967.09 521.236   1
   0  -1 -20 7359.91 540.179   1
   0  -1 -20 6582.25 491.126   1
   0   1  20 6253.23 469.591   1
   0   1 -20 5050.84 409.770   1
   0  -1  21   42.03  51.665   1
   0  -1 -21  -15.93  40.558   1
   0  -1 -21   15.44  45.902   1
   0   1  21   14.41  50.249   1
   0   1 -21   82.67  58.225   1
   0   1 -21  -32.44  38.584   1
   0  -1  22  146.30  59.422   1
   0  -1 -22  152.38  55.454   1
   0  -1 -22  120.48  56.371   1
   0   1  22   94.02  54.297   1
   0   1 -22  107.78  55.813   1
   0   1 -22  195.11  62.433   1
   0  -1 -23  113.80  50.150   1
   0  -1 -23   -4.42  34.616   1
   0   1  23  181.79  68.355   1
   0   1 -23   38.84  44.486   1
   0  -1  24  -11.78  60.060   1
   0  -1 -24   42.75  45.424   1
   0   1  24  154.68  66.441   1
   0   1 -24  193.66  63.410   1
   0  -2   0 499302.  31745.   1
   0   2   0 436490.  27757.   1
   0  -2   1 236690.  15061.   1
   0  -2   1 208574.  13272.   1
   0  -2  -1 227318.  14459.   1
   0  -2  -1 236091.  15021.   1
   0   2   1 206779.  13153.   1
   0   2   1 216750.  13789.   1
   0   2  -1 228115.  14514.   1
   0   2  -1 226321.  14395.   1
   0  -2   2 4251.24 284.546   1
   0  -2  -2 4388.83 288.933   1
   0  -2  -2 3649.05 243.071  -1
   0   2   2 3840.47 254.237   1
   0   2   2 3898.30 257.826   1
   0   2  -2 3465.60 234.496   1
   0   2  -2 4354.93 291.525   1
   0  -2   3 522831.  33260.   1
   0  -2   3 469990.  29910.  -1
   0  -2  -3 565702.  35972.   1
   0   2   3 560717.  35653.   1
   0   2   3 532003.  33838.   1
   0   2  -3 471585.  29990.   1
   0   2  -3 520638.  33121.   1
   0  -2   4 457427.  29113.   1
   0  -2   4 371884.  23669.   1
   0  -2  -4 408374.  25982.   1
   0   2   4 372881.  23709.   1
   0   2  -4 358524.  22812.   1
   0  -2   5  46800. 3002.99   1
   0  -2  -5  51944. 3330.01   1
   0   2   5  46979. 3010.96   1
   0   2   5  49930. 3196.41   1
   0   2  -5  58285. 3734.79   1
   0   2  -5  47517. 3048.85   1
   0  -2   6  11805. 782.452   1
   0  -2   6 9599.19 644.865   1
   0  -2  -6 9635.08 638.883  -1
   0  -2  -6 8793.61 591.226   1
   0   2   6 8510.46 572.083   1
   0   2   6  10154. 673.977   1
   0   2  -6 9912.25 663.210  -1
   0  -2   7  87338. 5593.21   1
   0  -2   7 106480. 6803.58   1
   0  -2  -7  86939. 5557.32   1
   0  -2  -7  94397. 6037.88   1
   0   2   7  95015. 6075.77  -1
   0   2   7  98564. 6299.10   1
   0   2  -7  83848. 5369.88   1
   0   2  -7 110010. 7030.90   1
   0  -2   8  67777. 4348.95   1
   0  -2   8  69133. 4440.67  -1
   0  -2  -8  73081. 4689.93   1
   0   2   8  59481. 3822.53   1
   0   2  -8  60159. 3868.39   1
   0   2  -8  59342. 3814.55   1
   0  -2   9 215753.  13759.   1
   0  -2  -9 214556.  13677.   1
   0  -2  -9 205583.  13117.   1
   0   2   9 173140.  11053.   1
   0   2   9 164407.  10495.   1
   0   2  -9 167438.  10690.   1
   0   2  -9 184666.  11787.   1
   0  -2  10 2470.59 203.190   1
   0  -2  10 2235.29 193.400   1
   0  -2 -10 1946.56 167.178   1
   0  -2 -10 1887.93 169.073   1
   0   2  10 2081.75 175.174   1
   0   2  10 1762.11 157.966   1
   0   2 -10 2083.75 180.080   1
   0   2 -10 1742.37 156.829   1
   0  -2  11 4588.23 343.370  -1
   0  -2  11 4279.16 329.013   1
   0  -2 -11 4321.03 322.432   1
   0  -2 -11 4554.33 344.566   1
   0   2  11 4279.16 320.638   1
   0   2  11 3670.98 287.338   1
   0   2 -11 3359.92 265.005   1
   0   2 -11 3730.80 290.728   1
   0  -2  12  65902. 4245.26   1
   0  -2  12  60100. 3884.34  -1
   0  -2 -12  62293. 4019.94   1
   0  -2 -12  76471. 4915.25   1
   0   2  12  63669. 4101.69   1
   0   2  12  59123. 3818.54   1
   0   2 -12  58923. 3808.57   1
   0   2 -12  60598. 3910.27   1
   0  -2  13  29312. 1925.22   1
   0  -2 -13  28355. 1866.60   1
   0  -2 -13  27119. 1780.66   1
   0   2  13  31047. 2037.88   1
   0   2  13  30209. 1980.06   1
   0   2 -13  29771. 1953.74   1
   0  -2  14 4606.18 354.735   1
   0  -2  14 4939.18 382.452   1
   0  -2 -14 3543.37 286.939   1
   0  -2 -14 4472.58 342.971   1
   0   2  14 3910.27 304.686   1
   0   2  14 4414.75 345.962   1
   0   2 -14 3988.03 319.641   1
   0   2 -14 4267.19 329.611   1
   0  -2  15 8139.57 589.431   1
   0  -2  15 9752.73 685.742   1
   0  -2 -15  10429. 724.426   1
   0  -2  16 4544.36 354.337   1
   0  -2  16 5054.83 394.616   1
   0  -2 -16 4135.59 333.001   1
   0  -2 -16 3603.19 290.927   1
   0   2  16 3294.11 278.165   1
   0   2  16 4007.97 317.248   1
   0   2 -16 4410.76 343.968   1
   0   2 -16 4103.68 331.206   1
   0  -2  17   69.07  50.508   1
   0  -2  17   18.64  39.820   1
   0  -2 -17   39.92  39.820   1
   0  -2 -17   64.37  47.338   1
   0   2  17   50.75  44.666   1
   0   2  17   45.72  45.543   1
   0   2 -17   -0.40  47.617   1
   0   2 -17   56.25  39.462   1
   0  -2  18 3330.01 286.739   1
   0  -2  18 2596.21 232.303   1
   0  -2 -18 2991.02 261.216   1
   0  -2 -18 2259.22 205.583   1
   0   2  18 3028.91 259.222   1
   0   2  18 2859.42 254.237   1
   0   2 -18 2745.76 239.681   1
   0   2 -18 2727.81 247.856   1
   0  -2  19  751.35 117.467   1
   0  -2  19  814.56 114.038  -1
   0  -2 -19  464.21  83.489  -1
   0   2  19  840.48 114.616   1
   0   2 -19  823.33 111.366   1
   0   2 -19  765.70 113.978  -1
   0  -2  20  533.60  99.282  -1
   0  -2 -20  879.56 120.199   1
   0  -2 -20  568.10  94.636   1
   0   2  20  730.41 107.936   1
   0   2 -20  540.78  91.585   1
   0   2 -20  567.10 101.077   1
   0  -2  21 1652.64 179.043  -1
   0  -2 -21 1985.04 189.073   1
   0  -2 -21 1635.69 170.847   1
   0   2  21 1668.79 172.941   1
   0   2 -21 2245.26 216.550  -1
   0   2 -21 1946.56 189.252   1
   0  -2  22  453.64  93.081   1
   0  -2 -22  532.40  92.343   1
   0  -2 -22  359.72  78.086   1
   0   2  22  590.83  96.151   1
   0   2 -22  549.35  96.989   1
   0   2 -22  430.91  79.681   1
   0  -2  23  116.47  60.219   1
   0  -2 -23  187.66  60.598   1
   0  -2 -23  120.38  55.613   1
   0   2  23  131.68  64.945   1
   0   2 -23  131.39  53.061   1
   0   2 -23   44.39  55.394   1
   0  -2  24   29.73  52.004   1
   0  -2 -24  -25.08  36.949   1
   0   2  24   38.86  44.885   1
   0   2 -24   -5.41  43.828   1
   0  -3   0   46.70  12.353   1
   0  -3   0   16.06  10.869   1
   0   3   0    9.92  10.971   1
   0   3   0   21.10  10.582   1
   0  -3   1  69930. 4458.62   1
   0  -3   1  81436. 5188.43   1
   0  -3  -1  86141. 5487.53   1
   0  -3  -1  82333. 5244.26  -1
   0   3   1  74756. 4763.70   1
   0   3   1  75872. 4833.49   1
   0   3  -1  96032. 6117.64   1
   0   3  -1  74078. 4723.82   1
   0  -3   2  48175. 3078.76   1
   0  -3  -2  43450. 2773.68   1
   0  -3  -2  48175. 3074.77   1
   0   3   2  41017. 2620.14  -1
   0   3   2  44825. 2861.41   1
   0   3  -2  47158. 3014.95   1
   0  -3   3  60080. 3840.47   1
   0  -3  -3  50309. 3212.36   1
   0   3   3  58923. 3760.71   1
   0   3  -3  68794. 4394.81   1
   0   3  -3  61695. 3942.17   1
   0  -3   4  59442. 3804.58   1
   0  -3   4  58983. 3774.67   1
   0  -3  -4  57826. 3692.92   1
   0  -3  -4  54596. 3491.52   1
   0   3   4  57468. 3672.98   1
   0   3   4  69232. 4418.74   1
   0   3  -4  59043. 3778.66   1
   0  -3   5 290129.  18477.   1
   0  -3   5 296710.  18893.   1
   0  -3  -5 341974.  21755.  -1
   0  -3  -5 275772.  17565.   1
   0   3   5 306281.  19499.   1
   0   3   5 259621.  16532.   1
   0   3  -5 303689.  19342.   1
   0   3  -5 332004.  21137.   1
   0  -3   6  833.10  84.905   1
   0  -3   6 1006.38  93.539   1
   0  -3  -6 1038.08  90.169   1
   0  -3  -6 1013.16  95.593  -1
   0   3   6  955.13  88.674   1
   0   3   6  956.13  86.361   1
   0   3  -6  768.89  80.837   1
   0   3  -6  848.65  83.011   1
   0  -3   7 123988. 7918.24  -1
   0  -3  -7 101416. 6486.53   1
   0  -3  -7 101535. 6484.54   1
   0   3   7 105204. 6725.82   1
   0   3   7 114776. 7328.01   1
   0   3  -7 101735. 6508.47  -1
   0  -3   8  24307. 1591.62   1
   0  -3   8  20299. 1330.41   1
   0  -3  -8  19123. 1259.22   1
   0   3   8  22413. 1467.20   1
   0   3  -8  24048. 1572.28   1
   0   3  -8  21894. 1436.89   1
   0  -3   9 8853.43 609.371   1
   0  -3  -9 9385.83 643.868   1
   0  -3  -9  10732. 720.438   1
   0   3   9  11041. 747.955   1
   0   3   9  10195. 687.537   1
   0   3  -9  13338. 897.108   1
   0  -3  10 9954.13 688.534   1
   0  -3  10 8901.29 613.559   1
   0  -3 -10 9962.10 674.775   1
   0   3  10  10479. 710.667   1
   0   3 -10  10933. 744.167   1
   0   3 -10 9242.26 640.478   1
   0  -3  11 128096. 8195.41  -1
   0  -3  11 112921. 7242.27  -1
   0  -3 -11 136490. 8735.78   1
   0  -3 -11 129571. 8283.14  -1
   0   3  11 136311. 8721.83   1
   0   3  11 133440. 8532.39   1
   0   3 -11 117527. 7525.42   1
   0   3 -11 128435. 8223.32   1
   0  -3  12  -10.22  38.804   1
   0  -3  12   43.03  38.784   1
   0  -3 -12  147.02  45.484   1
   0  -3 -12   63.31  38.146   1
   0   3  12  176.15  55.135   1
   0   3  12   43.41  32.841   1
   0   3 -12  135.87  50.189   1
   0   3 -12  113.68  44.606  -1
   0  -3  13 7888.33 569.491   1
   0  -3  13 9928.21 689.531   1
   0  -3 -13 7910.26 553.140   1
   0   3  13 9836.48 688.534   1
   0   3  13 8454.63 593.220   1
   0   3 -13 8985.04 629.710   1
   0   3 -13 9519.43 671.784   1
   0  -3  14  597.41  87.178   1
   0  -3  14  654.83 101.196   1
   0  -3 -14  708.87  91.785   1
   0  -3 -14  646.86  94.516   1
   0   3  14  734.00 116.191   1
   0   3 -14  668.19  98.983   1
   0   3 -14  670.39  93.739   1
   0  -3  15 4432.70 354.935   1
   0  -3  15 3730.80 299.102   1
   0  -3 -15 5112.66 382.053   1
   0   3  15 5224.32 392.622   1
   0   3 -15 4422.73 343.768   1
   0   3 -15 4612.16 362.512   1
   0  -3  16  183.91  54.317   1
   0  -3  16  300.70  75.434   1
   0  -3 -16  276.77  66.800   1
   0  -3 -16  201.00  55.852   1
   0   3  16  199.02  63.649   1
   0   3  16  149.99  53.480   1
   0   3 -16  230.11  71.944   1
   0   3 -16  178.96  54.815   1
   0  -3  17 1683.95 167.198   1
   0  -3 -17 1656.63 171.725   1
   0  -3 -17 2007.97 185.144   1
   0   3  17 1985.64 185.703   1
   0   3  17 1589.83 169.491   1
   0   3 -17 1555.73 159.003   1
   0  -3  18  259.02  72.423   1
   0  -3  18  177.29  61.595   1
   0  -3 -18  329.21  71.306   1
   0  -3 -18  350.55  69.212   1
   0   3  18  360.12  75.075   1
   0   3  18  340.78  77.787   1
   0   3 -18  326.82  71.426   1
   0   3 -18  284.15  76.171   1
   0  -3  19 3623.13 307.876   1
   0  -3  19 3549.35 294.317   1
   0  -3 -19 3252.24 278.165   1
   0  -3 -19 3479.56 282.153   1
   0   3  19 3332.00 275.772   1
   0   3  19 3112.66 279.960   1
   0   3 -19 2809.57 255.832   1
   0   3 -19 2791.62 238.684   1
   0  -3 -20 1532.20 163.669   1
   0  -3 -20 1175.27 135.454   1
   0   3  20 1273.18 141.994   1
   0   3 -20 1386.44 150.050   1
   0  -3  21   99.16  57.707   1
   0  -3 -21  158.48  59.980   1
   0  -3 -21  159.34  62.193   1
   0   3  21  204.59  62.712   1
   0   3 -21   81.81  58.903   1
   0  -3  22   58.52  51.665   1
   0  -3 -22   77.57  48.195   1
   0  -3 -22    1.27  40.339   1
   0   3  22   12.57  44.566   1
   0   3 -22   30.41  34.935   1
   0   3 -22  -25.82  41.815   1
   0  -3  23  661.61 111.206   1
   0  -3 -23  691.33 107.976   1
   0   3 -23  770.09 101.376  -1
   0   3 -23  430.51  91.545   1
   0  -3  24  154.22  59.920   1
   0  -3 -24  156.23  53.081   1
   0   3  24  220.54  66.560   1
   0   3 -24  162.43  65.204   1
   0  -4   0 104466. 6658.02   1
   0   4   0 112124. 7144.56   1
   0  -4   1  17689. 1142.17   1
   0  -4   1  20518. 1320.64   1
   0  -4  -1  20259. 1303.09   1
   0   4   1  15627. 1008.17   1
   0   4  -1  19290. 1244.47   1
   0   4  -1  16076. 1038.48   1
   0  -4   2  60478. 3864.40   1
   0  -4  -2  71266. 4546.36   1
   0  -4  -2  61874. 3948.15   1
   0   4   2  72901. 4650.04   1
   0   4   2  69531. 4434.69   1
   0   4  -2  70469. 4500.49   1
   0   4  -2  65344. 4173.48   1
   0  -4   3  37946. 2432.70   1
   0  -4   3  40179. 2576.27   1
   0  -4  -3  43868. 2803.59   1
   0  -4  -3  42213. 2701.89   1
   0   4   3  41775. 2671.98   1
   0   4   3  40798. 2612.16   1
   0   4  -3  41934. 2687.93   1
   0  -4   4  103.51  26.540   1
   0  -4   4   59.30  24.845   1
   0  -4  -4   50.01  17.753   1
   0  -4  -4   21.46  12.636   1
   0   4   4   15.04  13.452   1
   0   4   4   14.47  12.447   1
   0   4  -4   17.19  19.581   1
   0   4  -4   53.86  20.897  -1
   0  -4   5 138066. 8811.56   1
   0  -4  -5 157188.  10014.   1
   0  -4  -5 145583. 9282.14   1
   0   4   5 165802.  10562.   1
   0   4   5 172821.  11013.   1
   0   4  -5 145444. 9278.16   1
   0   4  -5 156131. 9958.12   1
   0  -4   6 123948. 7912.25   1
   0  -4  -6 127876. 8161.51   1
   0  -4  -6 104865. 6689.92   1
   0   4   6 137866. 8791.62   1
   0   4   6 134237. 8564.30   1
   0   4  -6 123729. 7902.28   1
   0  -4   7  40419. 2610.17   1
   0  -4   7  37727. 2442.67   1
   0  -4  -7  42373. 2721.83   1
   0  -4  -7  42812. 2759.72   1
   0   4   7  38784. 2494.51   1
   0   4   7  41615. 2681.95   1
   0  -4   8 6897.30 486.141   1
   0  -4   8 8051.84 552.542   1
   0  -4  -8 6408.77 439.082   1
   0  -4  -8 6225.32 438.883   1
   0   4   8 7108.67 485.343   1
   0   4   8 6482.55 452.642   1
   0   4  -8 7940.17 551.744   1
   0   4  -8 8249.24 569.092   1
   0  -4   9 175992.  11242.   1
   0  -4  -9 190289.  12146.   1
   0  -4  -9 184606.  11773.   1
   0   4   9 213360.  13601.  -1
   0   4   9 233100.  14871.   1
   0   4  -9 213958.  13643.   1
   0   4  -9 196470.  12542.   1
   0  -4  10  11966. 809.570   1
   0  -4  10  12859. 873.578   1
   0  -4 -10  13655. 907.277   1
   0  -4 -10  15787. 1060.22   1
   0   4  10  13745. 916.849   1
   0   4 -10  13039. 876.569   1
   0   4 -10  14750. 993.020   1
   0  -4  11 5397.80 402.392   1
   0  -4  11 6867.39 489.132   1
   0  -4 -11 5804.58 411.166   1
   0  -4 -11 5088.73 379.262   1
   0   4  11 6464.60 456.430   1
   0   4  11 5461.61 404.187   1
   0   4 -11 5780.65 418.345   1
   0   4 -11 5738.78 426.321   1
   0  -4  12  -13.10  32.782   1
   0  -4 -12   -8.24  24.108   1
   0  -4 -12  -37.07  31.027   1
   0   4  12    3.66  34.516   1
   0   4  12  -22.43  23.649  -1
   0   4 -12   10.31  33.519   1
   0  -4  13  20498. 1360.72   1
   0  -4  13  18941. 1274.18   1
   0  -4 -13  21157. 1411.36   1
   0   4  13  18656. 1251.64   1
   0   4 -13  19595. 1314.46  -1
   0  -4 -14 2069.79 182.692   1
   0  -4 -14 2069.79 195.593   1
   0   4  14 2390.83 218.544   1
   0   4  14 2203.39 191.246   1
   0   4 -14 1795.81 181.396   1
   0  -4  15 9513.45 678.564   1
   0  -4  15 8883.34 625.323   1
   0   4  15 9363.90 651.246   1
   0   4 -15 8681.95 625.523   1
   0   4 -15  10774. 744.964   1
   0  -4  16  689.93 109.531   1
   0  -4  16  821.34 106.381   1
   0  -4 -16 1227.52 131.725   1
   0  -4 -16  973.28 126.560   1
   0   4  16 1233.30 130.688   1
   0   4  16 1155.13 138.046   1
   0   4 -16  915.65 112.941   1
   0   4 -16 1062.61 134.935   1
   0  -4  17  545.96  95.952   1
   0  -4  17  524.63  89.491   1
   0  -4 -17  560.92  83.669   1
   0  -4 -17  725.62 108.953   1
   0   4  17  605.38 101.675   1
   0   4  17  661.02  93.180   1
   0   4 -17  517.45  85.244   1
   0   4 -17  487.54  93.081   1
   0  -4  18 1647.26 177.767   1
   0  -4  18 1069.79 131.804   1
   0  -4 -18 1235.89 142.592   1
   0  -4 -18 1159.72 126.680   1
   0   4  18 1485.54 166.201   1
   0   4  18 1376.07 142.971   1
   0   4 -18 1423.13 149.631   1
   0   4 -18 1328.01 161.276   1
   0  -4  19  747.16 114.277   1
   0  -4 -19  516.05  78.205   1
   0  -4 -19  485.74  88.175   1
   0   4  19  431.70  87.717   1
   0   4  19  659.02  94.676   1
   0   4 -19  781.06 123.948   1
   0   4 -19  383.65  77.507   1
   0  -4  20   85.38  59.541   1
   0  -4 -20   12.15  42.034   1
   0  -4 -20  125.98  48.993  -1
   0   4  20  167.66  57.547   1
   0   4 -20   57.69  52.602   1
   0   4 -20  188.69  57.428   1
   0  -4  21 1669.39 178.764   1
   0  -4 -21 1670.19 176.251   1
   0   4  21 1344.37 142.313   1
   0   4 -21 1730.61 182.931   1
   0   4 -21 1207.58 134.895   1
   0  -4  22    1.95  44.128   1
   0  -4 -22  103.67  51.047  -1
   0  -4 -22    7.36  35.214   1
   0   4  22   -9.61  46.401   1
   0   4 -22  137.09  60.917   1
   0  -4  23  494.32  97.647   1
   0  -4 -23  248.25  68.435   1
   0   4 -23  228.12  73.340   1
   0  -4  24  130.49  59.262   1
   0  -4 -24   95.67  48.853   1
   0   4  24  -10.34  50.449   1
   0   4 -24   75.89  50.688   1
   0  -5   0   25.38  14.317   1
   0  -5   0    3.98  11.673   1
   0  -5   1 130907. 8340.97   1
   0  -5   1 125663. 8009.96   1
   0  -5  -1 123390. 7862.40   1
   0  -5  -1 126899. 8085.73   1
   0   5   1 118445. 7547.35   1
   0   5   1 129691. 8263.20   1
   0   5  -1 125124. 7976.06   1
   0   5  -1 106680. 6803.58  -1
   0  -5   2 220139.  14020.   1
   0  -5   2 258026.  16427.   1
   0  -5  -2 224526.  14293.   1
   0  -5  -2 219741.  13992.   1
   0   5   2 245264.  15611.   1
   0   5   2 240678.  15318.   1
   0   5  -2 218744.  13926.   1
   0   5  -2 213559.  13597.   1
   0  -5   3  968.09  85.663   1
   0  -5  -3  910.07  77.567   1
   0  -5  -3  859.22  73.460   1
   0   5   3  772.68  66.241   1
   0   5   3  852.64  72.562   1
   0   5  -3  783.45  72.183   1
   0   5  -3  753.94  72.403   1
   0  -5   4 230907.  14716.   1
   0  -5   4 235294.  14983.   1
   0  -5  -4 234696.  14943.   1
   0  -5  -4 237487.  15121.   1
   0   5   4 223729.  14241.   1
   0   5   4 231505.  14742.   1
   0   5  -4 199202.  12690.   1
   0   5  -4 185503.  11823.   1
   0  -5   5  18411. 1203.19   1
   0  -5  -5  18760. 1214.95   1
   0  -5  -5  18590. 1210.37  -1
   0   5   5  18455. 1196.41   1
   0   5   5  16594. 1081.35   1
   0   5  -5  20758. 1350.15   1
   0  -5   6  311.66  52.084   1
   0  -5   6  599.20  68.654   1
   0  -5  -6  396.21  53.101   1
   0  -5  -6  431.31  49.133   1
   0   5   6  338.38  48.594   1
   0   5   6  353.94  45.204   1
   0   5  -6  421.93  59.382   1
   0   5  -6  560.12  65.663   1
   0  -5   7 139162. 8891.32   1
   0  -5  -7 145204. 9270.18   1
   0  -5  -7 129452. 8257.22   1
   0   5   7 128435. 8193.41   1
   0   5   7 124347. 7940.17  -1
   0   5  -7 129212. 8259.21   1
   0   5  -7 108993. 6969.09   1
   0  -5  -8 109093. 6967.09   1
   0  -5  -8 109511. 7006.97   1
   0   5   8 120139. 7678.96   1
   0   5   8 114895. 7335.98   1
   0   5  -8 118165. 7561.31   1
   0  -5   9 2723.83 224.327   1
   0  -5  -9 2478.56 190.588   1
   0   5   9 2530.41 196.131   1
   0   5  -9 2989.03 241.077   1
   0  -5  10  22971. 1519.44   1
   0  -5 -10  23629. 1554.14   1
   0  -5 -10  20060. 1313.66   1
   0   5  10  18421. 1210.57   1
   0   5  10  21655. 1431.90   1
   0   5 -10  21176. 1404.98  -1
   0  -5  11  62074. 4009.97   1
   0  -5  11  55673. 3593.22   1
   0  -5 -11  63290. 4081.75   1
   0  -5 -11  60837. 3910.27  -1
   0   5  11  64287. 4145.56   1
   0   5  11  54297. 3495.51   1
   0   5 -11  70189. 4526.42   1
   0  -5 -12 2199.40 181.236   1
   0  -5 -12 1973.48 182.512   1
   0   5  12 3190.43 261.615   1
   0   5  12 2809.57 223.330   1
   0   5 -12 3421.73 268.195   1
   0   5 -12 2390.83 214.357   1
   0  -5  13 2271.18 208.973   1
   0  -5  13 2115.65 187.477   1
   0  -5 -13 2149.55 194.177  -1
   0   5  13 1902.29 182.991   1
   0   5 -13 2293.12 195.473   1
   0   5 -13 1906.68 184.825   1
   0  -5  14  15208. 1025.92   1
   0  -5  14  16618. 1130.41   1
   0   5  14  17769. 1182.65   1
   0   5  14  17147. 1160.32   1
   0   5 -14  17908. 1211.36   1
   0   5 -14  17988. 1200.60   1
   0  -5  15  516.85  83.210   1
   0  -5  15  495.51  89.791   1
   0  -5 -15  633.10  85.144   1
   0  -5 -15  805.18 112.562   1
   0   5  15  532.00  94.457   1
   0   5  15  609.17  87.358   1
   0   5 -15  405.38  70.070   1
   0   5 -15  629.31 101.715   1
   0  -5  16  15198. 1028.91   1
   0  -5 -16  14794. 995.812   1
   0  -5 -16  17464. 1187.64   1
   0   5  16  15781. 1061.02   1
   0   5  16  17695. 1203.19   1
   0   5 -16  18710. 1249.05   1
   0  -5  17  -32.86  35.374   1
   0  -5  17   27.02  37.667   1
   0  -5 -17   -5.34  40.578   1
   0  -5 -17  121.95  51.964   1
   0   5  17  -20.86  33.440   1
   0   5  17  106.58  54.815   1
   0   5 -17  -75.13  44.327   1
   0   5 -17   -9.17  26.082   1
   0  -5  18  751.35 117.448   1
   0  -5  18  954.93 121.515   1
   0  -5 -18 1025.92 129.691   1
   0  -5 -18  711.27  95.055   1
   0   5  18  875.17 108.016   1
   0   5  18  712.06 113.519   1
   0   5 -18  843.47 105.743   1
   0   5 -18  864.01 128.016   1
   0  -5  19  920.24 128.514   1
   0  -5 -19 1044.27 128.135   1
   0  -5 -19 1335.39 133.679   1
   0   5  19 1223.13 147.697   1
   0   5  19 1059.42 119.103   1
   0   5 -19 1351.34 163.430   1
   0   5 -19 1010.17 120.797   1
   0  -5  20  668.19 111.765   1
   0  -5 -20  392.42  81.874   1
   0  -5 -20  508.27  82.413   1
   0   5  20  435.69  78.165   1
   0   5 -20  410.17  90.827   1
   0   5 -20  312.06  70.130   1
   0  -5  21   -3.33  50.847   1
   0  -5 -21    0.12  35.932   1
   0  -5 -21  -33.66  39.162   1
   0   5  21   -7.43  37.168   1
   0   5 -21   25.68  36.411   1
   0   5 -21  -52.94  45.344   1
   0  -5  22   -1.81  50.010   1
   0  -5 -22  109.93  50.329   1
   0  -5 -22   68.28  42.592  -1
   0   5  22  166.28  56.730   1
   0   5 -22    8.47  59.781   1
   0   5 -22  157.43  47.836   1
   0  -5  23  199.40  69.990   1
   0  -5 -23  338.38  76.112   1
   0  -5 -23  282.55  65.005   1
   0   5  23  304.69  71.306   1
   0   5 -23  297.91  79.920   1
   0  -5 -24   54.06  42.532   1
   0   5  24  125.66  52.183   1
   0  -6   0  553.54  53.739   1
   0  -6   0  387.64  46.421   1
   0   6   0  617.15  59.960   1
   0   6   0  450.05  51.226   1
   0  -6   1  72702. 4644.06   1
   0  -6   1  76770. 4905.28   1
   0  -6  -1  68096. 4348.95   1
   0  -6  -1  82353. 5258.22   1
   0   6   1  67019. 4281.15  -1
   0   6   1  79402. 5068.79   1
   0   6  -1  81635. 5216.35   1
   0  -6   2  98265. 6273.17   1
   0  -6   2 102672. 6554.33   1
   0  -6  -2 100498. 6410.76   1
   0  -6  -2 104466. 6664.00   1
   0   6   2  92821. 5920.23   1
   0   6   2  99501. 6346.95   1
   0   6  -2 101555. 6482.55   1
   0   6  -2  87318. 5573.27   1
   0  -6   3 1363.51 113.320   1
   0  -6   3 1622.33 132.084   1
   0  -6  -3 1398.40 111.186   1
   0  -6  -3 1494.71 116.809   1
   0   6   3 1354.73 106.799   1
   0   6   3 1264.01 101.795   1
   0   6  -3 1375.27 116.072   1
   0   6  -3 1255.43 105.523   1
   0  -6   4  63190. 4047.85   1
   0  -6  -4  59521. 3810.56   1
   0  -6  -4  63290. 4045.86   1
   0   6   4  64327. 4111.66   1
   0   6   4  67139. 4293.12   1
   0   6  -4  53958. 3457.62   1
   0  -6   5 1274.18 115.394   1
   0  -6   5 1016.75  96.151   1
   0  -6  -5  900.10  84.686   1
   0   6   5  776.47  75.952   1
   0   6  -5  813.36  84.327   1
   0   6  -5  800.60  80.997   1
   0  -6   6 223130.  14231.   1
   0  -6   6 207178.  13212.   1
   0  -6  -6 247856.  15789.   1
   0  -6  -6 247457.  15767.   1
   0   6   6 279561.  17807.   1
   0   6   6 239082.  15228.   1
   0   6  -6 247457.  15763.   1
   0   6  -6 253240.  16144.   1
   0  -6   7  489.73  67.856   1
   0  -6  -7  527.22  58.804   1
   0  -6  -7  529.21  66.839   1
   0   6   7  465.40  55.573   1
   0   6   7  432.10  59.581   1
   0   6  -7  388.83  61.795   1
   0  -6   8 2358.92 198.724   1
   0  -6  -8 2849.45 210.967   1
   0  -6  -8 2975.07 233.300   1
   0   6   8 2263.21 183.848   1
   0   6   8 2664.01 201.196  -1
   0   6  -8 2689.93 219.142   1
   0  -6   9  25025. 1648.05   1
   0  -6  -9  21017. 1386.64   1
   0   6   9  18710. 1225.32   1
   0   6   9  20818. 1372.08   1
   0   6  -9  19515. 1297.11   1
   0  -6  10   54.22  39.182   1
   0  -6 -10  138.74  36.112   1
   0  -6 -10   58.50  37.069   1
   0   6 -10   43.49  40.818   1
   0  -6 -11 1964.90 180.319   1
   0  -6 -11 1693.52 143.549   1
   0   6  11 1397.21 142.313   1
   0   6  11 1842.07 157.467   1
   0  -6  12  13388. 918.843   1
   0  -6 -12  12165. 838.484   1
   0  -6 -12  14590. 969.291   1
   0   6  12  11304. 782.252   1
   0   6  12  13908. 930.009   1
   0   6 -12  14163. 952.143   1
   0   6 -12  14845. 1012.36   1
   0  -6  13 1103.09 130.967   1
   0  -6  13 1389.43 137.607   1
   0   6  13 1270.99 142.094   1
   0   6  13 1195.41 119.242   1
   0   6 -13 1586.44 151.027   1
   0   6 -13 1494.91 159.003  -1
   0  -6  14  29591. 1957.33   1
   0  -6  14  33041. 2157.53   1
   0   6  14  34776. 2261.21   1
   0   6 -14  35095. 2307.08   1
   0   6 -14  29252. 1914.85   1
   0  -6  15 1151.34 127.138   1
   0  -6  15  888.53 122.871   1
   0  -6 -15  874.18 117.507   1
   0  -6 -15  952.74 105.503   1
   0   6  15  892.52 119.980   1
   0   6  15  713.46  91.406   1
   0   6 -15  980.06 111.984   1
   0   6 -15  835.09 120.000   1
   0  -6  16 7477.56 553.339   1
   0  -6  16 7768.69 551.944   1
   0  -6 -16 7130.60 529.611   1
   0  -6 -16 7212.36 509.471   1
   0   6  16 8327.01 582.651   1
   0   6  16 8051.84 588.434   1
   0   6 -16 8699.89 609.770   1
   0   6 -16 7222.33 539.182   1
   0  -6  17   48.14  49.950   1
   0  -6 -17   30.79  41.715   1
   0   6  17  -30.63  38.245   1
   0   6 -17  -11.88  32.084   1
   0   6 -17  -48.71  44.825   1
   0  -6  18 4743.76 382.452   1
   0  -6 -18 4388.83 371.286   1
   0   6  18 5330.00 393.619   1
   0   6  18 4785.64 387.038   1
   0   6 -18 5180.45 413.160   1
   0   6 -18 5224.32 391.226   1
   0  -6 -19   23.99  36.690   1
   0  -6 -19   -7.21  28.574   1
   0   6  19   20.62  35.533   1
   0   6  19   -8.93  48.475   1
   0   6 -19  -38.44  30.189   1
   0  -6  20  235.29  76.770   1
   0  -6 -20  159.20  60.618   1
   0   6  20  343.77  68.016   1
   0   6 -20  284.75  84.307   1
   0  -6  21   49.13  58.724   1
   0  -6 -21   56.03  36.072   1
   0   6  21   18.02  42.134   1
   0   6 -21   24.51  54.855   1
   0   6 -21   61.38  38.126   1
   0  -6 -22  216.75  66.939   1
   0  -6 -22  156.31  47.119   1
   0   6  22  203.39  62.592   1
   0   6 -22  162.19  52.383   1
   0   6 -22  164.61  67.737   1
   0  -6  23   55.29  54.297   1
   0  -6 -23   25.18  37.029  -1
   0  -6 -23   81.46  42.512   1
   0   6  23   12.55  41.834   1
   0   6 -23  115.93  63.330   1
   0  -6 -24  114.74  44.985   1
   0   6  24   89.99  49.671   1
   0  -7   0  105.94  25.842   1
   0   7   0   32.12  17.679   1
   0  -7   1 5541.37 377.667   1
   0  -7  -1 6031.90 407.178   1
   0   7   1 6051.84 408.773   1
   0   7  -1 5984.04 406.181   1
   0  -7   2 167118.  10652.   1
   0  -7   2 160977.  10265.   1
   0  -7  -2 140598. 8963.10   1
   0   7   2 157168.  10016.   1
   0   7  -2 143629. 9158.51   1
   0   7  -2 132522. 8456.62   1
   0  -7   3 3808.57 273.978   1
   0  -7   3 4035.89 286.540   1
   0  -7  -3 3547.35 252.243   1
   0   7   3 3513.46 247.856  -1
   0   7  -3 3814.55 275.374   1
   0   7  -3 3772.68 267.996   1
   0  -7   4 224526.  14311.   1
   0  -7   4 192084.  12243.   1
   0  -7  -4 209571.  13356.   1
   0  -7  -4 200199.  12760.   1
   0   7   4 213958.  13627.   1
   0   7   4 209970.  13376.   1
   0   7  -4 232103.  14794.   1
   0   7  -4 235892.  15025.   1
   0  -7   5  78963. 5056.82   1
   0  -7   5  89272. 5714.85   1
   0  -7  -5  78524. 5018.94   1
   0  -7  -5  92722. 5928.21   1
   0   7   5  96570. 6169.48   1
   0   7   5  83769. 5351.94   1
   0   7  -5 105005. 6713.85   1
   0   7  -5  90209. 5768.69   1
   0  -7   6  16048. 1059.42   1
   0  -7   6  18506. 1219.54   1
   0  -7  -6  20179. 1310.87   1
   0  -7  -6  20219. 1321.04   1
   0   7   6  18654. 1220.74   1
   0   7   6  19697. 1280.96   1
   0   7  -6  19850. 1305.08   1
   0   7  -6  20538. 1342.17   1
   0  -7   7  15581. 1032.90  -1
   0  -7   7  13657. 917.646   1
   0  -7  -7  15254. 1019.74   1
   0  -7  -7  16548. 1081.55   1
   0   7   7  14875. 976.270   1
   0   7   7  14263. 946.161   1
   0   7  -7  14006. 936.789   1
   0   7  -7  12293. 821.136   1
   0  -7   8  17410. 1160.92   1
   0  -7   8  18686. 1238.48   1
   0  -7  -8  18724. 1221.33   1
   0  -7  -8  17886. 1183.45   1
   0   7   8  15509. 1029.71   1
   0   7   8  15099. 993.020   1
   0   7  -8  18138. 1205.98   1
   0  -7   9 3649.05 288.135   1
   0  -7  -9 3473.58 270.787  -1
   0  -7  -9 3058.82 226.121   1
   0   7  -9 2416.75 208.375   1
   0  -7 -10  20000. 1329.01   1
   0  -7 -10  19093. 1249.45   1
   0   7  10  20239. 1326.62   1
   0   7  10  18235. 1212.56   1
   0  -7  11  404.19  70.548   1
   0  -7 -11  553.54  71.146  -1
   0  -7 -11  438.68  75.214   1
   0   7  11  497.51  75.872   1
   0   7  11  558.32  70.070   1
   0   7 -11  531.60  86.321   1
   0  -7  12 8937.18 635.892   1
   0  -7 -12 9276.16 632.103   1
   0  -7 -12 8510.46 608.374   1
   0   7  12 8368.88 575.872   1
   0   7  12  10820. 751.744   1
   0   7 -12  10483. 735.792   1
   0  -7  13 5874.37 445.663   1
   0  -7 -13 5477.56 391.824   1
   0   7  13 6412.76 453.040   1
   0   7  13 6869.38 504.885   1
   0   7 -13 5629.11 428.514   1
   0  -7  14  22413. 1482.55   1
   0  -7  14  26241. 1744.76   1
   0  -7 -14  20160. 1357.33   1
   0  -7 -14  22911. 1502.49   1
   0   7  14  22991. 1511.07   1
   0   7  14  22054. 1477.17   1
   0   7 -14  24327. 1623.93   1
   0  -7  15  980.06 129.093   1
   0  -7  15  674.58  95.912   1
   0  -7 -15  678.36 105.184   1
   0  -7 -15  683.75  90.728   1
   0   7  15  608.57  82.652   1
   0   7  15  599.00 106.042   1
   0   7 -15  655.23 117.049   1
   0   7 -15  925.82 106.341   1
   0  -7  16  12058. 848.454   1
   0  -7  16  12337. 842.472   1
   0  -7 -16  11515. 812.362   1
   0  -7 -16  12090. 816.948   1
   0   7  16  11739. 800.398   1
   0   7  16  11001. 779.461   1
   0   7 -16  12134. 824.526   1
   0   7 -16  12315. 866.001   1
   0  -7  17 2043.87 208.175   1
   0  -7  17 2285.14 204.187   1
   0  -7 -17 2472.58 230.309   1
   0  -7 -17 1853.64 164.207   1
   0   7  17 2352.94 224.726   1
   0   7  17 2350.94 199.402   1
   0   7 -17 2681.95 248.056   1
   0   7 -17 2432.70 206.381   1
   0  -7  18 1069.99 139.442   1
   0  -7 -18 1240.88 143.988   1
   0  -7 -18 1018.54 109.332   1
   0   7  18  990.23 111.765   1
   0   7  18 1050.05 141.794   1
   0   7 -18 1260.42 129.910   1
   0   7 -18 1013.76 138.365   1
   0  -7  19   -8.61  54.417   1
   0  -7 -19   52.22  41.176   1
   0  -7 -19    9.53  26.780   1
   0   7  19  -17.22  35.733   1
   0   7 -19  -76.35  48.774   1
   0   7 -19   -7.48  32.941   1
   0  -7  20 1348.15 160.080   1
   0  -7 -20 1222.33 147.019  -1
   0  -7 -20 1651.24 153.081   1
   0   7  20 1412.36 142.632   1
   0   7 -20 1613.36 183.888   1
   0   7 -20 1394.81 136.809   1
   0  -7 -21   53.34  38.903   1
   0  -7 -21   42.25  42.014   1
   0   7  21   59.64  43.629   1
   0   7 -21  -65.38  29.232   1
   0  -7  22   76.43  56.151   1
   0  -7 -22   84.98  51.585   1
   0  -7 -22   86.28  41.635   1
   0   7  22   81.16  47.557   1
   0   7 -22  -13.31  49.491   1
   0  -7 -23  -24.45  28.674   1
   0   7  23   34.46  45.384   1
   0   7  24  -45.58  38.664   1
   0  -8   0  22473. 1458.42   1
   0  -8   0  22632. 1465.80   1
   0   8   0  24128. 1565.30   1
   0   8   0  21715. 1408.37   1
   0  -8   1 9288.13 617.547   1
   0  -8   1 9164.50 613.359   1
   0  -8  -1  10283. 681.953   1
   0  -8  -1 9657.02 640.677   1
   0   8   1 9216.34 612.960   1
   0   8   1 9914.25 659.820   1
   0   8  -1 9232.29 620.737   1
   0   8  -1 9764.70 650.249   1
   0  -8   2  19940. 1296.71   1
   0  -8   2  19089. 1247.46   1
   0  -8  -2  15490. 1012.56  -1
   0   8   2  20339. 1320.04   1
   0   8   2  19226. 1249.45   1
   0   8  -2  17125. 1118.44   1
   0   8  -2  16032. 1054.24   1
   0  -8   3  10522. 704.286  -1
   0  -8   3  11811. 787.836   1
   0  -8  -3  12239. 807.975   1
   0  -8  -3  12269. 808.972   1
   0   8   3  11442. 754.934   1
   0   8   3  11950. 787.038  -1
   0   8  -3  10885. 728.813   1
   0   8  -3  10814. 719.441   1
   0  -8   4  16730. 1101.10   1
   0  -8  -4  17627. 1150.35   1
   0  -8  -4  14638. 962.511   1
   0   8   4  18536. 1205.78   1
   0   8   4  15769. 1031.50   1
   0   8  -4  14718. 975.473   1
   0  -8   5  67757. 4348.95   1
   0  -8   5  60259. 3866.40   1
   0  -8  -5  65125. 4169.49   1
   0  -8  -5  66341. 4251.24   1
   0   8   5  63629. 4073.77   1
   0   8   5  61755. 3958.12   1
   0   8  -5  64726. 4155.53   1
   0   8  -5  65583. 4203.39   1
   0  -8   6  62433. 4009.97   1
   0  -8   6  59222. 3810.56   1
   0  -8  -6  52144. 3347.95   1
   0   8   6  54776. 3511.46  -1
   0   8  -6  61336. 3936.19   1
   0   8  -6  54656. 3521.43   1
   0  -8   7  40578. 2632.10   1
   0  -8   7  34955. 2265.20   1
   0  -8  -7  35374. 2291.12   1
   0  -8  -7  38764. 2496.51   1
   0   8   7  38165. 2478.56   1
   0   8  -7  38544. 2500.50   1
   0   8  -7  35374. 2291.12   1
   0  -8   8  13577. 920.837   1
   0  -8  -8  16433. 1076.57   1
   0  -8  -8  15645. 1039.68   1
   0   8   8  16489. 1082.15   1
   0   8   8  16435. 1089.73   1
   0   8  -8  16694. 1105.48   1
   0   8  -8  18939. 1258.62   1
   0  -8  -9 5443.66 399.003   1
   0  -8  -9 5014.95 352.741   1
   0   8   9 5730.80 400.000   1
   0   8   9 5445.66 394.616   1
   0  -8  10 2632.10 227.717   1
   0  -8 -10 2394.81 206.779   1
   0  -8 -10 2889.33 219.741   1
   0   8  10 2664.01 219.541   1
   0   8  10 2566.30 200.000   1
   0   8 -10 2271.18 204.187   1
   0  -8  11  -27.30  27.557   1
   0  -8 -11   11.08  32.144   1
   0   8  11   21.04  31.944   1
   0   8 -11  -14.15  32.562   1
   0  -8  12 1273.18 141.455   1
   0  -8 -12 1379.46 146.221   1
   0   8  12 1532.60 138.445   1
   0   8  12 1782.05 169.771   1
   0   8 -12 2145.56 202.991   1
   0  -8  13 2705.88 239.681   1
   0  -8 -13 2368.89 191.904   1
   0   8  13 2532.40 203.988   1
   0   8 -13 2915.25 255.633   1
   0  -8 -14  10782. 757.527   1
   0  -8 -14  10140. 689.730   1
   0   8  14 9523.42 680.757   1
   0   8  14  11304. 765.303   1
   0  -8  15 3214.35 260.618   1
   0  -8  15 3212.36 280.359   1
   0  -8 -15 3531.40 271.984   1
   0  -8 -15 2855.43 255.433   1
   0   8  15 3244.26 253.838   1
   0   8  15 3072.78 268.793   1
   0   8 -15 3162.51 250.050   1
   0   8 -15 3361.91 290.129   1
   0  -8  16 3900.30 329.810   1
   0  -8  16 4687.93 357.328   1
   0  -8 -16 4839.48 384.646   1
   0   8  16 4662.01 376.670   1
   0   8 -16 4699.90 379.860   1
   0   8 -16 4434.69 334.995   1
   0  -8  17  531.01 103.230   1
   0  -8 -17  625.72  82.273   1
   0  -8 -17  491.52  93.779   1
   0   8  17  503.09  96.590   1
   0   8  17  551.54  77.747   1
   0   8 -17  465.40  97.587   1
   0   8 -17  493.12  75.115   1
   0  -8  18 3174.47 282.951   1
   0  -8 -18 3238.28 254.237   1
   0  -8 -18 4263.21 344.765   1
   0   8  18 3704.88 287.138   1
   0   8  18 3976.07 332.203   1
   0   8 -18 3661.01 314.855   1
   0   8 -18 3563.31 279.162   1
   0  -8  19  193.64  67.856   1
   0  -8 -19  195.27  62.891   1
   0  -8 -19  173.70  50.189   1
   0   8  19  194.95  54.417   1
   0   8 -19   80.42  61.894   1
   0   8 -19  195.99  51.087  -1
   0  -8  20  449.45  92.004   1
   0  -8 -20  358.32  65.822   1
   0  -8 -20  271.19  69.292   1
   0   8  20  208.77  60.259   1
   0   8 -20  416.35  66.660   1
   0   8 -20  340.38  91.745   1
   0  -8  21  120.86  60.538   1
   0  -8 -21   27.26  49.252  -1
   0  -8 -21  141.46  44.008   1
   0   8  21   88.57  46.979   1
   0   8 -21  162.03  69.491   1
   0   8 -21  113.88  43.310   1
   0  -8  22    1.72  49.731   1
   0  -8 -22    2.34  41.376   1
   0  -8 -22  -49.45  42.572   1
   0   8  22  -30.21  37.368   1
   0   8 -22  -89.29  57.906   1
   0  -8 -23   92.82  46.002   1
   0   8  23   76.33  49.671   1
   0  -9   0  -18.32  19.493   1
   0   9   0   10.25  21.575   1
   0  -9   1  23250. 1511.66   1
   0  -9   1  19709. 1282.75   1
   0  -9  -1  17669. 1154.34   1
   0   9   1  19673. 1283.95   1
   0   9  -1  20140. 1317.45   1
   0   9  -1  23470. 1524.62   1
   0  -9   2  16696. 1093.32   1
   0  -9   2  13850. 916.849   1
   0  -9  -2  13669. 900.697   1
   0   9   2  13432. 884.944   1
   0   9  -2  15659. 1033.90   1
   0   9  -2  17027. 1115.65   1
   0  -9   3  13880. 916.250   1
   0  -9   3  16231. 1070.59   1
   0  -9  -3  16812. 1101.10   1
   0   9   3  15075. 989.630   1
   0   9  -3  17200. 1126.62   1
   0  -9   4  23789. 1549.55   1
   0  -9   4  25783. 1680.76   1
   0  -9  -4  22173. 1442.67   1
   0  -9  -4  25164. 1634.30   1
   0   9   4  20179. 1314.06   1
   0   9   4  23290. 1510.27   1
   0   9  -4  23669. 1547.16   1
   0   9  -4  25085. 1628.91   1
   0  -9   5  37069. 2400.80   1
   0  -9   5  37268. 2408.77   1
   0  -9  -5  41376. 2664.01   1
   0  -9  -5  41675. 2685.94   1
   0   9   5  40718. 2620.14  -1
   0   9   5  41735. 2687.93   1
   0   9  -5  41675. 2693.92   1
   0   9  -5  41296. 2662.01   1
   0  -9   6  14778. 988.832   1
   0  -9   6  14885. 987.437   1
   0  -9  -6  16327. 1078.36  -1
   0  -9  -6  16532. 1084.35   1
   0   9  -6  15623. 1031.70   1
   0   9  -6  15982. 1064.61   1
   0  -9   7  94616. 6067.79   1
   0  -9   7 100020. 6402.79   1
   0  -9  -7  90588. 5804.58   1
   0  -9  -7 101515. 6486.53   1
   0   9   7  91386. 5852.44   1
   0   9   7  93539. 5980.05   1
   0   9  -7  98165. 6281.15   1
   0   9  -7 101535. 6508.47   1
   0  -9   8 1094.12 121.615  -1
   0  -9   8 1047.26 112.762   1
   0  -9  -8 1093.52 114.058   1
   0  -9  -8  923.63  91.426  -1
   0   9   8 1023.73 105.603   1
   0   9   8 1318.84 116.809   1
   0   9  -8 1171.28 124.287   1
   0   9  -8 1144.17 111.186   1
   0  -9   9 2041.87 176.032   1
   0  -9   9 2225.32 200.199   1
   0   9   9 2089.73 180.339   1
   0   9   9 1945.36 158.544   1
   0   9  -9 1950.55 180.419   1
   0   9  -9 2119.64 179.382   1
   0  -9  10  126.64  51.426   1
   0  -9 -10  179.76  55.733   1
   0   9  10  140.24  45.484   1
   0   9 -10  178.19  55.474   1
   0  -9  11  26201. 1734.99   1
   0  -9 -11  25723. 1675.97   1
   0  -9 -11  27238. 1796.01   1
   0   9  11  24387. 1590.83   1
   0   9  11  26002. 1713.06   1
   0   9 -11  27537. 1818.94   1
   0  -9  12 5666.99 430.109   1
   0  -9 -12 5304.08 378.265   1
   0   9  12 5483.54 391.027  -1
   0   9 -12 4707.87 369.890   1
   0  -9 -13 5272.18 378.265   1
   0  -9 -13 5686.93 430.109   1
   0   9  13 5493.51 392.422   1
   0   9  13 6169.48 460.418   1
   0  -9  14  745.96 109.890   1
   0  -9 -14  655.03 101.735   1
   0  -9 -14  601.20  76.171   1
   0   9  14  713.66  85.683   1
   0   9  14  744.37 109.511   1
   0   9 -14  660.42 104.985   1
   0  -9  15   17.18  48.494   1
   0  -9 -15   27.80  33.380   1
   0  -9 -15  -29.61  41.775   1
   0   9  15  -15.86  30.927   1
   0   9  15   18.17  46.520   1
   0   9 -15   34.26  46.540   1
   0  -9  16 1061.61 136.929   1
   0  -9 -16  886.74  98.225   1
   0   9  16 1014.75 107.438   1
   0   9  16  789.63 118.684   1
   0   9 -16 1171.09 144.387   1
   0  -9 -17 3268.19 253.639   1
   0  -9 -17 3032.90 262.412   1
   0   9  17 3489.53 271.585   1
   0   9  17 4103.68 345.563   1
   0  -9  18  557.73 101.834   1
   0  -9 -18  541.97  96.151   1
   0  -9 -18  472.38  70.688   1
   0   9  18  602.19  83.370   1
   0   9 -18  733.80 117.547   1
   0  -9  19  456.03  93.818   1
   0  -9 -19  420.54  70.907   1
   0  -9 -19  519.24  95.055   1
   0   9  19  520.04  83.170   1
   0   9 -19  666.80  88.175   1
   0   9 -19  668.59 113.958   1
   0  -9  20   13.06  50.967   1
   0  -9 -20    9.61  29.591   1
   0  -9 -20   52.46  53.240   1
   0   9  20   22.49  43.589   1
   0   9 -20  145.14  68.395   1
   0   9 -20   12.31  34.257   1
   0  -9  21   38.92  52.223   1
   0  -9 -21  -15.06  39.521   1
   0  -9 -21  -26.78  27.737   1
   0   9  21    4.90  37.946   1
   0   9 -21    4.41  53.759   1
   0  -9 -22   14.83  33.679   1
   0  -9 -22  -41.44  35.972   1
   0   9  22  -37.33  34.835   1
   0  -9 -23  254.64  58.804   1
   0   9  23  377.67  73.998   1
   0 -10   0  259.82  41.456   1
   0 -10   0  220.74  43.250   1
   0  10   0  241.67  42.074   1
   0  10   0  226.32  40.937   1
   0 -10   1  699.70  73.160   1
   0 -10   1  826.92  86.500   1
   0 -10  -1  858.62  85.962   1
   0 -10  -1  593.02  65.483   1
   0  10   1  818.74  84.147   1
   0  10   1  902.09  87.777   1
   0  10  -1  920.24  90.628   1
   0  10  -1  879.76  92.143   1
   0 -10   2  304.09  47.198   1
   0 -10   2  297.91  50.429   1
   0 -10  -2  219.74  39.482  -1
   0 -10  -2  413.76  53.180   1
   0  10   2  222.73  41.974   1
   0  10   2  257.43  41.994   1
   0  10  -2  336.99  51.186   1
   0  10  -2  249.85  49.611   1
   0 -10   3  49392. 3174.47   1
   0 -10   3  53240. 3425.72   1
   0 -10  -3  51067. 3282.15   1
   0 -10  -3  49890. 3206.38   1
   0  10   3  46142. 2967.10   1
   0  10   3  48235. 3100.69   1
   0  10  -3  43011. 2777.66   1
   0 -10   4   34.82  28.395   1
   0 -10   4  123.13  36.431   1
   0 -10  -4   45.72  26.580   1
   0  10  -4   94.74  38.425   1
   0  10  -4   53.00  32.163   1
   0 -10   5  48754. 3140.57   1
   0 -10   5  48794. 3150.55   1
   0 -10  -5  45464. 2927.22   1
   0 -10  -5  44686. 2879.36   1
   0  10   5  53679. 3449.65   1
   0  10   5  44825. 2883.35   1
   0  10  -5  50688. 3270.19   1
   0  10  -5  47059. 3028.91   1
   0 -10   6  330.41  56.331   1
   0 -10  -6  353.94  52.502   1
   0 -10  -6  312.06  54.596   1
   0  10   6  337.39  53.360   1
   0  10   6  414.56  55.813  -1
   0 -10   7  11793. 803.987   1
   0 -10   7  11589. 781.255   1
   0 -10  -7  12032. 801.993   1
   0 -10  -7  12686. 852.442   1
   0  10   7  13964. 922.432   1
   0  10   7  15950. 1057.43   1
   0  10  -7  13629. 908.673   1
   0  10  -7  15157. 1018.34   1
   0 -10   8 6520.43 473.579   1
   0 -10   8 5782.65 415.154   1
   0 -10  -8 6660.01 474.177   1
   0  10   8 6809.56 477.168   1
   0  10  -8 5539.38 395.413   1
   0  10  -8 5124.62 381.655   1
   0 -10   9  44407. 2887.33   1
   0 -10   9  52044. 3357.92   1
   0 -10  -9  44347. 2871.38   1
   0 -10  -9  41515. 2677.96   1
   0  10   9  53499. 3453.64   1
   0  10   9  46461. 2989.03   1
   0  10  -9  48395. 3138.58   1
   0  10  -9  43609. 2817.54   1
   0 -10  10  674.77  94.835   1
   0 -10  10  735.79  93.160   1
   0 -10 -10  815.95  86.680   1
   0 -10 -10  694.72  93.001   1
   0  10  10  694.52  90.110   1
   0  10  10  694.32  77.348   1
   0  10 -10  566.10  89.671   1
   0  10 -10  694.12  86.640   1
   0 -10  11  123.87  50.169   1
   0 -10  11   -5.55  35.513   1
   0 -10 -11   76.81  31.565   1
   0  10  11   64.59  33.320   1
   0  10 -11  -32.38  31.864   1
   0  10 -11   99.56  41.575   1
   0 -10  12 1470.59 145.304   1
   0 -10 -12 1676.77 146.281   1
   0 -10 -12 1446.66 151.166   1
   0  10  12 1766.70 152.522   1
   0  10  12 1663.41 164.147  -1
   0  10 -12 1894.12 167.178   1
   0 -10 -13 1641.27 168.135  -1
   0 -10 -13 1805.38 155.254   1
   0  10  13 1476.37 156.909   1
   0  10  13 1592.62 141.495   1
   0  10 -13 1478.56 161.755   1
   0 -10  14 1179.46 139.402   1
   0 -10 -14 1185.84 115.493   1
   0 -10 -14 1302.89 147.996   1
   0  10  14 1371.88 128.973   1
   0  10  14 1293.12 149.551   1
   0  10 -14 1050.45 136.391  -1
   0 -10  15 7908.27 581.854   1
   0 -10 -15 6444.66 487.138   1
   0 -10 -15 6841.47 480.757   1
   0  10  15 7593.21 561.315   1
   0  10  15 7316.04 509.072   1
   0  10 -15 6502.49 492.522   1
   0 -10  16  736.99 118.385   1
   0 -10 -16  871.38  95.892   1
   0  10  16  918.64 100.159   1
   0  10 -16  873.58 128.654   1
   0 -10  17    8.82  48.455   1
   0 -10 -17   79.30  41.037   1
   0 -10 -17  160.58  58.863   1
   0  10  17  163.61  82.273   1
   0  10  17  144.13  45.503  -1
   0  10 -17  210.17  72.802   1
   0 -10  18  -21.73  47.876   1
   0 -10 -18    3.71  50.249   1
   0 -10 -18  -25.98  26.201   1
   0  10  18   -4.97  32.483   1
   0  10 -18  -11.08  47.637   1
   0 -10 -19  247.26  69.292   1
   0 -10 -19  232.70  53.220   1
   0 -10  20  414.95  89.491   1
   0 -10 -20  298.50  78.704   1
   0 -10 -20  465.40  71.525   1
   0  10  20  302.09  63.071   1
   0  10 -20  464.21  97.587   1
   0 -10  21  340.38  86.939   1
   0 -10 -21  128.73  52.104   1
   0 -10 -21  308.67  74.297   1
   0  10 -21   72.42  67.119   1
   0 -10 -22    6.93  29.491   1
   0  10  22   58.54  44.128   1
   0 -11   0    5.05  21.296   1
   0 -11   0   18.83  28.175   1
   0  11   0   -1.25  23.709   1
   0  11   0  -32.60  25.862   1
   0 -11   1  11073. 745.164   1
   0 -11   1 9934.19 666.001   1
   0 -11  -1  10285. 688.334   1
   0 -11  -1  11013. 738.783   1
   0  11   1  11513. 767.696   1
   0  11   1  10650. 717.248   1
   0  11  -1  10183. 684.147   1
   0  11  -1 9417.74 642.472   1
   0 -11   2  21376. 1400.20   1
   0 -11   2  20678. 1350.75   1
   0 -11  -2  20538. 1340.18   1
   0 -11  -2  22712. 1481.35   1
   0  11  -2  23529. 1540.18   1
   0  11  -2  23848. 1553.54   1
   0 -11   3  14893. 984.645   1
   0 -11  -3  16096. 1059.82   1
   0 -11  -3  15212. 1004.78   1
   0  11   3  14443. 956.529   1
   0  11   3  16389. 1077.57   1
   0  11  -3  15476. 1022.13   1
   0 -11   4 7010.96 484.546   1
   0 -11   4 8937.18 613.758   1
   0 -11  -4 8167.49 559.920   1
   0  11   4 9387.83 634.695   1
   0  11   4 8566.29 580.857   1
   0  11  -4 8903.28 605.383   1
   0  11  -4 8287.13 575.274   1
   0 -11   5  28833. 1874.77   1
   0 -11   5  28215. 1842.27   1
   0 -11  -5  24367. 1589.23   1
   0 -11  -5  24327. 1588.43   1
   0  11   5  26341. 1712.26   1
   0  11   5  28594. 1855.63   1
   0  11  -5  27178. 1778.06   1
   0  11  -5  24427. 1593.22   1
   0 -11   6   55.57  37.448   1
   0 -11   6  -30.21  31.127   1
   0  11   6   12.59  24.686   1
   0  11  -6  -16.16  23.270   1
   0  11  -6   69.35  39.143   1
   0 -11   7  18614. 1241.08   1
   0 -11  -7  18991. 1247.26   1
   0 -11  -7  18808. 1243.67   1
   0  11   7  22014. 1444.27   1
   0  11   7  21575. 1408.57   1
   0  11  -7  20080. 1333.80   1
   0 -11   8 2759.72 221.336   1
   0 -11   8 2658.02 225.124   1
   0 -11  -8 3076.77 245.264   1
   0 -11  -8 3180.46 241.475   1
   0  11   8 3020.93 228.514   1
   0  11   8 3349.95 258.424   1
   0  11  -8 2534.39 216.949   1
   0  11  -8 3004.98 234.496   1
   0 -11   9   55.69  37.328   1
   0 -11   9   41.24  39.362   1
   0 -11  -9  194.99  48.794   1
   0 -11  -9   72.62  31.545   1
   0  11   9   65.10  34.138   1
   0  11   9   47.08  27.597   1
   0  11  -9   53.98  35.793   1
   0  11  -9  190.75  53.818   1
   0 -11  10 4847.45 359.920   1
   0 -11  10 4237.28 333.599   1
   0 -11 -10 4480.55 325.423   1
   0 -11 -10 4785.64 361.914  -1
   0  11  10 4452.64 321.635   1
   0  11 -10 4396.81 325.025   1
   0  11 -10 5585.24 418.544   1
   0 -11  11 2518.44 211.565   1
   0 -11 -11 2498.50 219.142   1
   0 -11 -11 2342.97 188.913   1
   0  11  11 2009.97 184.606   1
   0  11  11 2233.30 180.119   1
   0  11 -11 2386.84 197.707   1
   0 -11  12  185.86  61.176   1
   0 -11  12  181.65  54.796   1
   0 -11 -12  131.86  50.469   1
   0 -11 -12  220.34  45.663   1
   0  11  12  185.62  44.506   1
   0  11  12  215.55  62.193   1
   0  11 -12  275.77  54.975   1
   0  11 -12  122.01  54.437   1
   0 -11  13 3248.25 279.760   1
   0 -11  13 3080.75 251.047   1
   0 -11 -13 2885.34 226.121   1
   0 -11 -13 2931.20 256.032   1
   0  11  13 2652.04 235.493  -1
   0  11  13 3018.94 235.094   1
   0  11 -13 3318.04 284.945   1
   0  11 -13 2745.76 223.529   1
   0 -11  14  708.08 107.099   1
   0 -11 -14  636.49 102.273   1
   0 -11 -14  736.59  86.062  -1
   0  11  14  690.93 101.715   1
   0  11  14  568.10  72.981   1
   0  11 -14  542.17  98.504   1
   0 -11  15  197.91  64.427   1
   0 -11 -15   72.94  40.618   1
   0  11  15    3.20  48.096   1
   0  11  15   88.55  38.923   1
   0  11 -15   20.88  51.206   1
   0 -11  16  197.81  69.152   1
   0 -11 -16  209.37  63.549   1
   0 -11 -16  366.10  59.501   1
   0  11  16  191.92  68.594   1
   0  11  16  417.95  68.175   1
   0  11 -16  272.18  73.519   1
   0 -11  17  588.43 108.554   1
   0 -11 -17  647.46 110.668   1
   0 -11 -17  528.41  73.659   1
   0  11  17  559.12  76.191   1
   0  11 -17  526.62 100.897   1
   0 -11  18  172.34  70.588   1
   0 -11 -18  120.38  54.058   1
   0 -11 -18   84.43  38.524   1
   0  11  18  145.08  45.663   1
   0  11 -18   95.39  63.350   1
   0 -11  19  175.85  69.033   1
   0 -11 -19  209.97  55.115   1
   0 -11 -19  191.68  73.699   1
   0  11  19  276.57  61.994   1
   0  11 -19  193.02  73.878   1
   0 -11  20  307.08  81.755   1
   0 -11 -20  198.05  64.147   1
   0 -11 -20  190.85  48.056   1
   0  11  20  225.72  55.613   1
   0  11 -20  294.72  81.176   1
   0 -11 -21  -34.38  27.797   1
   0  11  21  -18.36  37.707   1
   0 -11 -22  148.22  46.879   1
   0  11  22  133.68  50.827   1
   0 -12   0  50150. 3226.32   1
   0 -12   0  54776. 3523.43   1
   0 -12   1  154.99  44.526   1
   0 -12   1  207.58  45.085  -1
   0 -12  -1  277.17  55.952   1
   0 -12  -1  313.66  51.406   1
   0  12   1  247.86  47.797   1
   0  12   1  322.63  56.989   1
   0  12  -1  312.86  51.924   1
   0  12  -1  272.18  55.095   1
   0 -12   2 7686.93 533.997   1
   0 -12   2 6520.43 452.243   1
   0 -12  -2 7335.98 505.483   1
   0 -12  -2 7892.31 541.575   1
   0  12   2 7381.85 507.078   1
   0  12   2 6548.35 459.222   1
   0  12  -2 6534.39 455.832   1
   0  12  -2 6871.38 485.144   1
   0 -12   3 5182.45 367.896   1
   0 -12   3 5020.93 365.902   1
   0 -12  -3 6271.18 438.684   1
   0 -12  -3 5004.98 357.527   1
   0  12   3 5531.40 394.018   1
   0  12   3 6576.26 456.630   1
   0  12  -3 5581.25 402.193   1
   0  12  -3 5810.56 414.157   1
   0 -12   4  10794. 734.795   1
   0 -12   4  10917. 734.795   1
   0  12   4 9674.96 654.635   1
   0  12   4  10491. 705.483   1
   0  12  -4 9248.25 629.910   1
   0  12  -4  12148. 823.529   1
   0 -12   5 8013.95 559.720   1
   0 -12  -5 7818.54 538.982   1
   0 -12  -5 8189.42 565.104   1
   0  12   5 7443.66 512.462   1
   0  12   5 7150.54 496.111   1
   0  12  -5 8522.42 594.616   1
   0 -12   6  11184. 754.934   1
   0 -12   6  12921. 876.569   1
   0 -12  -6  10696. 727.616   1
   0 -12  -6  10915. 737.586   1
   0  12   6  11697. 783.050   1
   0  12   6  11946. 803.788   1
   0  12  -6  11697. 798.803   1
   0  12  -6  10792. 728.613   1
   0 -12   7 8905.28 623.329   1
   0 -12   7 8705.87 599.800   1
   0 -12  -7 9451.64 645.064   1
   0 -12  -7 8079.75 564.306   1
   0  12   7 8342.96 569.491   1
   0  12   7 8827.51 608.175   1
   0  12  -7 8703.88 611.166   1
   0  12  -7 8534.39 585.044   1
   0 -12   8 2685.94 217.148   1
   0 -12   8 2544.36 219.741   1
   0 -12  -8 2388.83 192.383   1
   0  12   8 2297.11 183.031   1
   0  12  -8 2354.93 207.178   1
   0  12  -8 2755.73 217.148   1
   0 -12   9 1009.37 119.681   1
   0 -12   9 1312.66 129.392   1
   0 -12  -9 1255.83 129.432   1
   0 -12  -9 1448.05 132.044   1
   0  12   9 1215.15 125.743   1
   0  12   9 1442.47 128.135   1
   0  12  -9 1343.37 127.318   1
   0  12  -9 1170.89 132.562   1
   0 -12  10 1092.72 126.799   1
   0 -12  10  870.19 101.176   1
   0 -12 -10  932.00  97.507   1
   0 -12 -10 1066.00 120.239   1
   0  12  10  783.25 101.276   1
   0  12  10  969.09  98.265   1
   0  12 -10 1337.19 145.444   1
   0  12 -10  932.40 101.436   1
   0 -12  11    1.86  34.257   1
   0 -12  11  -54.12  33.499   1
   0 -12 -11  -34.94  39.840   1
   0 -12 -11    3.89  28.355   1
   0  12  11   15.43  32.562   1
   0  12  11   53.14  28.375   1
   0  12 -11   -4.93  36.590   1
   0  12 -11  -41.75  35.753   1
   0 -12  12 7038.88 503.888   1
   0 -12  12 8346.95 605.782   1
   0 -12 -12 7666.99 537.786   1
   0 -12 -12 8059.81 583.648   1
   0  12  12 7250.24 528.414   1
   0  12  12 7744.76 535.792   1
   0  12 -12 8654.03 599.999   1
   0  12 -12 6871.38 509.471   1
   0 -12  13   82.93  48.634   1
   0 -12  13  -23.53  35.773   1
   0 -12 -13   38.36  32.183   1
   0 -12 -13   25.00  44.187   1
   0  12  13  160.84  55.294   1
   0  12  13   12.70  30.110   1
   0  12 -13   66.06  49.711  -1
   0 -12  14  170.03  56.291   1
   0 -12 -14  324.63  56.730   1
   0  12  14  364.71  59.681  -1
   0 -12  15  677.57 107.238   1
   0 -12 -15  832.70  93.001   1
   0 -12 -15  969.89 125.763   1
   0  12  15  702.89  85.543   1
   0  12  15 1019.74 132.343   1
   0  12 -15  785.84 117.328   1
   0 -12  16  169.89  59.960   1
   0 -12 -16  180.84  45.484   1
   0 -12 -16  232.90  69.152   1
   0  12  16  110.59  40.359   1
   0  12 -16  265.40  77.308   1
   0 -12  17   42.27  53.360   1
   0 -12 -17   60.54  34.018   1
   0 -12 -17  110.11  57.368   1
   0  12  17   71.17  38.445   1
   0  12 -17  130.09  60.837  -1
   0 -12  18  869.59 127.577   1
   0 -12 -18 1028.51 109.272   1
   0 -12 -18  761.32 116.710   1
   0  12  18  815.35  95.294   1
   0  12 -18  654.83 113.220   1
   0 -12  19   69.03  54.855   1
   0 -12 -19  117.87  57.248   1
   0 -12 -19    8.95  29.013  -1
   0  12  19   21.54  43.430   1
   0  12 -19   44.87  53.220   1
   0 -12 -20  165.04  59.362   1
   0 -12 -20  149.45  44.467   1
   0  12  20  -15.42  37.049   1
   0 -12 -21   13.09  33.121   1
   0  12  21   68.95  43.988   1
   0 -13   0  -20.98  31.226   1
   0  13   0   11.46  30.947   1
   0 -13   1 6464.60 456.031   1
   0 -13  -1 5738.78 407.577   1
   0  13   1 5048.85 369.092   1
   0  13  -1 6033.89 432.502   1
   0 -13   2  34257. 2223.33   1
   0 -13   2  32403. 2099.70   1
   0  13   2  30289. 1971.48   1
   0 -13   3 2396.81 190.508   1
   0 -13   3 2943.17 232.901   1
   0 -13  -3 2434.69 194.636   1
   0  13   3 2087.73 175.812   1
   0  13  -3 2510.47 201.794   1
   0  13  -3 2175.47 187.258   1
   0 -13   4 3152.54 248.654   1
   0 -13   4 2592.22 204.785   1
   0 -13  -4 2837.48 215.753   1
   0  13   4 3126.62 241.276   1
   0  13  -4 3513.46 273.978   1
   0  13  -4 2889.33 226.321  -1
   0 -13   5 4510.46 338.384   1
   0 -13   5 4223.33 311.066   1
   0 -13  -5 4013.95 299.701   1
   0 -13  -5 4245.26 311.066   1
   0  13   5 3994.01 294.915   1
   0  13   5 4478.56 330.408   1
   0  13  -5 3962.11 295.713   1
   0  13  -5 4105.68 314.656   1
   0 -13   6   35.33  37.627   1
   0 -13   6   31.49  29.372   1
   0 -13  -6   33.50  30.628   1
   0 -13  -6   12.75  30.130   1
   0  13   6   11.12  30.867   1
   0  13   6   65.56  30.070   1
   0  13  -6   21.42  34.477  -1
   0  13  -6   -8.95  29.232   1
   0 -13   7  -37.55  23.868   1
   0 -13   7  -17.08  31.645   1
   0 -13  -7   28.26  29.412   1
   0 -13  -7    4.60  25.842  -1
   0  13   7    1.92  24.526   1
   0  13   7   46.08  32.921   1
   0  13  -7  -19.35  24.167   1
   0  13  -7   26.54  35.713   1
   0 -13   8 1921.23 168.215   1
   0 -13  -8 1782.65 156.770   1
   0 -13  -8 1985.44 176.909   1
   0  13   8 2620.14 217.946   1
   0  13   8 2127.61 174.576   1
   0  13  -8 2000.00 169.312   1
   0 -13   9 1375.27 135.673   1
   0 -13   9 1069.99 121.256  -1
   0 -13  -9 1468.19 146.939   1
   0 -13  -9 1060.42 109.312   1
   0  13   9 1001.00 112.223   1
   0  13   9 1189.23 113.858   1
   0  13  -9 1345.56 145.503   1
   0  13  -9 1468.59 135.892   1
   0 -13  10 4947.15 382.652   1
   0 -13 -10 5240.27 393.419   1
   0 -13 -10 5676.96 406.580   1
   0  13  10 6346.95 464.008   1
   0  13  10 4979.06 357.926   1
   0  13 -10 5152.54 396.809   1
   0 -13  11  170.91  59.442   1
   0 -13  11   93.26  46.859   1
   0 -13 -11  113.40  48.634  -1
   0  13  11  128.99  49.531   1
   0  13 -11  293.92  60.459   1
   0  13 -11  135.51  58.524   1
   0 -13  12   54.50  46.919   1
   0 -13  12   60.68  44.746   1
   0 -13 -12   28.08  27.637   1
   0 -13 -12  -21.75  38.066   1
   0  13  12   56.27  41.575   1
   0  13  12   16.93  31.665   1
   0  13 -12  -59.12  44.586   1
   0 -13  13   -8.66  33.001   1
   0 -13 -13   16.71  28.594   1
   0  13  13   41.36  31.745   1
   0 -13  14 1300.30 148.514   1
   0 -13 -14 1760.52 179.322   1
   0 -13 -14 1466.00 136.191  -1
   0  13  14 1836.49 159.162   1
   0  13  14 1942.57 189.152   1
   0  13 -14 1488.53 167.198   1
   0 -13  15   -4.79  40.299   1
   0 -13  15   49.11  39.362   1
   0 -13 -15   30.71  46.361   1
   0 -13 -15  -10.75  28.175   1
   0  13  15    0.81  27.797   1
   0  13 -15  -11.44  46.620   1
   0 -13  16  902.29 126.520   1
   0 -13 -16  996.81 105.503   1
   0 -13 -16  878.36 121.854   1
   0  13  16  977.87 104.407   1
   0  13 -16  986.24 137.288   1
   0 -13  17   36.19  51.665   1
   0 -13 -17   20.32  28.973   1
   0  13  17   95.25  38.724   1
   0  13 -17   75.35  56.291   1
   0 -13  18   94.78  56.231   1
   0 -13 -18   67.50  35.194   1
   0 -13 -18   13.99  52.722   1
   0  13  18  100.32  41.396   1
   0  13 -18  -12.10  47.697   1
   0 -13 -19  183.53  50.409  -1
   0 -13 -19  168.97  58.784   1
   0  13  19   61.06  40.419  -1
   0 -13 -20  284.94  60.837   1
   0  13  20  411.37  72.782   1
   0  14   0  13282. 888.534   1
   0  14   0  15753. 1052.84   1
   0 -14   1 7684.94 529.810   1
   0 -14   1 8083.74 562.512   1
   0 -14  -1 7641.07 528.015   1
   0 -14  -1 8745.75 601.395   1
   0  14   1 8079.75 555.932  -1
   0  14   1 8598.20 597.208   1
   0  14  -1 9573.27 652.841   1
   0  14  -1 8735.78 608.175   1
   0 -14   2    5.36  25.184   1
   0 -14   2   27.38  31.147   1
   0 -14  -2   13.79  27.797   1
   0 -14  -2   52.28  31.047   1
   0  14   2    7.40  32.542   1
   0  14   2   36.55  28.215   1
   0  14  -2   39.46  32.004   1
   0  14  -2   48.12  35.394   1
   0 -14   3 1556.33 137.587   1
   0 -14   3 1213.16 123.370   1
   0 -14  -3 1582.05 141.396   1
   0 -14  -3 1791.22 155.932   1
   0  14   3 1607.97 143.709   1
   0  14   3 1633.90 147.996   1
   0  14  -3 1882.15 171.625   1
   0  14  -3 1530.01 139.920   1
   0 -14   4 6735.79 480.159   1
   0 -14   4 6903.28 480.757   1
   0 -14  -4 7298.10 507.278   1
   0 -14  -4 7758.72 539.381   1
   0  14   4 6803.58 478.763   1
   0  14   4 7210.36 502.891   1
   0 -14   5  696.71  82.014   1
   0 -14  -5  798.20  90.967   1
   0 -14  -5  621.34  79.621   1
   0  14   5  686.34  82.253  -1
   0  14   5  829.91  93.998   1
   0  14  -5  677.97  83.190   1
   0 -14   6 1834.69 169.591   1
   0 -14   6 1791.42 157.268   1
   0 -14  -6 1856.83 164.646   1
   0 -14  -6 2191.42 181.236   1
   0  14   6 1894.51 161.595   1
   0  14   6 1412.76 135.434   1
   0  14  -6 1495.31 149.491   1
   0  14  -6 1723.03 152.961   1
   0 -14   7  137.93  41.396   1
   0 -14   7  120.88  47.099   1
   0 -14  -7  203.79  50.070   1
   0 -14  -7  168.79  43.868   1
   0  14   7  160.02  41.994   1
   0  14   7   97.15  41.775   1
   0  14  -7  178.13  53.799   1
   0  14  -7  164.89  47.876   1
   0 -14   8 1222.93 135.992   1
   0 -14  -8 1030.71 115.553   1
   0 -14  -8 1238.48 122.951   1
   0  14   8 1478.96 145.124   1
   0  14   8 1227.12 118.963   1
   0  14  -8 1206.38 135.693   1
   0 -14   9 4675.97 346.959   1
   0 -14   9 4586.24 365.104   1
   0 -14  -9 4313.06 333.998   1
   0  14   9 4235.29 324.028   1
   0  14  -9 5613.15 423.130   1
   0  14  -9 5088.73 371.485   1
   0 -14  10  515.85  88.913   1
   0 -14  10  580.46  81.615   1
   0 -14 -10  508.27  74.257   1
   0 -14 -10  625.52  92.722   1
   0  14  10  594.02  88.494   1
   0  14  10  517.25  68.136   1
   0  14 -10  678.56  92.363   1
   0  14 -10  554.74  92.801   1
   0 -14  11  459.02  88.474   1
   0 -14  11  513.86  81.456   1
   0 -14 -11  484.94  72.742   1
   0  14  11  526.02  85.922  -1
   0  14  11  681.95  82.173   1
   0  14 -11  686.34 102.951   1
   0 -14  12 2329.01 215.154   1
   0 -14  12 2394.81 203.190   1
   0 -14 -12 2231.30 185.563   1
   0 -14 -12 1880.56 183.071   1
   0  14  12 1970.29 167.557   1
   0  14  12 2516.45 223.729   1
   0  14 -12 2546.36 233.100   1
   0 -14  13 1073.78 131.186   1
   0 -14 -13 1160.32 115.633   1
   0 -14 -13  916.65 121.416   1
   0  14  13 1152.74 138.724   1
   0  14  13 1272.38 120.778  -1
   0  14 -13 1342.97 151.864   1
   0 -14  14  289.13  73.499   1
   0 -14  14  277.17  60.279   1
   0 -14 -14  408.37  82.991   1
   0 -14 -14  309.67  57.886   1
   0  14  14  222.93  47.896   1
   0  14 -14  291.13  76.251   1
   0 -14  15  -42.27  30.847   1
   0 -14  15   65.00  53.420  -1
   0 -14 -15   23.59  28.255   1
   0 -14 -15  -11.71  36.849  -1
   0  14  15   -5.10  29.053   1
   0  14 -15  109.05  57.846   1
   0 -14  16  179.96  68.475   1
   0 -14  16  164.81  61.795   1
   0 -14 -16  186.34  47.398   1
   0 -14 -16  104.03  55.214   1
   0  14  16  187.88  48.175   1
   0  14 -16  125.58  64.606   1
   0 -14  17  134.42  62.273   1
   0 -14 -17  156.11  46.022   1
   0 -14 -17  234.70  66.082   1
   0  14  17  117.77  46.481   1
   0  14 -17   82.77  60.379   1
   0 -14 -18  491.33  91.007   1
   0 -14 -18  492.72  73.021   1
   0  14  18  411.56  71.685   1
   0 -14 -19   23.37  35.713   1
   0  14  19   15.63  35.693   1
   0 -15   0   36.13  29.591   1
   0 -15   0   57.45  36.351   1
   0  15   0    6.28  27.318   1
   0  15   0  -17.69  40.140   1
   0 -15   1 4761.71 344.965   1
   0 -15  -1 5980.05 426.919   1
   0 -15  -1 4400.79 322.233   1
   0  15   1 5100.69 377.866   1
   0  15   1 5028.91 361.316   1
   0  15  -1 5445.66 391.425   1
   0 -15   2 6143.56 432.303   1
   0 -15  -2 6129.60 435.094   1
   0 -15  -2 6757.72 474.975   1
   0  15   2 7260.21 514.456   1
   0  15   2 7272.18 506.081   1
   0  15  -2 7583.24 527.218   1
   0 -15  -3  202.79  48.076   1
   0 -15  -3  293.72  55.972   1
   0  15   3  229.91  53.679   1
   0  15   3  327.22  55.872   1
   0  15  -3  356.13  60.798   1
   0  15  -3  287.14  63.071   1
   0 -15   4  813.36  88.175   1
   0 -15   4  873.98 101.515   1
   0 -15  -4 1095.11 113.838   1
   0  15   4 1016.55 104.147   1
   0  15   4 1138.98 118.385   1
   0  15  -4  923.43 109.412   1
   0  15  -4  924.43 101.156   1
   0 -15   5  433.70  63.868   1
   0 -15   5  575.07  84.467   1
   0 -15  -5  455.43  68.654   1
   0  15   5  464.41  65.683   1
   0  15  -5  400.40  70.269   1
   0  15  -5  354.74  60.498   1
   0 -15   6  119.18  45.184   1
   0 -15  -6   86.74  39.003  -1
   0 -15  -6  136.83  43.649   1
   0  15   6   93.98  40.957   1
   0  15   6   97.79  38.445   1
   0  15  -6   89.27  42.712   1
   0 -15   7 6147.55 453.639   1
   0 -15   7 6538.38 462.412   1
   0 -15  -7 7170.48 500.498   1
   0 -15  -7 6959.12 497.507   1
   0  15   7 5339.97 384.047   1
   0  15   7 5341.97 391.824   1
   0 -15   8  676.17  85.483   1
   0 -15   8  748.55 104.008   1
   0 -15  -8  704.29  93.001   1
   0  15   8  625.32  88.674   1
   0  15   8  756.93  88.315   1
   0  15  -8  617.95  95.075   1
   0  15  -8  847.86  97.826   1
   0 -15   9   28.14  47.198   1
   0 -15   9   65.68  37.228   1
   0 -15  -9   20.12  30.289   1
   0  15   9   35.95  32.841   1
   0  15  -9   30.99  41.296   1
   0 -15  10  581.06  78.923   1
   0 -15 -10  417.55  74.018   1
   0 -15 -10  446.46  68.235   1
   0  15  10  542.17  73.280   1
   0  15  10  431.90  75.633   1
   0 -15  11 3840.47 311.864  -1
   0 -15  11 3377.86 265.204   1
   0 -15 -11 3872.38 311.266   1
   0 -15 -11 4311.06 322.034   1
   0  15  11 4089.73 324.426   1
   0  15  11 4165.50 308.075   1
   0  15 -11 3966.10 326.221   1
   0 -15  12  124.77  47.916   1
   0 -15  12   75.39  52.243   1
   0 -15 -12   76.57  38.146   1
   0 -15 -12   37.95  44.786   1
   0  15  12  164.51  43.848   1
   0  15 -12  154.80  59.402  -1
   0 -15  13  121.91  44.865   1
   0 -15  13  126.26  58.305   1
   0 -15 -13  111.98  56.211   1
   0  15 -13   93.86  60.857   1
   0 -15  14  365.50  87.458   1
   0 -15  14  214.76  57.767   1
   0 -15 -14  344.77  75.573   1
   0 -15 -14  234.10  50.269   1
   0  15  14  328.21  60.439   1
   0  15 -14  271.78  78.185   1
   0 -15  15    6.39  46.939   1
   0 -15 -15  -12.59  39.422   1
   0 -15 -15   26.66  30.887   1
   0  15  15  103.25  42.831   1
   0  15 -15   12.08  49.811   1
   0 -15  16  228.31  70.768   1
   0 -15 -16  235.89  70.369   1
   0 -15 -16   61.50  39.382   1
   0  15  16  134.14  45.503   1
   0  15 -16  150.45  64.646   1
   0 -15 -17   61.48  36.590   1
   0 -15 -17  -43.53  36.012   1
   0  15  17   28.53  36.610   1
   0 -15 -18  -12.19  30.728   1
   0  15  18   41.40  40.837   1
   0 -16   0 1757.13 158.484  -1
   0 -16   0 1809.57 156.072   1
   0  16   0 1629.11 155.055   1
   0  16   0 1998.00 171.426   1
   0 -16   1 2500.50 207.577   1
   0 -16   1 1956.53 164.985   1
   0 -16  -1 2025.92 176.750   1
   0 -16  -1 1921.63 166.082   1
   0  16   1 1923.03 165.364   1
   0  16   1 2281.15 197.966   1
   0  16  -1 2247.26 197.168   1
   0  16  -1 2338.98 194.436   1
   0 -16   2  344.17  63.789   1
   0 -16  -2  438.09  68.036   1
   0 -16  -2  407.98  62.532   1
   0  16   2  346.16  60.199   1
   0  16   2  336.79  64.526   1
   0  16  -2  423.73  71.326   1
   0 -16   3 4426.72 333.399   1
   0 -16  -3 4658.02 342.771   1
   0 -16  -3 3968.09 298.504   1
   0  16   3 4821.53 352.542  -1
   0  16   3 4901.29 363.509   1
   0  16  -3 4313.06 323.629   1
   0  16  -3 5415.75 401.196   1
   0 -16   4  475.97  75.434   1
   0 -16   4  430.31  63.649   1
   0 -16  -4  377.07  62.473   1
   0 -16  -4  367.10  63.649   1
   0  16   4  418.34  66.002   1
   0  16   4  530.81  76.072   1
   0  16  -4  471.58  77.946   1
   0  16  -4  488.14  73.280   1
   0 -16   5  588.43  87.039   1
   0 -16   5  687.34  83.250   1
   0 -16  -5  684.55  83.011   1
   0  16   5  668.79  85.005   1
   0  16  -5  584.05  81.117   1
   0  16  -5  624.92  88.694   1
   0 -16   6  601.40  99.182  -1
   0 -16   6  713.26  85.643   1
   0 -16  -6  533.00  70.449   1
   0  16   6  667.20  87.398   1
   0  16  -6  593.42  87.876   1
   0 -16   7   77.07  39.601   1
   0 -16   7   83.97  36.231   1
   0 -16  -7  123.95  40.917   1
   0 -16  -7   60.30  31.745   1
   0  16   7  -16.75  27.836   1
   0  16   7   -4.95  32.861   1
   0  16  -7   49.79  43.250   1
   0 -16   8  282.15  54.118   1
   0 -16   8  147.82  59.481   1
   0 -16  -8  349.95  60.219   1
   0 -16  -8  296.31  62.911   1
   0  16   8  394.42  64.746   1
   0  16   8  231.11  55.593   1
   0  16  -8  346.16  77.567   1
   0 -16   9 4482.55 355.732   1
   0 -16   9 3882.35 291.924   1
   0 -16  -9 3645.06 277.368   1
   0 -16  -9 3760.71 300.498   1
   0  16   9 4394.81 325.623   1
   0  16   9 4013.95 315.254  -1
   0  16  -9 4261.21 339.780   1
   0 -16  10  -27.02  41.176   1
   0 -16  10  -32.66  31.186   1
   0 -16 -10   49.61  35.154   1
   0 -16 -10  -21.85  40.758   1
   0  16  10    0.46  33.499   1
   0 -16  11  715.65 103.789   1
   0 -16  11  804.59  96.929   1
   0 -16 -11 1011.96 121.735   1
   0  16 -11  699.30 109.950   1
   0 -16  12  -28.93  38.943   1
   0 -16  12  -12.77  29.591   1
   0 -16 -12  -17.22  34.337   1
   0 -16 -12   48.85  42.612   1
   0  16  12    1.81  33.220   1
   0  16 -12  -13.67  45.723   1
   0 -16  13 1160.32 120.259   1
   0 -16  13 1476.37 163.051   1
   0 -16 -13 1170.29 123.868  -1
   0  16  13 1002.99 105.364   1
   0  16 -13 1259.42 150.389   1
   0 -16  14  -55.17  39.601   1
   0 -16 -14   -3.78  31.206   1
   0 -16 -14  -45.28  42.891   1
   0  16  14  -22.53  32.423   1
   0  16 -14   83.79  54.018   1
   0 -16  15  -61.81  39.342   1
   0 -16 -15   15.12  31.964   1
   0 -16 -15  -41.00  34.237   1
   0  16  15  -14.57  35.135   1
   0  16 -15  -24.57  44.885   1
   0 -16 -16   33.32  43.011   1
   0 -16 -16  -13.66  31.645   1
   0  16  16   -2.43  32.662   1
   0 -16 -17  178.34  52.841   1
   0  16  17  172.28  50.847   1
   0 -17   0   15.42  32.443   1
   0 -17   0  -30.47  26.461   1
   0  17   0    1.18  29.551   1
   0  17   0  -15.67  42.393   1
   0 -17   1 2287.14 187.697   1
   0 -17   1 2251.24 193.519   1
   0 -17  -1 1955.93 170.987   1
   0 -17  -1 2011.96 171.605   1
   0  17   1 2147.55 189.790   1
   0  17   1 2113.66 180.179   1
   0  17  -1 2049.85 187.697   1
   0  17  -1 2255.23 190.249   1
   0 -17   2  338.38  56.929   1
   0 -17   2  296.11  62.492   1
   0 -17  -2  275.37  52.502   1
   0 -17  -2  322.63  58.624   1
   0  17   2  317.25  64.447   1
   0  17   2  266.20  52.921   1
   0  17  -2  234.70  64.965   1
   0 -17   3   45.06  29.412   1
   0 -17   3   -5.17  31.605   1
   0 -17  -3   67.66  32.742   1
   0 -17  -3   83.49  37.109   1
   0  17   3   79.20  38.345   1
   0  17   3   51.27  40.877  -1
   0  17  -3   92.14  47.278   1
   0 -17   4  664.41  90.608   1
   0 -17   4  760.12  86.660   1
   0 -17  -4  774.87  88.953  -1
   0 -17  -4  669.79  86.201   1
   0  17   4  705.48  93.360   1
   0  17   4  776.87  92.662   1
   0  17  -4  697.11  95.793   1
   0 -17   5  782.85  87.477   1
   0 -17  -5  760.12  92.482   1
   0 -17  -5  844.07  94.955   1
   0  17   5  942.57 107.896   1
   0  17   5  863.81 102.951   1
   0 -17   6  115.37  46.640   1
   0 -17   6   43.19  31.824   1
   0 -17  -6  100.06  36.152   1
   0 -17  -6  123.55  48.096   1
   0  17   6   75.21  40.718   1
   0  17  -6   21.42  46.620   1
   0 -17   7 3068.79 238.883   1
   0 -17   7 3150.55 261.415  -1
   0 -17  -7 3168.49 258.823   1
   0 -17  -7 3132.60 243.270   1
   0  17   7 3369.89 265.404   1
   0  17  -7 3583.25 294.516   1
   0 -17   8  419.74  79.142   1
   0 -17   8  295.71  55.653   1
   0 -17  -8  256.43  59.920   1
   0  17   8  208.18  56.770   1
   0  17  -8  410.57  81.755   1
   0 -17  -9   33.48  38.724   1
   0 -17  -9   39.92  35.174   1
   0 -17  10  250.85  68.076   1
   0 -17  10  216.55  53.818   1
   0 -17 -10  229.31  59.302   1
   0 -17 -10  192.72  47.936   1
   0  17  10  269.99  57.647   1
   0  17 -10  265.60  72.702   1
   0 -17  11 2009.97 194.995   1
   0 -17  11 2524.42 204.586   1
   0  17  11 2378.86 195.154   1
   0  17 -11 2301.09 215.354   1
   0 -17  12   62.43  50.209   1
   0 -17 -12    7.97  34.197   1
   0 -17 -12   31.53  40.140   1
   0  17  12   23.63  34.556   1
   0  17 -12  -55.05  47.378   1
   0 -17  13    8.51  40.279   1
   0 -17 -13    4.68  33.819   1
   0 -17 -13    6.77  43.270   1
   0  17  13  -14.43  33.898   1
   0  17 -13   16.86  50.648  -1
   0 -17 -14  -18.91  39.402   1
   0 -17 -14  116.63  43.131   1
   0  17  14   34.70  38.126   1
   0 -17 -15  -19.52  30.189   1
   0  17  15   19.66  37.188   1
   0 -17 -16   24.91  34.855   1
   0  17  16    6.48  34.576   1
   0 -18   0  285.34  58.026   1
   0 -18   0  160.14  43.928   1
   0  18   0  316.25  69.591   1
   0 -18   1  164.07  42.812   1
   0 -18   1  169.29  47.717   1
   0 -18  -1   96.87  44.008   1
   0 -18  -1  134.16  40.598   1
   0  18  -1  171.43  52.004  -1
   0 -18   2  700.90  89.731   1
   0 -18   2  560.12  73.320   1
   0 -18  -2  549.15  76.092   1
   0  18  -2  755.13  98.445   1
   0 -18   3  217.55  53.480   1
   0 -18   3  263.61  51.665   1
   0 -18  -3  257.03  56.112   1
   0 -18  -3  326.62  60.738   1
   0  18  -3  204.39  62.692   1
   0 -18   4  269.19  62.552   1
   0 -18  -4  285.74  61.456   1
   0 -18  -4  450.45  67.976   1
   0  18   4  509.87  81.515   1
   0  18  -4  464.41  79.621   1
   0 -18   5  306.08  56.670   1
   0 -18   5  315.85  65.583   1
   0 -18  -5  197.61  48.893   1
   0 -18  -5  326.22  62.074   1
   0  18   5  346.56  71.705   1
   0  18  -5  280.36  65.164   1
   0 -18   6  422.53  63.968   1
   0 -18   6  481.36  81.495   1
   0 -18  -6  507.48  73.599   1
   0 -18  -6  684.75  90.548   1
   0  18   6  481.16  79.103   1
   0  18  -6  516.25  84.307   1
   0 -18   7   22.17  35.115   1
   0 -18   7   99.50  46.979   1
   0 -18  -7   65.56  41.834   1
   0 -18  -7   90.81  37.448   1
   0  18   7   81.38  46.301   1
   0  18  -7  146.30  51.306   1
   0 -18   8  221.73  49.890   1
   0 -18  -8  226.72  49.192   1
   0  18   8  159.10  52.921   1
   0  18  -8  226.52  71.466  -1
   0 -18   9 1347.56 149.132   1
   0 -18   9 1216.75 118.624   1
   0 -18  -9 1127.02 111.346   1
   0 -18  -9 1252.64 134.995   1
   0  18   9 1432.70 138.704  -1
   0  18  -9 1167.90 137.348   1
   0 -18  10   85.18  49.272   1
   0 -18 -10   64.87  34.118   1
   0 -18 -10   23.37  39.701   1
   0  18  10  116.15  45.085   1
   0  18 -10  -11.32  48.953   1
   0 -18  11  -55.17  37.328   1
   0 -18 -11    4.59  31.406   1
   0 -18 -11  -11.85  40.100   1
   0  18  11   72.80  39.422   1
   0  18 -11  -37.19  43.290   1
   0 -18 -12  246.46  65.204  -1
   0 -18 -12  271.58  57.388   1
   0  18  12  257.83  62.293   1
   0  18  13  455.63  76.132   1
   0 -18 -14  124.63  48.933   1
   0  18  14  135.81  47.158   1
   0 -19   0  -24.09  29.053   1
   0 -19   0  -41.58  30.409   1
   0  19   0   75.87  51.605   1
   0 -19   1   23.29  29.571   1
   0 -19   1   67.64  39.880   1
   0 -19  -1  -29.17  29.850   1
   0 -19  -1   27.38  28.076   1
   0  19   1   25.82  49.472   1
   0  19  -1   65.24  49.472   1
   0 -19   2 2003.99 179.242   1
   0 -19   2 2446.66 199.800   1
   0 -19  -2 1935.79 171.306   1
   0 -19  -2 2287.14 193.100   1
   0  19   2 1797.01 168.893   1
   0  19  -2 2069.79 189.292   1
   0 -19   3   65.56  39.462   1
   0 -19   3   25.32  29.731   1
   0 -19  -3  -21.56  33.260   1
   0 -19  -3  -32.16  33.898   1
   0  19   3  -12.78  39.123   1
   0  19  -3   42.67  45.364   1
   0 -19   4  601.59  87.677   1
   0 -19  -4  522.23  75.553   1
   0 -19  -4  445.26  74.815   1
   0  19   4  472.18  84.147   1
   0  19  -4  571.48  89.751   1
   0 -19   5   23.39  27.577   1
   0 -19  -5   41.18  36.530   1
   0 -19  -5  108.91  43.749   1
   0  19   5   62.33  51.206   1
   0 -19   6  -13.81  33.998   1
   0 -19   6  -14.18  23.310   1
   0 -19  -6   16.84  33.141   1
   0 -19  -6  -20.18  29.212   1
   0  19   6   14.33  42.931   1
   0  19  -6  -33.12  49.372  -1
   0 -19   7   -5.13  34.138   1
   0 -19  -7   46.86  37.986   1
   0 -19  -7   41.65  33.938   1
   0  19   7  101.85  47.497   1
   0  19  -7   -5.42  44.845   1
   0 -19   8  561.71  86.560   1
   0 -19  -8  653.04  84.028   1
   0 -19  -8  623.73  90.010   1
   0  19   8  521.63  81.396   1
   0  19  -8  603.79  98.026   1
   0 -19   9  -47.22  34.337   1
   0 -19  -9    8.72  32.542   1
   0 -19  -9  -36.53  32.283   1
   0  19  -9  -20.60  34.616   1
   0 -19 -10   77.29  37.049   1
   0 -19 -10   76.33  49.013   1
   0  19  10  152.56  52.642   1
   0 -19 -11  153.66  47.817   1
   0  19  11  185.72  54.935   1
   0 -19 -12   72.28  43.190   1
   0  19  12   57.21  42.293   1
   0 -20   0 1499.50 143.390   1
   0 -20   0 1759.12 163.569   1
   0  20   0 1659.02 165.144   1
   0 -20   1   79.98  39.182   1
   0 -20   1  154.80  49.412   1
   0 -20  -1   51.57  35.015   1
   0 -20  -1    8.50  33.519   1
   0  20   1   32.80  56.989   1
   0  20  -1   -3.48  46.720   1
   0 -20   2   48.59  33.938   1
   0 -20   2   32.32  33.599   1
   0 -20  -2  147.94  49.252   1
   0 -20  -2   91.29  41.196   1
   0  20  -2   90.47  52.323   1
   0 -20   3  150.99  48.814   1
   0 -20  -3  114.38  43.370   1
   0 -20  -3  201.79  58.684   1
   0  20   3  196.17  64.088   1
   0  20  -3  168.49  55.513   1
   0 -20   4  190.95  53.759   1
   0 -20  -4  150.11  49.591   1
   0 -20  -4  170.77  49.491   1
   0  20   4  252.64  66.042   1
   0  20  -4  197.35  55.773   1
   0 -20   5   67.24  40.518  -1
   0 -20  -5  108.28  46.660   1
   0 -20  -5   31.23  34.237   1
   0  20   5  140.94  59.382   1
   0  20  -5   87.24  50.927   1
   0 -20   6  129.79  51.386   1
   0 -20  -6  117.63  43.948   1
   0 -20  -6  217.75  57.926   1
   0  20   6  173.20  57.388   1
   0  20  -6   64.43  52.144   1
   0 -20  -7  131.64  43.789   1
   0  20  -7   69.87  60.179   1
   0 -20  -8   11.80  36.291   1
   0  20   8   21.67  41.555   1
   0 -20  -9    6.17  32.403   1
   0  20   9  -27.56  38.245   1
   0 -20 -10  126.40  46.600   1
   0  20  10   -8.03  38.046   1
   0 -21   0   -6.53  31.944   1
   0  21   0   -8.30  49.093   1
   0 -21   1  -13.48  32.921   1
   0 -21  -1   49.63  42.293   1
   0  21   1  -42.05  45.803   1
   0  21  -1   30.57  46.839   1
   0 -21   2  274.78  60.857   1
   0 -21  -2  172.42  53.519   1
   0  21   2  212.56  67.517  -1
   0  21  -2  133.72  54.157   1
   0 -21  -3  217.15  56.610   1
   0  21   3  146.40  58.744   1
   0 -21  -4   84.01  44.008  -1
   0 -21  -5  184.51  55.733   1
   0  21   5  327.62  67.218   1
   0 -21  -6   30.29  35.972   1
   0  21   6   59.56  46.122   1
   1   0 -25    4.60  40.179   1
  -1   0  25   13.43  46.481   1
   1   0 -24   79.26  48.455   1
  -1   0  24   85.48  57.148   1
   1   0 -23  131.29  55.314   1
   1   0 -23    1.48  34.616   1
  -1   0  23   27.28  40.120   1
   1   0 -22 3686.94 304.486   1
   1   0 -22 2867.40 251.246   1
  -1   0  22 2799.60 247.258   1
   1   0 -21  -57.91  34.656   1
   1   0 -20 1546.96 165.842   1
   1   0 -20 1101.10 137.587   1
  -1   0  20 1553.34 167.876   1
  -1   0  20 1512.66 169.571   1
   1   0 -19   50.41  46.441   1
  -1   0  19   19.04  48.973   1
   1   0 -18 9708.86 691.525  -1
   1   0 -18 8650.04 622.731   1
  -1   0  18  10947. 769.092  -1
   1   0 -17  -35.29  42.293   1
   1   0 -17   -1.20  33.400   1
  -1   0  17  -20.70  35.952   1
  -1   0  17   99.54  52.064  -1
   1   0 -16 2137.58 198.046  -1
   1   0 -16 2390.83 214.157   1
  -1   0  16 2055.83 198.305   1
  -1   0  16 2600.20 231.705   1
   1   0 -15   -6.39  36.291   1
   1   0 -15   40.68  41.057  -1
  -1   0  15   14.16  42.732   1
  -1   0  15  -70.07  34.556   1
   1   0 -14 4143.56 325.423   1
   1   0 -14 4853.43 371.685   1
  -1   0  14 4424.72 345.563   1
  -1   0  14 5102.69 390.030   1
   1   0 -13  -52.84  35.394   1
   1   0 -13    2.28  32.602   1
  -1   0  13  -10.61  35.813   1
  -1   0  13  -15.43  37.587   1
   1   0 -12   -4.89  35.713   1
   1   0 -12   12.56  38.265   1
  -1   0  12   31.63  40.020   1
  -1   0  12    3.43  41.675  -1
   1   0 -11   -1.44  27.099   1
   1   0 -11   33.06  30.489   1
  -1   0  11  -27.82  23.669   1
  -1   0  11  -28.16  30.050   1
   1   0 -10 188873.  12056.   1
  -1   0  10 179122.  11438.  -1
  -1   0  10 169392.  10820.   1
   1   0  -9   57.85  30.708   1
   1   0  -9   -3.59  23.490   1
  -1   0   9   51.80  30.389   1
  -1   0   9   11.37  25.145   1
   1   0  -8  19240. 1264.80   1
  -1   0   8  24387. 1592.02   1
  -1   0   8  20399. 1335.99   1
   1   0  -7  -11.88  19.872   1
   1   0  -7  -13.98  19.605   1
  -1   0   7   -5.71  18.325   1
  -1   0   7    8.89  23.729  -1
   1   0  -6  18941. 1238.28   1
  -1   0   6  17705. 1156.13   1
  -1   0   6  20419. 1330.61   1
   1   0  -5  -12.34   8.120   1
   1   0  -5    3.33  20.798   1
  -1   0   5   40.70  22.792   1
  -1   0   5  -21.62  16.371   1
   1   0  -4 4985.04 336.391   1
   1   0  -4 5730.80 387.637   1
  -1   0   4 5619.14 379.661   1
  -1   0   4 6229.31 417.348   1
   1   0  -3   34.74  15.876   1
   1   0  -3    0.84  15.924   1
  -1   0   3    7.43  14.301   1
  -1   0   3   22.45  13.840   1
   1   0   0 214955.  13669.   1
  -1   0   0 207178.  13168.   1
  -1   0   0 234696.  14925.   1
   1   0   1    4.63   5.412   1
   1   0   1   10.69   6.046   1
  -1   0  -1    9.09   6.024   1
  -1   0  -1   27.42   6.612   1
   1   0   2 314257.  20000.   1
  -1   0  -2 395015.  25125.   1
   1   0   3    0.29  12.774   1
   1   0   3   -2.10  12.642   1
  -1   0  -3   41.91  16.604   1
   1   0   5    3.07  16.433   1
   1   0   5   10.05  15.980   1
  -1   0  -5    6.80  17.133   1
  -1   0  -5  -13.32  16.455   1
   1   0   6  47478. 3050.84   1
   1   0   6  41715. 2683.95   1
  -1   0  -6  45125. 2901.29   1
  -1   0  -6  45743. 2939.18   1
   1   0   7   13.09  20.758   1
   1   0   7   37.59  22.931   1
  -1   0  -7   10.33  20.778   1
  -1   0  -7   12.65  18.570   1
   1   0   8 347158.  22114.   1
  -1   0  -8 308075.  19627.   1
   1   0   9  -13.61  22.911   1
   1   0   9   12.98  28.674   1
  -1   0  -9  -15.65  32.403   1
  -1   0  -9  -16.00  28.853   1
   1   0  11   52.18  36.072   1
   1   0  11   -9.20  28.973   1
  -1   0 -11    7.63  22.473   1
  -1   0 -11   59.02  33.759   1
   1   0  12 118744. 7607.17   1
   1   0  12 103569. 6646.05   1
  -1   0 -12  90907. 5840.47   1
  -1   0 -12 105663. 6775.67   1
   1   0  13  -26.02  32.901   1
   1   0  13    1.89  31.426   1
  -1   0 -13  -43.87  30.608   1
  -1   0 -13  -12.03  30.169   1
   1   0  14 4851.44 371.485   1
   1   0  14 4281.15 338.384   1
  -1   0 -14 5668.99 424.327   1
  -1   0 -14 4883.34 372.283   1
   1   0  15  -34.36  37.049   1
  -1   0 -15   28.08  39.681   1
   1   0  16  637.09  97.507   1
   1   0  16  599.80  93.918   1
  -1   0 -16  432.90  80.120   1
  -1   0 -16  566.90  91.146   1
   1   0  17   16.32  39.661   1
   1   0  17  -18.27  39.342   1
  -1   0 -17  -27.12  34.058   1
   1   0  18    3.00  45.484   1
   1   0  18   -3.13  44.048  -1
  -1   0 -18  -38.58  40.219  -1
  -1   0 -18    8.10  41.595   1
   1   0  19  -22.49  38.943   1
   1   0  19   37.71  49.950   1
  -1   0 -19   42.03  44.905   1
  -1   0 -19  -63.51  42.054   1
   1   0  20 5254.23 408.973   1
  -1   0 -20 4327.01 344.167   1
  -1   0 -20 5864.40 448.255   1
   1   0  21   43.29  50.349   1
  -1   0 -21  -26.68  43.450   1
  -1   0 -21    9.53  46.421   1
   1   0  22   42.65  48.335   1
  -1   0 -22   93.18  53.340   1
  -1   0 -22   85.26  45.803   1
   1   0  23   59.60  61.176   1
  -1   0 -23   63.33  49.751   1
  -1   0 -23  -10.26  34.257  -1
   1   0  24  602.19 101.675   1
  -1   0 -24  408.77  80.618  -1
   1  -1 -25  -19.67  37.787   1
  -1   1  25   24.17  44.586   1
   1  -1 -24  298.90  68.953   1
  -1  -1  24  484.15  85.583   1
   1   1 -24  470.59  88.873   1
  -1   1  24  354.74  84.526   1
   1  -1 -23    2.01  40.379   1
   1  -1 -23  -11.24  42.114   1
  -1  -1  23  -58.92  43.769   1
   1   1 -23    6.49  35.513   1
   1   1 -23  -23.83  45.145   1
  -1   1  23  -52.10  44.207   1
   1  -1 -22  179.16  58.504   1
  -1  -1  22   82.27  53.858   1
  -1   1  22  170.41  59.581   1
   1  -1 -21  451.05  86.261   1
  -1  -1  21  182.19  70.608   1
   1   1 -21  193.80  61.296   1
   1   1 -21  263.41  74.078   1
   1  -1 -20 7493.51 552.342  -1
   1  -1 -20 7990.02 579.461   1
  -1  -1  20 7756.72 584.047   1
   1   1 -20 7048.85 522.233   1
   1   1 -20 7224.32 536.390   1
  -1   1  20 8143.56 602.990   1
  -1   1  20 6787.63 503.090   1
   1  -1 -19  -18.39  43.390   1
  -1  -1  19  -29.81  45.842   1
   1   1 -19   -9.43  48.315  -1
  -1   1  19   15.95  42.991   1
   1  -1 -18 2059.82 201.196   1
   1  -1 -18 2017.94 193.858   1
  -1  -1  18 2307.08 212.562   1
  -1  -1  18 2077.76 199.322   1
   1   1 -18 2177.47 207.378   1
   1   1 -18 2123.63 202.592   1
  -1   1  18 1944.96 192.423   1
  -1   1  18 1979.66 191.126   1
   1  -1 -17 2630.11 235.094   1
   1  -1 -17 2163.51 201.794   1
  -1  -1  17 2604.18 232.103   1
  -1  -1  17 2460.62 224.526   1
   1   1 -17 2949.15 255.832   1
   1   1 -17 3072.78 261.615   1
  -1   1  17 2394.81 219.342   1
  -1   1  17 2624.12 229.511   1
   1  -1 -16  447.06  83.450   1
   1  -1 -16  724.43 101.675   1
  -1  -1  16  473.58  87.717   1
  -1  -1  16  541.97  92.303   1
   1   1 -16  525.02  89.033   1
   1   1 -16  466.80  80.997   1
  -1   1  16  531.01  85.105   1
  -1   1  16  517.45  90.469   1
   1  -1 -15  12034. 834.097   1
   1  -1 -15  10160. 709.471   1
  -1  -1  15  11396. 794.217   1
   1   1 -15  14144. 967.895   1
  -1   1  15  13143. 901.096   1
   1  -1 -14 5495.51 408.773   1
   1  -1 -14 4675.97 361.316   1
  -1  -1  14 4578.26 356.929   1
  -1  -1  14 4835.49 372.682   1
   1   1 -14 5264.20 397.806   1
   1   1 -14 4735.79 360.717   1
  -1   1  14 5483.54 413.559   1
  -1   1  14 4809.57 367.298   1
   1  -1 -13 8480.55 594.815   1
   1  -1 -13 9916.24 689.929   1
  -1  -1  13  11613. 802.392  -1
  -1  -1  13 9383.84 658.225   1
   1   1 -13  11715. 809.371   1
   1   1 -13  10163. 705.084   1
  -1   1  13  10433. 724.825   1
  -1   1  13 9130.60 644.267   1
   1  -1 -12  93499. 6005.98   1
   1  -1 -12  94297. 6049.84   1
  -1  -1  12 107378. 6885.34   1
  -1  -1  12 107099. 6869.38   1
   1   1 -12  85444. 5489.53   1
   1   1 -12  87657. 5631.10   1
  -1   1  12  93041. 5974.07  -1
  -1   1  12  94437. 6059.81   1
   1  -1 -11  19366. 1279.76   1
   1  -1 -11  19669. 1307.08   1
  -1  -1  11  16630. 1111.27   1
  -1  -1  11  16538. 1108.07   1
   1   1 -11  17904. 1193.02  -1
   1   1 -11  19422. 1288.33   1
  -1   1  11  16423. 1096.11   1
  -1   1  11  18542. 1233.10   1
   1  -1 -10 1222.13 125.444   1
   1  -1 -10 1259.82 122.054  -1
  -1  -1  10 1404.98 135.792   1
  -1  -1  10 1172.68 121.834   1
   1   1 -10  935.59 106.819   1
   1   1 -10 1306.68 128.774   1
  -1   1  10 1190.03 119.701   1
  -1   1  10 1237.69 123.749   1
   1  -1  -9 5629.11 398.205   1
   1  -1  -9 5286.14 383.449   1
  -1  -1   9 5676.96 408.175   1
  -1  -1   9 5204.38 375.274   1
   1   1  -9 4715.85 344.965  -1
   1   1  -9 4883.34 354.735   1
  -1   1   9 6179.46 437.487   1
  -1   1   9 5304.08 380.458   1
   1  -1  -8 217148.  13844.   1
  -1  -1   8 251047.  15994.   1
   1   1  -8 227517.  14512.   1
  -1   1   8 185942.  11862.   1
  -1   1   8 222333.  14175.  -1
   1  -1  -7  41276. 2656.03   1
   1  -1  -7  35095. 2269.19   1
  -1  -1   7  41555. 2679.96   1
   1   1  -7  44746. 2883.35   1
   1   1  -7  36710. 2370.89   1
  -1   1   7  37587. 2424.72   1
  -1   1   7  32981. 2131.60   1
   1  -1  -6  82931. 5304.08   1
   1  -1  -6  88734. 5668.99   1
  -1  -1   6  74815. 4789.63   1
   1   1  -6  65005. 4163.51   1
  -1   1   6  74237. 4749.75   1
   1  -1  -5 3441.67 240.678   1
   1  -1  -5 2905.28 210.568   1
  -1  -1   5 3132.60 226.121   1
  -1  -1   5 3050.84 221.336   1
   1   1  -5 3130.60 227.118   1
   1   1  -5 3158.52 227.118   1
  -1   1   5 2997.01 215.753   1
   1  -1  -4  43210. 2765.70   1
  -1  -1   4  42612. 2731.80   1
   1   1  -4  43629. 2795.61   1
   1   1  -4  41176. 2640.08   1
  -1   1   4  41974. 2687.93  -1
  -1   1   4  42512. 2721.83   1
   1  -1  -3 396410.  25204.   1
  -1  -1   3 330010.  20997.   1
  -1  -1   3 417746.  26580.   1
   1   1  -3 425523.  27059.   1
  -1   1   3 393220.  25025.   1
  -1   1   3 398803.  25364.   1
   1  -1  -2 192343.  12237.   1
   1  -1  -2 182791.  11631.   1
  -1  -1   2 169172.  10766.   1
   1   1  -2 194636.  12385.   1
  -1   1   2 206979.  13174.   1
  -1   1   2 166540.  10598.   1
   1  -1  -1 3549.35 231.505   1
   1  -1  -1 3230.31 211.565   1
  -1  -1   1 3511.46 228.514   1
  -1  -1   1 3367.89 219.940   1
   1   1  -1 3252.24 212.562   1
   1   1  -1 3653.04 238.085   1
  -1   1   1 3391.82 221.336   1
   1  -1   0 249053.  15844.   1
   1  -1   0 271984.  17290.   1
  -1  -1   0 314855.  20020.   1
  -1  -1   0 265603.  16893.  -1
   1   1   0 308474.  19609.   1
   1   1   0 294716.  18744.   1
  -1   1   0 306281.  19474.   1
   1  -1   1 365702.  23250.   1
  -1  -1  -1 399003.  25384.   1
  -1  -1  -1 322432.  20498.  -1
   1   1   1 355134.  22572.  -1
   1   1   1 348554.  22154.   1
  -1   1  -1 377866.  24028.   1
   1  -1   2  18253. 1172.48   1
   1  -1   2  18764. 1206.58   1
  -1  -1  -2  17836. 1144.57   1
   1   1   2  16849. 1081.75   1
  -1   1  -2  14447. 929.411   1
  -1   1  -2  18610. 1196.01   1
   1  -1   3 363310.  23111.   1
   1  -1   3 371086.  23609.   1
  -1  -1  -3 319242.  20319.  -1
  -1  -1  -3 343170.  21834.   1
   1   1   3 345962.  22014.   1
   1   1   3 382851.  24367.   1
  -1   1  -3 326620.  20778.   1
  -1   1  -3 364506.  23190.   1
   1  -1   4 166740.  10622.   1
  -1  -1  -4 185164.  11791.   1
  -1  -1  -4 166899.  10632.   1
   1   1   4 153380. 9770.68   1
   1   1   4 159461.  10158.   1
  -1   1  -4 153101. 9754.73   1
   1  -1   5 2484.54 185.065   1
   1  -1   5 2689.93 197.228   1
  -1  -1  -5 2697.90 195.553   1
  -1  -1  -5 2598.20 191.904   1
   1   1   5 2576.27 188.634   1
   1   1   5 2819.54 204.387   1
  -1   1  -5 2973.08 215.553   1
  -1   1  -5 3371.88 242.074   1
   1  -1   6  71565. 4580.25   1
   1  -1   6  82632. 5288.13   1
  -1  -1  -6  82054. 5246.26   1
  -1  -1  -6  78744. 5038.88   1
   1   1   6  64806. 4151.54   1
   1   1   6  65444. 4191.42  -1
  -1   1  -6  80817. 5170.48  -1
  -1   1  -6  66800. 4279.16   1
   1  -1   7 3597.20 266.401  -1
  -1  -1  -7 3575.27 263.409   1
  -1  -1  -7 2805.58 212.163   1
   1   1   7 3142.57 235.892   1
   1   1   7 3002.99 224.925   1
  -1   1  -7 3040.87 229.312   1
  -1   1  -7 2969.09 223.330   1
   1  -1   8  13228. 881.156  -1
   1  -1   8  11960. 811.564   1
  -1  -1  -8  12901. 863.409   1
   1   1   8  11438. 767.098   1
  -1   1  -8 9070.78 619.142   1
   1  -1   9  46261. 2985.04   1
   1  -1   9  44148. 2857.42   1
  -1  -1  -9  49212. 3172.48   1
  -1  -1  -9  57906. 3728.81   1
   1   1   9  42473. 2745.76   1
   1   1   9  53400. 3439.68   1
  -1   1  -9  49771. 3212.36   1
  -1   1  -9  55274. 3561.31   1
   1  -1  10 172642.  11031.   1
  -1  -1 -10 152263. 9728.80   1
   1   1  10 186760.  11924.   1
  -1   1 -10 165384.  10566.   1
   1  -1  11  408.37  67.099   1
   1  -1  11  444.07  73.858   1
  -1  -1 -11  273.18  59.661   1
  -1  -1 -11  336.19  62.971  -1
   1   1  11  406.78  69.113   1
   1   1  11  366.30  66.500   1
  -1   1 -11  381.26  71.027   1
  -1   1 -11  348.16  63.948   1
   1  -1  12  41575. 2699.90   1
   1  -1  12  42831. 2785.64   1
  -1  -1 -12  47797. 3096.71   1
  -1  -1 -12  41914. 2719.84   1
   1   1  12  48953. 3172.48   1
  -1   1 -12  44108. 2865.40   1
  -1   1 -12  50688. 3280.16   1
   1  -1  13 4620.13 349.750   1
  -1  -1 -13 4646.06 352.343   1
  -1  -1 -13 3547.35 284.546   1
   1   1  13 4673.97 358.923   1
   1   1  13 4594.21 354.735   1
  -1   1 -13 5170.48 386.839  -1
   1  -1  14  16602. 1119.44   1
   1  -1  14  19699. 1323.63   1
  -1  -1 -14  16883. 1139.58   1
  -1  -1 -14  14684. 996.410   1
   1   1  14  23470. 1558.52   1
   1   1  14  19920. 1334.40   1
  -1   1 -14  17763. 1198.00   1
  -1   1 -14  18628. 1247.26   1
   1  -1  15 9788.62 688.733   1
   1  -1  15  12257. 850.448   1
  -1  -1 -15  11619. 803.389   1
   1   1  15  12638. 873.379   1
  -1   1 -15  12911. 891.126   1
  -1   1 -15  10941. 760.717   1
   1  -1  16 2566.30 231.106   1
   1  -1  16 2697.90 234.895   1
   1   1  16 1845.66 181.037   1
   1   1  16 2558.32 227.318  -1
  -1   1 -16 1888.13 180.518   1
   1  -1  17  940.58 124.327   1
  -1  -1 -17  756.93 105.164   1
  -1  -1 -17  686.14  98.524   1
   1   1  17  709.87 103.629   1
   1   1  17  750.75 107.338   1
  -1   1 -17  946.96 132.084   1
  -1   1 -17  558.32  89.511   1
   1  -1  18 3651.04 301.296   1
   1  -1  18 3736.79 310.468   1
  -1  -1 -18 3459.62 289.930   1
  -1  -1 -18 3868.39 315.055   1
   1   1  18 3862.41 316.052   1
   1   1  18 3774.67 308.873  -1
  -1   1 -18 2863.41 247.457   1
  -1   1 -18 3597.20 303.489   1
   1  -1  19 1744.56 177.806   1
   1  -1  19 1368.29 155.573   1
  -1  -1 -19 1676.17 170.867   1
  -1  -1 -19 1683.95 171.186   1
   1   1  19 1288.33 148.395   1
   1   1  19 1367.70 155.095   1
  -1   1 -19 1508.47 161.037   1
  -1   1 -19 1699.10 173.719   1
   1  -1  20  298.90  84.427   1
  -1  -1 -20  295.71  71.685   1
  -1  -1 -20  397.61  81.854   1
   1   1  20  348.95  80.638   1
  -1   1 -20  264.01  67.697   1
  -1   1 -20  305.88  80.359   1
   1  -1  21  167.46  64.387   1
  -1  -1 -21  185.66  62.353   1
  -1  -1 -21  185.18  61.356   1
   1   1  21  166.82  65.723   1
  -1   1 -21   96.01  48.833   1
  -1   1 -21  202.79  66.720   1
   1  -1  22  879.36 123.489   1
  -1  -1 -22  973.48 125.483   1
  -1  -1 -22  998.60 124.825   1
   1   1  22 1166.90 140.638   1
  -1   1 -22  849.05 120.598   1
  -1   1 -22  969.89 120.199   1
   1  -1  23  112.26  69.751   1
  -1  -1 -23   46.98  45.404   1
  -1  -1 -23   27.14  49.033   1
   1   1  23  -60.52  47.936   1
  -1   1 -23   17.00  47.258   1
  -1   1 -23   59.98  40.439   1
   1  -1  24   87.48  61.176  -1
  -1  -1 -24  184.81  61.057   1
   1   1  24  163.81  65.444   1
  -1   1 -24  244.47  68.534   1
   1  -2 -25  336.99  73.121   1
  -1   2  25  341.77  76.032   1
   1  -2 -24   15.52  39.681   1
  -1  -2  24   55.95  56.371   1
   1   2 -24  105.04  54.437   1
  -1   2  24   80.24  59.382   1
   1  -2 -23   -1.73  40.239   1
   1  -2 -23   16.38  38.843   1
   1   2 -23   -7.43  34.895   1
  -1   2  23   24.91  46.102   1
   1  -2 -22 1029.91 125.364   1
  -1  -2  22  915.25 126.121   1
   1   2 -22 1167.90 135.713   1
   1   2 -22  992.62 130.508   1
  -1   2  22  750.95 105.483   1
   1  -2 -21  557.33  96.211   1
   1   2 -21  360.32  74.975   1
   1   2 -21  468.19  90.269   1
   1  -2 -20  384.05  74.776   1
   1  -2 -20  582.45  95.852  -1
  -1  -2  20  604.98 103.330   1
   1   2 -20  445.86  94.556   1
   1   2 -20  420.14  83.051   1
  -1   2  20  465.00  99.880   1
  -1   2  20  619.94  97.408   1
   1  -2 -19 3633.10 294.915   1
  -1  -2  19 3908.27 323.629   1
  -1  -2  19 3415.75 288.933   1
   1   2 -19 3308.07 285.144   1
   1   2 -19 3395.81 284.147   1
  -1   2  19 3790.62 309.072  -1
   1  -2 -18 2400.80 213.360   1
  -1  -2  18 1933.60 192.582   1
  -1  -2  18 2380.85 219.541   1
   1   2 -18 1871.98 189.790   1
   1   2 -18 2189.43 202.193   1
  -1   2  18 1762.11 180.399   1
  -1   2  18 2025.92 194.197  -1
   1  -2 -17 8388.83 596.011   1
   1  -2 -17  10229. 725.024   1
  -1  -2  17 9856.42 702.691   1
  -1  -2  17 8628.11 618.943   1
   1   2 -17 8642.06 615.951   1
  -1   2  17  10393. 727.616   1
  -1   2  17  10106. 717.248  -1
   1  -2 -16  277.97  68.155   1
   1  -2 -16  336.39  67.777   1
  -1  -2  16  370.89  76.550   1
  -1  -2  16  244.27  71.306   1
   1   2 -16  231.90  60.678   1
   1   2 -16  234.10  60.080   1
  -1   2  16  156.23  54.337   1
  -1   2  16  321.04  72.423   1
   1  -2 -15 9678.95 676.968   1
   1  -2 -15 9674.96 685.742  -1
  -1  -2  15 9992.01 706.879   1
   1   2 -15  11284. 786.440   1
  -1   2  15  11442. 790.229   1
  -1   2  15  11456. 799.600   1
   1  -2 -14 3483.55 284.945   1
   1  -2 -14 3794.61 298.504   1
  -1  -2  14 3778.66 301.096   1
  -1  -2  14 3611.16 296.111   1
   1   2 -14 4867.39 368.893   1
   1   2 -14 4787.63 370.688   1
  -1   2  14 4299.10 330.608   1
  -1   2  14 5403.78 409.770   1
   1  -2 -13  72881. 4697.90   1
   1  -2 -13  75992. 4885.34   1
  -1  -2  13  64746. 4199.40   1
  -1  -2  13  77268. 4973.08   1
   1   2 -13  75972. 4913.25   1
   1   2 -13  72582. 4673.97   1
  -1   2  13  79960. 5146.56   1
  -1   2  13  70708. 4552.34   1
   1  -2 -12  438.28  77.388   1
   1  -2 -12  705.08  89.910   1
  -1  -2  12  692.92  94.975   1
  -1  -2  12  562.71  89.093   1
   1   2 -12  662.61  92.124   1
   1   2 -12  571.48  84.327   1
  -1   2  12  528.21  82.213  -1
  -1   2  12  770.09  98.863   1
   1  -2 -11  180.20  46.401   1
   1  -2 -11  253.04  58.584   1
  -1  -2  11  234.30  55.813   1
  -1  -2  11  187.18  51.087   1
   1   2 -11  234.90  53.440  -1
   1   2 -11   71.88  39.781   1
  -1   2  11  234.70  54.197   1
  -1   2  11  210.97  51.127   1
   1  -2 -10 166381.  10622.   1
   1  -2 -10 158066.  10102.   1
  -1  -2  10 183091.  11695.   1
   1   2 -10 163210.  10427.   1
  -1   2  10 164865.  10532.   1
  -1   2  10 157727.  10072.   1
   1  -2  -9  50788. 3268.19   1
   1  -2  -9  52602. 3389.83   1
  -1  -2   9  47637. 3074.77   1
  -1  -2   9  45862. 2967.10   1
   1   2  -9  56331. 3627.11   1
   1   2  -9  57667. 3718.84  -1
   1  -2  -8  13382. 892.721   1
  -1  -2   8  11749. 789.232   1
   1   2  -8  16291. 1080.16   1
  -1   2   8  14652. 971.485   1
   1  -2  -7  24586. 1592.82   1
  -1  -2   7  21436. 1402.99   1
  -1  -2   7  24207. 1577.86  -1
   1   2  -7  30588. 1981.85   1
   1   2  -7  32124. 2081.75   1
  -1   2   7  31326. 2025.92   1
   1  -2  -6 136889. 8729.80   1
   1  -2  -6 102652. 6558.32   1
  -1  -2   6 112941. 7214.35   1
  -1  -2   6 123988. 7916.24   1
   1   2  -6 164905.  10518.   1
   1   2  -6 150787. 9621.13   1
  -1   2   6 133380. 8506.47   1
  -1   2   6 142672. 9100.69   1
   1  -2  -5  22891. 1477.37   1
   1  -2  -5  21336. 1381.45   1
  -1  -2   5  25683. 1660.22   1
   1   2  -5  20179. 1309.87   1
   1   2  -5  22572. 1463.41   1
  -1   2   5  21336. 1378.26   1
  -1   2   5  21755. 1407.97  -1
   1  -2  -4  14098. 913.259   1
  -1  -2   4  16275. 1057.23   1
   1   2  -4  12911. 843.269   1
  -1   2   4  13571. 880.757   1
   1  -2  -3  170.59  24.885   1
   1  -2  -3  218.74  25.942  -1
  -1  -2   3  128.51  24.008   1
   1   2  -3  239.88  30.967   1
   1   2  -3  188.51  28.215   1
  -1   2   3  218.54  27.896  -1
  -1   2   3  207.98  27.158   1
   1  -2  -2  95473. 6079.75   1
  -1  -2   2  84088. 5357.92   1
  -1  -2   2  77248. 4923.23   1
   1   2  -2  83250. 5304.08   1
   1   2  -2  97527. 6213.35   1
  -1   2   2 100738. 6416.74   1
   1  -2  -1 242871.  15444.   1
   1  -2  -1 200997.  12786.   1
  -1  -2   1 234097.  14887.   1
   1   2  -1 238285.  15153.   1
  -1   2   1 225723.  14355.   1
  -1   2   1 235892.  15005.   1
   1  -2   0  73779. 4699.90   1
   1  -2   0  59123. 3768.69   1
  -1  -2   0  64626. 4113.65   1
   1   2   0  64686. 4117.64   1
  -1   2   0  74915. 4771.68   1
  -1   2   0  60578. 3860.41   1
   1  -2   1 136271. 8675.96   1
   1  -2   1 137587. 8757.72   1
  -1  -2  -1 128315. 8163.50   1
   1   2   1 108973. 6935.19   1
  -1   2  -1 131306. 8358.92   1
   1  -2   2 3804.58 256.430   1
   1  -2   2 3974.07 268.195   1
  -1  -2  -2 3533.40 233.898   1
  -1  -2  -2 3862.41 256.231   1
   1   2   2 3391.82 225.922   1
   1   2   2 3389.83 225.723   1
  -1   2  -2 3834.49 259.023   1
  -1   2  -2 3670.98 248.654   1
  -1  -2  -3  73679. 4699.90   1
  -1  -2  -3  84646. 5395.81   1
   1   2   3  83729. 5337.98   1
   1   2   3  72363. 4614.15   1
  -1   2  -3  73739. 4705.88   1
   1  -2   4  41575. 2667.99   1
   1  -2   4  37707. 2418.74   1
  -1  -2  -4  39143. 2506.48   1
   1   2   4  39880. 2554.33   1
  -1   2  -4  46620. 2987.04   1
  -1   2  -4  40718. 2612.16   1
   1  -2   5 368694.  23470.   1
   1  -2   5 359920.  22911.   1
  -1  -2  -5 337388.  21476.   1
  -1  -2  -5 443868.  28255.   1
   1   2   5 441675.  28096.   1
   1   2   5 402592.  25623.   1
   1  -2   6  21476. 1400.80   1
   1  -2   6  21815. 1416.95   1
  -1  -2  -6  23470. 1524.43   1
  -1  -2  -6  24546. 1588.83   1
   1   2   6  18810. 1227.12   1
   1   2   6  20359. 1322.63   1
  -1   2  -6  21535. 1404.78   1
   1  -2   7  37109. 2400.80   1
   1  -2   7  34696. 2241.27   1
  -1  -2  -7  32622. 2105.68   1
  -1  -2  -7  33061. 2139.58   1
   1   2   7  34197. 2209.37   1
   1   2   7  34237. 2213.36   1
  -1   2  -7  32782. 2121.63   1
  -1   2  -7  40877. 2638.08   1
   1  -2   8 162752.  10387.   1
   1  -2   8 165603.  10574.   1
  -1  -2  -8 138365. 8841.47   1
   1   2   8 152522. 9734.79   1
  -1   2  -8 156869.  10018.   1
  -1   2  -8 129332. 8263.20   1
   1  -2   9  67657. 4344.96   1
   1  -2   9  80718. 5184.44   1
  -1  -2  -9  64347. 4141.57   1
   1   2   9  53918. 3473.58   1
   1   2   9  61735. 3966.10   1
  -1   2  -9  62134. 3994.01   1
  -1   2  -9  60319. 3884.34   1
   1  -2  10  16165. 1083.75   1
   1  -2  10  14197. 951.544   1
  -1  -2 -10  13773. 921.634   1
   1   2  10  14606. 976.270   1
  -1   2 -10  16080. 1075.77   1
  -1   2 -10  16879. 1122.63   1
   1  -2  11  20558. 1368.29   1
  -1  -2 -11  18341. 1215.55   1
  -1  -2 -11  23609. 1556.93   1
   1   2  11  16937. 1129.01   1
   1   2  11  20578. 1364.90   1
  -1   2 -11  22572. 1493.12   1
  -1   2 -11  18026. 1199.20   1
   1  -2  12  43151. 2807.57   1
   1  -2  12  38564. 2508.47   1
  -1  -2 -12  38485. 2504.48   1
  -1  -2 -12  33639. 2193.42   1
   1   2  12  36710. 2394.81   1
   1   2  12  45085. 2923.23   1
  -1   2 -12  37687. 2460.62   1
   1  -2  13 8490.52 599.401   1
   1  -2  13 6683.94 492.721   1
  -1  -2 -13 6805.58 495.912   1
  -1  -2 -13 7178.46 514.057   1
   1   2  13 7361.91 527.417   1
   1   2  13 7551.34 542.771   1
  -1   2 -13 9122.62 645.862   1
   1  -2  14 4015.95 320.638   1
   1  -2  14 5316.05 399.003   1
  -1  -2 -14 4438.68 347.956   1
  -1  -2 -14 5234.29 392.821   1
   1   2  14 4584.24 351.346   1
   1   2  14 4057.82 322.233   1
  -1   2 -14 4773.67 376.869   1
  -1   2 -14 5206.38 390.827  -1
   1  -2  15 2011.96 195.613   1
   1  -2  15 2099.70 193.280   1
   1   2  15 1549.15 155.852   1
  -1   2 -15 1517.45 163.150   1
  -1   2 -15 1325.82 141.715   1
   1  -2  16 1709.07 177.926   1
   1  -2  16 2342.97 209.770   1
  -1  -2 -16 2239.28 202.193   1
  -1  -2 -16 2113.66 199.601   1
   1   2  16 2265.20 210.967   1
   1   2  16 1720.64 168.873   1
  -1   2 -16 2211.36 200.399   1
  -1   2 -16 1673.78 172.881   1
   1  -2  17 7272.18 529.212   1
  -1  -2 -17 7421.73 536.590  -1
   1   2  17 6165.50 465.603   1
   1   2  17 7465.60 543.968   1
  -1   2 -17 6091.72 453.838   1
   1  -2  18   37.19  41.057   1
   1  -2  18  -14.93  45.803   1
  -1  -2 -18   -9.29  36.630   1
  -1  -2 -18   -2.12  37.627   1
   1   2  18   15.90  37.547   1
   1   2  18  -57.55  39.222   1
  -1   2 -18   22.99  36.510   1
  -1   2 -18   37.57  49.352   1
   1  -2  19  409.37  85.005  -1
   1  -2  19  492.72  94.835   1
  -1  -2 -19  323.23  74.098   1
  -1  -2 -19  391.23  74.895   1
   1   2  19  479.36  89.930   1
   1   2  19  281.16  75.493   1
  -1   2 -19  377.67  85.184   1
  -1   2 -19  476.77  84.447  -1
  -1  -2 -20 3262.21 273.978   1
  -1  -2 -20 2662.01 238.285   1
   1   2  20 2580.26 231.705   1
  -1   2 -20 2973.08 255.234   1
   1  -2  21  821.73 120.000   1
  -1  -2 -21  922.83 119.521   1
  -1  -2 -21  903.29 116.730   1
   1   2  21 1135.99 135.753   1
  -1   2 -21 1233.90 148.056   1
   1  -2  22   14.44  54.297   1
  -1  -2 -22   -1.45  40.279   1
  -1  -2 -22  -27.28  32.183   1
   1   2  22   14.47  53.898   1
  -1   2 -22   11.99  33.440   1
  -1   2 -22  -88.18  45.982   1
   1  -2  23  138.76  74.337  -1
  -1  -2 -23  207.18  64.486   1
  -1  -2 -23   56.03  61.655   1
  -1   2 -23  297.11  72.981  -1
  -1   2 -23  116.67  50.748   1
   1  -2  24  303.29  76.072   1
  -1  -2 -24  456.03  84.287   1
   1   2  24  396.41  83.689   1
  -1   2 -24  419.74  82.313   1
   1  -3 -25  -30.91  34.357   1
  -1   3  25  -33.96  48.913   1
   1  -3 -24  -50.37  35.872   1
  -1  -3  24   18.53  49.591   1
   1   3 -24   67.98  57.148   1
  -1   3  24    6.67  47.278   1
   1  -3 -23  233.90  59.860   1
   1  -3 -23  173.60  61.236   1
  -1  -3  23  200.60  69.631   1
   1   3 -23  312.06  67.737   1
   1   3 -23  105.64  61.715   1
  -1   3  23  176.69  59.481   1
   1  -3 -22   80.86  46.341  -1
   1  -3 -22   81.14  45.543   1
   1   3 -22   19.12  38.664   1
   1   3 -22   82.45  61.316   1
  -1   3  22   43.27  43.071   1
   1  -3 -21 1982.65 194.018   1
   1  -3 -21 2045.86 203.988   1
  -1  -3  21 1936.79 197.667   1
   1   3 -21 2141.57 213.759   1
   1   3 -21 1996.01 191.525   1
   1  -3 -20  610.57  95.314   1
   1  -3 -20  686.54 104.407   1
  -1  -3  20  660.02 105.623   1
   1   3 -20  740.78 115.773   1
   1   3 -20  507.68  92.383   1
  -1   3  20  804.39 124.028   1
  -1   3  20  804.19 107.119   1
   1  -3 -19   57.09  51.226   1
  -1  -3  19  107.52  62.672   1
  -1  -3  19  161.83  61.555   1
   1   3 -19  203.19  68.794   1
   1   3 -19  200.40  62.173  -1
  -1   3  19  154.92  55.194   1
   1  -3 -18   16.43  40.259   1
   1  -3 -18   -4.11  36.989   1
  -1  -3  18  111.03  51.226   1
  -1  -3  18   18.00  48.714   1
   1   3 -18   42.65  48.893   1
   1   3 -18   66.30  43.908   1
  -1   3  18    2.50  37.966   1
  -1   3  18   31.68  46.301   1
   1  -3 -17 9306.07 667.796   1
  -1  -3  17 7764.70 561.515   1
   1   3 -17  11334. 787.636   1
  -1   3  17  11611. 801.594   1
  -1   3  17  10528. 746.958   1
   1  -3 -16  486.54  79.103   1
   1  -3 -16  525.02  89.771   1
  -1  -3  16  537.99  86.022   1
  -1  -3  16  399.00  82.453   1
   1   3 -16  473.58  81.316   1
   1   3 -16  467.60  86.879   1
  -1   3  16  520.04  95.693   1
  -1   3  16  623.33  90.070   1
   1  -3 -15  29192. 1914.26   1
  -1  -3  15  29930. 1977.27   1
  -1  -3  15  27637. 1822.93   1
   1   3 -15  32542. 2141.57   1
   1   3 -15  37547. 2450.65   1
  -1   3  15  32223. 2109.67   1
   1  -3 -14  301.69  58.943   1
   1  -3 -14  349.55  69.850   1
  -1  -3  14  353.94  75.454   1
  -1  -3  14  440.08  77.587   1
   1   3 -14  411.17  70.050   1
   1   3 -14  406.78  79.980   1
  -1   3  14  436.89  80.798   1
  -1   3  14  332.20  64.566   1
   1  -3 -13 8476.56 603.389   1
   1  -3 -13 9264.20 640.279   1
  -1  -3  13 9724.82 680.956   1
   1   3 -13 8384.84 594.416   1
  -1   3  13 8057.82 576.869   1
  -1   3  13 9256.22 643.269   1
   1  -3 -12  20040. 1322.63   1
   1  -3 -12  19589. 1307.48   1
  -1  -3  12  20339. 1358.52   1
  -1  -3  12  25065. 1652.44   1
   1   3 -12  20578. 1371.48   1
  -1   3  12  21615. 1425.12   1
  -1   3  12  22592. 1498.30   1
   1  -3 -11 141097. 9024.92   1
   1  -3 -11 140578. 8981.05   1
   1   3 -11 126740. 8113.65   1
   1   3 -11 160937.  10289.   1
  -1   3  11 134397. 8592.21   1
  -1   3  11 131765. 8436.68   1
   1  -3 -10 1293.12 120.319   1
  -1  -3  10  886.14 105.244   1
   1   3 -10  756.93  93.001   1
  -1   3  10  933.20  98.026   1
   1  -3  -9  55394. 3569.29   1
   1  -3  -9  61575. 3952.14   1
  -1  -3   9  64048. 4123.62  -1
   1   3  -9  53978. 3479.56   1
  -1   3   9  50369. 3240.28  -1
  -1   3   9  48435. 3124.62   1
   1  -3  -8 110927. 7094.71   1
  -1  -3   8 140458. 8977.06   1
  -1  -3   8 126700. 8099.69   1
   1   3  -8 128973. 8245.26   1
   1   3  -8 138205. 8831.50   1
  -1   3   8 117966. 7541.37   1
   1  -3  -7 2269.19 171.924   1
   1  -3  -7 1969.89 162.313   1
  -1  -3   7 1892.32 158.066   1
   1   3  -7 2313.06 185.364   1
  -1   3   7 2167.50 168.395   1
   1  -3  -6  23669. 1536.39   1
   1  -3  -6  19717. 1278.36   1
  -1  -3   6  24467. 1589.63   1
  -1  -3   6  25284. 1639.68   1
   1   3  -6  23450. 1526.02   1
   1   3  -6  25982. 1681.55   1
  -1   3   6  25125. 1626.52   1
  -1   3   6  21735. 1408.37   1
   1  -3  -5 153180. 9764.70   1
   1  -3  -5 130668. 8327.01   1
  -1  -3   5 139601. 8903.28   1
  -1  -3   5 131206. 8370.88   1
   1   3  -5 159182.  10150.   1
   1   3  -5 131625. 8394.81   1
  -1   3   5 148016. 9431.70   1
   1  -3  -4  52921. 3381.85   1
   1  -3  -4  49073. 3140.57   1
  -1  -3   4  45663. 2925.22   1
  -1  -3   4  49491. 3172.48   1
   1   3  -4  43749. 2805.58   1
   1   3  -4  54516. 3489.53   1
  -1   3   4  51446. 3288.13   1
  -1   3   4  49232. 3148.55   1
   1  -3  -3 426121.  27099.   1
  -1  -3   3 418743.  26640.   1
   1   3  -3 411166.  26161.   1
  -1   3   3 407776.  25942.   1
   1  -3  -2  378.07  36.032   1
   1  -3  -2  341.97  34.716   1
  -1  -3   2  310.27  33.838   1
  -1  -3   2  283.95  32.064   1
   1   3  -2  405.18  39.801   1
   1   3  -2  420.94  42.134   1
  -1   3   2  281.36  30.728   1
  -1   3   2  344.96  34.237   1
   1  -3  -1 359322.  22851.   1
  -1  -3   1 385443.  24526.   1
  -1  -3   1 389431.  24766.   1
   1   3  -1 365104.  23230.   1
   1   3  -1 350548.  22293.   1
  -1   3   1 360319.  22931.   1
  -1   3   1 383848.  24407.   1
   1  -3   0 139641. 8891.32   1
  -1  -3   0 148056. 9421.72   1
  -1  -3   0 135753. 8640.07   1
   1   3   0 133659. 8508.47   1
   1   3   0 126780. 8069.78  -1
  -1   3   0 141934. 9036.88   1
  -1   3   0 117228. 7467.59   1
   1   3   1 614954.  39103.   1
   1   3   1 590827.  37567.   1
  -1   3  -1 618942.  39362.   1
   1  -3   2 3130.60 217.148   1
  -1  -3  -2 2841.47 191.705   1
  -1  -3  -2 2777.66 188.993   1
   1   3   2 2586.24 175.473  -1
   1   3   2 3098.70 208.574   1
  -1   3  -2 2939.18 204.586   1
   1  -3   3 407178.  25902.   1
   1  -3   3 310269.  19745.   1
  -1  -3  -3 345164.  21954.   1
  -1  -3  -3 337188.  21456.   1
   1   3   3 360518.  22931.   1
   1   3   3 350947.  22333.   1
  -1   3  -3 360319.  22931.   1
  -1   3  -3 308873.  19663.   1
   1  -3   4  16473. 1074.77   1
   1  -3   4  14082. 919.840   1
  -1  -3  -4  17097. 1104.29   1
  -1  -3  -4  15264. 992.821   1
   1   3   4  16345. 1057.63   1
   1   3   4  15003. 973.877   1
  -1   3  -4  15976. 1041.47   1
  -1   3  -4  20080. 1300.30   1
   1  -3   5  74875. 4787.63   1
   1  -3   5  84506. 5405.78   1
  -1  -3  -5  75952. 4857.42   1
   1   3   5  86042. 5495.51   1
   1   3   5  85304. 5445.66   1
  -1   3  -5  79322. 5070.78   1
  -1   3  -5  92881. 5936.19   1
   1  -3   6 2117.64 164.147   1
   1  -3   6 2253.24 178.584   1
  -1  -3  -6 1882.15 144.606   1
  -1  -3  -6 1828.11 148.614   1
   1   3   6 1789.63 139.820   1
   1   3   6 2027.91 159.083   1
  -1   3  -6 2325.02 183.110   1
   1  -3   7 159860.  10199.   1
   1  -3   7 149571. 9551.34   1
  -1  -3  -7 147816. 9427.71   1
  -1  -3  -7 172502.  11005.   1
   1   3   7 157408.  10038.   1
   1   3   7 132682. 8472.57   1
  -1   3  -7 140598. 8981.05   1
  -1   3  -7 137607. 8783.64   1
   1  -3   8  13384. 890.129   1
   1  -3   8  11916. 805.582   1
  -1  -3  -8  14259. 950.547   1
   1   3   8  13246. 884.545   1
  -1   3  -8  15161. 1003.99   1
  -1   3  -8  13930. 931.804   1
   1  -3   9 9328.01 644.665   1
  -1  -3  -9 7513.45 516.051   1
  -1  -3  -9 9074.77 625.323   1
   1   3   9  10016. 677.965   1
   1   3   9 8725.81 602.193   1
  -1   3  -9 9553.33 657.228   1
   1  -3  10  15147. 1009.57   1
  -1  -3 -10  14273. 948.753   1
   1   3  10  17157. 1136.99   1
  -1   3 -10  16608. 1110.67   1
  -1   3 -10  14754. 984.246   1
   1  -3  11  343.37  68.714   1
   1  -3  11  362.71  62.333   1
  -1  -3 -11  476.37  68.574   1
  -1  -3 -11  351.74  67.816   1
  -1   3 -11  285.94  66.720   1
  -1   3 -11  401.00  69.292   1
   1  -3  12  129.23  47.956   1
   1  -3  12   56.81  41.515   1
  -1  -3 -12   65.34  35.952  -1
   1   3  12   79.14  43.888   1
   1   3  12  136.23  45.942   1
  -1   3 -12   76.53  40.479   1
  -1   3 -12   79.38  46.281   1
   1  -3  13  12516. 865.203   1
   1  -3  13  11942. 814.954   1
  -1  -3 -13  13416. 918.843   1
  -1  -3 -13  12467. 846.061   1
   1   3  13  11222. 770.887   1
   1   3  13  13364. 913.858   1
  -1   3 -13  10927. 761.714   1
  -1   3 -13 9874.37 685.941   1
   1  -3  14   12.62  37.567   1
   1   3  14  -10.16  36.052  -1
   1   3  14  -13.80  34.277   1
  -1   3 -14   24.53  43.948   1
   1  -3  15  16979. 1155.13   1
  -1  -3 -15  15011. 1007.98   1
   1   3  15  16289. 1098.30   1
  -1   3 -15  17075. 1161.12   1
  -1   3 -15  16590. 1116.65   1
   1  -3  16  569.49  95.095   1
   1  -3  16  419.14  73.838   1
  -1  -3 -16  297.51  67.398   1
  -1  -3 -16  300.10  64.786  -1
   1   3  16  398.40  82.652   1
   1   3  16  422.13  77.986   1
  -1   3 -16  460.22  92.064   1
  -1   3 -16  419.94  80.957   1
   1  -3  17  152.98  60.758   1
   1  -3  17   91.49  56.889   1
  -1  -3 -17  243.27  59.880   1
  -1  -3 -17  190.79  59.741   1
   1   3  17  173.52  56.730   1
   1   3  17  165.90  58.504   1
  -1   3 -17  223.33  63.111   1
  -1   3 -17  290.33  80.558   1
   1  -3  18  108.35  55.773   1
  -1  -3 -18   46.56  41.535   1
  -1  -3 -18   17.65  34.437   1
   1   3  18   -7.41  35.972   1
   1   3  18   30.61  40.917   1
  -1   3 -18   42.99  49.073   1
   1  -3  19 5533.39 430.508   1
  -1  -3 -19 7052.83 511.664   1
  -1  -3 -19 5294.11 407.577   1
   1   3  19 5932.20 442.472   1
   1   3  19 6584.24 496.510   1
  -1   3 -19 6454.63 492.323   1
  -1   3 -19 7020.93 511.664   1
   1  -3  20  222.93  74.875   1
  -1  -3 -20  145.98  54.616   1
  -1  -3 -20  179.26  59.362   1
   1   3  20  203.59  65.085   1
  -1   3 -20  185.08  59.362   1
  -1   3 -20  150.41  70.189   1
   1  -3  21  692.32 109.631  -1
  -1  -3 -21  686.14 104.786   1
  -1  -3 -21  648.85  94.118   1
   1   3  21  624.73  95.493   1
  -1   3 -21  664.61 111.406  -1
  -1   3 -21  602.79  90.429   1
   1  -3  22    5.80  40.479   1
  -1  -3 -22   11.40  35.593   1
  -1  -3 -22   31.29  38.245   1
   1   3  22   -8.85  43.131   1
  -1   3 -22  -67.40  41.256   1
  -1   3 -22    6.59  33.579   1
   1  -3  23   76.43  65.563   1
  -1  -3 -23   69.33  46.540   1
  -1  -3 -23   44.97  45.304   1
   1   3  23   69.17  52.144   1
  -1   3 -23  117.45  61.017   1
  -1  -3 -24    1.40  41.156   1
   1   3  24   80.46  53.260   1
   1  -4 -24  342.77  69.372  -1
  -1  -4  24  205.98  73.360   1
  -1   4  24  330.81  72.323   1
   1  -4 -23  -11.43  35.274   1
   1  -4 -23   40.50  44.506   1
  -1  -4  23   52.22  51.446   1
   1   4 -23   30.87  51.805   1
   1   4 -23   28.67  37.468   1
  -1   4  23   64.98  50.808   1
   1  -4 -22  233.50  65.304   1
   1  -4 -22  357.33  69.731   1
  -1  -4  22  236.49  75.713   1
   1   4 -22  262.21  62.213   1
   1   4 -22  136.41  64.327   1
  -1   4  22  272.38  68.215   1
   1  -4 -21   -2.72  37.886   1
   1  -4 -21    7.85  40.718   1
  -1  -4  21   79.86  54.596   1
   1   4 -21  127.48  60.917   1
  -1   4  21   77.75  48.754   1
   1  -4 -20  -11.15  31.785   1
   1  -4 -20    7.86  42.792   1
   1   4 -20   -7.54  34.516   1
  -1   4  20  -35.61  38.365   1
   1  -4 -19 4566.30 348.355   1
   1  -4 -19 3922.23 322.233   1
  -1  -4  19 4636.09 372.083   1
  -1  -4  19 3824.52 322.432   1
   1   4 -19 3846.46 307.477   1
   1   4 -19 5092.72 404.785   1
  -1   4  19 4009.97 316.052   1
  -1   4  19 4408.77 362.113   1
   1  -4 -18  -44.45  37.807   1
   1  -4 -18  -18.44  31.266   1
  -1  -4  18 -136.11  47.497   1
   1   4 -18    2.68  58.225   1
  -1   4  18  109.97  48.893   1
  -1   4  18   17.28  46.381   1
   1  -4 -17 2825.52 253.041   1
   1  -4 -17 2646.06 223.729   1
  -1  -4  17 2105.68 194.177   1
  -1  -4  17 2711.86 243.669   1
   1   4 -17 2544.36 221.934   1
   1   4 -17 2695.91 239.681   1
  -1   4  17 2289.13 202.991   1
  -1   4  17 2287.14 219.940   1
   1  -4 -16 5543.36 425.722   1
   1  -4 -16 5898.30 430.907   1
  -1  -4  16 7066.79 511.266  -1
  -1  -4  16 6546.35 492.123   1
   1   4 -16 8227.31 599.002  -1
  -1   4  16 6664.00 497.906   1
  -1   4  16 7114.65 508.673   1
   1  -4 -15 4817.54 359.122   1
  -1  -4  15 6033.89 456.430   1
  -1  -4  15 4664.00 357.328   1
   1   4 -15 6965.10 514.855   1
   1   4 -15 6624.12 481.754   1
   1  -4 -14 6514.45 465.403  -1
   1  -4 -14 6462.61 478.364   1
  -1  -4  14 6380.85 475.972   1
   1   4 -14 6257.22 467.597   1
  -1   4  14 6556.32 484.745   1
   1  -4 -13  43928. 2859.42   1
  -1  -4  13  50508. 3282.15   1
  -1  -4  13  43769. 2843.47   1
   1  -4 -12 2408.77 209.770   1
   1  -4 -12 2069.79 174.696   1
  -1  -4  12 2067.79 192.203   1
   1   4 -12 2121.63 194.975   1
  -1   4  12 1864.01 173.659   1
  -1   4  12 1791.22 158.484   1
   1  -4 -11  10851. 731.206   1
   1  -4 -11  10833. 748.753   1
  -1  -4  11  11208. 772.880   1
   1   4 -11  12754. 869.989   1
  -1   4  11  11350. 767.297   1
  -1   4  11  10849. 741.176   1
   1  -4 -10 3012.96 241.276   1
   1  -4 -10 2566.30 200.000   1
  -1  -4  10 3026.92 245.862   1
   1   4 -10 3014.95 243.270   1
  -1   4  10 2664.01 219.541   1
  -1   4  10 2779.66 217.348   1
   1  -4  -9  71406. 4574.27   1
   1  -4  -9  87138. 5587.23   1
  -1  -4   9  68116. 4382.85   1
  -1   4   9  79701. 5112.66   1
  -1   4   9  70748. 4536.39   1
   1  -4  -8 6536.38 447.657   1
   1  -4  -8 5834.49 413.559   1
  -1  -4   8 5722.83 409.970   1
  -1  -4   8 5812.56 412.961   1
   1   4  -8 6616.14 463.010   1
   1   4  -8 6177.46 438.684   1
  -1   4   8 5748.75 404.985   1
  -1   4   8 5936.19 409.571   1
   1  -4  -7  81735. 5234.29   1
  -1  -4   7  78863. 5056.82   1
  -1  -4   7  79541. 5096.70   1
   1   4  -7  72482. 4644.06   1
   1   4  -7  81456. 5220.33   1
  -1   4   7  87438. 5593.21   1
   1  -4  -6 2927.22 209.970   1
   1  -4  -6 2584.24 194.795   1
  -1  -4   6 2658.02 199.182   1
  -1  -4   6 2837.48 215.952   1
   1   4  -6 2530.41 196.211   1
  -1   4   6 3024.92 217.747   1
  -1   4   6 3359.92 243.071   1
   1  -4  -5  47039. 3010.96   1
   1  -4  -5  43250. 2777.66   1
  -1  -4   5  40140. 2578.26   1
  -1  -4   5  41216. 2654.04   1
   1   4  -5  50030. 3212.36   1
   1   4  -5  45962. 2949.15   1
  -1   4   5  41476. 2658.02   1
  -1   4   5  37607. 2414.75   1
   1  -4  -4 107657. 6861.41   1
   1  -4  -4 141854. 9040.87   1
  -1  -4   4 129332. 8249.24   1
  -1  -4   4 124048. 7910.26   1
   1   4  -4 140857. 8979.05   1
   1   4  -4 132662. 8460.61  -1
  -1   4   4 127537. 8129.60   1
  -1   4   4 140219. 8933.19   1
   1  -4  -3  85663. 5463.60   1
   1  -4  -3  83589. 5333.99   1
  -1  -4   3  75194. 4801.59   1
  -1  -4   3  71047. 4536.39   1
   1   4  -3  81037. 5172.48   1
   1   4  -3  79262. 5060.81   1
  -1   4   3  85503. 5453.63  -1
  -1   4   3  87039. 5549.35   1
   1  -4  -2 9760.71 636.490   1
   1  -4  -2 9992.01 651.445   1
  -1  -4   2 9802.58 641.276   1
  -1  -4   2  10339. 675.573   1
   1   4  -2 9535.38 624.127   1
   1   4  -2 9900.29 646.659   1
  -1   4   2  10333. 672.183   1
  -1   4   2 9469.58 618.344   1
   1  -4  -1 622731.  39601.   1
   1  -4  -1 658823.  41894.   1
  -1  -4   1 604386.  38445.   1
   1   4  -1 583449.  37109.   1
  -1   4   1 647856.  41196.  -1
   1  -4   0  82792. 5280.15   1
   1  -4   0  92403. 5892.32   1
  -1  -4   0  82433. 5254.23   1
   1   4   0  77846. 4963.11   1
  -1   4   0  69611. 4442.67   1
  -1   4   0  78445. 5002.99   1
   1  -4   1 176969.  11268.   1
  -1  -4  -1 166819.  10620.   1
   1   4   1 171685.  10927.   1
  -1   4  -1 167996.  10700.   1
  -1   4  -1 185802.  11830.   1
   1  -4   2  29950. 1925.42   1
   1  -4   2  27438. 1767.50   1
  -1  -4  -2  27198. 1743.37   1
   1   4   2  27497. 1761.71   1
  -1   4  -2  26999. 1737.78   1
  -1   4  -2  26820. 1728.41   1
   1  -4   3 200797.  12786.   1
   1  -4   3 190169.  12116.   1
  -1  -4  -3 179481.  11426.   1
  -1  -4  -3 194297.  12371.   1
   1   4   3 174257.  11095.   1
   1   4   3 183250.  11665.   1
  -1   4  -3 166859.  10632.   1
  -1   4  -3 162732.  10369.   1
   1  -4   4  27916. 1801.19   1
  -1  -4  -4  30867. 1980.26   1
  -1  -4  -4  33021. 2121.63   1
   1   4   4  30608. 1963.71   1
   1   4   4  31805. 2041.87   1
  -1   4  -4  24825. 1606.38   1
   1  -4   5 329013.  20957.   1
   1  -4   5 393220.  25025.   1
  -1  -4  -5 345364.  21974.   1
  -1  -4  -5 356131.  22672.   1
   1   4   5 349750.  22253.   1
   1   4   5 310668.  19777.   1
  -1   4  -5 393419.  25045.   1
   1  -4   6 6309.07 432.901   1
  -1  -4  -6 5968.09 403.988   1
  -1  -4  -6 6508.47 447.058   1
   1   4   6 5222.33 362.512  -1
   1   4   6 6241.27 422.731   1
  -1   4  -6 5986.04 414.157   1
   1  -4   7 2566.30 196.789   1
  -1  -4  -7 2891.32 212.562   1
  -1  -4  -7 2857.42 219.541   1
   1   4   7 2753.74 209.970   1
   1   4   7 2644.07 196.889   1
  -1   4  -7 3156.53 235.693   1
  -1   4  -7 2991.02 232.103   1
   1  -4   8  14768. 988.434   1
  -1  -4  -8  13003. 870.189   1
  -1  -4  -8  16971. 1110.27   1
   1   4   8  13388. 895.114   1
   1   4   8  14415. 951.345   1
  -1   4  -8  16307. 1084.55   1
   1  -4   9  33659. 2195.41   1
   1  -4   9  39541. 2558.32   1
  -1  -4  -9  39402. 2540.38   1
  -1  -4  -9  32881. 2141.57   1
   1   4   9  35414. 2305.08   1
   1   4   9  39242. 2536.39   1
  -1   4  -9  37129. 2402.79   1
  -1   4  -9  36909. 2398.80   1
   1  -4  10    8.07  29.511   1
   1  -4  10   -5.03  28.973   1
  -1  -4 -10   25.34  23.988   1
  -1   4 -10   14.85  28.315   1
  -1   4 -10  -20.56  27.737   1
   1  -4  11  28913. 1900.70   1
   1  -4  11  25783. 1690.13   1
  -1  -4 -11  29910. 1945.16   1
  -1  -4 -11  28056. 1844.27   1
   1   4  11  35314. 2291.12   1
   1   4  11  29172. 1912.86   1
  -1   4 -11  30469. 1986.64  -1
  -1   4 -11  26361. 1738.98   1
   1  -4  12  899.30 103.390   1
  -1  -4 -12  714.06  96.211   1
  -1  -4 -12  735.99  89.212   1
   1   4  12  876.37  98.006   1
   1   4  12  652.84  93.200   1
  -1   4 -12  991.82 108.554   1
   1  -4  13  11023. 772.681   1
   1  -4  13  11589. 793.419   1
   1   4  13  10835. 754.137   1
  -1   4 -13  10074. 708.274  -1
  -1   4 -13 8648.05 603.190   1
   1  -4  14 3140.57 256.430   1
   1  -4  14 3232.30 274.377   1
  -1  -4 -14 3585.24 280.757   1
  -1  -4 -14 3050.84 259.621   1
   1   4  14 3070.78 261.814   1
   1   4  14 3108.67 249.651   1
  -1   4 -14 3244.26 274.377   1
  -1   4 -14 2741.77 228.514   1
   1  -4  15 2785.64 235.693   1
   1  -4  15 2480.56 229.112   1
  -1  -4 -15 1927.42 190.548   1
  -1  -4 -15 2677.96 225.324   1
   1   4  15 2299.10 199.800   1
  -1   4 -15 2731.80 243.669   1
  -1   4 -15 2679.96 225.922   1
   1  -4  16 2009.97 203.390   1
   1  -4  16 2097.70 191.665   1
  -1  -4 -16 1866.40 172.881   1
  -1  -4 -16 2025.92 194.018   1
   1   4  16 1662.61 174.935   1
   1   4  16 1814.35 172.163   1
  -1   4 -16 1979.26 202.791   1
  -1   4 -16 2253.24 198.584   1
   1  -4  17 8458.62 603.589   1
   1  -4  17 8091.72 596.011   1
  -1  -4 -17 7627.11 546.360   1
  -1  -4 -17 8181.45 596.809   1
   1   4  17 8596.20 624.526   1
   1   4  17 8313.05 590.628   1
  -1   4 -17 9373.87 678.364   1
  -1   4 -17 8709.86 615.951   1
  -1  -4 -18  501.89  88.395   1
  -1  -4 -18  367.30  71.844   1
   1   4  18  452.64  88.056   1
   1   4  18  346.36  69.252   1
  -1   4 -18  526.82  83.370   1
  -1   4 -18  426.12  90.887   1
   1  -4  19  997.21 136.989   1
  -1  -4 -19 1037.49 119.202   1
  -1  -4 -19  946.76 120.957   1
   1   4  19 1051.44 123.769   1
   1   4  19 1100.10 137.507   1
  -1   4 -19  882.95 105.125   1
  -1   4 -19  899.70 128.155   1
   1  -4  20   65.76  55.414   1
  -1  -4 -20    1.93  35.952   1
  -1  -4 -20   -5.30  43.569   1
   1   4  20  -69.05  39.721   1
   1  -4  21 2378.86 226.520   1
  -1  -4 -21 2215.35 198.305   1
   1   4  21 2087.73 192.163   1
  -1   4 -21 1980.46 200.797   1
  -1   4 -21 1955.33 181.595   1
  -1  -4 -22    1.82  35.434   1
  -1  -4 -22  -12.16  32.124   1
   1   4  22   -5.68  42.612   1
  -1   4 -22    4.34  33.280   1
   1  -4  23  193.82  68.455   1
  -1  -4 -23  404.39  83.649  -1
  -1  -4 -23  300.90  70.289   1
   1   4  23  362.31  80.538   1
  -1   4 -23  386.04  85.563   1
  -1  -4 -24  -17.76  33.340   1
   1   4  24   34.02  48.913   1
   1  -5 -24  431.51  74.357   1
  -1  -5  24  174.88  67.378   1
   1   5 -24  161.65  77.089   1
  -1   5  24  360.72  74.975   1
   1  -5 -23  -15.92  36.211   1
  -1  -5  23   20.88  50.110  -1
   1   5 -23   46.10  49.073   1
   1  -5 -22   41.83  44.008   1
   1  -5 -22  -44.33  33.180   1
  -1  -5  22  -42.13  48.295   1
   1   5 -22   -6.27  33.719   1
   1   5 -22   -1.21  50.927   1
  -1   5  22   20.34  41.057   1
   1  -5 -21 1051.84 117.408  -1
   1  -5 -21 1147.16 140.100   1
  -1  -5  21 1007.18 136.530   1
   1   5 -21 1205.18 147.956   1
   1   5 -21 1294.71 137.467   1
  -1   5  21 1173.48 127.198   1
   1  -5 -20  538.58  94.696   1
   1  -5 -20  421.34  74.317   1
  -1  -5  20  475.97  99.003  -1
   1   5 -20  379.46  95.952   1
   1   5 -20  379.66  72.662   1
  -1   5  20  447.26  78.524   1
   1  -5 -19  709.07  94.656   1
   1  -5 -19  799.00 112.502   1
  -1  -5  19  715.05 114.716   1
   1   5 -19  898.10 127.976   1
   1   5 -19  812.56 107.378   1
  -1   5  19  587.44  88.474   1
  -1   5  19  923.63 128.175   1
   1  -5 -18 2412.76 223.928   1
   1  -5 -18 2139.58 189.451   1
  -1  -5  18 2588.23 227.717   1
  -1  -5  18 1876.97 194.197   1
   1   5 -18 2101.69 191.625   1
   1   5 -18 2444.66 234.097   1
  -1   5  18 2390.83 228.913   1
  -1   5  18 2195.41 195.015   1
   1  -5 -17 2299.10 200.000   1
   1  -5 -17 2751.74 247.258   1
  -1  -5  17 2969.09 249.451   1
  -1  -5  17 2107.67 206.580   1
   1   5 -17 2556.33 238.883   1
   1   5 -17 2675.97 225.523   1
  -1   5  17 2711.86 246.261   1
  -1   5  17 2474.57 212.961   1
   1  -5 -16  234.30  66.660   1
   1  -5 -16  167.66  51.047   1
  -1  -5  16   83.73  58.345   1
  -1  -5  16  169.39  57.846   1
   1   5 -16  131.31  52.463  -1
   1   5 -16  257.03  73.081   1
  -1   5  16  136.21  58.923   1
  -1   5  16  186.10  53.818   1
   1  -5 -15 6937.18 514.656   1
   1  -5 -15 8049.84 562.911   1
  -1  -5  15 8626.11 623.928   1
  -1  -5  15 7593.21 545.363   1
   1   5 -15 6795.61 490.129   1
   1   5 -15 6418.74 481.355   1
  -1   5  15 7445.66 526.221   1
  -1   5  15 7770.68 566.300   1
   1  -5 -14 7176.46 504.486   1
   1  -5 -14 8091.72 579.660   1
  -1  -5  14 7040.87 518.045   1
   1   5 -14 6362.90 474.775   1
   1   5 -14 7230.30 517.447   1
   1  -5 -13 1529.21 158.285   1
  -1  -5  13 1487.34 153.798   1
   1   5 -13 1834.30 179.860   1
  -1   5  13 1689.33 168.435   1
   1  -5 -12 7120.63 514.257   1
   1  -5 -12 7318.04 509.072   1
  -1   5  12 7190.42 502.691   1
  -1   5  12 8005.97 569.491   1
   1  -5 -11  40339. 2606.18   1
   1  -5 -11  45763. 2967.10   1
  -1  -5  11  46660. 3030.90   1
   1   5 -11  41176. 2679.96   1
  -1   5  11  50469. 3266.20   1
  -1   5  11  48893. 3150.55   1
   1  -5 -10 9268.19 625.922   1
   1  -5 -10 9218.33 639.680   1
  -1  -5  10  10008. 693.918   1
   1   5 -10 8087.73 570.488   1
  -1   5  10 9567.29 646.460   1
  -1   5  10 8532.39 592.422   1
   1  -5  -9  18469. 1207.38   1
  -1  -5   9  20239. 1339.78   1
   1   5  -9  18028. 1198.60   1
  -1   5   9  18297. 1199.60   1
   1  -5  -8  79202. 5078.76   1
   1  -5  -8  68853. 4408.77   1
  -1  -5   8  71206. 4576.27   1
   1   5  -8  61575. 3962.11   1
  -1   5   8  73579. 4709.87   1
  -1   5   8  68175. 4374.87   1
   1  -5  -7  941.18  95.234   1
   1  -5  -7 1028.71  92.443   1
  -1  -5   7 1074.58 101.715   1
  -1  -5   7  936.19  98.185   1
   1   5  -7 1103.69 102.532  -1
   1   5  -7 1061.22 105.962   1
  -1   5   7 1145.16 106.221   1
  -1   5   7 1062.61  94.277   1
   1  -5  -6 168295.  10734.   1
  -1  -5   6 145543. 9284.14   1
   1   5  -6 158464.  10106.   1
  -1   5   6 147258. 9391.81   1
   1  -5  -5  43529. 2789.63   1
   1  -5  -5  37129. 2386.84   1
  -1  -5   5  41974. 2695.91   1
   1   5  -5  44945. 2891.32   1
   1   5  -5  36271. 2334.99   1
  -1   5   5  44008. 2823.53   1
   1  -5  -4  39501. 2534.39   1
   1  -5  -4  43210. 2767.69   1
  -1  -5   4  44028. 2825.52   1
  -1  -5   4  48714. 3126.62   1
   1   5  -4  38963. 2502.49   1
   1   5  -4  45862. 2945.16   1
  -1   5   4  41894. 2685.94   1
  -1   5   4  43729. 2801.59   1
   1  -5  -3  74656. 4767.69   1
   1  -5  -3  76471. 4881.35   1
  -1  -5   3  61615. 3942.17   1
  -1  -5   3  71984. 4600.19   1
   1   5  -3  70628. 4514.45   1
   1   5  -3  72143. 4610.16   1
  -1   5   3  62094. 3966.10   1
  -1   5   3  73121. 4669.99   1
   1  -5  -2 136450. 8693.91   1
   1  -5  -2 135633. 8642.06   1
  -1  -5   2 114596. 7308.07   1
  -1  -5   2 109172. 6961.11   1
   1   5  -2 106480. 6789.62   1
   1   5  -2 109372. 6975.07   1
  -1   5   2 126321. 8049.84   1
  -1   5   2 101216. 6454.63   1
   1  -5  -1  46680. 2987.04   1
   1  -5  -1  52502. 3357.92   1
  -1  -5   1  54018. 3453.64   1
  -1  -5   1  51067. 3264.20   1
   1   5  -1  46740. 2991.02   1
   1   5  -1  51426. 3288.13   1
  -1   5   1  50728. 3244.26   1
  -1   5   1  46142. 2953.14   1
   1  -5   0  15366. 997.606   1
   1  -5   0  16915. 1094.91   1
  -1  -5   0  15663. 1013.76   1
  -1  -5   0  16993. 1096.91  -1
   1   5   0  16969. 1096.71   1
   1   5   0  16668. 1076.97  -1
  -1   5   0  18179. 1176.87   1
  -1   5   0  14829. 963.907   1
   1  -5   1 174317.  11105.   1
   1  -5   1 175254.  11164.   1
  -1  -5  -1 157886.  10056.   1
  -1  -5  -1 162353.  10337.   1
   1   5   1 180917.  11517.   1
   1   5   1 163928.  10439.   1
  -1   5  -1 205782.  13105.   1
  -1   5  -1 165982.  10576.   1
   1  -5   2  35593. 2287.14   1
   1  -5   2  39103. 2512.46   1
  -1  -5  -2  29192. 1872.78   1
  -1  -5  -2  34337. 2201.39   1
   1   5   2  42851. 2741.77   1
   1   5   2  36750. 2352.94  -1
  -1   5  -2  37388. 2400.80   1
   1  -5   3  79920. 5108.67   1
  -1  -5  -3  78285. 4997.00   1
  -1  -5  -3  71745. 4578.26   1
   1   5   3  71446. 4558.32   1
   1   5   3  66600. 4253.24   1
  -1   5  -3  77328. 4943.17   1
  -1   5  -3  78185. 4997.00   1
   1  -5   4 7615.15 515.852   1
   1  -5   4 6699.89 458.424   1
  -1  -5  -4 7964.10 525.423   1
  -1  -5  -4 6648.05 446.859   1
   1   5   4 6727.81 447.657   1
   1   5   4 6556.32 439.282   1
  -1   5  -4 6681.95 454.636   1
  -1   5  -4 6789.62 462.213   1
   1  -5   5  66421. 4259.22   1
   1  -5   5  76929. 4925.22   1
  -1  -5  -5  65304. 4181.45   1
  -1  -5  -5  62632. 4003.98   1
   1   5   5  66401. 4247.25   1
   1   5   5  71087. 4542.37   1
  -1   5  -5  65723. 4213.36  -1
   1  -5   6  28574. 1852.44   1
  -1  -5  -6  32223. 2075.77   1
  -1  -5  -6  29352. 1900.50   1
   1   5   6  27079. 1753.54   1
   1   5   6  27936. 1801.39   1
  -1   5  -6  27876. 1809.57   1
  -1   5  -6  26161. 1703.09   1
   1  -5   7  34477. 2231.30   1
   1  -5   7  32542. 2113.66   1
  -1  -5  -7  30189. 1958.72   1
   1   5   7  33460. 2165.50   1
  -1   5  -7  28136. 1833.90   1
  -1   5  -7  35474. 2293.12   1
   1  -5   8 5842.47 421.535   1
   1  -5   8 5651.04 400.000   1
  -1  -5  -8 5172.48 373.878   1
  -1  -5  -8 6267.19 428.913   1
   1   5   8 5808.57 411.565   1
   1   5   8 5766.69 399.601   1
  -1   5  -8 5475.57 396.410   1
  -1   5  -8 7206.37 498.305  -1
   1  -5   9  13709. 927.217   1
   1  -5   9  13224. 885.343   1
  -1  -5  -9  12160. 808.374   1
  -1  -5  -9  12859. 866.201   1
   1   5   9  13717. 916.051   1
   1   5   9  10826. 740.378   1
  -1   5  -9  12730. 852.043   1
  -1   5  -9  13238. 896.908   1
   1  -5  10  43828. 2847.45   1
   1  -5  10  40538. 2622.13   1
  -1  -5 -10  46441. 2991.02   1
  -1  -5 -10  49531. 3204.38   1
   1   5  10  44108. 2859.42   1
   1   5  10  48056. 3094.71   1
  -1   5 -10  43988. 2841.47   1
  -1   5 -10  41396. 2691.92  -1
   1  -5  11 3308.07 258.624   1
  -1  -5 -11 3234.29 246.062   1
  -1  -5 -11 2508.47 216.949   1
   1   5  11 2735.79 216.949   1
   1   5  11 2745.76 231.705   1
  -1   5 -11 2733.80 220.738   1
   1  -5  12 5180.45 379.860   1
   1  -5  12 5162.51 393.419   1
  -1  -5 -12 4901.29 356.131   1
  -1  -5 -12 4721.83 363.908   1
   1   5  12 4516.45 345.762   1
   1   5  12 4689.93 344.765   1
  -1   5 -12 5052.84 371.286   1
  -1   5 -12 4412.76 345.364   1
   1  -5  13 1226.92 138.983  -1
  -1  -5 -13  998.80 121.316   1
   1   5  13 1378.46 146.381   1
  -1   5 -13 1195.61 139.581   1
   1  -5  14  724.03  97.268   1
   1  -5  14  847.66 116.730   1
  -1  -5 -14  870.79 101.176   1
  -1  -5 -14 1080.56 129.731   1
   1   5  14  974.08 124.486   1
   1   5  14  964.11 108.455   1
  -1   5 -14  693.32  90.847   1
  -1   5 -14 1009.17 127.298   1
   1  -5  15 5882.35 430.508  -1
   1  -5  15 5483.54 423.330   1
  -1  -5 -15 4827.51 378.065   1
  -1  -5 -15 4817.54 357.128   1
   1   5  15 5934.19 432.103   1
  -1   5 -15 5288.13 412.362  -1
  -1   5 -15 5974.07 436.889   1
   1  -5  16 9124.62 659.222   1
   1  -5  16 8107.67 574.875   1
  -1  -5 -16 7355.92 542.971   1
   1   5  16 8646.05 607.577   1
   1   5  16 8408.77 612.761   1
  -1   5 -16 8133.59 576.869   1
  -1   5 -16 8993.01 651.246   1
   1  -5  17   32.38  48.534   1
  -1  -5 -17  -67.34  38.883   1
   1   5  17  -10.91  46.740   1
  -1   5 -17  -64.61  44.526   1
   1  -5  18  299.50  78.704   1
   1  -5  18  381.65  76.770   1
  -1  -5 -18  609.57  86.939   1
  -1  -5 -18  504.69  88.116   1
   1   5  18  607.18 104.546   1
   1   5  18  487.14  77.468   1
  -1   5 -18  537.79 100.718   1
  -1   5 -18  402.99  74.975   1
  -1  -5 -19 2161.51 190.309  -1
  -1  -5 -19 2512.46 228.913   1
   1   5  19 2307.08 205.384  -1
   1   5  19 2771.68 250.648   1
  -1   5 -19 2646.06 225.922   1
   1  -5  20  282.95  79.142   1
  -1  -5 -20  241.28  60.120   1
  -1  -5 -20  211.76  64.327   1
   1   5  20  352.14  71.565   1
  -1   5 -20  344.96  92.343   1
   1  -5  21   80.70  53.280   1
  -1  -5 -21    0.65  34.157   1
  -1  -5 -21  -22.79  44.865   1
   1   5  21   22.59  42.712   1
  -1   5 -21   20.24  36.072   1
  -1   5 -21  -83.19  58.126   1
   1  -5  22   77.99  53.420   1
  -1  -5 -22   97.95  49.152   1
  -1  -5 -22   36.33  45.244   1
   1   5  22  136.17  55.713   1
  -1   5 -22  -13.89  45.942  -1
  -1   5 -22  113.76  43.170   1
   1  -5  23   18.50  48.534   1
  -1  -5 -23   61.93  43.410   1
  -1  -5 -23  165.06  58.265   1
   1   5  23   19.29  44.207   1
  -1   5 -23   34.80  56.869   1
  -1  -5 -24  228.12  61.117   1
   1   5  24  198.48  63.589   1
   1  -6 -24  367.10  67.378   1
  -1   6  24  309.47  71.446   1
   1  -6 -23  -35.61  41.336  -1
   1  -6 -23    5.65  32.403   1
  -1  -6  23    5.29  47.577   1
   1   6 -23   82.45  55.912   1
  -1   6  23   61.67  44.347   1
   1  -6 -22  693.72  92.443   1
   1  -6 -22  717.85 112.343   1
  -1  -6  22  909.67 128.873   1
   1   6 -22 1144.76 126.919  -1
   1   6 -22  892.72 134.636  -1
  -1   6  22 1029.51 119.900   1
   1  -6 -21   22.69  43.709   1
   1  -6 -21    5.64  29.950   1
  -1  -6  21    5.98  47.059   1
   1   6 -21  108.28  46.002   1
   1   6 -21   34.74  53.420   1
  -1   6  21   30.39  43.290   1
   1  -6 -20   76.29  41.456   1
   1  -6 -20   63.29  50.469   1
  -1  -6  20   78.54  57.009   1
   1   6 -20   -9.18  46.261   1
   1   6 -20   70.27  40.399   1
  -1   6  20   39.26  42.134   1
   1  -6 -19  780.66 111.864   1
   1  -6 -19  686.54  87.099   1
  -1  -6  19  732.00 112.881   1
   1   6 -19  839.48 123.609   1
   1   6 -19  768.69 100.738   1
  -1   6  19  577.27  81.934   1
  -1   6  19  658.42 111.246   1
   1  -6 -18  627.12  83.310   1
  -1  -6  18  462.21  83.430  -1
  -1  -6  18  464.61  94.855   1
   1   6 -18  568.89 104.466   1
   1   6 -18  469.59  80.139   1
  -1   6  18  404.98  68.395   1
  -1   6  18  388.43  84.108   1
   1  -6 -17    1.62  41.655   1
  -1  -6  17   53.86  49.372   1
  -1  -6  17   -8.28  35.414   1
   1   6 -17  -44.49  39.302   1
   1   6 -17   63.75  38.485   1
  -1   6  17  -13.30  44.606   1
   1  -6 -16 8949.14 645.064   1
   1  -6 -16 9314.05 644.466   1
  -1  -6  16 7962.10 585.842   1
  -1  -6  16  10022. 696.909   1
   1   6 -16 9485.53 661.016   1
   1   6 -16 8755.72 637.088   1
  -1   6  16 9888.32 706.679   1
  -1   6  16 8556.32 597.407   1
   1  -6 -15  329.61  75.992   1
   1  -6 -15  315.05  58.983   1
  -1  -6  15  208.97  66.620   1
   1   6 -15  259.82  70.867   1
  -1   6  15  205.38  52.762   1
  -1   6  15  302.09  74.018   1
   1  -6 -14 1727.02 154.616   1
  -1  -6  14 1758.32 179.741   1
   1   6 -14 1551.15 165.683  -1
  -1   6  14 1553.14 145.563   1
   1  -6 -13 2095.71 174.377   1
   1  -6 -13 1816.75 177.328   1
  -1  -6  13 2163.51 203.190   1
   1   6 -13 2119.64 197.567   1
  -1   6  13 2143.57 201.595   1
   1  -6 -12 3252.24 267.198   1
   1  -6 -12 3692.92 277.168   1
  -1  -6  12 3964.10 315.453   1
   1   6 -12 3700.89 299.501   1
  -1   6  12 3487.53 281.555   1
  -1   6  12 3764.70 285.942   1
  -1   6  11 2572.28 203.390   1
  -1   6  11 2448.65 207.378   1
   1  -6 -10  57607. 3716.85   1
   1  -6 -10  66520. 4265.20   1
  -1  -6  10  53878. 3485.54   1
   1   6 -10  52941. 3427.71   1
  -1   6  10  61436. 3956.13   1
  -1   6  10  55613. 3573.28   1
   1  -6  -9  20917. 1379.46   1
   1  -6  -9  24008. 1558.92   1
  -1  -6   9  19832. 1316.65   1
  -1  -6   9  22812. 1495.31   1
   1   6  -9  17593. 1172.68   1
   1   6  -9  19466. 1280.36   1
  -1   6   9  19147. 1252.44   1
  -1   6   9  18457. 1219.34   1
   1  -6  -8 110728. 7068.79   1
  -1  -6   8  87298. 5601.19   1
  -1  -6   8 102692. 6568.29   1
   1   6  -8  93719. 5998.00   1
   1   6  -8 114696. 7341.97   1
  -1   6   8 108554. 6935.19   1
   1  -6  -7 3778.66 267.996   1
   1  -6  -7 3232.30 242.672   1
  -1  -6   7 3549.35 269.392   1
   1   6  -7 3074.77 239.481   1
   1   6  -7 3680.95 277.168   1
  -1   6   7 3302.09 245.065   1
  -1   6   7 3533.40 254.038   1
   1  -6  -6 119382. 7623.12   1
   1  -6  -6 106381. 6789.62   1
  -1  -6   6 140558. 8977.06   1
  -1  -6   6 124088. 7922.23   1
   1   6  -6 151146. 9643.06   1
   1   6  -6 139242. 8891.32   1
  -1   6   6 144566. 9216.34  -1
  -1   6   6 132542. 8458.62   1
   1  -6  -5  377.27  50.907   1
  -1  -6   5  452.44  58.026  -1
  -1  -6   5  388.04  53.519   1
   1   6  -5  384.05  51.645   1
   1   6  -5  300.70  49.990   1
  -1   6   5  407.38  50.927   1
   1  -6  -4 561316.  35713.   1
   1  -6  -4 509072.  32383.   1
  -1  -6   4 562512.  35793.   1
   1   6  -4 589032.  37468.   1
  -1   6   4 607975.  38684.   1
  -1   6   4 599002.  38106.   1
   1  -6  -3  191.57  32.024   1
   1  -6  -3  162.97  29.990   1
  -1  -6   3  175.39  34.636   1
  -1  -6   3   99.32  29.033   1
   1   6  -3  206.58  34.756   1
   1   6  -3  296.31  42.911   1
  -1   6   3  152.32  28.833   1
  -1   6   3  200.00  31.565   1
   1  -6  -2   96.51  24.207   1
  -1  -6   2   50.89  24.467   1
   1   6  -2  207.58  36.291   1
  -1   6   2  144.09  26.740   1
  -1   6   2  129.27  25.922   1
   1  -6  -1  59382. 3796.61   1
   1  -6  -1  64287. 4111.66   1
  -1  -6   1  57547. 3678.96   1
  -1  -6   1  58624. 3748.75   1
   1   6  -1  57747. 3690.92   1
   1   6  -1  64267. 4109.67   1
  -1   6   1  57866. 3702.89   1
  -1   6   1  57468. 3674.97   1
   1  -6   0 132582. 8450.64   1
   1  -6   0 143390. 9140.57   1
  -1  -6   0 135394. 8626.11   1
  -1  -6   0 133499. 8508.47   1
   1   6   0 122552. 7812.55   1
   1   6   0 121396. 7740.77   1
  -1   6   0 127976. 8161.51   1
  -1   6   0 132981. 8476.56  -1
   1  -6   1  35972. 2313.06   1
   1  -6   1  35832. 2301.09   1
  -1  -6  -1  38684. 2480.56   1
  -1  -6  -1  35753. 2291.12   1
   1   6   1  39721. 2544.36   1
   1   6   1  37807. 2424.72   1
  -1   6  -1  32841. 2115.65   1
   1  -6   2 114656. 7316.04   1
   1  -6   2 118165. 7541.37   1
  -1  -6  -2 108873. 6941.17   1
  -1  -6  -2 103549. 6604.18   1
   1   6   2 124247. 7918.24  -1
   1   6   2 106102. 6765.70   1
  -1   6  -2 116311. 7423.72   1
  -1   6  -2 119781. 7641.07   1
   1  -6   3  39920. 2570.29   1
  -1  -6  -3  46520. 2981.05   1
  -1  -6  -3  40239. 2578.26   1
   1   6   3  34257. 2199.40  -1
   1   6   3  39123. 2506.48   1
  -1   6  -3  39960. 2568.29  -1
   1  -6   4  69511. 4456.63   1
   1  -6   4  59601. 3822.53  -1
  -1  -6  -4  71186. 4552.34   1
  -1  -6  -4  69551. 4442.67   1
   1   6   4  59980. 3834.49   1
   1   6   4  64546. 4127.61   1
  -1   6  -4  62792. 4025.92   1
  -1   6  -4  59741. 3830.50   1
   1  -6   5 5403.78 381.655   1
  -1  -6  -5 5533.39 381.854   1
  -1  -6  -5 4935.19 336.590   1
   1   6   5 5052.84 345.563   1
   1   6   5 4907.27 340.777   1
  -1   6  -5 6195.41 430.907   1
  -1   6  -5 5790.62 405.782   1
   1   6   6  59362. 3808.57   1
  -1   6  -6  68813. 4416.75   1
   1  -6   7  25284. 1655.03   1
  -1  -6  -7  20857. 1354.14   1
  -1  -6  -7  21495. 1408.57   1
   1   6   7  25085. 1635.69   1
  -1   6  -7  24766. 1620.14   1
   1  -6   8 113300. 7256.22   1
  -1  -6  -8 116112. 7427.71   1
  -1  -6  -8 129731. 8279.15   1
   1   6   8 122911. 7846.45   1
   1   6   8 125404. 8015.94   1
  -1   6  -8 119820. 7670.98   1
  -1   6  -8 122393. 7832.49   1
   1  -6   9  373.48  68.893   1
   1  -6   9  446.06  67.876   1
  -1  -6  -9  373.68  67.398   1
  -1  -6  -9  284.35  47.318   1
   1   6   9  310.67  49.312   1
   1   6   9  274.58  52.482   1
  -1   6  -9  386.44  65.324   1
  -1   6  -9  345.56  58.126   1
   1  -6  10  20399. 1358.72   1
   1  -6  10  18999. 1257.63   1
  -1  -6 -10  18831. 1255.03   1
  -1  -6 -10  17765. 1165.90   1
   1   6  10  18441. 1211.36   1
   1   6  10  19699. 1306.68   1
  -1   6 -10  17846. 1181.65   1
  -1   6 -10  15954. 1076.97   1
   1  -6  11 6007.97 432.502   1
   1  -6  11 7086.73 513.659   1
  -1  -6 -11 6137.58 428.115  -1
  -1  -6 -11 6001.99 442.472   1
   1   6  11 7070.78 491.525   1
   1   6  11 6841.47 493.718   1
  -1   6 -11 6889.32 484.745   1
  -1   6 -11 6113.65 454.636   1
   1  -6  12 3611.16 281.754   1
   1  -6  12 3517.44 288.335   1
  -1  -6 -12 3272.18 269.990   1
  -1  -6 -12 3411.76 258.225  -1
   1   6  12 3282.15 270.389   1
   1   6  12 3477.56 265.005   1
  -1   6 -12 3631.10 277.766   1
  -1   6 -12 3158.52 266.799   1
   1  -6  13  227.12  73.998   1
  -1  -6 -13  303.69  54.078   1
  -1  -6 -13  286.94  64.506   1
   1   6  13  330.81  72.901   1
   1   6  13  295.91  55.015   1
  -1   6 -13  403.39  67.896   1
  -1   6 -13  344.37  75.553   1
   1  -6  14  36730. 2410.77   1
   1  -6  14  36949. 2406.78   1
  -1  -6 -14  35454. 2305.08   1
   1   6  14  33938. 2209.37   1
  -1   6 -14  32941. 2149.55   1
  -1   6 -14  38704. 2536.39   1
   1  -6  15 2009.97 182.472   1
  -1  -6 -15 2636.09 216.550   1
  -1  -6 -15 1818.34 179.641   1
   1   6  15 2045.86 179.501   1
   1   6  15 2325.02 214.756   1
  -1   6 -15 1759.12 163.609   1
   1  -6  16 1630.51 157.886   1
   1  -6  16 1635.89 175.374   1
  -1  -6 -16 1411.56 156.151   1
  -1  -6 -16 1513.26 146.680   1
   1   6  16 1237.29 150.389   1
   1   6  16 1417.75 141.535   1
  -1   6 -16 1412.96 142.532   1
  -1   6 -16 1116.65 140.080   1
   1  -6  17  382.65  86.560   1
   1  -6  17  352.94  76.331   1
  -1  -6 -17  304.49  63.350   1
  -1  -6 -17  174.99  63.190   1
   1   6  17  294.52  77.069   1
   1   6  17  170.59  51.186   1
  -1   6 -17  192.56  52.144   1
  -1   6 -17  276.57  77.527   1
   1  -6  18 2799.60 253.838   1
  -1  -6 -18 2376.87 203.190   1
   1   6  18 2885.34 236.490   1
  -1   6 -18 3006.98 247.258   1
  -1   6 -18 2941.17 268.395   1
   1  -6  19  420.34  93.140   1
  -1  -6 -19  481.36  77.428   1
  -1  -6 -19  459.02  86.560   1
   1   6  19  561.51 102.712   1
   1   6  19  611.17  89.551   1
  -1   6 -19  362.71  91.446   1
  -1   6 -19  563.51  82.273  -1
   1  -6  20  351.94  87.278   1
  -1  -6 -20  358.32  79.182   1
  -1   6 -20  330.01  64.108  -1
  -1   6 -20  267.40  76.989   1
   1  -6  21  459.42 104.506   1
  -1  -6 -21  539.78  82.293   1
   1   6  21  594.22  90.329   1
  -1   6 -21  564.31 119.202   1
  -1   6 -21  539.58  79.920   1
   1  -6  22   40.04  59.541   1
  -1  -6 -22   37.53  35.992   1
  -1  -6 -22   84.93  53.958   1
   1   6  22   52.18  50.628   1
  -1   6 -22  105.34  59.781   1
  -1  -6 -23   52.44  34.955   1
   1   6  23   67.22  46.461   1
  -1  -6 -24   18.95  36.949   1
   1   6  24   68.47  45.862   1
   1  -7 -24  473.58  73.779  -1
  -1   7  24  545.36  87.458  -1
   1  -7 -23  126.84  43.649   1
  -1  -7  23  115.27  70.847   1
   1   7 -23  103.89  65.145   1
  -1   7  23   34.90  45.503   1
   1  -7 -22  300.50  76.610   1
   1  -7 -22  172.82  52.682   1
  -1  -7  22  124.49  65.304   1
   1   7 -22  102.25  70.449   1
  -1   7  22   86.18  49.771   1
   1  -7 -21   63.59  35.254   1
   1  -7 -21  -19.84  45.982   1
  -1  -7  21   11.97  40.479   1
   1   7 -21  -37.85  64.387   1
   1   7 -21   60.52  35.813   1
  -1   7  21  -19.57  40.199   1
   1  -7 -20  416.15  87.717   1
   1  -7 -20  475.57  75.573   1
  -1  -7  20  529.41  99.023   1
   1   7 -20  486.94  78.185   1
   1   7 -20  513.86  99.860   1
   1  -7 -19   53.38  32.881   1
   1  -7 -19    0.51  43.111   1
  -1  -7  19   95.43  54.696   1
   1   7 -19   -2.80  35.075   1
   1   7 -19  -20.88  47.438   1
  -1   7  19   -1.35  32.423   1
  -1   7  19   14.90  40.319   1
   1  -7 -18 1496.71 166.022   1
   1  -7 -18 1584.64 145.842   1
  -1  -7  18 1190.63 148.195   1
   1   7 -18 2275.17 200.797   1
   1   7 -18 1678.56 183.110  -1
  -1   7  18 1744.96 162.233   1
   1  -7 -17  946.96 103.270   1
   1  -7 -17  914.66 123.190   1
  -1  -7  17 1071.19 140.199   1
  -1  -7  17  951.15 114.377   1
   1   7 -17 1228.71 130.070   1
  -1   7  17 1062.81 135.892   1
  -1   7  17  873.98 103.569   1
   1  -7 -16 1844.27 160.877   1
   1  -7 -16 1706.08 180.179   1
  -1  -7  16 2334.99 223.130   1
   1   7 -16 1817.55 193.360   1
  -1   7  16 1754.53 161.376   1
  -1   7  16 1821.73 191.804   1
   1  -7 -15  871.19  97.826   1
   1  -7 -15  843.47 115.354   1
  -1   7  15  855.63 119.322   1
  -1   7  15  733.20  90.229   1
  -1  -7  14  19511. 1317.05   1
   1   7 -14  15918. 1087.94   1
  -1   7  14  15996. 1064.61   1
  -1   7  14  17954. 1214.56   1
   1  -7 -13 4147.55 329.411   1
   1  -7 -13 3896.31 290.329  -1
  -1  -7  13 5036.88 390.628   1
   1   7 -13 4267.19 341.974   1
  -1   7  13 4175.47 310.468   1
  -1   7  13 4456.63 349.750   1
   1  -7 -12 7316.04 530.009   1
   1  -7 -12 8081.75 554.336   1
  -1  -7  12 7308.07 532.203   1
   1   7 -12 6251.24 464.606   1
  -1   7  12 5930.20 436.091   1
  -1   7  12 6991.02 487.537   1
   1  -7 -11 9102.68 616.749   1
   1  -7 -11 9682.94 675.573   1
  -1  -7  11 9609.16 674.974   1
   1   7 -11  10012. 702.292   1
  -1   7  11 9493.51 644.865   1
  -1   7  11 8933.19 623.529   1
   1  -7 -10  10377. 695.114   1
   1  -7 -10  10824. 743.170   1
  -1  -7  10  11561. 796.809   1
   1   7 -10  11490. 792.222   1
   1   7 -10  11649. 786.639   1
  -1   7  10  12026. 815.951   1
  -1   7  10  10863. 730.209  -1
   1  -7  -9 1293.52 113.200   1
   1  -7  -9 1498.30 141.635   1
  -1  -7   9 1634.30 146.321   1
   1   7  -9 1344.37 135.832   1
   1   7  -9 1374.08 127.956   1
  -1   7   9 1515.25 130.449   1
  -1   7   9 1262.81 123.031   1
   1  -7  -8  38604. 2498.50   1
   1  -7  -8  47637. 3060.81   1
  -1  -7   8  44666. 2893.32   1
  -1  -7   8  42213. 2723.83   1
   1   7  -8  49252. 3172.48   1
  -1   7   8  46620. 3006.98   1
  -1   7   8  46760. 3004.98   1
   1  -7  -7   53.38  23.868   1
  -1  -7   7   -9.68  25.962   1
   1   7  -7   32.46  27.896   1
   1   7  -7   21.81  30.588   1
  -1   7   7   59.84  25.224   1
   1  -7  -6 201994.  12871.   1
   1  -7  -6 189491.  12082.   1
  -1  -7   6 190289.  12140.   1
   1   7  -6 229910.  14662.   1
  -1   7   6 189132.  12052.   1
  -1   7   6 189093.  12056.  -1
   1  -7  -5  74297. 4749.75   1
   1  -7  -5  74297. 4753.73   1
  -1  -7   5  76211. 4883.34   1
  -1  -7   5  77049. 4933.20   1
   1   7  -5  69033. 4426.72   1
   1   7  -5  87916. 5621.13   1
  -1   7   5  80020. 5116.65  -1
  -1   7   5  74496. 4763.70   1
   1  -7  -4  54098. 3467.59   1
   1  -7  -4  44486. 2855.43   1
  -1  -7   4  51785. 3326.02   1
  -1  -7   4  46919. 3014.95   1
   1   7  -4  48554. 3116.65   1
   1   7  -4  50748. 3260.22   1
  -1   7   4  49053. 3144.56   1
  -1   7   4  57647. 3692.92   1
   1  -7  -3  68734. 4398.80   1
   1  -7  -3  70987. 4540.37   1
  -1  -7   3  71386. 4566.30   1
  -1  -7   3  72522. 4642.07   1
   1   7  -3  73679. 4715.85   1
   1   7  -3  69113. 4420.73   1
  -1   7   3  83828. 5355.93   1
  -1   7   3  77268. 4937.18  -1
   1  -7  -2 195015.  12423.   1
   1  -7  -2 220339.  14038.   1
  -1  -7   2 202991.  12925.   1
   1   7  -2 177547.  11312.   1
  -1   7   2 211764.  13492.  -1
  -1   7   2 214556.  13663.   1
   1  -7  -1 4454.63 308.075   1
  -1  -7   1 4843.46 334.197   1
  -1  -7   1 4338.98 299.501   1
   1   7  -1 4091.72 284.347   1
   1   7  -1 4311.06 302.293   1
  -1   7   1 4490.52 310.867   1
   1  -7   0 8047.85 539.581   1
   1  -7   0 8454.63 562.512   1
  -1  -7   0 7838.48 523.429   1
  -1  -7   0 7968.09 529.012   1
   1   7   0 7946.15 530.807   1
   1   7   0 8428.71 558.923   1
  -1   7   0 7409.76 497.906   1
  -1   7   0 7587.23 510.867   1
   1  -7   1  29511. 1904.48   1
   1  -7   1  29252. 1885.94   1
  -1  -7  -1  32183. 2069.79   1
  -1  -7  -1  34776. 2235.29   1
   1   7   1  27278. 1757.72   1
   1   7   1  29771. 1915.25   1
  -1   7  -1  28016. 1809.77  -1
  -1   7  -1  24287. 1576.27   1
   1  -7   2 1888.93 147.358   1
   1  -7   2 1412.16 120.020   1
  -1  -7  -2 1567.10 123.450  -1
  -1  -7  -2 1424.13 114.955   1
   1   7   2 1369.69 109.491   1
   1   7   2 1585.64 122.592  -1
  -1   7  -2 1435.69 118.125   1
  -1   7  -2 1588.83 132.522   1
   1  -7   3 4015.95 287.936   1
   1  -7   3 3545.36 256.430   1
  -1  -7  -3 3676.97 257.427   1
  -1  -7  -3 3347.95 237.687   1
   1   7   3 3332.00 235.493   1
   1   7   3 2989.03 213.559   1
  -1   7  -3 3419.74 250.249   1
  -1   7  -3 3627.11 259.820   1
   1  -7   4  27019. 1753.94   1
   1  -7   4  28395. 1840.68   1
  -1  -7  -4  24048. 1557.33   1
   1   7   4  23589. 1527.22   1
  -1   7  -4  29053. 1880.36   1
  -1   7  -4  24965. 1624.33   1
   1  -7   5 1940.78 162.233   1
  -1  -7  -5 1944.17 154.536   1
  -1  -7  -5 1852.04 142.772   1
   1   7   5 1769.69 137.348   1
   1   7   5 1925.62 152.542   1
  -1   7  -5 1765.30 148.853   1
   1  -7   6  92124. 5900.29   1
  -1  -7  -6  84307. 5387.83   1
  -1  -7  -6  85543. 5477.56   1
  -1   7  -6  96949. 6207.37   1
  -1  -7  -7 9926.21 660.817  -1
  -1  -7  -7  11482. 772.482   1
   1   7   7  12269. 820.737   1
   1   7   7  11476. 759.720   1
  -1   7  -7  10421. 709.670   1
   1  -7   8   39.88  39.761   1
  -1  -7  -8   71.74  27.976   1
   1   7   8   51.35  24.925   1
  -1   7  -8  150.45  46.660   1
   1  -7   9  697.91  91.485   1
   1   7   9  458.62  60.379  -1
   1   7   9  558.32  75.872   1
  -1   7  -9  391.43  70.169   1
   1  -7  10  41057. 2673.98   1
  -1  -7 -10  50429. 3266.20   1
  -1  -7 -10  46002. 2959.12   1
   1   7  10  49651. 3210.37   1
   1   7  10  49571. 3190.43   1
  -1   7 -10  45324. 2945.16   1
   1  -7  11  847.46 106.361   1
   1  -7  11  909.87 104.626   1
  -1  -7 -11  730.41  80.259   1
  -1  -7 -11  774.48 100.179   1
   1   7  11 1302.29 134.536   1
   1   7  11  961.51  97.707   1
  -1   7 -11  808.97  92.722   1
  -1   7 -11  853.84 109.711   1
   1  -7  12 6085.74 439.880   1
   1  -7  12 6448.65 477.766   1
  -1  -7 -12 5706.87 426.520   1
   1   7  12 6109.66 453.240   1
  -1   7 -12 6941.17 488.334   1
   1  -7  13 1115.05 135.454   1
   1  -7  13  981.45 112.064   1
  -1  -7 -13 1101.89 132.861   1
  -1  -7 -13 1315.65 124.905   1
   1   7  13 1088.93 130.967   1
   1   7  13 1080.76 109.970   1
  -1   7 -13 1214.56 139.541   1
  -1   7 -13  984.65 107.278   1
   1  -7  14    8.90  53.858   1
   1  -7  14  -31.98  40.140   1
  -1  -7 -14  -65.68  47.019   1
  -1  -7 -14   -9.21  27.797   1
   1   7  14   28.45  35.174   1
   1   7  14  -13.69  55.314   1
  -1   7 -14  -28.87  50.469   1
  -1   7 -14   15.93  32.463   1
   1  -7  15  639.28 102.911   1
   1  -7  15  473.78  81.356   1
  -1  -7 -15  628.51  98.086   1
  -1  -7 -15  585.04  75.992   1
   1   7  15  623.33  84.486   1
   1   7  15  669.39 106.461   1
  -1   7 -15  818.94 120.379   1
  -1   7 -15  607.38  85.065   1
   1  -7  16  10991. 780.857   1
  -1  -7 -16 9455.62 649.850   1
  -1  -7 -16  10991. 777.866   1
   1   7  16  10857. 744.167   1
   1   7  16 9868.38 708.673   1
  -1   7 -16  10415. 743.967   1
   1  -7  17  -47.66  42.532   1
   1  -7  17   29.35  46.181   1
  -1  -7 -17  -33.04  30.349  -1
  -1  -7 -17   55.39  48.275   1
   1   7  17  -33.70  42.353   1
   1   7  17   61.91  39.701   1
  -1   7 -17   20.66  49.093   1
  -1   7 -17    3.15  33.280   1
  -1  -7 -18  156.17  57.408   1
  -1  -7 -18  236.09  52.223   1
   1   7  18  129.65  61.874   1
   1   7  18  159.08  51.904   1
  -1   7 -18  107.68  48.455   1
   1  -7  19  -32.60  40.758  -1
  -1  -7 -19  -18.25  34.277   1
  -1  -7 -19   48.75  43.270   1
   1   7  19   40.80  43.709   1
  -1   7 -19   -4.21  56.869   1
   1  -7  20  378.86  89.651   1
  -1  -7 -20  258.62  72.582   1
  -1  -7 -20  215.75  51.844   1
   1   7  20  170.89  58.883   1
  -1   7 -20  290.33  60.299   1
  -1   7 -20  236.29  87.777   1
   1  -7  21    5.69  49.930   1
  -1  -7 -21   14.53  31.027  -1
  -1  -7 -21   54.40  46.102   1
   1   7  21   28.18  43.509   1
  -1   7 -21    0.21  49.811   1
  -1   7 -21   27.98  33.141   1
   1  -7  22    0.14  52.742   1
  -1  -7 -22   21.71  41.276  -1
   1   7  22  -31.43  35.673   1
  -1   7 -22  -50.05  54.377   1
  -1  -7 -23  -41.54  36.929   1
   1   7  23   51.27  41.874   1
   1  -8 -23  -38.21  35.354   1
  -1   8  23   21.26  40.179   1
   1  -8 -22  335.59  78.804   1
  -1  -8  22  356.93  87.178   1
   1   8 -22  360.92  96.012   1
   1  -8 -21   76.01  49.212   1
   1  -8 -21  -21.77  34.118   1
  -1  -8  21  146.58  62.911   1
   1   8 -21   29.63  54.815   1
   1   8 -21    9.40  33.101   1
  -1   8  21   68.95  46.680   1
   1  -8 -20   38.32  43.250   1
   1  -8 -20   -0.93  24.825   1
  -1  -8  20   -2.96  50.608   1
   1   8 -20   -1.00  51.286   1
   1   8 -20   23.45  31.824   1
  -1   8  20   11.50  36.052   1
   1  -8 -19  467.00  73.998   1
   1  -8 -19  400.40  82.552  -1
  -1  -8  19  610.17 106.102   1
   1   8 -19  616.15 110.229   1
  -1   8  19  561.71  80.179   1
   1  -8 -18 1168.49 117.946   1
   1  -8 -18  855.23 118.903   1
  -1   8  18 1296.51 152.861   1
  -1   8  18 1052.04 113.519   1
   1  -8 -17 1723.03 179.501   1
   1  -8 -17 1693.32 153.918   1
  -1  -8  17 1643.87 178.504   1
   1   8 -17 1478.96 170.010   1
  -1   8  17 1423.73 137.328   1
  -1   8  17 1650.85 177.767   1
   1  -8 -16 4271.18 348.953   1
  -1  -8  16 4835.49 386.640   1
   1   8 -16 3627.11 307.677   1
  -1   8  16 4267.19 349.152   1
   1  -8 -15 1810.57 153.818  -1
   1  -8 -15 2017.94 196.949   1
  -1  -8  15 2548.35 233.699   1
   1   8 -15 2129.61 207.178   1
  -1   8  15 2141.57 205.782   1
  -1   8  15 2053.84 174.895   1
   1  -8 -14 1069.59 131.087  -1
   1  -8 -14 1223.53 118.624   1
  -1  -8  14  977.47 130.927   1
   1   8 -14 1284.35 148.574   1
  -1   8  14 1230.31 120.359   1
  -1   8  14 1301.10 145.743   1
  -1  -8  13 7561.31 552.741   1
   1   8 -13 9818.53 697.706   1
  -1   8  13 9798.59 667.198   1
   1  -8 -12  341.97  69.850   1
   1  -8 -12  265.00  47.238   1
  -1  -8  12  413.76  70.429   1
  -1  -8  12  434.89  78.644   1
   1   8 -12  388.63  63.948   1
   1   8 -12  362.11  74.716   1
  -1   8  12  486.74  77.428   1
  -1   8  12  328.81  54.895   1
   1  -8 -11   59.56  31.286   1
   1  -8 -11   52.54  41.914   1
  -1  -8  11  148.57  50.568   1
  -1  -8  11  155.33  47.039  -1
   1   8 -11   78.11  42.911   1
   1   8 -11   25.96  31.705   1
  -1   8  11   12.71  30.867   1
  -1   8  11   83.37  32.283   1
   1  -8 -10  31605. 2067.79   1
   1  -8 -10  30110. 1951.14   1
  -1  -8  10  37129. 2424.72   1
  -1  -8  10  29930. 1952.94   1
   1  -8  -9   98.78  41.416   1
   1  -8  -9   59.38  25.125   1
  -1  -8   9  116.71  41.476   1
  -1  -8   9  115.59  46.780   1
   1   8  -9   80.18  43.988   1
   1   8  -9  139.94  41.635   1
  -1   8   9  200.60  42.193   1
  -1   8   9  171.41  43.789   1
   1  -8  -8  53320. 3421.73   1
   1  -8  -8  53998. 3479.56   1
  -1  -8   8  54576. 3527.41   1
  -1  -8   8  51805. 3335.99   1
   1   8  -8  53300. 3443.67   1
   1   8  -8  48973. 3150.55   1
  -1   8   8  51266. 3302.09   1
  -1   8   8  51326. 3298.10   1
   1  -8  -7  28056. 1824.52   1
   1  -8  -7  29910. 1933.20   1
  -1  -8   7  30189. 1970.29   1
  -1  -8   7  28016. 1822.33   1
   1   8  -7  32622. 2113.66   1
  -1   8   7  29292. 1894.32   1
  -1   8   7  32463. 2103.69   1
   1  -8  -6  58445. 3746.76   1
   1  -8  -6  57308. 3680.95   1
  -1  -8   6  53779. 3457.62   1
  -1  -8   6  54038. 3477.56   1
   1   8  -6  58265. 3740.77   1
   1   8  -6  70987. 4558.32   1
  -1   8   6  57428. 3680.95   1
   1  -8  -5  47797. 3068.79   1
  -1  -8   5  50050. 3218.34   1
  -1  -8   5  54317. 3495.51   1
   1   8  -5  52144. 3353.93   1
   1   8  -5  50229. 3228.31   1
  -1   8   5  49491. 3174.47   1
   1  -8  -4  91745. 5862.41   1
   1  -8  -4  96431. 6161.51   1
  -1  -8   4 104307. 6667.99   1
   1   8  -4  97826. 6257.22   1
  -1   8   4 101236. 6464.60   1
  -1   8   4  96191. 6143.56   1
   1  -8  -3  18463. 1203.59   1
   1  -8  -3  16660. 1089.93   1
  -1  -8   3  16742. 1095.11   1
  -1  -8   3  14901. 982.651   1
   1   8  -3  16820. 1104.49   1
   1   8  -3  17442. 1137.59   1
  -1   8   3  16064. 1049.45   1
  -1   8   3  19589. 1273.78   1
   1  -8  -2  193.04  36.451   1
   1  -8  -2  149.21  30.389   1
  -1  -8   2  285.54  44.706   1
  -1  -8   2  188.24  33.380   1
   1   8  -2  157.23  37.547   1
  -1   8   2  124.25  29.432   1
  -1   8   2  134.60  30.090   1
   1  -8  -1  69611. 4454.63   1
   1  -8  -1  67996. 4350.94   1
  -1  -8   1  68534. 4386.83   1
  -1  -8   1  65723. 4205.38   1
   1   8  -1  67996. 4350.94   1
   1   8  -1  59262. 3800.59   1
  -1   8   1  76730. 4907.27   1
  -1   8   1  59382. 3806.58   1
   1  -8   0  18498. 1203.59   1
   1  -8   0  18253. 1191.42   1
  -1  -8   0  17298. 1125.82   1
  -1  -8   0  17910. 1167.70   1
   1   8   0  18094. 1176.87   1
   1   8   0  15222. 997.207   1
  -1   8   0  16453. 1078.36   1
   1  -8   1  38684. 2490.53   1
   1  -8   1  40219. 2586.24   1
  -1  -8  -1  41216. 2648.05   1
  -1  -8  -1  38544. 2478.56   1
   1   8   1  39103. 2514.45   1
   1   8   1  39143. 2514.45   1
  -1   8  -1  34058. 2201.39   1
  -1   8  -1  39063. 2514.45   1
   1   8   2  20837. 1350.95   1
   1   8   2  19254. 1250.45   1
  -1   8  -2  20877. 1363.51   1
   1  -8   3  28175. 1826.92   1
  -1  -8  -3  27198. 1758.32   1
  -1  -8  -3  26221. 1695.31   1
   1   8   3  27258. 1760.92   1
   1   8   3  27378. 1767.50   1
  -1   8  -3  31326. 2029.91   1
   1  -8   4  58146. 3736.79   1
   1  -8   4  58385. 3748.75   1
  -1  -8  -4  55912. 3583.25   1
  -1  -8  -4  58185. 3730.80   1
   1   8   4  64885. 4163.51   1
  -1   8  -4  62951. 4041.87   1
  -1   8  -4  62373. 3998.00   1
   1  -8   5  82353. 5278.16   1
   1  -8   5  96730. 6189.43   1
  -1  -8  -5  90568. 5792.62   1
  -1  -8  -5  81097. 5184.44   1
   1   8   5  91166. 5828.51   1
   1   8   5  91625. 5852.44   1
  -1   8  -5  96331. 6161.51   1
  -1   8  -5  84347. 5403.78   1
   1  -8   6  16205. 1075.57   1
   1  -8   6  16652. 1105.68   1
  -1  -8  -6  16498. 1079.36   1
   1   8   6  15577. 1019.74   1
  -1   8  -6  18487. 1221.73   1
   1  -8   7  229.31  55.573  -1
  -1  -8  -7  237.09  40.040   1
  -1  -8  -7  152.62  41.296   1
   1   8   7  168.61  41.795   1
   1   8   7  176.99  36.590   1
  -1   8  -7  239.48  56.371   1
  -1  -8  -8  37587. 2444.66   1
  -1  -8  -8  37627. 2424.72   1
   1   8   8  37667. 2440.68   1
   1   8   8  40259. 2594.21  -1
   1  -8   9  966.30 115.394  -1
  -1  -8  -9 1132.60 120.598   1
  -1  -8  -9 1212.76 109.093   1
   1   8   9 1427.32 136.331   1
   1   8   9 1116.25 103.031   1
  -1   8  -9 1165.30 126.201   1
   1  -8  10 1257.83 135.773   1
  -1  -8 -10 1247.26 113.001   1
  -1  -8 -10  990.43 112.243   1
   1   8  10 1057.03 113.519   1
   1   8  10 1171.48 109.192   1
  -1   8 -10 1040.48 120.558   1
   1  -8  11 3373.87 279.362   1
  -1  -8 -11 3850.44 304.885   1
   1  -8  12 3980.06 306.480   1
   1  -8  12 5220.33 399.601   1
  -1  -8 -12 3716.85 300.698   1
  -1  -8 -12 3832.50 283.350   1
   1   8  12 4165.50 306.680   1
   1   8  12 4263.21 335.194   1
  -1   8 -12 4839.48 355.732   1
  -1   8 -12 3940.18 321.037   1
   1  -8  13 6675.96 496.111   1
   1  -8  13 7704.88 545.762   1
  -1  -8 -13 7878.36 544.566   1
   1   8  13 7162.51 499.700   1
  -1   8 -13 7038.88 497.507   1
  -1   8 -13 6937.18 516.450   1
   1  -8  14  10253. 730.009   1
   1  -8  14 9696.90 673.778   1
  -1  -8 -14  10391. 732.402   1
  -1  -8 -14 7854.43 543.768  -1
   1   8  14  10451. 710.069   1
   1   8  14  10241. 726.221   1
  -1   8 -14 8807.57 638.085   1
  -1   8 -14 9868.38 678.364   1
   1  -8  15  578.46 100.698  -1
  -1  -8 -15  439.48  68.155   1
  -1  -8 -15  777.67 113.001   1
   1   8  15  557.33  99.900   1
   1   8  15  539.98  76.869   1
  -1   8 -15  717.65 116.690   1
   1  -8  16  106.96  61.934   1
   1  -8  16   68.87  47.258   1
  -1  -8 -16   89.13  58.305   1
   1   8  16   28.41  49.551   1
  -1   8 -16   90.21  41.595   1
  -1   8 -16   78.13  61.834   1
   1  -8  17 4388.83 356.729   1
  -1  -8 -17 3958.12 300.698   1
  -1  -8 -17 4169.49 340.777   1
   1   8  17 4183.45 343.968   1
   1   8  17 4273.18 322.432   1
  -1   8 -17 4115.65 345.164   1
  -1   8 -17 4113.65 314.057   1
   1  -8  18 1426.32 168.853   1
  -1  -8 -18 1188.63 122.074   1
  -1  -8 -18 1038.48 131.944   1
   1   8  18  877.97 125.982   1
   1   8  18 1034.50 113.599  -1
  -1   8 -18 1199.80 149.232   1
  -1   8 -18 1089.53 116.750   1
   1  -8  19   58.34  50.050   1
  -1  -8 -19   53.30  47.278   1
  -1  -8 -19   39.46  37.129   1
   1   8  19   60.08  42.153   1
  -1   8 -19   64.55  38.265   1
  -1   8 -19    1.40  50.728  -1
  -1  -8 -20  187.48  50.010   1
  -1  -8 -20  156.09  60.100   1
   1   8  20  173.18  56.072   1
  -1   8 -20  143.31  46.241   1
  -1  -8 -21   86.06  58.106   1
  -1  -8 -21    2.74  38.485   1
   1   8  21   81.91  45.005  -1
  -1   8 -21  116.33  65.005   1
  -1  -8 -22  153.68  56.471   1
  -1  -8 -22  246.46  56.630   1
   1   8  22  115.59  56.829   1
  -1  -8 -23   17.48  39.900   1
   1   8  23  177.81  55.174   1
   1  -9 -23  172.20  49.631   1
  -1   9  23  171.31  54.855   1
   1  -9 -22   79.18  51.685   1
   1  -9 -22   69.73  39.960   1
  -1  -9  22   97.49  60.140   1
   1   9 -22   74.20  62.692   1
  -1   9  22   94.56  47.617   1
   1  -9 -21   58.32  41.495   1
   1  -9 -21   77.55  51.087   1
  -1  -9  21  181.65  68.774   1
   1   9 -21   15.53  55.374   1
  -1   9  21  -56.37  36.211   1
   1  -9 -20   51.72  34.716   1
  -1  -9  20  -48.47  50.010   1
   1   9 -20   48.00  70.788   1
  -1   9  20  101.52  44.686   1
   1  -9 -19  196.67  54.616   1
   1  -9 -19  134.22  56.690   1
  -1  -9  19  375.87  88.933  -1
   1   9 -19  147.08  66.800   1
   1  -9 -18   24.15  29.192   1
   1  -9 -18  133.90  59.900   1
  -1  -9  18   -3.21  41.575   1
   1   9 -18  -58.36  46.062   1
  -1   9  18    1.90  35.035   1
  -1   9  18  -23.29  26.361   1
   1  -9 -17 2289.13 189.910   1
   1  -9 -17 2578.26 234.297   1
  -1  -9  17 2757.72 251.047   1
   1   9 -17 3655.03 312.861   1
  -1   9  17 3070.78 274.775   1
  -1   9  17 2865.40 230.109   1
   1  -9 -16  709.27 107.657   1
   1  -9 -16  696.71  84.885   1
  -1  -9  16  802.59 114.995   1
   1   9 -16  763.71 119.661   1
  -1   9  16  727.22 112.163   1
  -1   9  16  819.34  95.952   1
   1  -9 -15  12768. 889.531   1
  -1  -9  15  12443. 873.578   1
   1  -9 -14 1059.82 127.976  -1
   1  -9 -14  923.83  98.145   1
  -1  -9  14 1202.39 129.471   1
  -1  -9  14 1006.78 126.939  -1
   1   9 -14 1204.39 121.595   1
   1   9 -14 1062.81 132.383   1
  -1   9  14  875.97  97.826   1
  -1   9  14 1116.25 132.941   1
   1  -9 -13  162.93  55.932   1
   1  -9 -13  242.07  48.335   1
  -1  -9  13  229.31  58.026   1
  -1  -9  13  171.80  56.949   1
   1   9 -13  108.95  45.464   1
   1   9 -13  240.68  68.235   1
  -1   9  13  172.56  56.989   1
  -1   9  13  182.71  43.709   1
   1  -9 -12  129.41  37.069  -1
  -1  -9  12  204.19  60.080   1
  -1  -9  12  149.33  50.907   1
   1   9 -12  145.88  45.783   1
   1   9 -12  179.70  57.547   1
  -1   9  12  171.35  40.897   1
   1  -9 -11  26341. 1714.65   1
   1  -9 -11  20399. 1362.11   1
  -1  -9  11  25404. 1666.60   1
  -1  -9  11  23450. 1559.92   1
   1   9 -11  22772. 1494.71   1
   1   9 -11  20758. 1386.64   1
  -1   9  11  22453. 1485.94   1
  -1   9  11  20937. 1372.28   1
   1  -9 -10  123.19  36.610   1
   1  -9 -10  246.86  56.391   1
  -1  -9  10  102.21  45.982   1
  -1  -9  10  168.24  54.138   1
   1   9 -10  141.18  43.569   1
   1   9 -10  239.28  62.772  -1
  -1   9  10  250.45  58.006  -1
  -1   9  10  193.86  41.176   1
   1  -9  -9  10566. 708.274   1
   1  -9  -9  12026. 816.350   1
  -1  -9   9  10205. 708.673   1
  -1  -9   9 9834.49 672.382   1
   1   9  -9  10269. 697.906   1
   1   9  -9 9146.55 641.674   1
  -1   9   9  10710. 718.444   1
  -1   9   9  10614. 724.027   1
   1  -9  -8 8614.15 582.452   1
   1  -9  -8 9796.60 670.388   1
  -1  -9   8  10257. 696.909   1
   1   9  -8  10066. 681.355   1
  -1   9   8  10106. 677.766   1
  -1   9   8 8725.81 598.604   1
   1  -9  -7  301.69  48.155  -1
   1  -9  -7  324.83  54.157   1
  -1  -9   7  306.48  57.567   1
  -1  -9   7  281.16  58.843  -1
   1   9  -7  247.46  51.785   1
   1   9  -7  255.43  57.188   1
  -1   9   7  317.25  54.576   1
  -1   9   7  263.61  45.563   1
   1  -9  -6  80000. 5120.63   1
   1  -9  -6  66720. 4281.15   1
  -1  -9   6  70469. 4518.44   1
  -1  -9   6  75274. 4833.49   1
   1   9  -6  70349. 4520.43   1
   1   9  -6  58484. 3754.73   1
  -1   9   6  62532. 4007.97   1
  -1   9   6  77388. 4957.12   1
   1  -9  -5  47418. 3048.85   1
   1  -9  -5  43828. 2823.53   1
  -1  -9   5  45264. 2915.25   1
  -1  -9   5  44825. 2893.32   1
   1   9  -5  48235. 3102.69   1
   1   9  -5  43908. 2835.49   1
  -1   9   5  42373. 2723.83   1
  -1   9   5  45982. 2957.13   1
   1  -9  -4 3463.61 253.240   1
   1  -9  -4 3724.82 270.588   1
  -1  -9   4 4147.55 298.704   1
  -1  -9   4 3583.25 266.201   1
   1   9  -4 4167.49 304.885   1
  -1   9   4 3591.22 258.424   1
  -1   9   4 4408.77 311.864   1
   1  -9  -3  60738. 3894.31   1
   1  -9  -3  56570. 3629.11   1
  -1  -9   3  61695. 3954.13   1
  -1  -9   3  60598. 3890.33   1
   1   9  -3  55214. 3547.35   1
   1   9  -3  58843. 3772.68   1
  -1   9   3  59621. 3822.53   1
  -1   9   3  69711. 4462.61  -1
   1  -9  -2  17258. 1129.21   1
   1  -9  -2  17699. 1156.33   1
  -1  -9   2  15821. 1041.28   1
   1   9  -2  15492. 1021.14   1
  -1   9   2  15850. 1038.88   1
  -1   9   2  14273. 939.381   1
   1  -9  -1 4209.37 297.707   1
   1  -9  -1 4807.57 336.989   1
  -1  -9   1 4737.78 334.396   1
   1   9  -1 4791.62 339.780   1
  -1   9   1 4336.98 309.671   1
  -1   9   1 4494.51 317.248   1
   1  -9   0 5086.73 356.929   1
   1  -9   0 5192.42 360.119   1
  -1  -9   0 5072.78 350.548   1
  -1  -9   0 5032.90 351.545   1
   1   9   0 5136.58 356.331   1
   1   9   0 5148.55 360.717   1
  -1   9   0 4819.54 340.977   1
  -1   9   0 5056.82 353.140   1
   1  -9   1  41834. 2693.92   1
   1  -9   1  46401. 2981.05   1
  -1  -9  -1  52423. 3361.91   1
  -1  -9  -1  47956. 3076.77   1
   1   9   1  56610. 3633.10   1
   1   9   1  45244. 2907.28   1
  -1   9  -1  48335. 3106.68   1
  -1   9  -1  54955. 3531.40   1
   1  -9   2    1.66  19.549   1
   1  -9   2   39.36  27.238   1
  -1  -9  -2   -4.02  21.934   1
   1   9   2  -12.01  16.911   1
   1   9   2   22.93  20.459   1
  -1   9  -2   -0.91  19.932   1
  -1   9  -2   34.99  27.996   1
   1  -9   3  84367. 5401.79  -1
   1  -9   3  84925. 5433.69   1
  -1  -9  -3  79023. 5056.82   1
   1   9   3  74317. 4755.73   1
  -1   9  -3  83868. 5365.90   1
  -1   9  -3  77567. 4971.08   1
   1  -9   4 4145.56 300.698   1
   1  -9   4 4249.25 311.066   1
  -1  -9  -4 4494.51 318.245   1
   1   9   4 4652.04 325.025   1
  -1   9  -4 4384.84 313.659   1
  -1   9  -4 4598.20 335.393   1
   1  -9   5  329.61  55.832   1
   1  -9   5  525.02  71.146   1
  -1  -9  -5  333.20  51.984   1
  -1  -9  -5  343.37  49.751   1
   1   9   5  404.79  52.383   1
   1   9   5  419.74  57.946   1
  -1   9  -5  366.70  59.322   1
  -1   9  -5  283.75  54.656   1
   1   9   6  58066. 3728.81  -1
   1   9   6  47537. 3052.84   1
  -1   9  -6  51545. 3320.04   1
  -1   9  -6  50867. 3284.14   1
  -1  -9  -7  53320. 3437.68   1
  -1  -9  -7  52522. 3371.88   1
   1   9   7  59083. 3796.61   1
   1   9   7  55135. 3537.38   1
   1  -9   8 2616.15 221.136   1
  -1  -9  -8 2785.64 224.526   1
  -1  -9  -8 2835.49 214.157   1
   1   9   8 4001.99 301.296   1
   1   9   8 3140.57 232.702   1
  -1   9  -8 3389.83 269.790   1
   1  -9   9 5343.96 400.797   1
  -1  -9  -9 5250.24 369.292   1
  -1  -9  -9 5168.49 382.053   1
   1   9   9 5118.64 375.673   1
   1   9   9 4779.66 339.581   1
  -1   9  -9 5240.27 392.622   1
   1  -9  10  224.33  61.017  -1
  -1  -9 -10  200.20  55.294   1
   1   9  10  238.48  53.918   1
  -1   9 -10  175.13  56.590   1
   1  -9  11 1816.75 178.425   1
  -1  -9 -11 1273.98 117.767   1
  -1  -9 -11 1618.54 161.775   1
   1   9  11 1562.11 137.727   1
   1   9  11 1408.57 144.407   1
  -1   9 -11 1550.15 160.977   1
   1  -9  12  199.60  60.359   1
  -1  -9 -12  292.72  51.765   1
  -1  -9 -12  257.63  64.327   1
   1   9  12  388.83  59.581   1
   1   9  12  291.92  65.962  -1
  -1   9 -12  292.72  71.944   1
   1  -9  13 3475.57 276.769   1
   1  -9  13 3744.76 307.677   1
  -1  -9 -13 3667.00 301.495   1
  -1  -9 -13 3796.61 283.549   1
   1   9  13 4057.82 327.816   1
   1   9  13 3852.44 287.537   1
  -1   9 -13 3575.27 300.897   1
  -1   9 -13 3750.74 288.135   1
   1  -9  14  528.02  82.931   1
   1  -9  14  574.48  97.029   1
  -1  -9 -14  425.12  62.532   1
  -1  -9 -14  663.01 101.974   1
   1   9  14  472.78  70.050   1
   1   9  14  359.52  78.804   1
  -1   9 -14  420.74  69.531   1
  -1   9 -14  482.75  90.469   1
   1  -9  15 6699.89 507.078   1
   1  -9  15 6247.25 458.225   1
  -1  -9 -15 7008.97 523.230   1
  -1  -9 -15 6693.91 471.385   1
   1   9  15 7328.01 544.366   1
   1   9  15 6482.55 460.418   1
  -1   9 -15 7517.44 531.006   1
  -1   9 -15 6526.41 496.111   1
   1  -9  16  322.63  80.159   1
  -1  -9 -16  468.39  92.443   1
  -1  -9 -16  531.21  73.579   1
   1   9  16  596.41  81.156   1
   1   9  16  586.64 105.483   1
  -1   9 -16  577.07  83.489   1
  -1   9 -16  619.34 105.902   1
   1  -9  17  -47.12  44.945  -1
  -1  -9 -17  -54.62  39.242  -1
  -1  -9 -17   11.37  31.127   1
   1   9  17    5.00  30.887  -1
   1   9  17   92.30  55.135   1
  -1   9 -17   27.34  53.739   1
  -1   9 -17  -14.52  34.656   1
   1  -9  18   32.90  55.613   1
  -1  -9 -18    9.24  29.013   1
  -1  -9 -18  -47.28  38.544   1
   1   9  18   81.62  41.874   1
  -1   9 -18   13.57  50.110   1
  -1   9 -18   50.35  36.371   1
   1  -9  19 1761.31 192.442   1
  -1  -9 -19 1786.64 161.595   1
  -1  -9 -19 1677.96 179.541   1
   1   9  19 1732.40 161.575   1
  -1   9 -19 1926.42 169.412  -1
  -1   9 -19 1502.09 179.561   1
   1  -9  20   22.95  48.734   1
  -1  -9 -20   58.94  38.265   1
  -1  -9 -20  121.34  59.721   1
   1   9  20  101.99  48.415   1
  -1   9 -20   83.73  46.301   1
  -1   9 -20  137.61  68.315   1
   1  -9  21   70.05  61.256   1
  -1  -9 -21   51.65  34.975   1
  -1  -9 -21  136.81  59.043   1
   1   9  21   67.64  42.552   1
  -1   9 -21  -22.13  57.069   1
   1   9  22   78.76  45.743   1
  -1  -9 -23   65.38  42.532   1
   1   9  23   37.09  43.649   1
   1 -10 -22   25.34  39.761   1
  -1  10  22   13.79  39.621   1
   1 -10 -21  -30.51  41.595   1
  -1 -10  21   55.27  51.386   1
   1  10 -21  -76.31  50.508   1
   1 -10 -20  119.66  60.937   1
   1 -10 -20  127.20  41.137   1
  -1 -10  20  132.76  64.945   1
   1  10 -20  180.52  69.452   1
  -1  10  20  131.64  46.959   1
   1 -10 -19 1249.45 149.551   1
   1 -10 -19 1027.72 108.494   1
  -1 -10  19 1379.06 163.230   1
   1  10 -19 1083.15 143.629   1
  -1  10  19 1240.68 124.187   1
   1 -10 -18  180.08  48.295   1
   1 -10 -18  224.13  70.927   1
  -1 -10  18   57.41  61.456  -1
   1  10 -18  254.84  81.655   1
  -1  10  18  213.56  50.907   1
   1 -10 -17 2221.33 213.160   1
   1 -10 -17 2773.68 221.336   1
  -1 -10  17 2783.65 254.038   1
   1  10 -17 2307.08 226.720   1
  -1  10  17 2743.77 253.439  -1
  -1  10  17 2701.89 217.946   1
   1 -10 -16  -47.62  26.421   1
  -1 -10  16   52.10  53.220  -1
   1  10 -16  -36.51  44.905   1
  -1  10  16    1.24  28.694   1
   1 -10 -15 3024.92 265.603   1
   1 -10 -15 4135.59 307.278   1
  -1 -10  15 4005.98 331.405   1
  -1 -10  15 3621.13 289.332   1
   1  10 -15 3946.16 303.090   1
   1  10 -15 3625.12 308.075   1
  -1  10  15 3529.41 298.105   1
  -1  10  15 3461.61 264.407   1
   1 -10 -14   97.35  36.869   1
   1 -10 -14   79.96  51.785   1
  -1 -10  14   73.78  47.697   1
  -1 -10  14   88.33  49.511   1
   1  10 -14   67.80  51.984   1
   1  10 -14   60.10  43.230   1
  -1  10  14   -9.35  36.750   1
  -1  10  14  120.20  37.966   1
   1 -10 -13  20020. 1344.76   1
   1 -10 -13  20498. 1346.16   1
  -1 -10  13  19256. 1301.10   1
  -1 -10  13  16981. 1134.99   1
   1  10 -13  17713. 1176.87   1
   1  10 -13  20439. 1375.67   1
  -1  10  13  18776. 1262.81   1
  -1  10  13  18191. 1201.00   1
   1 -10 -12  227.32  45.085   1
   1 -10 -12  305.48  66.421   1
  -1 -10  12   74.04  49.511   1
  -1 -10  12  250.05  60.299   1
   1  10 -12  164.55  57.647   1
   1  10 -12  195.41  49.452   1
  -1  10  12  222.73  45.563  -1
  -1  10  12  141.58  51.785  -1
   1 -10 -11  379.66  56.251   1
  -1 -10  11  243.87  61.137   1
  -1 -10  11  468.59  74.736   1
   1  10 -11  315.45  60.498   1
   1  10 -11  296.71  67.178   1
  -1  10  11  232.70  48.375   1
  -1 -10  10  305.28  63.091   1
  -1 -10  10  320.84  66.321   1
   1  10 -10  348.16  62.193   1
   1  10 -10  350.95  73.001   1
  -1  10  10  297.31  50.508   1
  -1  10  10  251.64  55.653   1
   1 -10  -9  26760. 1740.38   1
  -1 -10   9  28295. 1862.21   1
   1  10  -9  23190. 1536.59   1
  -1  10   9  24008. 1563.11   1
  -1  10   9  20140. 1329.81   1
   1 -10  -8  295.11  56.750   1
  -1 -10   8  211.76  63.430   1
  -1 -10   8  182.85  52.283   1
   1  10  -8  230.11  49.432   1
   1  10  -8  210.97  55.334   1
  -1  10   8  300.90  55.374   1
   1 -10  -7  22333. 1456.83   1
   1 -10  -7  23649. 1549.35   1
  -1 -10   7  19101. 1258.82   1
  -1 -10   7  21914. 1447.26   1
   1  10  -7  21655. 1417.55   1
   1  10  -7  22951. 1514.65   1
   1 -10  -6   17.90  26.181   1
  -1 -10   6   46.36  32.283   1
  -1 -10   6   63.67  35.613   1
   1  10  -6   30.11  27.418   1
   1  10  -6  104.13  40.738   1
  -1  10   6   75.65  34.736   1
  -1  10   6   40.84  26.401   1
   1 -10  -5  10369. 696.510   1
   1 -10  -5 9996.00 673.977   1
  -1 -10   5  10672. 724.227   1
  -1 -10   5 9208.37 624.725   1
   1  10  -5  10313. 702.492   1
   1  10  -5  10110. 678.962   1
  -1  10   5 9686.93 652.043   1
  -1  10   5  10802. 720.837   1
   1 -10  -4 8297.10 564.306   1
   1 -10  -4 7343.96 503.489   1
  -1 -10   4 6957.12 477.766   1
  -1 -10   4 7212.36 500.697   1
   1  10  -4 8847.45 597.806   1
   1  10  -4 8015.94 553.539   1
  -1  10   4 7138.58 488.534   1
   1 -10  -3 1013.76  96.949   1
  -1 -10   3  950.15  90.927  -1
  -1 -10   3  702.89  80.738   1
   1  10  -3  787.44  87.797   1
  -1  10   3  770.89  78.923   1
  -1  10   3  911.46  88.674   1
   1 -10  -2  17047. 1118.64   1
   1 -10  -2  17607. 1153.34   1
  -1 -10   2  19280. 1264.21   1
  -1 -10   2  18361. 1198.80  -1
   1  10  -2  19422. 1269.59   1
   1  10  -2  18223. 1196.81   1
  -1  10   2  18335. 1199.20   1
  -1  10   2  18327. 1201.39   1
   1 -10  -1  61735. 3958.12   1
  -1 -10   1  54397. 3487.53   1
  -1 -10   1  56092. 3601.19   1
   1  10  -1  60798. 3900.30   1
   1  10  -1  58225. 3740.77  -1
  -1  10   1  60100. 3858.42   1
  -1  10   1  53759. 3451.64   1
   1 -10   0   27.18  21.196   1
   1 -10   0   -4.39  25.603   1
  -1 -10   0   79.80  30.887   1
  -1 -10   0   31.15  21.675   1
   1  10   0    3.30  21.655   1
   1  10   0   35.91  22.094   1
  -1  10   0   94.40  30.768   1
  -1  10   0   13.73  21.316   1
   1 -10   1  36670. 2364.90   1
   1 -10   1  38046. 2458.62   1
  -1 -10  -1  32183. 2079.76   1
  -1 -10  -1  36690. 2362.91   1
  -1  10  -1  38285. 2474.57   1
  -1  10  -1  35773. 2311.06   1
   1 -10   2 9030.90 608.972   1
   1 -10   2 8492.51 580.857   1
  -1 -10  -2 9194.41 617.746  -1
  -1 -10  -2 9613.15 642.671   1
   1  10   2 9357.92 629.511   1
   1  10   2 8442.66 568.095   1
  -1  10  -2 9236.28 629.311   1
  -1  10  -2  10189. 683.947   1
   1 -10   3  46540. 2995.01   1
   1 -10   3  47238. 3046.86   1
  -1 -10  -3  50449. 3242.27   1
  -1 -10  -3  46640. 2999.00   1
   1  10   3  47378. 3044.86   1
   1  10   3  43928. 2825.52   1
  -1  10  -3  46899. 3026.92   1
   1 -10   4  10231. 688.334   1
  -1 -10  -4 9784.64 660.019   1
  -1 -10  -4 8287.13 561.515   1
   1  10   4 9262.20 621.934   1
   1  10   4 8823.52 595.214   1
  -1  10  -4 9631.10 649.850   1
  -1  10  -4 9437.68 646.261   1
   1 -10   5  55553. 3573.28   1
  -1 -10  -5  61635. 3954.13   1
   1  10   5  52821. 3395.81   1
   1  10   5  60538. 3882.35   1
  -1  10  -5  50748. 3266.20   1
   1 -10   6 3517.44 273.778   1
   1 -10   6 3122.63 241.675   1
  -1 -10  -6 3509.47 257.826   1
  -1 -10  -6 3509.47 265.005   1
   1  10   6 3459.62 252.841   1
   1  10   6 3790.62 279.760   1
  -1  10  -6 2831.50 230.109   1
  -1  10  -6 3866.40 285.543   1
   1 -10   7  204.59  48.734   1
   1 -10   7  212.36  60.120   1
  -1 -10  -7  202.99  48.175   1
  -1 -10  -7  141.02  36.431   1
   1  10   7  157.09  36.590   1
   1  10   7  187.78  47.119   1
  -1  10  -7  218.34  49.073   1
  -1  10  -7  135.39  50.449   1
   1 -10   8  328.21  69.093   1
  -1 -10  -8  377.27  53.460   1
  -1 -10  -8  322.83  58.465   1
   1  10   8  396.81  54.018   1
   1  10   8  310.27  56.331   1
  -1  10  -8  371.29  69.850   1
   1 -10   9 2000.00 187.019   1
   1 -10   9 2181.45 196.789   1
  -1 -10  -9 1747.76 162.393   1
   1  10   9 2033.90 179.741   1
  -1  10  -9 1851.64 175.394   1
   1 -10  10 1400.80 149.412  -1
  -1 -10 -10 1700.10 164.766   1
  -1 -10 -10 1638.88 140.997  -1
   1  10  10 1467.60 145.304   1
   1  10  10 1534.59 134.297   1
  -1  10 -10 1631.70 164.088   1
   1 -10  11 3547.35 291.924   1
  -1 -10 -11 2969.09 256.430   1
  -1 -10 -11 3246.26 245.463   1
   1  10  11 3210.37 244.068   1
   1  10  11 3090.72 256.630   1
  -1  10 -11 3852.44 313.459   1
   1 -10  12  467.80  84.646   1
  -1 -10 -12  266.40  49.452   1
  -1 -10 -12  387.24  72.642   1
   1  10  12  425.92  61.336   1
   1  10  12  404.59  75.513   1
  -1  10 -12  493.32  89.990   1
   1 -10  13 4548.35 362.512   1
  -1 -10 -13 3555.33 295.114   1
  -1 -10 -13 3674.97 275.972   1
   1  10  13 3830.50 286.141  -1
   1  10  13 3920.24 319.441   1
  -1  10 -13 4572.28 366.500   1
   1 -10  14   38.27  39.442  -1
   1 -10  14   18.09  41.994   1
  -1 -10 -14   17.49  26.441   1
  -1 -10 -14   -0.37  37.428   1
   1  10  14   78.86  33.280   1
   1  10  14  -57.67  37.408   1
  -1  10 -14  -29.89  40.937   1
  -1  10 -14   40.06  37.707   1
   1 -10  15 1536.39 173.619   1
  -1 -10 -15 1958.72 169.491   1
  -1 -10 -15 1894.71 193.280   1
   1  10  15 1602.99 145.144  -1
   1  10  15 1732.60 183.091   1
  -1  10 -15 1526.62 167.338   1
   1 -10  16   33.08  45.045   1
  -1 -10 -16    1.58  27.717   1
   1  10  16   74.82  38.524   1
  -1  10 -16  115.01  59.003   1
  -1  10 -16   39.52  37.149   1
   1 -10  17 3996.01 330.209   1
  -1 -10 -17 4442.67 360.917   1
  -1 -10 -17 3744.76 285.543   1
   1  10  17 3992.02 336.989   1
   1  10  17 4358.92 325.025   1
  -1  10 -17 3489.53 304.486   1
   1 -10  18  114.38  59.621   1
  -1 -10 -18   23.77  32.622   1
  -1 -10 -18   -1.02  46.939   1
   1  10  18   23.31  32.981   1
  -1  10 -18   -5.13  56.191   1
  -1  10 -18   -4.25  32.223   1
   1 -10  19   94.74  58.724   1
  -1 -10 -19    2.11  39.501   1
  -1 -10 -19   21.85  28.754   1
   1  10  19   41.42  37.428   1
  -1  10 -19   -5.04  36.012   1
  -1  10 -19   -4.76  50.229   1
   1 -10  20  199.40  71.326   1
  -1 -10 -20   96.13  55.733   1
  -1 -10 -20  149.73  46.939  -1
   1  10  20  170.95  51.565   1
  -1  10 -20   24.19  57.069   1
  -1 -10 -21  407.98  71.844   1
  -1 -10 -21  307.08  75.892   1
   1  10  21  536.79  83.569   1
  -1 -10 -22   55.93  42.512   1
   1  10  22   43.13  40.837   1
   1 -11 -22   46.94  34.716   1
  -1  11  22   65.42  44.008   1
   1 -11 -21   60.66  35.972  -1
  -1  11  21   93.80  43.868   1
   1 -11 -20  720.84 111.765   1
   1 -11 -20  518.24  77.208   1
  -1 -11  20  534.20 104.586   1
   1  11 -20  567.90 106.401   1
  -1  11  20  436.69  72.742   1
   1 -11 -19  305.08  55.872   1
   1 -11 -19  442.07  86.800   1
  -1 -11  19  227.32  80.817   1
   1  11 -19  405.98  92.722   1
  -1  11  19  373.88  66.780   1
   1 -11 -18  169.97  46.241   1
   1 -11 -18  116.63  57.547   1
  -1 -11  18   23.51  50.808   1
   1  11 -18  138.42  71.406   1
  -1  11  18  210.57  49.093   1
   1 -11 -17  606.18  78.225   1
   1 -11 -17  898.10 123.589  -1
  -1 -11  17  668.59 108.614   1
   1  11 -17 1086.94 141.575   1
  -1  11  17  987.04 106.740  -1
   1 -11 -16  290.93  71.685  -1
   1 -11 -16  311.07  55.493   1
  -1 -11  16  283.15  77.388   1
  -1 -11  16  379.46  68.494   1
   1  11 -16  274.58  78.465  -1
  -1  11  16  311.86  77.826   1
  -1  11  16  305.28  55.214   1
   1 -11 -15 9457.62 645.662   1
  -1 -11  15 8769.68 617.746   1
  -1 -11  15 9633.09 689.331   1
   1  11 -15 9694.91 697.706   1
  -1  11  15 9447.65 645.064   1
   1 -11 -14   10.31  24.925   1
   1 -11 -14  -43.43  36.969   1
  -1 -11  14   22.11  38.843   1
  -1 -11  14  -12.98  32.622   1
   1  11 -14   75.65  40.698   1
   1  11 -14   15.84  46.760   1
  -1  11  14   17.44  25.364   1
  -1  11  14   -1.98  36.271   1
   1 -11 -13 1614.36 167.637   1
   1 -11 -13 1299.50 122.752   1
  -1 -11  13 1639.68 171.804   1
   1  11 -13 1297.51 148.754   1
  -1  11  13 1541.17 139.781   1
  -1  11  13 1321.43 143.051   1
   1 -11 -12 4947.15 382.053   1
   1 -11 -12 4745.76 343.170   1
  -1 -11  12 4390.82 333.998   1
  -1 -11  12 4789.63 376.071   1
   1  11 -12 4283.15 320.040   1
   1  11 -12 4013.95 324.626   1
  -1  11  12 4317.04 335.393   1
  -1  11  12 4075.77 300.498   1
   1 -11 -11 2675.97 210.568   1
   1 -11 -11 2959.12 248.056   1
  -1 -11  11 2841.47 246.660   1
  -1 -11  11 2839.48 232.901   1
   1  11 -11 2739.78 220.339   1
   1  11 -11 2069.79 195.673   1
  -1  11  11 2711.86 228.514   1
  -1  11  11 2448.65 194.955   1
   1 -11 -10  110.51  41.176   1
   1 -11 -10  121.85  35.553   1
  -1 -11  10  191.23  54.237   1
  -1 -11  10  149.91  49.113   1
   1  11 -10   57.87  46.361   1
   1  11 -10  121.77  39.641   1
  -1  11  10  153.66  47.398   1
  -1  11  10  133.92  36.730   1
   1 -11  -9  588.04  71.904   1
  -1 -11   9  526.42  75.394   1
  -1 -11   9  455.63  77.627   1
   1  11  -9  574.68  75.733   1
   1  11  -9  737.39  96.909   1
  -1  11   9  512.26  66.241   1
   1 -11  -8 6582.25 468.195   1
   1 -11  -8 6761.71 469.990   1
  -1 -11   8 7080.75 509.471   1
  -1 -11   8 6404.78 453.838   1
   1  11  -8 5902.29 432.502   1
   1  11  -8 5930.20 421.136   1
  -1  11   8 6665.99 462.412   1
  -1  11   8 7084.74 498.105   1
   1 -11  -7 1282.75 125.444   1
   1 -11  -7 1210.17 114.815   1
  -1 -11   7 1257.43 122.014   1
  -1 -11   7  951.15 110.090   1
   1  11  -7 1391.82 140.698   1
   1  11  -7 1032.10 104.287   1
  -1  11   7 1298.30 122.911   1
  -1  11   7 1276.77 116.949   1
   1 -11  -6 6987.03 487.736   1
   1 -11  -6 7413.75 511.465   1
  -1 -11   6 7619.13 527.617   1
  -1 -11   6 8508.47 594.017   1
   1  11  -6 7597.20 534.596   1
   1  11  -6 7786.63 534.396   1
  -1  11   6 8522.42 583.648   1
  -1  11   6 8542.36 580.259   1
   1 -11  -5 5860.41 413.958   1
  -1 -11   5 5724.82 411.565   1
  -1 -11   5 5114.65 365.703   1
   1  11  -5 5371.88 380.059   1
   1  11  -5 5607.17 404.785   1
  -1  11   5 5198.40 368.893   1
   1 -11  -4  667.60  76.471   1
  -1 -11   4  645.06  75.015   1
   1  11  -4  749.95  82.612   1
  -1  11   4  719.24  80.598   1
  -1  11   4  945.56  93.898   1
   1 -11  -3  33838. 2189.43  -1
   1 -11  -3  30469. 1974.87   1
  -1 -11   3  32084. 2083.75   1
  -1 -11   3  29771. 1929.01   1
   1  11  -3  34177. 2209.37   1
   1  11  -3  29811. 1938.18   1
  -1  11   3  31884. 2063.81   1
  -1  11   3  32104. 2079.76   1
   1 -11  -2  12794. 849.850   1
   1 -11  -2  10173. 684.745   1
  -1 -11   2  10961. 730.807   1
  -1 -11   2  11081. 745.961   1
   1  11  -2  11627. 783.848   1
   1  11  -2  10046. 675.373   1
  -1  11   2  10291. 694.715   1
  -1  11   2  10580. 708.075   1
   1 -11  -1  212.56  40.179   1
   1 -11  -1  311.07  54.038   1
  -1 -11   1  233.30  46.899   1
  -1 -11   1  211.17  39.840   1
  -1  11   1  192.32  41.176   1
  -1  11   1  276.17  52.841   1
   1 -11   0  22532. 1468.19   1
   1 -11   0  18447. 1213.16   1
  -1 -11   0  20359. 1328.81   1
  -1 -11   0  21097. 1379.06   1
   1  11   0  17384. 1141.18   1
   1  11   0  17549. 1157.93   1
  -1  11   0  23230. 1514.06   1
  -1  11   0  18694. 1232.10   1
   1 -11   1  55673. 3573.28   1
  -1 -11  -1  48554. 3124.62   1
  -1 -11  -1  45902. 2953.14   1
   1  11   1  47557. 3062.81   1
   1  11   1  48155. 3096.71   1
  -1  11  -1  48116. 3096.71   1
   1 -11   2 1903.89 156.690   1
  -1 -11  -2 1410.77 124.068   1
  -1 -11  -2 1426.92 125.543   1
   1  11   2 1591.22 134.895   1
   1  11   2 1518.24 133.420   1
  -1  11  -2 1544.56 135.673   1
   1 -11   3  44626. 2883.35   1
   1 -11   3  39880. 2574.27   1
   1  11   3  42054. 2709.87   1
   1  11   3  42951. 2767.69   1
  -1  11  -3  45763. 2949.15   1
  -1  11  -3  49192. 3174.47   1
   1 -11   4  14997. 993.818   1
   1 -11   4  16279. 1082.35   1
  -1 -11  -4  14843. 983.847   1
   1  11   4  14092. 932.402   1
   1  11   4  15356. 1013.56   1
  -1  11  -4  16337. 1079.16   1
  -1  11  -4  16654. 1108.07   1
   1 -11   5 6287.13 440.877   1
   1 -11   5 5880.35 422.133   1
  -1 -11  -5 6638.08 462.811   1
  -1 -11  -5 5822.53 408.374   1
   1  11   5 6181.45 429.312   1
   1  11   5 6388.83 445.463  -1
  -1  11  -5 6628.11 471.585   1
  -1  11  -5 5794.61 409.970   1
   1 -11   6  18548. 1234.30   1
  -1 -11  -6  21416. 1401.39   1
  -1 -11  -6  19513. 1285.34   1
   1  11   6  20319. 1327.62   1
   1  11   6  21356. 1399.60   1
  -1  11  -6  20877. 1381.45   1
   1 -11   7  15589. 1048.45   1
   1 -11   7  16632. 1102.69   1
  -1 -11  -7  16718. 1110.67   1
   1  11   7  17809. 1178.06   1
  -1  11  -7  13904. 941.375   1
  -1  11  -7  16596. 1098.10   1
   1 -11   8  775.87  91.984  -1
   1 -11   8  764.31 101.156   1
  -1 -11  -8  674.58  77.806   1
  -1 -11  -8  884.74 101.615   1
   1  11   8  571.88  69.192   1
   1  11   8  754.14  89.731   1
  -1  11  -8  636.49  90.947   1
  -1  11  -8  745.56  88.275  -1
   1 -11   9  457.43  79.442   1
   1 -11   9  516.05  76.132   1
  -1 -11  -9  454.24  63.589   1
  -1 -11  -9  455.43  71.944   1
   1  11   9  484.55  76.211   1
   1  11   9  395.01  55.832   1
  -1  11  -9  450.85  67.139   1
  -1  11  -9  367.50  70.867   1
   1 -11  10 3044.86 246.261   1
   1 -11  10 3595.21 295.314   1
  -1 -11 -10 3760.71 280.159   1
   1  11  10 3926.22 287.936   1
  -1  11 -10 3812.56 288.135   1
  -1  11 -10 3266.20 273.778   1
   1 -11  11   37.35  45.085  -1
  -1 -11 -11  104.07  45.663   1
  -1 -11 -11  177.97  42.014   1
   1  11  11   68.69  45.523   1
   1  11  11   76.23  33.160   1
  -1  11 -11   59.62  43.848   1
   1 -11  12 3449.65 289.730   1
  -1 -11 -12 3393.81 258.026   1
  -1 -11 -12 3631.10 298.504   1
   1  11  12 3980.06 318.644   1
   1  11  12 3577.26 268.594   1
  -1  11 -12 3714.85 308.075   1
   1 -11  13  600.00 101.276   1
  -1 -11 -13  343.17  57.607   1
  -1 -11 -13  323.83  73.061   1
   1  11  13  384.25  79.741   1
   1  11  13  402.39  65.822   1
  -1  11 -13  406.98  86.301   1
   1 -11  14  462.21  90.668   1
  -1 -11 -14  458.62  66.421   1
  -1 -11 -14  572.28  95.035   1
   1  11  14  483.75  68.913   1
   1  11  14  575.87  97.727   1
  -1  11 -14  505.08  93.300   1
   1 -11  15 4344.96 351.944   1
  -1 -11 -15 4011.96 300.897   1
  -1 -11 -15 4526.42 364.107   1
   1  11  15 4344.96 357.527   1
   1  11  15 4348.95 321.236   1
  -1  11 -15 5014.95 398.604   1
   1 -11  16   70.73  57.687   1
  -1 -11 -16  255.83  51.147   1
  -1 -11 -16  198.98  64.048   1
   1  11  16  262.01  55.135   1
   1  11  16  240.48  77.208   1
  -1  11 -16  319.44  81.475  -1
   1 -11  17  -15.94  42.034   1
  -1 -11 -17   33.20  30.010   1
  -1 -11 -17  -98.80  42.552   1
   1  11  17  -55.05  31.087   1
  -1  11 -17    6.58  52.682   1
  -1  11 -17   20.32  27.836   1
   1 -11  18  264.61  82.672   1
  -1 -11 -18  498.70  92.024   1
  -1 -11 -18  273.78  57.069   1
   1  11  18  334.40  62.871   1
  -1  11 -18  266.20  58.245   1
  -1  11 -18  145.40  68.614   1
   1 -11  19  763.91 125.503   1
  -1 -11 -19 1102.49 115.812   1
  -1 -11 -19 1009.37 135.394   1
   1  11  19 1036.69 112.203   1
  -1  11 -19  832.50 125.842   1
  -1 -11 -20   52.28  43.968   1
  -1 -11 -20   27.94  31.466   1
   1  11  20   71.86  44.088   1
  -1 -11 -21  -34.76  26.700   1
   1  11  21   -4.28  37.926   1
  -1 -11 -22  216.75  56.451   1
   1  11  22  216.75  58.983   1
   1 -12 -21   56.59  36.311   1
  -1  12  21   20.86  39.980   1
   1 -12 -20   18.15  34.038   1
   1 -12 -20   49.39  46.341   1
  -1  12  20   48.59  38.325   1
   1 -12 -19   -3.33  28.255   1
   1 -12 -19  -26.80  40.299   1
  -1 -12  19  -10.88  52.144   1
   1  12 -19   45.78  54.696   1
  -1  12  19   27.18  37.826   1
   1 -12 -18  560.52  77.009   1
   1 -12 -18  597.41 102.931   1
  -1 -12  18  645.06 111.246   1
   1  12 -18  473.98  97.507   1
  -1  12  18  770.49  93.440   1
   1 -12 -17 1034.30 132.782   1
   1 -12 -17  964.51 104.925   1
  -1 -12  17  899.10 113.599   1
  -1 -12  17  641.08 109.471   1
   1  12 -17  876.37 125.683   1
  -1  12  17  926.62  99.880   1
   1 -12 -16  721.43 109.890   1
   1 -12 -16 1005.38 105.723   1
  -1 -12  16  879.16 124.387   1
   1  12 -16 1278.76 150.708   1
  -1  12  16  928.21 102.413   1
   1 -12 -15  909.67 120.279   1
   1 -12 -15  813.16  91.186   1
  -1 -12  15  860.42 118.803   1
  -1 -12  15  748.55 101.436   1
   1  12 -15  701.30 114.118   1
  -1  12  15  746.76  87.477   1
  -1  12  15  734.40 108.674   1
   1 -12 -14  784.45  87.976   1
  -1 -12  14 1086.14 121.396   1
  -1 -12  14  735.59 111.824   1
   1  12 -14  831.11 119.501   1
  -1  12  14  922.43  96.849   1
   1 -12 -13 2081.75 199.162   1
   1 -12 -13 2554.33 205.184   1
  -1 -12  13 3048.85 266.799   1
  -1 -12  13 2191.42 193.081   1
   1  12 -13 2552.34 234.496   1
   1  12 -13 2644.07 218.943   1
  -1  12  13 2999.00 256.032   1
  -1  12  13 2514.45 200.399   1
   1 -12 -12  419.54  77.428   1
  -1 -12  12  304.69  71.864   1
   1  12 -12  388.04  82.512   1
  -1  12  12  277.77  63.709   1
   1 -12 -11  766.50 101.635   1
   1 -12 -11  848.85  92.203  -1
  -1 -12  11  742.97 104.646   1
  -1 -12  11  811.56  99.521   1
   1  12 -11  668.79  84.865   1
   1  12 -11  672.58 102.034   1
  -1  12  11  551.94  84.068   1
  -1  12  11  795.21  87.996  -1
   1 -12 -10  10257. 696.310  -1
   1 -12 -10 9278.16 650.049   1
  -1 -12  10 9515.44 656.231   1
   1  12 -10  11182. 759.321   1
  -1  12  10  10682. 719.840   1
  -1  12  10  12293. 839.680   1
   1 -12  -9  935.39 107.797   1
   1 -12  -9  907.48  96.211   1
  -1 -12   9  965.50 116.909   1
  -1 -12   9 1065.20 114.377   1
   1  12  -9  822.53 106.261   1
   1  12  -9 1082.15 110.050   1
  -1  12   9  996.41  98.823   1
  -1  12   9 1019.94 111.406   1
   1 -12  -8 3200.40 245.463   1
   1 -12  -8 2973.08 239.681   1
  -1 -12   8 3312.06 268.993   1
  -1 -12   8 3320.04 259.421   1
   1  12  -8 2769.69 232.901   1
   1  12  -8 2857.42 223.928   1
  -1  12   8 3214.35 242.074   1
  -1  12   8 3599.20 278.365   1
  -1 -12   7  104.21  46.441   1
  -1 -12   7  232.50  50.788   1
   1  12  -7  239.08  48.574   1
   1  12  -7  282.35  59.900   1
  -1  12   7  273.38  48.554   1
   1 -12  -6  10377. 706.081   1
   1 -12  -6  11184. 754.336   1
  -1 -12   6  10833. 744.765   1
  -1 -12   6 8582.24 589.830  -1
   1  12  -6 9186.43 638.284   1
  -1  12   6  10116. 687.935   1
  -1  12   6  10985. 738.583   1
   1 -12  -5 8261.21 569.690   1
   1 -12  -5 6715.85 469.391   1
  -1 -12   5 7174.47 506.679   1
  -1 -12   5 7653.03 526.420   1
   1  12  -5 7044.86 489.132   1
   1  12  -5 7553.33 533.599   1
  -1  12   5 8853.43 602.990   1
  -1  12   5 8536.38 584.047  -1
   1 -12  -4  15874. 1049.85   1
   1 -12  -4  19107. 1257.03   1
  -1 -12   4  17360. 1151.94   1
  -1 -12   4  18040. 1186.64   1
   1  12  -4  15647. 1045.86   1
   1  12  -4  14421. 958.922   1
  -1  12   4  17406. 1147.16   1
   1 -12  -3  212.56  45.703   1
   1 -12  -3  214.36  44.247   1
  -1 -12   3  162.11  46.839   1
  -1 -12   3  153.52  38.385   1
  -1  12   3  216.35  46.640   1
  -1  12   3  239.48  48.096   1
   1 -12  -2 4548.35 327.218   1
   1 -12  -2 5038.88 360.119   1
  -1 -12   2 5686.93 398.604   1
  -1 -12   2 5160.51 372.482   1
   1  12  -2 4638.08 333.998   1
   1  12  -2 5445.66 393.619   1
  -1  12   2 5443.66 384.845   1
  -1  12   2 5094.71 367.298   1
   1 -12  -1  16152. 1068.59   1
   1 -12  -1  15033. 993.020   1
  -1 -12   1  15541. 1025.12   1
   1  12  -1  16315. 1075.77   1
  -1  12   1  14225. 949.550   1
  -1  12   1  14905. 987.237   1
   1 -12   0 9910.26 672.980   1
   1 -12   0  10584. 710.268   1
  -1 -12   0  10225. 686.938   1
   1  12   0  10965. 735.194   1
  -1  12   0  10491. 714.456   1
  -1  12   0  10487. 706.679   1
   1 -12   1 2281.15 188.734   1
   1 -12   1 2677.96 206.580   1
   1  12   1 1694.12 143.230   1
  -1  12  -1 2265.20 189.990   1
  -1  12  -1 2183.45 177.507   1
   1 -12   2  21555. 1408.57   1
   1 -12   2  22014. 1445.26   1
  -1 -12  -2  22812. 1489.73  -1
   1  12   2  21655. 1413.96   1
  -1  12  -2  22812. 1498.90   1
  -1  12  -2  24965. 1629.31   1
   1 -12   3 6628.11 468.195   1
   1 -12   3 7728.81 537.188   1
  -1 -12  -3 8137.58 557.128   1
   1  12   3 7651.04 524.825   1
  -1  12  -3 7802.58 545.762   1
  -1  12  -3 7483.54 519.242   1
   1 -12   4  917.05 100.957   1
  -1 -12  -4 1033.90 103.430   1
   1  12   4  884.94  91.964  -1
  -1  12  -4  940.78 106.640   1
   1 -12   5  16790. 1110.07   1
   1 -12   5  14915.  999.20   1
  -1 -12  -5  15972. 1059.02   1
  -1 -12  -5  15318. 1015.95   1
   1  12   5  20020. 1316.05   1
   1  12   5  18445. 1211.56   1
  -1  12  -5  17715. 1180.46   1
  -1  12  -5  19537. 1284.94   1
   1 -12   6  134.26  41.974   1
   1 -12   6  256.83  59.043   1
  -1 -12  -6  183.61  47.258   1
  -1 -12  -6  209.57  47.119   1
   1  12   6  293.92  50.628  -1
   1  12   6  209.97  46.999   1
  -1  12  -6  250.25  51.625   1
  -1  12  -6  241.48  55.912   1
   1 -12   7 3922.23 304.885   1
   1 -12   7 3337.98 258.225   1
  -1 -12  -7 3489.53 264.606   1
  -1 -12  -7 3214.35 252.841   1
   1  12   7 2871.38 229.112   1
   1  12   7 2771.68 213.759   1
  -1  12  -7 3130.60 254.636   1
  -1  12  -7 2939.18 228.913   1
   1 -12   8 9345.95 654.835   1
   1 -12   8 9884.34 676.171   1
  -1 -12  -8 8546.35 585.842   1
   1  12   8 9495.50 641.674   1
  -1  12  -8 8069.78 557.527  -1
  -1  12  -8 8893.31 626.919   1
   1 -12   9 2973.08 236.490   1
  -1 -12  -9 3020.93 247.657   1
  -1 -12  -9 3206.38 245.463   1
   1  12   9 3641.07 285.543   1
   1  12   9 3341.97 250.648   1
  -1  12  -9 3445.66 264.407   1
   1 -12  10 4207.37 334.795   1
   1 -12  10 4484.54 333.399   1
  -1 -12 -10 4069.79 320.837   1
  -1 -12 -10 3840.47 285.942   1
   1  12  10 4841.47 366.301   1
   1  12  10 4323.03 313.858   1
  -1  12 -10 4673.97 343.569  -1
  -1  12 -10 3996.01 321.236   1
   1 -12  11  401.59  80.877   1
  -1 -12 -11  634.10  79.262   1
  -1 -12 -11  355.93  76.590   1
   1  12  11  533.80  69.192   1
   1  12  11  512.26  83.808   1
  -1  12 -11  426.52  84.088   1
   1 -12  12 6957.12 499.700   1
   1 -12  12 7136.58 528.813   1
  -1 -12 -12 7653.03 558.324   1
  -1 -12 -12 7663.00 532.402   1
   1  12  12 7818.54 565.304   1
   1  12  12 7078.76 492.123   1
  -1  12 -12 6590.22 468.993   1
  -1  12 -12 6628.11 494.915   1
   1 -12  13  395.21  82.134   1
  -1 -12 -13  713.66 108.754  -1
  -1 -12 -13  696.71  84.985   1
   1  12  13  681.16  81.176  -1
   1  12  13  592.22  96.590   1
  -1  12 -13  484.75  93.799   1
   1 -12  14 1857.43 186.779   1
  -1 -12 -14 1518.04 139.262   1
  -1 -12 -14 1435.49 160.638   1
   1  12  14 1703.09 150.528   1
   1  12  14 1868.59 188.255   1
  -1  12 -14 2149.55 208.175   1
   1 -12  15   32.40  45.842   1
  -1 -12 -15  -22.57  26.540   1
  -1 -12 -15   11.13  37.328   1
   1  12  15  -32.46  29.731   1
   1  12  15   53.70  44.825   1
  -1  12 -15  -50.51  44.048   1
   1 -12  16   -8.52  45.444   1
  -1 -12 -16   61.75  52.941   1
  -1 -12 -16   25.20  30.768   1
   1  12  16   18.98  35.952   1
  -1  12 -16  -37.87  41.934   1
   1 -12  17  902.69 148.813   1
  -1 -12 -17  769.29  89.910   1
  -1 -12 -17  947.16 129.711   1
   1  12  17  717.85  87.577   1
  -1  12 -17  752.94 132.084   1
   1 -12  18  -17.57  52.203  -1
  -1 -12 -18  -27.88  36.630   1
  -1 -12 -18   41.50  33.460   1
   1  12  18    5.61  34.078   1
  -1  12 -18   59.46  58.704   1
   1 -12  19   62.25  52.841   1
  -1 -12 -19   12.46  50.409   1
  -1 -12 -19  -21.71  34.118   1
   1  12  19    9.06  37.747   1
  -1  12 -19  -15.34  53.838   1
  -1 -12 -20  137.97  43.908   1
  -1 -12 -20   51.43  42.851  -1
   1  12  20  117.23  47.817   1
  -1 -12 -21   54.02  37.906   1
   1  12  21  105.64  46.381   1
   1 -13 -20  699.30  90.369   1
  -1  13  20  613.16  88.993   1
   1 -13 -19  143.35  45.085   1
   1 -13 -19  189.89  68.634   1
  -1 -13  19  120.00  66.500   1
   1  13 -19  190.63  72.821   1
  -1  13  19  172.76  50.469   1
   1 -13 -18  310.27  59.601   1
   1 -13 -18  239.28  73.898   1
  -1 -13  18  293.12  78.903   1
   1  13 -18  299.90  85.324   1
  -1  13  18  313.46  60.359   1
   1 -13 -17   49.39  31.505   1
   1 -13 -17  -14.14  37.886   1
  -1 -13  17  146.08  64.626   1
  -1 -13  17   32.86  48.355   1
   1  13 -17  102.27  54.975   1
  -1  13  17   -2.60  30.409   1
   1 -13 -16    6.12  40.857   1
   1 -13 -16   45.44  33.480   1
  -1 -13  16   -6.06  40.319   1
  -1 -13  16  -13.85  46.560   1
   1  13 -16   98.62  59.402   1
  -1  13  16   78.86  39.781   1
   1 -13 -15  705.28 106.042   1
   1 -13 -15  729.01  87.158   1
  -1 -13  15  669.19 106.221   1
  -1 -13  15  657.63  93.061   1
   1  13 -15  596.21 104.626   1
  -1  13  15  878.96  97.129   1
   1 -13 -14  749.15  86.560   1
   1 -13 -14  710.47 103.669   1
  -1 -13  14  650.85  94.317   1
  -1 -13  14  577.67  95.334   1
   1  13 -14  685.34 111.346   1
  -1  13  14  936.59 122.991   1
  -1  13  14  784.84  88.714   1
   1 -13 -13  427.92  64.327   1
   1 -13 -13  353.34  75.693   1
  -1 -13  13  297.51  75.633   1
  -1 -13  13  253.84  62.712   1
   1  13 -13  306.28  75.474   1
  -1  13  13  393.42  60.259   1
  -1  13  13  425.52  80.618   1
   1 -13 -12 6223.32 464.207   1
   1 -13 -12 6035.89 428.115   1
  -1 -13  12 5575.27 407.976   1
   1  13 -12 6799.59 489.332   1
   1  13 -12 4871.38 382.253   1
  -1  13  12 5365.90 381.854   1
  -1  13  12 5593.21 420.339   1
   1 -13 -11   54.10  30.907   1
   1 -13 -11   17.17  37.707   1
  -1 -13  11   54.86  37.767   1
  -1 -13  11   -4.79  35.773   1
   1  13 -11   30.31  46.720   1
   1  13 -11    2.04  32.901   1
  -1  13  11   34.68  38.863   1
  -1  13  11    0.58  24.885   1
   1 -13 -10   71.92  40.339   1
   1 -13 -10   16.50  31.486   1
  -1 -13  10   20.50  31.286   1
  -1 -13  10  -65.04  35.394   1
   1  13 -10   -8.98  28.853   1
   1  13 -10   46.68  44.865   1
  -1  13  10  113.88  42.831   1
  -1  13  10    8.41  26.341   1
   1 -13  -9  761.12  97.428   1
   1 -13  -9  613.36  78.704   1
  -1 -13   9  609.17  81.974   1
  -1 -13   9  523.83  85.184   1
   1  13  -9  589.43  93.140   1
   1  13  -9  588.04  76.670   1
  -1  13   9  727.62  92.562  -1
  -1  13   9  699.50  81.037   1
   1 -13  -8  15234. 1019.74   1
   1 -13  -8  18467. 1220.74   1
  -1 -13   8  16291. 1084.94   1
  -1 -13   8  17492. 1174.28   1
   1  13  -8  17468. 1175.67   1
   1  13  -8  17781. 1173.68   1
  -1  13   8  15613. 1044.86  -1
  -1  13   8  17460. 1151.74   1
   1 -13  -7  973.48 108.215   1
   1 -13  -7  855.03  95.733   1
  -1 -13   7  899.30  99.123   1
  -1 -13   7 1064.01 118.724   1
   1  13  -7  682.55  95.713   1
   1  13  -7  791.82  89.651   1
  -1  13   7  935.99  96.570   1
  -1  13   7  864.61  96.132   1
   1 -13  -6 8973.07 618.344   1
   1 -13  -6 8935.19 612.761   1
  -1 -13   6  10092. 684.944   1
  -1 -13   6 9561.31 665.403   1
  -1  13   6 8608.17 589.232   1
  -1  13   6 9573.27 655.632   1
  -1 -13   5   24.73  32.662   1
  -1 -13   5   16.96  25.085   1
   1  13  -5   21.83  26.221   1
   1  13  -5   37.15  34.098   1
  -1  13   5   45.62  29.811   1
  -1  13   5   11.75  27.178   1
   1 -13  -4  -12.51  23.330  -1
   1 -13  -4   32.24  23.928   1
  -1 -13   4   11.40  25.623   1
  -1 -13   4   36.71  31.565   1
   1  13  -4   22.81  28.355   1
   1  13  -4  -20.76  31.027   1
  -1  13   4   -6.71  24.128   1
  -1  13   4   -3.39  23.948   1
   1 -13  -3  635.09  77.208  -1
   1 -13  -3  567.10  72.782   1
  -1 -13   3  883.75  98.903   1
   1  13  -3  747.36  92.682   1
  -1  13   3  939.18  99.162   1
  -1  13   3  843.27  93.958   1
   1 -13  -2  23509. 1536.79   1
   1 -13  -2  23729. 1551.34   1
  -1 -13   2  24905. 1631.11   1
   1  13  -2  24965. 1637.29   1
  -1  13   2  22453. 1476.57   1
  -1  13   2  24885. 1628.11   1
   1 -13  -1 1549.75 139.840   1
   1 -13  -1 1223.33 114.995   1
  -1 -13   1 1583.65 138.106   1
  -1 -13   1 1831.30 160.379   1
   1  13  -1 1361.31 133.619   1
   1  13  -1 1293.92 119.940   1
  -1  13   1 1275.57 126.560   1
  -1  13   1 1437.29 130.070   1
   1 -13   0  10790. 725.024   1
   1 -13   0  12514. 840.079   1
  -1 -13   0  12710. 846.659   1
  -1 -13   0  12718. 852.442   1
   1  13   0  11330. 770.089   1
   1  13   0  11274. 756.530   1
  -1  13   0  13519. 908.075   1
  -1  13   0  11039. 743.967   1
   1 -13   1  330.61  53.061   1
   1 -13   1  247.86  52.941   1
  -1 -13  -1  205.98  47.298   1
  -1 -13  -1  270.79  47.657   1
   1  13   1  257.63  53.420   1
   1  13   1  325.62  52.782   1
  -1  13  -1  261.22  50.309   1
  -1  13  -1  181.24  49.033   1
   1 -13   2 1101.49 107.757   1
   1 -13   2 1058.62 110.249   1
  -1 -13  -2 1143.57 109.890   1
  -1 -13  -2 1100.10 109.053   1
   1  13   2 1112.66 107.976   1
   1  13   2 1043.07 107.657  -1
  -1  13  -2 1280.16 123.310   1
  -1  13  -2 1173.68 120.698   1
   1 -13   3  990.83  99.202   1
   1 -13   3  800.80  95.533   1
  -1 -13  -3  927.22  95.892   1
  -1 -13  -3  859.22  91.884  -1
   1  13   3  970.49  98.644   1
   1  13   3  886.74  95.354   1
  -1  13  -3 1044.66 109.352   1
  -1  13  -3 1091.13 116.151   1
   1 -13   4  13218. 891.923   1
   1 -13   4  13641. 909.869   1
  -1 -13  -4  12534. 837.686   1
  -1 -13  -4  13581. 908.274   1
   1  13   4  13458. 899.102   1
   1  13   4  12548. 839.481   1
  -1  13  -4  14889. 992.222   1
  -1  13  -4  12658. 858.823   1
   1 -13   5 1292.32 129.651   1
   1 -13   5 1157.93 113.021   1
  -1 -13  -5 1415.35 129.631   1
   1  13   5 1014.75 101.954   1
  -1  13  -5 1237.29 120.498   1
  -1  13  -5 1515.45 146.939   1
   1 -13   6  12419. 847.257  -1
   1 -13   6  13011. 871.784   1
  -1 -13  -6  12295. 826.320   1
   1  13   6  14740. 978.862   1
  -1  13  -6  14963. 995.213  -1
  -1  13  -6  12704. 865.203   1
   1 -13   7  319.64  57.527   1
  -1 -13  -7  361.12  58.903   1
  -1 -13  -7  395.21  62.971   1
   1  13   7  425.52  66.580  -1
   1  13   7  352.34  55.354   1
  -1  13  -7  436.69  67.019   1
   1 -13   8  910.87 113.360   1
   1 -13   8 1113.26 115.134   1
  -1 -13  -8 1104.09 111.705  -1
  -1 -13  -8  827.92 101.236   1
   1  13   8  951.15 108.594   1
   1  13   8  965.70  98.225   1
  -1  13  -8  964.51 101.515   1
  -1  13  -8 1082.55 124.706   1
   1 -13   9 2871.38 249.252   1
   1 -13   9 3192.42 252.044   1
  -1 -13  -9 2909.27 230.109   1
  -1 -13  -9 2512.46 216.750   1
   1  13   9 2755.73 215.154   1
   1  13   9 3168.49 257.029   1
  -1  13  -9 3186.44 265.404   1
  -1  13  -9 2947.16 231.904   1
   1 -13  10 9916.24 701.894   1
   1 -13  10  10333. 708.075   1
  -1 -13 -10  10048. 685.144   1
  -1 -13 -10  10676. 743.369   1
   1  13  10  10662. 719.042   1
   1  13  10  11151. 772.083   1
  -1  13 -10 9286.13 663.409  -1
  -1  13 -10  10259. 700.498   1
   1 -13  11  308.87  71.027   1
   1 -13  11  423.53  72.722   1
  -1 -13 -11  333.00  72.602   1
   1  13  11  377.27  73.021   1
  -1  13 -11  317.25  76.949   1
   1 -13  12 5042.87 375.872   1
   1 -13  12 4975.07 387.836   1
  -1 -13 -12 4364.90 322.233  -1
  -1 -13 -12 4398.80 352.542   1
   1  13  12 4315.05 344.167   1
   1  13  12 4346.95 317.647   1
  -1  13 -12 5210.36 407.178   1
   1 -13  13  522.63  90.189   1
  -1 -13 -13  453.04  67.956   1
   1  13  13  625.52  77.846   1
  -1  13 -13  390.63  83.529   1
   1 -13  14  516.65  93.360   1
  -1 -13 -14  518.24  73.539   1
  -1 -13 -14  431.31  83.131   1
   1  13  14  407.38  81.176   1
   1  13  14  496.31  69.711   1
  -1  13 -14  511.47  97.408   1
   1 -13  15   41.62  49.850   1
  -1 -13 -15   93.68  54.835   1
  -1 -13 -15  105.44  40.538   1
   1  13  15  134.36  40.199   1
  -1  13 -15  109.51  62.074   1
   1 -13  16  392.22  94.457   1
  -1 -13 -16  667.40  84.028   1
  -1 -13 -16  402.79  87.138   1
   1  13  16  556.33  76.809   1
  -1  13 -16  570.69 105.284   1
   1 -13  17   91.94  57.208   1
  -1 -13 -17   70.31  37.587   1
   1  13  17   25.48  39.043   1
  -1  13 -17   94.92  51.007   1
   1 -13  18  106.08  64.088   1
  -1 -13 -18  121.97  45.703   1
  -1 -13 -18  212.56  72.682   1
   1  13  18   77.25  41.156   1
  -1  13 -18  115.53  60.419   1
  -1 -13 -19  -32.86  37.986   1
  -1 -13 -19  -76.19  26.142   1
   1  13  19   -8.65  35.434   1
  -1 -13 -20  -10.98  31.745   1
   1  13  20   17.61  37.248   1
   1 -14 -19  389.83  67.497   1
   1 -14 -18  136.17  47.797   1
   1 -14 -18   76.87  52.502   1
  -1 -14  18   87.92  59.501   1
   1  14 -18   86.40  55.274   1
  -1  14  18  138.56  44.307   1
   1 -14 -17  -10.23  27.079   1
  -1 -14  17  -57.99  46.899   1
   1  14 -17   77.57  57.507   1
  -1  14  17  102.15  40.837   1
   1 -14 -16   67.86  48.614  -1
   1 -14 -16  114.88  39.900  -1
  -1 -14  16   98.90  45.145   1
  -1 -14  16  213.56  67.557   1
   1  14 -16   49.15  54.696  -1
  -1  14  16  134.48  42.532  -1
   1 -14 -15  216.35  62.153   1
   1 -14 -15   66.36  34.197   1
  -1 -14  15   40.40  43.290   1
  -1 -14  15   18.45  45.623   1
   1  14 -15  154.48  62.014   1
  -1  14  15   90.99  37.348  -1
   1 -14 -14  786.04  98.943   1
   1 -14 -14  655.23 103.390   1
  -1 -14  14  638.68  90.090   1
  -1 -14  14  666.00 102.692  -1
   1  14 -14  872.98 123.669   1
  -1  14  14  779.06  92.004   1
   1 -14 -13  145.60  57.707   1
   1 -14 -13  187.54  45.902   1
  -1 -14  13   97.87  46.082   1
  -1 -14  13  151.09  59.342   1
   1  14 -13  256.83  74.516   1
  -1  14  13  226.72  49.811   1
   1 -14 -12   -4.98  35.713   1
   1 -14 -12   15.43  28.215   1
  -1 -14  12  -44.39  34.477   1
  -1  14  12   39.80  39.402   1
  -1  14  12    0.26  28.235   1
   1 -14 -11 1194.22 118.464   1
  -1 -14  11 1211.17 127.298   1
  -1 -14  11 1127.02 137.886   1
   1  14 -11 1021.53 131.087   1
  -1  14  11 1333.60 123.808   1
   1 -14 -10 5347.95 401.395   1
   1 -14 -10 4821.53 354.735   1
  -1 -14  10 5068.79 394.018   1
  -1 -14  10 5182.45 381.655   1
   1  14 -10 5216.35 379.062   1
   1  14 -10 5906.28 446.859   1
  -1  14  10 5124.62 367.098  -1
  -1  14  10 5910.26 434.297   1
   1 -14  -9 2382.85 197.687   1
   1 -14  -9 2378.86 206.580   1
  -1 -14   9 2247.26 208.973   1
   1  14  -9 2101.69 197.069   1
  -1  14   9 2027.91 181.515   1
  -1  14   9 2121.63 176.151   1
   1 -14  -8 2133.60 187.537  -1
  -1 -14   8 2400.80 211.964   1
  -1 -14   8 2091.72 178.205   1
   1  14  -8 2005.98 188.355   1
   1  14  -8 1945.16 167.338   1
  -1  14   8 2071.78 181.834   1
   1 -14  -7 1528.01 145.763   1
   1 -14  -7 1561.91 141.834   1
  -1 -14   7 1521.04 139.043   1
  -1 -14   7 1638.68 158.684   1
   1  14  -7 1445.06 148.275   1
   1  14  -7 1981.85 169.172   1
  -1  14   7 1662.21 150.628   1
  -1  14   7 1400.60 131.386   1
   1 -14  -6 2299.10 193.420   1
   1 -14  -6 2360.91 191.426   1
  -1 -14   6 2275.17 188.155   1
   1  14  -6 2342.97 193.420  -1
  -1  14   6 2271.18 190.448   1
  -1  14   6 1804.19 157.228   1
   1 -14  -5   18.75  24.447   1
   1 -14  -5   94.16  36.570   1
  -1 -14   5  -36.45  26.959   1
  -1 -14   5   40.78  32.502   1
   1  14  -5   43.09  40.040   1
   1  14  -5   69.89  36.849   1
  -1  14   5   96.53  36.810  -1
  -1  14   5   16.71  30.768   1
   1 -14  -4 8175.47 562.911   1
   1 -14  -4 9756.72 666.998   1
   1  14  -4  10088. 695.313   1
   1  14  -4 9830.50 671.186  -1
  -1  14   4 9457.62 648.853   1
  -1  14   4 8636.08 594.017   1
  -1 -14   3 1023.93 102.153   1
  -1 -14   3 1048.05 111.485   1
   1  14  -3 1333.80 134.237  -1
   1  14  -3 1390.83 128.454   1
  -1  14   3 1488.93 135.274   1
  -1  14   3 1180.26 118.245   1
   1 -14  -2  537.99  70.668   1
   1 -14  -2  726.62  86.441   1
  -1 -14   2  498.90  65.364   1
  -1 -14   2  727.02  89.491   1
   1  14  -2  645.86  79.242   1
   1  14  -2  724.63  93.260   1
  -1  14   2  613.96  75.553   1
  -1  14   2  457.43  70.389   1
   1 -14  -1 9613.15 657.028   1
   1 -14  -1  10265. 695.114   1
  -1 -14   1 8901.29 614.356   1
  -1 -14   1 9505.47 645.064   1
   1  14  -1  10070. 686.938   1
   1  14  -1  10762. 727.417   1
  -1  14   1  10062. 682.153   1
  -1  14   1  10060. 690.927  -1
   1 -14   0 2167.50 182.532  -1
   1 -14   0 1991.02 166.181   1
  -1 -14   0 2333.00 193.818  -1
  -1 -14   0 1802.99 152.801   1
   1  14   0 1978.66 165.962   1
   1  14   0 1713.46 156.750   1
  -1  14   0 1835.29 157.747   1
  -1  14   0 1646.06 154.656   1
   1 -14   1  694.32  79.741   1
   1 -14   1  787.04  93.160   1
  -1 -14  -1  640.48  80.618   1
  -1 -14  -1  654.24  77.966   1
   1  14   1  589.03  73.141   1
   1  14   1  757.93  93.280   1
  -1  14  -1  687.74  81.475  -1
  -1  14  -1  732.00  95.134   1
   1 -14   2 1343.37 131.007   1
   1 -14   2 1163.31 111.904   1
  -1 -14  -2 1474.57 135.753   1
  -1 -14  -2 1500.10 135.633   1
   1  14   2 1475.17 133.320   1
   1  14   2 1582.65 142.472   1
  -1  14  -2 1529.61 139.362   1
  -1  14  -2 1358.52 136.211   1
   1 -14   3 6498.50 464.008   1
   1 -14   3 5343.96 380.857   1
  -1 -14  -3 6147.55 434.695   1
  -1 -14  -3 5653.04 403.389   1
   1  14   3 6502.49 459.022   1
   1  14   3 6528.41 458.823   1
  -1  14  -3 5212.36 386.440   1
  -1  14  -3 6901.29 483.748   1
   1 -14   4 1497.51 134.835   1
  -1 -14  -4 1643.27 146.660   1
  -1 -14  -4 1620.14 142.811   1
   1  14   4 1423.13 133.479   1
   1  14   4 1313.06 123.928   1
  -1  14  -4 1010.97 105.523   1
   1 -14   5 1659.22 156.171   1
  -1 -14  -5 1987.44 170.927   1
  -1 -14  -5 1496.31 133.400   1
   1  14   5 1983.45 169.870   1
   1  14   5 1600.20 143.549   1
  -1  14  -5 1773.88 166.102   1
  -1  14  -5 1827.32 161.495   1
   1 -14   6  397.21  70.628   1
   1 -14   6  313.46  55.294   1
  -1 -14  -6  228.91  51.266   1
  -1 -14  -6  360.12  61.675   1
   1  14   6  350.15  57.408   1
   1  14   6  338.38  61.735   1
  -1  14  -6  336.79  68.016   1
  -1  14  -6  309.27  57.807   1
   1 -14   7 1944.96 169.392   1
   1 -14   7 1615.95 160.060   1
  -1 -14  -7 2241.27 191.505   1
  -1 -14  -7 1976.87 175.194   1
   1  14   7 2245.26 193.041   1
   1  14   7 1983.65 167.836   1
  -1  14  -7 2029.91 173.260   1
  -1  14  -7 1849.45 174.935   1
   1 -14   8 7800.59 559.920   1
   1 -14   8 8662.00 597.208   1
  -1 -14  -8 7958.12 564.107   1
  -1 -14  -8 7369.88 516.450   1
   1  14   8 7848.45 555.134   1
   1  14   8 7449.64 516.650   1
  -1  14  -8 7806.57 544.965   1
  -1  14  -8 6201.39 461.216   1
   1 -14   9  -28.89  48.614   1
   1 -14   9  -12.92  31.505   1
  -1 -14  -9   70.03  43.270   1
   1  14   9    1.77  34.975   1
  -1  14  -9   52.42  35.892   1
  -1  14  -9  -47.54  38.724   1
   1 -14  10  544.17  93.559   1
   1 -14  10  647.86  88.195   1
  -1 -14 -10  826.12 107.737   1
  -1 -14 -10  811.76  97.208   1
   1  14  10  746.96 101.854   1
   1  14  10  749.55  84.786   1
  -1  14 -10  641.28  97.408   1
   1 -14  11 4231.30 320.638  -1
  -1 -14 -11 3864.40 293.120   1
  -1 -14 -11 4813.55 376.869   1
   1  14  11 3832.50 284.945   1
   1  14  11 3872.38 309.272   1
   1 -14  12 3437.68 290.329   1
   1 -14  12 3254.23 257.826   1
  -1 -14 -12 3347.95 258.225   1
  -1 -14 -12 3403.79 287.338   1
   1  14  12 3615.15 272.383   1
   1  14  12 3830.50 313.260   1
  -1  14 -12 3986.04 325.623   1
   1 -14  13  216.75  59.741   1
   1 -14  13  281.16  70.728   1
  -1 -14 -13  296.31  73.679   1
  -1 -14 -13  323.63  59.282   1
   1  14  13  305.48  56.949   1
   1  14  13  313.66  72.782   1
  -1  14 -13  245.66  71.585   1
   1 -14  14  727.02 111.565   1
  -1 -14 -14  601.79  80.598   1
  -1 -14 -14  913.06 124.466   1
   1  14  14  703.29  85.444   1
  -1  14 -14  753.74 117.707   1
   1 -14  15   97.23  53.858   1
  -1 -14 -15   91.05  42.153   1
  -1 -14 -15   51.63  43.131   1
   1  14  15   41.52  34.038   1
  -1  14 -15   61.30  54.756   1
   1 -14  16  221.34  63.450   1
  -1 -14 -16   62.77  34.576   1
  -1  14 -16   36.49  55.414   1
   1 -14  17  -15.88  48.873   1
  -1 -14 -17  -18.71  28.774   1
  -1 -14 -17   27.28  49.511   1
   1  14  17   21.73  34.576  -1
  -1  14 -17  -45.06  51.266   1
  -1 -14 -18   12.89  38.584   1
  -1 -14 -18  -38.46  31.864   1
   1  14  18  -12.38  41.077   1
  -1 -14 -19   65.70  42.293   1
   1  14  19   30.91  36.989   1
   1 -15 -18   64.09  39.521   1
  -1  15  18   -2.33  34.337   1
   1 -15 -17  402.59  78.445   1
   1 -15 -17  344.77  64.447   1
  -1  15  17  642.07  84.985   1
   1 -15 -16  121.36  55.653   1
   1 -15 -16   61.71  34.855   1
  -1 -15  16   85.20  50.688   1
   1  15 -16  113.84  61.715   1
  -1  15  16  115.49  42.173   1
   1 -15 -15   58.54  32.662   1
   1 -15 -15   77.95  50.229   1
  -1 -15  15   74.44  41.296   1
  -1 -15  15  163.61  56.132   1
   1  15 -15  120.00  57.388   1
  -1  15  15   65.66  37.607   1
   1 -15 -14  -27.34  24.666   1
   1 -15 -14   -9.95  37.368   1
  -1 -15  14  -11.79  46.580   1
  -1 -15  14  -13.74  40.558   1
   1  15 -14   57.07  51.505   1
  -1  15  14   30.25  34.197   1
   1 -15 -13  266.40  66.520   1
   1 -15 -13  163.01  46.481   1
  -1 -15  13  274.58  59.382  -1
  -1 -15  13  354.54  77.727   1
   1  15 -13  168.55  63.131   1
  -1  15  13  221.73  49.312   1
   1 -15 -12 1245.26 124.048   1
   1 -15 -12 1218.94 138.006   1
  -1 -15  12 1405.78 151.306   1
  -1  15  12 1277.77 122.492   1
   1 -15 -11 1761.51 169.053   1
   1 -15 -11 2101.69 179.521   1
  -1 -15  11 1754.14 175.693   1
  -1 -15  11 2366.90 199.601   1
   1  15 -11 2061.81 204.387   1
  -1  15  11 2217.35 202.592   1
  -1  15  11 2003.99 169.671   1
   1 -15 -10   77.81  39.721   1
   1 -15 -10  120.78  46.261   1
  -1 -15  10  160.00  48.096   1
  -1 -15  10   83.43  47.557   1
   1  15 -10   77.23  55.573   1
  -1  15  10  114.94  39.043   1
  -1  15  10   46.32  40.179   1
   1 -15  -9 3720.83 282.153   1
   1 -15  -9 4123.62 318.444  -1
  -1 -15   9 4055.83 304.885   1
  -1 -15   9 4600.19 356.929   1
   1  15  -9 4175.47 333.998   1
  -1  15   9 4562.31 333.998   1
  -1  15   9 4087.73 317.846   1
   1 -15  -8 6997.00 501.694  -1
  -1 -15   8 7096.70 497.706   1
  -1 -15   8 7324.02 530.009   1
   1  15  -8 7706.87 557.527   1
   1  15  -8 8017.94 558.723   1
  -1  15   8 6376.86 450.847   1
  -1  15   8 6456.62 465.802   1
   1 -15  -7 1376.07 137.727   1
   1 -15  -7 1347.56 127.418   1
   1  15  -7 1404.98 147.338   1
  -1  15   7 1232.10 120.339   1
  -1  15   7 1743.37 158.205   1
   1 -15  -6  810.57  94.337   1
   1 -15  -6  914.66  97.089   1
  -1 -15   6  909.27  97.747   1
  -1 -15   6  908.07 111.226   1
   1  15  -6  559.32  77.886   1
  -1  15   6  724.82  90.508   1
  -1  15   6  830.71  95.314   1
   1 -15  -5  628.51  78.843   1
   1 -15  -5  702.09  86.999   1
  -1 -15   5  649.45  78.145   1
  -1 -15   5  796.01  98.385   1
   1  15  -5  652.84  83.729   1
   1  15  -5  725.42  94.556   1
  -1  15   5  886.94  96.889   1
  -1  15   5  674.77  86.002   1
   1 -15  -4  923.03  99.402   1
   1 -15  -4 1228.11 119.382   1
  -1 -15   4 1158.52 120.937   1
  -1 -15   4  967.70  99.362   1
   1  15  -4 1042.07 108.813   1
   1  15  -4 1298.70 134.377   1
  -1  15   4  932.40  99.182   1
   1 -15  -3 4466.60 329.212   1
  -1 -15   3 4462.61 325.822   1
   1  15  -3 4550.34 334.596   1
  -1  15   3 3922.23 293.320   1
   1 -15  -2 1858.62 160.598   1
  -1 -15   2 1569.89 139.501   1
  -1 -15   2 1523.23 143.848   1
   1  15  -2 1918.84 164.586   1
   1  15  -2 1802.59 168.036   1
  -1 -15   1  178.11  48.116   1
  -1 -15   1   96.51  35.673  -1
   1  15  -1  251.05  52.383   1
   1  15  -1  255.63  61.854   1
  -1  15   1  234.10  49.392   1
   1 -15   0 2679.96 211.964   1
  -1 -15   0 3178.46 243.469   1
  -1 -15   0 2949.15 234.297   1
   1  15   0 2815.55 230.708   1
   1  15   0 3090.72 239.083   1
  -1  15   0 2514.45 203.190   1
   1 -15   1 9529.40 648.653  -1
   1 -15   1 9304.08 642.871   1
  -1 -15  -1  10680. 724.027   1
  -1 -15  -1 9555.32 655.832   1
   1  15   1 9152.53 637.088   1
   1  15   1 9509.46 648.255   1
  -1  15  -1 9306.07 637.686   1
  -1  15  -1 9224.32 642.273   1
   1 -15   2  471.39  73.838   1
   1 -15   2  381.65  59.801   1
  -1 -15  -2  434.50  65.882   1
  -1 -15  -2  463.61  64.526   1
   1  15   2  501.69  75.753   1
   1  15   2  424.33  63.629   1
  -1  15  -2  324.23  69.412   1
  -1  15  -2  310.07  58.584   1
   1 -15   3 2241.27 194.038   1
   1 -15   3 2125.62 176.610   1
  -1 -15  -3 2287.14 191.007   1
  -1 -15  -3 2400.80 196.989   1
   1  15   3 1857.23 164.905  -1
   1  15   3 2083.75 175.354   1
   1 -15   4 1653.64 145.842   1
   1 -15   4 1553.94 148.873   1
  -1 -15  -4 1630.71 148.474   1
  -1 -15  -4 1341.57 127.338   1
   1  15   4 1733.00 153.061   1
  -1  15  -4 1576.67 153.898   1
  -1  15  -4 1406.98 134.377   1
   1 -15   5  533.80  79.462   1
  -1 -15  -5  631.90  82.233   1
  -1 -15  -5  612.16  76.471   1
   1  15   5  659.82  84.506   1
   1  15   5  616.15  80.917   1
  -1  15  -5  534.00  83.589   1
   1 -15   6  260.22  61.017   1
   1 -15   6  249.85  53.141   1
  -1 -15  -6  323.43  60.299   1
   1  15   6  244.87  56.112   1
  -1  15  -6  238.48  59.801   1
  -1  15  -6  353.34  63.190   1
   1 -15   7 2001.99 186.062   1
   1 -15   7 2285.14 190.229   1
  -1 -15  -7 2119.64 187.757   1
  -1 -15  -7 1776.07 156.291   1
   1  15   7 1720.64 159.003   1
   1  15   7 1877.76 162.492  -1
  -1  15  -7 1964.90 177.049   1
  -1  15  -7 2271.18 205.982   1
   1 -15   8  647.66  94.935   1
   1 -15   8  797.41  92.542   1
  -1 -15  -8  744.96  97.966   1
   1  15   8  645.46  82.054   1
   1  15   8  761.12  96.590   1
  -1  15  -8  503.89  88.514   1
   1 -15   9 3343.96 259.421   1
  -1 -15  -9 3132.60 246.859   1
  -1 -15  -9 3684.94 296.311   1
   1  15   9 3920.24 306.281   1
   1  15   9 4013.95 299.701   1
   1 -15  10 2412.76 200.797   1
   1 -15  10 2833.50 245.264   1
  -1 -15 -10 2364.90 212.761  -1
  -1 -15 -10 2456.63 202.791   1
   1  15  10 2223.33 184.207   1
  -1  15 -10 1992.82 196.052   1
   1 -15  11   32.60  41.854   1
  -1 -15 -11   61.54  48.794   1
  -1 -15 -11   11.32  29.791   1
   1  15  11  -14.27  27.936   1
   1  15  11   62.67  40.239   1
  -1  15 -11   99.28  53.180   1
   1 -15  12  356.33  67.079   1
   1 -15  12  350.95  79.442   1
  -1 -15 -12  532.40  95.015   1
  -1 -15 -12  242.87  55.533   1
   1  15  12  315.45  56.770   1
  -1  15 -12  478.56  92.981   1
   1 -15  13 1247.06 149.312   1
   1 -15  13 1447.46 141.814  -1
  -1 -15 -13 1450.25 158.445   1
   1  15  13 1254.83 130.129   1
  -1  15 -13 1434.30 164.227   1
   1 -15  14  439.88  73.659  -1
   1 -15  14  497.71  96.191   1
  -1 -15 -14  558.52  78.524   1
  -1 -15 -14  486.54  90.090   1
   1  15  14  504.09  73.559   1
  -1  15 -14  534.80  97.069   1
   1 -15  15   76.21  49.033   1
  -1 -15 -15   63.25  41.256   1
  -1 -15 -15   23.07  45.503   1
   1  15  15   27.92  35.753   1
  -1  15 -15   61.38  53.779   1
  -1 -15 -16  -12.51  27.876   1
  -1 -15 -16  -25.70  37.049  -1
   1  15  16  -43.93  39.402   1
  -1 -15 -17   40.42  44.726   1
  -1 -15 -17    8.30  31.326   1
   1  15  17   47.54  38.205   1
  -1 -15 -18  -22.45  33.400   1
   1  15  18   18.10  37.986   1
   1 -16 -17   52.60  38.225   1
  -1  16  17   15.24  36.271   1
   1 -16 -16    1.91  32.522   1
   1 -16 -16   19.18  37.707   1
  -1  16  16  144.37  48.694   1
   1 -16 -15   67.02  44.766   1
  -1 -16  15   -0.54  42.732   1
   1  16 -15  -34.99  49.013   1
   1 -16 -14   61.50  49.910   1
   1 -16 -14   89.83  37.428   1
  -1 -16  14  -14.73  47.278   1
   1  16 -14   -2.83  41.456   1
  -1  16  14   -8.29  31.466   1
   1 -16 -13 1172.88 135.912   1
   1 -16 -13  928.61 105.264   1
  -1 -16  13  942.37 106.740   1
  -1  16  13 1097.71 112.522   1
   1 -16 -12  348.55  65.523   1
   1 -16 -12  344.37  72.223   1
  -1 -16  12  364.11  81.017   1
  -1 -16  12  355.53  66.520   1
   1  16 -12  503.89  93.340   1
  -1  16  12  414.36  65.344   1
   1 -16 -11  136.11  44.148   1
   1 -16 -11   38.50  40.618   1
  -1 -16  11  137.01  46.600   1
   1  16 -11   -1.49  49.910   1
  -1  16  11   77.05  39.501   1
   1 -16 -10  132.74  43.111   1
   1 -16 -10  157.43  51.206   1
  -1 -16  10   51.76  47.398   1
   1  16 -10  135.07  52.044   1
  -1  16  10  106.38  40.359   1
   1 -16  -9  584.65  86.281   1
  -1 -16   9  547.16  88.794   1
  -1 -16   9  915.25 100.798   1
   1  16  -9  959.72 124.287   1
  -1  16   9  719.84  87.737   1
   1 -16  -8  120.52  42.273   1
   1 -16  -8   60.18  33.061   1
  -1 -16   8  114.60  50.608   1
   1  16  -8   27.84  41.815   1
  -1  16   8    3.40  37.966   1
  -1  16   8   38.66  34.377   1
   1 -16  -7 1608.17 151.525   1
   1 -16  -7 1560.92 141.316   1
  -1 -16   7 1353.14 141.994   1
  -1 -16   7 1706.48 150.468   1
   1  16  -7 1461.61 153.838   1
  -1  16   7 1820.94 161.156   1
  -1  16   7 1339.18 131.226   1
   1 -16  -6   10.56  29.212   1
   1 -16  -6  -41.30  25.783   1
  -1 -16   6    9.03  28.455   1
  -1 -16   6   -6.45  28.674  -1
   1  16  -6   -0.48  29.212   1
   1  16  -6  -57.11  31.844   1
  -1  16   6   19.22  34.915   1
  -1  16   6    9.67  28.156   1
   1 -16  -5  947.96 101.994   1
   1 -16  -5  848.05  97.168   1
  -1 -16   5 1060.62 118.504   1
  -1 -16   5  944.76  98.345   1
   1  16  -5  997.61 115.773   1
   1  16  -5  793.42  94.337   1
  -1  16   5 1301.69 130.827   1
  -1  16   5  916.05 102.871   1
   1 -16  -4   75.69  35.254   1
  -1 -16   4  -34.64  27.059   1
  -1 -16   4    2.38  26.042   1
   1  16  -4   54.06  40.778   1
  -1  16   4   15.91  33.240   1
   1 -16  -3   23.85  32.742   1
  -1 -16   3   99.86  43.011  -1
   1  16  -3  103.09  47.896   1
  -1  16   3  138.64  47.737   1
   1 -16  -2   96.81  38.943   1
  -1 -16   2   -4.92  32.822   1
  -1 -16   2  106.06  36.750   1
   1  16  -2  140.38  42.732   1
   1  16  -2  145.76  51.605   1
  -1  16   2  140.10  48.654   1
   1 -16  -1  12038. 815.154   1
  -1 -16   1  11127. 758.922   1
  -1 -16   1  11416. 769.291   1
   1  16  -1  12678. 862.213   1
   1  16  -1  13575. 909.670   1
  -1  16   1  10929. 750.149   1
   1 -16   0  785.84  95.992   1
  -1 -16   0  637.29  85.783   1
  -1 -16   0  705.48  83.290   1
   1  16   0  729.61  88.574   1
   1  16   0  751.74  98.006   1
  -1  16   0  899.90 107.079   1
   1 -16   1 3445.66 269.192   1
   1 -16   1 3040.87 236.291   1
  -1 -16  -1 3316.05 259.421   1
  -1 -16  -1 3126.62 243.270   1
   1  16   1 3316.05 256.829   1
   1  16   1 3499.50 273.579   1
  -1  16  -1 2861.41 230.109   1
  -1  16  -1 3361.91 267.996   1
   1 -16   2   37.09  29.531   1
   1 -16   2   21.28  34.197   1
  -1 -16  -2    0.21  24.945   1
  -1 -16  -2   45.42  32.443   1
   1  16   2   31.17  29.970   1
   1  16   2  -32.84  31.067   1
  -1  16  -2  -16.04  38.165   1
  -1  16  -2  -57.07  28.893   1
   1 -16   3 4602.19 345.762   1
   1 -16   3 4502.49 329.611   1
  -1 -16  -3 4675.97 344.566   1
  -1 -16  -3 4466.60 332.004   1
   1  16   3 5507.47 401.794   1
   1  16   3 5190.42 376.071   1
  -1  16  -3 4871.38 366.899   1
  -1  16  -3 4931.20 362.711   1
   1 -16   4  347.56  63.489   1
   1 -16   4  277.37  51.685   1
  -1 -16  -4  240.88  52.921   1
  -1 -16  -4  190.45  49.910   1
   1  16   4  313.66  60.937  -1
   1  16   4  286.34  55.154   1
  -1  16  -4  333.40  66.321   1
  -1  16  -4  284.55  57.966   1
   1 -16   5 1661.21 160.419   1
   1 -16   5 1278.96 122.293   1
  -1 -16  -5 1622.13 146.939   1
  -1 -16  -5 1566.10 147.477   1
   1  16   5 1617.94 151.386   1
   1  16   5 1613.96 149.412   1
  -1  16  -5 1592.22 156.829   1
   1 -16   6  375.07  61.176   1
   1 -16   6  338.38  68.993   1
  -1 -16  -6  490.33  68.076   1
  -1 -16  -6  493.52  76.929   1
   1  16   6  405.98  67.378   1
   1  16   6  491.33  74.257   1
  -1  16  -6  412.16  75.553   1
   1 -16   7  415.15  65.105   1
  -1 -16  -7  326.42  58.126   1
   1  16   7  457.83  73.200   1
   1 -16   8    5.83  26.381   1
   1 -16   8  -55.29  38.704   1
  -1 -16  -8   25.30  33.639   1
  -1 -16  -8   71.76  37.667   1
   1  16   8   43.31  33.400   1
   1  16   8   50.73  36.490   1
  -1  16  -8   79.28  47.836  -1
   1 -16   9  352.74  73.619   1
  -1 -16  -9  337.39  69.771   1
  -1 -16  -9  394.02  64.825   1
   1  16   9  421.93  73.559   1
   1  16   9  296.91  57.727   1
  -1  16  -9  451.45  83.529   1
   1 -16  10   84.59  51.984   1
   1 -16  10  149.25  46.181   1
  -1 -16 -10  183.13  49.372   1
  -1 -16 -10   96.97  48.594   1
   1  16  10  104.07  43.151   1
  -1  16 -10   87.40  51.944   1
   1 -16  11 1736.99 155.932   1
   1 -16  11 2313.06 213.559   1
  -1 -16 -11 1874.18 168.953   1
  -1 -16 -11 1949.75 189.451   1
   1  16  11 1724.03 155.852   1
  -1  16 -11 1993.22 195.673   1
   1 -16  12  157.87  59.621   1
   1 -16  12  140.92  46.879   1
  -1 -16 -12  335.79  62.213   1
  -1 -16 -12  226.52  62.971   1
   1  16  12  243.47  53.719   1
  -1  16 -12  138.70  59.083   1
   1 -16  13   15.31  54.955   1
  -1 -16 -13   69.27  37.468   1
  -1  16 -13   10.59  49.412   1
   1 -16  14   36.41  51.087   1
  -1 -16 -14  -43.97  26.839   1
  -1 -16 -14  -50.09  35.274   1
   1  16  14   13.48  34.197   1
  -1  16 -14  -46.18  50.249   1
  -1 -16 -15   75.27  49.950   1
  -1 -16 -15  157.31  48.136   1
   1  16  15  121.73  45.025   1
  -1 -16 -16   57.49  38.126   1
  -1 -16 -16  101.40  47.876   1
   1  16  16  -43.29  36.909   1
  -1 -16 -17  189.05  52.004   1
   1  16  17  129.13  48.614   1
   1 -17 -16   40.94  37.049   1
  -1  17  16  -49.73  36.590   1
   1 -17 -15   -8.19  32.323   1
  -1  17  15  -11.18  33.819   1
   1 -17 -14  211.57  63.948   1
   1 -17 -14  231.90  55.254   1
  -1 -17  14  113.20  54.337   1
   1  17 -14  108.85  59.880   1
  -1  17  14  138.82  47.119   1
   1 -17 -13   72.94  38.165   1
   1 -17 -13   50.55  45.703   1
  -1 -17  13    1.80  40.798   1
   1  17 -13   54.64  52.702  -1
  -1  17  13   99.18  42.333   1
   1 -17 -12   41.75  33.719   1
   1 -17 -12   58.32  43.151   1
  -1 -17  12   42.19  32.104   1
  -1 -17  12   68.41  51.585   1
   1  17 -12   61.24  53.021   1
  -1  17  12   61.42  40.060   1
   1 -17 -11 1610.97 162.054   1
  -1 -17  11 1357.53 130.189   1
  -1  17  11 1506.88 140.718   1
   1 -17 -10  -25.12  41.256   1
   1 -17 -10   38.78  33.320   1
  -1 -17  10   69.17  46.002   1
  -1 -17  10  154.32  42.891   1
   1  17 -10  114.36  53.779   1
  -1  17  10   23.99  38.504   1
   1 -17  -9  984.25 104.367   1
   1 -17  -9 1047.46 121.037   1
  -1 -17   9  848.25  96.132   1
  -1 -17   9 1037.29 126.421   1
   1  17  -9 1275.57 144.566  -1
  -1  17   9 1002.59 107.218   1
   1 -17  -8   91.03  41.495   1
   1 -17  -8   86.54  45.862   1
  -1 -17   8   65.28  55.912   1
   1  17  -8   78.50  49.292   1
   1 -17  -7  755.53  95.773   1
   1 -17  -7  616.35  80.817   1
  -1 -17   7  755.13 105.982   1
  -1 -17   7  689.13  83.749   1
   1  17  -7  401.00  79.920   1
  -1  17   7  557.53  82.552   1
   1 -17  -6  211.96  48.774   1
   1 -17  -6  182.47  50.030   1
  -1 -17   6  280.16  51.924   1
  -1  17   6  205.18  56.510   1
   1 -17  -5  408.97  65.324   1
   1 -17  -5  379.86  63.828   1
  -1 -17   5  286.74  65.304   1
  -1 -17   5  332.80  57.348   1
   1  17  -5  248.65  59.781   1
  -1  17   5  331.01  62.433   1
   1 -17  -4   42.59  33.579   1
   1 -17  -4   78.32  37.527   1
  -1 -17   4    9.77  30.449   1
  -1 -17   4   45.40  36.391   1
   1  17  -4   10.48  40.199   1
  -1  17   4   76.03  39.701  -1
   1 -17  -3 1438.68 137.587   1
   1 -17  -3 1459.82 137.208   1
  -1 -17   3 1727.22 160.877   1
  -1 -17   3 1612.36 143.569   1
   1  17  -3 1392.42 142.273   1
   1  17  -3 1592.62 147.039   1
  -1  17   3 1533.00 149.471   1
   1 -17  -2 1453.64 138.464   1
   1 -17  -2 1612.36 145.384   1
  -1 -17   2 1191.23 125.124   1
  -1 -17   2 1258.82 120.478   1
   1  17  -2 1814.95 170.090   1
   1  17  -2 1487.14 138.106   1
  -1  17   2 1572.88 151.146   1
   1 -17  -1  816.95  99.761   1
   1 -17  -1  819.34  93.858  -1
  -1 -17   1  692.52  83.091   1
  -1 -17   1  837.09 100.478   1
   1  17  -1  838.08 106.141   1
   1  17  -1  643.47  81.236   1
  -1  17   1  697.91  95.174   1
   1 -17   0  -12.28  37.168   1
   1 -17   0   15.60  29.910   1
  -1 -17   0    2.83  25.125  -1
  -1 -17   0   -5.86  33.260   1
   1  17   0   20.44  42.672   1
   1  17   0   18.90  30.668   1
  -1  17   0   -6.29  47.258   1
   1 -17   1 7591.22 527.218   1
   1 -17   1 8598.20 601.595   1
  -1 -17  -1 9968.08 683.748   1
  -1 -17  -1 8843.46 607.975   1
   1  17   1 9411.75 654.835   1
   1  17   1 7676.96 535.194   1
  -1  17  -1 8305.08 587.038   1
   1 -17   2  279.76  55.673   1
   1 -17   2  228.71  56.790   1
  -1 -17  -2  332.60  62.253   1
  -1 -17  -2  265.80  55.952   1
   1  17   2  232.10  50.289   1
   1  17   2  355.53  68.654   1
  -1  17  -2  166.84  54.616   1
   1 -17   3  590.43  75.733   1
   1 -17   3  448.06  77.029   1
  -1 -17  -3  522.23  74.237   1
  -1 -17  -3  556.33  76.929   1
   1  17   3  640.08  90.568   1
   1  17   3  564.90  76.371   1
  -1  17  -3  486.94  85.623   1
   1 -17   4  414.36  70.130   1
  -1 -17  -4  385.04  63.908   1
   1  17   4  513.86  73.420   1
   1  17   4  327.42  69.890   1
   1 -17   5  973.28 116.231   1
   1 -17   5 1203.19 116.809   1
  -1 -17  -5 1215.55 120.738   1
  -1 -17  -5 1212.16 123.370   1
   1  17   5 1080.56 119.003   1
   1  17   5 1203.59 124.566   1
  -1  17  -5 1218.54 130.429   1
   1 -17   6  609.77  91.027   1
   1 -17   6  775.27  89.950   1
  -1 -17  -6  549.35  80.618   1
  -1 -17  -6  602.79  78.285   1
   1  17   6  570.89  82.532   1
   1  17   6  694.32  89.432   1
  -1  17  -6  510.87  85.384   1
   1 -17   7  856.63  95.154   1
   1 -17   7  506.28  83.470   1
  -1 -17  -7  759.12  89.372   1
  -1 -17  -7  796.21 100.199   1
   1  17   7  836.29 100.419   1
  -1  17  -7  552.74  93.180   1
   1 -17   8   98.78  48.694   1
   1 -17   8   19.94  29.671   1
  -1 -17  -8   66.06  43.370   1
  -1 -17  -8   57.19  32.383   1
   1  17   8   20.66  37.807   1
  -1  17  -8   27.72  47.318   1
   1 -17   9  469.39  87.039   1
   1 -17   9  488.73  71.087   1
  -1 -17  -9  418.54  75.454   1
  -1  17  -9  377.47  84.128   1
   1 -17  10   17.78  42.812   1
   1 -17  10   47.18  36.630  -1
  -1 -17 -10  125.40  41.515   1
  -1 -17 -10   94.62  44.167   1
   1  17  10   93.02  43.549   1
  -1  17 -10   38.66  53.679   1
   1 -17  11  -25.60  37.049   1
  -1 -17 -11  -22.43  25.404   1
   1  17  11   -6.76  38.325   1
  -1  17 -11   34.76  44.447   1
   1 -17  12  104.81  53.320   1
  -1 -17 -12  140.50  61.336   1
  -1 -17 -12   76.29  45.264   1
   1  17  12  105.68  44.447   1
  -1  17 -12  118.56  55.832   1
   1 -17  13  442.47  95.374   1
  -1 -17 -13  620.34 100.239   1
  -1 -17 -13  742.37  93.898   1
   1  17  13  759.12  94.137   1
  -1  17 -13  541.57 100.937   1
  -1 -17 -14   27.28  37.966   1
  -1 -17 -14   17.25  36.331   1
  -1 -17 -15   19.34  36.191   1
   1  17  15   53.92  37.168   1
  -1 -17 -16   41.52  38.564   1
   1  17  16   31.29  38.823   1
   1 -18 -14  -19.29  30.369   1
  -1  18  14  -32.14  33.799   1
  -1  18  13  206.78  58.504   1
   1 -18 -12  157.55  55.713   1
   1 -18 -12  408.97  64.586   1
  -1 -18  12  276.77  69.472   1
   1  18 -12  238.68  67.896  -1
  -1  18  12  290.53  59.741   1
   1 -18 -11  162.65  53.938   1
  -1 -18  11   55.89  47.079   1
   1  18 -11  110.97  56.490   1
  -1  18  11  185.62  55.493  -1
   1 -18 -10  270.19  55.972   1
   1 -18 -10  317.05  66.281   1
  -1 -18  10  229.51  67.318   1
  -1 -18  10  366.10  61.575   1
   1  18 -10  220.54  69.412  -1
  -1  18  10  338.98  65.184   1
   1 -18  -9  171.68  45.184   1
   1 -18  -9  178.30  52.762   1
  -1 -18   9  153.18  43.390   1
  -1  18   9  240.68  56.810   1
   1 -18  -8  493.92  69.472   1
   1 -18  -8  519.64  80.239   1
  -1 -18   8  475.57  69.691   1
  -1 -18   8  525.62  92.562   1
   1  18  -8  536.19  89.691   1
  -1  18   8  565.30  84.147   1
   1 -18  -7   73.48  36.989   1
  -1 -18   7   50.01  49.671   1
  -1 -18   7   51.76  32.682   1
   1  18  -7   85.40  50.329   1
  -1  18   7   92.70  45.583   1
   1 -18  -6  269.99  62.114   1
   1 -18  -6  207.98  48.933   1
  -1 -18   6  317.45  67.956   1
  -1 -18   6  313.86  53.918  -1
   1  18  -6  363.11  74.457   1
  -1  18   6  302.09  63.709   1
   1 -18  -5   55.87  33.699   1
   1 -18  -5   50.53  36.710   1
  -1 -18   5  137.75  49.970   1
   1  18  -5   -4.49  45.304   1
  -1  18   5   68.49  40.339   1
   1 -18  -4 2133.60 180.738   1
   1 -18  -4 2227.32 193.300   1
  -1 -18   4 2141.57 178.664   1
  -1 -18   4 1674.77 161.316   1
   1  18  -4 2372.88 207.577   1
  -1  18   4 1948.15 177.966   1
   1 -18  -3  -18.59  27.218   1
   1 -18  -3  -27.82  33.579   1
  -1 -18   3    2.50  32.682   1
  -1 -18   3   66.82  33.101   1
   1  18  -3  -22.63  40.219   1
  -1  18   3   18.41  35.135   1
   1 -18  -2  -30.31  24.068   1
   1 -18  -2    4.01  31.087   1
  -1 -18   2   14.02  26.780   1
  -1 -18   2  -34.74  32.363   1
  -1  18   2   -9.38  38.524   1
   1 -18  -1 1476.17 139.601   1
   1 -18  -1 1519.04 140.937   1
  -1 -18   1 1392.62 130.728   1
  -1  18   1 1132.60 124.766   1
   1 -18   0   87.16  35.992   1
   1 -18   0   72.52  39.242   1
  -1 -18   0   93.48  38.445   1
  -1 -18   0  104.51  44.825   1
   1  18   0    2.48  44.586   1
  -1  18   0   82.21  47.797   1
   1 -18   1  159.86  48.814   1
   1 -18   1   65.96  32.502   1
  -1 -18  -1  144.81  43.011   1
  -1 -18  -1  106.82  38.086   1
   1  18   1   99.72  54.397   1
  -1  18  -1  331.21  72.024   1
   1 -18   2  564.11  82.811   1
   1 -18   2  495.11  70.249   1
  -1 -18  -2  450.65  70.169   1
  -1 -18  -2  461.22  70.847   1
   1  18   2  410.17  76.929   1
  -1  18  -2  592.42  87.936   1
   1 -18   3  761.91  96.929   1
  -1 -18  -3  884.35 102.911   1
  -1 -18  -3  592.42  78.983   1
   1  18   3  663.41  93.479   1
  -1  18  -3  565.90  85.743   1
   1 -18   4  508.67  81.276   1
   1 -18   4  762.71  86.401   1
  -1 -18  -4  634.89  85.563   1
  -1  18  -4  449.85  79.382   1
   1 -18   5   32.00  37.807   1
   1 -18   5   78.66  34.257   1
  -1 -18  -5   47.96  33.898   1
  -1  18  -5   67.54  42.014   1
   1 -18   6  203.59  59.601   1
   1 -18   6  314.66  57.527   1
  -1 -18  -6  321.83  57.767   1
  -1 -18  -6  172.74  54.237   1
   1  18   6  304.89  65.005   1
  -1  18  -6  174.86  52.044   1
   1 -18   7   21.62  46.979   1
   1 -18   7   80.38  40.060   1
  -1 -18  -7   58.13  33.699   1
  -1 -18  -7   57.31  42.293   1
   1  18   7   88.53  50.010   1
  -1  18  -7   38.58  43.968   1
  -1 -18  -8 1511.26 153.041   1
  -1 -18  -8 1438.28 133.539   1
   1 -18   9  -12.56  33.519   1
  -1 -18  -9  -58.88  34.736   1
  -1 -18  -9    9.62  26.680   1
   1  18   9    8.89  37.507  -1
  -1  18  -9   69.97  52.642   1
   1 -18  10   38.98  44.008   1
  -1 -18 -10  -16.75  34.656   1
  -1 -18 -10  103.71  34.457   1
   1  18  10  140.56  49.133   1
  -1  18 -10   72.06  50.907   1
   1 -18  11  492.12  84.945   1
  -1 -18 -11  424.73  70.608  -1
  -1 -18 -11  336.59  76.191   1
   1  18  11  354.14  67.757   1
  -1  18 -11  413.96  84.407   1
  -1 -18 -12    7.21  41.356   1
  -1 -18 -13    3.49  42.273   1
  -1 -18 -13   23.09  33.898   1
   1  18  13   24.79  37.567   1
  -1 -18 -14  171.96  50.030   1
   1  18  14  217.55  60.997   1
   1 -19 -12  231.51  54.576   1
  -1  19  12  102.79  47.458   1
   1 -19 -11   99.76  40.598   1
  -1  19  11   31.66  40.339   1
   1 -19 -10   12.96  29.870   1
  -1 -19  10   41.46  39.242   1
   1  19 -10  -46.86  48.913   1
  -1  19  10  -11.84  34.875   1
   1 -19  -9   25.52  33.260   1
   1 -19  -9   30.69  33.420   1
  -1 -19   9    7.98  41.117   1
   1  19  -9   73.86  53.679   1
  -1  19   9   20.90  40.239   1
   1 -19  -8  432.50  75.633   1
  -1 -19   8  622.53  92.443   1
   1  19  -8  389.23  80.837   1
   1 -19  -7  125.28  41.954   1
   1 -19  -7  106.90  46.500   1
  -1 -19   7  263.61  51.166   1
  -1 -19   7  160.10  52.283   1
   1  19  -7   12.24  53.021   1
  -1  19   7  128.61  52.163   1
   1 -19  -6  855.43  98.863   1
   1 -19  -6  813.56 100.598   1
  -1 -19   6  752.74  88.435   1
  -1  19   6  691.72  93.061   1
   1 -19  -5  154.52  46.221   1
   1 -19  -5  100.46  43.450   1
  -1 -19   5  155.33  53.719   1
  -1 -19   5  267.60  52.044   1
   1  19  -5   74.82  54.437   1
  -1  19   5  196.29  63.150   1
   1 -19  -4   99.60  39.442   1
   1 -19  -4   78.56  37.926  -1
  -1 -19   4   59.88  32.901   1
  -1 -19   4    2.29  37.288   1
   1 -19  -3   91.64  38.784   1
   1 -19  -3   80.76  40.299   1
  -1 -19   3   93.28  36.829   1
  -1 -19   3   93.26  44.885  -1
   1  19  -3  177.21  62.333   1
  -1  19   3  131.64  52.981   1
   1 -19  -2 1806.98 162.413   1
   1 -19  -2 1637.09 149.990   1
  -1 -19   2 1711.06 160.179   1
  -1 -19   2 1710.67 153.519   1
   1  19  -2 1708.27 165.982   1
  -1  19   2 1354.14 142.153   1
   1 -19  -1   56.23  35.773   1
   1 -19  -1   55.09  33.898   1
  -1 -19   1   65.44  38.325   1
  -1 -19   1   48.57  33.280  -1
   1  19  -1   53.02  48.754   1
  -1  19   1  -36.13  42.632   1
   1 -19   0  724.03  91.944  -1
   1 -19   0  490.33  70.209   1
  -1 -19   0  593.02  82.851   1
  -1 -19   0  768.29  94.915   1
   1  19   0  551.94  88.036   1
  -1  19   0  463.21  82.114   1
   1 -19   1  158.94  44.626   1
   1 -19   1   65.80  37.966   1
  -1 -19  -1    7.80  37.149   1
   1  19   1   75.73  55.832   1
  -1  19  -1  180.04  61.037   1
   1 -19   2  -23.27  25.025   1
   1 -19   2  -26.46  30.010   1
  -1 -19  -2   55.73  37.368   1
   1  19   2   69.29  46.600   1
  -1  19  -2   -7.12  41.256   1
   1 -19   3  153.76  43.051   1
   1 -19   3  195.11  54.297   1
  -1 -19  -3  113.42  45.523   1
   1  19   3   55.87  45.563   1
  -1  19  -3  175.01  54.457   1
   1 -19   4  672.18  80.857   1
  -1 -19  -4  437.29  72.642   1
  -1 -19  -4  695.71  87.438  -1
   1  19   4  544.77  86.859   1
   1 -19   5  253.44  59.023   1
   1 -19   5  296.11  54.337   1
  -1 -19  -5  442.67  70.768   1
  -1 -19  -5  240.88  57.587   1
   1  19   5  454.84  80.219   1
  -1  19  -5  354.34  73.340   1
   1 -19   6  566.30  82.173   1
   1 -19   6  497.71  81.156   1
  -1 -19  -6  605.78  87.737   1
  -1 -19  -6  425.92  67.737   1
   1  19   6  477.77  81.795   1
  -1  19  -6  571.88  90.847   1
   1 -19   7   77.53  49.472   1
  -1 -19  -7  163.27  52.542   1
  -1 -19  -7  130.29  42.532   1
   1  19   7   65.54  44.825   1
  -1  19  -7  180.54  58.126   1
   1 -19   8   41.89  47.956   1
  -1 -19  -8   -0.98  33.539   1
  -1 -19  -8   56.51  39.003   1
   1  19   8   78.19  47.059   1
  -1  19  -8   12.41  41.894   1
  -1 -19  -9  -30.91  34.138   1
   1  19   9  -37.39  41.097   1
  -1  19  -9  -56.43  45.464   1
  -1 -19 -10  326.22  60.917   1
  -1 -19 -10  271.19  68.235   1
   1  19  10  259.42  62.333   1
  -1 -19 -11  -43.69  29.791   1
   1  19  11  -27.02  34.935   1
  -1 -19 -12  203.39  53.101   1
   1  19  12  108.00  48.494   1
  -1 -19 -13   71.37  47.178   1
   1  19  13   10.22  37.388   1
  -1  20  10  131.90  60.518   1
   1 -20  -9   23.69  33.619   1
   1 -20  -8  358.13  66.700   1
  -1  20   8  371.09  71.765   1
   1 -20  -7  139.52  44.526   1
  -1 -20   7  212.36  64.686   1
   1  20  -7  276.57  69.472   1
  -1  20   7  160.94  54.317   1
   1 -20  -6  324.43  61.256   1
  -1 -20   6  367.90  71.027   1
   1  20  -6  329.61  74.516   1
  -1  20   6  236.49  63.509   1
   1 -20  -5  141.20  46.760   1
   1 -20  -5   26.46  39.063   1
  -1 -20   5  156.07  51.266   1
   1  20  -5  124.95  60.000   1
  -1  20   5  186.18  58.764   1
   1 -20  -4  557.33  79.561   1
   1 -20  -4  461.22  74.796   1
  -1 -20   4  392.82  66.281   1
  -1 -20   4  438.88  74.277   1
   1  20  -4  392.02  78.126   1
  -1  20   4  434.89  79.462   1
   1 -20  -3  605.38  84.008   1
   1 -20  -3  491.33  75.812   1
  -1 -20   3  514.26  76.092   1
  -1 -20   3  415.55  74.138   1
   1  20  -3  500.10  85.743   1
  -1  20   3  492.52  83.270   1
   1 -20  -2   15.32  32.323   1
   1 -20  -2   14.24  31.186   1
  -1 -20   2  -26.88  31.805   1
  -1 -20   2    5.58  41.017  -1
   1  20  -2  -82.87  45.902   1
  -1  20   2   38.64  51.027   1
   1 -20  -1  -45.70  30.249   1
   1 -20  -1  -41.56  26.660   1
  -1 -20   1   27.84  34.257   1
  -1  20   1   32.54  49.152   1
   1 -20   0  193.04  53.420   1
   1 -20   0  181.81  46.082   1
  -1 -20   0  178.80  48.774   1
   1  20   0  310.27  76.311   1
  -1  20   0  270.19  75.454   1
   1 -20   1   26.58  34.875   1
   1 -20   1   -5.21  30.608   1
  -1 -20  -1   19.01  37.527   1
  -1 -20  -1   39.98  30.728   1
   1  20   1   61.14  54.536   1
  -1  20  -1  124.53  59.242   1
   1 -20   2  438.88  74.078   1
  -1 -20  -2  389.03  71.286   1
  -1 -20  -2  369.09  65.643   1
   1  20   2  361.91  79.521   1
  -1  20  -2  385.44  74.696   1
   1 -20   3  237.29  57.228   1
  -1 -20  -3  122.05  47.836   1
  -1 -20  -3  207.18  59.123   1
   1  20   3  231.90  67.298   1
  -1  20  -3  226.72  63.828   1
   1 -20   4   54.26  39.242   1
  -1 -20  -4   81.54  44.207   1
  -1  20  -4   91.17  48.614  -1
   1 -20   5  162.77  53.679   1
  -1 -20  -5  407.98  73.160   1
  -1 -20  -5  310.47  66.461   1
  -1  20  -5  397.41  77.208   1
   1 -20   6  -23.71  33.938   1
  -1 -20  -6   54.58  35.354   1
  -1 -20  -6   53.04  43.290   1
   1  20   6  135.09  54.576   1
  -1  20  -6   22.67  50.748   1
  -1 -20  -7   70.09  38.365   1
  -1 -20  -7   -2.62  34.437   1
   1  20   7  -44.81  40.359   1
  -1 -20  -8  778.07  95.254   1
   1  20   8  466.60  81.396   1
  -1 -20  -9  106.04  43.729   1
   1  20   9   15.61  37.049   1
  -1 -20 -10   29.17  35.852   1
   1  20  10  110.07  47.378   1
   1 -21  -4    5.18  33.081   1
   1  21  -4   50.67  49.970   1
  -1  21   4  114.04  50.150   1
   1 -21  -3   78.05  44.726   1
  -1 -21   3  157.13  48.794   1
   1  21  -3  207.38  59.880   1
  -1  21   3   65.28  54.995   1
   1 -21  -2  252.44  57.587   1
  -1 -21   2  257.83  59.541   1
   1  21  -2  146.28  59.083   1
  -1  21   2  132.14  60.100   1
   1 -21  -1  253.24  58.963   1
  -1 -21   1  164.49  53.559   1
   1  21  -1  241.08  62.712   1
  -1  21   1  202.39  64.267   1
   1 -21   0    3.11  30.887   1
  -1 -21   0  -23.11  30.309   1
   1  21   0   -1.72  42.871   1
  -1  21   0   -3.67  42.752   1
  -1 -21  -1   63.29  41.456   1
   1  21   1   73.00  51.725   1
  -1 -21  -2   30.73  36.431   1
   1  21   2    6.50  48.415  -1
   1  21   3  371.09  80.000   1
  -1 -21  -4  -15.84  35.593  -1
   1  21   4   19.55  48.514   1
  -1 -21  -5   53.72  40.798   1
   1  21   5  -49.53  46.441   1
  -1 -21  -6  304.49  64.945   1
   1  21   6  384.25  74.417   1
  -1 -21  -7  176.19  62.054   1
   1  21   7  169.87  56.132   1
   2   0 -25  -52.24  37.428   1
  -2   0  25  -70.97  39.940   1
   2   0 -24   39.92  47.537  -1
   2   0 -24   32.22  42.193   1
  -2   0  24    6.44  41.057   1
   2   0 -23  -10.16  42.812   1
   2   0 -23    7.97  42.413   1
  -2   0  23   15.84  44.267   1
   2   0 -22  106.70  56.530   1
  -2   0  22  170.55  60.359   1
   2   0 -21   25.54  42.532   1
   2   0 -20 6642.07 499.302   1
   2   0 -20 6301.09 477.966   1
  -2   0  20 7846.45 581.056   1
  -2   0  20 7778.66 566.899   1
   2   0 -19  -13.98  42.054   1
   2   0 -19  -37.33  43.310   1
  -2   0  19  -19.41  41.615  -1
  -2   0  19   42.05  45.404   1
   2   0 -18 2542.37 229.511   1
  -2   0  18 3090.72 267.198   1
   2   0 -17  -23.37  45.842   1
   2   0 -17  -13.36  40.239   1
  -2   0  17   -9.88  39.521   1
  -2   0  17   34.14  43.111   1
   2   0 -16  24965. 1658.82   1
   2   0 -16  22273. 1482.75   1
  -2   0  16  20538. 1375.67   1
  -2   0  16  19318. 1301.69   1
   2   0 -15  -19.12  33.998   1
   2   0 -15  -38.84  37.667   1
  -2   0  15   45.22  46.341   1
  -2   0  15   -4.15  36.132   1
   2   0 -14  72742. 4687.93   1
   2   0 -14  69671. 4496.51   1
  -2   0  14  64845. 4189.43   1
  -2   0  14  73858. 4761.71   1
   2   0 -13   13.63  34.496   1
   2   0 -13  -26.56  36.451   1
  -2   0  13  -26.02  43.450   1
  -2   0  13  -48.95  34.536   1
   2   0 -12  27597. 1811.36   1
   2   0 -12  24387. 1610.97   1
  -2   0  12  26859. 1763.91   1
   2   0 -11   48.35  33.260   1
   2   0 -11   40.54  32.483   1
  -2   0  11   -6.58  26.201   1
  -2   0  11  -20.76  28.534   1
   2   0 -10 241077.  15380.   1
   2   0 -10 195414.  12471.   1
  -2   0  10 198923.  12698.   1
   2   0  -9   -1.66  25.444   1
   2   0  -9   -4.36  26.939   1
  -2   0   9   55.33  32.841   1
  -2   0   9    5.65  27.677   1
   2   0  -8 178444.  11384.   1
  -2   0   8 169491.  10820.   1
   2   0  -7   31.05  26.142   1
   2   0  -7   15.05  21.515   1
  -2   0   7  -24.39  18.163   1
  -2   0   7   26.54  22.712   1
   2   0  -6 302692.  19278.   1
   2   0  -6 245463.  15635.   1
  -2   0   6 274775.  17492.   1
   2   0  -5   28.61  19.216   1
   2   0  -5   40.98  21.117   1
  -2   0   5   -7.31  12.837   1
  -2   0   5  -21.69  14.160   1
   2   0  -4 346959.  22074.   1
   2   0  -4 323230.  20578.   1
  -2   0   4 379461.  24128.   1
  -2   0   4 357527.  22752.   1
   2   0  -3   19.55  13.890   1
   2   0  -3   -3.74  13.117   1
  -2   0   3   27.48  13.414   1
  -2   0   3   19.24  14.919   1
   2   0  -2 152502. 9704.88   1
  -2   0   2 163948.  10433.   1
   2   0  -1    4.44   4.828   1
  -2   0   1    2.33   4.546   1
   2   0   0 448853.  28534.   1
  -2   0   0 398404.  25324.   1
  -2   0   0 460618.  29292.   1
   2   0   1    1.23   6.983   1
   2   0   1   -1.22   7.799   1
  -2   0  -1   -4.49   6.481   1
   2   0   2 762512.  48475.   1
   2   0   2 798803.  50788.   1
  -2   0  -2 863210.  54895.   1
   2   0   3   24.63  14.152   1
   2   0   3   95.85  20.558   1
  -2   0  -3   21.16  14.359   1
  -2   0  -3   45.56  16.110   1
   2   0   5   14.48  17.292   1
   2   0   5   22.51  19.356   1
  -2   0  -5   23.23  15.918   1
  -2   0  -5   -0.07  18.451   1
   2   0   6 1417.75 122.652   1
   2   0   6 1727.81 139.282   1
  -2   0  -6 1644.07 134.576   1
  -2   0  -6 1474.38 124.387   1
   2   0   7  -10.84  19.135   1
   2   0   7   -1.31  19.372   1
  -2   0  -7    2.07  23.310   1
  -2   0  -7   -6.98  18.062   1
   2   0   8  18740. 1232.70   1
  -2   0  -8  18798. 1236.09  -1
   2   0   9  -11.37  28.514   1
   2   0   9   -4.27  26.660   1
  -2   0  -9    2.31  29.970   1
  -2   0  -9   31.01  26.600   1
   2   0  10  73240. 4711.86   1
  -2   0 -10  70329. 4522.43   1
   2   0  11    4.55  30.389   1
   2   0  11    8.73  31.665   1
  -2   0 -11   -1.81  37.587   1
  -2   0 -11    0.72  28.435   1
  -2   0 -12 2295.11 202.193   1
  -2   0 -12 2372.88 204.985   1
   2   0  13  -27.44  31.486   1
  -2   0 -13  -14.15  29.432   1
   2   0  14 2656.03 227.517   1
   2   0  14 2873.38 247.657   1
  -2   0 -14 2636.09 227.717   1
  -2   0 -14 3322.03 275.573   1
   2   0  15   65.70  39.442   1
   2   0  15   29.49  38.405   1
  -2   0 -15   45.66  37.986   1
  -2   0 -15   14.94  36.171  -1
   2   0  16 3078.76 261.017   1
   2   0  16 2767.69 243.270   1
  -2   0 -16 3473.58 285.144   1
  -2   0 -16 2789.63 245.663   1
   2   0  17   20.36  36.690   1
  -2   0 -17  -18.87  30.548  -1
   2   0  18 6418.74 484.346   1
   2   0  18 7222.33 530.807   1
  -2   0 -18 8771.68 627.517   1
  -2   0 -18 6416.74 480.957   1
   2   0  19  -30.47  36.610   1
   2   0  19   28.47  48.155   1
  -2   0 -19  -15.62  33.958   1
  -2   0 -19   -2.55  38.146   1
   2   0  20  709.87 109.372   1
  -2   0 -20  642.07 106.760   1
  -2   0 -20  497.91  88.913   1
   2   0  21   -0.35  51.944   1
  -2   0 -21   43.05  46.919   1
   2   0  22 1414.16 155.075   1
  -2   0 -22 1307.68 150.528   1
  -2   0 -22 1252.84 140.538   1
   2   0  23   56.55  58.484   1
  -2   0 -23   17.98  44.706   1
  -2   0 -23   36.19  47.956   1
   2   0  24  -12.24  50.269   1
  -2   0 -24    9.02  38.883   1
   2  -1 -25  272.38  68.016   1
  -2  -1  25  200.80  67.079   1
   2   1 -25  194.99  61.974   1
  -2   1  25  310.67  69.651   1
   2  -1 -24  115.75  52.303   1
   2  -1 -24  182.49  66.241   1
  -2  -1  24  321.04  76.311   1
  -2   1  24  260.42  66.780   1
   2  -1 -23   15.04  41.575   1
   2  -1 -23   52.48  42.393   1
  -2  -1  23   35.83  53.260   1
   2   1 -23   41.00  50.648   1
   2   1 -23    6.83  34.417   1
  -2   1  23  194.99  60.219   1
   2  -1 -22 1029.51 127.517   1
  -2  -1  22 1099.70 138.983   1
   2   1 -22 1196.61 142.153   1
  -2   1  22 1563.51 166.181   1
   2  -1 -21  499.30  94.237   1
   2  -1 -21  534.80  93.440   1
   2   1 -21  520.24  90.628  -1
  -2   1  21  301.69  76.251   1
   2  -1 -20   31.82  48.754   1
   2  -1 -20   53.84  49.212   1
  -2  -1  20   82.57  59.003   1
  -2  -1  20   31.96  53.918   1
   2   1 -20  -21.10  48.594   1
   2   1 -20    5.18  51.625   1
  -2   1  20   59.90  47.178   1
  -2   1  20   52.10  51.446   1
   2  -1 -19  727.22 106.760   1
   2  -1 -19 1124.43 139.422   1
  -2  -1  19 1149.95 138.445   1
   2   1 -19 1086.54 135.394   1
  -2   1  19  995.61 130.907   1
  -2   1  19 1090.33 132.502   1
   2  -1 -18 1869.99 186.022   1
  -2  -1  18 2097.70 203.988   1
  -2  -1  18 1953.54 190.987   1
   2   1 -18 1600.40 172.722   1
   2   1 -18 1548.95 164.965   1
  -2   1  18 1882.35 188.434   1
   2  -1 -17   16.06  41.097   1
   2  -1 -17  -54.14  36.650   1
  -2  -1  17   -4.57  37.049   1
  -2  -1  17    5.40  42.273   1
   2   1 -17  -30.61  38.564   1
   2   1 -17   17.23  39.482   1
  -2   1  17    8.00  40.219   1
  -2   1  17   39.28  44.526   1
   2  -1 -16 7465.60 546.560   1
   2  -1 -16 7330.00 530.209   1
  -2  -1  16 7286.13 531.804   1
  -2  -1  16 8965.10 640.279   1
   2   1 -16 7557.32 550.947   1
   2   1 -16 7736.78 559.920   1
  -2   1  16 8297.10 600.996   1
  -2   1  16 8624.12 613.559   1
   2  -1 -15 6520.43 476.370   1
   2  -1 -15 7920.23 570.887   1
  -2  -1  15 5816.54 438.484   1
  -2  -1  15 5750.74 433.300   1
   2   1 -15 6785.64 498.105   1
   2   1 -15 8219.33 586.440   1
  -2   1  15 9264.20 658.424   1
  -2   1  15 7304.08 527.417   1
   2  -1 -14 9070.78 636.490   1
  -2  -1  14  10203. 715.253   1
  -2  -1  14  10293. 720.637   1
   2   1 -14 9322.02 657.028   1
   2   1 -14 9280.15 654.835   1
  -2   1  14 8173.47 582.053   1
   2  -1 -13  25184. 1657.43   1
   2  -1 -13  30209. 1983.85   1
  -2  -1  13  26540. 1751.54   1
  -2  -1  13  22592. 1500.70   1
   2   1 -13  20778. 1382.65   1
  -2   1  13  17757. 1193.62   1
  -2   1  13  20179. 1342.37   1
   2  -1 -12 121276. 7762.70   1
   2  -1 -12 132522. 8486.53   1
  -2  -1  12 101735. 6528.41   1
  -2  -1  12 112004. 7180.45   1
   2   1 -12 108634. 6967.09   1
   2   1 -12 134257. 8594.21   1
  -2   1  12 119781. 7672.97   1
   2  -1 -11 4340.97 330.408   1
   2  -1 -11 4703.88 345.364   1
  -2  -1  11 4987.03 369.890   1
   2   1 -11 4331.00 326.620   1
  -2   1  11 3427.71 267.597   1
  -2   1  11 3266.20 259.820   1
   2  -1 -10 339382.  21635.   1
   2  -1 -10 305284.  19450.   1
  -2  -1  10 264008.  16843.   1
  -2  -1  10 337388.  21495.   1
   2   1 -10 365304.  23290.   1
   2   1 -10 356331.  22712.   1
  -2   1  10 374277.  23848.   1
  -2   1  10 375473.  23908.   1
   2  -1  -9  73679. 4725.82   1
  -2  -1   9  66660. 4285.14   1
   2   1  -9  77547. 4975.07   1
   2   1  -9  67597. 4348.95   1
  -2   1   9  90050. 5770.68   1
  -2   1   9  82831. 5310.06   1
   2  -1  -8 191326.  12209.   1
   2  -1  -8 223928.  14279.   1
  -2  -1   8 210767.  13438.   1
  -2  -1   8 220738.  14082.   1
   2   1  -8 211964.  13517.   1
   2   1  -8 210967.  13456.   1
  -2   1   8 179282.  11438.   1
  -2   1   8 212363.  13543.   1
   2  -1  -7   92.54  28.913   1
   2  -1  -7   90.31  27.517  -1
  -2  -1   7   58.05  22.712   1
  -2  -1   7   62.37  27.358   1
   2   1  -7  101.30  31.286  -1
   2   1  -7   17.57  25.982   1
  -2   1   7   47.00  25.224   1
  -2   1   7   76.73  37.268   1
   2  -1  -6 205583.  13105.   1
   2  -1  -6 231106.  14714.   1
  -2  -1   6 197567.  12592.   1
  -2  -1   6 244068.  15545.   1
   2   1  -6 264406.  16841.   1
   2   1  -6 239880.  15284.   1
  -2   1   6 234496.  14935.   1
  -2   1   6 205982.  13127.   1
   2  -1  -5  46341. 2973.08   1
   2  -1  -5  41575. 2664.01   1
  -2  -1   5  41356. 2656.03   1
  -2  -1   5  43789. 2809.57   1
   2   1  -5  40199. 2580.26  -1
  -2   1   5  45603. 2921.23   1
   2  -1  -4  45304. 2901.29   1
  -2  -1   4  39482. 2530.41   1
  -2  -1   4  42512. 2723.83   1
   2   1  -4  46740. 2991.02   1
   2   1  -4  39362. 2522.43   1
  -2   1   4  44267. 2831.50   1
   2  -1  -3 578464.  36790.  -1
   2  -1  -3 572881.  36431.   1
  -2  -1   3 470388.  29930.   1
  -2  -1   3 568095.  36132.   1
   2   1  -3 506480.  32203.   1
   2   1  -3 599601.  38146.   1
  -2   1   3 552941.  35174.   1
  -2   1   3 611764.  38903.   1
   2  -1  -2 353738.  22492.   1
   2  -1  -2 331007.  21057.   1
  -2  -1   2 354935.  22572.   1
   2   1  -2 356530.  22672.   1
  -2   1   2 380658.  24207.   1
  -2   1   2 394616.  25085.   1
   2  -1  -1  847.26  60.459   1
  -2  -1   1  678.76  47.836   1
  -2  -1   1  860.82  58.943   1
   2   1  -1  927.02  64.088   1
   2   1  -1  829.71  57.468   1
  -2   1   1  889.53  63.031   1
   2  -1   0 258823.  16461.   1
  -2  -1   0 247059.  15737.   1
  -2  -1   0 275772.  17563.   1
  -2   1   0 245862.  15641.   1
   2  -1   1 120897. 7694.91   1
   2  -1   1 107816. 6863.40   1
  -2  -1  -1 116710. 7425.71   1
  -2  -1  -1  96191. 6121.63   1
   2   1   1 108215. 6887.33  -1
   2   1   1 110349. 7020.93   1
  -2   1  -1 120239. 7653.03   1
  -2   1  -1 105483. 6715.85   1
   2  -1   2 588434.  37428.   1
  -2  -1  -2 543369.  34556.   1
   2   1   2 632103.  40199.   1
  -2   1  -2 529212.  33659.   1
  -2   1  -2 578464.  36790.   1
   2  -1   3 7250.24 478.165   1
   2  -1   3 7186.43 476.570   1
  -2  -1  -3 6715.85 444.067   1
  -2  -1  -3 6552.34 432.901   1
   2   1   3 5848.45 388.235   1
   2   1   3 6243.26 413.160   1
  -2   1  -3 6071.78 405.383  -1
  -2   1  -3 7210.36 475.972   1
   2  -1   4  54995. 3517.44   1
   2  -1   4  50688. 3246.26   1
  -2  -1  -4  53878. 3445.66   1
   2   1   4  56072. 3587.23  -1
  -2   1  -4  57986. 3708.87   1
  -2   1  -4  60359. 3860.41   1
   2  -1   5  79541. 5082.75   1
   2  -1   5  94078. 6009.96   1
  -2  -1  -5  81854. 5230.30   1
  -2  -1  -5  77009. 4923.23   1
   2   1   5  88494. 5653.04   1
   2   1   5  85563. 5467.59   1
  -2   1  -5  85982. 5495.51   1
  -2   1  -5  87298. 5579.26   1
   2  -1   6 175015.  11157.   1
   2  -1   6 198245.  12638.  -1
  -2  -1  -6 190249.  12126.   1
  -2  -1  -6 162133.  10341.   1
   2   1   6 173200.  11043.   1
   2   1   6 199063.  12686.   1
  -2   1  -6 183848.  11721.   1
  -2   1  -6 221735.  14128.   1
   2  -1   7  20837. 1361.12   1
   2  -1   7  23390. 1527.82   1
  -2  -1  -7  20299. 1328.21   1
  -2  -1  -7  24028. 1563.11   1
   2   1   7  19019. 1244.86   1
   2   1   7  22552. 1470.59   1
  -2   1  -7  18399. 1208.77   1
  -2   1  -7  18662. 1223.13   1
   2  -1   8  47059. 3030.90  -1
   2  -1   8  51386. 3314.05   1
  -2  -1  -8  48814. 3146.56   1
   2   1   8  49192. 3168.49   1
  -2   1  -8  49113. 3166.50   1
  -2   1  -8  49472. 3186.44   1
   2  -1   9  25543. 1667.99   1
   2  -1   9  24686. 1622.13   1
  -2  -1  -9  30369. 1978.46   1
  -2  -1  -9  26580. 1735.79   1
   2   1   9  32622. 2119.64   1
   2   1   9  27178. 1774.87   1
  -2   1  -9  31884. 2075.77   1
  -2   1  -9  29551. 1924.03   1
   2  -1  10 2644.07 215.154   1
   2  -1  10 2476.57 210.967   1
  -2  -1 -10 2783.65 225.324  -1
   2   1  10 2376.87 200.598   1
  -2   1 -10 2133.60 183.290   1
  -2   1 -10 2544.36 212.961   1
   2  -1  11 9916.24 690.528   1
   2  -1  11  11472. 782.651   1
  -2  -1 -11 9188.42 637.686   1
  -2  -1 -11 9190.42 636.689   1
   2  -1  12  20678. 1370.49   1
   2  -1  12  18620. 1250.25   1
  -2  -1 -12  21735. 1439.88   1
  -2  -1 -12  19384. 1291.52   1
   2   1  12  18016. 1205.58   1
   2   1  12  20199. 1344.37   1
  -2   1 -12  19551. 1306.08   1
  -2   1 -12  19727. 1310.87   1
  -2  -1 -13 1139.58 125.404   1
   2   1  13 1305.28 137.926   1
  -2   1 -13  943.77 109.910   1
   2  -1  14  318.05  68.235   1
   2  -1  14  304.49  70.110   1
  -2  -1 -14  316.45  67.079   1
  -2  -1 -14  276.97  65.703   1
   2   1  14  327.02  70.110   1
   2   1  14  222.73  61.176  -1
  -2   1 -14  393.82  71.984   1
  -2   1 -14  307.68  73.121  -1
   2  -1  15 5603.18 428.514   1
   2  -1  15 5475.57 411.565   1
  -2  -1 -15 5112.66 391.625   1
  -2  -1 -15 5730.80 428.913   1
   2   1  15 5415.75 412.362   1
  -2   1 -15 4743.76 370.289   1
  -2   1 -15 5186.44 392.821   1
   2  -1  16 1080.36 128.594   1
   2  -1  16  868.99 115.713  -1
  -2  -1 -16 1072.58 129.212   1
  -2  -1 -16  751.94 104.526   1
   2   1  16  964.90 121.136   1
   2   1  16  957.13 121.456   1
  -2   1 -16  858.82 109.432   1
  -2   1 -16  666.80 103.649   1
   2  -1  17    8.42  36.590   1
  -2  -1 -17   53.92  43.270   1
  -2  -1 -17   86.90  45.882   1
   2   1  17  113.12  53.061   1
   2   1  17  112.26  50.668   1
  -2   1 -17   43.19  40.558   1
   2  -1  18 1456.03 152.921   1
   2  -1  18 1176.27 144.367   1
  -2  -1 -18 1609.57 165.802   1
  -2  -1 -18 1254.63 144.088   1
   2   1  18 1542.57 161.356   1
   2   1  18 1298.30 145.284   1
  -2   1 -18 1389.63 165.025   1
  -2   1 -18 1358.72 153.340   1
   2  -1  19   75.81  48.634   1
   2  -1  19   18.57  53.938   1
  -2  -1 -19  177.97  56.730   1
  -2  -1 -19   43.91  42.772   1
   2   1  19   70.13  51.545   1
   2   1  19   78.01  48.873   1
  -2   1 -19   72.60  48.136   1
  -2   1 -19   10.29  39.043   1
  -2  -1 -20 4119.64 331.804  -1
  -2  -1 -20 4145.56 332.801   1
   2   1  20 3347.95 283.150   1
  -2   1 -20 3349.95 278.763   1
   2  -1  21  254.04  78.046   1
  -2  -1 -21  144.41  52.981   1
  -2  -1 -21  173.94  60.977   1
   2   1  21  154.20  63.190   1
  -2   1 -21  239.08  68.016   1
   2  -1  22  302.69  89.392   1
  -2  -1 -22  241.67  66.700   1
  -2  -1 -22  281.95  65.723   1
   2   1  22  317.85  84.287   1
  -2   1 -22  278.36  72.941   1
  -2   1 -22  286.14  67.158   1
   2  -1  23   78.31  60.000   1
  -2  -1 -23   55.89  44.387   1
  -2  -1 -23   39.78  51.246   1
   2   1  23   47.62  57.468   1
  -2   1 -23   84.03  53.440   1
   2  -1  24  521.04  88.215   1
  -2  -1 -24  639.28  96.630   1
   2   1  24  599.60 100.678   1
  -2   1 -24  594.62  94.417   1
   2  -2 -25   -9.12  35.194   1
  -2  -2  25   27.16  44.347   1
   2   2 -25  119.34  55.533   1
  -2   2  25   69.35  50.189   1
   2  -2 -24   52.22  46.161   1
   2  -2 -24    8.25  37.767   1
  -2  -2  24   17.13  48.873   1
   2   2 -24   18.67  49.352   1
  -2   2  24   -5.43  35.174   1
   2  -2 -23  857.83 119.123   1
   2  -2 -23  702.09 102.253   1
  -2  -2  23  938.78 130.289   1
   2   2 -23  911.07 125.444   1
   2   2 -23  890.13 116.451   1
  -2   2  23  780.66 106.520   1
   2  -2 -22   95.59  52.941   1
  -2  -2  22   23.85  53.719   1
   2   2 -22  -42.43  36.191   1
   2   2 -22   64.71  49.791  -1
  -2   2  22   44.15  44.447   1
   2  -2 -21  802.19 114.058   1
  -2  -2  21  821.34 122.632   1
   2   2 -21  564.11  95.434   1
   2   2 -21  734.60 113.320   1
   2  -2 -20 3339.98 285.742   1
   2  -2 -20 2955.13 251.645   1
  -2  -2  20 3399.80 291.326   1
   2   2 -20 2755.73 242.273   1
   2   2 -20 3501.49 297.108   1
  -2   2  20 3262.21 273.978   1
  -2   2  20 3451.64 298.105   1
   2  -2 -19 3577.26 289.132   1
   2  -2 -19 4348.95 353.938  -1
  -2  -2  19 4562.31 364.506   1
   2   2 -19 4877.36 386.041   1
  -2   2  19 5144.56 405.583   1
  -2   2  19 4133.60 330.209   1
   2  -2 -18  272.58  69.511   1
  -2  -2  18  346.96  76.171   1
  -2  -2  18  321.24  74.237   1
   2   2 -18  421.53  87.737   1
   2   2 -18  231.31  61.176  -1
  -2   2  18  186.16  66.979   1
   2  -2 -17 8265.20 587.437  -1
   2  -2 -17 7874.37 574.476   1
  -2  -2  17 6494.51 483.349   1
   2   2 -17  10463. 733.399   1
   2   2 -17 8426.71 609.770   1
  -2   2  17 8765.69 622.931   1
  -2   2  17 8275.17 601.395   1
   2  -2 -16  361.12  73.838   1
   2  -2 -16  521.24  81.575   1
  -2  -2  16  295.11  75.115   1
  -2  -2  16  402.39  79.003   1
   2   2 -16  384.85  80.379   1
   2   2 -16  350.15  71.904   1
  -2   2  16  482.15  88.853   1
  -2   2  16  425.92  78.704   1
   2  -2 -15  387.84  75.234   1
   2  -2 -15  381.46  70.409   1
  -2  -2  15  427.92  85.882   1
   2   2 -15  433.30  84.367   1
  -2   2  15  504.29  88.175   1
  -2   2  15  482.75  81.555   1
   2  -2 -14  36191. 2370.89   1
   2  -2 -14  34935. 2279.16   1
  -2  -2  14  30788. 2025.92   1
   2   2 -14  31226. 2053.84   1
  -2   2  14  33160. 2175.47   1
  -2   2  14  36730. 2394.81   1
   2  -2 -13  13450. 919.840   1
   2  -2 -13  15242. 1022.33   1
  -2  -2  13  14736. 1003.59   1
   2   2 -13  12417. 853.439   1
  -2   2  13  13521. 923.628   1
  -2   2  13  12110. 826.918   1
   2  -2 -12  31725. 2067.79   1
   2  -2 -12  30489. 1998.00   1
  -2  -2  12  31246. 2047.85   1
   2   2 -12  25902. 1705.48   1
  -2   2  12  31765. 2079.76   1
  -2   2  12  28255. 1848.65   1
   2  -2 -11  32941. 2139.58   1
   2  -2 -11  29332. 1921.83   1
  -2  -2  11  37308. 2430.71   1
  -2   2  11  31805. 2069.79   1
  -2   2  11  28794. 1885.14   1
   2  -2 -10  98923. 6331.00   1
   2  -2 -10 118484. 7583.24   1
  -2  -2  10 107298. 6875.37   1
   2   2 -10 115872. 7417.74   1
  -2   2  10 124805. 7980.05   1
   2  -2  -9  18114. 1199.20   1
   2  -2  -9  18638. 1222.73   1
  -2  -2   9  17162. 1141.18   1
   2   2  -9  14855. 996.609   1
  -2   2   9  15332. 1020.54   1
  -2   2   9  18064. 1189.43   1
   2  -2  -8 265005.  16891.  -1
  -2  -2   8 230907.  14718.   1
   2   2  -8 296909.  18917.   1
  -2   2   8 257029.  16383.   1
   2  -2  -7  52821. 3387.83   1
   2  -2  -7  49491. 3184.44   1
  -2  -2   7  47178. 3036.89   1
  -2  -2   7  47178. 3036.89   1
   2   2  -7  49372. 3174.47   1
   2   2  -7  51286. 3298.10   1
  -2   2   7  43809. 2819.54   1
  -2   2   7  48155. 3092.72   1
   2  -2  -6  65244. 4173.48   1
   2  -2  -6  64486. 4133.60   1
  -2  -2   6  60598. 3884.34   1
  -2  -2   6  66221. 4241.27   1
   2   2  -6  73818. 4723.82   1
   2   2  -6  62692. 4017.94   1
  -2   2   6  60219. 3858.42   1
  -2   2   6  64945. 4153.54   1
   2  -2  -5 165782.  10560.   1
  -2  -2   5 173380.  11049.   1
  -2  -2   5 192064.  12237.   1
   2   2  -5 174676.  11131.   1
   2   2  -5 145802. 9294.11   1
  -2   2   5 179481.  11432.   1
   2  -2  -4  66181. 4233.30   1
   2  -2  -4  61137. 3904.28   1
  -2  -2   4  76490. 4885.34  -1
   2   2  -4  70169. 4482.55   1
  -2   2   4  63370. 4045.86   1
   2  -2  -3 339980.  21635.   1
   2  -2  -3 375673.  23888.   1
  -2  -2   3 294516.  18738.   1
  -2  -2   3 357527.  22752.   1
   2   2  -3 377268.  24008.   1
   2   2  -3 316849.  20160.   1
  -2   2   3 327019.  20798.   1
   2  -2  -2  56630. 3611.16   1
   2  -2  -2  64187. 4093.71   1
  -2  -2   2  59023. 3762.71  -1
  -2  -2   2  62792. 4003.98   1
   2   2  -2  62752. 4001.99   1
   2   2  -2  61715. 3934.19   1
  -2   2   2  62293. 3970.09   1
   2  -2  -1 529810.  33699.   1
   2  -2  -1 450049.  28614.   1
  -2  -2   1 463409.  29472.   1
  -2  -2   1 446859.  28415.   1
   2   2  -1 528414.  33599.   1
   2   2  -1 454237.  28873.   1
  -2   2   1 466799.  29691.   1
  -2   2   1 468594.  29791.   1
   2  -2   0  80140. 5106.67   1
   2  -2   0  76750. 4889.33   1
  -2  -2   0  75932. 4831.50   1
  -2  -2   0  87797. 5587.23   1
   2   2   0  83948. 5341.97   1
   2   2   0  78026. 4965.10   1
  -2   2   0  80199. 5108.67   1
  -2   2   0  74437. 4743.76   1
   2  -2   1  79880. 5090.72   1
   2  -2   1  82353. 5250.24   1
  -2  -2  -1  86381. 5497.50   1
  -2  -2  -1  83210. 5298.10   1
   2   2   1  80199. 5104.68   1
   2   2   1  93081. 5924.22  -1
  -2   2  -1  86141. 5489.53   1
  -2   2  -1  83828. 5341.97   1
   2  -2   2 4416.75 297.707   1
   2  -2   2 4510.46 302.093   1
  -2  -2  -2 5234.29 344.367   1
  -2  -2  -2 4560.31 299.701   1
   2   2   2 4380.85 289.531   1
   2   2   2 4382.85 288.534   1
  -2   2  -2 4305.08 290.329   1
  -2   2  -2 4350.94 291.924   1
   2  -2   3  61954. 3958.12   1
   2  -2   3  62891. 4019.94   1
  -2  -2  -3  68794. 4390.82   1
  -2  -2  -3  72263. 4608.17   1
   2   2   3  60120. 3836.49   1
   2   2   3  62413. 3984.04   1
  -2   2  -3  59820. 3822.53   1
  -2   2  -3  62014. 3964.10   1
   2  -2   4 146022. 9306.07   1
   2  -2   4 148993. 9499.49   1
  -2  -2  -4 141874. 9038.87  -1
   2   2   4 155394. 9898.29   1
  -2   2  -4 134776. 8592.21   1
  -2   2  -4 151027. 9627.11   1
   2  -2   5 181416.  11565.   1
   2  -2   5 200997.  12808.   1
  -2  -2  -5 172861.  11017.   1
  -2  -2  -5 189950.  12100.   1
   2   2   5 190409.  12132.   1
   2   2   5 166062.  10582.   1
  -2   2  -5 200000.  12744.   1
  -2   2  -5 181794.  11587.   1
   2  -2   6  29252. 1896.31   1
   2  -2   6  30987. 2000.00   1
  -2  -2  -6  29830. 1925.62   1
  -2  -2  -6  26241. 1702.49   1
   2   2   6  28215. 1824.92   1
   2   2   6  26640. 1724.82   1
  -2   2  -6  32742. 2113.66  -1
   2  -2   7  27258. 1767.30   1
  -2  -2  -7  32064. 2071.78   1
  -2  -2  -7  28873. 1875.77   1
   2   2   7  28933. 1874.97   1
   2   2   7  28156. 1826.12   1
  -2   2  -7  27338. 1774.08   1
   2  -2   8 3485.54 259.621   1
   2  -2   8 3200.40 248.853   1
  -2  -2  -8 3645.06 273.978   1
   2   2   8 3651.04 271.984   1
  -2   2  -8 3641.07 275.573   1
  -2   2  -8 4149.55 303.489   1
   2  -2   9  23769. 1564.70   1
  -2  -2  -9  23509. 1543.77   1
  -2  -2  -9  23988. 1568.49   1
   2   2   9  19719. 1298.70   1
   2   2   9  20857. 1373.68   1
   2  -2  10  39143. 2546.36   1
   2  -2  10  47218. 3050.84   1
  -2  -2 -10  46441. 3000.99   1
  -2   2 -10  47478. 3072.78   1
  -2   2 -10  49811. 3216.35   1
   2  -2  11  20598. 1360.72   1
   2  -2  11  17005. 1143.57  -1
  -2  -2 -11  19157. 1274.38   1
  -2  -2 -11  18746. 1241.67   1
   2   2  11  19440. 1293.32   1
   2   2  11  17844. 1188.23   1
  -2   2 -11  19258. 1278.36   1
  -2   2 -11  17448. 1170.89   1
   2  -2  12   59.10  46.640   1
   2  -2  12   78.80  44.028   1
  -2  -2 -12   88.65  41.994   1
  -2  -2 -12  105.62  41.575   1
   2   2  12   70.97  43.509   1
   2   2  12  101.71  42.413   1
  -2   2 -12   20.00  40.040   1
  -2   2 -12  148.75  45.184   1
   2  -2  13  34417. 2259.22   1
   2  -2  13  28893. 1894.51   1
  -2  -2 -13  31645. 2077.76   1
  -2  -2 -13  31765. 2079.76   1
   2   2  13  34875. 2277.17  -1
   2   2  13  35115. 2295.11   1
  -2   2 -13  35055. 2297.11   1
  -2   2 -13  30449. 1996.01   1
  -2  -2 -14 3445.66 278.763   1
  -2  -2 -14 3521.43 288.135   1
   2   2  14 3748.75 301.695   1
   2   2  14 4159.52 324.227   1
  -2   2 -14 3766.70 308.075   1
   2  -2  15  -36.87  32.064   1
   2  -2  15   19.59  41.017   1
  -2  -2 -15  -14.01  36.710   1
   2   2  15  -42.87  41.815   1
  -2   2 -15   26.24  52.323   1
  -2   2 -15  -26.62  30.409   1
   2  -2  16  518.05  94.197   1
   2  -2  16  589.43  89.252   1
  -2  -2 -16  498.90  84.247   1
  -2  -2 -16  499.70  84.805   1
   2   2  16  632.90  94.875   1
   2   2  16  341.18  78.644   1
  -2   2 -16  568.69 101.077   1
  -2   2 -16  499.50  82.393   1
   2  -2  17 3353.93 276.969   1
   2  -2  17 3407.77 290.329   1
  -2  -2 -17 3948.15 316.251   1
  -2  -2 -17 2721.83 241.675   1
   2   2  17 3557.32 297.906   1
   2   2  17 3363.90 280.359   1
  -2   2 -17 3613.16 292.522   1
  -2   2 -17 3116.65 273.180   1
   2  -2  18 1705.48 182.173   1
  -2  -2 -18 1343.57 150.030   1
   2   2  18 1631.11 166.281   1
   2   2  18 1941.37 193.240   1
  -2   2 -18 2077.76 202.791   1
   2  -2  19  962.51 129.372   1
  -2  -2 -19  933.00 115.513   1
  -2  -2 -19 1126.82 131.525   1
   2   2  19  909.47 122.393   1
   2   2  19  861.02 117.328   1
  -2   2 -19  748.15 115.294   1
  -2   2 -19  744.96 101.416  -1
   2  -2  20  410.97  91.366   1
  -2  -2 -20  413.76  81.595   1
  -2  -2 -20  332.60  72.582   1
   2   2  20  337.59  79.501  -1
  -2   2 -20  321.04  78.903   1
  -2   2 -20  344.77  73.878   1
   2  -2  21  119.70  63.111   1
  -2  -2 -21  161.48  59.103   1
  -2  -2 -21  215.95  62.991   1
   2   2  21   81.91  54.038   1
  -2   2 -21  133.04  58.066   1
  -2   2 -21  176.87  58.445   1
   2  -2  22  788.23 123.091   1
  -2  -2 -22  780.26 113.878   1
  -2  -2 -22  850.85 114.217   1
   2   2  22  565.30  99.142   1
  -2   2 -22  729.01 112.084   1
  -2   2 -22  607.98  94.417   1
   2  -2  23   43.53  53.639   1
  -2  -2 -23   40.24  45.364   1
  -2  -2 -23  -37.11  35.334  -1
   2   2  23  -20.74  49.412   1
  -2   2 -23   76.05  56.710   1
  -2  -2 -24   69.37  45.643   1
   2   2  24  141.56  57.388   1
   2  -3 -25  918.04 113.101   1
  -2   3  25  785.04 109.531   1
   2  -3 -24   29.71  41.316   1
   2  -3 -24  -14.47  34.955   1
   2   3 -24   13.59  53.340   1
  -2   3  24  -54.68  39.721   1
   2  -3 -23   77.09  48.315   1
   2  -3 -23  -23.71  34.935   1
   2   3 -23   -6.60  35.254   1
  -2   3  23   16.85  42.433   1
   2  -3 -22   58.38  43.729   1
  -2  -3  22   17.86  52.522   1
   2   3 -22  -26.62  47.677   1
   2   3 -22   98.30  51.725   1
  -2   3  22   58.86  42.891   1
   2  -3 -21 4837.48 387.238   1
  -2  -3  21 4913.25 391.425   1
   2   3 -21 4388.83 347.956   1
   2   3 -21 4329.01 352.143   1
   2  -3 -20  -73.80  41.535   1
   2  -3 -20  -47.22  37.487   1
  -2  -3  20  -21.93  50.708   1
   2   3 -20   13.73  47.358   1
   2   3 -20   20.44  40.120   1
  -2   3  20  110.73  58.564   1
  -2   3  20  -11.55  37.348   1
   2  -3 -19 2552.34 222.333  -1
  -2  -3  19 2299.10 223.928   1
  -2  -3  19 2675.97 240.080   1
   2   3 -19 2899.30 259.421   1
   2   3 -19 2580.26 228.514   1
  -2   3  19 2428.71 215.354   1
   2  -3 -18   21.18  40.937   1
   2  -3 -18   58.88  44.945   1
  -2  -3  18   80.26  46.700   1
  -2  -3  18    9.90  40.359   1
   2   3 -18  117.77  45.743   1
   2   3 -18  112.40  54.058   1
  -2   3  18   55.99  47.019   1
  -2   3  18   34.14  41.495   1
   2  -3 -17  297.11  74.157   1
   2  -3 -17  386.64  75.294  -1
  -2  -3  17  306.68  73.001   1
  -2  -3  17  401.79  88.953   1
   2   3 -17  380.86  75.573   1
   2   3 -17  216.75  71.745   1
  -2   3  17  418.94  86.780   1
  -2   3  17  449.65  78.265   1
   2  -3 -16 7373.87 527.417   1
   2  -3 -16 7164.50 525.224   1
  -2  -3  16 7928.21 572.881   1
  -2  -3  16 6915.25 514.057   1
   2   3 -16 7395.80 535.393   1
   2   3 -16 7332.00 539.780   1
  -2   3  16 7417.74 545.363   1
  -2   3  16 6652.04 480.957   1
   2  -3 -15 9716.84 674.177   1
   2  -3 -15  10225. 728.813   1
  -2  -3  15  11685. 815.951   1
   2   3 -15  13063. 902.890   1
   2   3 -15  10568. 743.768   1
  -2   3  15  10006. 709.271   1
  -2   3  15  11236. 772.681   1
   2  -3 -14  10582. 727.018   1
   2  -3 -14  12301. 848.853   1
  -2  -3  14  13314. 916.849   1
   2   3 -14  11121. 775.473   1
  -2   3  14  11057. 758.922   1
  -2   3  14  12792. 878.763   1
   2  -3 -13  35613. 2329.01   1
   2  -3 -13  41296. 2677.96   1
  -2   3  13  34955. 2289.13   1
  -2   3  13  40159. 2606.18   1
   2  -3 -12 4727.81 347.956   1
  -2  -3  12 4759.72 364.506   1
  -2   3  12 6055.83 433.300   1
  -2   3  12 6911.26 502.891   1
   2  -3 -11  722.43  84.905  -1
   2  -3 -11  721.43  93.699   1
  -2  -3  11  665.40  92.443   1
   2   3 -11  830.51 103.210   1
  -2   3  11  620.14  87.717   1
  -2   3  11  775.87  89.791  -1
   2  -3 -10  52881. 3401.79   1
  -2  -3  10  54875. 3545.36   1
   2   3 -10  54397. 3509.47   1
  -2   3  10  60419. 3882.35   1
   2  -3  -9 198903.  12682.   1
   2  -3  -9 217348.  13858.   1
  -2  -3   9 203190.  12973.   1
  -2  -3   9 189551.  12102.   1
   2   3  -9 199601.  12742.   1
   2   3  -9 174915.  11166.   1
  -2   3   9 178764.  11414.   1
  -2   3   9 159003.  10148.  -1
   2  -3  -8  35992. 2333.00   1
  -2  -3   8  35753. 2315.05   1
  -2  -3   8  36052. 2334.99   1
   2   3  -8  42672. 2755.73   1
  -2   3   8  44347. 2857.42   1
   2  -3  -7 184446.  11755.   1
   2  -3  -7 179242.  11432.   1
  -2  -3   7 212163.  13523.   1
  -2  -3   7 194736.  12421.   1
   2   3  -7 222532.  14179.   1
   2   3  -7 184606.  11775.   1
  -2   3   7 169731.  10822.   1
  -2   3   7 181475.  11571.   1
   2  -3  -6  14080. 927.616   1
   2  -3  -6  15675. 1021.14   1
  -2  -3   6  14263. 936.789   1
  -2  -3   6  12235. 811.963   1
   2   3  -6  13310. 879.162   1
   2   3  -6  13338. 879.560   1
  -2   3   6  11775. 774.476   1
  -2   3   6  11986. 790.229   1
   2  -3  -5 5613.15 376.470   1
   2  -3  -5 5635.09 385.244   1
  -2  -3   5 4885.34 335.194   1
  -2  -3   5 5551.34 380.658   1
   2   3  -5 5591.22 382.253   1
   2   3  -5 5407.77 371.685   1
  -2   3   5 4955.13 337.188   1
  -2   3   5 4508.47 311.266   1
   2  -3  -4 144327. 9192.41   1
  -2  -3   4 127517. 8129.60   1
  -2  -3   4 137966. 8791.62   1
   2   3  -4 122652. 7818.54   1
   2   3  -4 135035. 8608.17   1
  -2   3   4 137667. 8769.68   1
  -2   3   4 114556. 7304.08   1
   2  -3  -3 577866.  36750.   1
   2  -3  -3 525423.  33420.   1
  -2  -3   3 620338.  39462.   1
  -2  -3   3 672183.  42752.   1
   2   3  -3 597208.  37986.  -1
   2   3  -3 531006.  33779.   1
  -2   3   3 472183.  30030.   1
  -2   3   3 597208.  37986.   1
   2  -3  -2 262014.  16674.   1
  -2  -3   2 307078.  19537.   1
  -2  -3   2 303090.  19284.   1
   2   3  -2 284745.  18122.   1
   2   3  -2 302891.  19262.   1
  -2   3   2 295114.  18770.   1
   2  -3  -1 326819.  20798.   1
  -2  -3   1 349352.  22233.   1
  -2  -3   1 336191.  21376.   1
   2   3  -1 349950.  22253.   1
   2   3  -1 303689.  19312.   1
  -2   3   1 313459.  19940.   1
   2  -3   0  26321. 1688.53   1
  -2  -3   0  26839. 1714.85   1
  -2  -3   0  25902. 1656.23   1
   2   3   0  25105. 1605.18   1
   2   3   0  23250. 1486.74   1
  -2   3   0  26979. 1729.61   1
   2  -3   1  51904. 3316.05   1
  -2  -3  -1  54576. 3477.56   1
  -2  -3  -1  56490. 3601.19   1
   2   3   1  53699. 3421.73   1
   2   3   1  57567. 3668.99   1
  -2   3  -1  52502. 3353.93   1
   2  -3   2 123749. 7886.33   1
   2  -3   2 125444. 7994.01   1
  -2  -3  -2 121934. 7764.70   1
  -2  -3  -2 124447. 7922.23   1
   2   3   2  91067. 5800.59   1
   2   3   2 112004. 7130.60   1
  -2   3  -2 112722. 7184.44   1
  -2   3  -2 109551. 6983.04   1
   2  -3   3 143569. 9150.54   1
   2  -3   3 146859. 9357.92   1
  -2  -3  -3 172423.  10977.   1
  -2  -3  -3 148056. 9431.70   1
   2   3   3 156092. 9938.17   1
   2   3   3 149033. 9489.52   1
  -2   3  -3 151146. 9631.10   1
  -2   3  -3 149850. 9549.34   1
   2  -3   4 120419. 7682.94   1
   2  -3   4 150648. 9601.19   1
  -2  -3  -4 117069. 7459.61  -1
   2   3   4 141216. 8997.00   1
  -2   3  -4 121655. 7758.72   1
  -2   3  -4 120159. 7666.99   1
   2  -3   5 134417. 8572.27   1
   2  -3   5 121794. 7776.66   1
  -2  -3  -5 131007. 8358.92   1
  -2  -3  -5 144925. 9234.29   1
   2   3   5 125105. 7978.06   1
   2   3   5 137747. 8783.64   1
  -2   3  -5 128494. 8203.38   1
  -2   3  -5 126460. 8067.79   1
   2  -3   6  395.61  50.628   1
  -2  -3  -6  415.55  56.072   1
  -2  -3  -6  413.36  49.890   1
   2   3   6  341.18  45.184   1
   2   3   6  378.07  53.878   1
  -2   3  -6  473.78  56.989   1
   2  -3   7  10004. 671.186   1
   2  -3   7  10050. 682.751   1
  -2  -3  -7  12173. 804.785   1
   2   3   7  12461. 830.508   1
   2   3   7  12359. 818.344   1
  -2   3  -7  11268. 759.521   1
  -2   3  -7  12409. 825.124   1
   2  -3   8 8313.05 567.298   1
   2  -3   8 7341.97 515.453  -1
  -2  -3  -8 8001.99 553.539   1
   2   3   8 7734.79 535.194   1
  -2   3  -8 8344.96 573.479   1
  -2   3  -8 8849.44 610.568  -1
   2  -3   9  95972. 6155.53   1
   2  -3   9  97129. 6219.34   1
  -2  -3  -9  99820. 6396.80   1
  -2  -3  -9  91346. 5846.45   1
   2   3   9  99382. 6366.89   1
   2   3   9  90289. 5782.65   1
  -2   3  -9  85663. 5497.50   1
   2  -3  10 7138.58 500.498   1
   2  -3  10 7136.58 509.272   1
  -2  -3 -10 6572.28 460.817   1
   2   3  10 6438.68 456.031   1
  -2   3 -10 6783.64 477.567   1
  -2   3 -10 6344.96 459.222   1
   2  -3  11  26680. 1759.52   1
   2  -3  11  28953. 1891.52   1
  -2  -3 -11  33739. 2191.42   1
  -2  -3 -11  31745. 2077.76   1
   2   3  11  31785. 2079.76   1
   2   3  11  33998. 2213.36   1
  -2   3 -11  32502. 2117.64   1
  -2   3 -11  36909. 2408.77   1
   2  -3  12 7220.33 511.066  -1
  -2  -3 -12 6975.07 493.519   1
  -2  -3 -12 6085.74 447.856  -1
   2   3  12 5748.75 425.722   1
   2   3  12 5513.45 403.788   1
  -2   3 -12 7082.74 503.489   1
   2  -3  13 7204.38 528.215  -1
   2  -3  13 7018.94 502.492  -1
  -2  -3 -13 6203.38 457.028   1
   2   3  13 6675.96 489.930   1
  -2   3 -13 7639.08 541.575   1
  -2   3 -13 7108.67 520.438   1
   2  -3  14  949.95 110.668  -1
   2  -3  14 1032.10 126.141   1
  -2  -3 -14 1229.31 129.292   1
  -2  -3 -14  965.30 117.467   1
   2   3  14 1039.88 123.928   1
   2   3  14 1223.53 131.286   1
  -2   3 -14 1179.66 137.786   1
  -2   3 -14 1080.56 118.006   1
   2  -3  15  12044. 845.463   1
  -2  -3 -15  12614. 861.814   1
   2   3  15  12580. 862.811   1
  -2   3 -15  13840. 955.134   1
  -2   3 -15  14215. 963.309   1
   2  -3  16 1122.83 127.896   1
   2  -3  16 1009.17 131.426  -1
  -2  -3 -16  842.67 112.124   1
  -2  -3 -16 1128.01 124.706   1
   2   3  16 1101.89 126.261   1
   2   3  16 1040.88 128.116   1
  -2   3 -16 1001.99 116.251   1
  -2   3 -16  976.87 124.726  -1
   2  -3  17 1370.89 161.794   1
  -2  -3 -17 1027.92 121.416   1
  -2  -3 -17 1259.42 143.609   1
   2   3  17 1419.54 158.125   1
   2   3  17  992.22 120.399   1
   2  -3  18   85.94  65.982   1
   2  -3  18  172.52  60.758   1
  -2  -3 -18   87.42  49.671   1
  -2  -3 -18  167.34  60.977   1
   2   3  18  150.93  52.582   1
   2   3  18   96.87  52.921   1
  -2   3 -18  139.76  49.611  -1
  -2   3 -18  305.88  76.710   1
   2  -3  19   77.99  55.832   1
  -2  -3 -19   27.24  34.496   1
  -2  -3 -19  -61.99  34.317   1
   2   3  19  -28.22  40.658   1
   2   3  19   15.06  49.472   1
  -2   3 -19   53.22  57.707   1
  -2   3 -19  -17.86  33.200   1
   2  -3  20  359.72  84.845   1
  -2  -3 -20  426.32  81.356   1
  -2  -3 -20  555.13  91.984   1
   2   3  20  430.51  87.816   1
  -2   3 -20  555.33  91.346   1
  -2   3 -20  427.52  94.177   1
   2  -3  21 1000.20 132.861   1
  -2  -3 -21 1073.58 131.725   1
  -2  -3 -21 1216.35 144.187   1
   2   3  21 1020.14 125.244   1
  -2   3 -21  863.21 126.221   1
  -2   3 -21  802.19 103.230   1
  -2  -3 -22   48.08  44.427   1
  -2  -3 -22  -30.51  39.900   1
   2   3  22  -31.74  42.114   1
  -2   3 -22  -75.53  42.772   1
  -2   3 -22  -13.60  33.739   1
   2  -3  23  210.77  71.466   1
  -2  -3 -23  201.20  64.486   1
  -2  -3 -23  272.18  70.349   1
   2   3  23  370.49  80.439   1
  -2   3 -23  390.63  83.549   1
  -2  -3 -24  156.55  51.725   1
   2  -4 -25   27.72  41.695   1
  -2   4  25   63.23  46.660   1
   2  -4 -24  -21.08  37.368   1
  -2  -4  24   94.54  56.032   1
   2   4 -24   -9.53  42.333   1
  -2   4  24   -9.66  43.669   1
   2  -4 -23 1222.73 130.129   1
   2  -4 -23 1440.08 166.859   1
  -2  -4  23 1331.40 156.690   1
   2   4 -23 1509.87 171.545   1
   2   4 -23 1438.28 150.967   1
  -2   4  23 1271.78 134.476   1
   2  -4 -22  241.67  67.976   1
   2  -4 -22  216.75  58.185   1
  -2  -4  22  201.79  66.859   1
   2   4 -22  259.02  60.758   1
   2   4 -22  255.63  77.727   1
  -2   4  22  275.57  62.931   1
   2  -4 -21 1406.98 159.980   1
   2  -4 -21 1481.35 150.748   1
  -2  -4  21 1336.59 158.903   1
   2   4 -21 1243.07 154.476   1
   2   4 -21 1136.39 130.568   1
  -2   4  21 1353.34 152.482   1
   2  -4 -20  -14.16  37.926   1
   2  -4 -20   72.70  42.094   1
  -2  -4  20  -21.93  48.953   1
   2   4 -20   93.48  58.165   1
   2   4 -20   53.34  42.871   1
  -2   4  20   18.97  37.149   1
  -2   4  20  115.49  56.251   1
   2  -4 -19 5324.02 397.208   1
  -2  -4  19 5326.02 422.333   1
  -2  -4  19 6129.60 459.820   1
   2   4 -19 5190.42 409.571   1
   2   4 -19 4777.66 372.283   1
  -2   4  19 5328.01 399.202   1
   2  -4 -18 1686.54 175.114   1
   2  -4 -18 1826.32 169.292   1
  -2  -4  18 1880.76 193.021   1
  -2  -4  18 1478.56 153.918  -1
   2   4 -18 1318.04 156.530  -1
   2   4 -18 1219.94 132.064   1
  -2   4  18 1185.84 128.754   1
  -2   4  18 1861.41 190.628   1
   2  -4 -17 6079.75 462.213   1
   2  -4 -17 5541.37 408.175   1
  -2  -4  17 5551.34 418.544   1
   2   4 -17 5435.69 410.967   1
  -2   4  17 5343.96 416.151   1
  -2   4  17 5110.66 384.247   1
   2  -4 -16 1835.29 167.677   1
   2  -4 -16 1661.41 170.309   1
  -2  -4  16 1895.71 180.159   1
  -2  -4  16 1589.03 170.947   1
   2   4 -16 1373.68 145.344   1
   2   4 -16 1655.03 172.662   1
  -2   4  16 1483.35 161.037   1
  -2   4  16 1829.91 167.757  -1
   2  -4 -15  -17.85  30.389   1
  -2  -4  15   61.71  46.500  -1
   2   4 -15   96.31  51.904   1
  -2   4  15  -26.04  35.593   1
   2  -4 -14  21296. 1423.13   1
   2  -4 -14  20678. 1365.70   1
  -2  -4  14  18231. 1230.51   1
   2   4 -14  19687. 1320.84   1
  -2   4  14  23689. 1574.87   1
  -2   4  14  21575. 1426.52   1
   2   4 -13  826.12 108.474   1
  -2   4  13  764.31 106.520   1
   2  -4 -12 1114.06 110.668   1
   2  -4 -12 1030.11 118.784   1
  -2  -4  12 1492.52 152.482   1
   2   4 -12 1029.31 122.931   1
  -2   4  12 1163.11 128.494   1
  -2   4  12 1154.73 118.325   1
   2  -4 -11  73081. 4685.94   1
  -2  -4  11  68953. 4444.66   1
   2   4 -11  74855. 4817.54   1
  -2   4  11  79641. 5108.67  -1
  -2   4  11  68155. 4390.82   1
   2  -4 -10  176.87  40.818   1
   2  -4 -10  190.61  48.415   1
  -2  -4  10  221.34  50.090   1
  -2  -4  10   98.27  37.886   1
   2   4 -10  107.70  42.831   1
  -2   4  10  132.08  41.476   1
  -2   4  10   95.79  33.141   1
   2  -4  -9  40120. 2598.20  -1
   2  -4  -9  40199. 2590.23   1
  -2  -4   9  43769. 2825.52   1
  -2  -4   9  41156. 2666.00   1
   2   4  -9  37986. 2464.60   1
   2   4  -9  43809. 2829.51   1
  -2   4   9  42672. 2749.75   1
  -2   4   9  43928. 2837.48   1
   2  -4  -8  20538. 1346.16   1
  -2  -4   8  25085. 1633.90   1
  -2  -4   8  20319. 1338.78   1
   2   4  -8  24088. 1576.27   1
   2   4  -8  21256. 1390.63   1
  -2   4   8  25862. 1684.54   1
   2  -4  -7  73360. 4701.89   1
  -2  -4   7  70748. 4532.40   1
   2   4  -7  61635. 3952.14   1
  -2   4   7  49930. 3210.37   1
   2  -4  -6 7880.35 532.402   1
   2  -4  -6 8995.01 596.809   1
  -2  -4   6 8729.80 584.645   1
  -2  -4   6 7639.08 520.837   1
   2   4  -6 7870.38 535.792   1
   2   4  -6 8963.10 599.800   1
  -2   4   6 6861.41 465.403   1
  -2   4   6 7954.13 531.006   1
   2  -4  -5 310468.  19759.   1
   2  -4  -5 382053.  24327.   1
  -2  -4   5 335992.  21396.   1
  -2  -4   5 339780.  21635.   1
   2   4  -5 325623.  20738.   1
   2   4  -5 352542.  22433.   1
  -2   4   5 320438.  20399.   1
  -2   4   5 300099.  19111.   1
   2  -4  -4 2847.45 199.800   1
   2  -4  -4 3036.89 215.952   1
  -2  -4   4 2660.02 194.058   1
  -2  -4   4 3138.58 220.738   1
   2   4  -4 2568.29 186.660   1
   2   4  -4 2923.23 207.378   1
  -2   4   4 3100.69 218.744   1
  -2   4   4 2699.90 190.090  -1
   2  -4  -3  25623. 1646.86   1
   2  -4  -3  27637. 1778.46   1
  -2  -4   3  24427. 1571.09   1
  -2  -4   3  22193. 1432.50   1
   2   4  -3  24207. 1558.72   1
   2   4  -3  22831. 1470.19   1
  -2   4   3  22891. 1473.38   1
  -2   4   3  20977. 1352.94   1
   2  -4  -2 1050.85  84.147   1
  -2  -4   2 1116.45  88.056   1
   2   4  -2 1094.32  86.201   1
  -2   4   2 1050.25  83.250  -1
  -2   4   2 1151.74  91.964   1
   2  -4  -1 306680.  19515.   1
   2  -4  -1 320438.  20399.   1
  -2  -4   1 280359.  17838.   1
  -2  -4   1 323629.  20598.   1
   2   4  -1 296111.  18841.  -1
   2   4  -1 314855.  20020.   1
  -2   4   1 342971.  21834.   1
  -2   4   1 314456.  20000.   1
   2  -4   0  18018. 1164.31   1
   2  -4   0  16724. 1082.75  -1
  -2  -4   0  17338. 1114.06   1
  -2  -4   0  16588. 1067.60   1
   2   4   0  14189. 915.054   1
   2   4   0  17834. 1145.96   1
  -2   4   0  16339. 1057.23   1
   2  -4   1 316450.  20140.   1
   2  -4   1 300698.  19139.   1
  -2  -4  -1 271585.  17284.   1
  -2  -4  -1 264406.  16828.   1
   2   4   1 285344.  18152.   1
   2   4   1 299900.  19075.  -1
  -2   4  -1 294915.  18774.   1
  -2   4  -1 291525.  18554.   1
   2  -4   2  20658. 1335.19   1
   2  -4   2  22213. 1434.50   1
  -2  -4  -2  17278. 1112.86   1
  -2  -4  -2  20219. 1298.50   1
   2   4   2  19226. 1235.89   1
   2   4   2  19240. 1235.69  -1
  -2   4  -2  21675. 1400.80   1
  -2   4  -2  20698. 1338.78   1
   2  -4   3  13476. 881.953   1
   2  -4   3  13892. 909.072   1
  -2  -4  -3  12943. 837.287   1
   2   4   3  13115. 848.454   1
  -2   4  -3  12088. 794.017   1
  -2   4  -3  11779. 772.681   1
   2  -4   4  32283. 2083.75   1
   2  -4   4  30608. 1971.48   1
  -2  -4  -4  32562. 2087.73   1
  -2  -4  -4  32981. 2121.63   1
   2   4   4  30389. 1949.95   1
   2   4   4  36770. 2358.92   1
  -2   4  -4  34875. 2243.27   1
  -2   4  -4  27996. 1809.77   1
   2  -4   5  90449. 5778.66   1
  -2  -4  -5  87497. 5593.21   1
  -2  -4  -5  84506. 5391.82   1
   2   4   5  94297. 6017.94   1
   2   4   5 107936. 6889.32   1
  -2   4  -5 105902. 6763.70   1
   2  -4   6 1725.02 147.457   1
   2  -4   6 1774.87 144.805  -1
  -2  -4  -6 2035.89 153.798   1
  -2  -4  -6 1583.85 133.639   1
   2   4   6 2059.82 162.034   1
   2   4   6 1900.50 146.062   1
  -2   4  -6 1947.16 161.356   1
  -2   4  -6 1979.86 156.789   1
   2  -4   7  57846. 3714.85   1
   2  -4   7  70389. 4520.43   1
  -2  -4  -7  57308. 3672.98   1
  -2  -4  -7  58345. 3748.75   1
  -2   4  -7  58146. 3732.80   1
  -2   4  -7  61256. 3938.18   1
   2  -4   8  15653. 1045.86   1
  -2  -4  -8  15482. 1017.75   1
  -2  -4  -8  14516. 968.892   1
   2   4   8  14843. 988.633   1
   2   4   8  16979. 1115.45   1
  -2   4  -8  18295. 1212.36   1
   2  -4   9  13609. 919.441   1
   2  -4   9  12257. 821.136   1
  -2  -4  -9  12068. 818.544   1
  -2  -4  -9  12833. 853.838   1
   2   4   9  12345. 834.695   1
   2   4   9  13180. 878.165  -1
  -2   4  -9  11456. 783.249   1
  -2   4  -9  13683. 913.459   1
   2  -4  10   12.49  29.631   1
   2  -4  10   10.38  28.235   1
  -2  -4 -10   36.93  28.614   1
   2   4  10   62.77  31.246  -1
  -2   4 -10   41.69  36.311  -1
  -2   4 -10   25.58  25.224   1
   2  -4  11  34776. 2261.21   1
   2  -4  11  38245. 2494.51   1
  -2  -4 -11  41037. 2654.04   1
  -2  -4 -11  42951. 2791.62   1
   2   4  11  35653. 2311.06   1
   2   4  11  43071. 2797.60   1
  -2   4 -11  40020. 2610.17   1
  -2   4 -11  37667. 2444.66   1
   2  -4  12   30.75  37.767   1
   2  -4  12   10.29  34.776  -1
  -2  -4 -12   -1.27  26.122   1
  -2  -4 -12   39.04  37.807   1
   2   4  12  -23.11  32.662   1
   2   4  12   10.06  28.335   1
  -2   4 -12   28.71  38.126   1
  -2   4 -12  -13.27  27.757   1
   2  -4  13  31545. 2061.81   1
   2  -4  13  29751. 1964.90   1
  -2  -4 -13  28355. 1869.99   1
   2   4  13  31286. 2057.82   1
  -2   4 -13  31186. 2055.83   1
  -2   4 -13  32782. 2145.56   1
   2  -4  14  201.20  58.903   1
   2  -4  14   58.23  41.176   1
  -2  -4 -14  106.92  41.894   1
  -2  -4 -14   45.68  40.239   1
   2   4  14  141.36  48.016   1
   2   4  14  118.27  53.001   1
  -2   4 -14   45.36  50.568   1
  -2   4 -14   86.04  40.020   1
   2  -4  15  561.91  96.311   1
   2  -4  15  542.57  82.293   1
  -2  -4 -15  547.76  82.353   1
  -2  -4 -15  499.30  84.287   1
   2   4  15  522.63  92.203  -1
   2   4  15  418.54  72.662  -1
  -2   4 -15  403.99  73.360   1
  -2   4 -15  409.57  86.201  -1
   2  -4  16 4498.50 346.161   1
  -2  -4 -16 3842.47 314.057   1
  -2  -4 -16 4370.88 337.587   1
   2   4  16 4963.11 389.631   1
   2   4  16 4434.69 341.974   1
  -2   4 -16 3643.07 289.730   1
   2  -4  17 3619.14 292.722  -1
   2  -4  17 3326.02 289.730   1
   2   4  17 3328.01 273.579   1
   2   4  17 2937.19 261.415   1
  -2   4 -17 3208.37 282.751   1
   2  -4  18   96.07  51.426   1
   2  -4  18   24.35  50.169   1
  -2  -4 -18  -46.54  34.377   1
  -2  -4 -18   41.54  40.818   1
   2   4  18   87.04  45.803   1
   2   4  18   51.90  48.455   1
  -2   4 -18  -13.66  46.281   1
   2  -4  19  927.62 143.868   1
  -2  -4 -19  838.08 107.318   1
  -2  -4 -19  815.35 112.482   1
   2   4  19 1011.36 131.366   1
   2   4  19  825.12 113.798   1
  -2   4 -19 1140.18 125.184   1
   2  -4  20  202.59  72.423   1
  -2  -4 -20  263.01  67.438   1
  -2  -4 -20  241.67  60.897  -1
   2   4  20  240.68  66.181   1
  -2   4 -20  212.16  85.045   1
   2  -4  21   28.00  52.383   1
  -2  -4 -21   51.23  47.697   1
  -2  -4 -21  -30.83  39.940   1
   2   4  21  -24.47  44.187   1
  -2   4 -21  -13.97  44.925   1
  -2   4 -21   24.31  35.593   1
   2  -4  22 -111.82  54.576   1
  -2  -4 -22   31.01  42.134   1
  -2  -4 -22   75.67  41.097   1
   2   4  22  -34.70  50.688   1
  -2   4 -22  -24.15  26.580   1
  -2   4 -22   -9.72  49.113   1
   2  -4  23   30.27  53.081   1
  -2  -4 -23   23.67  39.741   1
  -2  -4 -23   17.53  41.376  -1
   2   4  23    9.33  49.432   1
  -2   4 -23   77.93  51.107   1
  -2  -4 -24   41.26  45.583   1
   2   4  24   92.50  49.950   1
   2  -5 -24  441.67  79.182   1
  -2  -5  24  425.32  86.560   1
   2   5 -24  447.46  98.644   1
  -2   5  24  494.52  83.430   1
   2  -5 -23  -11.88  40.837   1
   2  -5 -23   30.63  49.392   1
  -2  -5  23   77.61  53.400   1
   2   5 -23  -63.59  43.509   1
   2   5 -23  -33.92  31.326   1
  -2   5  23    6.92  41.196   1
   2  -5 -22   67.86  45.464   1
   2  -5 -22   86.26  49.611   1
  -2  -5  22   16.60  44.925   1
   2   5 -22   79.18  44.666  -1
   2   5 -22  129.99  63.509   1
  -2   5  22   86.98  43.151   1
   2  -5 -21 1663.41 178.564   1
   2  -5 -21 1927.42 177.906   1
  -2  -5  21 1545.96 174.596   1
   2   5 -21 1555.93 166.700   1
  -2   5  21 1557.92 156.750   1
   2  -5 -20  -17.80  38.106   1
   2  -5 -20   64.73  46.281   1
   2   5 -20   -4.20  41.356   1
  -2   5  20    5.25  38.345   1
   2  -5 -19 1845.06 188.315   1
   2  -5 -19 1258.62 130.568   1
  -2  -5  19 1569.69 176.550  -1
   2   5 -19 1349.95 144.766   1
   2   5 -19 1364.51 161.495   1
  -2   5  19 1420.54 143.250   1
  -2   5  19 1452.64 170.927   1
   2  -5 -18 2336.99 203.988   1
   2  -5 -18 2594.21 236.690   1
  -2  -5  18 2961.11 265.404   1
   2   5 -18 2983.05 266.401   1
  -2   5  18 2927.22 241.475   1
  -2   5  18 2301.09 219.940   1
   2  -5 -17 1466.60 145.005   1
   2  -5 -17 1748.35 179.920   1
  -2  -5  17 1417.15 158.544   1
   2   5 -17 1551.74 155.573   1
   2   5 -17 1189.43 145.304   1
  -2   5  17 1735.99 180.100   1
  -2   5  17 1593.42 154.397   1
   2  -5 -16  17250. 1150.75   1
   2  -5 -16  20239. 1363.91   1
  -2  -5  16  22373. 1502.09   1
   2   5 -16  20758. 1398.20   1
  -2   5  16  18688. 1243.27   1
   2  -5 -15  821.14 113.440   1
  -2  -5  15  632.90 102.114   1
   2   5 -15  921.63 122.811   1
  -2   5  15  667.60  86.740   1
  -2   5  15  581.65  91.725   1
   2  -5 -14 5493.51 397.806   1
   2  -5 -14 5160.51 397.208   1
  -2  -5  14 6448.65 481.355   1
   2   5 -14 6650.04 492.921   1
  -2   5  14 6448.65 459.820   1
  -2   5  14 6681.95 493.320   1
   2  -5 -13  171.90  44.626   1
   2  -5 -13  128.00  50.947  -1
  -2  -5  13    3.54  40.179   1
   2   5 -13  166.50  55.174   1
  -2   5  13  189.37  51.785   1
  -2   5  13   90.95  44.526   1
   2  -5 -12  42393. 2739.78   1
   2  -5 -12  53420. 3459.62   1
  -2   5  12  48973. 3176.47   1
  -2   5  12  53240. 3429.71   1
   2  -5 -11  25025. 1631.50   1
   2  -5 -11  21476. 1423.93   1
  -2  -5  11  22812. 1511.46   1
  -2  -5  11  23450. 1543.57   1
   2   5 -11  21735. 1432.30   1
   2   5 -11  26879. 1770.29   1
  -2   5  11  24387. 1605.78   1
  -2   5  11  24447. 1596.61   1
   2  -5 -10 4901.29 363.908   1
   2  -5 -10 4450.64 318.245   1
  -2  -5  10 4241.27 324.426   1
  -2  -5  10 4805.58 353.340   1
   2   5 -10 5010.96 363.908   1
   2   5 -10 4717.84 352.542   1
  -2   5  10 4973.08 353.938  -1
  -2   5  10 3972.08 299.900   1
   2  -5  -9  50728. 3256.23   1
  -2  -5   9  51226. 3300.10   1
   2   5  -9  50528. 3254.23   1
   2   5  -9  51944. 3355.93   1
  -2   5   9  54696. 3513.46   1
   2  -5  -8 4492.52 327.218   1
  -2  -5   8 4127.61 300.299   1
  -2  -5   8 3531.40 270.787   1
   2   5  -8 4458.62 321.834   1
   2   5  -8 5144.56 374.476  -1
  -2   5   8 4442.67 321.435   1
  -2   5   8 4432.70 313.659   1
   2  -5  -7 148215. 9459.61   1
   2  -5  -7 144187. 9194.41   1
  -2  -5   7 131007. 8370.88   1
  -2  -5   7 135454. 8644.06   1
   2   5  -7 130668. 8348.94  -1
   2   5  -7 136072. 8685.93   1
  -2   5   7 125982. 8037.88   1
  -2   5   7 120359. 7686.93   1
   2  -5  -6 155872. 9942.16   1
  -2  -5   6 160857.  10257.   1
   2  -5  -5  26879. 1731.80   1
   2  -5  -5  27637. 1785.44  -1
  -2  -5   5  25623. 1663.21   1
  -2  -5   5  28136. 1815.35   1
   2   5  -5  26760. 1727.81   1
   2   5  -5  26142. 1693.32   1
  -2   5   5  26022. 1677.96   1
  -2   5   5  26241. 1694.32   1
   2  -5  -4 210169.  13384.   1
   2  -5  -4 184427.  11747.   1
  -2  -5   4 225723.  14379.   1
  -2  -5   4 210767.  13422.  -1
   2   5  -4 200000.  12744.   1
   2   5  -4 211764.  13484.   1
  -2   5   4 208574.  13278.   1
  -2   5   4 182034.  11595.   1
   2  -5  -3  51346. 3286.14   1
   2  -5  -3  50010. 3200.40   1
  -2  -5   3  49312. 3156.53   1
  -2  -5   3  48275. 3092.72   1
   2   5  -3  45523. 2915.25   1
   2   5  -3  50349. 3224.32   1
  -2   5   3  45065. 2887.33   1
  -2   5   3  48893. 3128.61   1
   2  -5  -2  18167. 1176.67   1
   2  -5  -2  18165. 1177.07   1
  -2  -5   2  18215. 1176.87   1
  -2  -5   2  18991. 1227.52   1
   2   5  -2  17268. 1116.25   1
   2   5  -2  15986. 1036.29   1
  -2   5   2  17830. 1154.34   1
  -2   5   2  17828. 1153.54   1
   2  -5  -1 278564.  17735.   1
  -2  -5   1 275972.  17563.   1
  -2  -5   1 290528.  18487.   1
   2   5  -1 332203.  21137.   1
   2   5  -1 283948.  18074.   1
  -2   5   1 258424.  16453.   1
  -2   5   1 268993.  17129.  -1
   2  -5   0 208574.  13280.   1
  -2  -5   0 235294.  14969.   1
  -2  -5   0 235094.  14961.   1
   2   5   0 203190.  12939.   1
   2   5   0 213958.  13619.   1
  -2   5   0 217946.  13872.  -1
   2  -5   1  61216. 3916.25   1
   2  -5   1  61216. 3916.25   1
  -2  -5  -1  58046. 3706.88   1
  -2  -5  -1  52144. 3330.01   1
   2   5   1  56590. 3613.16   1
   2   5   1  56411. 3601.19   1
  -2   5  -1  59143. 3784.64   1
  -2   5  -1  49352. 3162.51   1
   2  -5   2  90847. 5802.59   1
   2  -5   2  86002. 5493.51   1
  -2  -5  -2  91186. 5814.55   1
  -2  -5  -2  86022. 5485.54   1
   2   5   2 100379. 6396.80   1
   2   5   2  89930. 5732.80   1
  -2   5  -2 107218. 6841.47  -1
   2  -5   3 155035. 9884.34   1
   2  -5   3 146121. 9320.03   1
  -2  -5  -3 158086.  10068.   1
  -2  -5  -3 163230.  10399.   1
   2   5   3 143549. 9142.56   1
   2   5   3 135075. 8606.17   1
  -2   5  -3 159023.  10140.  -1
  -2   5  -3 120040. 7661.01   1
   2  -5   4  30489. 1968.29   1
  -2  -5  -4  30110. 1932.40   1
  -2  -5  -4  30688. 1976.87   1
   2   5   4  28475. 1830.11   1
   2   5   4  31565. 2029.91   1
  -2   5  -4  30688. 1981.45   1
   2  -5   5  837.69  83.729   1
   2  -5   5  545.16  66.421   1
  -2  -5  -5  757.93  75.174   1
  -2  -5  -5  761.12  67.956   1
   2   5   5  695.51  65.184   1
   2   5   5  722.63  71.964   1
  -2   5  -5  659.02  75.154   1
  -2   5  -5  560.12  64.048   1
   2  -5   6 133739. 8546.35   1
   2  -5   6 147697. 9425.71   1
  -2  -5  -6 139063. 8865.39  -1
  -2  -5  -6 130887. 8356.92   1
  -2   5  -6 145324. 9280.15   1
  -2   5  -6 149392. 9531.40   1
   2  -5   7 1635.89 147.757   1
  -2  -5  -7 1848.05 156.550   1
   2   5   7 1726.62 146.381  -1
  -2   5  -7 2071.78 175.095   1
   2  -5   8  27079. 1762.11   1
   2  -5   8  27757. 1816.75   1
  -2  -5  -8  30429. 1966.70  -1
  -2  -5  -8  25284. 1651.24   1
   2   5   8  27398. 1789.63   1
   2   5   8  24307. 1578.86   1
  -2   5  -8  24646. 1606.18   1
  -2   5  -8  26500. 1736.19   1
   2  -5   9  29093. 1892.92   1
   2  -5   9  32901. 2149.55   1
   2   5   9  31107. 2013.96   1
   2   5   9  35115. 2283.15   1
  -2   5  -9  33101. 2161.51   1
  -2   5  -9  34237. 2219.34   1
   2  -5  10  30010. 1968.69   1
   2  -5  10  24786. 1622.93   1
  -2  -5 -10  26161. 1720.24   1
  -2  -5 -10  23928. 1560.12   1
   2   5  10  22213. 1451.84   1
   2   5  10  22572. 1491.12   1
  -2   5 -10  24786. 1639.48   1
  -2   5 -10  25184. 1646.86   1
   2  -5  11  38086. 2490.53   1
   2  -5  11  39123. 2536.39   1
  -2  -5 -11  41834. 2701.89   1
  -2  -5 -11  41495. 2699.90   1
   2   5  11  42712. 2759.72   1
   2   5  11  38185. 2488.53   1
  -2   5 -11  37448. 2428.71   1
  -2   5 -11  36829. 2408.77   1
   2  -5  12  119.84  50.768   1
   2  -5  12  229.11  53.360   1
  -2  -5 -12  109.73  40.040   1
  -2  -5 -12   75.25  40.618   1
   2   5  12  145.02  41.795   1
   2   5  12   63.53  46.560   1
  -2   5 -12  177.45  56.471   1
  -2   5 -12  138.76  42.812   1
   2  -5  13  239.08  58.604   1
   2  -5  13  311.86  72.004   1
  -2  -5 -13  212.56  48.873   1
  -2  -5 -13   92.72  45.603   1
   2   5  13  127.74  52.881   1
  -2   5 -13  196.67  52.502   1
  -2   5 -13  238.28  64.387   1
   2  -5  14 7812.55 552.941   1
   2  -5  14 6783.64 506.081   1
  -2  -5 -14 8833.49 611.565   1
  -2  -5 -14 8562.30 614.556   1
   2   5  14 8452.63 591.026   1
   2   5  14 8532.39 613.160   1
  -2   5 -14 8281.15 581.256   1
  -2   5 -14 7908.27 577.467   1
   2  -5  15 8759.71 635.493   1
   2  -5  15 7635.09 541.176   1
  -2  -5 -15 8681.95 623.928   1
  -2  -5 -15 8995.01 625.124   1
   2   5  15 6783.64 505.882   1
   2   5  15 8049.84 568.295   1
  -2   5 -15 9455.62 677.965   1
  -2   5 -15 8313.05 585.443   1
   2  -5  16 2267.20 217.946   1
   2  -5  16 1833.50 172.044   1
  -2  -5 -16 1847.66 184.845   1
  -2  -5 -16 1454.83 144.287   1
   2   5  16 2051.84 186.500   1
  -2   5 -16 1769.29 185.683   1
  -2   5 -16 1689.33 161.834   1
   2  -5  17  411.17  88.435   1
   2  -5  17  373.28  74.995   1
  -2  -5 -17  376.87  77.806   1
   2   5  17  330.21  80.359   1
  -2   5 -17  383.85  70.249   1
  -2   5 -17  365.90  91.665   1
   2  -5  18 5481.55 428.115   1
  -2  -5 -18 4392.82 336.191   1
  -2  -5 -18 5174.47 403.788   1
   2   5  18 4406.77 339.382   1
   2   5  18 4390.82 359.521   1
  -2   5 -18 3611.16 284.745   1
  -2   5 -18 4201.39 349.551   1
   2  -5  19  168.33  66.122   1
  -2  -5 -19   74.99  48.694   1
  -2  -5 -19   43.85  37.368   1
   2   5  19  157.31  58.704   1
   2   5  19   92.04  50.648   1
  -2   5 -19   98.86  70.708   1
  -2   5 -19   73.50  43.350   1
   2  -5  20  232.30  73.938   1
  -2  -5 -20  278.36  71.565   1
  -2   5 -20  111.37  70.548   1
  -2   5 -20  339.78  65.164   1
   2  -5  21  262.61  73.081   1
  -2  -5 -21  282.55  62.911   1
   2   5  21  224.33  67.418   1
  -2   5 -21  206.38  54.477   1
  -2   5 -21  180.90  77.906   1
   2  -5  22  108.33  62.134   1
  -2  -5 -22  154.14  52.263   1
  -2  -5 -22  249.85  68.614   1
   2   5  22  180.38  62.851   1
  -2   5 -22  162.01  64.626   1
  -2  -5 -23  143.27  51.785   1
   2   5  23  120.34  53.360   1
  -2  -5 -24    1.24  31.266   1
   2   5  24  109.75  50.070   1
   2  -6 -24   43.67  36.630   1
  -2   6  24   64.79  44.686   1
   2  -6 -23   46.28  50.090   1
   2  -6 -23   19.01  39.601   1
  -2  -6  23  104.57  60.957   1
   2   6 -23   93.16  60.957   1
  -2   6  23   -6.28  41.615   1
   2  -6 -22  184.13  51.725   1
   2  -6 -22  154.60  58.205  -1
   2   6 -22   98.32  48.375   1
  -2   6  22  126.50  49.970   1
   2  -6 -21  219.54  68.634   1
   2  -6 -21  234.70  55.513   1
  -2  -6  21  171.74  62.732   1
   2   6 -21  176.45  55.254   1
   2   6 -21  205.18  80.738   1
  -2   6  21  301.10  63.470   1
   2  -6 -20  685.54  91.765   1
   2  -6 -20  723.23 108.135   1
  -2  -6  20  950.75 129.950   1
   2   6 -20  687.74  93.081   1
   2   6 -20  919.04 131.426   1
  -2   6  20  834.89 104.008   1
   2  -6 -19  687.54 105.204  -1
   2  -6 -19  635.69  86.819   1
  -2  -6  19  495.31  94.337   1
   2   6 -19  611.56 106.161   1
  -2   6  19  659.22  88.913   1
  -2   6  19  611.96 106.700   1
   2  -6 -18 3403.79 289.332   1
   2  -6 -18 3629.11 284.546   1
  -2  -6  18 3519.44 303.489   1
   2   6 -18 4442.67 364.506   1
  -2   6  18 3663.01 308.674   1
  -2   6  18 3764.70 292.522   1
   2  -6 -17  107.48  55.095  -1
  -2  -6  17   57.79  46.899   1
   2   6 -17  111.96  56.451   1
  -2   6  17   55.79  51.226   1
   2  -6 -16  716.25 105.783   1
   2  -6 -16  703.09  90.688   1
  -2   6  16  719.64  90.648   1
  -2   6  16  487.14  95.115  -1
   2  -6 -15  216.75  50.030   1
   2  -6 -15  195.91  60.578   1
  -2  -6  15  143.59  58.524   1
   2   6 -15  126.42  63.031   1
  -2   6  15   96.17  58.684   1
  -2   6  15  145.18  45.464   1
   2  -6 -14  56929. 3665.00   1
  -2  -6  14  45822. 2989.03   1
   2   6 -14  47896. 3118.64   1
  -2   6  14  53619. 3457.62   1
   2  -6 -13  114.80  35.613   1
   2  -6 -13   96.31  48.634   1
  -2  -6  13  122.49  44.746   1
  -2  -6  13   31.01  41.815   1
   2   6 -13  157.87  59.940   1
  -2   6  13   80.62  46.401  -1
  -2   6  13   76.91  37.109   1
   2  -6 -12  136.61  48.455   1
  -2  -6  12    4.59 850.448  -1
  -2  -6  12  241.28  61.097   1
   2   6 -12   80.28  42.871   1
   2   6 -12  148.59  43.151   1
  -2   6  12  157.97  48.853   1
   2  -6 -11 8414.75 593.220   1
   2  -6 -11 9499.49 642.273   1
  -2  -6  11 9427.71 663.010   1
  -2  -6  11 9130.60 631.106   1
   2   6 -11 8556.32 606.380   1
   2   6 -11 8977.06 620.538   1
  -2   6  11 8287.13 568.095   1
  -2   6  11 7812.55 549.950   1
   2  -6 -10  69412. 4466.60   1
   2  -6 -10  67019. 4297.10   1
  -2  -6  10  61874. 3992.02   1
  -2  -6  10  75354. 4835.49   1
   2   6 -10  72841. 4691.92   1
   2   6 -10  57448. 3694.91  -1
  -2   6  10  65942. 4231.30   1
  -2   6  10  60498. 3898.30   1
   2  -6  -9 3146.56 247.856   1
   2  -6  -9 2947.16 218.943   1
  -2  -6   9 3010.96 241.675   1
  -2  -6   9 2636.09 208.175   1
   2   6  -9 2656.03 207.976   1
   2   6  -9 3072.78 245.463   1
  -2   6   9 2921.23 228.913   1
  -2   6   9 2889.33 218.145   1
   2  -6  -8  44486. 2859.42   1
  -2  -6   8  55972. 3609.17   1
   2   6  -8  51944. 3349.95   1
  -2   6   8  52223. 3351.94   1
   2  -6  -7 4169.49 302.692   1
   2  -6  -7 5455.63 375.274   1
  -2  -6   7 4556.33 332.801   1
  -2  -6   7 5102.69 359.920   1
   2   6  -7 4103.68 295.114   1
   2   6  -7 5250.24 378.265   1
  -2   6   7 4853.43 342.771  -1
  -2   6   7 4364.90 307.278   1
   2  -6  -6  76112. 4865.40   1
   2  -6  -6  79262. 5072.78   1
  -2  -6   6  89113. 5698.90   1
  -2  -6   6  90269. 5780.65   1
   2   6  -6  83968. 5369.88   1
   2   6  -6  78843. 5050.84   1
  -2   6   6  88893. 5684.94   1
  -2   6   6  89053. 5688.93   1
   2  -6  -5  18183. 1186.04   1
   2  -6  -5  17707. 1150.75   1
  -2  -6   5  16303. 1067.60   1
   2   6  -5  19679. 1279.56   1
  -2   6   5  20897. 1356.73   1
  -2   6   5  19336. 1255.23   1
   2  -6  -4  39761. 2554.33   1
  -2  -6   4  40877. 2630.11   1
  -2  -6   4  45982. 2951.14   1
   2   6  -4  37129. 2388.83   1
   2   6  -4  42193. 2707.87   1
  -2   6   4  38185. 2454.63   1
   2  -6  -3  22792. 1474.18   1
   2  -6  -3  23051. 1490.33   1
  -2  -6   3  23091. 1493.12   1
  -2  -6   3  22572. 1463.01   1
   2   6  -3  23928. 1544.37   1
   2   6  -3  21276. 1378.66   1
  -2   6   3  23051. 1489.13   1
  -2   6   3  21914. 1417.35   1
   2  -6  -2 222333.  14154.   1
   2  -6  -2 259023.  16489.   1
  -2  -6   2 252442.  16078.   1
  -2  -6   2 253639.  16154.   1
   2   6  -2 251645.  16016.   1
   2   6  -2 225922.  14389.   1
  -2   6   2 239481.  15242.   1
  -2   6   2 254038.  16167.   1
   2  -6  -1 3740.77 263.210   1
   2  -6  -1 3473.58 244.267   1
  -2  -6   1 3491.52 243.469   1
  -2  -6   1 3706.88 255.035   1
   2   6  -1 3242.27 228.913   1
   2   6  -1 3551.34 245.463   1
  -2   6   1 3084.74 220.339   1
  -2   6   1 4077.76 283.150   1
   2  -6   0  37228. 2392.82   1
   2  -6   0  37727. 2424.72   1
  -2  -6   0  36072. 2315.05   1
  -2  -6   0  33699. 2161.51   1
   2   6   0  40239. 2580.26   1
   2   6   0  35194. 2255.23   1
  -2   6   0  36949. 2372.88   1
  -2   6   0  41316. 2656.03   1
  -2  -6  -1 225723.  14377.   1
  -2  -6  -1 240478.  15310.   1
   2   6   1 223330.  14221.   1
   2   6   1 240877.  15334.   1
   2  -6   2  28415. 1837.69   1
  -2  -6  -2  31964. 2051.84   1
  -2  -6  -2  36231. 2323.03   1
   2   6   2  28674. 1842.07   1
   2   6   2  34736. 2229.31  -1
  -2   6  -2  32144. 2073.78   1
   2  -6   3  13484. 890.926  -1
   2  -6   3  12560. 831.305   1
  -2  -6  -3  12666. 825.523   1
  -2  -6  -3  11312. 741.375   1
   2   6   3  13862. 903.489   1
   2   6   3  13027. 847.856   1
  -2   6  -3  12670. 837.885   1
   2  -6   4 417746.  26580.   1
   2  -6   4 351346.  22373.   1
  -2  -6  -4 375673.  23908.   1
  -2  -6  -4 412163.  26221.   1
   2   6   4 383250.  24387.   1
   2   6   4 326420.  20778.   1
  -2   6  -4 369292.  23509.   1
  -2   6  -4 363110.  23111.   1
   2  -6   5  449.45  61.755   1
   2  -6   5  384.85  56.750   1
  -2  -6  -5  364.71  49.372   1
  -2  -6  -5  323.23  40.997   1
   2   6   5  350.15  43.848   1
   2   6   5  254.04  39.362   1
  -2   6  -5  294.72  49.731   1
  -2   6  -5  346.76  52.463   1
   2  -6   6   12.63  27.677   1
  -2  -6  -6   63.75  30.030   1
   2   6   6   18.58  22.054   1
  -2   6  -6  124.61  39.521   1
   2  -6   7 1154.14 118.405   1
   2  -6   7 1076.97 106.122   1
  -2  -6  -7  836.89  90.807   1
  -2  -6  -7  863.81  81.336   1
   2   6   7 1079.16 105.344   1
   2   6   7 1062.01  95.075   1
  -2   6  -7  989.83  98.684   1
  -2   6  -7 1173.68 117.547   1
   2  -6   8 107059. 6861.41   1
   2  -6   8  90349. 5786.63   1
   2   6   8  76630. 4903.29   1
   2   6   8  93460. 5986.04   1
  -2   6  -8  87557. 5621.13   1
  -2   6  -8  95932. 6139.57   1
   2  -6   9  21815. 1431.90   1
   2  -6   9  17561. 1175.27   1
  -2  -6  -9  18941. 1237.69   1
   2   6   9  20997. 1369.89   1
  -2   6  -9  19450. 1294.12   1
  -2   6  -9  21834. 1430.91   1
   2  -6  10 7505.48 524.825   1
  -2  -6 -10 7393.81 505.084   1
  -2  -6 -10 7240.27 517.248   1
   2   6  10 6911.26 478.364   1
   2   6  10 6251.24 453.639   1
  -2   6 -10 7583.24 526.420   1
   2  -6  11 1105.68 115.892   1
   2  -6  11 1316.45 139.442   1
  -2  -6 -11 1169.89 109.731   1
  -2  -6 -11  988.83 116.630   1
   2   6  11 1126.82 109.531   1
   2   6  11 1279.96 136.869   1
  -2   6 -11 1229.11 119.800  -1
  -2   6 -11 1232.90 138.225   1
   2  -6  12 2508.47 224.925   1
  -2  -6 -12 2450.65 196.949   1
  -2  -6 -12 2602.19 225.324   1
   2   6  12 2909.27 227.717   1
   2   6  12 3479.56 287.138   1
  -2   6 -12 2562.31 227.318   1
   2  -6  13  771.09 107.398   1
   2  -6  13 1008.57 114.656  -1
  -2  -6 -13 1049.25 108.335   1
  -2  -6 -13  823.73 109.093   1
   2   6  13 1141.97 132.343   1
   2   6  13  846.46  97.009   1
  -2   6 -13  917.45 103.091   1
   2  -6  14  529.81  93.240   1
   2  -6  14  676.97  92.044   1
  -2  -6 -14  574.87  78.245   1
   2   6  14  476.37  72.024   1
  -2   6 -14  545.56  98.365   1
  -2   6 -14  611.37  83.808   1
   2  -6  15 1689.73 161.635   1
   2  -6  15 1964.70 194.875   1
  -2  -6 -15 1870.59 184.068   1
  -2  -6 -15 1667.40 154.058   1
   2   6  15 1594.61 168.793   1
   2   6  15 1601.39 151.485   1
  -2   6 -15 1580.46 150.289   1
  -2   6 -15 1433.10 165.105   1
   2  -6  16  13994. 972.482   1
  -2  -6 -16  10875. 768.693   1
  -2  -6 -16  13561. 917.447   1
   2   6  16  12502. 849.650   1
   2   6  16  11388. 805.184   1
  -2   6 -16  12989. 908.872   1
   2  -6  17  235.49  66.341   1
   2  -6  17  160.40  65.962   1
  -2  -6 -17  246.86  68.913   1
  -2  -6 -17  275.17  59.721   1
   2   6  17  236.09  57.049   1
   2   6  17  204.59  67.258   1
  -2   6 -17  364.51  83.789   1
  -2   6 -17  180.24  51.805   1
   2  -6  18   10.80  44.965   1
  -2  -6 -18   13.80  33.858   1
   2   6  18   71.35  41.735   1
  -2   6 -18  -29.97  54.357   1
  -2   6 -18   32.92  36.989   1
   2  -6  19  242.67  75.214   1
  -2  -6 -19  174.30  53.041   1
  -2  -6 -19  174.38  60.399   1
   2   6  19  323.03  67.338   1
   2   6  19  296.71  77.607   1
  -2   6 -19  183.31  51.705   1
   2  -6  20 1738.38 186.401   1
  -2  -6 -20 1709.07 162.532   1
  -2  -6 -20 1848.05 190.329   1
   2   6  20 1429.11 154.636   1
  -2   6 -20 1432.70 165.543   1
  -2   6 -20 1342.37 134.118   1
   2  -6  21  -14.73  52.941   1
  -2  -6 -21   32.40  34.895   1
  -2  -6 -21    1.44  39.661   1
   2   6  21  -20.84  38.604   1
  -2   6 -21  -47.20  28.754   1
  -2   6 -21   53.32  54.776   1
   2  -6  22  126.44  62.652   1
  -2  -6 -22   53.02  39.840   1
  -2  -6 -22  159.48  57.866   1
   2   6  22   96.15  49.332   1
  -2   6 -22  114.86  59.481   1
  -2  -6 -23   33.54  37.188   1
   2   6  23   25.18  44.148   1
   2  -7 -24  559.92  79.741   1
  -2   7  24  580.26  89.651   1
   2  -7 -23   39.84  38.325  -1
   2  -7 -23  -21.60  40.199   1
  -2  -7  23  -22.93  54.237   1
   2   7 -23   30.77  55.135   1
  -2   7  23   11.72  38.086   1
   2  -7 -22    0.41  44.626   1
   2  -7 -22  -10.95  30.788   1
  -2  -7  22   12.51  48.933   1
   2   7 -22   94.52  63.330   1
   2   7 -22   37.59  37.986   1
  -2   7  22  -22.49  38.544   1
   2  -7 -21   45.62  38.564   1
  -2  -7  21   32.20  49.511   1
   2   7 -21   -5.01  57.208   1
  -2   7  21   34.62  35.892  -1
   2  -7 -20   37.01  42.652   1
  -2  -7  20   61.26  52.004   1
   2   7 -20   74.24  58.644   1
   2  -7 -19   20.90  31.226   1
   2  -7 -19  -18.65  36.949   1
  -2   7  19    5.89  34.995   1
  -2   7  19   36.11  49.611   1
   2  -7 -18 2717.84 250.648   1
   2  -7 -18 2257.23 188.973   1
  -2  -7  18 2656.03 247.457   1
   2   7 -18 2636.09 245.663  -1
  -2   7  18 2021.93 180.618   1
   2  -7 -17   56.57  39.761   1
   2  -7 -17   40.42  44.167   1
  -2  -7  17   -6.88  34.477   1
   2   7 -17  -41.02  47.398   1
  -2   7  17  -47.18  30.827   1
  -2   7  17   -8.00  47.896   1
   2  -7 -16  21495. 1414.95   1
  -2  -7  16  17031. 1163.71   1
   2   7 -16  22094. 1483.95   1
  -2   7  16  21196. 1427.72   1
  -2   7  16  19027. 1262.81   1
   2  -7 -15  988.23 126.241   1
   2  -7 -15  915.05 101.834   1
  -2  -7  15  720.44  97.368   1
  -2  -7  15  985.44 127.597   1
   2   7 -15  994.22 128.574   1
  -2   7  15 1238.48 123.808   1
  -2   7  15  970.09 126.301   1
   2  -7 -14 2646.06 234.696   1
   2  -7 -14 2677.96 214.157   1
  -2  -7  14 2037.88 197.906   1
  -2  -7  14 1941.37 178.185   1
   2   7 -14 1922.43 192.662   1
   2   7 -14 2502.49 211.366   1
   2  -7 -13 2087.73 174.197   1
   2  -7 -13 2450.65 218.345   1
  -2  -7  13 2309.07 213.360   1
  -2  -7  13 2452.64 207.976   1
   2   7 -13 2372.88 215.753   1
   2   7 -13 2408.77 203.589   1
  -2   7  13 2406.78 195.693  -1
  -2   7  13 2386.84 212.562   1
   2  -7 -12  53061. 3415.75   1
   2  -7 -12  54337. 3519.44   1
  -2  -7  12  48913. 3160.52  -1
   2   7 -12  42393. 2765.70   1
   2   7 -12  44048. 2849.45   1
  -2   7  12  41994. 2729.81   1
  -2   7  12  42632. 2753.74   1
   2  -7 -11  20538. 1344.37   1
   2  -7 -11  19503. 1299.70   1
  -2  -7  11  19021. 1259.02   1
  -2  -7  11  19063. 1276.57   1
   2   7 -11  17055. 1150.35   1
   2   7 -11  18903. 1248.25   1
  -2   7  11  18762. 1234.30   1
  -2   7  11  22532. 1488.13   1
   2  -7 -10 7316.04 500.498   1
   2  -7 -10 7072.77 504.885   1
  -2  -7  10 7553.33 540.578  -1
  -2  -7  10 7072.77 496.111   1
   2   7 -10 7778.66 554.536   1
   2   7 -10 6650.04 465.802   1
  -2   7  10 6524.42 463.808   1
  -2   7  10 6961.11 481.555   1
   2  -7  -9 1230.91 122.253   1
   2  -7  -9 1243.87 110.229   1
  -2  -7   9 1591.42 142.632   1
  -2  -7   9 1487.14 144.925   1
   2   7  -9 1118.64 119.282   1
   2   7  -9 1230.31 114.995   1
  -2   7   9 1101.69 110.668   1
  -2   7   9 1300.90 115.593   1
   2  -7  -8  176.63  43.709   1
   2  -7  -8  257.63  42.193   1
  -2  -7   8  307.08  59.581   1
  -2  -7   8  376.67  59.023   1
   2   7  -8  337.79  52.443   1
   2   7  -8  278.56  55.912   1
  -2   7   8  303.09  45.105   1
  -2   7   8  331.60  53.898   1
   2  -7  -7  23310. 1511.66   1
   2  -7  -7  18417. 1210.57   1
  -2  -7   7  19900. 1313.46   1
  -2  -7   7  18670. 1225.72   1
   2   7  -7  20000. 1317.05   1
   2   7  -7  19850. 1298.10   1
  -2   7   7  18008. 1183.25   1
  -2   7   7  22433. 1457.23   1
   2  -7  -6  66381. 4257.22   1
   2  -7  -6  71127. 4550.34   1
  -2  -7   6  64347. 4133.60   1
  -2  -7   6  69192. 4434.69   1
   2   7  -6  73739. 4721.83   1
   2   7  -6  67577. 4338.98   1
  -2   7   6  71326. 4564.30   1
  -2   7   6  56770. 3643.07   1
   2  -7  -5 3110.66 228.714   1
   2  -7  -5 2993.02 217.946   1
  -2  -7   5 2662.01 205.782   1
  -2  -7   5 2835.49 213.160   1
   2   7  -5 3110.66 234.297   1
   2   7  -5 2965.10 217.348   1
  -2   7   5 2512.46 190.269   1
  -2   7   5 3096.71 224.327   1
   2  -7  -4 109990. 7020.93   1
   2  -7  -4 116351. 7427.71   1
  -2  -7   4 118963. 7595.21  -1
  -2  -7   4 122732. 7836.48   1
   2   7  -4 123828. 7900.29  -1
   2   7  -4 121814. 7776.66   1
  -2   7   4 134277. 8564.30   1
  -2   7   4 121097. 7726.81   1
   2  -7  -3  97148. 6205.38   1
   2  -7  -3  87537. 5593.21   1
  -2  -7   3  88076. 5627.11   1
   2   7  -3  97188. 6205.38   1
  -2   7   3  86421. 5521.43  -1
  -2   7   3  87577. 5593.21   1
   2  -7  -2  19300. 1254.83   1
   2  -7  -2  18425. 1197.81   1
  -2  -7   2  20419. 1326.02   1
  -2  -7   2  21396. 1384.05   1
   2   7  -2  19310. 1251.64   1
   2   7  -2  20319. 1319.84   1
  -2   7   2  22931. 1484.94   1
  -2   7   2  20618. 1336.79   1
   2  -7  -1  578.26  60.179   1
   2  -7  -1  574.48  61.077   1
  -2  -7   1  619.94  60.259   1
  -2  -7   1  653.44  65.344   1
   2   7  -1  653.84  66.301   1
   2   7  -1  690.73  65.384   1
  -2   7   1  493.52  55.095   1
  -2   7   1  557.73  60.758   1
   2  -7   0  57966. 3710.86   1
   2  -7   0  51386. 3296.11   1
  -2  -7   0  55613. 3559.32   1
  -2  -7   0  53101. 3397.80   1
   2   7   0  47637. 3050.84   1
   2   7   0  51944. 3328.01   1
  -2   7   0  51785. 3322.03   1
  -2   7   0  49511. 3176.47   1
   2  -7   1  13894. 913.259   1
   2  -7   1  12806. 845.064   1
  -2  -7  -1  13143. 858.623   1
  -2  -7  -1  13442. 876.171   1
   2   7   1  12877. 840.079   1
   2   7   1  11613. 761.515   1
  -2   7  -1  11563. 765.104   1
  -2   7  -1  13868. 914.854   1
   2  -7   2 187138.  11930.   1
   2  -7   2 188275.  12002.   1
  -2  -7  -2 200797.  12792.   1
  -2  -7  -2 205982.  13125.   1
   2   7   2 210369.  13392.   1
   2   7   2 192323.  12249.   1
  -2   7  -2 201196.  12824.   1
  -2   7  -2 184008.  11733.   1
   2  -7   3  22552. 1469.59   1
  -2  -7  -3  20957. 1356.53   1
  -2  -7  -3  23250. 1503.29   1
  -2   7  -3  24566. 1597.41   1
  -2   7  -3  22453. 1464.21   1
   2  -7   4  450.45  60.877   1
  -2  -7  -4  405.38  48.235   1
  -2  -7  -4  433.10  52.722   1
   2   7   4  484.94  52.004   1
   2   7   4  429.71  51.266   1
  -2   7  -4  528.41  66.720   1
   2  -7   5 7110.66 492.921   1
  -2  -7  -5 6418.74 441.276   1
   2   7   5 6241.27 428.514   1
  -2   7  -5 6841.47 474.775   1
   2  -7   6 196111.  12512.   1
  -2  -7  -6 225523.  14375.   1
  -2  -7  -6 173838.  11079.   1
   2   7   6 217148.  13834.   1
   2   7   6 194098.  12375.   1
  -2   7  -6 197786.  12620.   1
  -2   7  -6 172044.  10983.   1
   2  -7   7 1274.77 121.136   1
   2  -7   7 1101.69 115.334  -1
  -2  -7  -7  896.51  97.408   1
  -2  -7  -7 1059.82  94.437   1
   2   7   7  973.88  89.133   1
   2   7   7 1055.23 101.535   1
  -2   7  -7  984.25 107.178   1
  -2   7  -7 1247.06 118.026   1
   2  -7   8 4699.90 355.334   1
   2  -7   8 5585.24 400.598   1
  -2  -7  -8 4622.13 324.426  -1
   2   7   8 4550.34 321.834   1
  -2   7  -8 5166.50 371.884   1
  -2   7  -8 4125.62 315.453   1
   2  -7   9 1593.62 145.902   1
  -2  -7  -9 1324.43 132.522   1
  -2  -7  -9 1348.35 116.012   1
   2   7   9 1396.21 122.253   1
   2   7   9 1439.88 135.633   1
  -2   7  -9 1204.78 119.063   1
   2  -7  10  10217. 699.700   1
   2  -7  10  11288. 780.059   1
  -2  -7 -10  11087. 764.306   1
  -2  -7 -10 9804.58 658.823   1
   2   7  10  10377. 697.507  -1
   2   7  10  11643. 797.407   1
  -2   7 -10 9844.46 689.929   1
  -2   7 -10 9672.97 660.817   1
   2  -7  11  524.63  83.968   1
  -2  -7 -11  341.57  54.676   1
  -2  -7 -11  455.63  77.109   1
   2   7  11  515.25  83.210   1
   2   7  11  491.52  66.281   1
  -2   7 -11  427.12  79.721   1
   2  -7  12 1018.34 115.274   1
   2  -7  12  965.10 117.826   1
  -2  -7 -12  747.16 102.811   1
   2   7  12  988.43 123.051   1
  -2   7 -12  801.00 109.352   1
  -2   7 -12 1005.58 107.398   1
   2  -7  13  195.55  60.857   1
   2  -7  13  235.89  59.541   1
  -2  -7 -13  160.78  44.367   1
  -2  -7 -13  342.57  72.383   1
   2   7  13  313.86  73.719   1
  -2   7 -13  248.06  54.796   1
  -2   7 -13  424.13  82.792   1
   2  -7  14  14931. 1006.58   1
  -2  -7 -14  16072. 1070.79   1
  -2  -7 -14  15276. 1045.06   1
   2   7  14  19043. 1259.42   1
   2   7  14  15848. 1083.55   1
  -2   7 -14  14417. 969.490   1
   2  -7  15   87.42  53.938   1
   2  -7  15  353.34  72.383   1
  -2  -7 -15  230.11  52.463   1
  -2  -7 -15  197.33  63.310   1
   2   7  15  207.78  66.999   1
   2   7  15  241.87  56.012   1
  -2   7 -15  209.97  54.915   1
  -2   7 -15  176.15  66.680   1
   2  -7  16  219.94  74.716   1
   2  -7  16  500.70  84.726   1
  -2  -7 -16  288.93  72.024   1
  -2  -7 -16  185.54  51.525   1
   2   7  16  293.72  76.411   1
   2   7  16  319.44  61.276  -1
  -2   7 -16  265.20  78.265   1
  -2   7 -16  119.62  46.560   1
   2  -7  17  466.80  91.685   1
  -2  -7 -17  349.15  63.828   1
  -2  -7 -17  380.06  81.156   1
   2   7  17  417.55  71.386   1
   2   7  17  479.96  92.861   1
  -2   7 -17  294.91  59.820   1
  -2   7 -17  288.53  83.649   1
  -2  -7 -18 4933.20 364.307   1
  -2  -7 -18 4815.55 382.253   1
   2   7  18 4416.75 336.590   1
   2   7  18 4955.13 395.812   1
  -2   7 -18 4885.34 393.220   1
  -2   7 -18 4233.30 321.435   1
   2  -7  19  170.03  69.033   1
  -2  -7 -19  228.91  53.440   1
  -2  -7 -19  250.45  74.696   1
   2   7  19  256.03  63.669   1
  -2   7 -19  305.08  59.462   1
  -2   7 -19  260.02  82.153   1
   2  -7  20  533.80 104.147   1
  -2  -7 -20  532.40  79.182   1
  -2  -7 -20  494.32  91.944   1
   2  -7  21   27.98  49.192   1
  -2  -7 -21  -30.09  42.134   1
  -2  -7 -21    3.66  32.682   1
   2   7  21  -34.60  41.894   1
  -2   7 -21   12.34  50.369   1
   2  -7  22  118.29  60.100   1
  -2  -7 -22   80.64  48.574   1
  -2   7 -22  133.90  60.957   1
  -2  -7 -23    6.10  36.750   1
   2   7  23   25.70  44.646   1
   2  -8 -23  558.13  79.382  -1
  -2  -8  23  553.74 105.623   1
   2   8 -23  534.00 108.913   1
  -2   8  23  775.47  97.208   1
   2  -8 -22  167.94  64.726   1
  -2  -8  22  136.93  69.312   1
   2   8 -22  107.20  61.854   1
   2  -8 -21   52.08  42.772   1
   2  -8 -21   64.45  40.020   1
  -2   8  21   54.24  39.721   1
   2  -8 -20  -13.66  33.878   1
   2  -8 -20   37.11  42.134  -1
  -2  -8  20    2.26  44.706   1
   2   8 -20   13.77  52.562   1
  -2   8  20    5.04  31.446   1
   2  -8 -19  350.55  79.840   1
   2  -8 -19  478.96  74.018   1
  -2  -8  19  477.37  94.656   1
   2   8 -19  184.29  75.075   1
  -2   8  19  451.64  73.719   1
   2  -8 -18  946.36 103.649   1
   2  -8 -18 1026.32 129.272   1
  -2  -8  18  975.47 131.824   1
   2   8 -18  809.37 118.624   1
  -2   8  18  933.80 127.418   1
  -2   8  18 1014.56 109.432   1
   2  -8 -17 4759.72 350.548   1
   2  -8 -17 4662.01 372.881   1
  -2  -8  17 3920.24 328.614   1
   2   8 -17 4386.83 358.524   1
  -2   8  17 4121.63 340.977   1
  -2   8  17 4063.80 307.876   1
   2  -8 -16   11.18  41.376   1
  -2  -8  16   -9.72  49.212   1
  -2  -8  16   34.46  43.589   1
   2   8 -16   13.37  32.602   1
   2   8 -16   28.30  54.177   1
  -2   8  16   86.68  53.699   1
   2  -8 -15 1666.20 150.927   1
   2  -8 -15 1240.28 143.410   1
  -2  -8  15 1358.92 139.282   1
  -2  -8  15 1345.76 157.747   1
   2   8 -15 1743.57 184.048   1
   2   8 -15 1462.61 140.279   1
  -2   8  15 1480.56 139.621   1
  -2   8  15 1306.68 150.129   1
   2  -8 -14  21216. 1393.42   1
   2  -8 -14  23410. 1562.11   1
  -2  -8  14  24865. 1657.63   1
  -2  -8  14  20359. 1350.55   1
   2   8 -14  19394. 1285.14   1
   2   8 -14  18257. 1236.89   1
  -2   8  14  22393. 1469.19   1
  -2   8  14  21675. 1449.45   1
   2  -8 -13 1491.52 158.345   1
   2  -8 -13 1312.26 121.814   1
  -2  -8  13 1282.55 131.206   1
  -2  -8  13 1410.37 154.177   1
   2   8 -13 1210.77 122.911   1
   2   8 -13 1148.35 135.354   1
  -2   8  13 1323.23 128.574   1
  -2   8  13 1240.68 137.986   1
   2  -8 -12  259.02  62.692   1
   2  -8 -12  191.96  42.911   1
  -2  -8  12  270.59  66.780   1
   2   8 -12  173.32  57.807   1
  -2   8  12  206.18  55.653   1
  -2   8  12  189.83  44.885   1
   2  -8 -11 5982.05 439.282   1
   2  -8 -11 6681.95 463.409   1
  -2  -8  11 5180.45 393.021   1
  -2  -8  11 5206.38 379.860  -1
   2   8 -11 5427.71 391.625   1
   2   8 -11 6127.61 454.835   1
  -2   8  11 5403.78 383.649   1
  -2   8  11 5098.70 379.661   1
   2  -8 -10  24307. 1601.39   1
   2  -8 -10  24526. 1596.81   1
  -2  -8  10  24227. 1588.03   1
   2   8 -10  22851. 1497.51   1
  -2   8  10  26481. 1734.99   1
  -2   8  10  26680. 1734.00   1
   2  -8  -9 6873.37 471.784  -1
   2  -8  -9 8432.69 584.446   1
  -2  -8   9 7898.30 547.158   1
  -2  -8   9 6319.04 460.618   1
   2   8  -9 6897.30 479.760   1
   2   8  -9 7860.41 557.327   1
  -2   8   9 7351.94 503.489   1
  -2   8   9 6309.07 447.657   1
   2  -8  -8  164.05  35.254  -1
   2  -8  -8  318.44  54.736   1
  -2  -8   8  194.08  46.919   1
  -2  -8   8  195.55  48.833   1
   2   8  -8  169.07  40.758   1
   2   8  -8  178.28  50.269   1
  -2   8   8  102.73  34.835   1
  -2   8   8  170.29  35.852   1
   2  -8  -7  438.28  55.813  -1
   2  -8  -7  440.88  60.837   1
  -2  -8   7  394.42  64.666   1
  -2  -8   7  455.63  65.643   1
   2   8  -7  368.10  56.371   1
   2   8  -7  576.27  77.228   1
  -2   8   7  403.79  52.941   1
  -2   8   7  372.88  56.211   1
   2  -8  -6 7457.62 505.682   1
   2  -8  -6 8532.39 580.259   1
  -2  -8   6 8418.74 572.681   1
  -2  -8   6 8173.47 562.512   1
   2   8  -6 8935.19 611.764   1
   2   8  -6 7870.38 534.795   1
  -2   8   6 7998.00 539.182   1
  -2   8   6 7262.21 496.709   1
   2  -8  -5 152841. 9750.74   1
   2  -8  -5 125483. 8009.96   1
  -2  -8   5 145384. 9284.14   1
   2   8  -5 168614.  10760.   1
  -2   8   5 142991. 9122.62   1
  -2   8   5 134317. 8568.29   1
   2  -8  -4 5471.58 379.062   1
  -2  -8   4 5934.19 408.773   1
  -2  -8   4 5649.05 395.015   1
   2   8  -4 5326.02 368.494   1
   2   8  -4 5409.76 379.860   1
  -2   8   4 5328.01 367.697   1
   2  -8  -3  911.27  86.680   1
  -2  -8   3  881.95  87.178   1
  -2  -8   3  907.88  85.384   1
   2   8  -3  883.75  87.079  -1
   2   8  -3  823.53  76.730   1
  -2   8   3  896.31  84.387   1
   2  -8  -2  35354. 2279.16   1
   2  -8  -2  43131. 2771.68   1
  -2  -8   2  33101. 2135.59   1
  -2  -8   2  41057. 2636.09   1
   2   8  -2  39422. 2538.38   1
   2   8  -2  35972. 2315.05   1
  -2   8   2  34895. 2247.26   1
  -2   8   2  34118. 2199.40   1
   2  -8  -1  45244. 2905.28   1
   2  -8  -1  45803. 2941.17   1
  -2  -8   1  42552. 2733.80   1
  -2  -8   1  40758. 2616.15   1
   2   8  -1  44367. 2851.44   1
   2   8  -1  42193. 2709.87   1
  -2   8   1  44227. 2845.46   1
  -2   8   1  47996. 3082.75   1
   2  -8   0  22512. 1463.61   1
  -2  -8   0  20199. 1308.87   1
   2   8   0  21675. 1404.58   1
  -2   8   0  19476. 1271.78   1
   2  -8   1  30429. 1967.10   1
  -2  -8  -1  34437. 2215.35   1
  -2   8  -1  38863. 2506.48   1
   2  -8   2 3525.42 258.624   1
   2  -8   2 4123.62 293.918   1
  -2  -8  -2 4135.59 289.332   1
   2   8   2 4827.51 332.203   1
  -2   8  -2 4045.86 293.918   1
   2  -8   3 3784.64 277.766   1
  -2  -8  -3 3613.16 258.026   1
  -2  -8  -3 3810.56 270.987   1
   2   8   3 3667.00 259.421   1
   2   8   3 3461.61 245.264   1
  -2   8  -3 3060.81 232.702   1
   2  -8   4 141156. 9012.95   1
  -2  -8  -4 138265. 8823.52   1
  -2  -8  -4 133459. 8514.45   1
   2   8   4 134257. 8562.30   1
   2   8   4 121316. 7742.76   1
  -2   8  -4 110010. 7034.89   1
   2  -8   5 2000.00 168.395   1
   2   8   5 2211.36 166.999   1
   2   8   5 2235.29 173.220   1
  -2   8  -5 2057.82 172.602   1
   2  -8   6  829.51  95.115   1
  -2  -8  -6  824.33  88.255   1
  -2  -8  -6  674.77  70.289   1
   2   8   6  702.09  71.166   1
   2   8   6  845.66  88.155  -1
  -2   8  -6  763.31  90.349   1
   2   8   7  58006. 3716.85   1
  -2   8  -7  50827. 3284.14   1
   2  -8   8  60578. 3912.26   1
  -2  -8  -8  58126. 3726.82   1
  -2  -8  -8  56092. 3619.14   1
   2   8   8  55374. 3553.34   1
   2   8   8  56371. 3631.10   1
  -2   8  -8  47059. 3048.85   1
   2  -8   9 1181.85 126.480   1
   2  -8   9 1590.43 147.418   1
  -2  -8  -9 1381.65 119.840   1
  -2  -8  -9 1381.85 136.690   1
   2   8   9 1335.59 116.969   1
   2   8   9 1332.00 130.887   1
  -2   8  -9 1550.15 155.194   1
  -2   8  -9 1564.11 142.652   1
   2  -8  10  174.70  54.038   1
  -2  -8 -10   45.66  33.360   1
  -2  -8 -10  105.78  32.323   1
   2   8  10  170.55  37.926   1
   2   8  10  115.55  42.891   1
  -2   8 -10  134.14  53.340   1
   2  -8  11 6799.59 499.900   1
   2  -8  11 8510.46 592.422   1
  -2  -8 -11 7433.69 535.393   1
   2   8  11 7062.80 511.864   1
  -2   8 -11 8785.63 605.981   1
  -2   8 -11 8329.00 596.809   1
   2  -8  12  729.01  94.875   1
   2  -8  12  952.14 117.208   1
  -2  -8 -12  880.76  92.243   1
  -2  -8 -12  789.23 105.144   1
   2   8  12  983.25 120.997   1
   2   8  12  942.37  98.245   1
  -2   8 -12  838.88  96.391   1
  -2   8 -12  640.28 101.994   1
   2  -8  13 6512.46 470.189   1
  -2  -8 -13 6510.46 456.630   1
   2   8  13 6572.28 462.213   1
  -2   8 -13 7140.57 504.287   1
   2  -8  14   71.37  46.281   1
   2  -8  14   57.27  52.502   1
  -2  -8 -14   67.16  34.995   1
  -2  -8 -14  -11.84  37.468   1
   2   8  14  119.92  62.792   1
   2   8  14   95.13  37.448   1
  -2   8 -14   73.90  52.183   1
  -2   8 -14  115.81  46.640  -1
   2  -8  15  489.53  94.915   1
   2  -8  15  698.90  96.969  -1
  -2  -8 -15  627.52  82.094   1
  -2  -8 -15  775.87 113.340   1
   2   8  15  553.74  76.630   1
   2   8  15  649.25 104.945   1
  -2   8 -15  605.58 103.948   1
  -2   8 -15  631.11  87.597   1
   2  -8  16 3541.37 302.692   1
  -2  -8 -16 4249.25 345.364   1
   2   8  16 3744.76 313.459   1
  -2   8 -16 3503.49 305.483   1
  -2   8 -16 4149.55 315.852   1
  -2  -8 -17  722.23 110.249   1
  -2  -8 -17  574.28  80.678   1
   2   8  17  642.07  85.464   1
   2   8  17  510.47  96.191   1
  -2   8 -17  469.19  74.935  -1
  -2  -8 -18  105.18  57.507   1
  -2  -8 -18  244.07  56.610   1
   2   8  18  189.65  67.757   1
   2   8  18  321.83  66.321   1
  -2   8 -18  205.78  74.835   1
   2  -8  19   94.06  70.169   1
  -2  -8 -19  290.13  61.396   1
  -2  -8 -19  230.71  77.049   1
   2   8  19  191.27  56.530   1
  -2   8 -19  248.85  56.471   1
  -2   8 -19  304.89  85.563   1
   2  -8  20 1535.79 176.690   1
  -2  -8 -20 1300.50 169.850   1
  -2  -8 -20 1670.19 155.653   1
   2   8  20 1595.41 153.978   1
  -2   8 -20 2193.42 223.729   1
  -2   8 -20 1489.33 144.646   1
   2  -8  21  -50.89  52.084   1
  -2  -8 -21   12.32  42.632   1
  -2  -8 -21   36.43  37.348   1
   2   8  21   63.43  45.085   1
  -2   8 -21 -100.88  46.859   1
  -2  -8 -22   45.70  45.623  -1
  -2  -8 -22   97.93  44.387   1
   2   8  22   96.37  48.455   1
  -2  -8 -23   -9.72  38.604   1
   2   8  23    9.54  38.903   1
   2  -9 -23    5.01  29.631   1
  -2   9  23   34.22  47.916   1
   2  -9 -22   38.62  34.696   1
   2  -9 -22   58.21  49.472   1
  -2  -9  22   67.84  55.334   1
   2   9 -22  -11.29  50.668   1
  -2   9  22   67.98  41.077   1
   2  -9 -21  566.50 101.675   1
   2  -9 -21  721.63  89.352   1
  -2  -9  21  819.54 125.025   1
   2   9 -21  780.46 126.600   1
  -2   9  21  803.99  99.601   1
   2  -9 -20   -5.06  28.873   1
  -2  -9  20    5.06  45.743   1
   2   9 -20  125.52  62.074   1
  -2   9  20  -18.96  36.012   1
   2  -9 -19  893.72 126.181  -1
  -2  -9  19 1240.88 154.776   1
   2   9 -19  723.03 117.069   1
   2  -9 -18   42.05  46.102   1
   2  -9 -18   65.10  36.132   1
  -2  -9  18  187.02  64.885   1
   2   9 -18   27.86  49.890   1
  -2   9  18    4.37  29.731   1
  -2   9  18  -18.74  30.528   1
   2  -9 -17  288.14  55.394   1
   2  -9 -17  258.62  69.152   1
  -2  -9  17  148.08  65.503   1
   2   9 -17  243.07  74.895   1
  -2   9  17  174.76  47.039   1
  -2   9  17  285.14  80.698   1
   2  -9 -16 5040.87 395.214   1
   2  -9 -16 6494.51 458.225  -1
  -2  -9  16 5343.96 419.142   1
  -2  -9  16 6372.88 465.403   1
   2   9 -16 7571.28 565.702   1
   2   9 -16 6281.15 452.243   1
  -2   9  16 5629.11 436.291   1
  -2   9  16 6089.72 436.091   1
   2  -9 -15 7006.97 520.638   1
  -2  -9  15 8257.22 605.782   1
  -2  -9  15 8885.33 621.934   1
   2   9 -15 7868.39 551.345   1
   2   9 -15 9455.62 680.159   1
  -2   9  15 6975.07 520.039   1
  -2  -9  14  684.15  94.397   1
   2   9 -14  554.54  77.767   1
  -2   9  14  459.42  84.965  -1
  -2   9  14  619.94  79.382   1
   2  -9 -13 3050.84 259.222   1
   2  -9 -13 3168.49 242.871   1
  -2  -9  13 2773.68 244.666   1
  -2  -9  13 2749.75 228.315   1
   2   9 -13 2667.99 216.949   1
   2   9 -13 2642.07 235.693   1
  -2   9  13 3188.43 265.802   1
  -2   9  13 2614.16 208.175   1
   2  -9 -12 8809.56 627.517   1
  -2  -9  12 9226.31 639.880   1
  -2  -9  12 7924.22 572.681  -1
   2   9 -12  10158. 694.117   1
   2   9 -12 8673.97 621.734   1
  -2   9  12 7609.16 525.024   1
   2  -9 -11 2362.91 208.375   1
   2  -9 -11 2759.72 214.357  -1
  -2  -9  11 3022.93 256.231   1
   2   9 -11 3314.05 275.174   1
  -2   9  11 2715.85 212.562   1
  -2   9  11 2474.57 207.577   1
   2  -9 -10  -19.57  21.097   1
   2  -9 -10   25.84  32.243   1
  -2  -9  10   11.54  38.923   1
  -2  -9  10   21.97  33.320   1
   2   9 -10   37.53  39.721   1
   2   9 -10   31.01  32.124   1
  -2   9  10   22.07  23.888   1
  -2   9  10   -1.73  31.067   1
   2  -9  -9  21296. 1405.78   1
  -2  -9   9  20598. 1371.09   1
  -2  -9   9  19595. 1292.72   1
   2   9  -9  20459. 1343.97   1
   2   9  -9  23649. 1565.30   1
  -2   9   9  22393. 1470.39   1
   2  -9  -8  710.07  86.441   1
   2  -9  -8 1001.00  97.946   1
  -2  -9   8  609.37  87.378  -1
  -2  -9   8  710.07  85.862   1
   2   9  -8 1006.18 112.163  -1
   2   9  -8  753.74  84.965   1
  -2   9   8  634.89  72.463   1
  -2   9   8  838.28  92.881   1
   2  -9  -7 100997. 6456.62   1
   2  -9  -7 104247. 6669.98   1
  -2  -9   7 112562. 7208.37   1
  -2  -9   7  92542. 5924.22   1
   2   9  -7  97727. 6263.20   1
   2   9  -7  92762. 5934.19   1
  -2   9   7 102772. 6574.27   1
  -2   9   7  95354. 6095.71   1
   2  -9  -6 1374.87 120.239   1
   2  -9  -6 1249.45 116.809   1
  -2  -9   6 1179.86 117.069   1
  -2  -9   6 1205.18 113.798   1
   2   9  -6 1215.35 113.061   1
   2   9  -6 1270.39 124.247   1
  -2   9   6 1216.95 112.642  -1
  -2   9   6 1234.10 109.810   1
   2  -9  -5 4821.53 343.569   1
   2  -9  -5 4041.87 290.329   1
  -2  -9   5 4336.98 316.052   1
  -2  -9   5 4741.77 336.789   1
   2   9  -5 4961.11 349.352   1
   2   9  -5 3884.34 288.135   1
  -2   9   5 4869.39 343.768   1
  -2   9   5 4019.94 288.135   1
   2  -9  -4  17876. 1171.48   1
   2  -9  -4  16415. 1078.96  -1
  -2  -9   4  17695. 1163.71   1
  -2  -9   4  18660. 1220.34   1
   2   9  -4  16594. 1086.94   1
   2   9  -4  18407. 1209.97   1
  -2   9   4  15862. 1041.28   1
  -2   9   4  17390. 1137.39   1
   2  -9  -3 103091. 6588.23   1
   2  -9  -3 100439. 6418.74  -1
  -2  -9   3  91067. 5826.51  -1
   2   9  -3  93440. 5980.05   1
  -2   9   3  93200. 5956.13   1
  -2   9   3  88893. 5684.94   1
   2  -9  -2   -5.02  18.243   1
   2  -9  -2   35.75  22.114   1
  -2  -9   2  -17.07  17.045   1
  -2  -9   2  -27.98  22.612   1
   2   9  -2  -17.47  19.264   1
   2   9  -2   -8.38  26.022   1
  -2   9   2   21.54  21.196   1
  -2   9   2   10.58  19.543   1
   2  -9  -1 2334.99 180.438   1
   2  -9  -1 2648.05 198.803   1
  -2  -9   1 2897.31 216.351   1
  -2  -9   1 2667.99 196.331   1
  -2   9   1 2358.92 181.635   1
  -2   9   1 2658.02 202.592   1
   2  -9   0 6055.83 419.541   1
   2  -9   0 5974.07 410.568   1
  -2  -9   0 6303.08 431.505   1
  -2  -9   0 6019.93 409.970   1
   2   9   0 5896.31 403.788  -1
   2   9   0 5467.59 380.059   1
  -2   9   0 5118.64 361.515   1
  -2   9   0 5142.57 360.319   1
   2  -9   1  11671. 773.878   1
   2  -9   1  12879. 854.835   1
  -2  -9  -1  12644. 832.302   1
  -2  -9  -1  11603. 768.095   1
   2   9   1  12443. 822.731   1
   2   9   1  11781. 777.267   1
  -2   9  -1  12291. 816.549   1
  -2   9  -1  13019. 867.198   1
   2  -9   2  26999. 1756.13   1
   2  -9   2  24068. 1565.10   1
  -2  -9  -2  23270. 1509.87   1
  -2  -9  -2  24327. 1577.07   1
   2   9   2  23170. 1502.09   1
   2   9   2  22812. 1479.56   1
  -2   9  -2  23549. 1537.19   1
  -2   9  -2  22114. 1442.87   1
   2  -9   3  18054. 1188.83   1
   2  -9   3  16283. 1072.18   1
   2   9   3  16620. 1085.74   1
   2   9   3  18387. 1197.41   1
  -2   9  -3  19288. 1268.99   1
  -2   9  -3  15384. 1014.95   1
   2  -9   4 6903.28 481.156   1
  -2  -9  -4 6386.83 438.285   1
  -2  -9  -4 7144.56 488.334  -1
   2   9   4 6677.96 456.630   1
   2   9   4 5812.56 398.006   1
  -2   9  -4 6069.78 430.508   1
   2  -9   5  50110. 3232.30   1
  -2  -9  -5  52463. 3367.89   1
   2   9   5  50289. 3226.32   1
  -2   9  -5  49950. 3224.32   1
  -2  -9  -6 114756. 7328.01   1
  -2  -9  -6 119701. 7651.04   1
   2   9   6 129172. 8253.23   1
   2   9   6 118883. 7589.22   1
   2  -9   7  300.50  61.376   1
  -2  -9  -7  326.42  49.392   1
  -2  -9  -7  214.95  51.984   1
   2   9   7  319.44  47.099   1
   2   9   7  253.04  50.648   1
  -2   9  -7  399.00  70.229   1
   2  -9   8   34.16  41.575   1
  -2  -9  -8   12.86  22.433   1
  -2  -9  -8  106.60  42.672   1
   2   9   8   72.20  33.918   1
   2   9   8   43.69  24.825   1
  -2   9  -8   76.53  38.345   1
   2  -9   9  31326. 2055.83   1
  -2  -9  -9  33340. 2177.47   1
  -2  -9  -9  33978. 2195.41   1
   2   9   9  36072. 2329.01   1
   2   9   9  32104. 2093.72   1
  -2   9  -9  31087. 2037.88   1
   2  -9  10 8041.87 575.473   1
   2  -9  10 9597.20 663.210   1
  -2  -9 -10  10289. 715.453   1
  -2  -9 -10  10642. 715.453   1
   2   9  10 9700.89 655.433   1
   2   9  10 9208.37 643.269   1
  -2   9 -10 9236.28 634.895   1
  -2   9 -10 9234.29 653.638   1
   2  -9  11 7341.97 535.792   1
   2  -9  11 7563.30 534.795   1
  -2  -9 -11 6592.22 484.945   1
  -2  -9 -11 7270.18 501.894   1
   2   9  11 6526.41 454.436   1
   2   9  11 7826.51 559.321   1
  -2   9 -11 5978.06 428.913   1
  -2   9 -11 6628.11 489.730   1
   2  -9  12 2436.69 208.175   1
  -2  -9 -12 1688.33 167.178   1
  -2  -9 -12 2157.53 177.567  -1
   2   9  12 2059.82 170.648   1
   2   9  12 1751.54 175.254   1
  -2   9 -12 2464.60 203.589  -1
   2  -9  13  703.29  95.075   1
  -2  -9 -13  993.42 101.017   1
  -2  -9 -13  929.41 118.245   1
   2   9  13  595.01  96.949   1
   2   9  13  865.80  93.061   1
  -2   9 -13  956.13 106.540   1
  -2   9 -13  858.82 117.767   1
   2  -9  14  565.50  99.282   1
   2  -9  14  649.05 103.290   1
   2   9  14 1074.58 136.650   1
   2   9  14 1017.95 106.979   1
  -2   9 -14 1017.95 115.134   1
  -2   9 -14  672.38 106.062   1
   2  -9  15 6518.44 482.951   1
   2  -9  15 6035.89 463.010   1
  -2  -9 -15 4955.13 361.316   1
  -2  -9 -15 6338.98 480.358   1
   2   9  15 6426.71 456.430   1
   2   9  15 6747.75 512.263   1
  -2   9 -15 5519.44 430.508   1
  -2   9 -15 5982.05 432.303   1
  -2  -9 -16  302.29  57.926   1
  -2  -9 -16  375.87  83.170   1
   2   9  16  343.97  64.845   1
   2   9  16  368.89  83.908   1
  -2   9 -16  334.00  66.221   1
   2  -9  17  748.15 117.587   1
  -2  -9 -17  628.91 103.988   1
  -2  -9 -17  877.17  97.787   1
   2   9  17  873.18 102.552   1
   2   9  17  783.05 118.823   1
  -2   9 -17  836.09 100.459   1
  -2   9 -17  847.26 123.450   1
   2  -9  18  798.80 121.575   1
  -2  -9 -18  650.05 106.700   1
  -2  -9 -18  534.99  78.046   1
   2   9  18  847.66 101.615   1
  -2   9 -18  834.70 128.514   1
  -2   9 -18  797.81  96.251  -1
  -2  -9 -19  491.92  93.858   1
  -2  -9 -19  353.94  63.470   1
   2   9  19  328.81  72.542   1
  -2   9 -19  266.20  61.256   1
   2  -9  20  -30.91  47.936   1
  -2  -9 -20    1.31  35.294   1
  -2  -9 -20  111.90  56.211   1
   2   9  20   52.82  45.503   1
  -2   9 -20   31.88  53.160   1
  -2  -9 -21   82.19  49.651   1
  -2  -9 -21  112.22  44.945   1
   2   9  21  119.38  53.200  -1
  -2  -9 -22   10.81  32.782   1
   2 -10 -22   -8.41  27.398   1
  -2  10  22   31.98  37.866   1
   2 -10 -21   33.94  46.760   1
  -2 -10  21   28.75  50.568   1
   2  10 -21   18.67  51.366   1
   2 -10 -20  666.80 107.198  -1
   2 -10 -20  592.02  79.920   1
  -2 -10  20  525.42 102.951  -1
   2  10 -20  539.98 106.042   1
  -2  10  20  643.67  87.797  -1
   2 -10 -19  815.95  93.460   1
   2 -10 -19  773.68 115.553   1
  -2 -10  19  939.38 132.163   1
   2  10 -19  591.62 108.674   1
  -2  10  19  775.27  92.921   1
   2 -10 -18  123.27  60.678   1
   2 -10 -18  106.78  38.923   1
  -2 -10  18   75.47  54.915   1
   2  10 -18   55.37  60.598   1
  -2  10  18   59.84  36.032   1
   2 -10 -17 1834.49 185.483   1
   2 -10 -17 1271.38 123.250   1
  -2 -10  17 1565.70 157.009   1
  -2  10  17 1432.90 165.523   1
  -2  10  17 1378.66 131.625   1
   2 -10 -16 1065.40 108.295   1
  -2 -10  16 1016.15 133.041   1
  -2 -10  16 1164.11 129.711   1
   2  10 -16  863.01 121.555   1
  -2  10  16  848.45  94.955   1
   2 -10 -15 1399.60 130.010   1
   2 -10 -15 1729.61 177.069   1
  -2 -10  15 1496.31 167.099   1
  -2 -10  15 1897.70 175.952   1
   2  10 -15 2087.73 207.378   1
   2  10 -15 1912.46 173.041   1
  -2  10  15 1570.69 166.540   1
  -2  10  15 1566.90 142.871   1
   2 -10 -14   43.87  41.755   1
  -2 -10  14  -40.76  40.199   1
  -2 -10  14    4.76  43.689   1
   2  10 -14   82.35  42.054   1
   2  10 -14  -55.17  36.670   1
  -2  10  14    0.84  39.801   1
   2 -10 -13 5022.93 362.113   1
   2 -10 -13 5174.47 397.806   1
  -2 -10  13 4295.11 329.810   1
   2  10 -13 4749.75 351.944   1
  -2  10  13 4845.46 352.143   1
  -2  10  13 4550.34 355.932   1
   2 -10 -12 4007.97 295.513   1
   2 -10 -12 4109.67 327.019   1
  -2 -10  12 4103.68 330.807   1
  -2 -10  12 4873.37 362.313   1
   2  10 -12 3728.81 283.948   1
   2  10 -12 4390.82 348.155  -1
  -2  10  12 4422.73 340.777   1
  -2  10  12 4179.46 307.278   1
   2 -10 -11 6562.31 477.966   1
  -2 -10  11 6841.47 486.739   1
  -2 -10  11 7126.61 520.638   1
   2  10 -11 4893.31 357.926   1
  -2  10  11 6251.24 455.034   1
  -2  10  11 6321.03 441.674   1
   2 -10 -10  730.81  80.798  -1
   2 -10 -10  950.75 108.315   1
  -2 -10  10  760.92 102.612   1
  -2 -10  10  685.54  90.748   1
   2  10 -10  874.38  96.211   1
   2  10 -10  735.59 100.000   1
   2 -10  -9  12937. 861.614   1
   2 -10  -9  13507. 911.664   1
  -2 -10   9  12004. 812.561   1
  -2 -10   9  13992. 952.342   1
   2  10  -9  13406. 915.054   1
   2  10  -9  12796. 856.430   1
  -2  10   9  12355. 822.731   1
  -2  10   9  14672. 980.258   1
   2 -10  -8  17759. 1167.30   1
   2 -10  -8  19565. 1291.92   1
  -2 -10   8  20120. 1326.42   1
  -2 -10   8  16826. 1130.01   1
   2  10  -8  18758. 1233.50   1
   2  10  -8  15970. 1072.58   1
  -2  10   8  18203. 1203.79   1
  -2  10   8  18582. 1218.34   1
   2 -10  -7  26401. 1724.82   1
  -2 -10   7  29232. 1900.50   1
   2  10  -7  28594. 1857.43   1
  -2  10   7  24088. 1572.88   1
   2 -10  -6    6.96  24.506   1
   2 -10  -6   79.92  30.628   1
  -2 -10   6   -3.54  28.195   1
  -2 -10   6   27.46  30.090   1
   2  10  -6  -50.61  28.654   1
  -2  10   6    2.07  19.509   1
  -2  10   6   29.27  30.189   1
   2 -10  -5  88594. 5672.98   1
   2 -10  -5  87517. 5601.19   1
  -2 -10   5  99222. 6352.93   1
  -2 -10   5  90389. 5784.64   1
   2  10  -5  91446. 5860.41   1
   2  10  -5  92243. 5900.29   1
  -2  10   5 104167. 6658.02   1
  -2  10   5  88614. 5668.99   1
   2 -10  -4 2783.65 213.360   1
   2 -10  -4 2123.63 170.907   1
  -2 -10   4 2656.03 208.375   1
  -2 -10   4 2354.93 182.452   1
   2  10  -4 2628.11 208.773   1
   2  10  -4 2707.87 205.782   1
  -2  10   4 2671.98 204.187   1
  -2  10   4 2759.72 210.369   1
   2 -10  -3 4685.94 333.998   1
   2 -10  -3 4811.56 341.774   1
  -2 -10   3 4376.86 316.251  -1
  -2 -10   3 4313.06 306.281   1
  -2  10   3 4221.33 303.090   1
  -2  10   3 3988.03 287.737  -1
   2 -10  -2  13412. 887.736   1
   2 -10  -2  10867. 727.218   1
  -2 -10   2  12796. 844.466   1
  -2 -10   2  12092. 805.981   1
   2  10  -2  13131. 874.177   1
   2  10  -2  11497. 764.705   1
  -2  10   2  12435. 824.924   1
  -2  10   2  12628. 840.278   1
   2 -10  -1  73998. 4741.77   1
   2 -10  -1  79661. 5098.70   1
  -2 -10   1  73519. 4703.88   1
  -2 -10   1  71605. 4588.23   1
   2  10  -1  73180. 4685.94   1
   2  10  -1  72004. 4616.15   1
  -2  10   1  69830. 4476.57   1
  -2  10   1  71466. 4580.25  -1
   2 -10   0 6017.94 415.553  -1
   2 -10   0 6071.78 423.529   1
  -2 -10   0 5874.37 404.386   1
  -2 -10   0 6309.07 435.493   1
   2  10   0 6981.05 480.159   1
   2  10   0 5736.78 396.809   1
  -2  10   0 6983.04 479.760   1
  -2  10   0 6931.20 480.558   1
   2 -10   1  17494. 1145.96   1
   2 -10   1  17164. 1131.21   1
  -2 -10  -1  17157. 1124.23   1
  -2 -10  -1  17306. 1137.19   1
   2  10   1  16841. 1101.29   1
   2  10   1  16387. 1075.77   1
  -2  10  -1  16650. 1101.29   1
  -2  10  -1  14197. 939.580   1
   2 -10   2 2564.30 198.923   1
   2 -10   2 2249.25 183.250   1
  -2 -10  -2 2137.58 168.195   1
  -2 -10  -2 2524.42 192.103   1
   2  10   2 2600.20 195.533   1
   2  10   2 2648.05 200.997   1
  -2  10  -2 2530.41 204.387   1
  -2  10  -2 2518.44 196.989   1
   2 -10   3  14411. 959.919   1
   2 -10   3  15025. 993.419   1
  -2 -10  -3  13131. 869.989   1
  -2 -10  -3  13507. 891.923   1
   2  10   3  13962. 919.241   1
   2  10   3  14263. 939.181   1
  -2  10  -3  11282. 762.910   1
  -2 -10  -4  154.99  36.431   1
  -2 -10  -4  142.01  37.089  -1
   2  10   4  185.42  38.086   1
   2  10   4  229.91  46.800   1
  -2  10  -4  134.60  42.891   1
   2 -10   5  464.41  70.429   1
  -2 -10  -5  607.78  69.152   1
  -2 -10  -5  434.70  61.037   1
   2  10   5  418.74  60.359   1
   2  10   5  445.86  56.291   1
  -2  10  -5  471.98  71.146   1
   2 -10   6 1685.14 156.470   1
  -2 -10  -6 1940.97 156.590   1
  -2 -10  -6 2271.18 185.304   1
   2  10   6 2683.95 210.767   1
   2  10   6 1981.65 157.308   1
  -2  10  -6 2366.90 198.803   1
   2 -10   7  34457. 2243.27   1
  -2 -10  -7  35633. 2301.09   1
  -2 -10  -7  36530. 2370.89   1
   2  10   7  39621. 2564.30   1
   2  10   7  36909. 2378.86   1
  -2  10  -7  37188. 2420.74   1
   2 -10   8  669.99  94.137   1
  -2 -10  -8  671.19  87.059   1
  -2 -10  -8  682.95  76.630  -1
   2  10   8  723.03  75.793   1
   2  10   8  831.70  96.132   1
  -2  10  -8  618.94  88.953   1
   2 -10   9  16700. 1128.21   1
  -2 -10  -9  14750. 997.606   1
   2  10   9  12688. 861.016   1
  -2  10  -9  12772. 874.974   1
   2 -10  10 1703.29 167.517   1
  -2 -10 -10 1441.87 128.435   1
  -2 -10 -10 1456.83 146.700   1
   2  10  10 1744.17 166.281   1
   2  10  10 1526.02 133.759   1
  -2  10 -10 2055.83 192.841   1
   2 -10  11  11509. 786.639   1
  -2 -10 -11  11412. 766.101   1
  -2 -10 -11  10514. 735.393   1
   2  10  11  11428. 791.026   1
   2  10  11  11051. 743.369   1
  -2  10 -11  11240. 763.908   1
   2 -10  12  979.26 110.269   1
   2 -10  12  756.33 108.993   1
  -2 -10 -12  915.45  95.134   1
  -2 -10 -12  978.06 121.595  -1
   2  10  12  887.54  93.759   1
   2  10  12  901.10 114.417   1
  -2  10 -12  976.27 126.141   1
  -2  10 -12  885.34  99.202   1
   2 -10  13 4807.57 381.455   1
   2 -10  13 4745.76 366.301   1
  -2 -10 -13 4329.01 345.962   1
  -2 -10 -13 5252.24 376.470   1
   2  10  13 4971.08 358.325   1
   2  10  13 4336.98 348.753   1
  -2  10 -13 4071.78 334.197   1
  -2  10 -13 4444.66 338.185   1
   2 -10  14  125.46  48.315   1
   2 -10  14  332.00  76.889   1
  -2 -10 -14  304.49  72.004   1
  -2 -10 -14  301.30  55.932   1
   2  10  14  190.01  43.868   1
   2  10  14  109.13  54.716   1
  -2  10 -14  264.01  58.863   1
  -2  10 -14  247.86  71.067   1
   2 -10  15  406.38  85.523   1
  -2 -10 -15  330.41  83.888   1
  -2 -10 -15  487.34  69.731   1
   2  10  15  538.38  72.622   1
   2  10  15  442.07  89.212  -1
  -2  10 -15  434.50  90.628   1
  -2  10 -15  409.37  70.947   1
   2 -10  16   -0.11  53.779   1
  -2 -10 -16   54.22  35.214   1
   2  10  16   62.83  35.533   1
  -2  10 -16  -15.23  34.955   1
  -2  10 -16  -14.95  42.692  -1
   2 -10  17 1277.57 150.369   1
  -2 -10 -17 1348.55 157.228   1
  -2 -10 -17 1276.37 125.802   1
   2  10  17  897.31 130.987   1
   2  10  17 1241.67 126.241   1
  -2  10 -17 1151.15 118.704   1
  -2  10 -17 1230.91 155.693   1
   2 -10  18  -24.71  62.812   1
  -2 -10 -18   11.34  27.617   1
  -2 -10 -18   93.02  53.619   1
   2  10  18   93.20  44.506   1
  -2  10 -18  171.35  76.530   1
  -2  10 -18  105.48  41.974   1
   2 -10  19  360.12  89.292   1
  -2 -10 -19  435.49  70.688   1
  -2 -10 -19  579.86 105.025   1
  -2  10 -19  362.91  86.979  -1
  -2 -10 -20   29.69  36.411   1
  -2 -10 -20   38.56  47.637   1
   2  10  20   63.31  42.153   1
  -2  10 -20   72.06  56.231   1
  -2 -10 -21  -26.28  25.563  -1
  -2 -10 -21   -2.01  42.792   1
   2  10  21  -39.08  37.707   1
  -2 -10 -22  113.80  48.116   1
   2  10  22   63.97  42.732   1
   2 -11 -22  131.23  44.766   1
  -2  11  22  134.58  50.728   1
   2 -11 -21  314.86  59.322   1
   2 -11 -21  344.77  84.128   1
  -2 -11  21  442.07  93.978   1
   2  11 -21  311.66  84.108   1
  -2  11  21  270.79  60.638   1
   2 -11 -20   13.48  38.325   1
   2 -11 -20    2.90  30.489   1
  -2 -11  20  -51.74  40.857   1
   2  11 -20  -16.56  46.680   1
  -2  11  20  -23.85  33.460   1
   2 -11 -19  796.41  92.622   1
   2 -11 -19  783.25 115.434   1
  -2 -11  19  558.52  92.861   1
  -2  11  19  510.47  76.750   1
   2 -11 -18 1070.99 109.751   1
   2 -11 -18 1146.76 143.888  -1
  -2 -11  18 1125.62 125.184   1
  -2 -11  18 1122.63 143.769   1
   2  11 -18 1110.87 145.842   1
  -2  11  18  932.40 101.834  -1
   2 -11 -17  -21.75  47.178   1
   2 -11 -17   87.44  35.972   1
  -2 -11  17   33.02  41.436  -1
  -2 -11  17  164.33  64.746   1
   2  11 -17   70.55  55.693   1
  -2  11  17   34.06  32.263   1
   2 -11 -16   89.47  57.607   1
   2 -11 -16   57.41  31.366   1
  -2 -11  16   81.81  54.676   1
  -2  11  16    8.60  31.366   1
  -2  11  16   -9.79  40.299   1
   2 -11 -15 3726.82 280.159   1
  -2 -11  15 4001.99 310.069   1
  -2 -11  15 3511.46 300.299   1
   2 -11 -14    6.30  36.670   1
   2 -11 -14   13.45  30.150   1
  -2 -11  14  -16.97  38.584   1
  -2 -11  14  -20.68  38.086   1
   2  11 -14   89.69  58.903   1
   2  11 -14   19.91  37.009   1
  -2  11  14    4.43  27.039   1
  -2  11  14   13.59  36.949   1
   2 -11 -13 1701.69 171.964   1
  -2 -11  13 1862.41 172.303   1
  -2 -11  13 1612.56 169.372   1
   2  11 -13 1473.18 160.578   1
   2  11 -13 1810.77 162.732   1
  -2  11  13 1724.03 170.508   1
   2 -11 -12 2448.65 219.342   1
   2 -11 -12 2544.36 202.791  -1
  -2 -11  12 2693.92 225.324   1
   2  11 -12 2881.35 230.508   1
  -2  11  12 2396.81 193.360   1
  -2  11  12 2394.81 208.574   1
  -2 -11  11  132.10  46.580   1
  -2 -11  11  149.27  51.745   1
   2  11 -11   74.32  37.787   1
   2  11 -11  124.41  51.525   1
  -2  11  11   99.40  42.512   1
  -2  11  11   93.18  33.440  -1
   2 -11 -10 2506.48 199.302   1
   2 -11 -10 2448.65 209.970   1
  -2 -11  10 2199.40 189.232   1
  -2 -11  10 2319.04 209.372   1
   2  11 -10 2169.49 199.601   1
   2  11 -10 2654.04 212.163   1
  -2  11  10 2642.07 205.982   1
  -2  11  10 2554.33 213.160   1
   2 -11  -9 1596.21 139.422   1
  -2 -11   9 1326.22 140.817   1
  -2 -11   9 1416.35 136.909   1
   2  11  -9 1277.17 122.313   1
   2  11  -9 1534.00 151.366   1
  -2  11   9 1319.64 118.265   1
   2 -11  -8  372.88  56.829   1
   2 -11  -8  418.34  67.218   1
  -2 -11   8  358.72  67.916   1
   2  11  -8  394.42  71.565   1
  -2  11   8  361.32  58.146   1
  -2  11   8  398.40  66.899   1
   2 -11  -7  44666. 2879.36   1
   2 -11  -7  46181. 2983.05   1
  -2 -11   7  46800. 3032.90   1
  -2 -11   7  51246. 3302.09   1
   2  11  -7  47996. 3108.67   1
   2  11  -7  47079. 3032.90   1
  -2  11   7  40359. 2608.17   1
  -2  11   7  44088. 2841.47   1
   2 -11  -6 4183.45 308.674   1
   2 -11  -6 4211.36 307.677   1
  -2 -11   6 4099.70 303.090   1
  -2 -11   6 4364.90 328.813   1
   2  11  -6 3579.26 265.802   1
   2  11  -6 4564.30 340.977   1
  -2  11   6 4342.97 313.260   1
   2 -11  -5  580.46  72.104   1
   2 -11  -5  724.82  83.808   1
  -2 -11   5  542.97  69.212   1
   2 -11  -4 4576.27 329.810   1
  -2 -11   4 4327.01 318.444   1
  -2 -11   4 4809.57 342.971   1
   2  11  -4 4570.28 327.617   1
   2  11  -4 4406.77 326.022   1
  -2  11   4 4283.15 310.069   1
   2 -11  -3  85264. 5459.62   1
  -2 -11   3  90947. 5818.54   1
  -2 -11   3  78704. 5046.85   1
   2  11  -3  87876. 5623.12   1
   2  11  -3  78365. 5026.91   1
  -2  11   3  70389. 4512.46   1
   2 -11  -2   32.24  28.993   1
  -2 -11   2  100.54  30.827   1
  -2 -11   2  132.02  39.940   1
   2  11  -2   52.12  28.235  -1
   2  11  -2   64.27  36.869   1
  -2  11   2   77.23  31.426   1
   2 -11  -1   46.82  25.244   1
  -2 -11   1   57.07  25.882   1
  -2 -11   1   51.68  39.442   1
   2  11  -1   56.79  34.397   1
   2  11  -1   35.87  27.378   1
  -2  11   1   35.51  27.637   1
   2 -11   0  16869. 1108.87   1
  -2 -11   0  15280. 1005.38   1
  -2 -11   0  14313. 946.958  -1
   2  11   0  16359. 1080.96   1
   2  11   0  16050. 1055.03   1
  -2  11   0  15960. 1053.44   1
   2 -11   1 7665.00 523.429   1
  -2 -11  -1 7505.48 513.659   1
  -2 -11  -1 8344.96 564.705   1
   2  11   1 8073.77 546.959   1
   2  11   1 7004.98 483.748   1
  -2  11  -1 7044.86 493.718   1
  -2  11  -1 7954.13 544.366   1
   2 -11   2  15396. 1016.15   1
   2 -11   2  19109. 1259.62  -1
  -2 -11  -2  16610. 1091.72   1
  -2 -11  -2  15689. 1033.30   1
   2  11   2  16423. 1082.15   1
   2  11   2  16899. 1108.67   1
  -2  11  -2  16913. 1116.05   1
   2 -11   3 4414.75 326.819  -1
   2 -11   3 4299.10 312.263   1
  -2 -11  -3 4931.20 350.349   1
  -2 -11  -3 4315.05 310.269   1
   2  11   3 4558.32 326.420   1
   2  11   3 3808.57 277.368   1
  -2  11  -3 4518.44 335.194   1
  -2  11  -3 4548.35 329.810   1
   2 -11   4  12871. 866.400   1
   2 -11   4  13061. 870.986   1
  -2 -11  -4  10716. 720.637   1
   2  11   4  10540. 707.477   1
   2  11   4  11579. 771.684   1
  -2  11  -4  12754. 853.439   1
  -2  11  -4  11970. 811.564   1
   2 -11   5  37208. 2416.75   1
  -2 -11  -5  41117. 2656.03   1
  -2 -11  -5  36530. 2360.91   1
   2  11   5  42273. 2727.81   1
   2  11   5  35334. 2281.15   1
  -2  11  -5  36969. 2402.79   1
   2 -11   6 5535.39 397.407   1
   2 -11   6 5333.99 393.220   1
  -2 -11  -6 5128.61 369.292  -1
  -2 -11  -6 6165.50 431.505   1
   2  11   6 5545.36 387.437   1
   2  11   6 5603.18 398.205   1
  -2  11  -6 5375.87 384.446   1
  -2  11  -6 5784.64 421.336   1
   2 -11   7   69.01  41.775   1
  -2 -11  -7   31.35  33.400   1
  -2 -11  -7   53.04  30.249   1
   2  11   7   34.24  26.660   1
   2  11   7   -9.85  26.859   1
  -2  11  -7   56.33  40.538   1
   2 -11   8  -11.06  31.386   1
  -2 -11  -8    0.06  24.786   1
  -2 -11  -8   40.38  31.266   1
   2  11   8   49.55  35.513   1
[truncated: 2,171,894 more chars]
