# Supplementary material for: Rational Design of Palladium(II) Indenyl and Allyl Complexes Bearing Phosphine and Isocyanide Ancillary Ligands with Promising Antitumor Activity
Source: Molecules. 2024 Jan 10;29(2):345. doi: 10.3390/molecules29020345 (PMC10819880; doi:10.3390/molecules29020345)
Supplement: Supplementary file 1 [file molecules-29-00345-s001.zip › CIF/iEB44.cif]

data_iEB44

_publ_section_title
;
Pd-Indenyl complexes bearing isocyanide and phosphinic ligands
;
 
_publ_contact_author_name        'Nicola Demitri'
_publ_contact_author_address     
;
Elettra-Sincrotrone Trieste, S.S. 14 Km 163.5 in Area Science Park, 
34149 Basovizza - Trieste, Italy.
;
_publ_contact_author_email       nicola.demitri@elettra.eu
_publ_contact_author_phone       '+39 040 375 8861'
loop_
_publ_author_name
_publ_author_address
'Demitri, Nicola'
;
Elettra-Sincrotrone Trieste, S.S. 14 Km 163.5 in Area Science Park, 
34149 Basovizza - Trieste, Italy.
;
'Bortolamiol, Enrica'
;
Dipartimento di Scienze Molecolari e Nanosistemi, Universita' Ca' Foscari,
Campus Scientifico Via Torino 155, 30174 Venezia-Mestre, Italy.
;
'Visentin, Fabiano'
;
Dipartimento di Scienze Molecolari e Nanosistemi, Universita' Ca' Foscari,
Campus Scientifico Via Torino 155, 30174 Venezia-Mestre, Italy.
;

_publ_section_abstract
;
The structure of iEB44, [PdC~35~H~37~O~3~NP](ClO~4~), at 100 K has
orthorhombic (<i>Pca</i>2~1~) symmetry.
;
_publ_contact_letter 
;
Please consider this CIF for publication. I certify that this contibution is the
original work of those listed as authors; that it has not been published
before (in any language or medium) and is not being considered for publication
elsewhere; that all authors concur with and are aware of the submission; that
all workers involved in the study are listed as authors or given proper credit
in the acknowledgements; that I have obtained permission for and acknowledged
the source of any excerpts from other copyright works; and that to the best of
my knowledge the paper contains no statements which are libellous, unlawful or
in any way actionable. All coauthors have made significant scientific
contributions to the work reported, including the ideas and their execution,
and share responsibility and accountability for the results.
;

_audit_creation_method            'SHELXL-2018/3'
_shelx_SHELXL_version_number      '2018/3'
_chemical_name_systematic         ?
_chemical_name_common             ?
_chemical_melting_point           ?
_chemical_formula_moiety
 'C35 H37 N O3 P Pd, Cl O4'
_chemical_formula_sum
 'C35 H37 Cl N O7 P Pd'
_chemical_formula_weight          756.47

loop_
 _atom_type_symbol
 _atom_type_description
 _atom_type_scat_dispersion_real
 _atom_type_scat_dispersion_imag
 _atom_type_scat_source
 'C'  'C'   0.0020   0.0012
 'International Tables Vol C Tables 4.2.6.8 and 6.1.1.4'
 'N'  'N'   0.0042   0.0025
 'International Tables Vol C Tables 4.2.6.8 and 6.1.1.4'
 'O'  'O'   0.0077   0.0045
 'International Tables Vol C Tables 4.2.6.8 and 6.1.1.4'
 'P'  'P'   0.0809   0.0720
 'International Tables Vol C Tables 4.2.6.8 and 6.1.1.4'
 'Cl'  'Cl'   0.1198   0.1216
 'International Tables Vol C Tables 4.2.6.8 and 6.1.1.4'
 'H'  'H'   0.0000   0.0000
 'International Tables Vol C Tables 4.2.6.8 and 6.1.1.4'
 'Pd'  'Pd'  -1.3766   0.7904
 'International Tables Vol C Tables 4.2.6.8 and 6.1.1.4'
 
_space_group_crystal_system       orthorhombic
_space_group_IT_number            29
_space_group_name_H-M_alt         'P c a 21'
_space_group_name_Hall            'P 2c -2ac'
 
_shelx_space_group_comment
;
The symmetry employed for this shelxl refinement is uniquely defined
by the following loop, which should always be used as a source of
symmetry information in preference to the above space-group names.
They are only intended as comments.
;
 
loop_
 _space_group_symop_operation_xyz
 'x, y, z'
 '-x, -y, z+1/2'
 'x+1/2, -y, z'
 '-x+1/2, y, z+1/2'
 
_cell_length_a                    19.544(4)
_cell_length_b                    9.842(2)
_cell_length_c                    17.561(4)
_cell_angle_alpha                 90
_cell_angle_beta                  90
_cell_angle_gamma                 90
_cell_volume                      3377.9(12)
_cell_formula_units_Z             4
_cell_measurement_temperature     100(2)
_cell_measurement_reflns_used     3972
_cell_measurement_theta_min       1.809
_cell_measurement_theta_max       31.097
 
_exptl_crystal_description        'Thin rods'
_exptl_crystal_colour             'Orange'
_exptl_crystal_density_meas       ?
_exptl_crystal_density_method     ?
_exptl_crystal_density_diffrn     1.488          
_exptl_crystal_F_000              1552
_exptl_transmission_factor_min    ?
_exptl_transmission_factor_max    ?
_exptl_crystal_size_max           0.100
_exptl_crystal_size_mid           0.050
_exptl_crystal_size_min           0.020
_exptl_absorpt_coefficient_mu     0.497
_shelx_estimated_absorpt_T_min    0.952
_shelx_estimated_absorpt_T_max    0.990
_exptl_absorpt_correction_type    none
_exptl_absorpt_correction_T_min   ?
_exptl_absorpt_correction_T_max   ?
_exptl_absorpt_process_details    ?
_exptl_absorpt_special_details    ?
_diffrn_ambient_temperature       100(2)
_diffrn_radiation_wavelength      0.620

_diffrn_measurement_method       'Rotating crystal'
_diffrn_radiation_type           Synchrotron
_diffrn_source                   'Elettra Synchrotron - XRD2 BL'
_diffrn_measurement_device_type  
;
'Arinax MD2s Goniometer, Pilatus 6M detector'
;

_diffrn_detector_area_resol_mean  ?
_diffrn_reflns_number             77478
_diffrn_reflns_av_unetI/netI      0.0388
_diffrn_reflns_av_R_equivalents   0.0535
_diffrn_reflns_limit_h_min        -30
_diffrn_reflns_limit_h_max        30
_diffrn_reflns_limit_k_min        -16
_diffrn_reflns_limit_k_max        16
_diffrn_reflns_limit_l_min        -29
_diffrn_reflns_limit_l_max        29
_diffrn_reflns_theta_min          1.805
_diffrn_reflns_theta_max          31.093
_diffrn_reflns_theta_full         21.839
_diffrn_measured_fraction_theta_max   0.932
_diffrn_measured_fraction_theta_full  0.998
_diffrn_reflns_Laue_measured_fraction_max    0.932
_diffrn_reflns_Laue_measured_fraction_full   0.998
_diffrn_reflns_point_group_measured_fraction_max   0.922
_diffrn_reflns_point_group_measured_fraction_full  0.998
_reflns_number_total              15086
_reflns_number_gt                 13238
_reflns_threshold_expression      'I > 2\s(I)'
_reflns_Friedel_coverage          0.928
_reflns_Friedel_fraction_max      0.912
_reflns_Friedel_fraction_full     0.998
 
_reflns_special_details
;
 Reflections were merged by SHELXL according to the crystal
 class for the calculation of statistics and refinement.
 
 _reflns_Friedel_fraction is defined as the number of unique
 Friedel pairs measured divided by the number that would be
 possible theoretically, ignoring centric projections and
 systematic absences.
;

_diffrn_standards_number 0
_diffrn_standards_interval_count 0
_diffrn_standards_decay_% 0
 
_computing_data_collection       'Elettra XRD2 Data Collection SW'
_computing_cell_refinement       'XDS (Kabsch, 2010)'
_computing_data_reduction        'XDS (Kabsch, 2010)'
_computing_structure_solution    'SHELXT (Sheldrick, 2015)'
_computing_structure_refinement  'SHELXL-2018/3 (Sheldrick, 2015)'
_computing_molecular_graphics    'Ortep3 for Windows - Coot'
_computing_publication_material  'enCIFer - publCIF'
 
_refine_special_details
;
Hydrogen atoms were included at calculated positions with isotropic 
Ufactors=1.2Ueq (Ufactors=1.5Ueq for methyl groups). Anisotropic thermal
motion modeling has been applied to all atoms. Minor geometric restrains
(SAME) have been used for disordered perchlorate ions.
;

_refine_ls_structure_factor_coef  Fsqd
_refine_ls_matrix_type            full
_refine_ls_weighting_scheme       calc
_refine_ls_weighting_details
'w=1/[\s^2^(Fo^2^)+(0.0434P)^2^+0.6865P] where P=(Fo^2^+2Fc^2^)/3'
_atom_sites_solution_primary      direct
_atom_sites_solution_secondary    difmap
_atom_sites_solution_hydrogens    geom
_refine_ls_hydrogen_treatment     constr
_refine_ls_extinction_method      none
_refine_ls_extinction_coef        .
_refine_ls_abs_structure_details
;
 Flack x determined using 5671 quotients [(I+)-(I-)]/[(I+)+(I-)]
 (Parsons, Flack and Wagner, Acta Cryst. B69 (2013) 249-259).
;
_refine_ls_abs_structure_Flack    0.052(10)
_chemical_absolute_configuration  ?
_refine_ls_number_reflns          15086
_refine_ls_number_parameters      467
_refine_ls_number_restraints      11
_refine_ls_R_factor_all           0.0422
_refine_ls_R_factor_gt            0.0332
_refine_ls_wR_factor_ref          0.0861
_refine_ls_wR_factor_gt           0.0822
_refine_ls_goodness_of_fit_ref    1.083
_refine_ls_restrained_S_all       1.083
_refine_ls_shift/su_max           0.006
_refine_ls_shift/su_mean          0.000
 
loop_
 _atom_site_label
 _atom_site_type_symbol
 _atom_site_fract_x
 _atom_site_fract_y
 _atom_site_fract_z
 _atom_site_U_iso_or_equiv
 _atom_site_adp_type
 _atom_site_occupancy
 _atom_site_site_symmetry_order  
 _atom_site_calc_flag
 _atom_site_refinement_flags_posn
 _atom_site_refinement_flags_adp
 _atom_site_refinement_flags_occupancy
 _atom_site_disorder_assembly
 _atom_site_disorder_group
ClA_5 Cl 0.90456(19) 0.8175(6) 0.3643(2) 0.0278(5) Uani 0.526(7) 1 d D . P A 1
O1A_5 O 0.9751(3) 0.8538(9) 0.3703(4) 0.064(2) Uani 0.526(7) 1 d D . P A 1
O2A_5 O 0.8967(5) 0.6741(7) 0.3509(4) 0.068(2) Uani 0.526(7) 1 d D . P A 1
O3A_5 O 0.8757(5) 0.8981(12) 0.3025(6) 0.055(3) Uani 0.526(7) 1 d D . P A 1
O4A_5 O 0.8712(4) 0.8506(10) 0.4339(5) 0.0487(18) Uani 0.526(7) 1 d D . P A 1
ClB_5 Cl 0.8906(2) 0.8245(6) 0.3517(3) 0.0294(7) Uani 0.474(7) 1 d D . P A 2
O1B_5 O 0.9461(4) 0.7368(10) 0.3365(4) 0.068(3) Uani 0.474(7) 1 d D . P A 2
O2B_5 O 0.8946(5) 0.8812(12) 0.4271(5) 0.062(3) Uani 0.474(7) 1 d D . P A 2
O3B_5 O 0.8877(6) 0.9303(13) 0.2948(8) 0.053(3) Uani 0.474(7) 1 d D . P A 2
O4B_5 O 0.8276(3) 0.7528(8) 0.3473(4) 0.052(2) Uani 0.474(7) 1 d D . P A 2
Pd_1 Pd 1.00322(2) 1.28309(2) 0.41507(2) 0.01563(4) Uani 1 1 d . . . . .
OA_4 O 0.82512(9) 1.0005(2) 0.72964(12) 0.0232(4) Uani 1 1 d . . . . .
OB_4 O 1.23696(10) 0.77397(19) 0.4164(2) 0.0335(4) Uani 1 1 d . . . . .
OC_4 O 1.17962(15) 1.6382(3) 0.71117(16) 0.0422(7) Uani 1 1 d . . . . .
CA_4 C 0.77196(13) 0.9172(3) 0.69994(18) 0.0256(5) Uani 1 1 d . . . . .
HA1_4 H 0.748275 0.965768 0.658954 0.038 Uiso 1 1 calc R U . . .
HA2_4 H 0.739345 0.895597 0.740558 0.038 Uiso 1 1 calc R U . . .
HA3_4 H 0.791622 0.832946 0.679838 0.038 Uiso 1 1 calc R U . . .
CB_4 C 1.30477(16) 0.8075(4) 0.3947(2) 0.0380(8) Uani 1 1 d . . . . .
HB1_4 H 1.304049 0.887587 0.361556 0.057 Uiso 1 1 calc R U . . .
HB2_4 H 1.325228 0.730861 0.367380 0.057 Uiso 1 1 calc R U . . .
HB3_4 H 1.331893 0.827395 0.440337 0.057 Uiso 1 1 calc R U . . .
CC_4 C 1.1761(3) 1.7770(4) 0.6866(3) 0.0602(15) Uani 1 1 d . . . . .
HC1_4 H 1.196822 1.785418 0.635979 0.090 Uiso 1 1 calc R U . . .
HC2_4 H 1.200873 1.834762 0.722694 0.090 Uiso 1 1 calc R U . . .
HC3_4 H 1.128104 1.805709 0.684213 0.090 Uiso 1 1 calc R U . . .
C18_4 C 1.13082(12) 1.3056(3) 0.64451(15) 0.0193(4) Uani 1 1 d . . . . .
H18_4 H 1.136404 1.213952 0.660317 0.023 Uiso 1 1 calc R U . . .
C17_4 C 1.15957(14) 1.4089(3) 0.68716(16) 0.0251(5) Uani 1 1 d . . . . .
H17_4 H 1.184999 1.388447 0.731820 0.030 Uiso 1 1 calc R U . . .
C16_4 C 1.15090(15) 1.5437(3) 0.66395(17) 0.0272(6) Uani 1 1 d . . . . .
C15_4 C 1.11625(17) 1.5738(3) 0.5976(2) 0.0312(6) Uani 1 1 d . . . . .
H15_4 H 1.111980 1.665300 0.581122 0.037 Uiso 1 1 calc R U . . .
C14_4 C 1.08762(14) 1.4690(3) 0.55503(18) 0.0235(5) Uani 1 1 d . . . . .
H14_4 H 1.063696 1.489932 0.509417 0.028 Uiso 1 1 calc R U . . .
C13_4 C 1.09336(11) 1.3343(2) 0.57796(14) 0.0159(4) Uani 1 1 d . . . . .
P_4 P 1.04808(3) 1.20301(6) 0.52659(4) 0.01396(10) Uani 1 1 d . . . . .
C7_4 C 1.10893(11) 1.0682(2) 0.50844(14) 0.0167(4) Uani 1 1 d . . . . .
C8_4 C 1.08545(14) 0.9372(3) 0.49120(18) 0.0256(5) Uani 1 1 d . . . . .
H8_4 H 1.038999 0.914002 0.500400 0.031 Uiso 1 1 calc R U . . .
C9_4 C 1.12964(17) 0.8415(3) 0.4608(2) 0.0307(6) Uani 1 1 d . . . . .
H9_4 H 1.113307 0.753084 0.449065 0.037 Uiso 1 1 calc R U . . .
C10_4 C 1.19794(14) 0.8744(3) 0.44739(16) 0.0237(5) Uani 1 1 d . . . . .
C11_4 C 1.22246(13) 1.0035(3) 0.46472(16) 0.0225(5) Uani 1 1 d . . . . .
H11_4 H 1.269146 1.025792 0.456324 0.027 Uiso 1 1 calc R U . . .
C12_4 C 1.17736(12) 1.0999(3) 0.49466(16) 0.0196(4) Uani 1 1 d . . . . .
H12_4 H 1.193621 1.188669 0.505830 0.024 Uiso 1 1 calc R U . . .
C1_4 C 0.98274(11) 1.1383(2) 0.59044(14) 0.0153(4) Uani 1 1 d . . . . .
C2_4 C 0.92894(12) 1.0642(3) 0.55819(15) 0.0206(4) Uani 1 1 d . . . . .
H2_4 H 0.928719 1.047738 0.504886 0.025 Uiso 1 1 calc R U . . .
C3_4 C 0.87555(12) 1.0140(3) 0.60298(15) 0.0218(5) Uani 1 1 d . . . . .
H3_4 H 0.839681 0.962670 0.580505 0.026 Uiso 1 1 calc R U . . .
C4_4 C 0.87546(11) 1.0400(3) 0.68076(15) 0.0180(4) Uani 1 1 d . . . . .
C5_4 C 0.92929(12) 1.1130(2) 0.71358(15) 0.0184(4) Uani 1 1 d . . . . .
H5_4 H 0.929349 1.130075 0.766831 0.022 Uiso 1 1 calc R U . . .
C6_4 C 0.98255(12) 1.1607(3) 0.66883(14) 0.0172(4) Uani 1 1 d . . . . .
H6_4 H 1.019233 1.208986 0.691772 0.021 Uiso 1 1 calc R U . . .
C4_3 C 1.16880(14) 1.3437(3) 0.33810(16) 0.0270(5) Uani 1 1 d . . . . .
H4_3 H 1.201987 1.278465 0.353127 0.032 Uiso 1 1 calc R U . . .
C5_3 C 1.18591(16) 1.4787(4) 0.32973(19) 0.0317(6) Uani 1 1 d . . . . .
H5_3 H 1.231925 1.506130 0.337962 0.038 Uiso 1 1 calc R U . . .
C6_3 C 1.13715(17) 1.5763(4) 0.30941(19) 0.0341(6) Uani 1 1 d . . . . .
H6_3 H 1.150480 1.668788 0.304782 0.041 Uiso 1 1 calc R U . . .
C9_3 C 1.10094(13) 1.3056(3) 0.32375(15) 0.0223(5) Uani 1 1 d . . . . .
C3_3 C 1.06586(14) 1.1744(3) 0.33034(16) 0.0231(5) Uani 1 1 d . . . . .
H3_3 H 1.084385 1.093402 0.351302 0.028 Uiso 1 1 calc R U . . .
C8_3 C 1.05186(14) 1.4042(3) 0.30183(15) 0.0245(5) Uani 1 1 d . . . . .
C7_3 C 1.06953(16) 1.5400(3) 0.29590(18) 0.0313(6) Uani 1 1 d . . . . .
H7_3 H 1.036309 1.606590 0.282945 0.038 Uiso 1 1 calc R U . . .
C1_3 C 0.98617(14) 1.3313(4) 0.29232(16) 0.0257(5) Uani 1 1 d . . . . .
H1_3 H 0.942947 1.372229 0.283010 0.031 Uiso 1 1 calc R U . . .
C2_3 C 0.99866(14) 1.1907(4) 0.29945(19) 0.0289(6) Uani 1 1 d . . . . .
H2_3 H 0.967979 1.119745 0.286134 0.035 Uiso 1 1 calc R U . . .
N_2 N 0.89653(12) 1.4534(3) 0.50449(14) 0.0259(5) Uani 1 1 d . . . . .
C_2 C 0.93562(12) 1.3954(3) 0.46899(15) 0.0214(4) Uani 1 1 d . . . . .
C1_2 C 0.84960(17) 1.5125(4) 0.56025(19) 0.0370(8) Uani 1 1 d . . . . .
C2_2 C 0.8915(3) 1.6187(5) 0.6034(3) 0.0592(13) Uani 1 1 d . . . . .
H2A_2 H 0.932837 1.576162 0.624014 0.089 Uiso 1 1 calc R U . . .
H2B_2 H 0.864032 1.655833 0.645163 0.089 Uiso 1 1 calc R U . . .
H2C_2 H 0.904395 1.692126 0.568527 0.089 Uiso 1 1 calc R U . . .
C3_2 C 0.8265(2) 1.3957(5) 0.6113(2) 0.0508(12) Uani 1 1 d . . . . .
H3A_2 H 0.803737 1.326289 0.580297 0.076 Uiso 1 1 calc R U . . .
H3B_2 H 0.794443 1.430076 0.649682 0.076 Uiso 1 1 calc R U . . .
H3C_2 H 0.866338 1.355796 0.636665 0.076 Uiso 1 1 calc R U . . .
C4_2 C 0.7895(2) 1.5735(5) 0.5175(2) 0.0546(13) Uani 1 1 d . . . . .
H4A_2 H 0.806147 1.642876 0.482037 0.082 Uiso 1 1 calc R U . . .
H4B_2 H 0.757746 1.615049 0.553869 0.082 Uiso 1 1 calc R U . . .
H4C_2 H 0.765847 1.501885 0.489054 0.082 Uiso 1 1 calc R U . . .
 
loop_
 _atom_site_aniso_label
 _atom_site_aniso_U_11
 _atom_site_aniso_U_22
 _atom_site_aniso_U_33
 _atom_site_aniso_U_23
 _atom_site_aniso_U_13
 _atom_site_aniso_U_12
ClA_5 0.0197(12) 0.0427(9) 0.0209(11) -0.0111(9) -0.0009(8) 0.0006(11)
O1A_5 0.023(2) 0.115(7) 0.055(4) 0.029(4) 0.000(2) -0.007(3)
O2A_5 0.104(7) 0.045(3) 0.054(4) -0.025(3) -0.011(4) 0.000(4)
O3A_5 0.051(5) 0.072(7) 0.042(4) -0.015(4) -0.029(4) 0.033(5)
O4A_5 0.042(4) 0.069(5) 0.035(3) -0.019(3) 0.018(3) -0.004(3)
ClB_5 0.0177(13) 0.0426(13) 0.0280(17) -0.0130(13) 0.0025(9) -0.0048(12)
O1B_5 0.057(5) 0.097(7) 0.051(4) 0.019(4) 0.024(4) 0.048(5)
O2B_5 0.058(5) 0.092(7) 0.036(5) -0.035(5) -0.009(4) -0.010(4)
O3B_5 0.050(5) 0.045(5) 0.063(6) -0.005(4) 0.011(4) -0.009(3)
O4B_5 0.039(3) 0.083(5) 0.035(3) -0.003(3) -0.001(2) -0.033(3)
Pd_1 0.01303(6) 0.02051(7) 0.01336(6) -0.00013(9) 0.00109(7) 0.00171(5)
OA_4 0.0154(7) 0.0305(9) 0.0237(9) 0.0065(8) 0.0031(6) -0.0055(6)
OB_4 0.0328(9) 0.0245(8) 0.0433(12) -0.0064(11) 0.0080(13) 0.0088(7)
OC_4 0.0526(15) 0.0399(13) 0.0342(13) -0.0179(11) 0.0095(11) -0.0292(12)
CA_4 0.0166(10) 0.0242(11) 0.0361(15) 0.0030(11) 0.0059(9) -0.0031(8)
CB_4 0.0250(13) 0.0414(16) 0.048(2) -0.0145(15) 0.0030(11) 0.0084(11)
CC_4 0.097(4) 0.0361(19) 0.047(2) -0.0141(18) 0.022(2) -0.039(2)
C18_4 0.0178(9) 0.0220(10) 0.0181(10) 0.0001(9) -0.0009(8) -0.0047(8)
C17_4 0.0221(11) 0.0351(14) 0.0181(11) -0.0015(11) 0.0016(8) -0.0112(10)
C16_4 0.0280(12) 0.0287(12) 0.0250(12) -0.0104(11) 0.0095(10) -0.0154(10)
C15_4 0.0361(15) 0.0194(11) 0.0380(16) -0.0013(12) 0.0031(12) -0.0068(10)
C14_4 0.0250(11) 0.0189(10) 0.0268(12) 0.0026(10) -0.0004(9) -0.0039(8)
C13_4 0.0142(8) 0.0173(9) 0.0162(9) -0.0007(8) 0.0021(7) -0.0026(7)
P_4 0.0124(2) 0.0153(2) 0.0141(2) 0.0000(2) 0.00071(19) -0.00099(17)
C7_4 0.0151(8) 0.0172(9) 0.0177(10) 0.0001(8) 0.0023(7) 0.0004(7)
C8_4 0.0256(11) 0.0185(10) 0.0328(14) -0.0024(10) 0.0094(10) -0.0020(9)
C9_4 0.0329(14) 0.0169(11) 0.0423(18) -0.0031(12) 0.0123(12) -0.0003(10)
C10_4 0.0236(11) 0.0218(11) 0.0256(12) -0.0014(10) 0.0011(9) 0.0069(9)
C11_4 0.0166(10) 0.0264(11) 0.0245(11) -0.0032(10) -0.0017(8) 0.0054(8)
C12_4 0.0147(9) 0.0197(10) 0.0244(11) -0.0037(9) -0.0022(8) 0.0007(7)
C1_4 0.0121(8) 0.0180(9) 0.0159(9) 0.0004(8) 0.0000(7) -0.0026(7)
C2_4 0.0189(10) 0.0280(11) 0.0150(10) -0.0001(9) -0.0008(8) -0.0070(8)
C3_4 0.0164(9) 0.0277(12) 0.0212(11) 0.0009(10) -0.0016(8) -0.0078(8)
C4_4 0.0145(9) 0.0198(9) 0.0198(10) 0.0040(9) 0.0014(7) -0.0020(7)
C5_4 0.0169(9) 0.0197(10) 0.0186(10) 0.0015(9) 0.0002(8) -0.0016(7)
C6_4 0.0153(8) 0.0205(10) 0.0159(9) 0.0015(8) -0.0005(7) -0.0028(7)
C4_3 0.0204(11) 0.0408(15) 0.0198(11) 0.0009(11) 0.0052(9) 0.0033(10)
C5_3 0.0250(12) 0.0431(17) 0.0270(13) 0.0017(13) 0.0030(10) -0.0064(11)
C6_3 0.0375(15) 0.0348(15) 0.0300(15) 0.0068(13) 0.0044(12) -0.0061(12)
C9_3 0.0229(11) 0.0296(12) 0.0145(10) -0.0019(10) 0.0032(8) 0.0033(9)
C3_3 0.0230(11) 0.0281(12) 0.0182(10) -0.0072(10) 0.0019(9) 0.0037(9)
C8_3 0.0246(11) 0.0350(14) 0.0141(9) 0.0042(10) 0.0011(8) 0.0016(10)
C7_3 0.0325(14) 0.0355(15) 0.0259(13) 0.0105(13) 0.0012(11) 0.0012(11)
C1_3 0.0222(10) 0.0385(15) 0.0163(10) 0.0026(11) -0.0031(9) 0.0007(10)
C2_3 0.0310(14) 0.0386(16) 0.0170(11) -0.0073(12) -0.0017(9) -0.0042(11)
N_2 0.0201(9) 0.0359(12) 0.0218(10) 0.0016(10) 0.0015(8) 0.0094(8)
C_2 0.0161(9) 0.0270(11) 0.0211(11) 0.0028(10) -0.0002(8) 0.0023(8)
C1_2 0.0362(15) 0.0505(19) 0.0242(13) 0.0026(14) 0.0074(11) 0.0282(14)
C2_2 0.076(3) 0.057(3) 0.045(2) -0.018(2) -0.002(2) 0.025(2)
C3_2 0.045(2) 0.075(3) 0.0321(17) 0.0226(19) 0.0172(15) 0.036(2)
C4_2 0.0391(17) 0.088(3) 0.0371(18) 0.028(2) 0.0169(14) 0.044(2)
 
_geom_special_details
;
 All esds (except the esd in the dihedral angle between two l.s. planes)
 are estimated using the full covariance matrix.  The cell esds are taken
 into account individually in the estimation of esds in distances, angles
 and torsion angles; correlations between esds in cell parameters are only
 used when they are defined by crystal symmetry.  An approximate (isotropic)
 treatment of cell esds is used for estimating esds involving l.s. planes.
;
 
loop_
 _geom_bond_atom_site_label_1
 _geom_bond_atom_site_label_2
 _geom_bond_distance
 _geom_bond_site_symmetry_2
 _geom_bond_publ_flag
ClA_5 O4A_5 1.423(7) . ?
ClA_5 O1A_5 1.427(6) . ?
ClA_5 O2A_5 1.439(8) . ?
ClA_5 O3A_5 1.458(6) . ?
ClB_5 O1B_5 1.411(7) . ?
ClB_5 O4B_5 1.422(6) . ?
ClB_5 O2B_5 1.439(8) . ?
ClB_5 O3B_5 1.445(9) . ?
Pd_1 C_2 1.965(3) . ?
Pd_1 C3_3 2.204(3) . ?
Pd_1 C2_3 2.226(3) . ?
Pd_1 C1_3 2.232(3) . ?
Pd_1 P_4 2.2859(8) . ?
Pd_1 C9_3 2.504(3) . ?
Pd_1 C8_3 2.506(3) . ?
OA_4 C4_4 1.362(3) . ?
OA_4 CA_4 1.423(3) . ?
OB_4 C10_4 1.362(3) . ?
OB_4 CB_4 1.417(4) . ?
OC_4 C16_4 1.367(3) . ?
OC_4 CC_4 1.434(5) . ?
CA_4 HA1_4 0.9800 . ?
CA_4 HA2_4 0.9800 . ?
CA_4 HA3_4 0.9800 . ?
CB_4 HB1_4 0.9800 . ?
CB_4 HB2_4 0.9800 . ?
CB_4 HB3_4 0.9800 . ?
CC_4 HC1_4 0.9800 . ?
CC_4 HC2_4 0.9800 . ?
CC_4 HC3_4 0.9800 . ?
C18_4 C17_4 1.382(4) . ?
C18_4 C13_4 1.408(3) . ?
C18_4 H18_4 0.9500 . ?
C17_4 C16_4 1.399(5) . ?
C17_4 H17_4 0.9500 . ?
C16_4 C15_4 1.380(5) . ?
C15_4 C14_4 1.391(4) . ?
C15_4 H15_4 0.9500 . ?
C14_4 C13_4 1.390(4) . ?
C14_4 H14_4 0.9500 . ?
C13_4 P_4 1.808(2) . ?
P_4 C7_4 1.810(2) . ?
P_4 C1_4 1.815(2) . ?
C7_4 C12_4 1.395(3) . ?
C7_4 C8_4 1.401(4) . ?
C8_4 C9_4 1.385(4) . ?
C8_4 H8_4 0.9500 . ?
C9_4 C10_4 1.394(4) . ?
C9_4 H9_4 0.9500 . ?
C10_4 C11_4 1.392(4) . ?
C11_4 C12_4 1.398(3) . ?
C11_4 H11_4 0.9500 . ?
C12_4 H12_4 0.9500 . ?
C1_4 C6_4 1.394(3) . ?
C1_4 C2_4 1.399(3) . ?
C2_4 C3_4 1.397(3) . ?
C2_4 H2_4 0.9500 . ?
C3_4 C4_4 1.390(4) . ?
C3_4 H3_4 0.9500 . ?
C4_4 C5_4 1.398(3) . ?
C5_4 C6_4 1.386(3) . ?
C5_4 H5_4 0.9500 . ?
C6_4 H6_4 0.9500 . ?
C4_3 C5_3 1.378(5) . ?
C4_3 C9_3 1.401(4) . ?
C4_3 H4_3 0.9500 . ?
C5_3 C6_3 1.400(5) . ?
C5_3 H5_3 0.9500 . ?
C6_3 C7_3 1.389(5) . ?
C6_3 H6_3 0.9500 . ?
C9_3 C8_3 1.417(4) . ?
C9_3 C3_3 1.467(4) . ?
C3_3 C2_3 1.430(4) . ?
C3_3 H3_3 0.9500 . ?
C8_3 C7_3 1.385(5) . ?
C8_3 C1_3 1.480(4) . ?
C7_3 H7_3 0.9500 . ?
C1_3 C2_3 1.410(5) . ?
C1_3 H1_3 0.9500 . ?
C2_3 H2_3 0.9500 . ?
N_2 C_2 1.140(3) . ?
N_2 C1_2 1.462(4) . ?
C1_2 C4_2 1.517(4) . ?
C1_2 C3_2 1.526(6) . ?
C1_2 C2_2 1.528(7) . ?
C2_2 H2A_2 0.9800 . ?
C2_2 H2B_2 0.9800 . ?
C2_2 H2C_2 0.9800 . ?
C3_2 H3A_2 0.9800 . ?
C3_2 H3B_2 0.9800 . ?
C3_2 H3C_2 0.9800 . ?
C4_2 H4A_2 0.9800 . ?
C4_2 H4B_2 0.9800 . ?
C4_2 H4C_2 0.9800 . ?
 
loop_
 _geom_angle_atom_site_label_1
 _geom_angle_atom_site_label_2
 _geom_angle_atom_site_label_3
 _geom_angle
 _geom_angle_site_symmetry_1
 _geom_angle_site_symmetry_3
 _geom_angle_publ_flag
O4A_5 ClA_5 O1A_5 108.8(5) . . ?
O4A_5 ClA_5 O2A_5 108.4(6) . . ?
O1A_5 ClA_5 O2A_5 111.1(6) . . ?
O4A_5 ClA_5 O3A_5 109.7(7) . . ?
O1A_5 ClA_5 O3A_5 107.1(6) . . ?
O2A_5 ClA_5 O3A_5 111.7(7) . . ?
O1B_5 ClB_5 O4B_5 110.6(7) . . ?
O1B_5 ClB_5 O2B_5 111.7(7) . . ?
O4B_5 ClB_5 O2B_5 106.9(5) . . ?
O1B_5 ClB_5 O3B_5 109.9(7) . . ?
O4B_5 ClB_5 O3B_5 106.6(6) . . ?
O2B_5 ClB_5 O3B_5 111.1(9) . . ?
C_2 Pd_1 C3_3 166.30(11) . . ?
C_2 Pd_1 C2_3 129.94(11) . . ?
C3_3 Pd_1 C2_3 37.66(10) . . ?
C_2 Pd_1 C1_3 104.21(11) . . ?
C3_3 Pd_1 C1_3 62.23(11) . . ?
C2_3 Pd_1 C1_3 36.88(13) . . ?
C_2 Pd_1 P_4 92.23(8) . . ?
C3_3 Pd_1 P_4 101.42(8) . . ?
C2_3 Pd_1 P_4 130.99(10) . . ?
C1_3 Pd_1 P_4 163.31(8) . . ?
C_2 Pd_1 C9_3 140.49(10) . . ?
C3_3 Pd_1 C9_3 35.59(10) . . ?
C2_3 Pd_1 C9_3 58.84(10) . . ?
C1_3 Pd_1 C9_3 58.43(10) . . ?
P_4 Pd_1 C9_3 106.66(7) . . ?
C_2 Pd_1 C8_3 111.72(11) . . ?
C3_3 Pd_1 C8_3 58.95(11) . . ?
C2_3 Pd_1 C8_3 59.04(12) . . ?
C1_3 Pd_1 C8_3 35.82(10) . . ?
P_4 Pd_1 C8_3 134.29(6) . . ?
C9_3 Pd_1 C8_3 32.87(9) . . ?
C4_4 OA_4 CA_4 117.4(2) . . ?
C10_4 OB_4 CB_4 117.5(2) . . ?
C16_4 OC_4 CC_4 116.5(3) . . ?
OA_4 CA_4 HA1_4 109.5 . . ?
OA_4 CA_4 HA2_4 109.5 . . ?
HA1_4 CA_4 HA2_4 109.5 . . ?
OA_4 CA_4 HA3_4 109.5 . . ?
HA1_4 CA_4 HA3_4 109.5 . . ?
HA2_4 CA_4 HA3_4 109.5 . . ?
OB_4 CB_4 HB1_4 109.5 . . ?
OB_4 CB_4 HB2_4 109.5 . . ?
HB1_4 CB_4 HB2_4 109.5 . . ?
OB_4 CB_4 HB3_4 109.5 . . ?
HB1_4 CB_4 HB3_4 109.5 . . ?
HB2_4 CB_4 HB3_4 109.5 . . ?
OC_4 CC_4 HC1_4 109.5 . . ?
OC_4 CC_4 HC2_4 109.5 . . ?
HC1_4 CC_4 HC2_4 109.5 . . ?
OC_4 CC_4 HC3_4 109.5 . . ?
HC1_4 CC_4 HC3_4 109.5 . . ?
HC2_4 CC_4 HC3_4 109.5 . . ?
C17_4 C18_4 C13_4 120.9(2) . . ?
C17_4 C18_4 H18_4 119.5 . . ?
C13_4 C18_4 H18_4 119.5 . . ?
C18_4 C17_4 C16_4 119.4(3) . . ?
C18_4 C17_4 H17_4 120.3 . . ?
C16_4 C17_4 H17_4 120.3 . . ?
OC_4 C16_4 C15_4 124.6(3) . . ?
OC_4 C16_4 C17_4 114.8(3) . . ?
C15_4 C16_4 C17_4 120.6(3) . . ?
C16_4 C15_4 C14_4 119.5(3) . . ?
C16_4 C15_4 H15_4 120.2 . . ?
C14_4 C15_4 H15_4 120.2 . . ?
C13_4 C14_4 C15_4 121.2(3) . . ?
C13_4 C14_4 H14_4 119.4 . . ?
C15_4 C14_4 H14_4 119.4 . . ?
C14_4 C13_4 C18_4 118.3(2) . . ?
C14_4 C13_4 P_4 119.8(2) . . ?
C18_4 C13_4 P_4 121.68(18) . . ?
C13_4 P_4 C7_4 106.88(11) . . ?
C13_4 P_4 C1_4 106.68(11) . . ?
C7_4 P_4 C1_4 108.29(11) . . ?
C13_4 P_4 Pd_1 111.65(8) . . ?
C7_4 P_4 Pd_1 110.73(8) . . ?
C1_4 P_4 Pd_1 112.36(8) . . ?
C12_4 C7_4 C8_4 118.9(2) . . ?
C12_4 C7_4 P_4 119.75(18) . . ?
C8_4 C7_4 P_4 119.81(18) . . ?
C9_4 C8_4 C7_4 120.3(3) . . ?
C9_4 C8_4 H8_4 119.8 . . ?
C7_4 C8_4 H8_4 119.8 . . ?
C8_4 C9_4 C10_4 120.3(3) . . ?
C8_4 C9_4 H9_4 119.8 . . ?
C10_4 C9_4 H9_4 119.8 . . ?
OB_4 C10_4 C11_4 123.9(2) . . ?
OB_4 C10_4 C9_4 115.8(2) . . ?
C11_4 C10_4 C9_4 120.3(2) . . ?
C10_4 C11_4 C12_4 119.0(2) . . ?
C10_4 C11_4 H11_4 120.5 . . ?
C12_4 C11_4 H11_4 120.5 . . ?
C7_4 C12_4 C11_4 121.2(2) . . ?
C7_4 C12_4 H12_4 119.4 . . ?
C11_4 C12_4 H12_4 119.4 . . ?
C6_4 C1_4 C2_4 118.7(2) . . ?
C6_4 C1_4 P_4 123.82(17) . . ?
C2_4 C1_4 P_4 117.49(18) . . ?
C3_4 C2_4 C1_4 121.2(2) . . ?
C3_4 C2_4 H2_4 119.4 . . ?
C1_4 C2_4 H2_4 119.4 . . ?
C4_4 C3_4 C2_4 119.3(2) . . ?
C4_4 C3_4 H3_4 120.4 . . ?
C2_4 C3_4 H3_4 120.4 . . ?
OA_4 C4_4 C3_4 124.6(2) . . ?
OA_4 C4_4 C5_4 115.5(2) . . ?
C3_4 C4_4 C5_4 119.9(2) . . ?
C6_4 C5_4 C4_4 120.3(2) . . ?
C6_4 C5_4 H5_4 119.8 . . ?
C4_4 C5_4 H5_4 119.8 . . ?
C5_4 C6_4 C1_4 120.6(2) . . ?
C5_4 C6_4 H6_4 119.7 . . ?
C1_4 C6_4 H6_4 119.7 . . ?
C5_3 C4_3 C9_3 117.9(3) . . ?
C5_3 C4_3 H4_3 121.0 . . ?
C9_3 C4_3 H4_3 121.0 . . ?
C4_3 C5_3 C6_3 121.6(3) . . ?
C4_3 C5_3 H5_3 119.2 . . ?
C6_3 C5_3 H5_3 119.2 . . ?
C7_3 C6_3 C5_3 121.0(3) . . ?
C7_3 C6_3 H6_3 119.5 . . ?
C5_3 C6_3 H6_3 119.5 . . ?
C4_3 C9_3 C8_3 120.4(3) . . ?
C4_3 C9_3 C3_3 131.6(3) . . ?
C8_3 C9_3 C3_3 107.9(2) . . ?
C4_3 C9_3 Pd_1 129.09(19) . . ?
C8_3 C9_3 Pd_1 73.64(15) . . ?
C3_3 C9_3 Pd_1 60.97(13) . . ?
C2_3 C3_3 C9_3 107.5(3) . . ?
C2_3 C3_3 Pd_1 72.03(17) . . ?
C9_3 C3_3 Pd_1 83.44(16) . . ?
C2_3 C3_3 H3_3 126.3 . . ?
C9_3 C3_3 H3_3 126.3 . . ?
Pd_1 C3_3 H3_3 110.9 . . ?
C7_3 C8_3 C9_3 120.8(3) . . ?
C7_3 C8_3 C1_3 132.5(3) . . ?
C9_3 C8_3 C1_3 106.6(3) . . ?
C7_3 C8_3 Pd_1 127.8(2) . . ?
C9_3 C8_3 Pd_1 73.49(15) . . ?
C1_3 C8_3 Pd_1 61.96(14) . . ?
C8_3 C7_3 C6_3 118.2(3) . . ?
C8_3 C7_3 H7_3 120.9 . . ?
C6_3 C7_3 H7_3 120.9 . . ?
C2_3 C1_3 C8_3 108.4(2) . . ?
C2_3 C1_3 Pd_1 71.34(17) . . ?
C8_3 C1_3 Pd_1 82.22(16) . . ?
C2_3 C1_3 H1_3 125.8 . . ?
C8_3 C1_3 H1_3 125.8 . . ?
Pd_1 C1_3 H1_3 112.9 . . ?
C1_3 C2_3 C3_3 107.6(3) . . ?
C1_3 C2_3 Pd_1 71.78(17) . . ?
C3_3 C2_3 Pd_1 70.31(16) . . ?
C1_3 C2_3 H2_3 126.2 . . ?
C3_3 C2_3 H2_3 126.2 . . ?
Pd_1 C2_3 H2_3 123.4 . . ?
C_2 N_2 C1_2 170.5(3) . . ?
N_2 C_2 Pd_1 174.9(2) . . ?
N_2 C1_2 C4_2 108.2(3) . . ?
N_2 C1_2 C3_2 106.2(3) . . ?
C4_2 C1_2 C3_2 111.0(3) . . ?
N_2 C1_2 C2_2 105.5(3) . . ?
C4_2 C1_2 C2_2 112.9(4) . . ?
C3_2 C1_2 C2_2 112.5(4) . . ?
C1_2 C2_2 H2A_2 109.5 . . ?
C1_2 C2_2 H2B_2 109.5 . . ?
H2A_2 C2_2 H2B_2 109.5 . . ?
C1_2 C2_2 H2C_2 109.5 . . ?
H2A_2 C2_2 H2C_2 109.5 . . ?
H2B_2 C2_2 H2C_2 109.5 . . ?
C1_2 C3_2 H3A_2 109.5 . . ?
C1_2 C3_2 H3B_2 109.5 . . ?
H3A_2 C3_2 H3B_2 109.5 . . ?
C1_2 C3_2 H3C_2 109.5 . . ?
H3A_2 C3_2 H3C_2 109.5 . . ?
H3B_2 C3_2 H3C_2 109.5 . . ?
C1_2 C4_2 H4A_2 109.5 . . ?
C1_2 C4_2 H4B_2 109.5 . . ?
H4A_2 C4_2 H4B_2 109.5 . . ?
C1_2 C4_2 H4C_2 109.5 . . ?
H4A_2 C4_2 H4C_2 109.5 . . ?
H4B_2 C4_2 H4C_2 109.5 . . ?
 
loop_
 _geom_torsion_atom_site_label_1
 _geom_torsion_atom_site_label_2
 _geom_torsion_atom_site_label_3
 _geom_torsion_atom_site_label_4
 _geom_torsion
 _geom_torsion_site_symmetry_1
 _geom_torsion_site_symmetry_2
 _geom_torsion_site_symmetry_3
 _geom_torsion_site_symmetry_4
 _geom_torsion_publ_flag
C13_4 C18_4 C17_4 C16_4 0.4(4) . . . . ?
CC_4 OC_4 C16_4 C15_4 -3.6(5) . . . . ?
CC_4 OC_4 C16_4 C17_4 175.7(3) . . . . ?
C18_4 C17_4 C16_4 OC_4 178.2(2) . . . . ?
C18_4 C17_4 C16_4 C15_4 -2.5(4) . . . . ?
OC_4 C16_4 C15_4 C14_4 -178.4(3) . . . . ?
C17_4 C16_4 C15_4 C14_4 2.4(5) . . . . ?
C16_4 C15_4 C14_4 C13_4 -0.1(5) . . . . ?
C15_4 C14_4 C13_4 C18_4 -1.9(4) . . . . ?
C15_4 C14_4 C13_4 P_4 173.6(2) . . . . ?
C17_4 C18_4 C13_4 C14_4 1.8(4) . . . . ?
C17_4 C18_4 C13_4 P_4 -173.7(2) . . . . ?
C14_4 C13_4 P_4 C7_4 132.1(2) . . . . ?
C18_4 C13_4 P_4 C7_4 -52.5(2) . . . . ?
C14_4 C13_4 P_4 C1_4 -112.2(2) . . . . ?
C18_4 C13_4 P_4 C1_4 63.1(2) . . . . ?
C14_4 C13_4 P_4 Pd_1 10.9(2) . . . . ?
C18_4 C13_4 P_4 Pd_1 -173.76(17) . . . . ?
C13_4 P_4 C7_4 C12_4 -34.2(2) . . . . ?
C1_4 P_4 C7_4 C12_4 -148.8(2) . . . . ?
Pd_1 P_4 C7_4 C12_4 87.6(2) . . . . ?
C13_4 P_4 C7_4 C8_4 160.3(2) . . . . ?
C1_4 P_4 C7_4 C8_4 45.7(3) . . . . ?
Pd_1 P_4 C7_4 C8_4 -77.9(2) . . . . ?
C12_4 C7_4 C8_4 C9_4 -0.2(4) . . . . ?
P_4 C7_4 C8_4 C9_4 165.5(3) . . . . ?
C7_4 C8_4 C9_4 C10_4 0.3(5) . . . . ?
CB_4 OB_4 C10_4 C11_4 -5.6(5) . . . . ?
CB_4 OB_4 C10_4 C9_4 173.8(3) . . . . ?
C8_4 C9_4 C10_4 OB_4 -179.1(3) . . . . ?
C8_4 C9_4 C10_4 C11_4 0.3(5) . . . . ?
OB_4 C10_4 C11_4 C12_4 178.4(3) . . . . ?
C9_4 C10_4 C11_4 C12_4 -0.9(4) . . . . ?
C8_4 C7_4 C12_4 C11_4 -0.5(4) . . . . ?
P_4 C7_4 C12_4 C11_4 -166.2(2) . . . . ?
C10_4 C11_4 C12_4 C7_4 1.0(4) . . . . ?
C13_4 P_4 C1_4 C6_4 -16.2(2) . . . . ?
C7_4 P_4 C1_4 C6_4 98.5(2) . . . . ?
Pd_1 P_4 C1_4 C6_4 -138.88(19) . . . . ?
C13_4 P_4 C1_4 C2_4 162.4(2) . . . . ?
C7_4 P_4 C1_4 C2_4 -82.9(2) . . . . ?
Pd_1 P_4 C1_4 C2_4 39.7(2) . . . . ?
C6_4 C1_4 C2_4 C3_4 0.5(4) . . . . ?
P_4 C1_4 C2_4 C3_4 -178.2(2) . . . . ?
C1_4 C2_4 C3_4 C4_4 1.0(4) . . . . ?
CA_4 OA_4 C4_4 C3_4 5.5(4) . . . . ?
CA_4 OA_4 C4_4 C5_4 -175.4(2) . . . . ?
C2_4 C3_4 C4_4 OA_4 177.6(2) . . . . ?
C2_4 C3_4 C4_4 C5_4 -1.4(4) . . . . ?
OA_4 C4_4 C5_4 C6_4 -178.6(2) . . . . ?
C3_4 C4_4 C5_4 C6_4 0.5(4) . . . . ?
C4_4 C5_4 C6_4 C1_4 1.0(4) . . . . ?
C2_4 C1_4 C6_4 C5_4 -1.4(4) . . . . ?
P_4 C1_4 C6_4 C5_4 177.16(19) . . . . ?
C9_3 C4_3 C5_3 C6_3 1.6(5) . . . . ?
C4_3 C5_3 C6_3 C7_3 -0.9(5) . . . . ?
C5_3 C4_3 C9_3 C8_3 -0.4(4) . . . . ?
C5_3 C4_3 C9_3 C3_3 -177.0(3) . . . . ?
C5_3 C4_3 C9_3 Pd_1 -93.6(3) . . . . ?
C4_3 C9_3 C3_3 C2_3 -173.1(3) . . . . ?
C8_3 C9_3 C3_3 C2_3 10.0(3) . . . . ?
Pd_1 C9_3 C3_3 C2_3 68.78(19) . . . . ?
C4_3 C9_3 C3_3 Pd_1 118.1(3) . . . . ?
C8_3 C9_3 C3_3 Pd_1 -58.8(2) . . . . ?
C4_3 C9_3 C8_3 C7_3 -1.5(4) . . . . ?
C3_3 C9_3 C8_3 C7_3 175.8(3) . . . . ?
Pd_1 C9_3 C8_3 C7_3 124.6(3) . . . . ?
C4_3 C9_3 C8_3 C1_3 -179.3(2) . . . . ?
C3_3 C9_3 C8_3 C1_3 -1.9(3) . . . . ?
Pd_1 C9_3 C8_3 C1_3 -53.12(18) . . . . ?
C4_3 C9_3 C8_3 Pd_1 -126.1(2) . . . . ?
C3_3 C9_3 C8_3 Pd_1 51.22(17) . . . . ?
C9_3 C8_3 C7_3 C6_3 2.2(4) . . . . ?
C1_3 C8_3 C7_3 C6_3 179.3(3) . . . . ?
Pd_1 C8_3 C7_3 C6_3 94.8(3) . . . . ?
C5_3 C6_3 C7_3 C8_3 -1.1(5) . . . . ?
C7_3 C8_3 C1_3 C2_3 175.6(3) . . . . ?
C9_3 C8_3 C1_3 C2_3 -7.0(3) . . . . ?
Pd_1 C8_3 C1_3 C2_3 -67.3(2) . . . . ?
C7_3 C8_3 C1_3 Pd_1 -117.0(3) . . . . ?
C9_3 C8_3 C1_3 Pd_1 60.3(2) . . . . ?
C8_3 C1_3 C2_3 C3_3 13.2(3) . . . . ?
Pd_1 C1_3 C2_3 C3_3 -61.5(2) . . . . ?
C8_3 C1_3 C2_3 Pd_1 74.76(19) . . . . ?
C9_3 C3_3 C2_3 C1_3 -14.3(3) . . . . ?
Pd_1 C3_3 C2_3 C1_3 62.5(2) . . . . ?
C9_3 C3_3 C2_3 Pd_1 -76.81(18) . . . . ?
 
_refine_diff_density_max    0.758
_refine_diff_density_min   -1.473
_refine_diff_density_rms    0.100

_shelx_res_file
;
TITL X4ESxT-15Sep150656_a.res in Pca2(1)
    PFV31_XDS_correct-sx.res
    created by SHELXL-2018/3 at 10:43:17 on 18-Sep-2022

REM Old TITL X4ESxT-15Sep150656 in Pbcm
REM SHELXT solution in Pca2(1): R1 0.100, Rweak 0.010, Alpha 0.014
REM <I/s>   1.112 for  313 systematic absences,  Orientation a'=b, b'=a, c'=-c
REM Flack x =  0.173 ( 0.007 ) from  3248 Parsons' quotients
REM Formula found by SHELXT:  C32 N4 O6 P2 Pd

CELL 0.62000  19.54400   9.84200  17.56100  90.0000  90.0000  90.0000
ZERR   4.00   0.00391   0.00197   0.00351   0.0000   0.0000   0.0000
LATT -1
SYMM -X, -Y, 1/2+Z
SYMM 1/2+X, -Y, Z
SYMM 1/2-X, Y, 1/2+Z
SFAC  C  N  O  P  CL  H  PD
DISP    H     0.00000    0.00000         0.66
DISP    C     0.00201    0.00119         8.75
DISP    N     0.00416    0.00245        14.28
DISP    Pd   -1.37665    0.79039      2972.50
DISP    O     0.00771    0.00451        22.87
DISP    Cl    0.11982    0.12156       450.13
DISP    P     0.08091    0.07202       271.84
UNIT 140 4 28 4 4 148 4

L.S. 8
LIST 4
BOND $H
CONF
MERG 2
FMAP 2
rem PLAN   25
rem SHEL 180 0.7
ACTA
WPDB -2
TEMP -173.15
SIZE 0.1 0.05 0.02
REM hfix_DEN 43 c7 c6 c5 c1 c4 c3 c2
REM hfix_hpx 43 c15 c17 c18 c5 c2 c3
REM hfix_hpx 43 c6 c8 c9 c11 c12 c14
REM hfix_hpx 137 ca cb cc
REM hfix_cnt 137 c2 c3 c4

PLAN 20

REM Omit extracted on Sun Sep 18 10:41:24 2022
omit 3 8 -17
omit 25 8 11
omit 29 6 -7
omit 24 7 14
omit 28 2 -14
omit 29 4 -11
omit 21 3 21
omit 6 0 -28
omit 27 6 -11
omit 21 11 9

REM Omit extracted on Sun Sep 18 10:42:04 2022
omit 29 6 -6
omit 23 8 15
omit 20 12 8
omit 6 0 2

REM Omit extracted on Sun Sep 18 10:42:41 2022

WGHT    0.043400    0.686500
FVAR       3.46682   0.52562
RESI  5 LCP
PART    1
CLA   5    0.904562    0.817548    0.364282    21.00000    0.01974    0.04270 =
         0.02090   -0.01114   -0.00090    0.00062
O1A   3    0.975071    0.853758    0.370294    21.00000    0.02305    0.11520 =
         0.05507    0.02940   -0.00037   -0.00663
O2A   3    0.896700    0.674136    0.350867    21.00000    0.10446    0.04484 =
         0.05370   -0.02481   -0.01095    0.00035
O3A   3    0.875653    0.898075    0.302492    21.00000    0.05088    0.07232 =
         0.04224   -0.01484   -0.02947    0.03280
O4A   3    0.871172    0.850557    0.433879    21.00000    0.04209    0.06934 =
         0.03475   -0.01873    0.01833   -0.00389
PART    2
same_5 0.01 cla > o4a
CLB   5    0.890612    0.824490    0.351740   -21.00000    0.01768    0.04264 =
         0.02797   -0.01297    0.00247   -0.00480
O1B   3    0.946069    0.736831    0.336528   -21.00000    0.05655    0.09720 =
         0.05118    0.01943    0.02417    0.04850
O2B   3    0.894595    0.881163    0.427139   -21.00000    0.05814    0.09218 =
         0.03627   -0.03525   -0.00946   -0.01008
O3B   3    0.887721    0.930297    0.294790   -21.00000    0.05028    0.04489 =
         0.06296   -0.00501    0.01061   -0.00867
O4B   3    0.827588    0.752792    0.347286   -21.00000    0.03908    0.08291 =
         0.03522   -0.00286   -0.00079   -0.03337
PART    0

RESI  1 PD
PD    7    1.003216    1.283094    0.415065    11.00000    0.01303    0.02051 =
         0.01336   -0.00013    0.00109    0.00171

RESI  4 HPX
OA    3    0.825125    1.000522    0.729640    11.00000    0.01542    0.03047 =
         0.02369    0.00646    0.00310   -0.00550
OB    3    1.236963    0.773974    0.416365    11.00000    0.03275    0.02454 =
         0.04330   -0.00640    0.00802    0.00877
OC    3    1.179623    1.638221    0.711168    11.00000    0.05265    0.03986 =
         0.03421   -0.01786    0.00949   -0.02921
CA    1    0.771956    0.917229    0.699937    11.00000    0.01657    0.02415 =
         0.03605    0.00301    0.00594   -0.00308
AFIX 137
HA1   6    0.748275    0.965768    0.658954    11.00000   -1.50000
HA2   6    0.739345    0.895597    0.740558    11.00000   -1.50000
HA3   6    0.791622    0.832946    0.679838    11.00000   -1.50000
AFIX   0
CB    1    1.304765    0.807544    0.394741    11.00000    0.02502    0.04136 =
         0.04776   -0.01445    0.00303    0.00836
AFIX 137
HB1   6    1.304049    0.887587    0.361556    11.00000   -1.50000
HB2   6    1.325228    0.730861    0.367380    11.00000   -1.50000
HB3   6    1.331893    0.827395    0.440337    11.00000   -1.50000
AFIX   0
CC    1    1.176074    1.777021    0.686565    11.00000    0.09721    0.03608 =
         0.04725   -0.01407    0.02158   -0.03897
AFIX 137
HC1   6    1.196822    1.785418    0.635979    11.00000   -1.50000
HC2   6    1.200873    1.834762    0.722694    11.00000   -1.50000
HC3   6    1.128104    1.805709    0.684213    11.00000   -1.50000
AFIX   0
C18   1    1.130818    1.305595    0.644509    11.00000    0.01779    0.02201 =
         0.01813    0.00012   -0.00094   -0.00470
AFIX  43
H18   6    1.136404    1.213952    0.660317    11.00000   -1.20000
AFIX   0
C17   1    1.159574    1.408860    0.687156    11.00000    0.02205    0.03509 =
         0.01811   -0.00154    0.00159   -0.01125
AFIX  43
H17   6    1.184999    1.388447    0.731820    11.00000   -1.20000
AFIX   0
C16   1    1.150896    1.543719    0.663949    11.00000    0.02801    0.02867 =
         0.02496   -0.01037    0.00952   -0.01543
C15   1    1.116252    1.573757    0.597606    11.00000    0.03612    0.01938 =
         0.03800   -0.00128    0.00315   -0.00682
AFIX  43
H15   6    1.111980    1.665300    0.581122    11.00000   -1.20000
AFIX   0
C14   1    1.087621    1.469020    0.555026    11.00000    0.02500    0.01888 =
         0.02676    0.00256   -0.00036   -0.00387
AFIX  43
H14   6    1.063696    1.489932    0.509417    11.00000   -1.20000
AFIX   0
C13   1    1.093364    1.334339    0.577962    11.00000    0.01421    0.01731 =
         0.01620   -0.00067    0.00206   -0.00263
P     4    1.048081    1.203015    0.526586    11.00000    0.01242    0.01534 =
         0.01412    0.00002    0.00071   -0.00099
C7    1    1.108929    1.068167    0.508441    11.00000    0.01512    0.01721 =
         0.01774    0.00010    0.00234    0.00043
C8    1    1.085448    0.937241    0.491202    11.00000    0.02559    0.01845 =
         0.03276   -0.00243    0.00942   -0.00202
AFIX  43
H8    6    1.038999    0.914002    0.500400    11.00000   -1.20000
AFIX   0
C9    1    1.129636    0.841548    0.460818    11.00000    0.03292    0.01689 =
         0.04227   -0.00310    0.01225   -0.00030
AFIX  43
H9    6    1.113307    0.753084    0.449065    11.00000   -1.20000
AFIX   0
C10   1    1.197944    0.874379    0.447395    11.00000    0.02365    0.02180 =
         0.02565   -0.00138    0.00115    0.00693
C11   1    1.222456    1.003512    0.464723    11.00000    0.01658    0.02644 =
         0.02453   -0.00317   -0.00172    0.00542
AFIX  43
H11   6    1.269146    1.025792    0.456324    11.00000   -1.20000
AFIX   0
C12   1    1.177363    1.099913    0.494663    11.00000    0.01475    0.01973 =
         0.02443   -0.00370   -0.00216    0.00069
AFIX  43
H12   6    1.193621    1.188669    0.505830    11.00000   -1.20000
AFIX   0
C1    1    0.982736    1.138307    0.590437    11.00000    0.01212    0.01801 =
         0.01585    0.00036    0.00004   -0.00259
C2    1    0.928939    1.064205    0.558190    11.00000    0.01886    0.02801 =
         0.01505   -0.00009   -0.00083   -0.00696
AFIX  43
H2    6    0.928719    1.047738    0.504886    11.00000   -1.20000
AFIX   0
C3    1    0.875549    1.014009    0.602982    11.00000    0.01638    0.02766 =
         0.02123    0.00087   -0.00162   -0.00782
AFIX  43
H3    6    0.839681    0.962670    0.580505    11.00000   -1.20000
AFIX   0
C4    1    0.875461    1.039969    0.680765    11.00000    0.01445    0.01979 =
         0.01982    0.00397    0.00144   -0.00198
C5    1    0.929288    1.113023    0.713584    11.00000    0.01694    0.01967 =
         0.01856    0.00154    0.00016   -0.00157
AFIX  43
H5    6    0.929349    1.130075    0.766831    11.00000   -1.20000
AFIX   0
C6    1    0.982545    1.160673    0.668832    11.00000    0.01528    0.02047 =
         0.01591    0.00153   -0.00051   -0.00278
AFIX  43
H6    6    1.019233    1.208986    0.691772    11.00000   -1.20000
AFIX   0

RESI  3 DEN
C4    1    1.168803    1.343699    0.338096    11.00000    0.02036    0.04081 =
         0.01984    0.00095    0.00521    0.00325
AFIX  43
H4    6    1.201987    1.278465    0.353127    11.00000   -1.20000
AFIX   0
C5    1    1.185915    1.478669    0.329735    11.00000    0.02501    0.04311 =
         0.02703    0.00170    0.00304   -0.00641
AFIX  43
H5    6    1.231925    1.506130    0.337962    11.00000   -1.20000
AFIX   0
C6    1    1.137146    1.576333    0.309408    11.00000    0.03747    0.03476 =
         0.03002    0.00680    0.00439   -0.00615
AFIX  43
H6    6    1.150480    1.668788    0.304782    11.00000   -1.20000
AFIX   0
C9    1    1.100940    1.305632    0.323746    11.00000    0.02291    0.02955 =
         0.01445   -0.00186    0.00324    0.00327
C3    1    1.065856    1.174422    0.330341    11.00000    0.02301    0.02807 =
         0.01819   -0.00721    0.00189    0.00366
AFIX  43
H3    6    1.084385    1.093402    0.351302    11.00000   -1.20000
AFIX   0
C8    1    1.051862    1.404172    0.301832    11.00000    0.02462    0.03495 =
         0.01407    0.00419    0.00113    0.00161
C7    1    1.069527    1.540021    0.295900    11.00000    0.03253    0.03546 =
         0.02589    0.01048    0.00119    0.00124
AFIX  43
H7    6    1.036309    1.606590    0.282945    11.00000   -1.20000
AFIX   0
C1    1    0.986165    1.331296    0.292325    11.00000    0.02222    0.03849 =
         0.01629    0.00260   -0.00306    0.00068
AFIX  43
H1    6    0.942947    1.372229    0.283010    11.00000   -1.20000
AFIX   0
C2    1    0.998658    1.190746    0.299449    11.00000    0.03104    0.03859 =
         0.01703   -0.00734   -0.00165   -0.00423
AFIX  43
H2    6    0.967979    1.119745    0.286134    11.00000   -1.20000
AFIX   0

RESI  2 CNT
N     2    0.896527    1.453395    0.504494    11.00000    0.02010    0.03591 =
         0.02175    0.00163    0.00151    0.00937
C     1    0.935618    1.395367    0.468988    11.00000    0.01614    0.02703 =
         0.02107    0.00279   -0.00017    0.00227
C1    1    0.849602    1.512526    0.560250    11.00000    0.03616    0.05052 =
         0.02420    0.00255    0.00742    0.02822
C2    1    0.891469    1.618676    0.603352    11.00000    0.07579    0.05676 =
         0.04507   -0.01848   -0.00166    0.02546
AFIX 137
H2A   6    0.932837    1.576162    0.624014    11.00000   -1.50000
H2B   6    0.864032    1.655833    0.645163    11.00000   -1.50000
H2C   6    0.904395    1.692126    0.568527    11.00000   -1.50000
AFIX   0
C3    1    0.826459    1.395720    0.611291    11.00000    0.04535    0.07484 =
         0.03211    0.02264    0.01716    0.03583
AFIX 137
H3A   6    0.803737    1.326289    0.580297    11.00000   -1.50000
H3B   6    0.794443    1.430076    0.649682    11.00000   -1.50000
H3C   6    0.866338    1.355796    0.636665    11.00000   -1.50000
AFIX   0
C4    1    0.789517    1.573480    0.517520    11.00000    0.03912    0.08752 =
         0.03712    0.02832    0.01688    0.04434
AFIX 137
H4A   6    0.806147    1.642876    0.482037    11.00000   -1.50000
H4B   6    0.757746    1.615049    0.553869    11.00000   -1.50000
H4C   6    0.765847    1.501885    0.489054    11.00000   -1.50000

AFIX   0
HKLF 4


REM  X4ESxT-15Sep150656_a.res in Pca2(1)
REM wR2 = 0.0861, GooF = S = 1.083, Restrained GooF = 1.083 for all data
REM R1 = 0.0332 for 13238 Fo > 4sig(Fo) and 0.0422 for all 15086 data
REM 467 parameters refined using 11 restraints

END

WGHT      0.0433      0.6914

REM Highest difference peak  0.758,  deepest hole -1.473,  1-sigma level  0.100
Q1    1   0.9995  1.3602  0.4141  11.00000  0.05    0.76
Q2    1   1.0011  1.4120  0.4162  11.00000  0.05    0.58
Q3    1   1.2194  0.7095  0.4336  11.00000  0.05    0.47
Q4    1   0.9675  1.2418  0.4132  11.00000  0.05    0.44
Q5    1   1.1384  1.0840  0.4935  11.00000  0.05    0.43
Q6    1   1.0251  1.2420  0.5312  11.00000  0.05    0.43
Q7    1   1.0706  1.2843  0.3620  11.00000  0.05    0.43
Q8    1   1.0781  1.3450  0.3148  11.00000  0.05    0.41
Q9    1   1.0341  1.3434  0.4141  11.00000  0.05    0.41
Q10   1   1.0718  1.2553  0.5177  11.00000  0.05    0.41
Q11   1   1.0836  1.1002  0.3193  11.00000  0.05    0.40
Q12   1   1.1579  1.5267  0.3233  11.00000  0.05    0.40
Q13   1   0.7323  0.9601  0.5967  11.00000  0.05    0.40
Q14   1   0.8972  0.8942  0.3454  11.00000  0.05    0.40
Q15   1   0.8182  0.9782  0.7680  11.00000  0.05    0.39
Q16   1   1.3174  0.7183  0.4131  11.00000  0.05    0.39
Q17   1   1.1316  1.2996  0.3335  11.00000  0.05    0.38
Q18   1   0.8138  1.6564  0.4567  11.00000  0.05    0.38
Q19   1   1.3976  0.8142  0.4148  11.00000  0.05    0.38
Q20   1   0.7528  1.0006  0.5649  11.00000  0.05    0.38
;
_shelx_res_checksum    6383

_shelx_hkl_file
;
   0   0   1  -10.53  34.448   1
   0   0   1   34.59  94.083   1
   0   0  -1   40.31  85.172   1
   0   0  -1   18.20  33.871   1
   0   0   2 520160.  22615.   1
   0   0   2 567129.  24529.   1
   0   0  -2 542293.  23587.  -1
   0   0  -2 557560.  24112.   1
   0   0   3   86.63 119.430   1
   0   0  -3   54.57 343.024   1
   0   0   4 104675. 4621.62   1
   0   0   4 102630. 4764.06   1
   0   0  -4 118554. 5500.36   1
   0   0  -4 111906. 4934.25   1
   0   0   5   58.33 411.906   1
   0   0   5    4.90 151.424   1
   0   0  -5   17.38 425.200   1
   0   0  -5  123.08 149.306   1
   0   0   6  23513. 1491.60   1
   0   0  -6  28167. 1371.07   1
   0   0   7  166.54 157.998  -1
   0   0   7  615.70 452.812   1
   0   0  -7  242.37 150.986   1
   0   0  -7   53.86 463.038   1
   0   0   8 322352.  14507.   1
   0   0   8 326150.  14288.   1
   0   0  -8 302045.  13798.   1
   0   0  -8 307743.  13484.   1
   0   0   9  147.63 435.792   1
   0   0   9  228.93 186.413   1
   0   0  -9 -188.90 553.980   1
   0   0  -9   60.51 173.265   1
   0   0  10 318699.  14025.   1
   0   0  10 316800.  14397.   1
   0   0 -10 339518.  14923.   1
   0   0 -10 323301.  14894.   1
   0   0  11  198.32 479.401   1
   0   0  11  113.44 218.700  -1
   0   0 -11 -276.77 665.449   1
   0   0 -11   52.97 213.221  -1
   0   0  12 136815. 6738.49   1
   0   0  12 145654. 6624.54   1
   0   0 -12 126954. 6632.57   1
   0   0 -12 145654. 6636.22   1
   0   0  13  -77.43 246.822   1
   0   0  13 1241.78 640.905   1
   0   0 -13  429.44 687.801   1
   0   0  15  624.91 718.261   1
   0   0  15   40.71 256.683   1
   0   0 -15   22.75 164.646   1
   0   0 -15 -192.77 746.530   1
   0   0  16 132651. 6713.65   1
   0   0  16 129145. 6045.28   1
   0   0 -16 125566. 5721.69   1
   0   0 -16 143243. 7662.52   1
   0   0  17  613.37 388.458   1
   0   0  17  328.34 527.757   1
   0   0 -17 -146.24 984.659   1
   0   0 -17   12.33 177.063   1
   0   0  18  89189. 4822.49   1
   0   0  18  89554. 4383.49   1
   0   0 -18  92549. 4325.05   1
   0   0 -18  92111. 5518.62   1
   0   0  19 -805.70 570.489   1
   0   0  19 -119.87 433.236  -1
   0   0 -19 -196.71 198.101   1
   0   0 -19 -459.61 1157.05   1
   0   0  20  57005. 3048.94   1
   0   0  20  63630. 3828.34   1
   0   0 -20  58473. 4215.48   1
   0   0 -20  57122. 2791.09   1
   0   0  21  311.47 636.888   1
   0   0  21  507.60 407.816   1
   0   0 -21  271.95 213.805   1
   0   0 -21 -1508.4 1120.52   1
   0   0  22  32608. 2436.08  -1
   0   0  22  31607. 1976.62   1
   0   0 -22  30665. 1658.14   1
   0   0 -22  37626. 3487.21   1
   0   0  23  384.44 434.769   1
   0   0  23 -651.64 564.718   1
   0   0 -23  932.07 1308.25   1
   0   0 -23 -154.86 202.629   1
   0   0  24  20226. 1852.45   1
   0   0  24  21176. 1609.93   1
   0   0 -24  18020. 1139.52   1
   0   0 -24  17078. 2488.68   1
   0   0  25  235.28 543.243   1
   0   0  25 -664.57 650.255   1
   0   0 -25 -338.86 239.006   1
   0   0  26  41176. 2941.56   1
   0   0  26  41220. 2617.97   1
   0   0 -26  37531. 1979.55   1
   0   0 -26  45719. 3841.49   1
   0   0  27  448.14 783.053   1
   0   0 -27  295.25 1428.05   1
   0   0 -27  -26.97 279.766   1
   0   0  28  11629. 1390.79   1
   0   0 -28  13996. 1021.18   1
   0   0 -29 -162.97 416.727   1
   0   0 -29  244.56 498.831   1
   0  -1   0  337.18  54.105   1
   0  -1   0  209.86 135.719   1
   0   1   0  132.07  54.792   1
   0   1   0  286.56 131.775   1
   0   1   1    7.93  63.557   1
   0  -1   1   21.35  16.538   1
   0  -1   1   42.77  45.062   1
   0  -1  -1   14.19 256.903   1
   0   1  -1   11.48  23.360   1
   0   1  -1   35.19  20.000   1
   0   1   2  24909. 1179.69   1
   0   1   2  27392. 1484.29   1
   0  -1   2  25332. 1103.72   1
   0  -1   2  24193. 1093.50   1
   0  -1  -2  27078. 1520.82   1
   0  -1  -2  23280. 1097.15   1
   0   1  -2  25055. 1097.15   1
   0   1  -2  24149. 1059.17   1
   0   1   3  441.64 447.114   1
   0   1   3  103.07 162.381   1
   0  -1   3   44.62  64.244   1
   0  -1   3 -149.67 236.304   1
   0  -1  -3 -272.97 379.620   1
   0  -1  -3   36.33 145.142   1
   0   1  -3  -10.29 172.096   1
   0   1  -3  123.81  78.013   1
   0   1   4 271439.  11855.   1
   0   1   4 279109.  12484.   1
   0  -1   4 253542.  11001.   1
   0  -1  -4 256976.  11220.   1
   0  -1  -4 274945.  12367.   1
   0   1  -4 272169.  11965.   1
   0   1   5 -155.88 371.804   1
   0  -1   5 -268.59 290.723   1
   0  -1   5   17.74  94.375   1
   0  -1  -5 -126.37 134.770   1
   0   1  -5 -411.54 306.501   1
   0   1  -5  -57.71 103.944   1
   0   1   6  30818. 1883.85   1
   0   1   6  27421. 1382.76   1
   0  -1   6  27582. 1563.91   1
   0  -1   6  27816. 1311.91   1
   0  -1  -6  25975. 1751.64   1
   0  -1  -6  25069. 1262.96   1
   0   1  -6  26662. 1273.19   1
   0   1  -6  25646. 1520.09   1
   0   1   7 -101.90 173.192   1
   0   1   7 -177.94 430.825   1
   0  -1   7  422.94 330.679   1
   0  -1   7  -15.88 127.246   1
   0  -1  -7   37.46 515.485   1
   0  -1  -7   29.07 185.171  -1
   0   1  -7   75.60 136.669   1
   0   1  -7    8.24 383.345   1
   0   1   8  69956. 3277.57   1
   0   1   8  67648. 3618.70   1
   0  -1   8  65427. 3335.28   1
   0  -1  -8  68320. 3785.24   1
   0  -1  -8  70431. 3276.84   1
   0   1  -8  71687. 3260.77  -1
   0   1   9  126.88 442.366   1
   0   1   9  137.91 193.133   1
   0  -1   9  -94.01 151.351   1
   0  -1   9 -208.33 355.734   1
   0  -1  -9 -609.20 601.753   1
   0  -1  -9 -110.23 192.914   1
   0   1  -9   16.40 162.527   1
   0   1  -9  265.67 459.970   1
   0   1  10  20307. 1183.34   1
   0  -1  10  19291. 1054.78   1
   0  -1  10  16852. 1304.60   1
   0  -1 -10  18130. 1734.11   1
   0   1 -10  19766. 1091.31   1
   0   1 -10  18802. 1520.82   1
   0   1  11  286.92 511.176   1
   0   1  11  -38.17 207.158   1
   0  -1  11  186.71 404.967   1
   0  -1  11  186.12 181.300   1
   0  -1 -11 -735.57 678.159   1
   0  -1 -11  209.64 244.339   1
   0   1 -11  169.32 602.629   1
   0   1 -11    1.79 178.597  -1
   0  -1  12  17261. 1009.49   1
   0  -1  12  17297. 1395.18   1
   0  -1 -12  20007. 1223.52   1
   0  -1 -12  17480. 1826.88   1
   0   1 -12  17757. 1581.44   1
   0   1 -12  20183. 1167.27   1
   0   1  13 -718.48 604.893   1
   0  -1  13 -116.36 221.183  -1
   0  -1 -13   89.55 138.495   1
   0   1 -13 -330.39 581.884   1
   0   1  14  11008. 884.586   1
   0   1  14  12622. 1373.99   1
   0  -1  14  11797. 844.411   1
   0  -1  14  12754. 1290.72   1
   0  -1 -14  10993. 1723.15   1
   0  -1 -14  11337. 755.295   1
   0   1 -14  11256. 715.266   1
   0   1 -14  10489. 1378.38   1
   0   1  15  258.87 317.677   1
   0   1  15 -437.62 719.868   1
   0  -1  15  219.14 301.972   1
   0  -1  15  749.45 607.961   1
   0  -1 -15 -588.31 905.039   1
   0  -1 -15  -24.95 186.852   1
   0   1 -15   94.81 171.804   1
   0   1 -15  198.25 825.419   1
   0   1  16  751.64 685.390   1
   0   1  16    2.83 317.458   1
   0  -1  16  516.58 578.597   1
   0  -1 -16  538.42 228.196   1
   0  -1 -16  527.25 967.859   1
   0   1 -16  728.20 227.830   1
   0   1  17 -358.07 315.339   1
   0  -1  17 -324.98 292.914   1
   0  -1  17  489.48 551.278   1
   0  -1 -17  -48.17 1097.15   1
   0   1 -17   68.29 189.846   1
   0   1 -17  169.61 783.053   1
   0   1  18 1327.24 702.629   1
   0   1  18 1471.88 458.875   1
   0  -1  18 1499.63 606.135   1
   0  -1  18 1740.68 401.534   1
   0  -1 -18 1530.31 1149.01   1
   0  -1 -18 1171.66 297.005   1
   0   1 -18 1536.89 1000.00   1
   0   1 -18  937.18 250.401   1
   0   1  19  338.35 651.643   1
   0  -1  19    8.36 324.543   1
   0  -1  19  167.20 569.393  -1
   0  -1 -19  179.11 208.473   1
   0   1 -19 -665.52 848.063   1
   0   1 -19 -221.18 179.620   1
   0   1  20 2138.79 823.958   1
   0   1  20 2964.93 687.801   1
   0  -1  20 2002.19 491.818  -1
   0  -1 -20 3156.32 1501.09   1
   0  -1 -20 3801.31 445.726   1
   0   1 -20 2898.46 1197.22   1
   0   1  21 -352.37 548.210   1
   0   1  21   -5.02 714.097   1
   0  -1  21  184.15 646.018   1
   0  -1  21  144.48 382.615   1
   0  -1 -21  234.55 235.354   1
   0  -1 -21  259.39 1336.01   1
   0   1 -21 -261.50 194.887   1
   0   1 -21  120.60 919.648   1
   0   1  22 4444.85 688.896   1
   0   1  22 4295.10 1056.24   1
   0  -1  22 4086.19 865.594   1
   0  -1 -22 4681.51 499.415   1
   0  -1 -22 1849.52 1466.03   1
   0   1 -22 4961.28 491.453   1
   0   1  23 -385.61 472.169   1
   0   1  23 -347.19 714.755  -1
   0  -1  23 -132.36 561.723   1
   0  -1  23  151.28 430.314   1
   0  -1 -23   79.33 243.316   1
   0  -1 -23 -244.19 1387.14  -1
   0   1 -23 -149.45 215.559   1
   0   1 -23  337.18 1120.52   1
   0   1  24 1229.36 831.263   1
   0  -1  24 2343.31 633.308   1
   0  -1  24 1930.60 772.096  -1
   0  -1 -24 1905.77 372.461   1
   0   1 -24 2644.26 406.866   1
   0   1 -24  584.08 1281.23   1
   0   1  25  510.37 661.650   1
   0   1  25  869.25 569.758  -1
   0  -1  25   68.39 428.999   1
   0   1 -25 -499.42 1258.58   1
   0   1  26 -627.32 740.686   1
   0  -1  26  548.06 713.075   1
   0  -1  26  432.94 589.992   1
   0  -1 -26 2105.18 1618.70   1
   0   1 -26   -2.37 1095.69   1
   0   1 -26  796.93 284.587   1
   0   1  27 -122.50 698.684   1
   0  -1  27  288.68 614.389   1
   0  -1  27  720.67 671.438   1
   0  -1 -27  198.25 248.502   1
   0  -1 -27  800.58 1623.81   1
   0   1 -27  434.26 1283.42   1
   0   1 -27  287.87 255.442   1
   0  -1  28  392.84 566.325   1
   0  -1 -28  848.06 987.581   1
   0  -1 -28 1547.11 424.543   1
   0   1 -28 1298.76 746.530   1
   0   1 -28  926.95 361.431  -1
   0  -1 -29  729.95 445.872   1
   0  -1 -29 -101.53 491.088   1
   0  -2   0 157852. 7035.79   1
   0   2   0 151205. 6605.54   1
   0   2   1 -158.95 301.315   1
   0   2   1  -72.77 140.029   1
   0  -2   1   66.17  55.084   1
   0  -2   1 -163.70 210.153   1
   0  -2  -1 -284.88 355.442  -1
   0  -2  -1  -37.41 101.242   1
   0   2  -1   -0.24 107.889   1
   0   2  -1  163.70  73.046   1
   0   2   2 908692.  39343.   1
   0   2   2 894082.  38897.   1
   0  -2   2 972242.  42053.   1
   0  -2   2 978085.  42257.   1
   0  -2  -2 913805.  39847.   1
   0  -2  -2 934258.  40446.   1
   0   2  -2 960554.  41512.   1
   0   2  -2 999999.  43236.   1
   0   2   3  429.51 391.891   1
   0  -2   3   40.96  53.886   1
   0  -2   3   59.04  33.009   1
   0  -2  -3  154.27 174.068   1
   0   2  -3   80.93  41.227   1
   0   2  -3   -7.83  28.218   1
   0   2   4 675894.  29649.   1
   0   2   4 655368.  28488.   1
   0  -2   4 673264.  29131.   1
   0  -2   4 691891.  30036.   1
   0  -2  -4 670124.  29087.   1
   0  -2  -4 683053.  30168.   1
   0   2  -4 714901.  30950.   1
   0   2  -4 705843.  30541.   1
   0   2   5  374.65 459.240   1
   0   2   5  210.66 183.199   1
   0  -2   5   43.08  50.497   1
   0  -2   5  146.24 225.055   1
   0  -2  -5  241.42 178.232   1
   0  -2  -5  242.29 528.707   1
   0   2  -5  113.73  78.378   1
   0   2  -5 -114.83  91.454   1
   0   2   6 167933. 7487.21   1
   0   2   6 167348. 7830.52   1
   0  -2   6 170708. 7421.47   1
   0  -2  -6 174142. 7742.87   1
   0  -2  -6 173046. 8254.19   1
   0   2  -6 173192. 7633.30   1
   0   2   7   92.62 433.747   1
   0   2   7   68.87 221.841   1
   0  -2   7  -55.08 312.052   1
   0  -2   7   -4.69  82.469   1
   0  -2  -7 -272.32 187.655   1
   0  -2  -7   30.45 593.060   1
   0   2  -7   78.89 115.047   1
   0   2  -7  -52.56 213.952   1
   0   2   8 207304. 9656.67   1
   0   2   8 224835. 9992.69  -1
   0  -2   8 216946. 9780.85  -1
   0  -2   8 212418. 9269.53   1
   0  -2  -8 208546. 9276.83   1
   0  -2  -8 206793. 9883.12  -1
   0   2  -8 219065. 9802.77  -1
   0   2  -8 218334. 9561.71   1
   0   2   9  369.83 240.540   1
   0   2   9  -36.63 432.286   1
   0  -2   9  383.71 341.928   1
   0  -2  -9 -197.22 637.764   1
   0  -2  -9  443.68 234.258  -1
   0   2  -9  235.21 144.923   1
   0   2  10 147041. 7192.83   1
   0   2  10 154638. 7049.66   1
   0  -2  10 147918. 6536.15  -1
   0  -2  10 154346. 7151.20   1
   0  -2 -10 146238. 7494.51   1
   0  -2 -10 153543. 6970.04   1
   0   2 -10 146822. 6877.28   1
   0   2 -10 151205. 6720.23   1
   0   2  11   86.56 241.855   1
   0   2  11  329.95 527.757   1
   0  -2  11   51.67 138.203   1
   0  -2  11  271.00 350.182   1
   0  -2 -11   93.94 846.602   1
   0  -2 -11  482.61 266.326   1
   0   2 -11  292.99 179.693   1
   0   2 -11    4.29 413.002   1
   0   2  12 105697. 4986.85   1
   0   2  12 105186. 5503.28   1
   0  -2  12 100657. 4550.03   1
   0  -2  12 113075. 5573.41   1
   0  -2 -12  98612. 5672.02   1
   0  -2 -12 104164. 4819.57   1
   0   2 -12 100438. 5027.02   1
   0   2 -12 116216. 5315.55   1
   0   2  13 -430.97 603.506   1
   0   2  13 -147.84 283.637   1
   0  -2  13 -207.96 402.702   1
   0  -2  13   78.38 158.729  -1
   0  -2 -13   37.36 160.044   1
   0  -2 -13   47.99 826.880   1
   0   2 -13 -391.09 537.326   1
   0   2 -13  178.31 136.888   1
   0   2  14  72418. 4200.14   1
   0   2  14  64383. 3279.03   1
   0  -2  14  67896. 3183.34   1
   0  -2  14  71468. 3801.31  -1
   0  -2 -14  70548. 4595.32   1
   0  -2 -14  69459. 3302.41   1
   0   2 -14  68261. 3762.60   1
   0   2 -14  68064. 3153.39   1
   0   2  15  -23.86 327.319   1
   0   2  15 -383.56 764.061   1
   0  -2  15  118.63 198.028   1
   0  -2  15   62.56 452.447   1
   0  -2 -15  172.53 205.405   1
   0  -2 -15  -27.31 875.090   1
   0   2 -15  203.51 161.066   1
   0   2 -15  417.38 610.226   1
   0   2  16  83930. 4770.63   1
   0   2  16  83492. 4183.34   1
   0  -2  16  83199. 3913.07   1
   0  -2  16  78378. 4106.64   1
   0  -2 -16  85902. 4056.24  -1
   0  -2 -16  89627. 5624.54   1
   0   2 -16  88532. 4751.64   1
   0   2 -16  91015. 4185.53   1
   0   2  17 -128.56 601.972   1
   0   2  17  206.57 345.946   1
   0  -2  17 -242.80 445.653   1
   0  -2  17  128.85 240.613   1
   0  -2 -17 -509.71 1008.03   1
   0  -2 -17 -216.73 212.418  -1
   0   2 -17  424.54 698.392   1
   0   2 -17   22.66 168.736   1
   0   2  18 120161. 6277.57   1
   0  -2  18 138860. 6855.36   1
   0  -2  18 129072. 5947.40  -1
   0  -2 -18 129876. 5963.47   1
   0   2 -18 125712. 5685.90   1
   0   2 -18 119795. 6206.71   1
   0   2  19  -61.96 357.195   1
   0   2  19 -268.88 669.247  -1
   0  -2  19 -224.76 288.020   1
   0  -2  19  -67.94 530.314   1
   0  -2 -19  255.59 1121.26   1
   0  -2 -19  -71.85 191.526   1
   0   2 -19  -79.11 642.220   1
   0   2 -19   66.48 175.310   1
   0   2  20  30825. 2393.72   1
   0   2  20  31300. 2017.53   1
   0  -2  20  34324. 2287.07   1
   0  -2  20  32367. 1828.34   1
   0  -2 -20  34719. 3381.30   1
   0  -2 -20  29240. 1622.35   1
   0   2 -20  29942. 1574.14   1
   0   2 -20  30621. 2410.52   1
   0   2  21 -237.11 482.249   1
   0  -2  21  -79.11 326.223   1
   0  -2  21 -381.52 490.430   1
   0  -2 -21 1953.98 1531.04   1
   0   2 -21  103.58 191.526  -1
   0   2 -21  375.46 850.985  -1
   0   2  22 4652.30 853.907   1
   0   2  22 7092.76 1258.58  -1
   0  -2  22 6029.21 956.902   1
   0  -2  22 6490.86 731.190   1
   0  -2 -22 6601.16 592.987   1
   0  -2 -22 7399.55 2157.05   1
   0   2  23  504.89 598.685   1
   0   2  23  113.59 681.592   1
   0  -2  23 -352.15 379.912   1
   0  -2  23  425.57 553.177   1
   0  -2 -23 -238.93 1634.04   1
   0  -2 -23 -225.13 207.670   1
   0   2 -23 -263.04 853.177   1
   0   2 -23  113.22 210.007  -1
   0   2  24  24485. 1809.35   1
   0   2  24  30226. 2355.00   1
   0  -2  24  33156. 2327.24   1
   0  -2  24  30825. 1935.72   1
   0  -2 -24  34595. 3663.98   1
   0  -2 -24  30986. 1707.81   1
   0   2 -24  31454. 2604.82   1
   0   2 -24  30373. 1607.01   1
   0  -2  25 -212.20 466.910   1
   0  -2  25 -275.97 550.986   1
   0  -2 -25  209.50 1661.80   1
   0   2 -25 -1050.4 947.406   1
   0   2 -25 -394.59 205.186   1
   0   2  26  20321. 2004.38   1
   0  -2  26  22505. 1893.35   1
   0  -2  26  19700. 1489.41   1
   0  -2 -26  20599. 1287.80   1
   0   2 -26  22505. 2343.31   1
   0   2 -26  20942. 1252.74   1
   0   2  27 -108.25 849.524   1
   0  -2  27  702.12 577.940   1
   0  -2 -27 -1095.0 1606.28   1
   0  -2 -27 -327.68 253.177   1
   0   2 -27 1408.33 1087.65   1
   0   2 -27  -98.47 254.638   1
   0   2  28 9233.01 1311.91   1
   0  -2 -28 6363.03 1528.12   1
   0   2  29  602.41 499.342   1
   0  -2 -29 -105.77 324.689   1
   0  -3   0 7130.75 680.131   1
   0   3   0 6373.26 506.720   1
   0   3   1   95.18 143.316   1
   0   3   1 -136.60 324.251   1
   0  -3   1   52.53 269.101   1
   0  -3   1   77.06  74.580   1
   0  -3  -1   20.45 109.204   1
   0  -3  -1   91.96 398.539   1
   0   3  -1   75.82 112.491   1
   0   3  -1  405.70 162.746   1
   0   3   2  21366. 1336.01   1
   0  -3   2  20986. 1104.45   1
   0  -3  -2  21483. 1444.12   1
   0   3  -2  20321. 955.441   1
   0   3   3  -22.22 181.373   1
   0   3   3   19.08 369.612   1
   0  -3   3  588.97 181.884   1
   0  -3  -3  112.56 476.625   1
   0  -3  -3   70.26 123.082   1
   0   3  -3  114.02  48.072   1
   0   3  -3    1.62  52.235   1
   0   3   4  89773. 4102.26   1
   0   3   4  78378. 3927.68   1
   0  -3   4  84879. 3697.59   1
   0  -3   4  81592. 3592.40   1
   0  -3  -4  79547. 4143.17   1
   0   3  -4  75310. 3282.68   1
   0   3  -4  85245. 3707.81   1
   0   3   5  536.52 454.346   1
   0   3   5  192.18 208.254   1
   0  -3  -5 -719.21 589.408   1
   0  -3  -5  219.43 225.931   1
   0   3  -5   22.29  24.887   1
   0   3  -5   30.53  57.699   1
   0   3   6 228999.  10555.   1
   0   3   6 241198.  10760.   1
   0  -3   6 234258.  10161.   1
   0  -3   6 232797.  10234.   1
   0  -3  -6 257414.  11381.  -1
   0  -3  -6 235281.  11286.   1
   0   3  -6 247041.  10745.   1
   0   3  -6 215047. 9327.97   1
   0   3   7  590.58 260.774   1
   0  -3   7  558.51 210.884   1
   0  -3   7  187.73  79.036   1
   0  -3  -7   -6.83 630.898   1
   0   3  -7   79.33  75.091   1
   0   3  -7  114.83  98.028   1
   0   3   8 5524.46 555.295   1
   0   3   8 4423.66 771.365   1
   0  -3   8 4672.75 252.447   1
   0  -3   8 5504.01 552.227   1
   0  -3  -8 3821.76 441.198   1
   0   3   9   95.18 239.225   1
   0   3   9  194.67 485.390   1
   0  -3   9   34.57  80.204   1
   0  -3   9  173.78 250.255   1
   0  -3  -9  726.15 796.931   1
   0   3  -9  161.29 117.531   1
   0   3  -9 -104.53 129.584   1
   0   3  10  78597. 4293.64   1
   0  -3  10  81154. 3589.48   1
   0  -3  10  75018. 3609.93   1
   0  -3 -10  86998. 4074.50   1
   0   3 -10  74142. 3386.41   1
   0   3 -10  86048. 3867.78   1
   0   3  11  228.05 286.121   1
   0   3  11 -213.88 553.250   1
   0  -3  11  -52.09 349.233   1
   0  -3 -11   85.54 165.303   1
   0  -3 -11  680.13 810.810   1
   0   3  12  64047. 3248.35   1
   0   3  12  67509. 3948.13   1
   0  -3  12  65398. 3308.98  -1
   0  -3  12  66895. 3020.45   1
   0  -3 -12  77210. 4794.00   1
   0  -3 -12  63170. 3015.34   1
   0   3 -12  67619. 3060.63   1
   0   3 -12  68502. 3290.72   1
   0   3  13   62.02 323.374   1
   0   3  13 -377.79 656.026   1
   0  -3  13 -116.87 164.426   1
   0  -3  13  493.79 388.239   1
   0  -3 -13 -1525.2 812.271   1
   0  -3 -13   58.84 175.164   1
   0   3 -13  103.80 120.161   1
   0   3 -13   46.28 334.112   1
   0   3  14  59876. 3133.67   1
   0  -3  14  55398. 2570.49   1
   0  -3  14  56969. 2989.04   1
   0  -3 -14  57334. 4067.93   1
   0   3 -14  60051. 2779.40   1
   0   3 -14  59372. 3035.79   1
   0   3  15   89.26 360.920   1
   0   3  15  526.37 658.655   1
   0  -3  15 -353.54 342.732   1
   0  -3  15  315.49 191.965   1
   0  -3 -15  934.99 1065.01   1
   0  -3 -15   81.37 210.665   1
   0   3 -15   41.24 380.569   1
   0   3 -15   56.11 142.220   1
   0   3  16  17582. 1327.98   1
   0   3  16  17385. 1682.98   1
   0  -3  16  18707. 1037.98   1
   0  -3  16  17056. 1319.21  -1
   0  -3 -16  19357. 1168.74   1
   0  -3 -16  15982. 2246.16   1
   0   3 -16  17122. 1275.38   1
   0   3 -16  19364. 1075.24   1
   0   3  17   74.80 394.448   1
   0   3  17  630.46 650.182   1
   0  -3  17 -424.32 388.385   1
   0  -3  17  172.61 221.183   1
   0  -3 -17  137.11 258.290   1
   0  -3 -17  226.08 1110.30   1
   0   3 -17  -85.83 129.730   1
   0   3 -17 -138.79 427.173   1
   0   3  18 7903.57 1224.98   1
   0   3  18 8933.52 948.867   1
   0  -3  18 9313.36 681.007   1
   0  -3  18 9327.97 975.894   1
   0  -3 -18 7918.18 1822.50   1
   0  -3 -18 8312.63 687.728   1
   0   3 -18 7837.83 928.414   1
   0   3 -18 8151.93 564.353   1
   0   3  19  686.56 737.764   1
   0   3  19  629.51 456.829   1
   0  -3  19 -232.07 391.015  -1
   0  -3  19   69.09 251.497   1
   0  -3 -19  -67.86 216.873   1
   0  -3 -19  681.66 1299.49   1
   0   3 -19  -85.46 161.139   1
   0   3  20 3935.72 732.651   1
   0  -3 -20 3804.96 474.872  -1
   0  -3 -20 5230.09 1735.57   1
   0   3 -20 4505.47 418.699   1
   0   3 -20 4330.89 816.654   1
   0   3  21  414.83 498.685   1
   0   3  21 -839.30 692.476   1
   0  -3  21  201.24 295.982   1
   0  -3  21  721.62 457.925   1
   0  -3 -21  373.56 1316.29   1
   0  -3 -21   42.18 206.939   1
   0   3 -21 -529.44 585.463   1
   0   3 -21  -69.44 163.258   1
   0   3  22  27838. 2353.54   1
   0   3  22  27319. 1961.28   1
   0  -3  22  28137. 1609.93   1
   0  -3  22  26728. 1880.93   1
   0  -3 -22  22579. 3157.05   1
   0  -3 -22  23813. 1374.72   1
   0   3 -22  25793. 1379.11   1
   0   3 -22  27560. 2035.06   1
   0   3  23   39.24 741.416   1
   0  -3  23   55.49 425.200   1
   0  -3  23  -15.47 366.983   1
   0  -3 -23  396.57 1546.38   1
   0  -3 -23  354.20 249.890   1
   0   3 -23  748.72 740.686   1
   0   3 -23   15.34 179.474   1
   0   3  24 5544.92 1361.58   1
   0  -3  24 5656.68 721.986   1
   0  -3 -24 3967.86 2084.00   1
   0  -3 -24 5780.86 573.411   1
   0   3 -24 5745.06 514.243   1
   0   3 -24 5970.05 1073.04   1
   0   3  25  651.94 821.767   1
   0  -3  25  214.76 522.571   1
   0  -3  25   75.60 490.577   1
   0   3 -25   76.41 202.337   1
   0   3 -25 -874.36 728.633   1
   0  -3  26  14047. 1422.93   1
   0  -3 -26  13338. 2832.72   1
   0  -3 -26  13988. 983.929   1
   0   3 -26  12973. 876.551   1
   0   3  27 -584.81 758.217   1
   0  -3 -27 -205.41 251.351   1
   0  -3 -27  856.10 1936.45  -1
   0   3  28 -135.79 526.661   1
   0  -3 -28  406.79 341.052   1
   0   4   1  103.14 250.548   1
   0   4   1  -62.99 146.676   1
   0  -4   1   20.93  71.293   1
   0  -4   1 -538.64 346.457   1
   0  -4  -1 -363.55 431.336   1
   0  -4  -1  -29.96 101.315   1
   0   4  -1  124.11 160.555   1
   0   4  -1  -15.43 131.848  -1
   0   4   2 108765. 5126.36   1
   0   4   2 104967. 4747.99   1
   0  -4   2 117531. 5133.67   1
   0  -4   2 115340. 5344.04   1
   0  -4  -2 104821. 5196.49   1
   0  -4  -2 118700. 5287.07   1
   0   4  -2 106720. 4728.26   1
   0   4  -2 101096. 4479.91   1
   0   4   3  286.71 374.507   1
   0   4   3   96.86 199.415   1
   0  -4   3 -117.24 251.132   1
   0  -4   3   47.30  50.687   1
   0  -4  -3  282.32 551.862   1
   0  -4  -3   57.19 133.090   1
   0   4  -3    7.32  90.431   1
   0   4  -3   60.04  66.713   1
   0   4   4  56516. 3040.17   1
   0   4   4  49547. 2404.67   1
   0  -4   4  54156. 2536.89   1
   0  -4  -4  57020. 2652.30  -1
   0  -4  -4  55354. 3192.11   1
   0   4  -4  52294. 2327.97   1
   0   4   5  120.38 202.410   1
   0  -4   5  120.96 158.875   1
   0  -4   5  -20.47  66.267   1
   0  -4  -5  826.88 648.502   1
   0   4  -5   59.20  60.307   1
   0   4  -5  105.70  68.977   1
   0   4   6  79766. 4176.04   1
   0   4   6  67502. 3244.70   1
   0  -4  -6  77575. 4393.71   1
   0  -4  -6  79182. 3639.88   1
   0   4   7  626.22 532.213   1
   0   4   7  330.90 266.983   1
   0  -4  -7  -52.90 152.374   1
   0  -4  -7  -13.92 678.889   1
   0   4   8 166180. 8071.58   1
   0  -4  -8 152447. 6839.29   1
   0   4   9 -295.18 520.014   1
   0  -4   9 -108.77  46.399   1
   0  -4   9    6.97 112.418   1
   0  -4  -9    4.91 153.908   1
   0   4  -9 -106.79  47.385   1
   0   4  -9   39.31  48.539   1
   0   4  10  63579. 3245.43   1
   0  -4  10  57947. 2539.08  -1
   0  -4 -10  52944. 2559.53   1
   0  -4 -10  56611. 3865.59   1
   0   4 -10  53747. 2361.58   1
   0   4  11 -717.82 613.440   1
   0   4  11 -279.47 321.840   1
   0  -4  11   92.04 188.385   1
   0  -4 -11  -24.76 171.804   1
   0  -4 -11 -879.47 794.009   1
   0   4 -11  -18.89  65.332   1
   0   4  12  73119. 4185.53   1
   0  -4  12  79693. 3734.84   1
   0  -4  12  69985. 3086.92   1
   0  -4 -12  77356. 4931.33   1
   0  -4 -12  76260. 3604.09   1
   0   4 -12  76771. 3413.44   1
   0   4 -12  81665. 3623.81  -1
   0   4  13  134.33 443.827   1
   0  -4  13  153.47 251.132   1
   0  -4 -13 1837.11 1214.02   1
   0   4 -13 -118.70  86.048   1
   0   4  14  36786. 2598.24   1
   0   4  14  35493. 2113.22   1
   0  -4  14  38283. 1757.49   1
   0  -4  14  40752. 2106.65   1
   0  -4 -14  44945. 2274.65   1
   0  -4 -14  40665. 3412.71   1
   0   4 -14  44711. 2049.67   1
   0   4 -14  42695. 2024.10   1
   0   4  15  586.71 610.956   1
   0  -4  15   41.34 159.386   1
   0  -4  15   26.03 264.645   1
   0  -4 -15  109.72 231.337   1
   0   4 -15   47.26 109.642  -1
   0   4 -15  305.04 228.634   1
   0   4  16  26070. 1778.67   1
   0   4  16  28524. 2191.38   1
   0  -4  16  26866. 1303.14  -1
   0  -4  16  28356. 1601.90   1
   0  -4 -16  27451. 2882.39   1
   0  -4 -16  30833. 1675.67   1
   0   4 -16  29401. 1539.08   1
   0   4 -16  28839. 1391.53   1
   0   4  17 -162.75 400.365   1
   0   4  17 -128.63 670.635   1
   0  -4  17 -106.21 194.594   1
   0  -4  17  213.59 278.305   1
   0  -4 -17   36.87 200.876   1
   0  -4 -17  510.96 1108.11   1
   0   4 -17 -204.16 258.290  -1
   0   4 -17  -48.39 121.183   1
   0   4  18  20358. 1884.59   1
   0   4  18  18627. 1479.91   1
   0  -4  18  17757. 961.285   1
   0  -4  18  20971. 1385.68   1
   0  -4 -18  21826. 2792.55   1
   0  -4 -18  21373. 1276.84   1
   0   4 -18  21658. 1105.19   1
   0   4 -18  19481. 1183.34   1
   0   4  19 -1094.2 721.402   1
   0   4  19 -251.21 498.027   1
   0  -4  19 -161.07 219.722   1
   0  -4 -19  127.25 238.130   1
   0  -4 -19 -972.97 1173.12   1
   0   4 -19 -341.56 332.943   1
   0   4  20  23806. 2151.93   1
   0   4  20  21052. 1772.83   1
   0  -4  20  20058. 1107.38   1
   0  -4  20  20409. 1363.77   1
   0  -4 -20  19467. 1187.73   1
   0   4 -20  20811. 1348.43   1
   0   4 -20  20219. 1058.44   1
   0   4  21 -504.38 753.834   1
   0   4  21  476.33 500.292   1
   0  -4  21 -125.27 300.657   1
   0  -4  21 -299.78 290.869   1
   0  -4 -21 -210.59 203.652   1
   0  -4 -21 -367.06 1488.68   1
   0   4 -21  219.21 434.550   1
   0   4 -21   78.16 138.787   1
   0   4  22  31760. 2521.55   1
   0  -4  22  27648. 1718.04   1
   0  -4 -22  34266. 3760.41   1
   0  -4 -22  28305. 1581.44   1
   0   4 -22  28948. 1467.49   1
   0   4  23 -263.70 723.301   1
   0  -4  23 -298.25 369.539   1
   0  -4  23  210.01 364.864   1
   0  -4 -23 -188.02 1873.63   1
   0  -4 -23   95.11 228.707   1
   0   4 -23   24.32 163.185   1
   0   4 -23 -563.26 487.582   1
   0   4  24 5320.67 1121.99   1
   0  -4  24 4229.36 676.405   1
   0  -4  24 4260.77 574.652   1
   0  -4 -24 3416.36 2373.99   1
   0  -4 -24 5859.75 582.322   1
   0   4 -24 5029.94 751.643   1
   0   4 -24 5476.25 461.870   1
   0   4  25 1214.02 845.142   1
   0  -4  25  178.31 436.157   1
   0  -4  25    8.29 363.477   1
   0  -4 -25 -637.33 2075.97   1
   0  -4 -25  119.58 248.941   1
   0   4 -25  254.86 505.332   1
   0   4 -25   46.64 174.434   1
   0   4  26 7225.70 1321.40   1
   0  -4 -26  10855. 834.915   1
   0  -4 -26 7333.81 2614.31   1
   0   4  27  127.25 662.600   1
   0  -4 -27 -324.10 246.238  -1
   0  -5   0 5820.30 792.549   1
   0  -5   0 4340.39 305.478   1
   0   5   0 5500.36 515.339   1
   0   5   1  380.35 205.843   1
   0   5   1 -288.53 321.913   1
   0  -5   1  256.03 389.846   1
   0  -5   1  110.45  83.857   1
   0  -5  -1   68.33 118.992   1
   0  -5  -1   -8.26 520.745   1
   0   5  -1  278.74 172.388   1
   0   5  -1  140.32 196.932   1
   0   5   2 112856. 5347.69   1
   0   5   2 120599. 5473.33   1
   0  -5   2 112345. 4931.33   1
   0  -5  -2 117020. 5222.05   1
   0  -5  -2 111322. 5610.66   1
   0   5  -2 110299. 4929.14   1
   0   5   3  133.24 325.128   1
   0   5   3  142.22 200.657  -1
   0  -5   3  -25.91 329.072   1
   0  -5   3  -36.56  56.282   1
   0  -5  -3 -143.90 129.145   1
   0  -5  -3   10.32 545.069   1
   0   5  -3   -1.00  76.333   1
   0   5  -3  -97.22 120.964   1
   0   5   4  61819. 2997.07   1
   0  -5   4  55997. 2773.55   1
   0  -5  -4  58809. 3559.53   1
   0   5  -4  58130. 2570.49   1
   0   5  -4  65267. 2943.02   1
   0   5   5 -288.68 452.300   1
   0   5   5  263.33 250.694   1
   0  -5   5  371.07 269.613   1
   0  -5  -5   13.47 139.737   1
   0  -5  -5 -358.73 630.898   1
   0   5  -5  157.05 100.803   1
   0   5   6  93207. 4770.63   1
   0   5   6  96055. 4529.58   1
   0  -5  -6  89920. 4997.80   1
   0  -5  -6  95179. 4357.92   1
   0   5   7 -298.90 482.980   1
   0  -5  -7  171.37 163.112   1
   0   5   8 109350. 5220.59   1
   0   5   8 110957. 5661.06   1
   0  -5  -8 107231. 4902.11   1
   0  -5  -8 108765. 6129.29   1
   0   5   9  573.05 647.406   1
   0  -5  -9   72.26 174.434   1
   0   5  10  39080. 2622.35   1
   0  -5 -10  41322. 2096.42   1
   0   5  12 147699. 7414.16   1
   0   5  12 153689. 7269.53   1
   0  -5 -12 139664. 6338.93   1
   0   5  13 -125.86 375.310   1
   0   5  13  -30.31 586.851   1
   0  -5 -13 -791.82 1144.63   1
   0  -5 -13  129.51 226.808   1
   0   5  14 176698. 8298.02   1
   0   5  14 163258. 8078.88   1
   0  -5  14 172023. 7501.82   1
   0  -5 -14 173046. 9517.89   1
   0  -5 -14 182761. 8246.89   1
   0   5 -14 168152. 7326.51   1
   0   5  15   96.49 465.376   1
   0   5  15  321.69 632.724   1
   0  -5  15 -139.81  96.348   1
   0  -5  15  -67.06 120.745   1
   0  -5 -15   51.37 223.740  -1
   0  -5 -15 1138.06 1159.97   1
   0   5 -15   17.69  65.551   1
   0   5 -15   -3.06  96.421   1
   0   5  16 3158.51 671.511   1
   0   5  16 1392.99 761.139   1
   0  -5  16 2204.53 251.132   1
   0  -5 -16 1387.87 324.835   1
   0  -5 -16 1099.34 1238.13   1
   0   5 -16 1658.87 180.570   1
   0   5 -16 1478.45 141.563   1
   0   5  17   -9.77 432.213   1
   0  -5  17   97.01 149.671   1
   0  -5 -17 -1560.3 1253.47   1
   0   5 -17   21.59  75.895   1
   0   5  18 1889.70 884.586   1
   0   5  18 3051.86 731.190   1
   0  -5  18 2201.60 290.285   1
   0  -5  18 2187.00 213.513   1
   0  -5 -18 1419.28 1417.09   1
   0   5 -18 1282.69 230.314   1
   0   5  19    8.12 738.494   1
   0  -5  19   -0.08 167.933   1
   0  -5  19 -160.12 155.880   1
   0  -5 -19   -0.21 243.973   1
   0   5 -19  -37.05 196.713   1
   0   5 -19  -39.66  91.673   1
   0   5  20 8473.33 1447.04  -1
   0   5  20  10716. 1241.05   1
   0  -5  20 9284.14 638.568   1
   0  -5  20 9123.44 534.915   1
   0  -5 -20  10131. 2360.11   1
   0  -5 -20 9233.01 715.047   1
   0   5 -20 9890.42 601.826   1
   0   5 -20 9539.80 531.190   1
   0   5  21   51.64 742.877   1
   0  -5  21  -90.50 192.476   1
   0  -5  21 -423.67 230.971   1
   0  -5 -21 -168.88 1502.56   1
   0  -5 -21 -427.68 226.881   1
   0   5 -21   51.04 113.952   1
   0   5 -21  507.23 267.129   1
   0   5  22  29138. 2365.96   1
   0  -5  22  26815. 1314.83   1
   0  -5  22  25296. 1387.14   1
   0  -5 -22  29218. 3674.94   1
   0  -5 -22  24492. 1424.40   1
   0   5 -22  24361. 1193.57   1
   0   5 -22  25705. 1308.98   1
   0   5  23   51.18 701.679   1
   0  -5  23   64.38 214.536   1
   0  -5  23  452.37 246.092   1
   0  -5 -23 1646.46 1921.84   1
   0  -5 -23   20.47 230.533   1
   0   5 -23  117.60 277.867   1
   0   5 -23   18.88 132.651   1
   0   5  24  34901. 2651.57   1
   0  -5  24  33258. 1616.51   1
   0  -5  24  36238. 1870.71   1
   0  -5 -24  48999. 4952.52   1
   0  -5 -24  36720. 1967.86   1
   0   5 -24  33177. 1587.29   1
   0   5 -24  35288. 1760.41   1
   0   5  25  433.60 823.958   1
   0  -5 -25  133.09 275.383   1
   0  -5 -25 -204.89 1970.78   1
   0   5  26 3377.64 1005.84   1
   0  -5 -26 3758.94 508.765   1
   0  -6   0 4232.28 314.609   1
   0  -6   0 3994.15 829.802   1
   0   6   0 3477.72 442.658   1
   0   6   0 2949.60 366.691   1
   0   6   1  228.56 196.640   1
   0   6   1  100.22 276.260   1
   0  -6   1  445.36 520.964   1
   0  -6   1  -49.77  75.310   1
   0  -6  -1  198.76 587.801   1
   0  -6  -1  -17.69 116.800   1
   0   6  -1  215.85 218.042   1
   0   6  -1  166.91 192.403   1
   0   6   2  11344. 799.853  -1
   0  -6   2  15157. 1276.84   1
   0  -6   2  13835. 690.576   1
   0  -6  -2  14660. 1681.52   1
   0   6  -2  11753. 740.686   1
   0   6  -2  12973. 758.947   1
   0   6   3  -42.56 250.548   1
   0   6   3 -396.49 362.162   1
   0  -6   3   14.43  63.426   1
   0  -6   3  226.44 439.079   1
   0  -6  -3 -337.03 693.279   1
   0  -6  -3  -53.91 137.180   1
   0   6  -3 -118.26 153.689   1
   0   6  -3 -109.13  84.076   1
   0   6   4  39240. 2093.50   1
   0   6   4  39554. 2330.90   1
   0  -6   4  40913. 1821.77   1
   0  -6   4  41921. 2339.66   1
   0  -6  -4  42615. 2940.10   1
   0  -6  -4  40891. 1991.96   1
   0   6  -4  39481. 1885.32   1
   0   6  -4  37158. 1687.36  -1
   0   6   5  160.04 369.466   1
   0  -6   5   57.93  68.488   1
   0  -6   5  227.39 345.507   1
   0  -6  -5   40.71 153.470   1
   0   6  -5   41.40 120.891   1
   0   6  -5  140.76  72.359   1
   0   6   6 9766.24 1010.96   1
   0   6   6 8619.42 780.131   1
   0  -6   6 9386.40 696.347   1
   0  -6  -6 9379.10 1402.48   1
   0   6  -6 7757.48 431.555   1
   0   6   7   48.60 323.228   1
   0   6   7  233.38 403.214   1
   0  -6  -7   68.47 177.940   1
   0  -6  -7  593.72 794.740   1
   0   6   8  42505. 2353.54   1
   0   6   8  42462. 2650.84   1
   0  -6  -8  45383. 3332.36   1
   0  -6  -8  51753. 2531.77   1
   0   6   9   67.60 365.522   1
   0   6   9  405.92 553.250   1
   0  -6  -9  -73.85 189.043   1
   0  -6  -9 -314.32 936.449   1
   0   6  10  80789. 4466.03   1
   0  -6 -10  87801. 4121.25   1
   0  -6 -10  83857. 5384.95   1
   0   6  11  149.09 559.459  -1
   0  -6 -11    0.93 209.057   1
   0   6  12 6162.16 1037.98   1
   0  -6 -12 8078.88 662.600   1
   0   6  13 -151.21 521.986   1
   0  -6 -13 -108.33 234.039   1
   0   6  14  16063. 1607.74   1
   0   6  14  13134. 1222.79   1
   0  -6 -14  13703. 2188.46   1
   0  -6 -14  15793. 1016.80   1
   0   6  15  834.92 519.064   1
   0   6  15  682.91 725.565   1
   0  -6 -15   77.57 221.402   1
   0  -6 -15  563.33 1255.66   1
   0   6  16 7100.80 1234.48   1
   0   6  16 7947.40 983.929   1
   0  -6 -16 6983.19 618.480  -1
   0  -6 -16 5892.62 1820.30   1
   0   6  17  417.24 508.254   1
   0   6  17 -929.87 634.842   1
   0  -6 -17 -334.84 211.395   1
   0  -6 -17 -885.32 1293.64   1
   0   6  18 4739.95 994.886   1
   0   6  18 5208.18 1173.85   1
   0  -6 -18 5572.68 558.801  -1
   0  -6 -18 3279.03 1733.38   1
   0   6  19  118.77 733.381   1
   0   6  19  305.26 626.004   1
   0  -6 -19 -124.40 1573.41   1
   0  -6 -19  157.34 224.397   1
   0  -6 -20 5728.99 1974.43   1
   0   6  21 -775.75 777.939   1
   0  -6 -21 -1135.1 1669.10   1
   0   6  22 4088.38 1076.70   1
   0  -6 -22 3160.70 446.749   1
   0  -6 -22 1443.39 1843.68   1
   0   6  23  177.06 855.368   1
   0  -6 -23 1023.37 1863.40   1
   0  -6 -23  204.53 271.366   1
   0   6  24  779.40 814.462   1
   0  -6 -24  799.85 312.198   1
   0  -6 -24 1173.12 2224.25   1
   0   6  25 -637.03 721.183   1
   0  -6 -25  544.12 325.201   1
   0  -7   0  52403. 3264.42   1
   0   7   0  52323. 2609.93   1
   0   7   1 -146.02 279.328   1
   0   7   1 -324.32 225.639   1
   0  -7   1  192.11 100.146   1
   0  -7   1  150.26 600.803   1
   0  -7  -1   96.64 646.749   1
   0  -7  -1  -80.42 114.463   1
   0   7  -1 -145.14 194.960   1
   0   7  -1  174.51 190.504   1
   0  -7   2  70782. 3166.54   1
   0  -7   2  76771. 4162.16   1
   0  -7  -2  75091. 4376.91   1
   0  -7  -2  73922. 3390.06   1
   0   7  -2  76990. 3575.60   1
   0   7  -2  76187. 3597.51   1
   0   7   3  486.05 405.916   1
   0  -7   3   -5.98  74.726   1
   0  -7   3 -365.38 457.195   1
   0  -7  -3  151.35 144.923   1
   0   7  -3   16.18 106.793   1
   0   7  -3   85.17 205.917   1
   0   7   4 173046. 7947.40   1
   0   7   4 177575. 8363.76   1
   0  -7   4 166326. 7252.00   1
   0  -7   4 168371. 7976.62   1
   0  -7  -4 184222. 9488.67   1
   0  -7  -4 165595. 7392.25   1
   0   7  -4 184222. 8203.06   1
   0   7  -4 173484. 7604.08   1
   0   7   5  -19.56 301.461   1
   0   7   5   12.09 452.739   1
   0  -7   5  125.42  86.706   1
   0  -7   5 -318.04 442.293   1
   0  -7  -5   -5.02 162.089   1
   0  -7  -5 -514.17 704.382   1
   0   7  -5   41.45  78.378   1
   0   7  -5  176.92 187.509   1
   0   7   6 148795. 7200.87   1
   0   7   6 158729. 7406.86   1
   0  -7   6 157049. 7260.04   1
   0  -7   6 140175. 6099.34  -1
   0  -7  -6 150548. 7976.62   1
   0  -7  -6 143681. 6466.76   1
   0   7  -6 152301. 6735.57   1
   0   7  -6 143462. 6250.54   1
   0   7   7 -430.61 484.441   1
   0   7   7   36.73 410.956   1
   0  -7  -7  -96.64 163.404   1
   0  -7  -7  479.25 950.328   1
   0   7   8  22148. 1523.01   1
   0  -7  -8  19445. 2248.35   1
   0   7   9  905.04 469.466   1
   0   7   9 -141.93 543.608   1
   0  -7  -9    8.58 175.968   1
   0  -7  -9 -208.55 1054.05   1
   0   7  10  33243. 2341.12   1
   0   7  10  34375. 2135.86   1
   0  -7 -10  34346. 1794.74   1
   0  -7 -10  34105. 3111.76   1
   0   7  11  -74.73 586.924   1
   0   7  11   79.69 414.974   1
   0  -7 -11  714.97 1143.90   1
   0  -7 -11   26.14 198.393   1
   0   7  12  65142. 3571.22   1
   0   7  12  65435. 3826.88   1
   0  -7 -12  66903. 4902.11   1
   0  -7 -12  66187. 3185.53   1
   0   7  13  108.03 662.819   1
   0  -7 -13  188.39 229.583   1
   0   7  15 -448.79 660.043   1
   0  -7 -15  240.69 240.467   1
   0   7  16  45369. 3130.02  -1
   0  -7 -16  38999. 2040.17   1
   0   7  17  892.62 796.931   1
   0   7  17  902.85 902.117   1
   0  -7 -17 -391.82 1630.39   1
   0  -7 -17  -82.18 222.936  -1
   0   7  18  18079. 1905.04   1
   0  -7 -18  13623. 937.179   1
   0  -7 -18  15887. 2728.27   1
   0   7  19   85.32 711.760   1
   0  -7 -19  989.77 1693.20  -1
   0  -7 -19  -62.66 230.168   1
   0   7  20  19532. 1894.08   1
   0  -7 -20  20701. 1251.28   1
   0  -7 -21   51.02 1764.06   1
   0  -7 -21  -98.90 237.984   1
   0  -7 -22  24573. 4138.05   1
   0   7  23  928.41 873.630   1
   0  -7 -23  -62.36 244.631   1
   0   7  24 9532.50 1490.87   1
   0  -7 -24  12374. 915.996   1
   0  -8   0  39058. 2798.39   1
   0  -8   0  37414. 1783.05   1
   0   8   0  38298. 2075.24   1
   0   8   0  37436. 2050.40   1
   0   8   1  191.31 339.225   1
   0   8   1 -256.61 282.396   1
   0  -8   1  -56.60  92.184   1
   0  -8   1  278.89 708.326   1
   0  -8  -1 -563.70 741.416   1
   0  -8  -1   70.84 128.561  -1
   0   8  -1   65.03 222.498   1
   0   8  -1 -155.22 306.501   1
   0   8   2 8261.50 798.392   1
   0   8   2 6865.59 761.139   1
   0  -8   2 4719.50 1020.45   1
   0  -8   2 6619.42 409.861   1
   0  -8  -2 6745.06 1314.83   1
   0  -8  -2 6529.58 470.635   1
   0   8  -2 8130.01 688.020   1
   0   8  -2 6748.71 544.557   1
   0   8   3 -115.63 345.653   1
   0   8   3 -119.14 322.425   1
   0  -8   3   12.43 101.826   1
   0  -8   3 -345.73 610.664   1
   0  -8  -3 -920.38 777.209   1
   0  -8  -3  146.60 170.343   1
   0   8  -3  -28.22 267.494   1
   0   8  -3   -3.71 121.841   1
   0   8   4  20548. 1528.85   1
   0   8   4  19985. 1382.76   1
   0  -8   4  22776. 1073.78   1
   0  -8   4  23389. 1878.01   1
   0  -8  -4  24960. 2384.22   1
   0  -8  -4  25603. 1352.08   1
   0   8  -4  22410. 1283.42   1
   0   8  -4  23338. 1155.59   1
   0   8   5 -108.33 359.605   1
   0   8   5 -315.78 418.115   1
   0  -8   5   60.39 101.023   1
   0  -8   5 -109.20 508.327   1
   0  -8  -5  261.29 195.909   1
   0  -8  -5   56.39 899.926   1
   0   8  -5  203.94 237.765   1
   0   8  -5  138.79 114.390   1
   0   8   6  36333. 2168.73   1
   0  -8   6  40679. 2380.57   1
   0  -8   6  45398. 2017.53   1
   0  -8  -6  41081. 3284.88   1
   0   8  -6  37180. 1816.65   1
   0   8  -6  41015. 1839.30   1
   0   8   7  201.02 472.826   1
   0   8   7 -525.78 498.246   1
   0  -8   7  199.42 340.613   1
   0  -8  -7  -59.17 205.624   1
   0  -8  -7 -446.90 954.710   1
   0   8  -7   89.63 161.505   1
   0   8  -7  181.37  95.836   1
   0   8   8  35252. 2181.15   1
   0   8   8  34061. 2325.78   1
   0  -8  -8  30424. 1603.36   1
   0  -8  -8  34638. 3150.47   1
   0   8   9 -232.43 549.525   1
   0  -8  -9  -73.19 183.126   1
   0   8  10  558.58 561.358   1
   0   8  10  123.81 556.026   1
   0  -8 -10  567.86 230.533   1
   0  -8 -10   56.52 1104.45   1
   0   8  11 -291.53 479.474   1
   0   8  11 1010.23 715.266   1
   0  -8 -11 -216.87 1228.63   1
   0  -8 -11  194.81 201.607   1
   0   8  12 3582.17 751.643   1
   0   8  12 4282.68 998.538   1
   0  -8 -12 1903.58 1433.89   1
   0  -8 -12 3078.16 400.365   1
   0   8  13 -529.22 483.272   1
   0   8  13  529.36 782.322   1
   0  -8 -13 -879.47 1306.79   1
   0  -8 -13 -316.51 200.365   1
   0   8  14 1302.41 646.968   1
   0   8  14 1710.01 864.134   1
   0  -8 -14  680.93 1299.49   1
   0  -8 -14 1869.98 349.452   1
   0   8  15  380.50 729.291   1
   0  -8 -15  262.60 247.114   1
   0   8  16 1270.27 813.732   1
   0  -8 -16  598.76 285.098  -1
   0   8  18 6357.92 1171.66   1
   0  -8 -18 7859.74 689.627   1
   0  -8 -18 8363.76 2219.14   1
   0   8  19  363.99 741.416   1
   0  -8 -19   40.09 257.414   1
   0  -8 -19  859.75 1776.48   1
   0   8  20 1092.77 837.837   1
   0  -8 -20   74.29 252.812  -1
   0  -8 -20  308.18 1760.41   1
   0   8  21  597.95 798.392   1
   0  -8 -21   89.63 243.900   1
   0  -8 -21 1056.97 1957.63   1
   0   8  22  200.15 788.896   1
   0  -8 -22  443.53 298.174   1
   0   8  23  363.11 787.435   1
   0  -8 -23 -140.18 276.187   1
   0  -9   0  27860. 1390.79   1
   0   9   0  25537. 1507.67   1
   0   9   1 -219.80 360.628   1
   0   9   1  456.61 346.603   1
   0  -9   1 -830.53 687.728   1
   0  -9   1  -33.69 119.722   1
   0  -9  -1  105.19 155.369   1
   0  -9  -1  418.41 842.950   1
   0   9  -1   95.84 356.026   1
   0   9  -1  186.63 278.889   1
   0   9   2  62031. 3258.58   1
   0   9   2  66077. 3450.69   1
   0  -9   2  65741. 4132.94   1
   0  -9   2  64456. 2927.68   1
   0  -9  -2  63937. 4262.23   1
   0  -9  -2  63367. 2950.33   1
   0   9  -2  61819. 2959.82   1
   0   9  -2  57436. 2945.21   1
   0   9   3  223.74 401.095   1
   0   9   3   54.17 458.582   1
   0  -9   3   38.67 638.129   1
   0  -9  -3  442.37 962.746   1
   0  -9  -3  397.52 183.418   1
   0   9  -3  186.12 297.881   1
   0   9   4  55369. 3072.31   1
   0   9   4  57443. 3100.80   1
   0  -9   4  51366. 3281.22   1
   0  -9   4  53009. 2387.14   1
   0  -9  -4  58568. 2784.51   1
   0  -9  -4  60358. 4238.13   1
   0   9  -4  60058. 2968.59   1
   0   9  -4  53484. 2468.95   1
   0   9   5  210.74 453.250   1
   0   9   5  334.33 402.118   1
   0  -9   5  228.12 660.262  -1
   0  -9   5  307.01 123.667   1
   0  -9  -5 -246.53 1000.73   1
   0  -9  -5  -89.34 176.771   1
   0   9  -5   29.97 279.255   1
   0   9  -5   86.19 127.100   1
   0   9   6  16596. 1341.85  -1
   0   9   6  16070. 1394.45   1
   0  -9   6  17823. 1501.09   1
   0  -9   6  18364. 863.403   1
   0  -9  -6  18985. 1099.34   1
   0  -9  -6  17312. 2254.20   1
   0   9  -6  16903. 991.964   1
   0   9  -6  16647. 806.427   1
   0   9   7  264.21 534.842   1
   0  -9   7  259.61 387.144   1
   0  -9   7  -45.05  94.448   1
   0  -9  -7   60.75 217.239   1
   0   9  -7  116.80 214.098  -1
   0   9  -7   79.99 112.929   1
   0   9   8  22126. 1720.23   1
   0   9   8  19343. 1508.40  -1
   0  -9  -8  21381. 2672.02   1
   0  -9  -8  22922. 1290.72   1
   0   9   9 -481.96 512.344   1
   0   9   9  753.83 522.205   1
   0  -9  -9  104.16 1080.35   1
   0  -9  -9 -120.45 189.846   1
   0   9  10 7392.25 992.694   1
   0   9  10 6459.45 1032.87   1
   0  -9 -10 8349.15 654.126   1
   0  -9 -10 6297.29 1857.56   1
   0   9  11  -81.67 716.873   1
   0   9  11 -257.05 489.919   1
   0  -9 -11 -391.38 1332.36   1
   0  -9 -11 -190.80 210.007   1
   0   9  12  32535. 2243.97   1
   0   9  12  29890. 2241.78   1
   0  -9 -12  30124. 1631.85   1
   0  -9 -12  27326. 3229.36   1
   0   9  13 -508.91 612.636   1
   0   9  13 -339.37 580.569   1
   0  -9 -13  552.67 1520.09   1
   0  -9 -13 -104.75 228.561   1
   0   9  14  42586. 2780.13  -1
   0   9  14  43280. 2929.14   1
   0  -9 -14  42505. 2184.07   1
   0   9  15  -34.57 692.183   1
   0   9  15  192.55 628.268   1
   0  -9 -15 -142.15 214.828   1
   0  -9 -15 -790.36 2826.15   1
   0   9  16  26684. 2188.46   1
   0   9  16  24887. 2101.53   1
   0  -9 -16  21724. 1285.61   1
   0   9  17 -684.81 690.065   1
   0  -9 -17  -27.52 231.410   1
   0   9  18  10066. 1367.42   1
   0  -9 -18  11015. 809.349   1
   0   9  20  17429. 1871.44   1
   0  -9 -20  19335. 1201.61   1
   0   9  21  277.14 819.576   1
   0  -9 -21 -102.19 254.273   1
   0 -10   0  34441. 3052.59   1
   0 -10   0  34186. 1669.83   1
   0  10   0  32301. 2002.19   1
   0  10   0  35026. 1971.51   1
   0  10   1  237.55 449.525   1
   0  10   1   71.53 342.805   1
   0 -10   1 -282.25 948.867   1
   0 -10   1  127.83 142.586   1
   0 -10  -1 -155.22 1051.13   1
   0 -10  -1   32.15 164.646   1
   0  10  -1  -35.64 225.493   1
   0  10  -1 -174.21 361.358   1
   0  10   2  12798. 1054.05   1
   0  10   2  16421. 1322.86   1
   0 -10   2  13703. 1844.41   1
   0 -10   2  12074. 677.063   1
   0 -10  -2  12922. 1941.56   1
   0 -10  -2  13017. 780.131   1
   0  10  -2  13375. 866.325   1
   0  10  -2  14668. 1138.06   1
   0  10   3 -135.21 455.368   1
   0  10   3 -406.87 475.675   1
   0 -10   3 -121.91 754.565   1
   0 -10   3  131.56 137.546   1
   0 -10  -3  616.14 1017.53   1
   0 -10  -3   63.29 177.794   1
   0  10  -3  138.64 195.106   1
   0  10  -3  -90.14 318.480   1
   0  10   4 2181.15 637.253   1
   0  10   4 4567.56 744.338   1
   0 -10   4 2997.07 1035.06   1
   0 -10  -4 4072.31 1421.47   1
   0  10  -4 3545.65 548.137   1
   0  10   5 -198.61 455.734   1
   0 -10   5    6.47 120.599   1
   0 -10   5  537.98 678.743   1
   0 -10  -5   60.20 181.227   1
   0  10  -5  -63.31 264.134   1
   0  10  -5  114.90 132.359   1
   0  10   6 7983.92 1013.88   1
   0  10   6 9715.11 1094.96   1
   0 -10   6 9306.05 1240.32   1
   0 -10   6 6969.31 396.128   1
   0 -10  -6 7276.84 575.456   1
   0 -10  -6 6796.19 1849.52   1
   0  10  -6 8173.84 637.545   1
   0  10  -6 7538.34 438.203   1
   0  10   7  308.69 518.991   1
   0  10   7  211.25 516.654   1
   0 -10   7   21.58 488.093   1
   0 -10   7   33.08 118.188  -1
   0 -10  -7 -658.36 1138.79   1
   0 -10  -7  -66.99 203.652   1
   0  10  -7  -70.18 167.129   1
   0  10  -7  212.64 125.712   1
   0  10   8  11227. 1211.10   1
   0  10   8  15785. 1402.48   1
   0 -10  -8  16231. 2406.13   1
   0 -10  -8  11980. 821.767   1
   0  10   9  655.73 592.257   1
   0 -10  -9 -160.19 1268.08   1
   0 -10 -10  24069. 3004.38   1
   0 -10 -10  24186. 1359.39   1
   0  10  11  171.15 548.210   1
   0 -10 -11 -128.93 195.909   1
   0  10  12   -2.38 612.271   1
   0  10  12 -357.78 601.095   1
   0 -10 -12  213.51 228.707   1
   0 -10 -12 1287.80 1845.87   1
   0  10  13 -120.82 599.561   1
   0  10  13 -239.01 606.208   1
   0 -10 -13   71.23 210.811   1
   0  10  14 2178.96 939.371   1
   0  10  14 2353.54 912.344   1
   0 -10 -14 2693.93 447.260   1
   0  10  15 -488.82 659.021   1
   0  10  15 -542.80 683.564   1
   0 -10 -15  153.10 246.603   1
   0  10  16 7450.69 1235.94   1
   0  10  16 5981.00 1146.09   1
   0 -10 -16 6932.06 609.568  -1
   0  10  17  155.22 801.314   1
   0  10  17  -12.94 753.834   1
   0 -10 -17  -67.17 248.794   1
   0  10  18  16618. 1807.89   1
   0  10  18  16428. 1734.11   1
   0 -10 -18  14361. 983.929   1
   0  10  19 -113.00 783.783   1
   0 -10 -19  -13.49 248.137   1
   0  10  20 6269.53 1295.10   1
   0 -10 -20 5734.84 592.110   1
   0 -11   0  20343. 2464.57   1
   0  11   0  21519. 1572.68   1
   0  11   0  23966. 1485.75   1
   0  11   1  420.53 455.807   1
   0 -11   1 -123.45 151.059   1
   0 -11   1  563.11 1150.47   1
   0 -11  -1 1298.03 1307.52   1
   0  11  -1  212.93 470.416   1
   0  11  -1  330.31 249.306   1
   0  11   2  22403. 1702.70   1
   0  11   2  25069. 1637.69   1
   0 -11   2  25047. 2687.36   1
   0 -11   2  25413. 1262.23   1
   0 -11  -2  21782. 2802.04   1
   0 -11  -2  27721. 1435.35   1
   0  11  -2  27210. 1518.63   1
   0  11  -2  23382. 1603.36   1
   0  11   3  649.60 450.036   1
   0 -11   3   16.43 134.112   1
   0 -11  -3  -33.41 185.756   1
   0  11  -3 -321.77 185.683   1
   0  11   4  10110. 1013.88   1
   0  11   4 9152.66 1088.38   1
   0 -11   4 9766.24 553.615   1
   0 -11   4 6432.43 1435.35   1
   0 -11  -4 8539.07 1971.51   1
   0 -11  -4 9956.16 680.861   1
   0  11  -4 8977.35 891.891   1
   0  11  -4 8977.35 604.966   1
   0  11   5 -308.03 450.328   1
   0  11   5 -200.22 501.460  -1
   0 -11   5   47.26 937.179   1
   0 -11  -5 -1987.6 1207.45  -1
   0 -11  -5   13.91 184.149   1
   0  11  -5 -263.70 360.263   1
   0  11   6 9284.14 1136.59   1
   0  11   6 8378.37 1124.91   1
   0 -11   6 8663.25 1288.53   1
   0 -11   6 9181.88 509.642   1
   0 -11  -6 9094.22 2034.33   1
   0 -11  -6  10548. 725.858   1
   0  11   7   -1.00 550.912   1
   0 -11   7  -96.49 133.382  -1
   0 -11  -7 -348.28 1357.92   1
   0  11  -7  -33.46 147.041   1
   0  11   8 5609.20 963.476   1
   0  11   8 6485.02 1032.14   1
   0 -11  -8 5368.15 1799.12   1
   0 -11  -8 8392.98 637.837   1
   0  11   9 -156.54 554.711   1
   0 -11  -9 -297.74 188.605   1
   0  11  10  12505. 1411.25   1
   0  11  10  12111. 1348.43   1
   0 -11 -10  14931. 943.023   1
   0 -11 -10  12140. 2456.54   1
   0  11  11  -30.26 600.730   1
   0  11  11 -258.14 710.153   1
   0 -11 -11   97.37 225.639  -1
   0  11  12 6895.54 1212.56   1
   0  11  13 -250.91 642.950   1
   0  11  13 -785.24 742.147   1
   0 -11 -13 -133.09 214.390   1
   0  11  14  11176. 1488.68   1
   0  11  14  12739. 1490.87   1
   0 -11 -14  12250. 843.681   1
   0  11  15 1046.02 861.212   1
   0  11  15  933.53 788.896   1
   0 -11 -15   94.23 228.488   1
   0  11  16  15573. 1760.41   1
   0  11  16  14682. 1710.74   1
   0 -11 -16  15369. 1010.96   1
   0  11  17  416.95 861.942   1
   0 -11 -17 -177.94 243.535   1
   0  11  18 2099.34 1035.06   1
   0 -11 -18 3393.71 439.298   1
   0 -12   0  13061. 2367.42   1
   0 -12   0  12060. 739.955   1
   0  12   0  12191. 932.797   1
   0  12   0  12732. 1276.11   1
   0  12   1   11.74 322.425   1
   0  12   1   -5.78 600.438   1
   0 -12   1   56.73 153.616   1
   0 -12   1 -795.47 1314.10   1
   0 -12  -1 -374.51 1308.25   1
   0 -12  -1 -134.11 168.371   1
   0  12  -1  781.59 568.005   1
   0  12   2  16779. 1282.69   1
   0  12   2  16231. 1495.25   1
   0 -12   2  18072. 2496.71   1
   0 -12   2  15310. 842.220   1
   0 -12  -2  15026. 888.969   1
   0 -12  -2  11585. 2276.84   1
   0  12  -2  15172. 1000.00   1
   0  12  -2  15975. 1346.24   1
   0  12   3  220.96 464.134   1
   0  12   3  179.11 650.328   1
   0 -12   3   65.85 140.613   1
   0 -12   3  479.04 1205.99   1
   0 -12  -3 -461.36 1383.49   1
   0 -12  -3 -132.65 175.310   1
   0  12  -3  -69.99 261.212   1
   0  12  -3  -79.33 454.711   1
   0  12   4  13367. 1186.27   1
   0  12   4  14120. 1392.26   1
   0 -12   4  11519. 644.630   1
   0 -12  -4  11987. 2412.71   1
   0 -12  -4  12805. 814.462   1
   0  12  -4  11760. 731.190   1
   0  12   5   19.25 578.305   1
   0 -12   5 -569.98 1135.86   1
   0 -12   5    2.90 156.830   1
   0 -12  -5  191.96 1420.01   1
   0  12  -5  335.94 192.987   1
   0  12  -5 -130.17 467.932   1
   0  12   6  12396. 1372.53   1
   0  12   6  13345. 1260.77   1
   0 -12   6  13572. 714.462   1
   0 -12   6  13791. 1697.59   1
   0 -12  -6  15975. 2748.72   1
   0 -12  -6  13901. 883.856   1
   0  12  -6  12790. 696.274   1
   0  12  -6  14989. 1050.40   1
   0  12   7 -301.61 478.962   1
   0 -12   7  181.01 153.908   1
   0 -12  -7  223.37 211.687   1
   0  12  -7  310.37 180.862   1
   0  12  -7   61.23 244.120   1
   0  12   8  44726. 2983.20   1
   0  12   8  45135. 2832.72   1
   0 -12  -8  51505. 4759.67   1
   0 -12  -8  40029. 2027.02   1
   0  12   9  491.96 619.868   1
   0  12   9  512.93 720.233   1
   0 -12  -9  -17.85 208.254   1
   0  12  10  24909. 2136.59   1
   0  12  11  -86.27 668.882   1
   0  12  11   54.27 684.660   1
   0 -12 -11  -14.67 224.105   1
   0  12  12 6490.86 1192.11   1
   0  12  12 5278.30 1171.66   1
   0 -12 -12 5143.90 515.704   1
   0  12  13 -422.79 723.447   1
   0  12  13  429.29 855.368   1
   0 -12 -13   64.86 238.641   1
   0  12  14  738.49 969.320   1
   0  12  14 3946.67 1262.23   1
   0  12  15   86.34 782.322  -1
   0 -12 -15  114.02 246.749   1
   0  12  16 8276.11 1365.96   1
   0 -12 -16 6712.19 625.931   1
   0 -13   0 1333.82 253.323   1
   0  13   0  409.13 678.159   1
   0  13   0  860.48 382.103   1
   0 -13   1  239.88 197.735   1
   0 -13   1  469.03 1403.94   1
   0 -13  -1 -186.78 175.749   1
   0 -13  -1  773.56 1390.06   1
   0  13  -1 -191.96 275.164   1
   0  13  -1  153.47 623.374   1
   0  13   2 3457.26 909.422   1
   0  13   2 5466.76 703.505   1
   0 -13   2 2802.04 1739.95   1
   0 -13  -2 2779.40 1697.59   1
   0 -13  -2 4948.86 449.744   1
   0  13  -2 3203.80 819.576   1
   0  13   3 -492.26 611.322   1
   0 -13   3  117.02 182.834   1
   0 -13   3  -23.27 1384.22   1
   0 -13  -3 -432.72 1589.48  -1
   0  13  -3 -710.59 527.830   1
   0  13  -3  174.73 267.348   1
   0  13   4  261.07 782.322   1
   0  13   4  827.61 563.038   1
   0 -13   4 1842.95 256.537   1
   0 -13   4  130.53 1384.22  -1
   0 -13  -4 2265.89 334.477   1
   0 -13  -4 1398.10 1828.34   1
   0  13  -4  258.51 669.977   1
   0  13  -4 1831.26 308.838   1
   0  13   5 -101.17 458.363   1
   0 -13   5  -91.53 190.650   1
   0 -13   5  658.22 1142.44   1
   0 -13  -5   -5.28 195.544   1
   0  13  -5  291.89 489.116   1
   0  13  -5 -389.12 218.480   1
   0  13   6 5769.17 911.613   1
   0  13   6 5326.51 1113.95   1
   0 -13   6 3678.59 1083.27   1
   0 -13   6 6011.68 413.148   1
   0 -13  -6 4230.82 2107.38   1
   0 -13  -6 7009.49 570.854   1
   0  13  -6 6413.43 475.675   1
   0  13  -6 5366.69 710.956   1
   0  13   7  122.79 507.815   1
   0  13   7  731.19 724.543   1
   0 -13   7   44.85 178.963   1
   0 -13  -7  -85.24 209.350   1
   0  13  -7  297.00 205.624   1
   0  13  -7 -205.11 262.089   1
   0  13   8 3115.41 1128.56   1
   0  13   9  257.19 859.020   1
   0  13   9  719.65 555.587   1
   0 -13  -9   84.66 238.276   1
   0  13  10 4230.82 1135.13   1
   0  13  10 3994.88 898.465   1
   0 -13 -10 5279.76 515.412   1
   0  13  11 -953.25 843.681   1
   0  13  11  132.29 646.530   1
   0 -13 -11  -68.21 207.962   1
   0  13  12  877.28 981.737   1
   0  13  12 1531.04 801.314   1
   0 -13 -12 1568.30 363.696   1
   0  13  13 -1167.3 719.941   1
   0 -13 -13 -224.25 245.215   1
   0  13  14  107.23 667.494   1
   0 -13 -14  517.68 274.945   1
   0 -14   0  13258. 807.888  -1
   0 -14   0  10475. 2653.03   1
   0  14   0  13163. 1035.06   1
   0  14   0  12564. 1631.12   1
   0  14   1 -376.41 785.974   1
   0 -14   1  393.94 1851.71   1
   0 -14   1  324.91 233.893   1
   0 -14  -1 1200.88 1834.18   1
   0 -14  -1 -103.65 207.012   1
   0  14  -1  423.96 772.096   1
   0  14  -1 -174.21 299.342   1
   0  14   2  12140. 1628.19   1
   0  14   2  14478. 1171.66   1
   0 -14   2 6361.57 2439.73   1
   0 -14   2  11863. 717.603   1
   0 -14  -2  11972. 782.322   1
   0 -14  -2  14156. 3133.67   1
   0  14  -2  12615. 1600.44   1
   0  14  -2  13389. 956.902   1
   0  14   3  -69.62 433.162   1
   0 -14   3  274.73 1673.48   1
   0 -14  -3  218.33 223.886   1
   0  14  -3  -55.76 810.810   1
   0  14   4 8210.36 1455.81   1
   0  14   4 6916.72 889.700   1
   0 -14   4 6862.67 1955.44   1
   0 -14   4 8714.38 571.000   1
   0 -14  -4 8020.44 610.810   1
   0 -14  -4 3446.31 2342.58   1
   0  14  -4 7443.38 592.987   1
   0  14  -4 5786.70 922.570   1
   0  14   5 -484.44 505.989   1
   0  14   5   -9.24 813.001   1
   0 -14   5 -206.43 233.893   1
   0 -14  -5  242.37 231.483   1
   0  14  -5   55.40 262.892   1
   0  14   6  12140. 1775.75   1
   0  14   6  13915. 1488.68   1
   0 -14   6  16253. 871.438   1
   0 -14   6  15603. 1780.86   1
   0 -14  -6  15917. 1008.03   1
   0  14  -6  15289. 1135.86   1
   0  14   7  446.90 949.597   1
   0  14   7 -154.27 584.075   1
   0 -14  -7  235.72 235.354   1
   0  14   8 9123.44 1196.49   1
   0  14   8 8626.73 1587.29   1
   0 -14  -8  11373. 831.263   1
   0  14   9  632.65 948.136   1
   0  14   9 -786.70 566.837   1
   0 -14  -9  113.66 264.207   1
   0  14  10  15763. 1975.89   1
   0  14  10  15230. 1542.73   1
   0 -14 -10  19817. 1194.30   1
   0  14  11  343.83 636.157   1
   0 -14 -11  121.04 259.167   1
   0  14  12 6796.93 1056.97   1
   0 -14 -12 7691.74 686.267   1
   0 -15   0 3866.32 440.029   1
   0 -15   0 2350.62 1929.87   1
   0  15   0 4159.24 656.975   1
   0  15   0 2393.72 1162.89   1
   0  15   1 -360.48 351.351   1
   0 -15   1 -1477.0 1664.72   1
   0 -15   1  -14.38 248.356   1
   0 -15  -1 -332.14 1781.59   1
   0 -15  -1  -98.61 256.976   1
   0  15  -1  316.80 924.031   1
   0  15  -1  192.48 368.079   1
   0  15   2 3993.42 700.803   1
   0  15   2 3449.96 1194.30   1
   0 -15   2  965.67 1794.01   1
   0 -15   2 4549.30 469.466   1
   0 -15  -2  156.54 1857.56   1
   0 -15  -2 3999.27 447.041   1
   0  15  -2 4692.47 567.640   1
   0  15  -2 3146.09 1011.69   1
   0  15   3 -201.97 492.549   1
   0  15   3 -640.61 841.489   1
   0 -15  -3 -373.41 240.029   1
   0  15  -3 1037.98 754.565   1
   0  15  -3   40.09 300.146   1
   0  15   4 5153.39 804.236   1
   0  15   4 3305.33 1308.25   1
   0 -15  -4 3561.72 467.348   1
   0  15   5   49.50 445.872   1
   0 -15  -5   34.57 243.170   1
   0  15   6  934.26 1006.57   1
   0  15   6  856.10 569.539   1
   0 -15  -6  584.08 316.143   1
   0  15   7  268.15 524.981   1
   0  15   7 -204.75 850.255   1
   0 -15  -7 -298.98 269.101   1
   0  15   8  734.84 602.045   1
   0  15   8  -78.96 774.287   1
   0 -15  -8 1391.53 378.670  -1
   0  15   9 -667.35 589.335   1
   0 -15  -9  160.63 284.879   1
   0  15  10 -400.22 532.067  -1
   0 -15 -10  143.75 370.197   1
   0  16   2 1116.87 866.325   1
   0  16   2 3808.62 694.740   1
   0  16   3 -172.83 484.660   1
   0  16   5  458.58 756.756   1
   1   0   0   36.12  24.039   1
   1   0   0   14.96  21.738   1
  -1   0   0  -15.42  18.619   1
   1   0   1   35.19  25.559   1
  -1   0   1    2.19  30.044   1
  -1   0   1    6.54  75.237   1
   1   0  -1  -14.08  30.730   1
   1   0  -1  -60.97  31.205   1
  -1   0  -1    9.44  23.207   1
  -1   0  -1   20.53  28.145   1
   1   0   2    0.68  45.303  -1
   1   0   2   93.13  94.229   1
  -1   0   2  -28.01 225.639   1
  -1   0   2   74.87  64.551   1
   1   0  -2  -19.34  83.638   1
   1   0  -2  144.34 184.149   1
  -1   0  -2   31.56  43.119   1
  -1   0  -2  -34.56 113.659   1
  -1   0   3  323.67 440.248  -1
  -1   0   3 -208.11 134.258   1
   1   0  -3  -29.63 131.337   1
   1   0  -3 -125.57 363.404   1
  -1   0  -3  104.53 282.542   1
   1   0   4  137.03 130.241   1
   1   0   4  -66.87 224.470   1
  -1   0   4   11.35 132.505   1
  -1   0   4  112.78 471.292   1
   1   0  -4   40.47 136.669   1
   1   0  -4  446.53 417.458   1
  -1   0  -4  -12.99  83.857   1
  -1   0  -4   56.22 364.134   1
   1   0   5  370.49 313.659   1
   1   0   5 -158.07 140.906   1
  -1   0   5   46.06 117.896   1
  -1   0   5   68.36 450.474   1
   1   0  -5 -305.70 403.360   1
   1   0  -5   23.86 153.762   1
  -1   0  -5   25.37  91.307   1
  -1   0  -5  108.33 362.308   1
   1   0   6  245.95 353.323   1
  -1   0   6 -115.41 469.832   1
   1   0  -6  142.80 168.152   1
  -1   0  -6   25.51 104.748   1
   1   0   7  -39.81 150.986   1
   1   0   7  619.28 374.945   1
  -1   0   7   87.73 144.193   1
  -1   0   7  -36.98 456.610  -1
   1   0  -7  -43.90 153.104   1
   1   0  -7  277.87 456.391   1
  -1   0  -7  240.61 459.751   1
  -1   0  -7  -81.45 106.793   1
   1   0   8   -3.63 336.523   1
   1   0   8  123.23 176.625   1
  -1   0   8 -192.33 157.560   1
  -1   0   8  174.14 500.730   1
   1   0  -8  186.05 484.952   1
   1   0  -8  -10.99 152.885   1
  -1   0  -8  103.51 108.400   1
  -1   0  -8  205.62 481.154   1
   1   0   9  164.06 199.781   1
   1   0   9  346.97 372.461   1
  -1   0   9  158.66 169.467  -1
  -1   0   9  189.70 542.001   1
   1   0  -9  224.69 210.007   1
   1   0  -9  287.07 563.403   1
  -1   0  -9 -640.98 522.571   1
  -1   0  -9 -119.06 117.385  -1
  -1   0  10 -103.14 184.222   1
  -1   0  10   91.82 491.161   1
   1   0 -10 -142.22 205.917   1
   1   0 -10 -268.15 597.954   1
  -1   0 -10   70.26 124.105   1
  -1   0 -10  240.03 564.134   1
   1   0  11   -3.93 422.571   1
   1   0  11  198.47 201.095   1
  -1   0  11   98.32 205.990   1
   1   0 -11  -23.87 595.032   1
  -1   0 -11  108.03 145.361   1
  -1   0 -11  472.83 633.966  -1
   1   0  12  -80.79 199.488   1
   1   0  12  -55.81 437.326   1
  -1   0  12 -491.31 639.590   1
  -1   0  12 -296.79 185.464   1
   1   0 -12  124.40 698.904   1
   1   0 -12    7.74 219.065   1
   1   0  13  -76.77 399.853   1
   1   0  13 -322.64 259.459   1
  -1   0  13  194.52 249.525   1
  -1   0  13 -151.94 562.819   1
   1   0 -13    4.52 238.860   1
   1   0 -13  224.76 688.677   1
  -1   0 -13 -534.84 733.381   1
  -1   0 -13 -231.85 141.563   1
   1   0  14  278.82 261.797  -1
   1   0  14   38.94 443.754   1
  -1   0  14 -362.67 587.143   1
   1   0 -14 -131.19 279.109   1
  -1   0 -14 -771.37 796.201   1
  -1   0 -14  210.23 166.691   1
   1   0  15  -42.80 311.979   1
   1   0  15 -769.17 480.642   1
  -1   0  15 -141.12 566.252   1
  -1   0  15 -182.76 295.106   1
   1   0 -15  -69.95 300.146   1
   1   0 -15 -901.39 826.880   1
  -1   0 -15 -653.69 859.020   1
  -1   0 -15 -141.34 169.394   1
   1   0  16   57.12 473.192   1
   1   0  16 -346.53 281.154   1
  -1   0  16 -217.75 779.400  -1
  -1   0  16  118.55 332.213   1
   1   0 -16 -210.30 944.484   1
  -1   0 -16   10.76 774.287   1
  -1   0 -16    1.88 166.033   1
   1   0  17  741.42 568.370   1
   1   0  17 -168.22 356.756   1
  -1   0  17   92.18 747.260   1
  -1   0  17   48.59 336.815   1
   1   0 -17 -569.54 834.915   1
   1   0 -17  258.87 211.249   1
  -1   0 -17 -936.45 929.875   1
  -1   0 -17  204.60 184.660   1
   1   0  18  385.10 327.465   1
   1   0  18  266.33 517.238   1
  -1   0  18 -289.63 335.208   1
  -1   0  18  115.92 774.287   1
   1   0 -18 -392.11 888.239   1
  -1   0 -18    8.58 171.366   1
  -1   0 -18  937.18 1043.10   1
   1   0  19 -303.80 395.982   1
   1   0  19  287.95 596.274   1
  -1   0  19 -336.30 312.710   1
  -1   0  19  150.04 642.366   1
   1   0 -19  -76.48 897.004  -1
   1   0 -19  227.17 232.286   1
  -1   0 -19  234.48 204.748  -1
  -1   0 -19 -651.50 1115.41   1
   1   0  20  181.74 472.680   1
   1   0  20 -142.73 593.425   1
  -1   0  20  101.75 338.787   1
  -1   0  20  -66.14 637.326   1
   1   0 -20  137.25 239.152   1
   1   0 -20 -223.96 1092.04   1
  -1   0 -20  204.89 208.546   1
  -1   0 -20   -2.29 1303.87  -1
   1   0  21 -215.49 460.189   1
   1   0  21  207.38 498.100   1
  -1   0  21  418.26 705.405   1
  -1   0  21 -329.73 366.106   1
   1   0 -21  -93.43 203.798   1
   1   0 -21 -418.41 1069.39   1
  -1   0 -21   -3.56 184.003   1
  -1   0 -21  132.51 1254.20   1
   1   0  22 -286.78 500.730   1
   1   0  22  391.96 526.004   1
  -1   0  22  884.59 845.142   1
  -1   0  22   16.78 443.462   1
   1   0 -22 -1225.7 1010.23   1
   1   0 -22  243.02 252.739   1
  -1   0 -22 -1523.0 1146.09   1
  -1   0 -22   -6.43 190.431   1
   1   0  23 -854.64 539.517   1
   1   0  23 -317.38 430.971   1
  -1   0  23  118.63 714.974   1
  -1   0  23  175.89 430.752   1
   1   0 -23   53.34 229.218   1
   1   0 -23 1023.37 1127.83   1
  -1   0 -23 -114.97 207.962   1
  -1   0 -23 1835.64 1592.40   1
   1   0  24  -51.30 478.889   1
  -1   0  24  398.10 494.521   1
  -1   0  24 -445.51 764.061   1
   1   0 -24  467.93 259.605   1
   1   0 -24 -627.32 1136.59  -1
   1   0  25   56.11 648.356   1
   1   0  25 -146.38 488.385   1
  -1   0  25 -428.85 766.252   1
   1   0 -25  137.18 227.319   1
  -1   0 -25 -1430.2 1464.57   1
  -1   0 -25   95.11 233.528   1
   1   0  26   52.45 631.701   1
   1   0  26  787.44 657.340   1
  -1   0  26  319.14 569.101   1
  -1   0  26   -4.89 819.576   1
   1   0 -26 -608.84 1279.77   1
   1   0 -26   83.56 234.404   1
  -1   0 -26 -107.01 204.675   1
  -1   0 -26 -614.32 1361.58   1
   1   0  27  316.29 609.714   1
  -1   0  27  324.18 794.009   1
   1   0 -27 -1325.1 1324.32   1
  -1   0 -27 2015.34 1387.14   1
  -1   0 -27  167.06 236.085   1
   1   0  28 1108.84 669.539   1
  -1   0  28  122.06 689.846   1
   1   0 -28  124.32 309.642   1
   1   0 -28  200.73 917.457   1
  -1   0 -28 -176.41 260.993   1
  -1   0 -28 -352.88 1072.31   1
   1   0 -29 -369.25 370.781   1
   1   0 -29  666.11 499.634   1
  -1   0 -29  -66.29 400.511   1
  -1   0 -29  485.61 476.990   1
   1   1   0  30343. 1349.89   1
   1   1   0  31037. 1368.15   1
  -1  -1   0  31147. 1393.72   1
  -1  -1   0  31709. 1393.72   1
   1  -1   0  31738. 1414.17   1
   1  -1   0  30906. 1483.56   1
  -1   1   0  29438. 1439.74   1
  -1   1   0  31717. 1410.52   1
   1  -1   1 505624.  21863.   1
   1  -1   1 505624.  21848.   1
  -1   1   1 494959.  21439.   1
   1   1  -1 476698.  20592.   1
   1   1  -1 478013.  20650.  -1
  -1  -1  -1 500584.  21709.   1
  -1  -1   1 519211.  22425.   1
  -1  -1   1 491161.  21220.   1
   1  -1  -1 518991.  22652.   1
  -1   1  -1 478159.  20694.   1
  -1   1  -1 524762.  22673.   1
   1  -1   2  22513. 981.737   1
   1  -1   2  24003. 1046.02   1
  -1   1   2  23740. 1406.13   1
  -1   1   2  23930. 1138.79   1
   1   1  -2  25902. 1143.17   1
   1   1  -2  25610. 1129.29   1
  -1  -1  -2  23484. 1216.95   1
  -1  -1  -2  25267. 1157.05  -1
   1   1   2  24178. 1230.09   1
   1   1   2  26837. 1242.51   1
  -1  -1   2  23287. 1040.90   1
  -1  -1   2  24806. 1089.85   1
   1  -1  -2  22045. 1059.90   1
   1  -1  -2  27064. 1601.90   1
  -1   1  -2  25449. 1107.38   1
  -1   1  -2  22849. 1002.92   1
   1  -1   3  32615. 1461.65  -1
   1  -1   3  32878. 1455.81   1
  -1   1   3  33791. 1921.11  -1
   1   1  -3  31329. 1398.10   1
   1   1  -3  28627. 1303.87   1
  -1  -1  -3  29978. 1390.06   1
  -1  -1  -3  27852. 1504.02   1
   1   1   3  31110. 1575.60   1
  -1  -1   3  29525. 1413.44   1
  -1  -1   3  33229. 1466.76   1
   1  -1  -3  30088. 1429.51   1
  -1   1  -3  28722. 1261.50   1
  -1   1  -3  29861. 1391.53   1
   1  -1   4 224251. 9802.77   1
   1  -1   4 228488. 9926.94   1
  -1   1   4 225785. 9890.42   1
  -1   1   4 212491. 9678.59   1
   1   1  -4 229364.  10051.   1
  -1  -1  -4 231044.  10380.   1
  -1  -1  -4 232870.  10161.   1
   1   1   4 223886. 9963.47   1
   1   1   4 228049. 9978.08   1
  -1  -1   4 232724.  10095.   1
   1  -1  -4 230387.  10088.   1
   1  -1  -4 228853.  10446.   1
  -1   1  -4 222498. 9802.77   1
  -1   1  -4 231044.  10022.   1
   1  -1   5  64879. 2888.97   1
   1  -1   5  60979. 2804.23   1
  -1   1   5  67312. 3074.50   1
  -1   1   5  65559. 3409.05   1
   1   1  -5  64982. 2908.69   1
   1   1  -5  59277. 2802.04   1
  -1  -1  -5  67290. 3455.80   1
  -1  -1  -5  61534. 2781.59   1
   1   1   5  68809. 3359.38   1
   1   1   5  72038. 3304.60   1
  -1  -1   5  69087. 3059.16   1
  -1  -1   5  64660. 3179.69   1
   1  -1  -5  62973. 3363.77   1
   1  -1  -5  61344. 2820.30   1
  -1   1  -5  64273. 3080.35   1
  -1   1  -5  62988. 2789.62   1
   1  -1   6 128050. 5644.99   1
   1  -1   6 131848. 5945.94   1
  -1   1   6 129584. 5785.97   1
  -1   1   6 129145. 6216.21   1
   1   1  -6 132651. 5856.09   1
   1   1  -6 133820. 6127.82   1
  -1  -1  -6 128780. 5701.97   1
  -1  -1  -6 126954. 6065.00   1
   1   1   6 134039. 6232.28   1
   1   1   6 128196. 5720.23   1
  -1  -1   6 134916. 6300.21   1
  -1  -1   6 135500. 5946.67   1
   1  -1  -6 131848. 5883.12   1
   1  -1  -6 128269. 6243.24   1
  -1   1  -6 134478. 6199.41  -1
  -1   1  -6 129876. 5692.47   1
   1  -1   7 336377.  14850.   1
   1  -1   7 336230.  14660.   1
  -1   1   7 315851.  14361.   1
  -1   1   7 337838.  14799.   1
   1   1  -7 348721.  15223.   1
  -1  -1  -7 328561.  14909.   1
  -1  -1  -7 322790.  14098.   1
   1   1   7 350986.  15668.   1
   1   1   7 334916.  14675.   1
  -1  -1   7 330387.  14792.   1
   1  -1  -7 339883.  15464.   1
   1  -1  -7 341417.  14960.   1
  -1   1  -7 348356.  15544.   1
  -1   1  -7 314901.  13696.   1
   1  -1   8  11950. 894.082   1
  -1   1   8  11030. 711.614   1
  -1   1   8 9788.16 1097.88   1
   1   1  -8  11008. 979.546   1
   1   1  -8  10205. 625.200   1
  -1  -1  -8  11622. 1218.41   1
  -1  -1  -8  10825. 640.321   1
   1   1   8  12586. 1084.73   1
   1   1   8  11205. 725.273   1
  -1  -1   8  11505. 1068.66   1
  -1  -1   8 9926.94 565.303   1
   1  -1  -8  10665. 716.362   1
   1  -1  -8  11213. 1271.73  -1
  -1   1  -8  10847. 587.947   1
   1  -1   9 419722.  18561.   1
   1  -1   9 440905.  19240.   1
  -1   1   9 442951.  19985.   1
  -1   1   9 437545.  19153.   1
   1   1  -9 430095.  19175.   1
   1   1  -9 427319.  18656.   1
  -1  -1  -9 414828.  18101.   1
  -1  -1  -9 440832.  19942.   1
   1   1   9 440102.  19277.   1
   1   1   9 453908.  20234.   1
  -1  -1   9 427173.  19145.  -1
  -1  -1   9 445069.  19394.   1
   1  -1  -9 416873.  18276.   1
   1  -1  -9 412710.  18773.   1
  -1   1  -9 432213.  19394.   1
  -1   1  -9 419868.  18261.   1
   1  -1  10  27889. 1446.31   1
   1  -1  10  29262. 1743.61   1
  -1   1  10  28240. 1524.47   1
   1   1 -10  28393. 1488.68   1
   1   1 -10  27641. 1850.25   1
  -1  -1 -10  28641. 2187.73   1
   1   1  10  28115. 1533.96   1
  -1  -1  10  26764. 1875.82   1
  -1  -1  10  27568. 1401.75   1
   1  -1 -10  28240. 2195.76   1
  -1   1 -10  28130. 1962.74   1
  -1   1 -10  28671. 1398.10   1
   1  -1  11 220307. 9773.55   1
   1  -1  11 225566.  10321.   1
  -1   1  11 216873. 9707.81   1
  -1   1  11 226223.  10825.   1
   1   1 -11 208108. 9262.23   1
   1   1 -11 216727.  10131.   1
  -1  -1 -11 219868. 9715.11   1
  -1  -1 -11 222498.  10782.   1
   1   1  11 226296.  10533.  -1
   1   1  11 220745. 9897.73   1
  -1  -1  11 216654.  10146.   1
  -1  -1  11 237618.  10497.   1
   1  -1 -11 214390. 9590.93   1
   1  -1 -11 220380.  10672.   1
  -1   1 -11 220891.  10475.   1
  -1   1 -11 223301. 9824.68   1
   1  -1  12  12513. 1060.63   1
   1  -1  12  12827. 838.567   1
  -1   1  12  12250. 1450.69   1
  -1   1  12  13309. 927.683   1
   1   1 -12  13331. 1303.87   1
   1   1 -12  14361. 921.109   1
  -1  -1 -12  15749. 1746.53   1
  -1  -1 -12  14317. 854.638   1
   1   1  12  14427. 1346.24   1
  -1  -1  12  11790. 726.588   1
  -1  -1  12  13769. 1384.95   1
   1  -1 -12  14690. 985.390   1
   1  -1 -12  13776. 1614.32   1
  -1   1 -12  13316. 750.182  -1
  -1   1 -12  14405. 1458.00   1
   1  -1  13  66808. 3196.49   1
  -1   1  13  77356. 4398.10   1
  -1   1  13  69949. 3425.12   1
   1   1 -13  65917. 3200.87   1
   1   1 -13  71848. 4026.29   1
  -1  -1 -13  68780. 3214.02   1
   1   1  13  68393. 3745.07   1
  -1  -1  13  70402. 3326.51   1
   1  -1 -13  68130. 3351.35   1
   1  -1 -13  72878. 4495.25   1
  -1   1 -13  68941. 3989.77   1
   1  -1  14 4532.50 715.339   1
   1  -1  14 3563.91 461.943   1
  -1   1  14 3514.97 896.274   1
  -1   1  14 4961.28 568.005   1
   1   1 -14 4089.84 503.725   1
   1   1 -14 3495.25 867.786  -1
  -1  -1 -14 5045.28 456.464   1
  -1  -1 -14 4728.26 1252.74   1
   1   1  14 3197.22 528.049   1
   1   1  14 6048.20 865.594   1
  -1  -1  14 3992.69 827.611   1
  -1  -1  14 4324.32 462.016   1
  -1   1 -14 4285.61 1065.74   1
  -1   1 -14 4691.01 408.765   1
   1  -1  15  49481. 2844.41   1
   1  -1  15  45303. 2346.97   1
  -1   1  15  46150. 3089.11   1
  -1   1  15  44215. 2369.61   1
   1   1 -15  48802. 2536.16   1
   1   1 -15  48824. 3141.71   1
  -1  -1 -15  48429. 3637.69   1
  -1  -1 -15  53053. 2594.59   1
   1   1  15  46107. 2492.33   1
   1   1  15  47356. 2871.44   1
  -1  -1  15  46874. 2368.88   1
  -1  -1  15  46545. 2972.24   1
   1  -1 -15  52710. 3686.63   1
   1  -1 -15  51008. 2715.85   1
  -1   1 -15  50124. 3333.82   1
  -1   1 -15  52140. 2491.60  -1
   1  -1  16 -192.04 487.289   1
  -1   1  16  389.26 365.668   1
  -1   1  16  135.06 681.738   1
   1   1 -16  277.14 762.600   1
  -1  -1 -16  790.36 962.746   1
  -1  -1 -16  -10.15 173.484   1
   1   1  16 -107.96 350.036   1
   1   1  16  266.03 536.084   1
  -1  -1  16  284.44 707.377   1
  -1  -1  16  633.09 309.788   1
   1  -1 -16 -621.18 899.926   1
  -1   1 -16   77.28 164.207   1
   1  -1  17  68685. 3422.93   1
   1  -1  17  71468. 3846.60   1
  -1   1  17  70635. 3571.95   1
   1   1 -17  68627. 3258.58   1
   1   1 -17  75164. 4420.74   1
  -1  -1 -17  70876. 4747.99   1
   1   1  17  68064. 3505.48  -1
  -1  -1  17  71527. 3476.26   1
  -1  -1  17  72622. 4208.91   1
   1  -1 -17  73265. 4780.86   1
  -1   1 -17  65873. 3099.34   1
  -1   1 -17  71118. 4462.38   1
   1  -1  18 2129.29 521.110   1
   1  -1  18 3110.30 731.190   1
  -1   1  18 2613.58 560.189   1
  -1   1  18 3514.24 988.312   1
   1   1 -18 3108.10 395.252   1
   1   1 -18 1590.21 903.578   1
  -1  -1 -18 2455.07 351.205   1
  -1  -1 -18 2078.89 1203.07   1
   1   1  18 2130.75 544.777   1
   1   1  18 5028.48 935.719   1
  -1  -1  18 2678.59 902.848   1
  -1  -1  18 2357.92 448.502   1
   1  -1 -18 2853.17 1360.12   1
   1  -1 -18 2823.96 399.707   1
  -1   1 -18 2611.39 331.190   1
  -1   1 -18  435.57 989.773   1
   1  -1  19  55522. 3189.19   1
   1  -1  19  57253. 3004.38   1
  -1   1  19  45807. 3105.91   1
   1   1 -19  50869. 2539.81   1
   1   1 -19  45018. 3160.70   1
  -1  -1 -19  50299. 4116.87   1
  -1  -1 -19  48488. 2415.63   1
   1   1  19  51775. 2880.20   1
   1   1  19  52827. 3301.68   1
  -1  -1  19  52564. 3313.36   1
  -1  -1  19  53141. 2731.92   1
   1  -1 -19  51045. 2585.10   1
  -1   1 -19  52688. 3783.78   1
  -1   1 -19  51337. 2499.63   1
   1  -1  20 1235.94 447.845   1
  -1   1  20 1823.23 866.325   1
  -1   1  20 1428.05 530.752   1
   1   1 -20  897.00 291.015   1
   1   1 -20 1793.28 1002.19   1
  -1  -1 -20 2379.84 1411.25   1
  -1  -1 -20 1224.25 297.516  -1
   1   1  20 1516.43 713.148   1
   1   1  20 1587.29 529.072   1
  -1  -1  20 1284.88 406.208   1
  -1  -1  20 1952.52 891.891  -1
   1  -1 -20 1503.29 332.870   1
   1  -1 -20 1325.78 1150.47   1
  -1   1 -20 1926.22 1176.04   1
   1  -1  21  26340. 1703.43   1
   1  -1  21  22505. 1733.38   1
  -1   1  21  22637. 2095.69   1
  -1   1  21  25340. 1707.08   1
   1   1 -21  21293. 1267.35   1
   1   1 -21  22513. 2187.73   1
  -1  -1 -21  23075. 2850.25   1
  -1  -1 -21  21797. 1273.92   1
   1   1  21  24069. 1930.60   1
   1   1  21  23974. 1726.81   1
  -1  -1  21  26961. 2254.20   1
  -1  -1  21  24755. 1569.76   1
   1  -1 -21  21497. 1311.91   1
   1  -1 -21  23937. 2661.79  -1
  -1   1 -21  20993. 1211.10   1
  -1   1 -21  24441. 2586.56   1
   1  -1  22   55.84 500.803   1
  -1   1  22 -447.55 400.584   1
  -1   1  22  530.09 770.635   1
   1   1 -22  245.29 221.183   1
   1   1 -22  718.77 957.632   1
  -1  -1 -22  175.97 225.493   1
  -1  -1 -22 -1455.8 1227.90   1
   1   1  22 -356.25 591.526   1
   1   1  22  682.32 580.642   1
  -1  -1  22 -591.82 746.530   1
   1  -1 -22 -276.41 1335.28   1
  -1   1 -22  234.19 196.567   1
   1  -1  23  30000. 2143.17   1
   1  -1  23  28042. 1825.42   1
  -1   1  23  30570. 2613.58   1
  -1   1  23  26815. 1822.50   1
   1   1 -23  26428. 1498.17   1
   1   1 -23  27816. 2671.29   1
  -1  -1 -23  23513. 3212.56   1
  -1  -1 -23  28488. 1582.91   1
   1   1  23  25844. 2069.39   1
   1   1  23  29430. 2041.63   1
  -1  -1  23  25939. 1685.90   1
  -1  -1  23  30701. 2433.16   1
   1  -1 -23  26633. 3067.20   1
   1  -1 -23  26070. 1496.71   1
   1  -1  24  476.92 593.790   1
   1  -1  24 1043.10 536.596   1
  -1   1  24  761.87 888.969  -1
  -1   1  24  667.49 619.211   1
   1   1 -24 2236.67 1269.54   1
   1   1 -24  867.06 299.196   1
  -1  -1 -24 1252.74 313.586   1
   1   1  24 1740.68 794.740   1
  -1  -1  24 -239.88 616.654   1
  -1  -1  24  966.40 500.584   1
   1  -1 -24  913.07 1297.30   1
   1  -1 -24  911.61 297.589   1
  -1   1 -24 1400.29 1327.98   1
  -1   1 -24  604.02 242.951   1
   1  -1  25  24894. 1984.66   1
   1  -1  25  27882. 1897.00   1
  -1   1  25  24193. 2182.61   1
  -1   1  25  32717. 2229.36  -1
   1   1 -25  27305. 1571.95   1
   1   1 -25  29993. 2826.88   1
  -1  -1 -25  27546. 1574.87   1
   1   1  25  26070. 2113.95   1
   1   1  25  34156. 2396.64   1
  -1  -1  25  26092. 1737.03   1
   1  -1 -25  25917. 3086.92   1
   1  -1 -25  28356. 1621.62   1
  -1   1 -25  30774. 3127.83   1
   1  -1  26  -18.50 552.373   1
   1  -1  26 -473.78 557.998   1
   1   1 -26 -642.44 1067.93   1
   1   1 -26  132.36 245.507   1
  -1  -1 -26  294.96 255.588   1
  -1  -1 -26 -1097.2 1699.05   1
   1   1  26  967.86 722.570   1
  -1  -1  26 -533.45 701.606   1
  -1  -1  26  505.48 512.271   1
   1  -1 -26  325.49 1295.10   1
  -1   1 -26  200.44 226.589   1
  -1   1 -26 -429.29 1333.09   1
   1  -1  27  25683. 2013.88   1
   1  -1  27  25077. 1966.40   1
  -1   1  27  27538. 2364.50   1
   1   1 -27  27107. 2718.04   1
   1   1 -27  24288. 1436.08   1
  -1  -1 -27  28283. 3542.00   1
  -1  -1 -27  26150. 1506.21   1
   1   1  27  26034. 2144.63   1
  -1  -1  27  25120. 1810.81   1
  -1  -1  27  27385. 2329.44   1
   1  -1 -27  27494. 1624.54   1
  -1   1 -27  26289. 1508.40   1
  -1   1 -27  26026. 2999.27   1
   1  -1  28  538.93 653.104   1
  -1   1  28  432.94 705.989  -1
   1   1 -28   58.49 285.756   1
   1   1 -28  109.64 695.178   1
  -1  -1 -28  309.86 331.848   1
  -1  -1 -28 -488.31 953.980   1
  -1  -1  28  336.45 667.056  -1
   1  -1 -28 1386.41 983.198   1
   1  -1 -28  133.38 313.878   1
  -1   1 -28 -320.82 769.904   1
  -1   1 -28 -184.08 284.587   1
   1   2   0  722.42 143.243   1
   1   2   0 1278.30 130.825   1
  -1  -2   0  774.29 205.990   1
  -1  -2   0 1146.09 111.541   1
   1  -2   0  788.90 391.161   1
   1  -2   1 343389.  15026.   1
   1  -2   1 364718.  15800.   1
  -1   2   1 389627.  16925.  -1
  -1   2   1 344923.  15245.   1
   1   2  -1 366764.  15866.   1
  -1  -2  -1 364791.  15814.   1
  -1  -2  -1 342732.  15004.   1
   1   2   1 342147.  14931.   1
   1   2   1 357487.  15515.   1
  -1  -2   1 319868.  13879.   1
   1  -2  -1 356245.  15486.   1
   1  -2  -1 379182.  16764.   1
  -1   2  -1 369978.  16026.   1
  -1   2  -1 360701.  15756.   1
   1  -2   2  16063. 794.740   1
  -1   2   2  19635. 995.616   1
  -1   2   2  18758. 1286.34   1
   1   2  -2  17787. 798.392   1
   1   2  -2  16318. 733.381   1
  -1  -2  -2  17093. 1107.38   1
  -1  -2  -2  15544. 769.174   1
   1   2   2  15676. 789.627   1
   1   2   2  15639. 933.527   1
  -1  -2   2  16647. 745.799   1
  -1  -2   2  17107. 778.670   1
   1  -2  -2  19956. 1369.61   1
  -1   2  -2  15055. 738.494   1
  -1   2   3 214536. 9788.16   1
   1   2  -3 213367. 9233.01   1
   1   2  -3 212272. 9189.18   1
  -1  -2  -3 223594. 9766.24   1
   1   2   3 210664. 9386.40   1
  -1  -2   3 206939. 8962.74   1
  -1  -2   3 214682. 9291.44   1
   1  -2  -3 234258.  10270.   1
  -1   2   4 9963.47 642.001   1
  -1   2   4  10614. 1010.23   1
   1   2  -4  10110. 477.282   1
   1   2  -4  11790. 543.024   1
  -1  -2  -4  12367. 677.501   1
  -1  -2  -4  12505. 1096.42   1
   1   2   4 8991.96 584.221   1
   1   2   4 9693.20 782.322   1
  -1  -2   4  10161. 466.252  -1
  -1  -2   4 9459.45 505.843   1
   1  -2  -4  11001. 1179.69   1
   1  -2  -4 9817.37 614.462   1
   1  -2   5 102557. 4493.06   1
   1  -2   5 113075. 4926.22   1
  -1   2   5 114755. 5195.03   1
  -1   2   5 106866. 5246.16   1
   1   2  -5  98101. 4289.99   1
  -1  -2  -5 102995. 4601.89   1
  -1  -2  -5 106647. 5330.89   1
   1   2   5 110738. 4983.92   1
   1   2   5 104602. 4956.17   1
  -1  -2   5 111541. 4852.44   1
   1  -2  -5 104456. 4716.58   1
  -1   2  -5  97735. 4358.65   1
  -1   2  -5 106720. 4640.61   1
   1  -2   6 6481.37 344.339   1
  -1   2   6 5627.46 846.602   1
  -1   2   6 7204.52 552.373   1
   1   2  -6 8144.62 453.250   1
   1   2  -6 7001.45 419.138   1
  -1  -2  -6 6446.30 453.104   1
   1   2   6 7118.33 772.826   1
   1   2   6 8173.84 583.564   1
  -1  -2   6 6818.84 651.862   1
  -1  -2   6 7801.31 395.617   1
   1  -2  -6 8363.76 595.544   1
   1  -2  -6 7823.22 1123.45   1
  -1   2  -6 7501.82 563.038   1
   1  -2   7 9620.15 601.972   1
  -1   2   7  10665. 1121.99   1
   1   2  -7  11819. 643.023   1
   1   2  -7 9335.27 581.519   1
  -1  -2  -7 9021.17 576.333   1
  -1  -2  -7 9393.71 1098.61   1
   1   2   7  12177. 1062.82   1
   1   2   7  12622. 803.505   1
   1  -2  -7  11037. 1305.33   1
   1  -2  -7  11402. 746.530   1
  -1   2  -7  10606. 797.662   1
  -1   2  -7 9685.89 494.156   1
   1  -2   8  11885. 634.039   1
   1  -2   8  10562. 698.611   1
  -1   2   8  11359. 764.061   1
  -1   2   8  11541. 1349.16   1
   1   2  -8  12462. 701.533  -1
   1   2  -8  10928. 731.190   1
  -1  -2  -8 9605.54 1195.76   1
  -1  -2  -8  10373. 645.142   1
   1   2   8  12337. 803.505   1
   1   2   8  12564. 1120.52   1
  -1  -2   8  10803. 941.562   1
  -1  -2   8  11673. 603.067   1
   1  -2  -8  12257. 1418.55   1
  -1   2  -8  12001. 916.727   1
  -1   2  -8  10394. 541.782   1
   1  -2   9  12111. 666.544   1
   1  -2   9  10110. 718.845   1
  -1   2   9 9276.83 1150.47   1
  -1   2   9  12980. 869.247   1
  -1  -2  -9  13083. 1460.92   1
   1   2   9 9211.09 998.538   1
  -1  -2   9 9379.10 948.136   1
   1  -2  -9  11497. 794.740   1
   1  -2  -9  10972. 1360.85   1
  -1   2  -9 9737.02 883.125   1
  -1   2  -9 8831.25 491.234   1
   1  -2  10  12571. 856.829   1
   1  -2  10  13192. 732.651   1
  -1   2  10  13031. 895.543   1
  -1   2  10  16267. 1593.86   1
   1   2 -10  15676. 1070.85  -1
   1   2 -10  12257. 744.338   1
  -1  -2 -10  13017. 1495.98   1
  -1  -2 -10  14156. 832.724   1
   1   2  10  10789. 1107.38  -1
   1   2  10  14186. 962.015   1
  -1  -2  10  13221. 1171.66   1
  -1  -2  10  13448. 723.009   1
   1  -2 -10  13338. 893.352   1
   1  -2 -10  12564. 1499.63   1
  -1   2 -10  15690. 803.505   1
  -1   2 -10  13009. 1097.88   1
   1  -2  11 1230.09 351.935   1
   1  -2  11  978.82 234.624   1
  -1   2  11  150.18 645.361   1
   1   2 -11 1910.88 294.740   1
   1   2 -11 1899.93 459.970   1
  -1  -2 -11 1986.85 906.500   1
   1   2  11 1344.05 564.280   1
   1   2  11  951.79 317.312   1
  -1  -2  11 1178.23 553.834   1
  -1  -2  11 1081.81 188.166   1
   1  -2 -11 2201.60 397.662   1
  -1   2 -11 1365.96 557.633   1
   1  -2  12 3278.30 371.439   1
   1  -2  12 5060.62 596.128   1
  -1   2  12 3437.54 880.204  -1
  -1   2  12 3867.05 491.745   1
   1   2 -12 3666.18 404.163  -1
   1   2 -12 3571.95 596.566   1
  -1  -2 -12 4509.13 425.054   1
  -1  -2 -12 4805.69 1122.72   1
   1   2  12 3364.50 521.913  -1
   1   2  12 4866.32 764.791  -1
  -1  -2  12 3850.25 777.939   1
  -1  -2  12 3962.74 357.268   1
   1  -2 -12 3040.90 1110.30   1
   1  -2 -12 4027.75 507.231   1
  -1   2 -12 4470.41 347.260  -1
  -1   2 -12 4627.46 845.872   1
   1  -2  13  19722. 1340.39   1
   1  -2  13  23170. 1257.85   1
  -1   2  13  23477. 1447.04   1
  -1   2  13  18787. 1729.00   1
   1   2 -13  20811. 1488.68   1
   1   2 -13  23287. 1312.64   1
  -1  -2 -13  22323. 2232.28   1
   1   2  13  22352. 1405.40   1
   1   2  13  20811. 1653.76   1
  -1  -2  13  19175. 1600.44   1
  -1  -2  13  22316. 1180.42   1
   1  -2 -13  21680. 2162.16   1
   1  -2 -13  25435. 1522.28  -1
  -1   2 -13  22133. 1738.49   1
  -1   2 -13  19766. 1030.68   1
   1  -2  14 8926.21 878.743   1
   1  -2  14 7830.52 617.165   1
  -1   2  14 8560.98 1418.55   1
   1   2 -14 6826.14 867.786  -1
  -1  -2 -14 8955.43 664.791   1
  -1  -2 -14 9758.94 1626.00   1
   1   2  14 9488.67 1100.07   1
   1   2  14 7910.88 796.931   1
  -1  -2  14 8268.80 585.609   1
   1  -2 -14 5016.06 1336.74   1
   1  -2 -14 8451.42 783.783   1
  -1   2 -14 9013.87 568.224   1
  -1   2 -14 8349.15 1153.40   1
   1  -2  15  44390. 2192.84   1
  -1   2  15  52038. 2770.63   1
  -1   2  15  46976. 3175.31  -1
   1   2 -15  52557. 2667.64   1
   1   2 -15  49562. 2857.56   1
  -1  -2 -15  47933. 2384.95   1
  -1  -2 -15  46187. 3638.42   1
   1   2  15  50051. 2708.54   1
   1   2  15  49131. 3008.03   1
  -1  -2  15  53031. 2574.14   1
  -1  -2  15  51322. 3123.44   1
   1  -2 -15  47064. 3494.52   1
  -1   2 -15  51103. 3187.72   1
   1  -2  16 3343.31 445.872   1
   1  -2  16 4342.58 687.728   1
  -1   2  16 3086.92 559.240   1
  -1   2  16 1642.80 986.851   1
   1   2 -16 2663.99 724.981   1
   1   2 -16 3853.17 388.751   1
  -1  -2 -16 3696.86 429.875   1
  -1  -2 -16 4444.12 1511.32   1
   1   2  16 2772.09 612.929   1
  -1  -2  16 4214.02 465.157   1
  -1  -2  16 3195.76 872.169   1
   1  -2 -16 3723.15 440.029   1
   1  -2 -16 4035.06 1386.41   1
  -1   2 -16 5081.81 1048.94   1
  -1   2 -16 3940.10 360.628   1
   1  -2  17 8122.71 898.465   1
   1  -2  17 8991.96 720.379   1
  -1   2  17 9656.67 1509.13   1
  -1   2  17 9159.96 895.543   1
   1   2 -17 8261.50 607.304   1
  -1  -2 -17 7039.44 1680.06   1
  -1  -2 -17 8305.32 643.316   1
   1   2  17  10183. 974.433   1
   1   2  17 8319.93 1127.83   1
  -1  -2  17  10847. 1354.27   1
   1  -2 -17  10818. 1810.08   1
   1  -2 -17 8224.97 661.577   1
  -1   2 -17 9123.44 1319.94   1
  -1   2 -17 8897.00 594.740   1
   1  -2  18 1789.63 412.417   1
   1  -2  18 2262.23 544.119   1
  -1   2  18 1815.92 923.301   1
   1   2 -18 2516.43 350.474   1
   1   2 -18 1228.63 742.147   1
  -1  -2 -18 2932.79 389.846   1
   1   2  18 2580.71 855.368   1
  -1  -2  18 3029.22 802.775   1
  -1  -2  18 2362.31 413.294   1
   1  -2 -18 2547.84 1292.18   1
   1  -2 -18 3170.19 417.238   1
  -1   2 -18 2628.92 915.266   1
  -1   2 -18 3357.19 343.316   1
   1  -2  19  13353. 973.702   1
   1  -2  19  11592. 1072.31   1
  -1   2  19  12104. 1123.45   1
  -1   2  19  13199. 1617.97   1
   1   2 -19  13689. 888.239   1
   1   2 -19  12688. 1404.67   1
  -1  -2 -19  12148. 821.036   1
  -1  -2 -19  10942. 2021.91   1
   1   2  19  13915. 1214.75   1
   1   2  19  11673. 1389.33   1
  -1  -2  19  11906. 1341.12   1
  -1  -2  19  13550. 945.945   1
   1  -2 -19  12469. 2104.45   1
   1  -2 -19  11753. 834.915   1
  -1   2 -19  11052. 1536.16   1
  -1   2 -19  13338. 821.767   1
   1  -2  20 3019.72 673.484   1
   1  -2  20 1621.62 447.187   1
  -1   2  20 1892.62 612.052   1
  -1   2  20 2243.24 926.223  -1
   1   2 -20 3208.18 400.219  -1
   1   2 -20 2536.89 861.212   1
  -1  -2 -20 2641.34 381.592   1
  -1  -2 -20 1850.25 1444.12   1
   1   2  20 1820.30 593.279   1
   1   2  20 3501.82 886.047   1
  -1  -2  20 2063.55 773.557   1
  -1  -2  20 2456.54 462.235   1
   1  -2 -20 2362.31 399.634   1
   1  -2 -20 2181.88 1390.79   1
  -1   2 -20 2390.79 929.144   1
  -1   2 -20 2873.63 347.480   1
   1  -2  21  10102. 889.700   1
   1  -2  21  10234. 1110.30   1
  -1   2  21 9459.45 1045.29   1
   1   2 -21  11271. 1384.95   1
  -1  -2 -21  11556. 2284.15   1
   1   2  21 9495.97 1059.90  -1
  -1  -2  21  10745. 1392.26   1
  -1  -2  21 9211.09 794.009  -1
   1  -2 -21 8582.90 1942.29   1
  -1   2 -21  11066. 1552.96   1
  -1   2 -21  10650. 709.787   1
   1  -2  22  835.65 425.127   1
  -1   2  22  472.39 548.064   1
  -1   2  22  791.09 853.907   1
   1   2 -22 1029.22 756.026   1
   1   2 -22  810.81 254.711   1
  -1  -2 -22 -461.43 1493.79   1
  -1  -2 -22  658.29 255.588   1
   1   2  22  762.60 720.233   1
   1   2  22 1043.10 682.176   1
  -1  -2  22  918.92 431.482   1
  -1  -2  22  469.10 728.049   1
   1  -2 -22  548.87 1501.82   1
   1  -2 -22  787.44 286.851   1
   1  -2  23 4602.62 789.627   1
   1  -2  23 4105.91 634.915   1
  -1   2  23 4509.86 791.088   1
  -1   2  23 5314.82 1258.58  -1
   1   2 -23 4181.88 1087.65   1
   1   2 -23 4670.56 495.325   1
  -1  -2 -23 4262.96 481.957   1
  -1  -2 -23 2774.28 1901.39   1
   1   2  23 3358.65 878.012   1
   1   2  23 4724.61 975.894   1
  -1  -2  23 5216.21 672.315   1
  -1  -2  23 3706.35 889.700   1
   1  -2 -23 4493.79 512.856  -1
   1  -2 -23 2297.29 1661.06   1
  -1   2 -23 3925.49 408.692   1
  -1   2 -23 4779.40 1412.71   1
   1  -2  24  501.53 489.992   1
  -1   2  24  -18.21 813.732   1
  -1   2  24   55.21 295.909   1
   1   2 -24  133.75 216.070   1
   1   2 -24  -54.38 831.993   1
  -1  -2 -24  185.32 229.876   1
  -1  -2 -24 -737.76 1682.25   1
   1   2  24  378.45 590.211   1
   1   2  24  -33.17 645.069   1
  -1  -2  24   31.99 606.427   1
  -1  -2  24  250.04 441.928   1
   1  -2 -24 -1230.1 1501.82   1
   1  -2 -24  273.63 272.096   1
  -1   2 -24  575.82 227.319   1
   1  -2  25 7867.05 953.980   1
   1  -2  25 8137.32 1007.30   1
   1   2 -25 8714.38 708.034   1
   1   2 -25 8772.82 1436.08   1
  -1  -2 -25 8451.42 2519.35   1
  -1  -2  25 9554.41 1343.31   1
  -1  -2  25 8319.93 930.605   1
   1  -2 -25 7054.78 2272.46   1
   1  -2 -25 7991.23 709.130   1
  -1   2 -25 8604.81 671.804   1
  -1   2 -25 9459.45 1674.94   1
   1  -2  26  338.86 554.053   1
   1  -2  26 1550.77 671.657   1
  -1   2  26 2179.69 983.929   1
   1   2 -26 1019.72 319.941   1
   1   2 -26 2374.72 1151.93   1
  -1  -2 -26  264.57 1882.39   1
  -1  -2 -26 1029.22 330.825   1
   1   2  26 1077.43 840.028   1
  -1  -2  26  643.90 792.549   1
  -1  -2  26 1595.32 614.170   1
  -1   2 -26  560.63 1152.67   1
  -1   2 -26 1308.25 318.261   1
   1  -2  27 -217.53 602.921  -1
  -1   2  27  302.78 787.435   1
   1   2 -27  876.55 322.352   1
   1   2 -27 2166.54 1031.41   1
  -1  -2 -27  818.11 317.531   1
  -1  -2 -27 2405.40 2110.30   1
   1   2  27 1122.72 788.166   1
  -1  -2  27  952.52 753.104   1
  -1  -2  27  316.80 522.059   1
   1  -2 -27 1243.24 1379.11   1
   1  -2 -27  481.30 313.148   1
  -1   2 -27  233.60 1094.96   1
  -1   2  28   60.85 646.968  -1
  -1  -2 -28   16.76 296.640   1
  -1  -2 -28   98.32 1071.58   1
   1  -2 -28 -189.19 299.050   1
   1  -2 -28 -747.99 888.239   1
  -1   2  29  818.11 589.262   1
  -1  -2 -29 2466.76 526.077  -1
   1   2  29 1054.05 564.572   1
   1  -2 -29 2217.67 527.611   1
   1   3   0  419.87 118.992   1
   1   3   0   87.87 172.973   1
  -1  -3   0   99.78  80.424  -1
  -1  -3   0  173.85 246.895   1
   1  -3   0  219.80 135.865   1
   1  -3   0  322.42 413.221   1
  -1   3   0  350.47 335.354   1
  -1   3   0  561.65 154.711   1
   1  -3   1 200949. 9013.87   1
  -1   3   1 200657. 8816.65   1
  -1   3   1 214974. 9729.72   1
   1   3  -1 216727. 9459.45   1
   1   3  -1 223374. 9715.11   1
  -1  -3  -1 220672. 9620.15  -1
   1   3   1 201899. 8933.52   1
  -1  -3   1 211833. 9342.58   1
  -1  -3   1 214901. 9327.97   1
   1  -3  -1 206355. 9401.01   1
   1  -3  -1 206647. 9057.70   1
  -1   3  -1 214390. 9503.28   1
  -1   3  -1 200730. 8765.51   1
   1  -3   2 5775.74 521.183  -1
  -1   3   2 7845.13 525.054   1
  -1   3   2 7669.82 829.071   1
   1   3  -2 6222.05 327.027   1
  -1  -3  -2 6069.39 671.365   1
  -1  -3  -2 6197.95 385.390   1
   1   3   2 6499.63 567.786   1
  -1  -3   2 6461.64 414.682   1
   1  -3  -2 6861.94 827.611   1
   1  -3  -2 6468.22 443.535   1
  -1   3  -2 7896.27 414.317   1
   1  -3   3  86194. 3863.40   1
   1  -3   3  88166. 3832.72   1
  -1   3   3  82031. 3744.33   1
  -1   3   3  87509. 4363.76   1
   1   3  -3  92184. 4018.99   1
  -1  -3  -3  90723. 4054.05   1
  -1  -3  -3  88386. 4338.20   1
   1   3   3  88605. 4195.03   1
   1   3   3  83711. 3804.23   1
  -1  -3   3  83711. 3690.28   1
   1  -3  -3  84003. 3813.73   1
   1  -3  -3  82469. 4238.13   1
  -1   3  -3  84295. 3685.90   1
  -1   3  -3  82907. 3623.08  -1
  -1   3   4  21958. 1183.34   1
  -1   3   4  24222. 1695.40   1
   1   3  -4  22235. 989.042   1
  -1  -3  -4  22242. 1125.64   1
  -1  -3  -4  21899. 1577.06   1
   1   3   4  22608. 1203.07   1
   1   3   4  20058. 1279.03   1
  -1  -3   4  22177. 1000.73   1
   1  -3  -4  22476. 1184.07   1
   1  -3  -4  23484. 1739.95   1
  -1   3   5 178232. 8444.11   1
  -1   3   5 169247. 7618.69   1
   1   3  -5 174361. 7552.95   1
  -1  -3  -5 184222. 8137.32   1
  -1  -3  -5 173411. 8341.85   1
   1   3   5 166764. 7494.51   1
   1   3   5 166399. 7677.13   1
   1  -3  -5 164207. 7333.81   1
   1  -3  -5 175383. 8444.11   1
  -1   3   6  13660. 1303.87   1
   1   3  -6  12199. 561.139   1
  -1  -3  -6  13857. 1387.14   1
  -1  -3  -6  10906. 651.205   1
   1   3   6  12732. 872.899  -1
   1   3   6  11607. 1009.49   1
  -1  -3   6  11768. 541.197   1
   1  -3  -6  12469. 801.314   1
   1  -3  -6  13528. 1525.20   1
   1  -3   7 136523. 5939.37   1
   1  -3   7 131921. 5762.59  -1
  -1   3   7 132724. 6089.84  -1
  -1  -3  -7 132798. 6848.79   1
   1   3   7 132724. 6045.28   1
  -1  -3   7 131848. 5728.99   1
  -1  -3   7 131775. 6020.45   1
   1  -3  -7 139299. 7278.30   1
  -1   3  -7 130241. 5676.40   1
  -1   3  -7 137107. 5964.20   1
   1  -3   8  22513. 1016.80   1
  -1   3   8  22768. 1327.98   1
  -1   3   8  22703. 1832.72   1
   1   3  -8  22104. 1034.33  -1
   1   3  -8  21315. 1048.94   1
  -1  -3  -8  23433. 1971.51   1
  -1  -3  -8  23119. 1223.52   1
   1   3   8  21191. 1233.75   1
   1   3   8  21045. 1553.69   1
  -1  -3   8  22484. 1389.33   1
  -1  -3   8  21899. 995.616   1
   1  -3  -8  23601. 2009.49   1
   1  -3  -8  24186. 1357.92   1
  -1   3  -8  21505. 1027.76   1
   1  -3   9 237180.  10394.   1
   1  -3   9 254346.  11052.   1
  -1   3   9 253981.  11329.   1
  -1   3   9 252374.  11855.   1
   1   3  -9 249598.  10928.   1
   1   3  -9 263696.  11497.   1
  -1  -3  -9 255442.  11271.   1
  -1  -3  -9 256099.  12250.   1
   1   3   9 258656.  11950.   1
   1   3   9 246457.  11015.   1
  -1  -3   9 251132.  10906.   1
  -1  -3   9 250036.  11286.   1
   1  -3  -9 256976.  12352.   1
   1  -3  -9 247480.  11030.   1
  -1   3  -9 262381.  11519.  -1
  -1   3  -9 253908.  11030.  -1
   1  -3  10  11775. 604.528   1
   1  -3  10  12798. 763.330  -1
  -1   3  10  12184. 1329.44   1
   1   3 -10  11958. 700.072   1
  -1  -3 -10  12871. 794.009   1
   1   3  10 9554.41 997.077   1
  -1  -3  10  11001. 975.894   1
   1  -3 -10  11549. 847.333   1
  -1   3 -10  12440. 803.505  -1
  -1   3 -10  12316. 611.833   1
   1  -3  11  70285. 3149.74   1
   1  -3  11  75164. 3517.16   1
  -1   3  11  70840. 3493.06   1
  -1   3  11  73630. 4171.65   1
   1   3 -11  72315. 3342.58   1
   1   3 -11  76771. 3536.88   1
  -1  -3 -11  74580. 3479.91   1
  -1  -3 -11  71614. 4466.76   1
   1   3  11  72337. 3578.52   1
   1   3  11  70635. 3836.37   1
  -1  -3  11  70307. 3596.78   1
  -1  -3  11  74507. 3319.94   1
   1  -3 -11  70139. 3430.97   1
   1  -3 -11  73996. 4617.23   1
  -1   3 -11  72432. 3224.25   1
  -1   3 -11  69679. 3352.81   1
   1  -3  12 3019.72 276.406   1
   1  -3  12 1907.96 340.978   1
  -1   3  12 2685.90 504.601  -1
  -1   3  12 1982.47 774.287   1
   1   3 -12 2607.01 319.430   1
   1   3 -12 2449.23 361.724   1
  -1  -3 -12 2352.81 329.875   1
  -1  -3 -12 2366.69 959.824   1
   1   3  12 2093.50 665.156   1
   1   3  12 2513.51 500.292   1
  -1  -3  12 1978.81 624.031   1
  -1  -3  12 2384.22 239.299   1
   1  -3 -12 2967.13 477.501   1
   1  -3 -12 1671.29 985.390   1
  -1   3 -12 1988.31 427.246   1
  -1   3 -12 2164.35 200.365   1
   1  -3  13  25683. 1463.11   1
   1  -3  13  27604. 1366.69   1
  -1   3  13  27809. 1663.99   1
  -1   3  13  23616. 2015.34  -1
   1   3 -13  28561. 1575.60   1
   1   3 -13  27137. 1451.42   1
  -1  -3 -13  29306. 2697.59   1
  -1  -3 -13  29087. 1554.42   1
   1   3  13  29167. 1743.61   1
   1   3  13  24405. 1853.18   1
  -1  -3  13  26859. 1817.38   1
  -1  -3  13  27779. 1355.73   1
   1  -3 -13  27436. 1662.53   1
   1  -3 -13  27056. 2566.10   1
  -1   3 -13  26603. 1281.23   1
  -1   3 -13  25303. 1574.87   1
   1  -3  14 3939.37 507.158   1
   1  -3  14 5142.43 425.639   1
  -1   3  14 4301.68 645.361   1
   1   3 -14 4223.52 526.880   1
   1   3 -14 4290.72 472.242   1
  -1  -3 -14 2554.42 1192.11  -1
   1   3  14 3990.50 852.446   1
   1   3  14 4970.05 684.733   1
  -1  -3  14 4300.21 771.365   1
  -1  -3  14 4262.96 367.859   1
   1  -3 -14 3729.73 1257.85   1
  -1   3 -14 4048.94 687.654   1
  -1   3 -14 4513.51 336.230   1
   1  -3  15  27852. 1605.55   1
   1  -3  15  27925. 1428.78   1
  -1   3  15  29540. 2463.11   1
  -1   3  15  28627. 1785.24   1
   1   3 -15  28597. 1446.31   1
   1   3 -15  27312. 1612.85   1
  -1  -3 -15  28933. 1563.18  -1
  -1  -3 -15  26976. 2667.64   1
  -1  -3  15  28145. 1987.58   1
  -1  -3  15  27779. 1394.45   1
   1  -3 -15  27173. 1494.52   1
   1  -3 -15  27027. 2735.57   1
  -1   3 -15  27677. 1777.94   1
  -1   3 -15  27999. 1369.61   1
   1  -3  16 2500.36 343.827   1
   1  -3  16 2530.31 476.552   1
  -1   3  16 1872.90 486.194   1
  -1   3  16 3297.29 1062.82   1
   1   3 -16 2882.39 564.499   1
  -1  -3 -16 2967.86 385.683   1
  -1  -3 -16 3081.08 1358.65   1
   1   3  16 2168.73 773.557   1
   1   3  16 2904.31 653.177   1
  -1  -3  16 2311.90 308.765   1
   1  -3 -16 1335.28 1298.76   1
   1  -3 -16 2901.39 399.269   1
  -1   3 -16 2757.48 665.668   1
  -1   3 -16 2832.72 279.620   1
   1  -3  17  65968. 3130.75   1
  -1   3  17  64573. 3411.98   1
  -1   3  17  68846. 4257.85   1
   1   3 -17  65164. 3333.09   1
   1   3 -17  64091. 3013.88   1
  -1  -3 -17  64514. 3111.76   1
  -1  -3 -17  68079. 4943.75   1
   1   3  17  64741. 3777.94   1
   1   3  17  66837. 3560.26   1
  -1  -3  17  63053. 2959.82   1
  -1  -3  17  59905. 3357.92   1
  -1   3 -17  70519. 3797.66   1
   1  -3  18 1427.32 464.207   1
   1  -3  18 1909.42 348.283  -1
  -1   3  18 1116.87 484.587   1
  -1   3  18 1140.25 967.128   1
   1   3 -18 1723.88 286.924   1
   1   3 -18 1334.55 519.722   1
  -1  -3 -18 1614.32 1470.41   1
  -1  -3 -18 1318.48 297.005   1
   1   3  18 1726.08 553.834   1
   1   3  18  -18.93 677.793   1
  -1  -3  18  896.27 541.270   1
  -1  -3  18 1490.14 314.098   1
   1  -3 -18 1552.23 332.432   1
   1  -3 -18  -20.47 1151.93   1
  -1   3 -18 1830.53 240.102   1
  -1   3 -18 2508.40 728.998   1
   1  -3  19  30730. 1867.78   1
   1  -3  19  31329. 1688.09   1
  -1   3  19  30226. 1948.87   1
  -1   3  19  29890. 2462.38   1
   1   3 -19  30073. 1566.11   1
  -1  -3 -19  27816. 1531.04   1
  -1  -3 -19  27334. 3071.58   1
   1   3  19  33177. 2138.05   1
   1   3  19  31191. 2397.37  -1
  -1  -3  19  34310. 2317.02   1
   1  -3 -19  31695. 3181.15   1
   1  -3 -19  30365. 1690.28   1
  -1   3 -19  30548. 2164.35   1
  -1   3 -19  26859. 1364.50   1
   1  -3  20  878.74 424.616   1
  -1   3  20  208.62 480.715   1
  -1   3  20   60.93 732.651   1
   1   3 -20 1274.65 264.426   1
   1   3 -20  593.43 589.992   1
  -1  -3 -20 2646.45 1493.06  -1
   1   3  20  461.36 565.814   1
  -1  -3  20  861.21 332.651   1
  -1  -3  20  966.40 662.527   1
   1  -3 -20 1455.08 1581.44   1
   1  -3 -20 1078.89 329.072   1
  -1   3 -20 1057.71 715.120   1
  -1   3 -20  946.68 203.287  -1
   1  -3  21  12184. 901.387   1
   1  -3  21  13353. 1081.81   1
  -1   3  21  13170. 1242.51   1
  -1   3  21  13828. 1699.78   1
  -1  -3 -21  11651. 2272.46   1
  -1  -3 -21  11286. 810.810   1
   1   3  21  11549. 1175.31  -1
   1   3  21  12505. 1451.42   1
  -1  -3  21  13419. 926.953   1
  -1  -3  21  12067. 1259.31   1
   1  -3 -21  11308. 848.794   1
   1  -3 -21  11622. 2282.69   1
  -1   3 -21  11161. 1352.08   1
  -1   3 -21  11687. 726.880   1
   1  -3  22  673.56 375.821   1
   1  -3  22  712.71 400.730   1
  -1   3  22  270.85 551.862  -1
  -1   3  22 1912.34 967.859   1
   1   3 -22 1047.48 268.371   1
   1   3 -22  314.32 623.228   1
  -1  -3 -22 -1154.9 1519.36   1
  -1  -3 -22 1364.50 310.299   1
   1   3  22 1121.99 752.373   1
   1   3  22 1130.75 585.244   1
  -1  -3  22  744.34 555.222   1
  -1  -3  22  534.92 367.275   1
   1  -3 -22 1262.96 330.460   1
   1  -3 -22  331.12 1682.98   1
  -1   3 -22  766.25 227.392   1
  -1   3 -22 1014.61 748.721   1
   1  -3  23 7596.78 867.055   1
   1  -3  23 6869.24 732.651   1
  -1   3  23 9401.01 1512.05   1
   1   3 -23 6468.95 1009.49   1
  -1  -3 -23 6075.23 2203.80   1
  -1  -3 -23 7757.48 656.610   1
   1   3  23 6859.01 1137.33   1
  -1  -3  23 5650.10 982.468   1
  -1  -3  23 6437.54 682.687   1
   1  -3 -23 7266.61 661.504   1
   1  -3 -23 4899.19 2061.36   1
  -1   3 -23 8100.80 585.244   1
  -1   3 -23 5470.41 1123.45   1
   1  -3  24  411.39 458.729  -1
  -1   3  24  731.19 997.077   1
   1   3 -24    8.01 214.828   1
   1   3 -24 -784.51 643.754   1
  -1  -3 -24   56.25 2013.88   1
  -1  -3 -24  197.08 261.285   1
  -1  -3  24   22.31 553.323  -1
  -1  -3  24  -63.90 457.048   1
   1  -3 -24 -1201.6 1665.45   1
   1  -3 -24 -166.76 221.694   1
  -1   3 -24   73.56 762.600   1
   1  -3  25  22001. 1516.43   1
   1  -3  25  26713. 1842.22   1
  -1   3  25  24142. 2284.88   1
   1   3 -25  21286. 1810.81   1
   1   3 -25  21015. 1214.75   1
  -1  -3 -25  22410. 1319.94   1
   1   3  25  22089. 2091.31   1
  -1  -3  25  21161. 1830.53   1
  -1  -3  25  21329. 1439.01   1
   1  -3 -25  20212. 1252.74   1
  -1   3 -25  20351. 1149.74  -1
  -1   3 -25  24587. 2144.63   1
   1  -3  26  834.92 549.671   1
   1  -3  26  466.62 427.392   1
   1   3 -26  942.29 806.427   1
   1   3 -26  681.23 284.222   1
  -1  -3 -26 -1496.7 1671.29   1
  -1  -3 -26  682.98 298.466  -1
   1   3  26 1086.19 856.829   1
  -1  -3  26  570.27 622.644   1
  -1  -3  26  665.23 531.482   1
   1  -3 -26 1422.93 1734.84   1
   1  -3 -26  523.01 314.244   1
  -1   3 -26  191.53 242.732   1
  -1   3  27  16231. 1850.25   1
  -1  -3 -27  16560. 1084.73   1
  -1  -3 -27  13499. 2956.17   1
   1   3  27  20497. 1905.77   1
   1  -3 -27  17955. 1193.57   1
   1  -3 -27  16538. 2746.53   1
  -1   3  28  141.56 549.086   1
  -1  -3 -28  208.33 353.323   1
   1   3  28 -156.83 494.521   1
   1  -3 -28  375.53 360.409   1
   1   4   0  38086. 1773.56   1
   1   4   0  43156. 2083.27  -1
  -1  -4   0  38042. 1730.46   1
  -1  -4   0  42038. 2234.48   1
   1  -4   0  38232. 1768.44   1
  -1   4   0  40321. 2145.36   1
   1  -4   1 125639. 5527.39   1
   1  -4   1 117750. 5569.75  -1
  -1   4   1 120088. 5636.96   1
  -1   4   1 115851. 5196.49   1
   1   4  -1 123155. 5469.68   1
  -1  -4  -1 112345. 5330.89  -1
  -1  -4  -1 122717. 5410.51   1
   1   4   1 122352. 5472.60   1
   1   4   1 113440. 5164.35   1
  -1  -4   1 118773. 5200.14   1
   1  -4  -1 116800. 5688.09   1
   1  -4  -1 124543. 5555.87   1
  -1   4  -1 109642. 5004.38   1
  -1   4  -1 117677. 5228.63   1
   1  -4   2 1876.55 153.031   1
   1  -4   2 1834.91 438.203   1
  -1   4   2 1300.95 461.212   1
  -1   4   2 1732.65 269.832   1
   1   4  -2 1479.91 156.537   1
   1   4  -2 1876.55 175.018   1
  -1  -4  -2 1737.03 508.035   1
  -1  -4  -2 1628.19 196.201   1
   1   4   2 2479.91 405.332   1
   1   4   2 1628.19 263.988   1
  -1  -4   2 1951.79 143.608   1
  -1  -4   2 1287.07 273.484   1
   1  -4  -2 1506.21 249.744   1
   1  -4  -2  967.86 572.972   1
  -1   4  -2 1860.48 267.494   1
  -1   4  -2 1407.60 184.003   1
   1  -4   3 173192. 7794.00   1
  -1   4   3 174872. 7801.31   1
  -1   4   3 169174. 7918.18   1
   1   4  -3 168736. 7355.73   1
   1   4  -3 196859. 8560.98   1
  -1  -4  -3 183418. 8604.81   1
  -1  -4  -3 175237. 7713.65   1
   1   4   3 175091. 7786.70   1
   1   4   3 182980. 8334.54   1
   1  -4  -3 170928. 8181.15   1
   1  -4  -3 183930. 8173.84   1
  -1   4  -3 192038. 8385.67   1
   1  -4   4  11176. 504.455   1
   1  -4   4  12140. 705.332   1
  -1   4   4  12169. 1120.52   1
  -1   4   4  12418. 800.584   1
   1   4  -4  12089. 579.327   1
   1   4  -4  11980. 560.116   1
  -1  -4  -4  11300. 1165.08   1
  -1  -4  -4  11804. 682.687   1
   1   4   4  12776. 989.042   1
   1   4   4  12177. 778.670   1
  -1  -4   4  10979. 609.641   1
  -1  -4   4  12798. 592.257   1
   1  -4  -4  12345. 779.400   1
   1  -4  -4  12177. 1294.37   1
  -1   4  -4  11746. 538.787   1
  -1   4  -4  11760. 560.628   1
  -1   4   5 234551.  10431.   1
  -1  -4  -5 225128.  10577.   1
   1   4   5 222279. 9875.81   1
  -1  -4   5 226150. 9853.90   1
   1  -4  -5 228926.  10862.   1
  -1   4   6  41337. 2123.45   1
  -1   4   6  40577. 2512.78   1
   1   4  -6  38510. 1694.67   1
  -1  -4  -6  36801. 2521.55   1
  -1  -4  -6  40942. 1987.58   1
   1   4   6  39927. 2054.78   1
   1   4   6  37757. 2186.27   1
  -1  -4   6  37392. 1668.37   1
   1  -4  -6  40080. 2043.83   1
   1  -4  -6  40877. 2796.93   1
  -1   4   7  65902. 3279.03   1
  -1   4   7  64324. 3639.15   1
   1   4  -7  59474. 2597.51   1
  -1  -4  -7  61424. 3817.38   1
  -1  -4  -7  62732. 2945.21   1
   1   4   7  70862. 3495.98   1
   1   4   7  60475. 3242.51   1
  -1  -4   7  66698. 2924.03   1
   1  -4  -7  65106. 3154.85   1
   1  -4  -7  70767. 4247.62   1
  -1   4   8 1382.76 644.192   1
   1   4  -8 1646.46 112.272   1
  -1  -4  -8 1411.98 243.681   1
   1   4   8 1535.43 540.540   1
  -1  -4   8 1368.88 107.231   1
   1  -4  -8  787.44 303.287   1
  -1   4   9  10584. 1265.89   1
   1   4  -9  10504. 494.156   1
  -1  -4  -9  14631. 1879.47   1
  -1  -4  -9 9181.88 635.938   1
   1   4   9  10409. 1073.78   1
  -1  -4   9 9861.20 776.478   1
  -1  -4   9  11461. 536.596   1
  -1   4  10 9817.37 1230.82   1
  -1   4  10 9401.01 819.576   1
   1   4 -10  10803. 614.316   1
  -1  -4 -10  14207. 1820.30   1
  -1  -4 -10  11169. 745.799   1
   1   4  10  10694. 1125.64   1
   1   4  10  10548. 899.926   1
  -1  -4  10 8466.03 749.451   1
   1  -4 -10  10504. 1623.81   1
   1  -4 -10  10833. 847.333   1
   1  -4  11  20044. 905.770   1
  -1   4  11  21651. 1913.07   1
   1   4 -11  20299. 952.519   1
   1   4 -11  24076. 1207.45   1
  -1  -4 -11  22337. 2217.67   1
  -1  -4 -11  19496. 1129.29   1
   1   4  11  23842. 1524.47   1
   1   4  11  19868. 1609.93   1
  -1  -4  11  21483. 1377.65   1
  -1  -4  11  20767. 957.632   1
   1  -4 -11  21337. 2221.33   1
   1  -4 -11  27056. 1624.54  -1
  -1   4 -11  22359. 1033.60   1
   1  -4  12  16998. 860.481   1
   1  -4  12  16158. 763.330   1
  -1   4  12  16896. 1208.18   1
  -1   4  12  13981. 1485.75   1
   1   4 -12  15383. 858.290   1
  -1  -4 -12  16939. 1027.03   1
  -1  -4 -12  18963. 2134.40   1
   1   4  12  15332. 1403.21   1
   1   4  12  14500. 1128.56   1
  -1  -4  12  13521. 1025.57   1
   1  -4 -12  16779. 1972.97   1
  -1   4 -12  15632. 784.513   1
  -1   4 -12  16764. 785.244   1
   1  -4  13  72673. 3219.13  -1
   1  -4  13  72630. 3308.25   1
  -1   4  13  78086. 3935.72   1
   1   4 -13  72294. 3256.39   1
   1   4 -13  84368. 3875.82   1
  -1  -4 -13  80204. 5221.32   1
   1   4  13  82980. 4173.11   1
  -1  -4  13  71066. 3154.85   1
  -1  -4  13  79328. 3948.86   1
   1  -4 -13  74726. 4934.98   1
  -1   4 -13  73849. 3341.85   1
  -1   4 -13  69306. 3069.39   1
   1  -4  14  105.77 160.701  -1
  -1   4  14  483.42 703.359   1
  -1   4  14  307.38 390.065   1
   1   4 -14  326.73 136.523   1
   1   4 -14  199.78 203.725   1
  -1  -4 -14 -772.83 1043.83   1
  -1  -4 -14    9.42 188.093   1
   1   4  14  332.07 566.763  -1
   1   4  14  325.49 408.692   1
  -1  -4  14  288.09 455.953   1
  -1  -4  14  193.86 172.754   1
   1  -4 -14  438.49 1010.23   1
   1  -4 -14 -146.09 193.133   1
  -1   4 -14  148.79  81.885   1
   1  -4  15  46297. 2235.21   1
   1  -4  15  48583. 2222.06   1
  -1   4  15  54405. 3569.76   1
   1   4 -15  45866. 2173.12   1
   1   4 -15  50299. 2355.00   1
  -1  -4 -15  45442. 2292.18   1
   1   4  15  50504. 3122.71   1
  -1  -4  15  48327. 2209.64   1
  -1  -4  15  44025. 2403.94   1
   1  -4 -15  43798. 2240.32  -1
  -1   4 -15  46925. 2130.02   1
  -1   4 -15  46757. 2257.85   1
   1  -4  16 1962.74 300.511  -1
   1  -4  16 1997.08 250.036   1
  -1   4  16 1105.19 875.090   1
  -1   4  16 3071.58 638.787   1
   1   4 -16 2612.12 277.282   1
   1   4 -16 2002.19 328.926   1
  -1  -4 -16 2863.40 1414.90   1
  -1  -4 -16 1663.99 324.616   1
   1   4  16 2121.98 775.748   1
   1   4  16 2585.83 639.444   1
  -1  -4  16 1582.18 478.451   1
  -1  -4  16 2270.27 266.545   1
   1  -4 -16 2626.73 405.478   1
   1  -4 -16 1066.47 1295.10   1
  -1   4 -16 2177.50 203.798   1
  -1   4 -16 2188.46 388.677   1
   1  -4  17  19116. 994.886   1
   1  -4  17  18546. 1094.96   1
   1   4 -17  19175. 1105.19  -1
   1   4 -17  21015. 1103.72   1
  -1  -4 -17  18955. 2542.73   1
  -1  -4 -17  20482. 1205.26   1
   1   4  17  22469. 1950.33   1
   1   4  17  20950. 1574.87   1
  -1  -4  17  19416. 1003.65   1
  -1  -4  17  22469. 1599.71   1
   1  -4 -17  20110. 2524.47   1
   1  -4 -17  19635. 1201.61   1
  -1   4 -17  21402. 1268.08   1
  -1   4 -17  21256. 1051.13   1
   1  -4  18  346.60 260.628   1
   1  -4  18  163.40 219.357   1
  -1   4  18  891.89 498.246   1
  -1   4  18  391.23 740.686   1
   1   4 -18  415.49 316.800   1
   1   4  18  492.26 511.176   1
   1   4  18 1222.06 749.451   1
  -1  -4  18  128.12 214.025   1
   1  -4 -18  656.83 287.947   1
   1  -4 -18 1460.92 1227.17  -1
  -1   4 -18  496.13 361.577   1
  -1   4 -18  314.02 126.516   1
   1  -4  19  19489. 1218.41   1
   1  -4  19  18948. 1052.59   1
  -1   4  19  17319. 1867.78   1
  -1   4  19  19204. 1495.25   1
   1   4 -19  20365. 1094.96   1
   1   4 -19  21322. 1293.64   1
  -1  -4 -19  18488. 2726.81   1
  -1  -4 -19  19408. 1162.16   1
   1   4  19  20650. 1885.32   1
   1   4  19  18787. 1538.35   1
  -1  -4  19  18167. 1001.46   1
  -1  -4  19  18546. 1394.45   1
   1  -4 -19  21191. 2813.73   1
   1  -4 -19  19386. 1211.10   1
  -1   4 -19  19598. 1265.16   1
  -1   4 -19  20358. 1038.71   1
   1  -4  20  601.39 305.916   1
  -1   4  20  524.47 788.166   1
   1   4 -20  554.64 405.478   1
   1   4 -20 1154.13 221.841   1
  -1  -4 -20 1224.98 290.650   1
   1   4  20  838.57 715.850   1
   1   4  20 1004.38 628.414   1
  -1  -4  20  694.89 290.723   1
  -1  -4  20 1279.77 467.421   1
   1  -4 -20  948.87 309.203   1
  -1   4 -20 1004.38 183.272   1
  -1   4 -20  985.39 464.207   1
   1  -4  21  37458. 2021.91   1
   1  -4  21  36348. 1849.52   1
  -1   4  21  35128. 2300.22   1
  -1   4  21  38327. 2930.60   1
   1   4 -21  35223. 1755.29   1
  -1  -4 -21  42469. 4146.09   1
  -1  -4 -21  35581. 1867.05   1
   1   4  21  37524. 2473.34   1
   1   4  21  34901. 2509.13   1
  -1  -4  21  34682. 1761.87   1
  -1  -4  21  39825. 2377.65   1
   1  -4 -21  38590. 3882.39   1
   1  -4 -21  36034. 1932.07   1
  -1   4 -21  39058. 2211.83   1
  -1   4 -21  35456. 1704.16   1
   1  -4  22  -74.87 270.489   1
   1  -4  22  184.88 324.105   1
  -1   4  22  677.21 902.117   1
   1   4 -22  -12.39 144.923   1
   1   4 -22 -256.98 413.513   1
  -1  -4 -22  536.60 268.152   1
  -1  -4 -22 1638.42 1724.61   1
   1   4  22  448.21 616.289   1
  -1  -4  22  123.45 313.732   1
  -1  -4  22 -105.62 445.361   1
   1  -4 -22  143.75 253.250   1
   1  -4 -22  431.56 1548.57   1
  -1   4 -22  141.56 147.991   1
  -1   4 -22 -307.60 463.988   1
   1  -4  23  20358. 1297.30   1
  -1   4  23  24273. 2292.91   1
   1   4 -23  20789. 1142.44  -1
   1   4 -23  19679. 1333.82   1
  -1  -4 -23  20131. 1219.14  -1
  -1  -4 -23  21709. 3388.60   1
   1   4  23  25807. 2070.85   1
  -1  -4  23  19883. 1485.75   1
  -1  -4  23  21183. 1251.28   1
   1  -4 -23  20321. 1239.59   1
   1  -4 -23  20935. 3112.49   1
  -1   4 -23  20621. 1094.96   1
   1  -4  24 1703.43 455.880   1
   1  -4  24 1928.41 430.460   1
  -1   4  24 1621.62 976.624   1
   1   4 -24 1735.57 537.545   1
   1   4 -24 2970.05 357.706   1
  -1  -4 -24 2276.84 390.431   1
  -1  -4 -24  556.24 2249.81   1
   1   4  24 2582.17 886.778   1
  -1  -4  24 2072.31 512.856   1
  -1  -4  24 1302.41 528.487   1
   1  -4 -24 2379.11 416.216   1
   1  -4 -24 1487.22 2075.97   1
  -1   4 -24 2078.16 669.101   1
  -1   4 -24 2123.45 287.509   1
   1  -4  25 5004.38 663.111   1
   1  -4  25 4881.66 627.026   1
  -1   4  25 4699.78 1214.02   1
   1   4 -25 4809.34 745.069   1
   1   4 -25 4935.71 478.816   1
  -1  -4 -25 3257.85 2347.70   1
  -1  -4 -25 4875.82 529.145   1
   1   4  25 5483.56 1163.62   1
  -1  -4  25 4942.29 597.078   1
  -1  -4  25 3921.84 787.435   1
   1  -4 -25 4818.11 557.121   1
   1  -4 -25 4681.51 2158.51   1
  -1   4 -25 5482.10 812.271   1
  -1   4 -25 5243.24 440.248   1
  -1   4  26  761.87 878.012   1
  -1  -4 -26  431.04 2121.25   1
  -1  -4 -26 1607.01 355.295   1
   1   4  26 1377.65 909.422   1
   1  -4 -26 4231.55 2083.27   1
   1  -4 -26 1710.01 392.257   1
  -1   4  27 1981.74 802.044   1
  -1  -4 -27 1644.26 385.244   1
   1   4  27  356.68 655.222   1
   1  -4 -27 1683.71 412.125   1
   1   5   0 9824.68 677.501   1
   1   5   0  10972. 690.211   1
  -1  -5   0 8897.00 494.083   1
  -1  -5   0  11169. 1019.72   1
   1  -5   0  10431. 602.191   1
   1  -5   0  10015. 1070.12   1
  -1   5   0  11161. 702.629   1
  -1   5   0 9174.57 750.182   1
   1  -5   1  55756. 3035.06   1
   1  -5   1  58459. 2639.88   1
  -1   5   1  49291. 2380.57   1
  -1   5   1  52250. 2765.52   1
   1   5  -1  52140. 2441.20   1
   1   5  -1  50650. 2382.76  -1
  -1  -5  -1  56194. 2560.26   1
  -1  -5  -1  58042. 3178.96   1
   1   5   1  55887. 2734.84   1
  -1  -5   1  49883. 2640.61   1
   1  -5  -1  58554. 2697.59   1
   1  -5  -1  50299. 2943.75   1
  -1   5  -1  48787. 2308.98   1
  -1   5  -1  56267. 2756.02   1
   1  -5   2 1219.87 139.226  -1
   1  -5   2  689.55 487.216   1
  -1   5   2  583.56 224.689   1
  -1   5   2 1208.18 539.079   1
   1   5  -2 1178.96 164.061   1
  -1  -5  -2 1273.19 187.290   1
  -1  -5  -2 1271.00 624.762   1
   1   5   2  985.39 264.207   1
   1   5   2  641.42 310.884   1
  -1  -5   2 1178.96 126.150   1
   1  -5  -2 1412.71 213.879   1
   1  -5  -2 1032.14 607.085   1
  -1   5  -2  734.11 221.037   1
  -1   5  -2  840.03 206.209   1
   1  -5   3 139591. 6087.65   1
   1  -5   3 129657. 6065.00   1
  -1   5   3 140540. 6759.67   1
  -1   5   3 123594. 5639.15   1
  -1  -5  -3 127392. 6330.89   1
  -1  -5  -3 134770. 5988.31   1
   1   5   3 120745. 5501.09   1
   1   5   3 134843. 6289.99   1
  -1  -5   3 137472. 6308.25   1
  -1  -5   3 136523. 5951.05   1
   1  -5  -3 128342. 5742.14   1
   1  -5  -3 124032. 6270.26   1
  -1   5  -3 126881. 5622.35   1
  -1   5  -3 116362. 5159.23   1
   1  -5   4  28276. 1566.84   1
   1  -5   4  25084. 1122.72   1
  -1   5   4  27955. 1536.89   1
   1   5  -4  25800. 1173.12   1
   1   5  -4  25135. 1180.42   1
  -1  -5  -4  28963. 2127.10   1
  -1  -5  -4  23630. 1206.72   1
   1   5   4  24952. 1384.95   1
   1   5   4  28356. 1741.42   1
  -1  -5   4  25420. 1405.40   1
  -1  -5   4  26640. 1196.49   1
   1  -5  -4  26063. 2052.59   1
  -1   5  -4  25449. 1168.74   1
  -1   5  -4  25478. 1206.72   1
   1  -5   5  39094. 1844.41   1
   1  -5   5  41468. 1814.46   1
  -1   5   5  36055. 2297.29   1
   1   5  -5  45961. 2062.09   1
   1   5  -5  39700. 1757.49   1
  -1  -5  -5  42491. 2038.71   1
  -1  -5  -5  42162. 2764.06   1
   1   5   5  33959. 1819.57   1
   1   5   5  41607. 2370.34   1
  -1  -5   5  34821. 1718.04   1
   1  -5  -5  36399. 2588.75   1
  -1   5  -5  35595. 1592.40   1
  -1   5  -5  39014. 1712.93   1
  -1   5   6 1987.58 652.812   1
  -1   5   6 2359.38 413.075   1
   1   5  -6 2316.29 157.779   1
  -1  -5  -6 2885.31 869.247   1
  -1  -5  -6 2619.43 296.347   1
   1   5   6 2363.04 400.949   1
   1   5   6 2105.18 532.943   1
  -1  -5   6 2159.97 262.892   1
   1  -5  -6 3143.90 964.937   1
  -1   5   7  39562. 2568.30   1
   1   5  -7  45230. 1999.27   1
  -1  -5  -7  46676. 2264.42  -1
  -1  -5  -7  40511. 2891.16   1
   1   5   7  44061. 2553.69   1
   1   5   7  36764. 2003.65   1
  -1  -5   7  43258. 1991.96   1
  -1  -5   7  41819. 1935.72   1
  -1   5   8  652.15 602.337   1
  -1   5   8 1494.52 410.956   1
   1   5  -8 1406.86  94.156   1
   1   5  -8 1020.45 115.924   1
  -1  -5  -8 1054.78 234.551   1
  -1  -5  -8 2745.07 910.152   1
   1   5   8  968.59 502.702   1
   1   5   8  985.39 367.786   1
   1  -5  -8 1405.40 916.727  -1
  -1   5   9  12206. 1079.62   1
  -1   5   9  12666. 1463.11   1
   1   5  -9  10139. 507.012   1
   1   5  -9  11001. 501.753   1
  -1  -5  -9  11833. 773.557   1
   1   5   9  11936. 1184.81   1
  -1   5  10  396.06 764.061   1
   1   5 -10  845.14  69.715   1
  -1  -5 -10  956.17 251.935   1
   1   5  10  750.18 581.154   1
   1  -5 -10  745.07 236.523  -1
   1   5 -11  26830. 1190.65   1
  -1  -5  11  28020. 1250.55   1
  -1  -5  11  30080. 1500.36   1
  -1   5  12  13857. 1649.38   1
   1   5 -12  13243. 609.568   1
   1   5 -12  13382. 651.643   1
  -1  -5 -12  14682. 2048.94   1
  -1  -5 -12  13521. 885.317   1
   1   5  12  15164. 1231.55   1
   1   5  12  14427. 1429.51   1
  -1  -5  12  13857. 644.119   1
   1  -5 -12  12681. 851.716   1
  -1   5  13  12491. 1092.77   1
  -1   5  13  14690. 1689.55   1
   1   5 -13  15639. 764.791   1
   1   5 -13  14536. 675.091   1
  -1  -5 -13  15625. 983.198   1
  -1  -5 -13  11607. 1969.32   1
   1   5  13  11636. 1084.73   1
   1   5  13  12279. 1341.85   1
  -1  -5  13  13345. 627.465   1
  -1  -5  13  11965. 764.061   1
   1  -5 -13  15873. 1010.96   1
   1  -5 -13  14901. 2179.69   1
  -1   5  14 -609.13 701.971   1
  -1   5  14   31.43 400.073   1
   1   5 -14  359.24 115.486   1
   1   5 -14  254.35  91.600   1
  -1  -5 -14 -721.04 1115.41   1
  -1  -5 -14  153.03 219.795   1
   1   5  14  591.16 583.637   1
   1   5  14  385.76 516.727  -1
  -1  -5  14  499.56 118.773   1
  -1  -5  14   72.24 236.669   1
   1  -5 -14  319.72 243.097   1
   1  -5 -14 -201.39 1156.32  -1
  -1   5  15  20869. 1527.39   1
  -1   5  15  25237. 2190.65   1
   1   5 -15  21213. 988.312   1
   1   5 -15  22140. 1061.36   1
  -1  -5 -15  22622. 1279.77   1
  -1  -5 -15  20964. 2609.93   1
   1   5  15  23850. 1964.21   1
   1   5  15  25383. 1785.97   1
  -1  -5  15  21322. 990.503   1
  -1  -5  15  22323. 1244.70   1
   1  -5 -15  23097. 2607.01   1
   1  -5 -15  21936. 1299.49   1
  -1   5 -15  23199. 1043.10   1
   1  -5  16 5921.83 328.780   1
   1  -5  16 6211.10 324.981  -1
  -1   5  16 5925.49 858.290   1
  -1   5  16 5933.52 1067.93   1
   1   5 -16 6067.93 374.580   1
  -1  -5 -16 5970.78 536.888   1
  -1  -5 -16 6926.22 1737.03   1
   1   5  16 6230.82 861.942   1
   1   5  16 6227.90 1078.89   1
  -1  -5  16 5877.28 525.858   1
   1  -5 -16 5530.31 549.232   1
   1  -5 -16 4476.26 1558.80   1
  -1   5 -16 6259.31 321.402   1
  -1   5 -16 6369.61 344.777   1
  -1   5  17 2669.10 653.542   1
   1   5 -17 3296.56 268.006   1
   1   5 -17 2968.59 246.311   1
  -1  -5 -17 3117.60 1504.75   1
   1   5  17 3612.85 736.303   1
  -1  -5  17 3127.83 253.835   1
  -1  -5  17 3095.69 435.719   1
   1  -5 -17 3559.53 1468.22   1
  -1   5 -17 2926.22 188.970   1
  -1   5 -17 3351.35 250.401   1
   1  -5  18  639.01 143.901   1
   1  -5  18  471.95 144.266   1
  -1   5  18  459.61 759.678   1
  -1   5  18  284.37 481.227   1
   1   5 -18  569.98 212.856   1
   1   5 -18  293.13 118.188   1
  -1  -5 -18 1100.80 1278.30   1
  -1  -5 -18  235.50 230.752   1
  -1  -5  18  485.03 301.899   1
  -1  -5  18  407.16 165.230   1
   1  -5 -18 -738.49 1328.71   1
   1  -5 -18  528.85 270.635   1
   1  -5  19  14602. 783.783   1
  -1   5  19  15310. 1712.20   1
   1   5 -19  15106. 818.115   1
   1   5 -19  14748. 777.209   1
  -1  -5 -19  16866. 1060.63   1
   1   5  19  13711. 1512.78   1
  -1  -5  19  11928. 877.282   1
  -1  -5  19  13265. 696.493   1
   1  -5 -19  15961. 1061.36   1
   1  -5 -19  15727. 2623.08   1
  -1   5 -19  13616. 665.376   1
  -1   5 -19  14938. 800.584   1
   1  -5  20  694.81 173.995   1
   1  -5  20  624.62 210.445  -1
  -1   5  20  955.44 601.606   1
  -1   5  20 -706.94 783.783  -1
   1   5 -20  711.91 159.605   1
   1   5 -20  750.91 236.961   1
  -1  -5 -20  811.54 272.607   1
  -1  -5 -20 1243.24 1684.44   1
   1   5  20 1599.71 747.990   1
   1   5  20  148.28 644.630   1
  -1  -5  20  726.37 207.158   1
  -1  -5  20  658.95 309.496  -1
   1  -5 -20 1146.82 1557.34   1
   1  -5 -20  456.54 267.640   1
  -1   5 -20  616.87 216.946   1
  -1   5 -20  867.06 136.012   1
   1  -5  21  21578. 1119.79   1
   1  -5  21  21717. 1078.89   1
  -1   5  21  26370. 2427.32   1
   1   5 -21  24383. 1220.60   1
   1   5 -21  23002. 1187.00   1
  -1  -5 -21  24280. 3245.43   1
  -1  -5 -21  23638. 1370.34   1
   1   5  21  21286. 1899.19   1
  -1  -5  21  19832. 1007.30   1
  -1  -5  21  20307. 1274.65   1
   1  -5 -21  23031. 1363.77   1
   1  -5 -21  25318. 3115.41   1
  -1   5 -21  19050. 996.347   1
  -1   5 -21  22790. 1089.85   1
   1  -5  22  219.87 229.145   1
   1  -5  22  190.65 158.875   1
  -1   5  22  196.64 876.551   1
   1   5 -22  606.94 307.743   1
   1   5 -22  387.80 147.407   1
  -1  -5 -22 1563.91 1815.19   1
  -1  -5 -22  121.11 273.119   1
   1   5  22   89.55 655.441   1
  -1  -5  22   91.60 213.879   1
  -1  -5  22  220.82 320.599   1
   1  -5 -22  337.62 275.383   1
   1  -5 -22  236.23 1904.31   1
  -1   5 -22   84.44 136.085   1
  -1   5 -22  -24.35 245.507   1
   1  -5  23 3669.83 361.431   1
   1  -5  23 3200.14 339.591   1
  -1   5  23 3884.58 1166.54   1
   1   5 -23 3685.90 430.971   1
  -1  -5 -23 3348.43 446.676   1
  -1  -5 -23 2892.62 2289.99   1
   1   5  23 3837.83 936.449   1
  -1  -5  23 3062.82 334.404   1
   1  -5 -23 2761.87 2075.24   1
   1  -5 -23 3336.74 456.683   1
  -1   5 -23 3288.53 385.683   1
  -1   5 -23 3151.93 274.361   1
   1  -5  24  139.37 210.884   1
   1  -5  24   89.26 236.085   1
  -1   5  24  570.63 842.950   1
   1   5 -24  218.12 160.044   1
   1   5 -24   -7.07 299.708   1
  -1  -5 -24   26.47 1780.13   1
  -1  -5 -24  -25.88 232.651   1
   1   5  24  845.14 788.166   1
  -1  -5  24  -16.95 278.889   1
   1  -5 -24  -11.84 233.893   1
   1  -5 -24  385.68 2038.71   1
  -1   5 -24  605.26 305.843   1
  -1   5 -24  105.62 155.661   1
  -1   5  25 -231.19 764.061   1
  -1  -5 -25 1128.56 325.785   1
  -1  -5 -25 1918.19 2175.31   1
   1   5  25 1747.26 915.996   1
   1  -5 -25 1203.80 1848.79   1
   1  -5 -25  922.57 358.509   1
  -1   5  26  567.93 760.408   1
  -1  -5 -26  400.15 270.781  -1
   1   5  26 -709.57 713.440   1
   1  -5 -26  323.81 284.806   1
   1   6   0 3368.15 386.778   1
   1   6   0 4669.83 448.575   1
  -1  -6   0 4341.12 308.838   1
  -1  -6   0 3802.77 772.096   1
   1  -6   0 3872.17 818.845   1
   1  -6   0 4459.46 334.623   1
  -1   6   0 3257.12 524.032  -1
  -1   6   0 3644.26 414.609   1
   1  -6   1  44879. 2720.96   1
   1  -6   1  47838. 2198.68   1
  -1   6   1  46136. 2301.68   1
  -1   6   1  44478. 2428.78   1
   1   6  -1  46238. 2254.93   1
   1   6  -1  48393. 2328.70   1
  -1  -6  -1  45099. 2092.04   1
  -1  -6  -1  46676. 2846.60   1
   1   6   1  47451. 2420.01   1
   1   6   1  47414. 2352.08   1
  -1  -6   1  47005. 2138.05   1
  -1  -6   1  49766. 2858.29   1
   1  -6  -1  49518. 2326.51  -1
   1  -6  -1  46012. 2873.63   1
  -1   6  -1  44821. 2283.42   1
  -1   6  -1  47421. 2310.44   1
   1  -6   2 1072.31 549.817   1
   1  -6   2  973.70 130.679   1
  -1   6   2 1005.11 307.962   1
   1   6  -2 1100.80 254.857   1
   1   6  -2 1035.06 176.114   1
  -1  -6  -2 1137.33 648.283   1
   1   6   2  715.56 293.206   1
  -1  -6   2 1652.30 524.689   1
  -1  -6   2 1295.84 139.226   1
  -1   6  -2  869.98 233.601   1
  -1   6  -2 1027.03 241.855   1
   1  -6   3 154054. 6730.45   1
  -1   6   3 151789. 6926.22   1
  -1   6   3 158144. 7545.65   1
   1   6  -3 156903. 6893.35   1
   1   6  -3 147772. 6573.40   1
  -1  -6  -3 145581. 7311.90   1
  -1  -6  -3 151059. 6715.84   1
   1   6   3 142440. 6616.50   1
   1   6   3 155661. 7087.65   1
  -1  -6   3 157122. 7355.73   1
  -1  -6   3 149233. 6514.24   1
   1  -6  -3 152155. 7699.04   1
   1  -6  -3 150621. 6731.18   1
  -1   6  -3 142001. 6302.40   1
   1  -6   4 6393.71 334.843   1
   1  -6   4 7406.86 786.705   1
  -1   6   4 6796.19 911.613   1
  -1   6   4 7178.22 667.786   1
   1   6  -4 6467.49 364.134   1
  -1  -6  -4 6073.77 449.671   1
  -1  -6  -4 8378.37 1222.06   1
   1   6   4 6273.92 628.341   1
   1   6   4 6543.46 745.069   1
  -1  -6   4 6730.45 356.026   1
   1  -6  -4 6414.90 495.909   1
   1  -6  -4 5745.06 1110.30   1
  -1   6  -4 6534.69 383.199   1
  -1   6  -4 6320.67 424.689  -1
   1  -6   5 144704. 6290.72   1
   1  -6   5 153323. 6970.77   1
  -1   6   5 152228. 7450.69   1
   1   6  -5 157341. 6956.17   1
   1   6  -5 142074. 6194.30   1
  -1  -6  -5 147480. 6582.17   1
   1   6   5 153470. 7268.07   1
  -1  -6   5 146603. 6736.30   1
  -1  -6   5 150402. 6545.65   1
   1  -6  -5 148868. 6684.43   1
  -1   6  -5 145654. 6342.58   1
  -1   6  -5 159094. 6982.46   1
  -1   6   6 2489.41 726.734   1
  -1   6   6 4121.25 548.064   1
   1   6  -6 4111.03 237.545   1
   1   6  -6 3761.87 286.924   1
  -1  -6  -6 3784.51 362.746   1
  -1  -6  -6 5664.71 1188.46   1
   1   6   6 4958.36 747.990   1
   1   6   6 3349.89 511.979   1
  -1  -6   6 3917.45 228.415   1
  -1  -6   6 3421.47 477.720   1
   1  -6  -6 5046.01 1137.33   1
   1  -6  -6 3339.66 359.897   1
  -1   6   7  50460. 3149.74   1
  -1   6   7  55150. 2871.44   1
   1   6  -7  54273. 2443.39   1
  -1  -6  -7  51877. 3544.19   1
  -1  -6  -7  47699. 2306.79   1
   1   6   7  55471. 2886.78   1
   1   6   7  54682. 3104.45   1
  -1  -6   7  55939. 2685.90   1
   1  -6  -7  54704. 3768.44   1
   1  -6  -7  47370. 2327.24   1
  -1   6   8 2217.67 459.824  -1
  -1   6   8 4355.73 977.355   1
  -1  -6  -8 3178.23 360.482   1
  -1  -6  -8 3858.29 1207.45   1
   1   6   8 3570.49 736.303   1
   1   6   8 1981.01 479.547   1
  -1  -6   8 3260.04 295.836   1
   1  -6  -8 3720.96 1165.81   1
   1  -6  -8 2620.89 346.384   1
  -1   6   9  22199. 1919.65   1
  -1   6   9  24821. 1571.95   1
  -1  -6  -9  25099. 2476.26  -1
  -1  -6  -9  20789. 1174.58   1
   1   6   9  24887. 1608.47   1
   1   6   9  23477. 1788.90   1
   1  -6  -9  22264. 1259.31   1
   1  -6  -9  27202. 2588.75   1
  -1   6  10 3591.67 639.883   1
  -1   6  10 3411.98 1040.90   1
  -1  -6 -10 1906.50 1013.88   1
  -1  -6 -10 3409.78 384.587   1
   1   6  10 3984.66 834.915   1
   1  -6 -10 3707.81 434.550   1
   1  -6 -10 4766.98 1495.25   1
  -1   6  11  59920. 3712.93   1
  -1  -6 -11  54952. 2672.75   1
   1   6  11  54931. 3278.30   1
   1  -6 -11  56720. 2790.36   1
  -1   6  12 8546.38 1265.16   1
  -1  -6 -12 8962.74 672.607   1
   1   6  12  10679. 1272.46   1
   1  -6 -12 9057.70 709.641   1
  -1   6  13 125785. 6567.56   1
  -1  -6 -13 121695. 5571.94   1
   1   6  13 135646. 6819.57   1
   1  -6 -13 132140. 6069.39   1
  -1   6  14  13755. 1225.71   1
  -1   6  14  11899. 1485.02   1
  -1  -6 -14  13280. 879.473   1
  -1  -6 -14  12272. 2021.91   1
   1   6  14  16194. 1571.22   1
   1   6  14  12484. 1176.04   1
   1  -6 -14  13433. 902.117   1
   1  -6 -14  13411. 2197.22   1
  -1   6  15  42995. 3006.57   1
  -1   6  15  42221. 2546.38   1
  -1  -6 -15  39883. 3668.37   1
  -1  -6 -15  39226. 2017.53   1
   1   6  15  45369. 2699.05   1
   1   6  15  42768. 2849.52   1
   1  -6 -15  41059. 2146.09   1
   1  -6 -15  42958. 3773.55   1
  -1   6  16  859.75 536.522   1
  -1   6  16 1585.83 818.845   1
  -1  -6 -16  840.03 277.063   1
  -1  -6 -16 1568.30 1463.11   1
   1   6  16  447.99 706.866   1
   1   6  16  758.22 554.127   1
   1  -6 -16  783.78 295.252   1
   1  -6 -16  -45.58 1086.92   1
  -1   6  17  25785. 1865.59   1
  -1   6  17  27494. 2315.56   1
  -1  -6 -17  24514. 3084.00   1
  -1  -6 -17  24806. 1401.75   1
   1   6  17  27064. 1941.56   1
   1   6  17  25719. 2103.72   1
   1  -6 -17  23762. 1407.60   1
   1  -6 -17  24865. 3046.02   1
  -1   6  18  714.75 797.662   1
  -1   6  18  182.91 654.784   1
  -1  -6 -18  532.65 284.003   1
  -1  -6 -18  -17.27 1533.96  -1
   1   6  18  328.05 626.077   1
   1   6  18  718.92 665.960   1
   1  -6 -18 1921.11 1601.90   1
   1  -6 -18  812.27 286.924   1
  -1   6  19 9262.23 1507.67   1
  -1  -6 -19  12936. 2550.03   1
  -1  -6 -19  10110. 754.565   1
   1   6  19  10541. 1335.28   1
   1  -6 -19 9802.77 2233.74   1
   1  -6 -19  10000. 769.174   1
  -1  -6 -20 -327.54 1607.01  -1
   1  -6 -20  711.39 1640.61   1
  -1   6  21  37502. 2976.62   1
  -1  -6 -21  37538. 4085.46   1
  -1  -6 -21  37626. 1992.69   1
   1   6  21  38313. 2696.86   1
  -1   6  22 1582.91 975.894   1
  -1  -6 -22 1842.22 372.534   1
  -1  -6 -22  188.02 1943.75  -1
   1   6  22  835.65 728.852   1
   1  -6 -22 1594.59 374.507   1
   1  -6 -22 -1075.2 1885.32   1
  -1   6  23  43769. 3236.67   1
  -1  -6 -23  47619. 4878.74   1
  -1  -6 -23  41592. 2170.19   1
   1   6  23  37421. 2778.67   1
   1  -6 -23  50051. 4930.60  -1
   1  -6 -23  42206. 2224.25   1
  -1   6  24  766.25 896.274   1
  -1  -6 -24  488.31 1777.94   1
  -1  -6 -24  753.10 312.856   1
   1   6  24   67.72 805.697   1
   1  -6 -24  594.16 312.198   1
   1  -6 -24 -394.23 2195.03   1
   1   6  25 6453.61 1200.14   1
   1  -6 -25 7523.73 709.787   1
   1   7   0 3995.61 485.756   1
  -1  -7   0 3060.63 755.295   1
   1  -7   0 3816.65 319.868   1
   1  -7   0 3367.42 861.212   1
  -1   7   0 3203.80 425.493   1
  -1   7   0 3318.48 494.229   1
   1  -7   1 4329.43 324.105   1
   1  -7   1 4433.89 927.683   1
  -1   7   1 4617.23 634.404   1
  -1   7   1 4853.17 540.613   1
   1   7  -1 4886.04 501.460   1
   1   7  -1 5554.41 476.844   1
  -1  -7  -1 3933.52 313.002   1
  -1  -7  -1 4513.51 940.101   1
   1   7   1 4520.08 526.077   1
   1   7   1 3472.60 481.373   1
  -1  -7   1 3343.31 748.721   1
  -1  -7   1 3720.96 274.580   1
   1  -7  -1 5146.82 1002.19   1
   1  -7  -1 4097.88 342.147   1
  -1   7  -1 4829.80 479.985   1
  -1   7  -1 3795.47 473.046  -1
   1  -7   2 6766.25 408.838   1
   1  -7   2 5639.15 949.597   1
   1   7  -2 6256.39 448.356   1
   1   7  -2 5566.10 514.170   1
  -1  -7  -2 7552.95 1150.47   1
  -1  -7  -2 6956.90 465.303   1
   1   7   2 6729.72 716.873   1
   1   7   2 5862.67 617.384   1
  -1  -7   2 7333.81 427.684   1
  -1  -7   2 7120.52 986.851   1
   1  -7  -2 7062.08 497.954   1
   1  -7  -2 6363.03 1192.11   1
  -1   7  -2 6617.96 563.915   1
  -1   7  -2 5886.77 519.064   1
   1  -7   3  24675. 1812.27   1
   1  -7   3  27721. 1292.18   1
  -1   7   3  25077. 1731.92   1
   1   7  -3  23996. 1191.38   1
  -1  -7  -3  26253. 1336.74   1
   1   7   3  23177. 1495.25   1
  -1  -7   3  25924. 1213.29   1
  -1  -7   3  23630. 1720.23   1
   1  -7  -3  20606. 2018.99   1
   1  -7  -3  25698. 1349.89   1
  -1   7  -3  23221. 1217.68   1
   1  -7   4 8648.64 448.429   1
  -1   7   4 9072.31 991.233   1
  -1   7   4 8531.77 780.131   1
   1   7  -4 8948.13 627.830   1
   1   7  -4 8356.46 472.826   1
   1   7   4 8582.90 775.017   1
   1   7   4 9233.01 869.247   1
  -1  -7   4  10767. 542.366   1
   1  -7  -4  11169. 728.049   1
  -1   7  -4 9912.33 559.824   1
   1  -7   5 5031.40 706.793   1
   1  -7   5 5694.66 305.405   1
  -1   7   5 4398.83 764.061   1
   1   7  -5 4973.70 301.826   1
  -1  -7  -5 2594.59 981.737   1
  -1  -7  -5 5869.24 471.512   1
   1   7   5 5298.02 727.611   1
  -1  -7   5 5238.85 291.088   1
   1  -7  -5 5747.25 497.662   1
   1  -7  -5 4875.82 1211.83   1
  -1   7  -5 4511.32 282.396   1
   1  -7   6 2269.54 375.018   1
  -1   7   6 2314.83 508.765   1
  -1   7   6 1107.38 581.227   1
   1   7  -6 1620.16 157.633   1
   1   7  -6 1177.50 238.422  -1
  -1  -7  -6 1433.16 253.835   1
  -1  -7  -6 1459.46 902.117   1
   1   7   6 1193.57 435.500   1
   1   7   6 2143.17 551.205   1
  -1  -7   6 1809.35 163.112   1
  -1  -7   6  945.21 482.834   1
   1  -7  -6 1351.35 937.910   1
   1  -7  -6  878.74 256.318   1
  -1   7  -6 1227.90 156.830   1
  -1   7  -6 1621.62 126.662   1
  -1   7   7  489.12 357.560   1
  -1   7   7  777.21 578.743   1
   1   7  -7 1094.96 143.827   1
   1   7  -7 1038.71 194.594   1
  -1  -7  -7  470.27 200.000   1
  -1  -7  -7  556.76 851.716   1
   1   7   7  924.76 418.626   1
   1   7   7  428.20 467.275   1
  -1  -7   7 1022.64 383.929   1
  -1  -7   7  921.84 142.878   1
   1  -7  -7  652.15 243.462   1
   1  -7  -7  634.99 970.050   1
  -1   7   8 5967.85 766.252   1
  -1  -7  -8 6398.09 1482.83   1
   1   7   8 6912.34 808.619   1
   1  -7  -8 6236.66 1481.37   1
  -1   7   9  11286. 1307.52   1
  -1   7   9  15157. 1226.44   1
  -1  -7  -9  13382. 1896.27   1
  -1  -7  -9  13272. 837.837   1
   1   7   9  14207. 1354.27   1
   1   7   9  14565. 1216.95   1
   1  -7  -9  16092. 2133.67   1
   1  -7  -9  13535. 904.309   1
  -1   7  10  18605. 1669.10   1
  -1   7  10  15522. 1255.66   1
  -1  -7 -10  18079. 1065.74   1
  -1  -7 -10  13572. 1979.55   1
   1   7  10  19386. 1633.31   1
   1   7  10  17078. 1353.54   1
   1  -7 -10  17042. 1061.36   1
   1  -7 -10  14682. 2110.30   1
  -1   7  11 6959.09 864.134   1
  -1   7  11 4656.68 967.128   1
  -1  -7 -11 6100.07 1501.09   1
  -1  -7 -11 4567.56 465.522   1
   1   7  11 4918.91 804.966   1
   1   7  11 5143.17 958.363   1
   1  -7 -11 2972.24 1426.59  -1
   1  -7 -11 4923.30 506.866   1
  -1   7  12  532.94 461.504  -1
  -1   7  12  631.99 674.287   1
  -1  -7 -12 -834.18 1008.03   1
  -1  -7 -12  426.59 238.787   1
   1   7  12  598.47 489.335   1
   1   7  12  225.20 561.942   1
   1  -7 -12 1369.61 1251.28   1
   1  -7 -12  155.00 241.563   1
  -1   7  13 1368.15 805.697   1
  -1  -7 -13 1813.73 344.266   1
   1   7  13 1838.57 739.955   1
   1  -7 -13 1301.68 319.138   1
  -1   7  15 6002.19 1191.38   1
  -1  -7 -15 7127.09 617.384   1
   1   7  15 5892.62 1058.44   1
   1  -7 -15 7618.69 663.476   1
  -1   7  16 3473.33 979.546  -1
  -1  -7 -16 2191.38 364.572   1
   1   7  16 3694.66 905.039   1
   1  -7 -16 3503.28 467.640   1
  -1   7  17  11527. 1560.99   1
  -1   7  17 9159.96 1433.89   1
  -1  -7 -17 7443.38 2288.53   1
  -1  -7 -17 8875.08 700.218   1
   1   7  17  11329. 1615.78   1
   1   7  17 8363.76 1187.73   1
   1  -7 -17 9284.14 739.225   1
   1  -7 -17 7406.86 2111.76   1
  -1   7  18  582.03 868.516   1
  -1  -7 -18  369.54 269.101   1
  -1  -7 -18 -479.62 1650.84   1
   1   7  18  117.09 648.064   1
   1  -7 -18 1176.77 1439.74   1
   1  -7 -18 -119.06 230.606   1
  -1   7  19 2569.76 1113.95   1
  -1  -7 -19 3152.66 433.455   1
  -1  -7 -19 1934.26 1739.22   1
   1   7  19 2246.16 842.220   1
   1  -7 -19 3000.73 456.610   1
   1  -7 -19 4433.89 1914.53  -1
  -1   7  20 1748.72 984.659   1
  -1  -7 -20 1169.47 311.687   1
   1   7  20 1192.84 760.408   1
   1  -7 -20 1169.47 331.263   1
  -1   7  21 2000.00 1050.40   1
  -1  -7 -21 1490.87 349.160   1
  -1  -7 -21  579.40 1837.84   1
   1   7  21  637.98 788.166   1
   1  -7 -21 2977.35 1840.03   1
   1  -7 -21 2010.22 393.572   1
   1  -7 -22  426.37 1954.71   1
  -1   7  23  635.21 945.945   1
  -1  -7 -23  779.40 300.219   1
   1   7  23  785.24 883.125   1
   1  -7 -23  644.27 317.604   1
  -1   7  24 -717.46 814.462   1
  -1  -7 -24  301.46 271.658   1
   1   7  24  377.50 801.314   1
   1  -7 -24  851.72 330.606   1
   1   8   0  785.24 368.371   1
   1   8   0  392.99 254.784  -1
  -1  -8   0  320.45 139.153   1
  -1  -8   0  216.87 657.414   1
   1  -8   0  841.49 765.521   1
   1  -8   0  351.79 151.132   1
  -1   8   0  794.74 360.263   1
  -1   8   0  621.11 312.491   1
   1  -8   1  29817. 2375.45   1
  -1   8   1  28846. 1682.98   1
  -1   8   1  27385. 1710.01   1
   1   8  -1  28722. 1650.11   1
   1   8  -1  31081. 1640.61   1
  -1  -8  -1  30373. 1487.95   1
   1   8   1  29299. 1658.87   1
  -1  -8   1  30847. 1473.34   1
  -1  -8   1  29343. 2312.63   1
   1  -8  -1  32308. 1602.63  -1
   1  -8  -1  28145. 2410.52   1
  -1   8  -1  26611. 1534.70   1
   1  -8   2 2407.59 819.576   1
   1  -8   2 4737.76 333.236   1
  -1   8   2 5100.80 734.112   1
  -1   8   2 5124.17 645.872   1
   1   8  -2 4181.15 504.455   1
  -1  -8  -2 5193.57 1200.88   1
  -1  -8  -2 4737.03 373.995   1
   1   8   2 5322.13 631.847   1
   1   8   2 5249.08 634.039   1
  -1  -8   2 4866.32 960.554   1
   1  -8  -2 4084.73 370.854   1
  -1   8  -2 5189.18 541.855   1
  -1   8  -2 4538.34 463.184  -1
   1  -8   3  97151. 5185.53   1
   1  -8   3 100730. 4462.38   1
  -1   8   3  93061. 4498.17   1
  -1   8   3 102264. 5186.99   1
   1   8  -3 104602. 4701.24   1
   1   8  -3 102922. 4777.94   1
  -1  -8  -3 106355. 6017.52   1
  -1  -8  -3 102337. 4620.89   1
   1   8   3 106428. 5185.53   1
   1   8   3 100219. 4867.05   1
  -1  -8   3 102630. 5444.11   1
  -1  -8   3 100365. 4439.73  -1
   1  -8  -3 108254. 6178.96   1
   1  -8  -3 100292. 4566.10   1
  -1   8  -3 115047. 5226.44   1
  -1   8  -3 106647. 4927.68   1
   1  -8   4  10139. 1150.47  -1
   1  -8   4  10095. 525.273   1
  -1   8   4  10161. 1146.82   1
  -1   8   4 7815.92 775.748   1
   1   8  -4 8780.12 698.684   1
   1   8  -4 9269.53 543.900   1
  -1  -8  -4  10131. 658.071   1
  -1  -8  -4  10270. 1639.15   1
   1   8   4  10241. 983.198   1
   1   8   4 9379.10 916.727   1
  -1  -8   4 8860.47 1157.05   1
  -1  -8   4 9649.37 511.906   1
   1  -8  -4 9065.00 1590.94   1
   1  -8  -4 9868.51 673.922   1
  -1   8  -4 9642.06 582.761   1
  -1   8  -4 9123.44 672.242   1
   1  -8   5 101242. 4438.27   1
  -1   8   5 104383. 5346.23   1
  -1   8   5 121475. 5818.84   1
   1   8  -5 117677. 5388.60   1
   1   8  -5 106209. 4687.36   1
  -1  -8  -5 105990. 4834.91  -1
  -1  -8  -5 119795. 6776.47   1
   1   8   5 114390. 5519.35  -1
   1   8   5 109496. 5398.10   1
  -1  -8   5 102557. 4499.63   1
  -1  -8   5 116362. 5850.25   1
   1  -8  -5 116362. 6678.59   1
   1  -8  -5 100438. 4613.58   1
  -1   8  -5 106647. 4712.92   1
  -1   8  -5 112783. 5095.69   1
   1  -8   6  847.33 422.279   1
   1  -8   6  575.38 104.967   1
  -1   8   6 1056.24 504.674   1
   1   8  -6  856.10 144.412   1
  -1  -8  -6 1261.50 946.675   1
   1   8   6  553.10 407.304   1
  -1  -8   6  888.24 137.180   1
   1  -8  -6  411.03 1049.67   1
  -1   8  -6  509.28 175.383   1
  -1   8  -6  989.04 128.926   1
  -1   8   7  65128. 3715.12  -1
  -1   8   7  71724. 3726.07   1
   1   8  -7  70665. 3254.20   1
   1   8  -7  60168. 2658.87   1
  -1  -8  -7  66238. 4514.24   1
  -1  -8  -7  64931. 3081.08   1
   1   8   7  67984. 3573.41   1
   1   8   7  64565. 3513.51   1
  -1  -8   7  68678. 3562.45   1
  -1  -8   7  67611. 2986.85   1
  -1   8   8 1729.73 712.417   1
  -1   8   8 3433.89 668.297  -1
   1   8  -8 3569.76 273.046   1
  -1  -8  -8 2445.58 1179.69   1
  -1  -8  -8 3433.16 394.667   1
   1   8   8 3470.41 724.908   1
   1   8   8 4208.91 711.687   1
   1  -8  -8 2298.03 1346.24   1
   1  -8  -8 3170.19 409.788   1
  -1   8   9  32257. 2306.79  -1
  -1  -8  -9  25617. 2743.61  -1
  -1  -8  -9  32316. 1677.13   1
   1   8   9  32841. 2181.88   1
   1   8   9  32096. 2086.19   1
   1  -8  -9  30767. 1646.46   1
  -1   8  10  -99.05 502.702   1
  -1   8  10  201.39 609.714   1
  -1  -8 -10 -787.44 1117.60   1
  -1  -8 -10  280.86 225.347   1
   1   8  10 1826.88 638.714   1
   1   8  10  188.39 517.238   1
   1  -8 -10  220.96 1209.64   1
   1  -8 -10  192.70 245.873   1
  -1   8  11  59554. 3309.71   1
  -1   8  11  59744. 3643.53   1
  -1  -8 -11  61651. 2967.86   1
  -1  -8 -11  69182. 4997.80   1
   1   8  11  61081. 3531.77   1
   1   8  11  64580. 3567.56   1
   1  -8 -11  61534. 3009.49   1
   1  -8 -11  66654. 4845.87   1
  -1   8  12  -19.70 458.363   1
  -1   8  12 -291.89 632.359  -1
  -1  -8 -12  108.62 1271.00   1
  -1  -8 -12  142.51 212.564   1
   1   8  12  743.61 659.459   1
   1   8  12  651.50 590.138   1
   1  -8 -12  195.69 241.563   1
   1  -8 -12 3040.17 1449.96   1
  -1   8  13  30599. 2407.59   1
  -1   8  13  27787. 1941.56   1
  -1  -8 -13  25573. 3034.33   1
  -1  -8 -13  29898. 1608.47   1
   1   8  13  28145. 2111.76   1
   1   8  13  28700. 2024.10   1
   1  -8 -13  36428. 3599.70   1
   1  -8 -13  29364. 1628.19   1
  -1   8  14 1771.36 650.620   1
  -1   8  14 1488.68 864.134   1
  -1  -8 -14 2031.41 1401.75   1
  -1  -8 -14 1450.69 321.110   1
   1   8  14 1734.84 725.931   1
   1   8  14 1603.36 673.191   1
   1  -8 -14 -414.68 1288.53   1
   1  -8 -14 1002.92 311.614   1
  -1   8  15  47546. 3271.00   1
  -1   8  15  42213. 2707.08   1
  -1  -8 -15  44310. 2247.62   1
   1   8  15  40811. 2747.99   1
   1  -8 -15  41804. 2157.05   1
  -1   8  16  427.10 795.470  -1
  -1  -8 -16  -30.42 239.737   1
   1   8  16  223.45 637.837   1
   1  -8 -16  147.26 254.200   1
  -1   8  18  419.06 926.953   1
  -1  -8 -18  388.82 280.423   1
  -1  -8 -18   99.20 1810.81   1
   1   8  18  675.67 698.611   1
   1  -8 -18  181.52 867.055   1
   1  -8 -18  174.51 270.124   1
  -1   8  19  22381. 2190.65   1
  -1  -8 -19  22564. 1326.51   1
  -1  -8 -19  24923. 3479.18   1
   1   8  19  19861. 1850.25   1
   1  -8 -19  17845. 3247.62   1
   1  -8 -19  20920. 1271.73   1
  -1   8  20 1074.51 905.039   1
  -1  -8 -20 -1095.0 1881.66   1
  -1  -8 -20  166.76 248.429   1
   1   8  20  -74.51 679.035   1
   1  -8 -20 -986.12 1687.36   1
   1  -8 -20  -99.34 264.353   1
  -1   8  21  18174. 1975.89   1
  -1  -8 -21  20351. 3594.59   1
  -1  -8 -21  19978. 1214.02   1
   1   8  21  21052. 1994.88   1
   1  -8 -21  22900. 3588.75   1
   1  -8 -21  18320. 1160.70   1
  -1   8  22  477.21 938.640   1
  -1  -8 -22   16.59 249.525   1
   1  -8 -22  301.90 275.748   1
  -1   8  23  17925. 2025.56   1
  -1  -8 -23  22337. 1387.14   1
   1   8  23  21293. 2045.29   1
   1   9   0  13791. 1095.69   1
   1   9   0  14960. 1022.64   1
  -1  -9   0  14156. 775.017   1
  -1  -9   0  13667. 1727.54   1
   1  -9   0  13594. 779.400   1
  -1   9   0  14879. 1130.02   1
   1  -9   1  13813. 765.521   1
   1  -9   1  15245. 1788.16   1
  -1   9   1  13667. 1131.48   1
   1   9  -1  15267. 953.980   1
  -1  -9  -1  13703. 779.400   1
  -1  -9  -1  17626. 1978.08   1
   1   9   1  14668. 1026.30   1
  -1  -9   1  13024. 721.694   1
  -1  -9   1  16012. 1813.00  -1
   1  -9  -1  12513. 741.416   1
  -1   9  -1  15632. 1048.94   1
   1  -9   2 1132.21 188.312  -1
   1  -9   2 1152.67 800.584   1
  -1   9   2 1360.85 526.150   1
  -1   9   2 1555.15 516.873   1
   1   9  -2 1513.51 283.930   1
   1   9  -2 1650.84 431.921   1
  -1  -9  -2 1704.89 257.341   1
  -1  -9  -2 1533.23 996.347   1
   1   9   2 1679.33 481.373   1
   1   9   2 1212.56 427.538   1
  -1  -9   2  126.66 749.451   1
  -1  -9   2 1498.17 195.836   1
   1  -9  -2  725.42 1050.40   1
   1  -9  -2 1349.16 254.200   1
  -1   9  -2 1530.31 348.940   1
  -1   9  -2 1678.60 416.581   1
   1  -9   3 7947.40 1245.43   1
   1  -9   3 7065.00 433.089   1
  -1   9   3 9101.52 904.309   1
  -1   9   3 5781.59 807.158   1
   1   9  -3 8451.42 766.252   1
  -1  -9  -3 6307.52 478.816   1
  -1  -9  -3 8634.03 1520.09   1
   1   9   3 7056.24 785.244   1
   1   9   3 8816.65 917.457   1
  -1  -9   3 7311.90 1199.41   1
   1  -9  -3 6338.20 507.012   1
   1  -9  -3 6379.83 1459.46   1
  -1   9  -3 8049.66 693.206   1
  -1   9  -3 7319.20 560.774   1
   1  -9   4 4795.47 959.824   1
   1  -9   4 6037.98 371.439   1
  -1   9   4 6006.57 770.635   1
  -1   9   4 7278.30 920.379   1
   1   9  -4 5737.76 407.669   1
   1   9  -4 4631.11 566.910   1
  -1  -9  -4 4818.84 1410.52   1
   1   9   4 5815.92 801.314   1
  -1  -9   4 5764.79 1090.58   1
  -1  -9   4 4888.96 322.936  -1
   1  -9  -4 6797.66 1573.41   1
  -1   9  -4 6722.42 611.979   1
  -1   9  -4 5216.94 418.407   1
   1  -9   5 2035.06 734.842   1
   1  -9   5 3561.72 239.006   1
  -1   9   5 2783.05 593.498   1
  -1   9   5 2080.35 668.590   1
   1   9  -5 2855.37 256.318   1
   1   9  -5 2444.85 424.178   1
  -1  -9  -5 3308.98 1289.26   1
  -1  -9  -5 2907.96 341.490   1
   1   9   5 2828.34 614.024  -1
   1   9   5 3217.67 690.795   1
  -1  -9   5 3467.49 253.250   1
  -1  -9   5 2705.62 867.786   1
   1  -9  -5 1615.05 1127.10   1
  -1   9  -5 2653.03 242.878   1
  -1   9  -5 1842.95 354.127   1
   1  -9   6 5379.83 303.433  -1
  -1   9   6 5344.77 773.557   1
  -1   9   6 6473.33 989.042  -1
   1   9  -6 5377.64 338.641   1
   1   9  -6 5116.87 533.674  -1
  -1  -9  -6 5842.21 487.436   1
  -1  -9  -6 4611.39 1420.01   1
   1   9   6 4341.85 740.686   1
   1   9   6 6770.63 905.039   1
  -1  -9   6 6003.65 1035.79   1
  -1  -9   6 6066.47 357.268   1
   1  -9  -6 6382.75 542.439   1
   1  -9  -6 5903.57 1498.17   1
  -1   9  -6 5813.73 340.029   1
   1  -9   7 8327.24 523.520   1
  -1   9   7 7596.78 1144.63   1
   1   9  -7 8882.39 470.489   1
  -1  -9  -7 8772.82 641.416   1
  -1  -9   7 8422.20 1069.39   1
  -1  -9   7 8363.76 440.978   1
   1  -9  -7 8298.02 640.175   1
  -1   9  -7 8787.43 438.933   1
  -1   9  -7  10139. 533.747   1
  -1   9   8  140.98 586.924   1
  -1   9   8  416.29 562.162   1
   1   9  -8  383.71 190.796   1
   1   9  -8  218.55 120.818   1
  -1  -9  -8  132.07 1086.19   1
  -1  -9  -8   -1.99 177.867   1
   1   9   8  172.53 479.620   1
   1   9   8 -220.38 483.053   1
  -1  -9   8  368.74 350.621   1
   1  -9  -8  303.87 232.359   1
   1  -9  -8  104.60 1096.42   1
  -1   9   9  33499. 2438.27   1
  -1   9   9  33104. 2154.86   1
  -1  -9  -9  31337. 1712.20   1
   1   9   9  34273. 2234.48   1
   1   9   9  29744. 2045.29   1
   1  -9  -9  31702. 1691.74   1
   1  -9  -9  28554. 3020.45   1
  -1   9  10  535.28 527.026   1
  -1   9  10  384.15 715.558   1
  -1  -9 -10  780.86 256.318   1
  -1  -9 -10  511.39 1274.65   1
   1   9  10 -206.72 511.833   1
   1   9  10  648.28 622.498   1
   1  -9 -10  465.16 254.492   1
   1  -9 -10   89.63 1096.42   1
  -1   9  11 3118.33 1007.30   1
  -1   9  11 3812.27 794.009  -1
  -1  -9 -11 2894.81 397.078   1
  -1  -9 -11 4671.29 1665.45   1
   1   9  11 5262.96 915.266   1
   1   9  11 4922.57 888.969   1
   1  -9 -11 6067.93 1872.17   1
   1  -9 -11 2766.25 436.450   1
  -1   9  12 4671.29 850.255   1
  -1   9  12 4929.87 1188.46   1
  -1  -9 -12 4934.98 494.010  -1
  -1  -9 -12 2972.24 1681.52   1
   1   9  12 4841.48 898.465   1
   1   9  12 3327.24 842.950   1
   1  -9 -12 3941.56 461.066   1
   1  -9 -12 3675.67 1520.82   1
  -1   9  13 1206.72 834.185   1
  -1   9  13  617.82 621.037   1
  -1  -9 -13 1807.89 344.266   1
  -1  -9 -13 1338.20 1720.96   1
   1   9  13  702.19 703.725   1
   1   9  13 1472.61 701.241   1
   1  -9 -13 -455.66 1696.86   1
   1  -9 -13 1283.42 311.103   1
  -1   9  14 1733.38 930.605   1
  -1   9  14 1215.48 690.357   1
  -1  -9 -14 2080.35 358.217   1
  -1  -9 -14 3168.00 2626.00   1
   1   9  14 1098.61 712.052   1
   1   9  14 2175.31 780.861   1
   1  -9 -14 1509.86 340.832   1
   1  -9 -14 2613.58 2428.78   1
  -1   9  15 -215.12 605.624   1
  -1   9  15  642.07 845.142   1
  -1  -9 -15 1492.33 3283.42   1
  -1  -9 -15  476.48 256.318   1
   1   9  15 -220.23 580.861   1
   1   9  15 -408.47 750.182   1
   1  -9 -15  761.87 281.081   1
  -1   9  16  -76.63 790.357   1
  -1   9  16 1144.63 768.443   1
  -1  -9 -16  209.64 245.142   1
   1   9  16   84.00 551.862   1
   1   9  16 -481.37 614.609   1
   1  -9 -16  507.30 272.681   1
  -1   9  17 5566.83 1250.55   1
  -1  -9 -17 5550.76 543.754   1
   1   9  17 4651.57 1028.49   1
   1  -9 -17 6243.97 590.869   1
  -1   9  18 1233.02 900.656   1
  -1  -9 -18 1585.83 352.447   1
   1   9  18  991.96 721.986   1
   1  -9 -18 1386.41 336.596   1
  -1   9  20 -548.58 926.223   1
  -1  -9 -20  349.38 256.757   1
   1   9  20 -294.30 726.296   1
   1  -9 -20 -255.22 246.019   1
  -1   9  21 2314.10 1017.53   1
  -1  -9 -21 1785.24 373.119   1
   1   9  21 2238.13 940.101   1
   1  -9 -21 2291.45 440.467   1
   1  10   0 7319.20 658.290  -1
   1  10   0 6236.66 815.923   1
  -1 -10   0 8692.47 1611.39   1
  -1 -10   0 7326.51 498.027  -1
   1 -10   0 7772.09 1521.55   1
   1 -10   0 6780.12 486.632   1
  -1  10   0 6552.22 794.740   1
  -1  10   0 5639.88 632.505   1
   1 -10   1  27027. 1343.31   1
   1 -10   1  25814. 2476.99   1
  -1  10   1  23915. 1606.28   1
  -1  10   1  26596. 1715.85   1
   1  10  -1  25259. 1677.87   1
   1  10  -1  25471. 1414.90   1
  -1 -10  -1  25004. 2522.28   1
  -1 -10  -1  26362. 1333.09   1
   1  10   1  26560. 1612.12   1
   1  10   1  22681. 1598.25   1
  -1 -10   1  26983. 1330.17   1
  -1 -10   1  26530. 2532.50  -1
   1 -10  -1  27275. 2696.86  -1
   1 -10  -1  26223. 1346.24   1
  -1  10  -1  24624. 1580.71   1
  -1  10  -1  27779. 1626.73   1
   1 -10   2  506.43 877.282   1
   1 -10   2  602.34 167.713   1
  -1  10   2 1191.38 482.542   1
  -1  10   2 1529.58 518.626   1
   1  10  -2  560.99 253.396   1
  -1 -10  -2 2205.99 1090.58   1
  -1 -10  -2  739.22 200.000   1
   1  10   2  689.26 382.396   1
   1  10   2 1563.18 514.024   1
  -1 -10   2  948.87 184.733   1
   1 -10  -2 1498.17 1116.14   1
   1 -10  -2  772.83 214.317   1
  -1  10  -2 1011.69 300.511   1
  -1  10  -2  615.49 370.051   1
   1 -10   3  28335. 1361.58   1
   1 -10   3  28765. 2490.14   1
  -1  10   3  29752. 1913.80   1
   1  10  -3  27129. 1379.84   1
   1  10  -3  27531. 1693.20   1
  -1 -10  -3  29635. 2816.65   1
  -1 -10  -3  29394. 1501.09   1
   1  10   3  29445. 1973.70   1
   1  10   3  29993. 1816.65   1
  -1 -10   3  29927. 1423.67   1
  -1 -10   3  31118. 2686.63   1
   1 -10  -3  28802. 2861.94   1
  -1  10  -3  28510. 1677.13   1
  -1  10  -3  27787. 1472.61   1
   1 -10   4 1306.06 182.761  -1
   1 -10   4 1049.67 883.856   1
  -1  10   4 1608.47 530.240   1
  -1  10   4 1012.42 516.508   1
   1  10  -4 1402.48 224.397   1
   1  10  -4  808.62 427.319   1
  -1 -10  -4 1170.93 256.830   1
  -1 -10  -4 1296.57 1105.92   1
   1  10   4 1000.73 505.259   1
   1  10   4 1173.85 597.881   1
  -1 -10   4 1247.62 187.363   1
  -1 -10   4 1584.37 945.214   1
   1 -10  -4 1498.17 1224.25   1
   1 -10  -4 1646.46 288.531   1
  -1  10  -4 1383.49 388.897   1
  -1  10  -4 1242.51 226.369   1
   1 -10   5  30212. 1402.48   1
   1 -10   5  29825. 2195.03   1
  -1  10   5  28042. 1966.40   1
   1  10  -5  29145. 1401.02   1
   1  10  -5  31936. 1824.69   1
  -1 -10  -5  31081. 1605.55   1
   1  10   5  30095. 1960.55   1
  -1 -10   5  30263. 2498.17   1
  -1 -10   5  31110. 1447.77  -1
   1 -10  -5  33791. 1754.56   1
  -1  10  -5  33587. 1792.55   1
  -1  10  -5  31008. 1491.60   1
   1 -10   6  244.48 124.616   1
   1 -10   6 -611.54 484.441   1
  -1  10   6  558.87 567.932   1
  -1  10   6  437.33 547.260   1
   1  10  -6  300.73 169.905   1
   1  10  -6   65.70 320.087   1
  -1 -10  -6  132.58 186.559   1
  -1 -10  -6  697.30 1258.58   1
   1  10   6  130.68 551.351   1
   1  10   6  -76.99 461.504   1
  -1 -10   6  777.21 887.508   1
  -1 -10   6  794.74 167.787   1
   1 -10  -6  352.67 221.256   1
   1 -10  -6  942.29 1208.91   1
  -1  10  -6  320.74 215.632   1
  -1  10  -6  174.87 136.961   1
  -1  10   7  30482. 2062.82   1
  -1  10   7  31088. 2161.43   1
   1  10  -7  28320. 1525.93   1
   1  10  -7  27078. 1260.77  -1
  -1 -10  -7  30095. 3143.90   1
  -1 -10  -7  30073. 1577.06   1
   1  10   7  29993. 2066.47   1
   1  10   7  25961. 1879.47   1
  -1 -10   7  26910. 1249.82   1
  -1 -10   7  29722. 2097.15   1
   1 -10  -7  31636. 1680.79   1
   1 -10  -7  30007. 3140.98   1
  -1  10  -7  25544. 1163.62   1
  -1  10  -7  29752. 1410.52   1
  -1  10   8  858.29 609.788   1
  -1  10   8  365.59 557.852   1
   1  10  -8  849.52 213.221   1
   1  10  -8  828.34 144.412   1
  -1 -10  -8  758.95 1255.66   1
  -1 -10  -8 1362.31 274.507   1
   1  10   8  925.49 601.606   1
   1  10   8 1555.15 622.571   1
  -1 -10   8  741.42 402.848   1
  -1 -10   8 1215.48 194.740   1
   1 -10  -8 1693.20 328.707   1
   1 -10  -8  505.55 1205.26   1
  -1  10   9  39306. 2512.78   1
  -1 -10  -9  43280. 3970.78   1
   1  10   9  37494. 2509.13  -1
   1 -10  -9  40942. 3825.42   1
  -1  10  10 1344.78 635.938   1
  -1  10  10  833.45 661.504   1
  -1 -10 -10 -1011.0 1230.82   1
  -1 -10 -10 1013.15 266.106   1
   1 -10 -10 -284.29 1346.24   1
   1 -10 -10  848.79 275.821  -1
  -1  10  11  28313. 2246.16   1
  -1 -10 -11  27378. 1482.83   1
   1  10  11  28999. 2130.75   1
   1 -10 -11  26231. 1458.73   1
  -1  10  12 1664.72 778.670   1
  -1  10  12 1870.71 732.651   1
   1  10  12 2479.91 750.912   1
   1  10  12 1927.68 797.662   1
   1 -10 -12 2655.22 1884.59   1
   1 -10 -12 1909.42 346.530   1
  -1  10  13  21658. 1802.04   1
  -1  10  13  20855. 1942.29   1
  -1 -10 -13  21892. 1258.58   1
   1  10  13  21534. 1856.83   1
   1  10  13  22140. 1880.20   1
   1 -10 -13  23367. 1347.70   1
  -1  10  14  768.44 863.403  -1
  -1  10  14   11.95 660.116   1
  -1 -10 -14  210.66 226.515   1
   1  10  14 -519.43 649.451   1
   1  10  14  -15.75 649.378   1
   1 -10 -14  282.32 276.333  -1
  -1  10  15  14711. 1570.49   1
  -1  10  15  13002. 1590.94   1
  -1 -10 -15  13974. 925.492   1
   1  10  15  13630. 1494.52   1
   1  10  15  12330. 1518.63   1
   1 -10 -15  14938. 997.077   1
  -1  10  16 1334.55 753.104   1
  -1  10  16   92.04 775.017   1
  -1 -10 -16  587.51 253.835   1
   1  10  16  351.20 724.104   1
   1  10  16  602.04 739.955   1
   1 -10 -16  590.21 286.048   1
  -1  10  17 3430.97 1067.93   1
  -1  10  17 3962.01 1067.20   1
  -1 -10 -17 3698.32 465.010   1
   1  10  17 4501.82 1078.89   1
   1  10  17 3054.78 1008.76   1
   1 -10 -17 3642.80 483.126   1
  -1  10  18 -186.63 712.782   1
  -1  10  18 -676.70 758.947   1
  -1 -10 -18  219.36 224.543   1
   1  10  18  -44.77 759.678  -1
   1 -10 -18 -210.08 270.781   1
  -1  10  19 6858.28 1328.71   1
  -1 -10 -19 8648.64 681.665   1
   1  10  19 9510.58 1414.17  -1
   1 -10 -19  10329. 802.775   1
  -1  10  20 1241.78 909.422   1
  -1 -10 -20  845.14 331.629  -1
   1  10  20 -541.56 818.115   1
   1 -10 -20  722.21 338.641   1
   1  11   0  222.64 282.396   1
   1  11   0 1005.11 526.588   1
  -1 -11   0  856.83 1252.74   1
  -1 -11   0  353.10 186.121   1
   1 -11   0 1224.25 1136.59   1
   1 -11   0  359.02 179.182   1
  -1  11   0  734.11 495.763   1
  -1  11   0  528.71 359.751   1
   1 -11   1  35018. 3155.58   1
   1 -11   1  34448. 1684.44   1
  -1  11   1  41738. 2483.56   1
   1  11  -1  40321. 2446.31   1
   1  11  -1  38247. 2025.56   1
  -1 -11  -1  42213. 3761.87   1
  -1 -11  -1  33375. 1657.41   1
   1  11   1  38868. 2447.04   1
   1  11   1  35961. 2031.41   1
  -1 -11   1  37589. 3404.67   1
  -1 -11   1  33937. 1646.46   1
   1 -11  -1  38612. 3439.00   1
  -1  11  -1  41307. 2417.82   1
  -1  11  -1  34332. 1931.33   1
   1 -11   2 1202.34 1132.94   1
   1 -11   2 1813.00 241.928   1
  -1  11   2 1639.15 622.644  -1
  -1  11   2 1686.63 556.537   1
   1  11  -2 1906.50 338.422   1
   1  11  -2 1727.54 593.790   1
  -1 -11  -2  962.75 1268.81   1
  -1 -11  -2 1864.13 282.615   1
   1  11   2 2420.01 682.980   1
   1  11   2 1762.60 473.703   1
  -1 -11   2 1623.08 238.349   1
  -1 -11   2 2077.43 1206.72   1
   1 -11  -2  799.12 223.155  -1
   1 -11  -2 1665.45 1295.10   1
  -1  11  -2 1316.29 328.561   1
  -1  11  -2 2075.97 537.691   1
   1 -11   3  12944. 1883.12   1
   1 -11   3  12579. 696.201   1
  -1  11   3  14931. 1298.76   1
  -1  11   3  15069. 1342.58   1
   1  11  -3  13448. 842.950   1
   1  11  -3  14091. 1209.64   1
  -1 -11  -3  11782. 750.912   1
   1  11   3  13053. 1096.42   1
  -1 -11   3  12403. 684.148   1
   1 -11  -3 8429.50 1982.47   1
   1 -11  -3  11644. 755.295   1
  -1  11  -3  15150. 1182.61   1
  -1  11  -3  13002. 866.325   1
   1 -11   4  400.22 948.867   1
   1 -11   4 1401.75 197.808   1
  -1  11   4 1111.76 653.177   1
  -1  11   4 1082.54 658.436   1
   1  11  -4 1338.20 237.107   1
   1  11  -4 1098.61 475.383   1
  -1 -11  -4 1138.79 260.263   1
  -1 -11  -4  852.45 1356.46   1
   1  11   4  793.28 456.610   1
   1  11   4 1764.06 656.245   1
  -1 -11   4 -366.54 1051.86   1
  -1 -11   4 1285.61 202.483   1
   1 -11  -4  891.16 269.978   1
   1 -11  -4 3830.53 1650.84   1
  -1  11  -4 1466.76 270.416   1
  -1  11  -4  646.53 467.932   1
   1 -11   5 1084.73 878.012   1
   1 -11   5 1895.54 220.745   1
  -1  11   5 2414.17 752.373   1
  -1  11   5 1766.25 653.250   1
   1  11  -5 1910.15 254.857   1
   1  11  -5 1661.80 527.757   1
  -1 -11  -5  -61.94 1360.85   1
  -1 -11  -5 1674.94 306.428   1
   1  11   5 2055.51 591.161   1
   1  11   5 1985.39 739.225   1
  -1 -11   5 1337.47 1070.12   1
   1 -11  -5 1097.88 261.139   1
   1 -11  -5 1783.78 1403.21   1
  -1  11  -5 2172.39 458.436   1
  -1  11  -5 1693.20 236.669   1
   1 -11   6  422.06 148.356   1
   1 -11   6  910.15 558.948   1
  -1  11   6  171.51 581.957   1
  -1  11   6  378.96 608.765   1
  -1 -11  -6 1803.50 1425.86   1
  -1 -11  -6  692.26 232.359   1
   1  11   6  133.31 632.432  -1
   1  11   6   78.09 470.124   1
  -1 -11   6  787.44 926.953   1
  -1 -11   6  535.79 179.693   1
   1 -11  -6  -17.96 1203.07   1
   1 -11  -6  636.08 244.047   1
  -1  11  -6  207.52 274.872   1
  -1  11  -6  155.08 160.847   1
   1 -11   7 5888.23 547.918   1
   1 -11   7 7066.46 384.295   1
  -1  11   7 7509.12 1054.05   1
   1  11  -7 7501.82 703.798  -1
   1  11  -7 6848.79 423.667   1
  -1 -11  -7 3837.83 1685.17   1
   1  11   7 7940.09 1102.99   1
  -1 -11   7 6667.63 404.602   1
  -1 -11   7 6414.16 1150.47   1
   1 -11  -7 6421.47 2030.68   1
  -1  11  -7 6778.66 376.917   1
  -1  11  -7 7005.84 457.779   1
  -1  11   8 -148.65 653.542   1
  -1  11   8  -94.01 634.112   1
   1  11  -8  307.60 202.410   1
   1  11  -8  506.72 150.475  -1
  -1 -11  -8  600.00 1383.49   1
  -1 -11  -8  259.09 206.939   1
   1  11   8  263.40 601.972   1
   1  11   8  982.47 577.866   1
   1 -11  -8 1476.99 1484.29   1
   1 -11  -8  462.60 249.890  -1
  -1  11   9  16384. 1555.15   1
  -1 -11  -9  18181. 1053.32   1
   1  11   9  18912. 1593.86   1
   1 -11  -9  17137. 1054.78   1
  -1  11  10 1048.21 678.305   1
  -1  11  10  253.10 602.994   1
  -1 -11 -10  141.34 222.352   1
  -1 -11 -10  122.28 1319.94   1
   1  11  10 -172.24 630.021   1
   1  11  10 -455.73 562.162   1
   1 -11 -10 2214.02 1675.67   1
   1 -11 -10  115.78 231.044   1
  -1  11  11  12688. 1411.25   1
  -1  11  11 9430.23 1268.08   1
  -1 -11 -11 9737.02 715.850   1
   1  11  11  11855. 1350.62   1
   1  11  11  13053. 1465.30   1
   1 -11 -11 9758.94 738.494   1
  -1  11  12 1506.21 823.228   1
   1  11  12  115.05 764.061   1
  -1  11  13 2667.64 993.425   1
  -1  11  13 2111.03 883.856   1
  -1 -11 -13 2568.30 376.040  -1
   1 -11 -13 3387.14 449.890   1
  -1  11  14   64.13 677.647   1
  -1  11  14  584.51 734.842   1
  -1 -11 -14  815.92 275.018   1
   1  11  14 1848.79 899.196   1
   1  11  14 -105.19 663.549   1
   1 -11 -14  -33.74 241.052   1
  -1  11  15 4375.45 1097.88   1
  -1  11  15 5190.64 1105.19   1
   1  11  15 5609.93 1168.00   1
   1  11  15 5704.89 1181.88   1
   1 -11 -15 5918.91 589.773   1
  -1  11  16  513.44 858.290   1
  -1  11  16 -533.02 815.193   1
  -1 -11 -16  314.24 259.240   1
   1  11  16 -342.07 765.521   1
   1  11  16  281.01 898.465   1
   1 -11 -16  269.83 266.764  -1
  -1  11  17  15544. 1829.80   1
  -1 -11 -17  17648. 1070.85   1
   1  11  17  19094. 1880.20   1
   1 -11 -17  16530. 1070.12   1
  -1  11  18 2038.71 994.886   1
  -1 -11 -18 1868.52 352.228  -1
   1  11  18  389.99 829.802   1
   1 -11 -18 1214.75 335.938   1
   1  12   0 -245.95 485.244   1
   1  12   0  114.24 276.041   1
  -1 -12   0 -1558.8 1260.77   1
  -1 -12   0   -2.51 173.119   1
   1 -12   0   64.08 178.086   1
   1 -12   0  274.21 1222.79   1
  -1  12   0 -114.97 301.168   1
  -1  12   0   70.43 490.065   1
  -1  12   1 5327.24 903.578   1
  -1  12   1 5966.39 781.592   1
   1  12  -1 5322.13 886.778   1
  -1 -12  -1 7341.12 541.197   1
   1  12   1 6331.62 678.012   1
  -1 -12   1 5696.12 1739.95   1
   1 -12  -1 7272.45 1811.54   1
   1 -12  -1 7108.83 535.719   1
  -1  12  -1 6660.33 897.004   1
  -1  12  -1 6270.99 640.905  -1
   1 -12   2 3523.01 325.420   1
   1 -12   2 2863.40 1531.77   1
  -1  12   2 3229.36 652.373   1
  -1  12   2 2946.67 759.678   1
   1  12  -2 2840.76 811.540   1
   1  12  -2 3272.46 417.677   1
  -1 -12  -2 1907.23 1567.57   1
  -1 -12  -2 3346.97 360.409   1
   1  12   2 3074.50 843.681   1
   1  12   2 2787.43 504.894   1
  -1 -12   2 3232.28 325.274   1
  -1 -12   2 3339.66 1593.86   1
   1 -12  -2 3604.09 382.030   1
   1 -12  -2 2010.22 1439.74   1
  -1  12  -2 2527.39 688.385   1
  -1  12  -2 2911.61 456.829   1
   1 -12   3  11490. 1930.60   1
   1 -12   3  12337. 692.841   1
  -1  12   3  10058. 1035.79   1
  -1  12   3  10782. 1233.75   1
  -1 -12  -3  12169. 766.982   1
  -1 -12  -3 8809.34 2176.04   1
   1  12   3  12432. 1084.00   1
   1  12   3  11227. 1282.69   1
  -1 -12   3  12878. 717.311   1
  -1 -12   3  14054. 2277.57   1
   1 -12  -3  13324. 834.915   1
   1 -12  -3 7845.13 2065.74   1
  -1  12  -3  12213. 1162.16   1
  -1  12  -3  12111. 819.576   1
   1 -12   4 1474.07 1078.89   1
   1 -12   4  577.21 165.157   1
  -1  12   4  423.30 497.224   1
  -1  12   4  686.27 668.224   1
   1  12  -4  255.37 194.594   1
   1  12  -4  934.99 598.612   1
  -1 -12  -4  515.78 206.063   1
  -1 -12  -4 1279.77 1438.27   1
   1  12   4 1096.42 495.105   1
   1  12   4  919.65 644.338   1
  -1 -12   4  385.54 1027.03   1
  -1 -12   4  463.77 187.217   1
   1 -12  -4 1077.43 1390.79   1
   1 -12  -4  587.58 227.173   1
  -1  12  -4  629.58 242.366   1
  -1  12  -4  242.66 526.880   1
   1 -12   5 2903.58 1099.34   1
  -1  12   5 2888.97 783.053   1
   1  12  -5 4082.54 369.832   1
   1  12  -5 2978.08 646.018   1
  -1 -12  -5 2214.02 1622.35   1
   1  12   5 2878.01 858.290   1
  -1 -12   5 4941.56 363.550   1
  -1 -12   5 4588.75 1626.73   1
   1 -12  -5 4818.11 1902.85   1
  -1  12  -5 4073.77 363.477   1
  -1  12  -5 2996.34 530.094   1
   1 -12   6   79.55 588.239   1
   1 -12   6  175.02 167.640   1
  -1  12   6 -651.42 560.555   1
  -1  12   6  402.78 632.067   1
   1  12  -6  171.29 453.104   1
  -1 -12  -6  239.44 208.619   1
  -1 -12  -6 -1149.7 1333.82   1
   1  12   6 -437.11 665.449   1
   1  12   6  -99.20 416.143   1
  -1 -12   6  559.02 1073.78   1
  -1 -12   6   64.56 165.960   1
   1 -12  -6 1585.83 1611.39   1
   1 -12  -6  121.04 213.586   1
  -1  12  -6  102.12 165.595   1
  -1  12  -6  -43.27 280.569   1
   1 -12   7 6550.03 587.874   1
   1 -12   7 7170.92 394.375   1
  -1  12   7 8714.38 1181.88   1
   1  12  -7 7494.51 700.511   1
   1  12  -7 7640.61 476.406   1
  -1 -12  -7 8597.51 640.905   1
   1  12   7 7414.16 925.492   1
  -1 -12   7 6374.72 1256.39   1
  -1 -12   7 7640.61 460.847   1
   1 -12  -7 8283.41 637.910   1
  -1  12  -7 6720.96 478.597   1
  -1  12  -7 6714.38 390.211   1
  -1  12   8   61.21 804.966   1
  -1  12   8  833.45 727.830   1
  -1 -12  -8 1215.48 1553.69   1
  -1 -12  -8  378.82 228.488   1
   1  12   8  140.61 465.960   1
   1  12   8  584.95 813.001   1
   1 -12  -8 1119.06 1645.73   1
   1 -12  -8  -19.28 210.080   1
  -1  12   9  11702. 1450.69   1
  -1  12   9  11293. 1381.30   1
  -1 -12  -9  13930. 893.352   1
   1  12   9  11103. 1202.34   1
   1  12   9  10606. 1405.40   1
   1 -12  -9  12747. 848.063   1
  -1  12  10 1731.19 931.336   1
   1  12  10 1416.36 868.516   1
  -1  12  11 9905.03 1341.12   1
  -1  12  11 7633.30 1332.36   1
  -1 -12 -11 9751.63 717.092   1
   1  12  11 8539.07 1364.50   1
   1  12  11 9590.93 1194.30   1
   1 -12 -11  10723. 767.713   1
  -1  12  12  182.03 726.296   1
  -1  12  12  -86.27 861.942   1
  -1 -12 -12  446.82 249.598   1
   1  12  12 1201.61 944.484   1
   1  12  12  186.56 588.823   1
   1 -12 -12  285.68 255.880   1
  -1  12  13 3837.83 1042.37   1
  -1  12  13 4846.60 1129.29   1
  -1 -12 -13 4358.65 475.237   1
   1  12  13 3369.61 948.867   1
   1  12  13 3082.54 1029.22   1
   1 -12 -13 3864.13 472.826  -1
  -1  12  14  -10.17 802.044   1
  -1 -12 -14   97.01 241.636   1
   1  12  14  454.86 957.632   1
   1  12  14  527.46 726.077   1
  -1  12  15 6710.00 1315.56   1
  -1 -12 -15 5242.51 538.349   1
   1  12  15 4999.26 1051.13   1
   1 -12 -15 5825.41 579.693   1
  -1  12  16  815.92 928.414  -1
  -1 -12 -16  163.26 275.748  -1
   1  12  16 -124.91 703.579   1
   1 -12 -16  409.13 281.592   1
   1  13   0 3307.52 512.709   1
   1  13   0 2406.86 920.379   1
  -1 -13   0 3495.25 367.713   1
  -1 -13   0 3728.27 1959.82   1
   1 -13   0 4077.42 398.904   1
  -1  13   0 2303.14 487.070   1
   1 -13   1  15551. 879.473   1
   1 -13   1  12615. 2496.71   1
  -1  13   1  15610. 1307.52   1
   1  13  -1  14441. 1562.45   1
   1  13  -1  15004.  999.27   1
  -1 -13  -1  13850. 2623.81   1
  -1 -13  -1  15471. 894.082   1
   1  13   1  16187. 1187.73   1
   1  13   1  19109. 1825.42   1
  -1 -13   1  15376. 869.977   1
  -1 -13   1  14054. 2691.74   1
   1 -13  -1  16158. 2769.17   1
   1 -13  -1  15953. 929.875   1
  -1  13  -1  15274. 1095.69   1
  -1  13  -1  16224. 1476.26   1
   1 -13   2  185.46 187.582   1
   1 -13   2 1165.08 1429.51   1
  -1  13   2  224.32 457.122   1
  -1  13   2   -6.51 639.079   1
   1  13  -2  205.62 656.318   1
   1  13  -2 -182.76 271.147   1
  -1 -13  -2 -622.35 1436.08   1
  -1 -13  -2 -123.30 201.680  -1
   1  13   2 -694.67 687.362   1
   1  13   2   31.72 316.727   1
  -1 -13   2  113.66 194.302   1
  -1 -13   2 -302.85 1326.51   1
   1 -13  -2  255.15 193.937  -1
   1 -13  -2 -795.47 1380.57   1
  -1  13  -2  846.60 655.660   1
   1 -13   3  11468. 678.305   1
   1 -13   3  12447. 2175.31   1
  -1  13   3  12564. 1440.47   1
   1  13  -3  10738. 1273.92   1
   1  13  -3  12199. 803.505   1
  -1 -13  -3 8283.41 2387.87   1
   1  13   3  11585. 1428.78   1
  -1 -13   3 8224.97 2108.11   1
  -1 -13   3  11388. 675.310   1
  -1  13  -3  10088. 1035.79   1
  -1  13  -3  11147. 792.549   1
   1 -13   4  -33.76 175.822   1
   1 -13   4 1127.83 1226.44   1
  -1  13   4   -1.17 713.294   1
  -1  13   4  453.54 506.793   1
   1  13  -4 -885.32 617.311   1
   1  13  -4  222.79 236.888   1
  -1 -13  -4  -36.35 196.932   1
  -1 -13  -4  221.11 1680.06   1
   1  13   4  553.25 829.802   1
   1  13   4  390.43 420.526  -1
  -1 -13   4 -305.99 1430.24   1
  -1 -13   4  205.04 195.325   1
   1 -13  -4 -101.31 198.758   1
   1 -13  -4 1482.10 1642.80   1
  -1  13  -4  -50.38 212.418   1
  -1  13  -4  287.65 483.710   1
   1 -13   5  10511. 1623.08   1
   1 -13   5  11088. 615.704  -1
  -1  13   5  11906. 1244.70   1
   1  13  -5  12535. 747.260   1
  -1 -13  -5  13031. 838.567   1
   1  13   5 9970.77 1510.59   1
   1  13   5  12323. 1178.96   1
  -1 -13   5  11636. 664.645   1
   1 -13  -5  12330. 831.993  -1
  -1  13  -5  12805. 1083.27   1
  -1  13  -5  12206. 733.381   1
   1 -13   6 -165.30 586.851   1
   1 -13   6  440.32 189.189   1
  -1  13   6  438.57 747.990   1
  -1  13   6  854.64 540.102   1
   1  13  -6  466.98 257.779   1
   1  13  -6  280.35 495.178   1
  -1 -13  -6  457.71 240.759   1
  -1 -13  -6 -623.01 1552.96   1
   1  13   6  165.67 507.669   1
   1  13   6  719.06 753.104   1
  -1 -13   6  924.76 1130.02   1
   1 -13  -6  953.25 1722.42   1
   1 -13  -6  325.57 225.201   1
  -1  13  -6   31.28 338.495   1
  -1  13  -6  330.31 213.294   1
  -1  13   7  12505. 1339.66   1
  -1  13   7  14427. 1612.85   1
   1  13  -7  15172. 821.036   1
   1  13  -7  13528. 976.624   1
  -1 -13  -7  13747. 872.899   1
   1  13   7  14383. 1663.26   1
  -1 -13   7  13886. 756.026   1
  -1 -13   7  11753. 1356.46  -1
   1 -13  -7  13302. 868.516   1
  -1  13  -7  11797. 603.652   1
  -1  13  -7  12345. 695.982   1
  -1  13   8 3093.50 994.886   1
  -1 -13  -8 1275.38 321.621   1
   1  13   8  660.48 611.614   1
   1  13   8 1281.23 894.813   1
  -1  13   9  15537. 1769.90   1
  -1  13   9  13747. 1536.16   1
  -1 -13  -9  13455. 878.012   1
   1  13   9  14069. 1368.15   1
   1  13   9  14763. 1802.04   1
   1 -13  -9  14616. 944.484   1
  -1  13  10  582.18 709.714   1
  -1  13  10   89.34 789.627   1
  -1 -13 -10  365.89 237.838   1
   1  13  10  407.89 994.155   1
   1  13  10 -296.13 534.112   1
   1 -13 -10  134.99 243.024   1
  -1  13  11  11300. 1488.68   1
  -1  13  11  10022. 1501.09   1
  -1 -13 -11  10716. 750.182  -1
   1  13  11  11402. 1723.15   1
   1  13  11  10431. 1250.55   1
   1 -13 -11  10146. 735.573  -1
  -1  13  12 -262.67 799.853   1
  -1  13  12  125.05 837.837   1
  -1 -13 -12  -59.74 239.956   1
   1  13  12   41.41 623.958   1
   1  13  12 -291.23 1047.48   1
  -1  13  13 6150.47 1226.44   1
  -1 -13 -13 5888.96 571.950   1
   1  13  13 7118.33 1083.27   1
   1 -13 -13 6398.82 598.392   1
  -1  13  14 1095.69 811.540   1
  -1 -13 -14  837.84 300.876   1
   1  13  14  636.45 649.232   1
   1 -13 -14 1111.03 313.367  -1
   1  14   0  -15.15 316.581   1
   1  14   0 -1213.3 829.071   1
  -1 -14   0  305.19 212.345   1
  -1 -14   0 -899.93 1626.00   1
   1 -14   0  512.93 223.740   1
   1 -14   0 2577.79 1940.10   1
  -1  14   0  842.95 437.545   1
  -1  14   0  -30.42 868.516   1
   1 -14   1 4195.03 1905.04   1
   1 -14   1 3330.16 367.640   1
  -1  14   1 2192.11 975.163   1
  -1  14   1 3159.97 609.203   1
   1  14  -1 3118.33 521.475   1
   1  14  -1 3159.97 986.851   1
  -1 -14  -1 3092.77 1993.42   1
   1  14   1 2306.79 1031.41   1
  -1 -14   1 2944.48 346.384   1
  -1 -14   1 4591.67 2296.56   1
   1 -14  -1 1016.07 1911.61  -1
   1 -14  -1 3907.96 419.941  -1
  -1  14  -1 2034.33 948.867   1
  -1  14  -1 4327.24 572.096   1
   1 -14   2   56.43 198.028   1
   1 -14   2   63.08 1538.35   1
  -1  14   2 -496.49 867.786   1
  -1  14   2 -193.43 379.839   1
   1  14  -2  -14.65 272.973   1
  -1 -14  -2 2595.32 2020.45   1
  -1 -14  -2  213.59 214.244   1
   1  14   2  237.25 393.133   1
   1  14   2  274.65 934.988   1
  -1 -14   2  -73.19 208.400   1
  -1 -14   2  555.44 2158.51   1
   1 -14  -2  -83.49 203.068   1
   1 -14  -2 -652.23 1712.93   1
  -1  14  -2   31.90 690.722  -1
  -1  14  -2  548.06 355.515   1
   1 -14   3  370.56 215.997   1
   1 -14   3 1331.63 1597.51  -1
  -1  14   3  608.47 458.144   1
   1  14  -3 -655.00 790.357   1
   1  14  -3  388.97 317.750   1
  -1 -14  -3  114.02 236.231   1
   1  14   3  537.11 443.097   1
   1  14   3  967.13 975.163   1
  -1 -14   3 1357.19 2003.65   1
  -1 -14   3  487.36 229.949   1
   1 -14  -3  346.31 240.321   1
  -1  14  -3  485.46 592.768   1
   1 -14   4  334.62 203.944   1
   1 -14   4  802.04 1177.50   1
  -1  14   4 -956.17 743.608   1
  -1  14   4  438.20 563.842   1
   1  14  -4  944.48 870.708   1
   1  14  -4  368.30 269.905   1
  -1 -14  -4  503.36 225.931   1
  -1 -14  -4 -338.42 2019.72   1
   1  14   4  603.29 926.953   1
   1  14   4  613.22 427.903   1
  -1 -14   4 -2162.2 1556.61   1
  -1 -14   4 -129.66 217.604   1
   1 -14  -4 -2680.8 1710.01   1
   1 -14  -4  325.93 224.324   1
  -1  14  -4  766.25 589.846   1
  -1  14  -4   -6.62 256.537   1
   1 -14   5  587.95 992.694   1
   1 -14   5  662.16 246.822   1
  -1  14   5  601.46 556.391   1
  -1  14   5  432.58 807.158   1
   1  14  -5  461.87 282.103   1
   1  14  -5  324.18 624.105   1
  -1 -14  -5  627.68 241.417   1
   1  14   5  112.78 440.832   1
   1  14   5  649.31 1075.97  -1
  -1 -14   5 1172.39 1599.71   1
  -1 -14   5  455.73 257.341   1
   1 -14  -5  189.04 205.843   1
  -1  14  -5  559.90 468.663   1
  -1  14  -5  315.70 265.084   1
   1 -14   6  506.94 615.412   1
   1 -14   6  275.02 223.521   1
   1  14  -6  385.61 482.249   1
   1  14  -6  480.72 271.220   1
  -1 -14  -6  482.83 258.363   1
   1  14   6  301.61 504.601   1
   1  14   6 -617.09 1023.37   1
  -1 -14   6 -498.61 1035.06   1
  -1 -14   6  803.51 283.783   1
  -1  14  -6  -47.61 332.651   1
  -1  14  -6  277.43 252.666   1
  -1  14   7 4177.50 1200.88   1
  -1  14   7 2809.35 910.883   1
   1  14  -7 3308.98 342.220   1
   1  14  -7 2355.00 446.603   1
  -1 -14  -7 4086.19 460.993   1
   1  14   7 3710.00 774.287   1
   1 -14  -7 4177.50 464.791   1
  -1  14   8  -51.57 569.831   1
  -1  14   8 -272.53 840.028   1
  -1 -14  -8 -170.64 228.634   1
   1  14   8 -600.29 953.980   1
   1  14   8 -242.15 553.177   1
  -1  14   9 1236.67 720.087   1
  -1  14   9  966.40 977.355   1
  -1 -14  -9 2403.21 382.322   1
   1  14   9  783.78 1159.24   1
   1  14   9 1715.12 701.460   1
   1 -14  -9 1909.42 389.554   1
  -1  14  10 -287.87 729.583   1
  -1  14  10  705.62 905.770  -1
  -1 -14 -10  -85.03 252.447   1
   1  14  10 -369.17 994.886   1
   1  14  10 -229.15 628.122   1
   1 -14 -10  -95.54 263.404   1
  -1  14  11 1102.99 665.083   1
  -1 -14 -11  459.97 286.924   1
   1  14  11 -203.51 602.410   1
   1 -14 -11  943.02 327.319   1
  -1  14  12  747.26 677.501   1
  -1 -14 -12   13.81 259.240   1
   1  14  12  284.08 686.267   1
   1 -14 -12  392.48 284.587   1
   1  15   0  288.97 408.181   1
   1  15   0 -1122.0 923.301   1
  -1 -15   0  404.89 254.711   1
  -1 -15   0 1932.80 2072.31   1
   1 -15   0 -729.73 1607.01   1
  -1  15   0   86.92 348.429   1
  -1  15   0  824.69 775.748   1
   1 -15   1 6720.23 2188.46  -1
   1 -15   1  10818. 739.225   1
  -1  15   1  10592. 997.808   1
  -1  15   1 8648.64 1578.52   1
   1  15  -1  10972. 880.934   1
   1  15  -1 8582.90 1550.03   1
  -1 -15  -1  10482. 733.381   1
   1  15   1 9028.48 829.071   1
  -1 -15   1  10292. 718.845   1
  -1 -15   1 5431.70 2318.48   1
   1 -15  -1 8677.86 2571.95   1
   1 -15  -1  10650. 748.721   1
  -1  15  -1  10183. 1388.60   1
  -1  15  -1  11731. 989.042   1
   1 -15   2  629.00 1437.54   1
   1 -15   2 -250.40 277.502   1
  -1  15   2  427.61 442.512   1
  -1  15   2 -487.00 941.562   1
   1  15  -2 -562.60 903.578   1
   1  15  -2  120.16 312.856   1
  -1 -15  -2   10.96 250.255  -1
  -1 -15  -2 -2933.5 1729.73   1
   1  15   2   42.72 332.578   1
   1  15   2   35.13 1047.48   1
  -1 -15   2 -160.92 273.776   1
  -1 -15   2 1739.95 1829.80   1
   1 -15  -2 -785.24 1823.96   1
   1 -15  -2  -60.31 242.805   1
  -1  15  -2  291.38 355.734   1
  -1  15  -2  390.58 709.130   1
  -1  15   3 4431.70 1333.09   1
  -1  15   3 6585.09 888.969   1
   1  15  -3 6452.15 626.734   1
  -1 -15  -3 8005.84 656.464   1
   1  15   3 6220.59 1361.58  -1
   1  15   3 6902.84 870.708   1
   1 -15  -3 9050.39 700.876   1
  -1  15  -3 7081.80 622.424   1
  -1  15  -3 6117.60 1094.23   1
  -1  15   4  414.68 553.615   1
  -1  15   4 1691.01 1100.80   1
  -1 -15  -4  593.79 294.740   1
   1  15   4 -1150.5 944.484   1
   1  15   4  750.18 484.148   1
   1 -15  -4  466.69 309.130   1
  -1  15   5 7633.30 1011.69   1
  -1 -15  -5  10650. 776.478   1
   1  15   5 8181.15 987.581   1
   1 -15  -5 9583.63 731.190   1
  -1  15   6  -25.94 539.736   1
  -1  15   6  858.29 1075.97   1
  -1 -15  -6  383.13 291.234   1
   1  15   6 -550.69 1057.71   1
   1  15   6   61.88 467.348   1
   1 -15  -6  101.31 279.401   1
  -1  15   7 5635.49 1060.63   1
  -1  15   7 4295.10 1289.99   1
  -1 -15  -7 6116.14 623.958   1
   1  15   7 5298.02 1341.12   1
   1 -15  -7 8327.24 704.382   1
  -1  15   8  715.34 947.406   1
  -1  15   8    7.69 582.395   1
  -1 -15  -8  445.14 319.065   1
   1  15   8 1082.54 873.630   1
   1  15   8 -489.04 503.214   1
   1 -15  -8  118.26 313.513   1
  -1  15   9 5618.69 974.433   1
  -1 -15  -9 7567.56 656.318  -1
   1  15   9 6254.92 910.152  -1
   1 -15  -9 6932.79 636.815   1
  -1  15  10 -704.24 529.437  -1
  -1 -15 -10 -167.49 368.225   1
   1  15  10 -141.71 555.149   1
   1 -15 -10  448.36 364.864   1
   1  16   2 1189.19 621.840   1
   1  16   2 -418.19 815.193   1
  -1  16   3 3872.90 816.654   1
  -1 -16  -3 3491.60 639.663   1
  -1  16   4 -509.42 682.760   1
  -1  16   4   16.18 610.226   1
  -1 -16  -4  347.70 413.659   1
   1  16   4 -346.68 521.767   1
   1  16   4 -417.09 654.126   1
   1 -16  -4  734.11 415.193   1
  -1  16   5  970.78 779.400  -1
   1  16   5 1426.59 775.017   1
   1  16   5 1745.07 645.142   1
  -1  16   6 -344.78 490.065   1
  -1 -16  -6  236.45 341.344   1
   1  16   6  590.50 515.266   1
   1 -16  -6  688.68 439.664   1
   2   0   0 486121.  21001.   1
  -2   0   0 425639.  18393.   1
   2   0   1 4048.21 207.012   1
   2   0   1 4335.28 215.705   1
  -2   0   1 3934.25 210.591   1
  -2   0  -1 4176.04 214.536   1
  -2   0  -1 3921.11 199.196   1
   2   0   2 334843.  14485.   1
  -2   0   2 390577.  16903.   1
  -2   0   2 366252.  15953.   1
   2   0  -2 354054.  15332.   1
   2   0  -2 375748.  16333.   1
  -2   0  -2 345946.  14989.   1
   2   0   3  45851. 2034.33   1
   2   0   3  44784. 2026.29   1
  -2   0   3  46311. 2073.04   1
  -2   0   3  46903. 2325.05   1
   2   0  -3  45325. 2044.56   1
   2   0  -3  46676. 2244.70   1
  -2   0  -3  46172. 2039.44   1
  -2   0  -3  44412. 2049.67   1
   2   0   4 131994. 5777.93   1
   2   0   4 137399. 6079.61   1
  -2   0   4 133090. 5840.75   1
  -2   0   4 136377. 6317.74   1
   2   0  -4 145361. 6583.63   1
   2   0  -4 146165. 6420.74  -1
  -2   0  -4 145434. 6337.47   1
  -2   0  -4 139153. 6216.94   1
   2   0   5 296932.  12915.   1
   2   0   5 298174.  13061.   1
  -2   0   5 313805.  14069.   1
   2   0  -5 297808.  12995.   1
  -2   0  -5 317385.  14032.  -1
  -2   0  -5 343024.  14894.   1
   2   0   6 137838. 6213.29   1
  -2   0   6 144266. 6365.95  -1
  -2   0   6 144704. 6865.59   1
   2   0  -6 133309. 6258.58   1
   2   0  -6 135573. 6023.37   1
  -2   0  -6 136158. 5978.81   1
   2   0   7  501.31 194.740   1
   2   0   7  427.90 298.466   1
  -2   0   7 1257.85 606.208   1
  -2   0   7  614.90 195.398   1
   2   0  -7  -42.62 460.920   1
   2   0  -7  557.49 188.312   1
  -2   0  -7  455.22 130.314   1
  -2   0  -7   90.50 414.463   1
   2   0   8 386705.  17056.   1
   2   0   8 390504.  17071.   1
  -2   0   8 371512.  16822.   1
  -2   0   8 377428.  16479.   1
   2   0  -8 373192.  16764.   1
   2   0  -8 385244.  16866.   1
  -2   0  -8 366106.  16465.   1
  -2   0  -8 360847.  15712.   1
   2   0   9  64887. 3045.29   1
   2   0   9  70365. 3475.53   1
  -2   0   9  67714. 3765.52   1
  -2   0   9  69437. 3211.83   1
   2   0  -9  69956. 3761.87   1
   2   0  -9  67326. 3183.34   1
  -2   0  -9  68086. 3091.30   1
  -2   0  -9  70745. 3843.68   1
  -2   0  10 127757. 6485.75   1
  -2   0  10 136450. 6138.05   1
   2   0 -10 138130. 6268.07   1
   2   0 -10 127903. 6333.81   1
  -2   0 -10 120672. 5378.37  -1
  -2   0 -10 138568. 6879.47  -1
   2   0  11  52564. 2811.54   1
   2   0  11  45982. 2301.68   1
  -2   0  11  48320. 2364.50   1
   2   0 -11  49218. 2995.61   1
  -2   0 -11  51118. 3162.89   1
  -2   0 -11  47692. 2241.05   1
   2   0  12  70599. 3413.44   1
   2   0  12  72863. 3731.19   1
  -2   0  12  75091. 3555.15   1
  -2   0  12  67239. 3979.54   1
   2   0 -12  77063. 3724.61   1
   2   0 -12  66888. 3876.55   1
  -2   0 -12  62586. 2904.31   1
  -2   0 -12  72133. 4264.42   1
   2   0  13  17158. 1119.06   1
   2   0  13  21242. 1506.21   1
  -2   0  13  15530. 1600.44   1
  -2   0  13  19649. 1173.85   1
   2   0 -13  17794. 1155.59   1
   2   0 -13  20672. 1856.10   1
  -2   0 -13  20015. 1994.15   1
  -2   0 -13  18970. 1029.22   1
   2   0  14  34850. 2160.70   1
   2   0  14  35771. 1966.40   1
  -2   0  14  41366. 2909.42   1
   2   0 -14  31709. 1788.90   1
  -2   0 -14  28364. 2483.56   1
  -2   0 -14  32177. 1613.58   1
   2   0  15  31607. 2032.14   1
   2   0  15  32710. 1881.66   1
  -2   0  15  33908. 2620.89   1
  -2   0  15  32001. 1762.60   1
   2   0 -15  30592. 1775.02   1
   2   0 -15  32264. 2508.40   1
  -2   0 -15  30000. 1530.31   1
  -2   0 -15  28079. 2589.48   1
   2   0  16 119941. 5702.70   1
   2   0  16 112418. 5566.83   1
  -2   0  16 121768. 6516.43   1
  -2   0  16 116143. 5433.16   1
   2   0 -16 114463. 5469.68   1
   2   0 -16 117385. 6347.69   1
  -2   0 -16 116800. 6653.75   1
  -2   0 -16 118407. 5361.57   1
   2   0  17 7991.23 915.996   1
   2   0  17 7428.77 777.939   1
  -2   0  17 7457.99 707.888   1
  -2   0  17 8692.47 1306.79   1
   2   0 -17 6020.45 740.686   1
   2   0 -17 8736.29 1415.63   1
  -2   0 -17 5555.87 1446.31   1
   2   0  18  92768. 4739.95   1
   2   0  18 102703. 5013.14  -1
  -2   0  18  99635. 4762.60   1
   2   0 -18  99635. 5699.77   1
  -2   0 -18  94010. 4327.24   1
  -2   0 -18 100219. 6069.39   1
   2   0  19  13360. 1134.40   1
   2   0  19  13820. 1268.08   1
  -2   0  19  13608. 1032.87   1
  -2   0  19  12301. 1731.19  -1
   2   0 -19  12169. 1734.84   1
   2   0 -19  12352. 864.864   1
  -2   0 -19  12221. 804.236   1
  -2   0 -19  13440. 2052.59   1
   2   0  20  46041. 2653.03   1
   2   0  20  44017. 2685.17   1
  -2   0  20  43871. 3235.94   1
   2   0 -20  40000. 2096.42   1
  -2   0 -20  43492. 2189.19  -1
  -2   0 -20  52272. 4192.84   1
   2   0  21 1468.22 584.587   1
  -2   0  21 1173.12 918.188   1
  -2   0  21 1693.94 467.129   1
   2   0 -21 1343.31 1004.38   1
   2   0 -21 2063.55 400.657   1
  -2   0 -21 -250.40 1355.73   1
  -2   0 -21 1815.92 306.647   1
   2   0  22  12966. 1312.64   1
   2   0  22  12074. 1192.11   1
  -2   0  22  12286. 1623.81   1
  -2   0  22  11980. 1049.67   1
   2   0 -22  11943. 882.395   1
   2   0 -22  10847. 1685.17   1
  -2   0 -22  11052. 2327.97   1
  -2   0 -22  12001. 794.009   1
   2   0  23 1157.05 616.216   1
   2   0  23  668.74 614.609   1
  -2   0  23  358.66 834.915  -1
  -2   0  23 1544.19 565.449   1
   2   0 -23  799.12 1161.43   1
  -2   0 -23  486.12 1523.01   1
  -2   0 -23 1742.15 309.423   1
   2   0  24  28722. 2013.88   1
  -2   0  24  30029. 1964.94   1
  -2   0  24  34894. 2918.92   1
   2   0 -24  30051. 1699.78   1
   2   0 -24  29737. 2909.42   1
  -2   0 -24  27852. 1528.12   1
  -2   0 -24  27290. 3403.21   1
   2   0  25 5354.27 892.621   1
   2   0  25 6740.68 995.616   1
  -2   0  25 4061.35 1233.75   1
  -2   0  25 3650.11 797.662   1
   2   0 -25 5458.72 1600.44   1
   2   0 -25 6027.75 606.500   1
  -2   0 -25 8027.75 2408.32   1
  -2   0 -25 6454.34 578.670   1
   2   0  26  23207. 1842.22   1
   2   0  26  23908. 1872.17   1
  -2   0  26  25435. 1816.65   1
  -2   0  26  25661. 2370.34   1
   2   0 -26  26874. 2766.98   1
   2   0 -26  26114. 1525.20   1
  -2   0 -26  21804. 3210.37   1
  -2   0 -26  25281. 1429.51   1
   2   0  27  604.75 664.864   1
   2   0 -27  582.61 1121.99   1
  -2   0 -27  589.41 1547.11   1
  -2   0 -27  450.69 305.989   1
   2   0  28  12907. 1408.33   1
  -2   0  28  11644. 1517.89   1
  -2   0 -28  10497. 1889.70   1
   2   0 -29   74.21 358.656   1
   2   0 -29 1148.28 526.734   1
   2   1   0 2361.58 146.457   1
  -2  -1   0 2802.04 176.114   1
   2  -1   0 2821.76 228.488   1
   2  -1   1 5373.99 273.484   1
   2  -1   1 5526.66 271.512   1
  -2   1   1 5397.36 312.929   1
  -2   1   1 6509.12 568.370   1
   2   1  -1 5205.25 263.842   1
  -2  -1  -1 4797.66 301.461   1
  -2  -1  -1 5483.56 284.879   1
   2   1   1 5166.54 293.937   1
  -2  -1   1 5487.94 274.726   1
   2  -1  -1 4912.34 296.201   1
   2  -1  -1 5714.38 483.491   1
  -2   1  -1 5551.49 271.658   1
  -2   1  -1 4769.90 261.797  -1
  -2   1   2  -24.66  49.817   1
  -2  -1  -2  -12.03  87.071  -1
   2   1   2  69036. 3043.09   1
   2   1   2  71629. 3203.06   1
  -2  -1   2  72199. 3146.82   1
   2  -1  -2  80716. 3585.09   1
   2  -1  -2  78086. 3715.12   1
  -2   1  -2  74653. 3241.78   1
  -2   1  -2  71892. 3123.44   1
   2  -1   3 758947.  32783.   1
   2  -1   3 780861.  33740.   1
  -2   1   3 850985.  37217.   1
  -2   1   3 880934.  38145.   1
   2   1  -3 830532.  35880.   1
   2   1  -3 826880.  35741.   1
  -2  -1  -3 778670.  33681.   1
  -2  -1  -3 901387.  39138.   1
   2   1   3 834915.  36107.   1
   2   1   3 905770.  39277.   1
  -2  -1   3 886047.  38349.   1
  -2  -1   3 842220.  36391.  -1
   2  -1  -3 891891.  38605.   1
  -2   1  -3 876551.  37896.   1
  -2   1  -3 822497.  35522.  -1
   2  -1   4 100365. 4380.57   1
  -2   1   4  99050. 4856.82   1
   2   1  -4  93207. 4135.13   1
   2   1  -4  94375. 4148.28   1
  -2  -1  -4  95398. 4215.48   1
   2   1   4  95617. 4345.50   1
  -2  -1   4  96932. 4400.29   1
  -2  -1   4  97005. 4241.05   1
   2  -1  -4  93207. 4176.77   1
  -2   1  -4  95544. 4253.47   1
   2  -1   5  50241. 2271.73  -1
  -2   1   5  53031. 2951.06   1
  -2   1   5  54076. 2497.44   1
   2   1  -5  50774. 2374.72   1
   2   1  -5  50730. 2285.61   1
  -2  -1  -5  49087. 2228.63   1
  -2  -1  -5  52834. 2711.47   1
   2   1   5  44668. 2062.09   1
   2   1   5  50387. 2459.46   1
  -2  -1   5  51256. 2285.61   1
  -2  -1   5  49467. 2490.87   1
   2  -1  -5  52630. 2865.59   1
   2  -1  -5  56194. 2607.01   1
  -2   1  -5  52242. 2494.52   1
  -2   1  -5  49248. 2176.77   1
   2  -1   6 118554. 5276.11   1
   2  -1   6 114536. 5055.51   1
  -2   1   6 116508. 5218.40   1
  -2   1   6 114390. 5674.21   1
   2   1  -6 114463. 5075.23   1
   2   1  -6 118481. 5389.33   1
  -2  -1  -6 111541. 5311.17   1
  -2  -1  -6 112418. 4977.35   1
   2   1   6 118846. 5473.33   1
   2   1   6 119941. 5358.65   1
  -2  -1   6 118261. 5594.59   1
  -2  -1   6 118115. 5192.84   1
   2  -1  -6 115120. 5660.33   1
   2  -1  -6 117385. 5274.65  -1
  -2   1  -6 113148. 4955.44   1
  -2   1  -6 116800. 5400.29   1
   2  -1   7 165522. 7348.42   1
   2  -1   7 172754. 7604.08   1
  -2   1   7 175310. 8356.46   1
  -2   1   7 171731. 7626.00   1
   2   1  -7 171585. 7574.86   1
  -2  -1  -7 176260. 7750.17   1
  -2  -1  -7 181519. 8502.55   1
   2   1   7 178670. 8122.71  -1
   2   1   7 169905. 7545.65   1
  -2  -1   7 174653. 8115.40   1
   2  -1  -7 173630. 7735.57   1
   2  -1  -7 176844. 8385.67   1
  -2   1  -7 173849. 7954.70   1
  -2   1  -7 168736. 7370.34   1
  -2   1   8 8422.20 593.717   1
  -2   1   8 9028.48 1140.25   1
   2   1  -8 8334.54 760.408   1
   2   1  -8 8794.73 576.040   1
  -2  -1  -8 6662.52 878.743   1
  -2  -1  -8 7355.73 475.675   1
   2   1   8 9079.61 621.183   1
   2   1   8 8728.99 792.549   1
  -2  -1   8 8685.16 991.233   1
  -2  -1   8 8444.11 506.062   1
   2  -1  -8 7304.59 997.808   1
   2  -1  -8 8999.26 650.693  -1
  -2   1  -8 7348.42 417.969   1
   2  -1   9  18210. 1002.19   1
   2  -1   9  16034. 1005.84  -1
  -2   1   9  19211. 1684.44  -1
  -2   1   9  17326. 1001.46   1
   2   1  -9  18722. 1293.64   1
   2   1  -9  19671. 1089.85   1
  -2  -1  -9  15113. 1409.79  -1
  -2  -1  -9  15785. 859.751   1
   2   1   9  16932. 1001.46   1
   2   1   9  16318. 1170.93   1
   2  -1  -9  17451. 1559.53   1
   2  -1  -9  17736. 1056.97   1
  -2   1  -9  16516. 1350.62   1
  -2   1  -9  15814. 801.314   1
   2  -1  10 4192.11 515.339   1
   2  -1  10 5121.25 448.137   1
  -2   1  10 4375.45 907.231   1
  -2   1  10 4088.38 426.734   1
   2   1 -10 5623.81 500.584   1
   2   1 -10 6512.78 780.861   1
  -2  -1 -10 4997.07 1004.38   1
   2   1  10 4059.89 453.469   1
  -2  -1  10 4636.23 371.293   1
  -2  -1  10 5192.11 901.387   1
   2  -1 -10 5791.08 549.817   1
   2  -1 -10 4472.60 928.414   1
   2  -1  11 3104.45 476.187   1
   2  -1  11 2027.02 309.423   1
  -2   1  11  919.65 731.920   1
  -2   1  11 2176.04 354.054   1
   2   1 -11 1654.49 585.901   1
  -2  -1 -11 1497.44 792.549   1
  -2  -1 -11 2986.85 307.012   1
   2   1  11 2231.55 527.246   1
   2   1  11 2486.48 399.780   1
  -2  -1  11 1867.05 259.313   1
  -2  -1  11 2170.19 717.749   1
   2  -1 -11 1578.52 789.627   1
   2  -1 -11 1812.27 377.574   1
  -2   1 -11 2855.37 261.870   1
  -2   1 -11 2263.69 764.061   1
   2  -1  12 8356.46 786.705   1
   2  -1  12 8312.63 646.457   1
  -2   1  12 8305.32 1275.38   1
  -2   1  12 8451.42 690.942   1
   2   1 -12 7998.53 980.277   1
  -2  -1 -12 8787.43 588.385   1
  -2  -1 -12 7684.43 1235.94   1
   2   1  12 8290.71 720.525   1
   2   1  12 7428.77 861.212   1
  -2  -1  12 8634.03 602.337   1
   2  -1 -12 7501.82 1270.27   1
   2  -1 -12 9086.92 754.565   1
  -2   1 -12 8115.40 1168.74   1
  -2   1 -12 8312.63 516.873   1
   2  -1  13  903.58 304.017   1
  -2   1  13  513.15 327.246   1
  -2   1  13 1696.86 878.743   1
   2   1 -13  953.98 575.383   1
   2   1 -13  684.08 315.339   1
  -2  -1 -13 1766.25 255.953   1
   2   1  13  806.43 471.000   1
  -2  -1  13 1466.03 815.193   1
  -2  -1  13 1426.59 288.897   1
   2  -1 -13 1359.39 844.411   1
   2  -1 -13  563.84 305.989   1
  -2   1 -13 1647.92 766.982   1
   2  -1  14 1974.43 525.127   1
   2  -1  14 2894.81 443.827   1
  -2   1  14 2429.51 962.746   1
  -2   1  14 2911.61 479.766   1
   2   1 -14 2417.82 731.920   1
   2   1 -14 2796.93 442.878   1
  -2  -1 -14 1956.17 1188.46   1
  -2  -1 -14 2625.27 316.946   1
   2   1  14 3319.21 683.126   1
   2   1  14 2176.77 463.988   1
  -2  -1  14 2891.16 377.867   1
  -2  -1  14 2436.08 926.953   1
   2  -1 -14  192.62 1081.08   1
   2  -1 -14 2185.53 468.955   1
  -2   1 -14 2335.28 933.527   1
  -2   1 -14 3094.96 301.168   1
   2  -1  15  358.07 321.329   1
   2  -1  15  274.14 360.043   1
  -2   1  15  400.29 840.028   1
  -2   1  15  411.69 365.011   1
   2   1 -15  958.36 360.555   1
  -2  -1 -15   40.50 1039.44   1
  -2  -1 -15  395.62 199.342   1
   2   1  15  260.19 397.297   1
   2   1  15  549.09 550.912   1
  -2  -1  15 -118.26 708.034   1
   2  -1 -15  908.69 949.597  -1
   2  -1 -15  498.10 347.553   1
  -2   1 -15 1507.67 927.683   1
  -2   1 -15  570.42 180.643   1
   2  -1  16 4430.24 669.758   1
  -2   1  16 6130.02 690.430   1
  -2   1  16 5084.73 1144.63   1
   2   1 -16 5875.82 667.202   1
   2   1 -16 5003.65  999.27   1
  -2  -1 -16 4154.12 411.833   1
  -2  -1 -16 6528.12 1525.20   1
   2   1  16 5444.84 719.430   1
   2   1  16 5154.85 842.220   1
  -2  -1  16 6384.95 599.707   1
  -2  -1  16 5146.09 1110.30   1
   2  -1 -16 5501.09 1363.04   1
   2  -1 -16 5787.43 728.487   1
  -2   1 -16 5406.13 436.596   1
   2  -1  17 9861.20 940.101   1
   2  -1  17 8794.73 816.654   1
  -2   1  17 9145.35 850.985   1
  -2   1  17 9532.50 1429.51   1
   2   1 -17 8436.81 841.489   1
   2   1 -17 9254.92 1241.05   1
  -2  -1 -17 7184.07 1652.30   1
   2   1  17 8984.65 891.161   1
  -2  -1  17 9642.06 762.600   1
  -2  -1  17 9379.10 1344.05   1
   2  -1 -17  10256. 1636.23   1
   2  -1 -17 9583.63 938.640   1
  -2   1 -17  10825. 697.808   1
  -2   1 -17  11176. 1662.53   1
   2  -1  18 6547.11 726.442   1
   2  -1  18 7691.74 854.638   1
  -2   1  18 7450.69 1522.28   1
  -2   1  18 8086.19 831.993   1
   2   1 -18 9430.23 945.945   1
   2   1 -18 4575.60 987.581   1
  -2  -1 -18 8875.08 1826.88   1
  -2  -1 -18 6682.97 550.547   1
   2   1  18 6796.19 813.732   1
   2   1  18 7494.51 970.050   1
  -2  -1  18 7348.42 1252.74   1
  -2  -1  18 6691.74 651.716   1
   2  -1 -18 5135.86 1357.92   1
  -2   1 -18 7677.13 567.056   1
  -2   1 -18 5929.14 1476.26   1
   2  -1  19  444.85 432.943   1
   2  -1  19  -43.16 397.443   1
  -2   1  19 -635.13 868.516   1
   2   1 -19  448.43 246.968   1
   2   1 -19   -2.30 632.724   1
  -2  -1 -19  148.50 189.554   1
  -2  -1 -19 -371.00 1176.77   1
   2   1  19  305.33 429.583   1
   2   1  19  897.00 527.465   1
  -2  -1  19 -156.90 743.608   1
  -2  -1  19   17.41 286.048   1
   2  -1 -19  347.19 245.069   1
  -2   1 -19 -1471.1 1059.90   1
  -2   1 -19  174.51 169.247  -1
   2  -1  20  863.40 531.555   1
  -2   1  20 2214.02 1002.19   1
  -2   1  20 1577.06 472.096   1
   2   1 -20  917.46 799.853   1
   2   1 -20 1411.98 324.178   1
  -2  -1 -20 1699.78 308.400   1
  -2  -1 -20 1941.56 1477.72   1
   2   1  20 2157.05 673.630   1
   2   1  20 1378.38 564.937   1
  -2  -1  20  668.59 371.512   1
  -2  -1  20 -326.30 765.521   1
   2  -1 -20 1514.24 335.062   1
   2  -1 -20 2321.40 1235.94   1
  -2   1 -20 1536.89 1198.68   1
   2  -1  21  750.18 440.759  -1
   2  -1  21 1940.10 625.492   1
  -2   1  21 1996.35 933.527   1
  -2   1  21 2251.28 538.933   1
   2   1 -21 3593.13 1092.04   1
   2   1 -21 2298.76 399.488   1
  -2  -1 -21 1850.98 342.878   1
  -2  -1 -21    3.28 1429.51  -1
   2   1  21 1482.10 678.451   1
   2   1  21 2184.80 618.699   1
  -2  -1  21 2715.85 927.683   1
  -2  -1  21 1883.12 462.454   1
   2  -1 -21 2012.42 403.725   1
   2  -1 -21 2417.09 1273.19   1
  -2   1 -21 2835.64 1358.65   1
  -2   1 -21 1889.70 298.758   1
   2  -1  22 2644.26 615.704   1
   2  -1  22 1510.59 668.809   1
  -2   1  22 3575.60 654.419   1
   2   1 -22 4760.40 1301.68   1
   2   1 -22 3113.22 441.709   1
  -2  -1 -22 3615.04 1584.37   1
  -2  -1 -22 2842.22 378.962  -1
   2   1  22 2783.05 676.332   1
   2   1  22 3222.06 773.557   1
  -2  -1  22 4023.37 1130.75   1
  -2  -1  22 2997.81 579.912   1
   2  -1 -22 3249.08 1314.10   1
  -2   1 -22 3048.21 360.701   1
   2  -1  23  436.89 487.801   1
   2  -1  23  474.73 522.790   1
  -2   1  23 2317.02 1073.04   1
  -2   1  23  673.05 511.541   1
   2   1 -23  932.80 926.223   1
   2   1 -23  439.15 285.244   1
  -2  -1 -23 1549.30 1780.13   1
  -2  -1 -23  674.51 268.225   1
   2   1  23 1215.48 658.509   1
   2   1  23  586.63 667.640   1
  -2  -1  23  388.17 420.087   1
  -2  -1  23  187.07 878.012   1
   2  -1 -23 1226.44 1241.78   1
   2  -1 -23  503.29 286.559   1
  -2   1 -23 -1562.5 1429.51   1
  -2   1 -23  586.19 235.427   1
   2  -1  24 1660.33 635.865   1
   2  -1  24 1139.52 533.674   1
  -2   1  24 2096.42 1113.95   1
  -2   1  24 1031.41 579.766   1
   2   1 -24 1127.83 1043.83   1
   2   1 -24 1699.78 367.494   1
  -2  -1 -24  945.94 266.691   1
   2   1  24  436.81 635.061   1
  -2  -1  24 1682.98 1000.00   1
  -2  -1  24 1163.62 500.219   1
   2  -1 -24  114.76 1176.77   1
   2  -1 -24 1101.53 334.185   1
  -2   1 -24 1349.16 301.534  -1
  -2   1 -24  224.10 1332.36   1
   2  -1  25  544.48 523.812   1
   2  -1  25 1043.83 544.704   1
  -2   1  25 1010.23 905.039   1
   2   1 -25  721.84 310.226   1
   2   1 -25 1799.12 1129.29   1
  -2  -1 -25 -271.80 1779.40   1
  -2  -1 -25 1066.47 296.347   1
   2   1  25 1495.98 671.000   1
   2   1  25  360.55 727.903   1
  -2  -1  25 1098.61 530.387   1
  -2  -1  25 -881.66 837.107   1
   2  -1 -25  206.14 265.741   1
   2  -1 -25 -154.64 1237.40   1
  -2   1 -25  862.67 266.910   1
  -2   1 -25 2726.81 1621.62   1
   2  -1  26 2341.12 748.721   1
   2  -1  26 3329.43 799.123   1
   2   1 -26 2238.13 417.238   1
  -2  -1 -26 2453.61 418.772   1
  -2  -1 -26 1520.82 2097.88   1
   2   1  26 2614.31 809.349   1
  -2  -1  26 2553.69 994.886   1
   2  -1 -26 1292.91 1498.90   1
   2  -1 -26 3070.85 494.740   1
  -2   1 -26 2539.81 387.144   1
  -2   1 -26 3248.35 1664.72   1
   2  -1  27  -44.50 567.275   1
  -2   1  27  531.77 878.012   1
   2   1 -27  -36.43 1028.49   1
   2   1 -27  726.88 352.228   1
  -2  -1 -27  100.07 272.900   1
  -2  -1 -27 -307.16 1762.60   1
   2   1  27  594.23 645.580   1
  -2  -1  27   13.82 579.839   1
  -2  -1  27  179.47 761.139   1
   2  -1 -27  561.58 323.009   1
  -2   1 -27 -1263.0 1592.40   1
  -2   1 -27  648.57 284.076   1
  -2   1  28 -645.58 685.025   1
   2   1 -28 -510.88 692.841   1
  -2  -1 -28 -150.40 323.374   1
  -2  -1 -28  891.16 1093.50   1
  -2  -1  28  311.39 721.256   1
   2  -1 -28 -606.35 762.600   1
   2  -1 -28 -147.11 357.268   1
  -2   1 -28  760.41 915.996   1
  -2   1 -28  -74.95 281.957   1
  -2   1  29  -35.00 544.265   1
  -2  -1 -29   66.48 486.194   1
   2  -1 -29  171.29 479.912   1
   2  -1 -29 -192.26 389.919   1
   2   2   0 626004.  27071.   1
   2   2   0 660481.  28583.   1
  -2  -2   0 635427.  27531.   1
  -2  -2   0 656537.  28378.   1
   2  -2   0 615339.  26830.   1
   2  -2   0 587947.  25464.   1
  -2   2   0 597954.  25880.   1
  -2   2   0 599123.  26194.   1
   2  -2   1 220891. 9671.28   1
  -2   2   1 216946. 9802.77   1
  -2   2   1 216800. 9459.45   1
   2   2  -1 239225.  10365.   1
   2   2  -1 220818. 9576.32   1
  -2  -2  -1 216362. 9401.01   1
  -2  -2  -1 238422.  10467.   1
   2   2   1 222060. 9656.67   1
   2   2   1 227611. 9948.86   1
  -2  -2   1 221548. 9598.24   1
  -2  -2   1 221987. 9642.06   1
   2  -2  -1 221694. 9685.89   1
   2  -2  -1 218846. 9839.29   1
  -2   2  -1 211687. 9189.18   1
   2  -2   2 173630. 7538.34   1
   2  -2   2 165303. 7180.42  -1
  -2   2   2 167640. 7779.39   1
  -2   2   2 163842. 7207.44   1
   2   2  -2 179985. 7801.31   1
   2   2  -2 165011. 7157.77   1
  -2  -2  -2 174945. 7626.00   1
  -2  -2  -2 169540. 7567.56  -1
   2   2   2 177575. 7764.78  -1
   2   2   2 169394. 7487.21   1
  -2  -2   2 173995. 7538.34   1
  -2  -2   2 168517. 7319.20   1
   2  -2  -2 160993. 7092.03   1
   2  -2  -2 172023. 7918.18   1
  -2   2  -2 171804. 7443.38   1
  -2   2  -2 172827. 7596.78   1
   2  -2   3  22096. 967.859   1
   2  -2   3  19920. 880.204   1
  -2   2   3  20351. 1493.06   1
   2   2  -3  23141. 1033.60   1
   2   2  -3  21928. 983.929   1
  -2  -2  -3  21388. 1273.92   1
  -2  -2  -3  22878. 1089.11   1
   2   2   3  22732. 1219.87   1
  -2  -2   3  22878. 1036.52   1
  -2  -2   3  20577. 925.492   1
   2  -2  -3  20380. 1051.86   1
  -2   2  -3  20205. 916.727   1
  -2   2  -3  21110. 926.953   1
  -2   2   4  -99.42  85.172   1
  -2  -2  -4 -348.06 219.941   1
   2   2   4  82031. 3715.12   1
   2   2   4  76990. 3612.12   1
  -2  -2   4  78963. 3444.12   1
  -2  -2   4  81373. 3602.63   1
   2  -2  -4  76260. 3490.14   1
   2  -2  -4  77794. 4139.51   1
  -2   2  -4  80424. 3495.98   1
  -2   2  -4  75749. 3327.24  -1
   2  -2   5 7969.31 373.849   1
   2  -2   5 7355.73 369.174   1
  -2   2   5 6386.41 956.902   1
  -2   2   5 8268.80 604.090   1
   2   2  -5 8371.07 442.147   1
   2   2  -5 7998.53 421.256   1
  -2  -2  -5 7910.88 872.169   1
  -2  -2  -5 7076.69 443.097   1
   2   2   5 8327.24 708.400   1
   2   2   5 8955.43 592.110   1
  -2  -2   5 8436.81 418.188  -1
  -2  -2   5 7618.69 524.178   1
   2  -2  -5 8027.75 576.698   1
  -2   2  -5 7436.08 343.827   1
  -2   2  -5 8239.58 513.294   1
   2  -2   6  53075. 2371.07   1
  -2   2   6  58685. 2771.36   1
  -2   2   6  56720. 3274.65   1
   2   2  -6  53638. 2411.98   1
   2   2  -6  55676. 2501.82   1
  -2  -2  -6  51556. 2845.14   1
  -2  -2  -6  55858. 2566.10   1
   2   2   6  55325. 2814.46   1
   2   2   6  58101. 2735.57   1
  -2  -2   6  56158. 2768.44   1
  -2  -2   6  54543. 2412.71   1
   2  -2  -6  56457. 2689.55   1
   2  -2  -6  58992. 3411.98   1
  -2   2  -6  55500. 2661.79   1
   2  -2   7  31614. 1474.07   1
   2  -2   7  34302. 1582.91   1
  -2   2   7  35698. 2384.95   1
  -2   2   7  33784. 1716.58   1
   2   2  -7  33725. 1588.02   1
   2   2  -7  35055. 1661.80   1
  -2  -2  -7  35142. 1688.09   1
  -2  -2  -7  41446. 2538.35   1
   2   2   7  37210. 2081.81   1
   2   2   7  31264. 1604.09   1
   2  -2  -7  33419. 2320.67   1
   2  -2  -7  32206. 1666.91   1
  -2   2  -7  34894. 1862.67   1
  -2   2  -7  36896. 1644.99   1
   2  -2   8 105844. 4727.53   1
   2  -2   8 102557. 4557.34   1
  -2   2   8 104894. 4810.81   1
   2   2  -8 108108. 4839.29   1
  -2  -2  -8 107378. 5469.68   1
   2   2   8 105113. 4818.11   1
  -2  -2   8  95544. 4714.39   1
   2  -2  -8 103141. 5447.77   1
  -2   2  -8  96567. 4235.93  -1
  -2   2  -8 104748. 4985.39   1
   2  -2   9  18641. 967.859   1
   2  -2   9  19058. 1024.10   1
  -2   2   9  18386. 1104.45   1
  -2   2   9  13587. 1485.02   1
  -2  -2  -9  18597. 1002.92   1
  -2  -2  -9  18123. 1647.92   1
   2   2   9  18678. 1333.82   1
   2   2   9  19306. 1156.32   1
  -2  -2   9  17100. 1360.12   1
  -2  -2   9  18912. 931.336   1
   2  -2  -9  20628. 1220.60  -1
   2  -2  -9  18283. 1736.30   1
  -2   2  -9  20380. 1408.33   1
  -2   2  -9  18254. 873.630   1
   2  -2  10 124105. 5598.97   1
   2  -2  10 143974. 6430.96   1
  -2   2  10 133382. 6098.61   1
  -2   2  10 127027. 6552.95   1
   2   2 -10 125055. 5739.95   1
   2   2 -10 127100. 5726.07   1
  -2  -2 -10 120014. 6277.57   1
  -2  -2 -10 126077. 5660.33   1
   2   2  10 126369. 6076.69   1
   2   2  10 128707. 5920.37   1
  -2  -2  10 126004. 6182.61  -1
  -2  -2  10 130460. 5764.06   1
   2  -2 -10 128561. 6704.16   1
   2  -2 -10 128561. 5926.95   1
  -2   2 -10 124105. 5458.72   1
  -2   2 -10 123448. 5975.89   1
   2  -2  11 4833.45 459.605   1
   2  -2  11 5191.38 428.341   1
  -2   2  11 5466.03 1092.04   1
   2   2 -11 4854.63 458.729   1
   2   2 -11 5788.89 615.558   1
  -2  -2 -11 6029.21 468.078   1
   2   2  11 4630.38 721.402   1
  -2  -2  11 5649.37 912.344   1
  -2  -2  11 6006.57 421.329   1
   2  -2 -11 5221.32 571.877   1
  -2   2 -11 6403.21 926.953  -1
  -2   2 -11 6043.09 375.310   1
   2  -2  12  65756. 3086.19   1
   2  -2  12  65391. 3162.89   1
  -2   2  12  62578. 3876.55   1
  -2   2  12  65822. 3235.20   1
   2   2 -12  64003. 3073.77   1
   2   2 -12  64105. 3233.74   1
  -2  -2 -12  64879. 4104.45   1
  -2  -2 -12  64003. 3005.11   1
   2   2  12  65749. 3542.73   1
   2   2  12  65142. 3256.39   1
  -2  -2  12  64573. 2967.13   1
  -2  -2  12  64156. 3682.25   1
   2  -2 -12  65252. 4101.53  -1
   2  -2 -12  64850. 3214.75   1
  -2   2 -12  65537. 2972.97   1
  -2   2 -12  68576. 3818.11   1
   2  -2  13 3000.00 369.320   1
   2  -2  13 3491.60 454.857   1
  -2   2  13 3853.17 527.538   1
  -2   2  13 4181.15 1121.99   1
   2   2 -13 3297.29 628.195   1
   2   2 -13 2537.62 411.541   1
  -2  -2 -13 3189.92 1111.03   1
  -2  -2 -13 3978.81 386.121   1
   2   2  13 3878.01 731.920   1
   2   2  13 3458.73 542.951   1
  -2  -2  13 2983.20 861.212   1
  -2  -2  13 3347.70 340.175   1
   2  -2 -13 2689.55 1016.80   1
   2  -2 -13 2357.92 456.829  -1
  -2   2 -13 4238.13 903.578   1
  -2   2 -13 3622.35 297.443  -1
   2  -2  14  18554. 1190.65   1
   2  -2  14  19657. 1149.01   1
   2   2 -14  20387. 1470.41   1
  -2  -2 -14  18561. 1064.28   1
  -2  -2 -14  17779. 2135.13   1
   2   2  14  20161. 1379.11   1
   2   2  14  20752. 1661.80   1
  -2  -2  14  20687. 1124.91   1
   2  -2 -14  20650. 1352.81   1
   2  -2 -14  17779. 1986.85   1
  -2   2 -14  19416. 1750.18   1
  -2   2 -14  20672. 1064.28   1
   2  -2  15 7910.88 695.178   1
  -2   2  15 5852.44 699.269   1
  -2   2  15 9276.83 1470.41   1
   2   2 -15 7029.21 678.378   1
   2   2 -15 8122.71 937.910   1
   2   2  15 8056.97 1058.44   1
   2   2  15 8341.85 822.497   1
  -2  -2  15 7618.69 1260.77   1
  -2  -2  15 7852.44 598.465   1
   2  -2 -15 6939.36 1411.98   1
   2  -2 -15 7567.56 802.044   1
  -2   2 -15 7202.33 1170.20   1
   2  -2  16  68254. 3466.76  -1
   2  -2  16  66384. 3247.62   1
  -2   2  16  65858. 3369.61   1
  -2   2  16  65551. 4118.33   1
   2   2 -16  66538. 3585.09   1
   2   2 -16  67122. 3358.65   1
  -2  -2 -16  69087. 4772.82   1
  -2  -2 -16  63455. 3033.60   1
   2   2  16  67115. 3513.51   1
  -2  -2  16  64478. 3067.20   1
  -2  -2  16  66633. 3966.39   1
   2  -2 -16  66574. 3476.99  -1
   2  -2 -16  71023. 4719.50   1
  -2   2 -16  65705. 3976.62   1
  -2   2 -16  67129. 3092.03   1
   2  -2  17 3484.29 519.649   1
   2  -2  17 3488.67 575.018   1
  -2   2  17 3407.59 620.671   1
  -2   2  17 2059.90 921.109   1
   2   2 -17 2960.55 750.912   1
   2   2 -17 3299.49 565.010   1
  -2  -2 -17 3222.79 383.710   1
  -2  -2 -17 2869.24 1428.05   1
   2   2  17 3338.93 665.668   1
   2   2  17 4178.96 819.576   1
  -2  -2  17 2134.40 750.182   1
  -2  -2  17 3188.46 431.555   1
   2  -2 -17 3130.02 1345.51   1
   2  -2 -17 3390.06 666.617   1
  -2   2 -17 2652.30 1026.30   1
  -2   2 -17 3797.66 339.883   1
   2  -2  18  63046. 3292.91   1
  -2   2  18  65325. 4224.25   1
  -2   2  18  58597. 3121.98   1
   2   2 -18  57648. 3281.95   1
  -2  -2 -18  58188. 2825.42   1
   2   2  18  55325. 3266.61   1
  -2  -2  18  68890. 4128.56   1
  -2  -2  18  60387. 2938.64   1
   2  -2 -18  54755. 2720.23   1
   2  -2 -18  59744. 4235.93   1
  -2   2 -18  61242. 2856.10   1
   2  -2  19 2875.82 486.924   1
   2  -2  19 4341.12 648.940   1
  -2   2  19 4085.46 705.332   1
  -2   2  19 4636.23 1274.65   1
   2   2 -19 3191.38 397.808   1
   2   2 -19 3726.80 813.001   1
  -2  -2 -19 3388.60 393.937   1
  -2  -2 -19 2720.23 1487.95   1
   2   2  19 2189.92 671.292   1
   2   2  19 4530.31 744.338   1
  -2  -2  19 3383.49 1097.88   1
  -2  -2  19 2782.32 433.674   1
   2  -2 -19 3567.56 453.834   1
   2  -2 -19 4634.77 1481.37   1
  -2   2 -19 3813.00 359.970   1
  -2   2 -19 4115.41 1229.36   1
   2  -2  20  44996. 2436.08   1
   2  -2  20  44127. 2509.13   1
  -2   2  20  43375. 3233.74   1
  -2   2  20  40635. 2300.22   1
   2   2 -20  41556. 2644.26   1
   2   2 -20  38408. 2002.92   1
  -2  -2 -20  40738. 3818.11   1
  -2  -2 -20  43908. 2233.74   1
   2   2  20  42600. 2578.52   1
   2   2  20  40080. 2572.68   1
  -2  -2  20  40643. 2813.73   1
  -2  -2  20  43513. 2254.20   1
   2  -2 -20  40460. 3421.47   1
   2  -2 -20  40847. 2161.43   1
  -2   2 -20  40928. 2003.65   1
  -2   2 -20  45427. 3373.99   1
  -2   2  21 1997.08 558.655   1
   2   2 -21 2053.32 772.096   1
  -2  -2 -21 1880.93 1469.68   1
   2   2  21 1741.42 608.473   1
  -2  -2  21 1908.69 414.244   1
   2  -2 -21 1499.63 349.817   1
   2  -2 -21  348.58 1240.32   1
  -2   2 -21 2766.98 1168.00   1
  -2   2 -21 2060.63 292.695   1
   2  -2  22  17677. 1282.69   1
  -2   2  22  14251. 1812.27   1
  -2   2  22  16574. 1349.16   1
   2   2 -22  16969. 1617.24   1
   2   2 -22  19043. 1167.27   1
  -2  -2 -22  16954. 1046.75  -1
  -2  -2 -22  16479. 2647.19   1
   2   2  22  19248. 1687.36   1
   2   2  22  17611. 1528.12   1
  -2  -2  22  17056. 1834.18   1
  -2  -2  22  17027. 1170.93   1
   2  -2 -22  16202. 2525.20   1
   2  -2 -22  18378. 1189.92   1
  -2   2 -22  14419. 1964.21  -1
   2  -2  23 1013.15 505.697   1
   2  -2  23 1119.06 492.695   1
  -2   2  23 1024.10 557.706   1
  -2   2  23  380.64 909.422   1
   2   2 -23 1709.28 346.530   1
  -2  -2 -23  786.70 1549.30   1
  -2  -2 -23 1565.37 314.171   1
   2   2  23  963.48 656.610   1
   2   2  23 1957.63 737.764   1
  -2  -2  23  965.67 915.996   1
   2  -2 -23 1658.87 1449.96   1
   2  -2 -23 2229.36 409.057   1
  -2   2 -23 1262.96 1162.89   1
  -2   2 -23 1368.88 273.776   1
   2  -2  24  22527. 1668.37   1
  -2   2  24  24931. 2437.54   1
   2   2 -24  26428. 2179.69   1
   2   2 -24  21563. 1289.99   1
  -2  -2 -24  23828. 3459.46   1
  -2  -2 -24  22827. 1311.17   1
   2   2  24  23791. 1877.28   1
   2   2  24  21066. 1823.96  -1
  -2  -2  24  22432. 2068.66   1
  -2  -2  24  20080. 1389.33   1
   2  -2 -24  21673. 2804.23   1
   2  -2 -24  22082. 1348.43   1
  -2   2 -24  21936. 1218.41   1
   2  -2  25 2536.16 671.365   1
   2  -2  25 2591.67 688.385   1
  -2   2  25 2558.07 1242.51  -1
   2   2 -25 2784.51 1016.07   1
   2   2 -25 2541.27 414.755   1
  -2  -2 -25  756.76 1926.95   1
  -2  -2  25 2833.45 633.747   1
  -2  -2  25 2707.81 947.406   1
   2  -2 -25 1403.94 1405.40   1
   2  -2 -25 3159.97 466.179   1
  -2   2 -25 3132.21 382.907   1
  -2   2 -25 2290.72 1395.18   1
   2  -2  26  20102. 1613.58   1
   2  -2  26  18612. 1493.06   1
  -2   2  26  21549. 2244.70   1
   2   2 -26  19240. 1967.13   1
  -2  -2 -26  17787. 3509.13   1
  -2  -2 -26  19635. 1205.99   1
   2   2  26  18137. 1710.01   1
  -2  -2  26  19372. 1425.13   1
  -2   2 -26  18298. 2461.65   1
  -2   2 -26  18766. 1113.95   1
   2  -2  27 1055.51 605.113   1
   2  -2  27 1395.91 652.885   1
  -2   2  27 1317.75 902.117   1
   2   2 -27 1186.27 355.222   1
   2   2 -27 1013.88 861.212   1
  -2  -2 -27 1710.01 373.119   1
  -2  -2 -27 2558.80 2297.29   1
   2   2  27 1298.76 715.047   1
  -2  -2  27 1646.46 667.640   1
  -2  -2  27 1550.77 860.481   1
   2  -2 -27 1437.54 1419.28   1
   2  -2 -27 1626.00 409.642   1
  -2   2 -27  147.04 1113.22   1
  -2   2  28 9386.40 1311.17   1
  -2  -2 -28 5696.85 1709.28   1
   2   3   0 1254.20 170.928   1
   2   3   0 1187.73 142.659   1
  -2  -3   0 1270.27 128.196   1
  -2  -3   0 1506.94 251.278   1
   2  -3   0 1737.03 217.166   1
   2  -3   0  681.01 470.562   1
  -2   3   0 1528.12 500.219  -1
  -2   3   0 1679.33 199.269   1
   2  -3   1  37283. 1947.40   1
   2  -3   1  35237. 1626.00   1
  -2   3   1  35990. 2085.46   1
   2   3  -1  39269. 1776.48   1
   2   3  -1  41760. 1871.44  -1
  -2  -3  -1  41782. 1886.78   1
   2   3   1  37173. 1767.71   1
  -2  -3   1  36545. 1722.42   1
   2  -3  -1  33944. 1620.89   1
  -2   3  -1  33302. 1521.55   1
  -2   3  -1  38817. 2043.09   1
   2  -3   2 195690. 8648.64   1
  -2   3   2 185756. 8619.42   1
  -2   3   2 196201. 8641.33   1
   2   3  -2 179547. 7801.31   1
   2   3  -2 185537. 8064.27   1
  -2  -3  -2 173849. 7604.08   1
  -2  -3  -2 172973. 7815.92   1
   2   3   2 190285. 8349.15   1
   2   3   2 188751. 8385.67   1
  -2  -3   2 186559. 8144.62   1
  -2  -3   2 180423. 7830.52   1
   2  -3  -2 183784. 8560.98   1
   2  -3  -2 182907. 8064.27  -1
  -2   3  -2 200876. 8736.29   1
   2  -3   3  37684. 1683.71   1
   2  -3   3  37107. 1654.49   1
  -2   3   3  39825. 2381.30  -1
  -2   3   3  37056. 1796.93   1
   2   3  -3  37129. 1647.19   1
   2   3  -3  39467. 1749.45   1
  -2  -3  -3  39949. 1845.87   1
  -2  -3  -3  36034. 2007.30  -1
   2   3   3  38093. 1932.07   1
   2   3   3  39145. 1850.98   1
  -2  -3   3  38035. 1680.79   1
  -2  -3   3  38481. 1726.81   1
   2  -3  -3  34587. 1697.59  -1
   2  -3  -3  36508. 2269.54   1
  -2   3  -3  34653. 1666.18   1
  -2   3  -3  39985. 1755.29   1
  -2   3   4 126662. 6252.00   1
  -2   3   4 138276. 6199.41   1
   2   3  -4 122571. 5327.24   1
   2   3  -4 124105. 5395.90   1
  -2  -3  -4 122863. 5447.77   1
  -2  -3  -4 132871. 6311.90   1
   2   3   4 116362. 5209.64   1
   2   3   4 126004. 5783.05   1
  -2  -3   4 124836. 5436.08   1
  -2  -3   4 130606. 5689.55   1
   2  -3  -4 132067. 5924.03   1
   2  -3  -4 123667. 6163.62   1
  -2   3   5  21381. 1197.95   1
  -2   3   5  20584. 1688.09   1
   2   3  -5  21943. 1000.73   1
   2   3  -5  24850. 1112.49   1
  -2  -3  -5  23272. 1657.41  -1
  -2  -3  -5  20913. 1059.17   1
   2   3   5  25040. 1492.33   1
   2  -3  -5  21600. 1189.92   1
   2  -3  -5  20424. 1712.20   1
  -2   3   6  -88.17  95.106   1
  -2  -3  -6 -270.20 270.781   1
   2   3   6 151059. 7030.67   1
   2   3   6 148722. 6739.95   1
  -2  -3   6 125493. 5455.80  -1
  -2  -3   6 143243. 6368.88   1
   2  -3  -6 147480. 6659.60   1
   2  -3  -6 143389. 7421.47   1
  -2   3   7  11300. 850.255   1
  -2  -3  -7  11183. 1302.41   1
   2   3   7 9663.98 704.601   1
  -2  -3   7  10183. 493.133   1
  -2  -3   7 9905.03 759.678   1
   2  -3   8  92184. 4040.17   1
   2  -3   8  93718. 4095.69   1
  -2   3   8  89116. 4860.48   1
  -2   3   8  97370. 4552.95   1
   2   3  -8  92403. 4128.56   1
   2   3  -8  93353. 4113.95   1
  -2  -3  -8  93134. 4978.08   1
  -2  -3  -8  86779. 3951.79   1
   2   3   8  95398. 4715.85   1
   2   3   8  88751. 4165.08   1
  -2  -3   8  92841. 4065.01   1
  -2  -3   8  93426. 4505.47   1
   2  -3  -8  95909. 4492.33   1
   2  -3  -8  96932. 5430.24   1
  -2   3  -8  91965. 4173.85   1
   2  -3   9 8115.40 432.359   1
   2  -3   9 8210.36 433.528   1
  -2   3   9 8327.24 1190.65   1
  -2   3   9 8487.94 688.677   1
   2   3  -9 8772.82 546.822   1
  -2  -3  -9 9138.05 1199.41   1
  -2  -3  -9 8027.75 549.963   1
   2   3   9 9342.58 931.336   1
   2   3   9 9693.20 763.330   1
  -2  -3   9 9590.93 943.754   1
   2  -3  -9 9342.58 1353.54   1
   2  -3  -9 8962.74 721.986   1
  -2   3  -9 7830.52 621.256   1
  -2   3  -9 7720.96 377.136   1
   2  -3  10  38013. 1768.44   1
   2  -3  10  35069. 1614.32   1
  -2   3  10  38700. 2051.13   1
  -2   3  10  39781. 2791.82   1
   2   3 -10  38532. 1815.92   1
   2   3 -10  38985. 1883.85   1
  -2  -3 -10  37933. 1867.78   1
   2   3  10  35961. 2187.73   1
  -2  -3  10  37078. 1687.36   1
  -2  -3  10  41534. 2449.23   1
   2  -3 -10  39934. 2958.36   1
   2  -3 -10  39803. 2108.84  -1
  -2   3 -10  39321. 1759.68  -1
  -2   3 -10  39028. 2093.50   1
   2  -3  11  390.21 150.256   1
   2  -3  11  385.54 143.170  -1
  -2   3  11 -140.76 696.566  -1
  -2   3  11  534.40 312.783   1
   2   3 -11  748.72 231.117   1
   2   3 -11  864.13 233.820   1
  -2  -3 -11  640.61 200.219   1
  -2  -3 -11  242.73 858.290   1
   2   3  11  -41.37 394.229  -1
   2   3  11  499.34 341.928   1
  -2  -3  11  693.79 546.530   1
  -2  -3  11  724.18 147.845   1
   2  -3 -11  836.38 918.918  -1
   2  -3 -11  254.93 320.745   1
  -2   3 -11  524.98  91.380   1
  -2   3 -11  701.31 398.320   1
   2  -3  12  65880. 3046.75   1
  -2   3  12  72454. 4403.94   1
  -2   3  12  66012. 3311.90   1
   2   3 -12  70825. 3300.22   1
   2   3 -12  72352. 3415.63   1
  -2  -3 -12  67794. 3182.61   1
  -2  -3 -12  65026. 4207.45   1
   2   3  12  67984. 3427.32   1
   2   3  12  70950. 3845.14   1
  -2  -3  12  73557. 4010.95   1
  -2  -3  12  70913. 3185.53   1
   2  -3 -12  76187. 4692.47   1
   2  -3 -12  65018. 3263.69   1
  -2   3 -12  71548. 3180.42   1
   2  -3  13  21877. 1187.00   1
   2  -3  13  21125. 1100.80   1
  -2   3  13  21103. 1330.17   1
  -2   3  13  20869. 1984.66   1
   2   3 -13  21812. 1269.54   1
   2   3 -13  21096. 1201.61   1
  -2  -3 -13  20146. 1139.52   1
  -2  -3 -13  21753. 2242.51  -1
   2   3  13  20614. 1383.49   1
   2   3  13  21665. 1684.44   1
  -2  -3  13  20935. 1053.32   1
  -2  -3  13  19189. 1623.08   1
   2  -3 -13  21614. 2251.28   1
   2  -3 -13  21103. 1374.72   1
  -2   3 -13  21804. 1048.94   1
  -2   3 -13  23411. 1620.89  -1
   2  -3  14  69569. 3227.17   1
   2  -3  14  66070. 3142.44   1
  -2   3  14  70190. 3538.35   1
   2   3 -14  68159. 3295.83   1
   2   3 -14  68963. 3311.90   1
  -2  -3 -14  60986. 4191.38   1
   2   3  14  68079. 3517.16   1
  -2  -3  14  70475. 4012.41   1
  -2  -3  14  69036. 3146.09   1
   2  -3 -14  62396. 4199.41   1
  -2   3 -14  64492. 2908.69   1
  -2   3 -14  71695. 3820.30   1
   2  -3  15  32330. 1639.15   1
   2  -3  15  32454. 1720.23   1
  -2   3  15  29109. 1797.66   1
  -2   3  15  30409. 2467.49   1
   2   3 -15  31622. 1747.26  -1
  -2  -3 -15  28466. 2872.17   1
  -2  -3 -15  32089. 1669.10   1
   2   3  15  31549. 2327.97   1
  -2  -3  15  27158. 2298.03   1
  -2  -3  15  30891. 1524.47   1
   2  -3 -15  31446. 2836.37   1
   2  -3 -15  29934. 1836.38   1
  -2   3 -15  28378. 1963.47   1
  -2   3 -15  32717. 1548.57  -1
   2  -3  16  10584. 772.826   1
   2  -3  16  10577. 716.727   1
  -2   3  16 8093.49 1402.48   1
  -2   3  16  12703. 1083.27   1
   2   3 -16  11731. 911.613  -1
  -2  -3 -16 8590.20 1667.64   1
   2   3  16  11103. 1261.50   1
   2   3  16  10957. 1048.21   1
  -2  -3  16  10475. 667.275   1
  -2  -3  16 8334.54 1150.47  -1
   2  -3 -16  12717. 1095.69   1
  -2   3 -16 9079.61 1059.90   1
   2  -3  17 1520.09 328.122   1
  -2   3  17   -6.14 799.123   1
  -2   3  17 1363.77 483.783   1
   2   3 -17 1730.46 460.482   1
   2   3 -17 2207.45 489.189   1
  -2  -3 -17 1821.04 314.609   1
  -2  -3 -17  609.64 1119.79   1
   2   3  17  872.17 634.258   1
   2   3  17 1578.52 552.739   1
  -2  -3  17 1601.17 301.607   1
  -2  -3  17  815.19 775.017   1
   2  -3 -17 1593.86 1338.20   1
   2  -3 -17 1593.13 337.253   1
  -2   3 -17 1477.72 670.197   1
   2  -3  18 5949.59 569.612   1
   2  -3  18 5542.73 569.539   1
  -2   3  18 5935.71 1357.92  -1
  -2   3  18 5086.19 759.678  -1
   2   3 -18 5344.04 487.947   1
  -2  -3 -18 5756.02 1783.05  -1
  -2  -3 -18 5371.80 515.485   1
   2   3  18 5616.50 959.824   1
   2   3  18 6004.38 869.247   1
  -2  -3  18 5753.83 1119.79   1
  -2  -3  18 7066.46 571.438   1
   2  -3 -18 5775.01 573.922   1
   2  -3 -18 5963.47 1709.28   1
  -2   3 -18 6894.81 1043.83   1
  -2   3 -18 5700.51 413.878   1
   2  -3  19   64.65 251.424   1
   2  -3  19  224.25 276.844   1
  -2   3  19 -981.74 907.961  -1
  -2   3  19  381.81 497.881   1
   2   3 -19  198.90 203.141   1
   2   3 -19 -231.26 390.504   1
  -2  -3 -19 -799.85 1287.80   1
  -2  -3 -19 -236.38 182.615   1
   2   3  19 -222.72 499.488   1
   2   3  19  964.21 510.007   1
  -2  -3  19  309.86 718.699   1
  -2  -3  19   -6.69 252.958   1
   2  -3 -19  -57.44 233.309   1
   2  -3 -19 -577.87 1225.71   1
  -2   3 -19  158.73 135.354   1
  -2   3 -19 -213.66 625.200   1
   2  -3  20 7203.79 730.094   1
  -2   3  20 8020.44 981.737   1
  -2   3  20 6871.43 1384.22   1
   2   3 -20 7720.96 629.729   1
   2   3 -20 7662.52 910.883   1
  -2  -3 -20 9203.79 2193.57   1
   2   3  20 7296.56 1020.45   1
  -2  -3  20 7706.35 638.349   1
  -2  -3  20 6374.72 1092.04   1
   2  -3 -20 7596.78 1932.80   1
   2  -3 -20 8137.32 715.558   1
  -2   3 -20 7319.20 504.528   1
   2  -3  21 1066.47 384.514   1
   2  -3  21 1111.03 372.169   1
  -2   3  21 1344.78 634.477   1
  -2   3  21  937.18 907.961   1
   2   3 -21 1255.66 333.893   1
  -2  -3 -21 1272.46 1556.61   1
  -2  -3 -21  910.88 266.545   1
   2   3  21  986.85 662.308   1
   2   3  21 1560.99 615.339   1
  -2  -3  21 1513.51 397.005   1
  -2  -3  21  963.48 744.338   1
   2  -3 -21 1209.64 338.203   1
  -2   3 -21  983.93 207.743   1
  -2   3 -21  683.71 839.298   1
   2  -3  22  15975. 1155.59   1
   2  -3  22  15383. 1084.00   1
  -2   3  22  15383. 1335.28   1
  -2   3  22  13397. 1787.43   1
   2   3 -22  14784. 955.441   1
   2   3 -22  15515. 1314.10   1
  -2  -3 -22  13937. 2615.04   1
  -2  -3 -22  15500. 995.616   1
   2   3  22  15858. 1476.26   1
   2   3  22  14543. 1497.44   1
  -2  -3  22  14529. 991.233   1
  -2  -3  22  15917. 1726.08   1
   2  -3 -22  15062. 1032.14   1
   2  -3 -22  12644. 2344.77   1
  -2   3 -22  14953. 858.290   1
  -2   3 -22  19175. 1885.32   1
   2  -3  23 1732.65 508.546   1
   2  -3  23 2274.65 499.853   1
  -2   3  23 2100.07 1056.24   1
   2   3 -23 1501.82 645.142   1
   2   3 -23 2241.78 360.409   1
  -2  -3 -23 1889.70 1761.87   1
  -2  -3 -23 1910.15 348.648   1
   2   3  23 1940.83 787.435   1
  -2  -3  23 2205.26 484.148   1
   2  -3 -23 1281.96 1600.44   1
   2  -3 -23 2561.72 427.392   1
  -2   3 -23 2570.49 313.659   1
  -2   3 -23  967.13 840.028  -1
   2  -3  24 8502.55 881.665   1
   2  -3  24 8232.28 836.376   1
  -2   3  24 6865.59 1560.99   1
   2   3 -24  10037. 1165.08   1
   2   3 -24 9320.66 741.416   1
  -2  -3 -24 8422.20 691.526   1
  -2  -3 -24 9050.39 2695.40   1
  -2  -3  24 6599.70 1105.92   1
  -2  -3  24 8604.81 826.150   1
   2  -3 -24 6433.89 2161.43   1
   2  -3 -24 8305.32 712.928   1
  -2   3 -24 8151.93 1363.04   1
   2  -3  25 2086.92 602.702   1
   2  -3  25 2029.22 487.947   1
  -2   3  25 1706.35 1169.47   1
   2   3 -25 2091.31 365.522   1
  -2  -3 -25 1997.08 358.144   1
   2   3  25 2065.01 861.212   1
  -2  -3  25 1718.77 829.071   1
   2  -3 -25 2335.28 421.183   1
   2  -3 -25  515.05 1608.47   1
  -2   3 -25 1921.11 303.360   1
  -2   3 -25 2840.76 1123.45   1
   2  -3  26 4567.56 680.058   1
   2  -3  26 4197.95 738.494   1
  -2   3  26 4134.40 1314.83   1
   2   3 -26 3868.51 991.964   1
   2   3 -26 4856.09 522.279   1
  -2  -3 -26 4419.28 509.130   1
  -2  -3 -26 1823.23 2343.31   1
   2   3  26 3823.96 956.171   1
  -2  -3  26 4127.83 683.929   1
  -2  -3  26 4588.02 1099.34   1
   2  -3 -26 4745.79 1821.04   1
   2  -3 -26 4713.65 564.791  -1
  -2   3 -26 3875.82 1230.82   1
  -2   3 -26 4850.25 473.703   1
  -2   3  27 1192.84 915.266   1
  -2  -3 -27 1528.12 375.164   1
  -2  -3 -27 3604.82 2276.11   1
   2   3  27 -534.33 634.915   1
   2  -3 -27  628.41 1326.51   1
   2  -3 -27 1246.89 395.982   1
   2   3  28 1055.51 524.981   1
   2  -3 -28 2776.48 552.446   1
   2   4   0  11315. 661.796   1
   2   4   0  11687. 628.195   1
  -2  -4   0  10738. 794.740   1
  -2  -4   0  11066. 557.779   1
  -2   4   0  10102. 899.196   1
   2  -4   1  10351. 922.570   1
   2  -4   1 9159.96 535.500   1
  -2   4   1  10175. 980.277   1
  -2   4   1 9284.14 596.712   1
   2   4  -1  10723. 581.884   1
  -2  -4  -1  11271. 590.869   1
  -2  -4  -1 9342.58 783.053   1
   2   4   1  11161. 631.117   1
   2   4   1 9722.42 624.031   1
  -2  -4   1  10482. 522.790   1
   2  -4  -1  10285. 632.213   1
   2  -4  -1  11103. 1117.60   1
  -2   4  -1 9831.98 565.960   1
  -2   4  -1 9685.89 816.654   1
  -2   4   2  76990. 3986.12   1
  -2   4   2  73484. 3392.98  -1
   2   4  -2  72608. 3216.21   1
   2   4  -2  70796. 3140.25   1
  -2  -4  -2  72549. 3250.54   1
  -2  -4  -2  71001. 3578.52   1
   2   4   2  75895. 3579.25   1
   2   4   2  74288. 3376.91   1
  -2  -4   2  72988. 3208.18   1
  -2  -4   2  74726. 3430.24   1
   2  -4  -2  70285. 3258.58   1
   2  -4  -2  71001. 3854.63   1
  -2   4  -2  71534. 3195.03   1
  -2   4  -2  66596. 3178.23   1
   2  -4   3 1001.46 277.136   1
  -2   4   3 1739.22 293.499   1
  -2   4   3 2655.95 700.218   1
   2   4  -3 1431.70 132.213   1
  -2  -4  -3 1156.32 480.496   1
  -2  -4  -3 1593.13 201.388   1
   2   4   3 1458.73 335.062   1
   2   4   3 1224.98 188.532   1
   2  -4  -3 2111.76 742.877   1
   2  -4  -3 1838.57 293.937   1
   2  -4   4  50248. 2201.60  -1
   2  -4   4  46486. 2070.12   1
  -2   4   4  42294. 2093.50   1
  -2   4   4  44748. 2688.82   1
   2   4  -4  45157. 1999.27   1
   2   4  -4  47297. 2097.88   1
  -2  -4  -4  41928. 2433.16  -1
  -2  -4  -4  48364. 2249.08   1
   2   4   4  43367. 2257.12   1
   2   4   4  43112. 2119.79   1
  -2  -4   4  48561. 2209.64   1
  -2  -4   4  47553. 2097.15   1
   2  -4  -4  39014. 1951.06   1
   2  -4  -4  42542. 2720.23   1
  -2   4  -4  44646. 1962.01   1
  -2   4  -4  45033. 2020.45   1
  -2   4   5  12520. 832.724   1
  -2  -4  -5  16479. 1413.44   1
  -2  -4   5  16012. 753.104   1
  -2  -4   5  15354. 742.877   1
   2  -4  -5  15866. 1584.37   1
  -2   4   6  40738. 2094.96   1
  -2   4   6  44441. 2859.02   1
   2   4  -6  44098. 1959.82   1
   2   4  -6  46852. 2065.01   1
  -2  -4  -6  48751. 3016.07   1
  -2  -4  -6  47670. 2246.89   1
   2   4   6  48210. 2597.51   1
   2   4   6  41344. 2132.94   1
  -2  -4   6  45033. 2005.11   1
  -2  -4   6  43265. 1964.21   1
   2  -4  -6  46026. 3021.91   1
   2  -4  -6  43689. 2209.64   1
  -2   4   7 5722.42 1031.41   1
  -2   4   7 4029.94 487.289   1
   2   4  -7 4052.59 221.987   1
   2   4  -7 4592.40 278.086   1
  -2  -4  -7 3941.56 977.355   1
  -2  -4  -7 4084.73 354.200   1
   2   4   7 4557.34 678.305   1
  -2  -4   7 5244.70 434.477   1
  -2  -4   7 4644.99 258.583   1
   2  -4  -7 4960.55 1086.19   1
   2  -4  -7 4708.54 503.944   1
  -2   4   8  79620. 4523.00   1
   2   4  -8  73703. 3287.07   1
   2   4  -8  74142. 3242.51   1
  -2  -4  -8  74726. 3447.77   1
   2   4   8  79036. 4070.12   1
  -2  -4   8  74580. 3271.00   1
  -2  -4   8  70584. 3390.79  -1
   2  -4  -8  73484. 3558.07   1
  -2   4   9 9926.94 1328.71   1
   2   4  -9 8685.16 434.623   1
   2   4  -9 7881.66 482.834   1
  -2  -4  -9  10044. 1454.34   1
  -2  -4  -9 8254.19 563.549   1
   2   4   9 8991.96 970.050   1
  -2  -4   9 8714.38 434.550   1
  -2  -4   9 8648.64 801.314   1
   2  -4  -9 8875.08 749.451  -1
  -2   4  10  85829. 4910.15   1
   2   4 -10  75895. 3336.74   1
   2   4 -10  79109. 3593.13   1
  -2  -4 -10  81665. 4875.09   1
  -2  -4 -10  82761. 3828.34   1
   2   4  10  82177. 4050.40   1
   2   4  10  82031. 4279.76   1
  -2  -4  10  82177. 4134.40   1
  -2  -4  10  79912. 3508.40   1
   2  -4 -10  77502. 3778.67   1
   2  -4 -10  79766. 4954.71   1
   2  -4  11 1292.91 101.680   1
  -2   4  11 1274.65 750.912   1
  -2   4  11 1741.42 440.832   1
   2   4 -11 1382.76 240.979   1
  -2  -4 -11  650.55 943.023   1
  -2  -4 -11  720.74 218.042   1
   2   4  11 1341.85 582.980   1
   2   4  11 1210.37 398.977   1
  -2  -4  11  243.02 519.357  -1
   2  -4 -11  481.15 944.484   1
   2  -4 -11 1555.15 395.471   1
  -2   4 -11 1227.90 141.709   1
   2  -4  12  22637. 1040.17   1
   2  -4  12  24229. 1114.68   1
  -2   4  12  23280. 1485.75   1
  -2   4  12  24222. 2099.34   1
   2   4 -12  21030. 1012.42   1
   2   4 -12  21096. 1150.47   1
  -2  -4 -12  25150. 1353.54   1
  -2  -4 -12  22345. 2305.33   1
   2   4  12  24551. 1830.53   1
   2   4  12  22856. 1482.83   1
  -2  -4  12  23134. 1666.91   1
  -2  -4  12  25508. 1195.03   1
   2  -4 -12  21454. 1394.45   1
   2  -4 -12  22367. 2327.97   1
  -2   4 -12  21315. 962.015   1
  -2   4 -12  20037. 994.155   1
   2  -4  13 2415.63 207.231   1
   2  -4  13 2165.08 195.982   1
  -2   4  13 1744.34 532.797   1
  -2   4  13 2785.24 946.675   1
   2   4 -13 2893.35 311.103   1
   2   4 -13 2133.67 333.309   1
  -2  -4 -13 3212.56 1204.53  -1
   2   4  13 3022.64 587.289   1
  -2  -4  13 2176.77 239.445   1
  -2  -4  13 2314.83 705.259   1
   2  -4 -13 1734.84 461.796   1
   2  -4 -13 1817.38 1146.82   1
  -2   4 -13 2571.95 172.973   1
  -2   4 -13 1974.43 298.027   1
   2  -4  14  32432. 1531.04   1
   2  -4  14  34485. 1603.36   1
  -2   4  14  33170. 2600.44   1
  -2   4  14  30453. 1878.74   1
   2   4 -14  30446. 1620.16   1
   2   4 -14  33492. 1620.16   1
  -2  -4 -14  34828. 1792.55   1
  -2  -4 -14  33258. 2972.97   1
   2   4  14  31381. 1949.60  -1
   2   4  14  34076. 2301.68   1
  -2  -4  14  34448. 2272.46   1
  -2  -4  14  30219. 1410.52   1
   2  -4 -14  27816. 2673.48   1
   2  -4 -14  31147. 1902.12   1
  -2   4 -14  27524. 1476.26   1
   2  -4  15  958.36 188.970   1
   2  -4  15 1252.74 190.212   1
  -2   4  15  643.17 811.540   1
   2   4 -15  766.25 315.705   1
   2   4 -15 1343.31 280.058   1
  -2  -4 -15  953.98 264.938   1
   2   4  15  970.05 601.387   1
  -2  -4  15  890.43 207.304   1
  -2  -4  15  599.34 546.018   1
   2  -4 -15 1714.39 514.828   1
  -2   4 -15 1413.44 145.946  -1
  -2   4 -15  798.39 309.057   1
   2  -4  16 8590.20 550.255   1
   2  -4  16 8685.16 537.034   1
  -2   4  16 8056.97 892.621  -1
  -2   4  16 9050.39 1548.57   1
   2   4 -16 7859.74 570.781   1
   2   4 -16 7940.09 707.596   1
  -2  -4 -16 9211.09 674.506   1
  -2  -4 -16 9671.28 1907.23   1
   2   4  16 8254.19 1128.56   1
   2   4  16 8575.59 953.250   1
  -2  -4  16 8634.03 1181.15   1
  -2  -4  16 9159.96 564.718   1
   2  -4 -16 9043.09 1806.43   1
   2  -4 -16 7801.31 646.749   1
  -2   4 -16 8933.52 485.317  -1
  -2   4 -16 8151.93 705.332   1
   2  -4  17 5395.90 434.039   1
   2  -4  17 6290.72 456.829   1
  -2   4  17 5474.06 837.107   1
   2   4 -17 5186.26 480.788   1
  -2  -4 -17 6452.15 557.998   1
  -2  -4 -17 8378.37 1918.92   1
   2   4  17 6548.57 1013.15   1
   2   4  17 5967.85 886.778   1
  -2  -4  17 7436.08 514.536   1
  -2  -4  17 5175.31 991.964   1
   2  -4 -17 5826.14 570.489   1
   2  -4 -17 9349.88 1817.38   1
  -2   4 -17 6899.92 408.838   1
  -2   4 -17 5561.72 609.641   1
   2  -4  18  15128. 861.212   1
   2  -4  18  13192. 817.384   1
  -2   4  18  14470. 1211.83   1
  -2   4  18  13638. 1826.88   1
   2   4 -18  12411. 810.810   1
   2   4 -18  13776. 833.454   1
   2   4  18  14288. 1291.45   1
   2   4  18  12652. 1353.54   1
  -2  -4  18  13448. 1302.41   1
  -2  -4  18  13966. 809.349   1
   2  -4 -18  14332. 2271.00   1
   2  -4 -18  13236. 942.293   1
  -2   4 -18  13272. 696.201   1
  -2   4 -18  13703. 1043.10   1
   2  -4  19  371.29 213.513   1
   2  -4  19  174.73 236.961   1
  -2   4  19  532.72 856.099   1
  -2   4  19  185.46 466.617   1
   2   4 -19  404.97 333.528   1
   2   4 -19  769.17 227.173   1
  -2  -4 -19  -39.34 1447.77   1
  -2  -4 -19  734.84 254.711   1
   2   4  19  978.82 559.459   1
   2   4  19 1367.42 661.796   1
  -2  -4  19  641.49 288.239   1
  -2  -4  19  111.10 504.236   1
   2  -4 -19  581.88 280.643   1
   2  -4 -19 1807.89 1426.59   1
  -2   4 -19  662.16 147.626   1
  -2   4 -19  428.49 453.834   1
   2  -4  20 8904.30 658.509   1
  -2   4  20  10811. 1589.48   1
   2   4 -20 9174.57 635.354   1
   2   4 -20 8466.03 703.579   1
  -2  -4 -20  11359. 798.392   1
   2   4  20 8831.25 1145.36   1
   2   4  20 6849.52 1073.78   1
  -2  -4  20 9649.37 673.045   1
  -2  -4  20 9875.81 1222.79   1
   2  -4 -20 9810.07 785.244   1
  -2   4 -20  10234. 964.937   1
   2  -4  21 2490.14 375.894   1
   2  -4  21 2507.67 353.542   1
  -2   4  21 2011.69 752.373   1
  -2   4  21 1883.12 997.808   1
   2   4 -21 1929.14 458.290  -1
   2   4 -21 2961.28 353.688   1
  -2  -4 -21 4170.92 1934.26   1
  -2  -4 -21 2702.70 378.159   1
   2   4  21 1075.97 657.121   1
   2   4  21 3137.32 823.228   1
  -2  -4  21 1887.51 691.307   1
   2  -4 -21 3126.37 459.678   1
   2  -4 -21 3834.18 1688.09   1
  -2   4 -21 1737.76 604.747   1
  -2   4 -21 2547.84 256.976   1
   2  -4  22 7047.47 612.563   1
   2  -4  22 6510.58 602.702   1
  -2   4  22 6182.61 1344.05   1
   2   4 -22 5832.72 666.325   1
   2   4 -22 6195.76 521.694   1
  -2  -4 -22 4948.13 2002.19   1
  -2  -4 -22 7119.79 606.939   1
   2   4  22 5154.85 989.042   1
  -2  -4  22 6176.03 946.675  -1
  -2  -4  22 6537.61 607.085   1
   2  -4 -22 8663.25 2273.92   1
   2  -4 -22 6597.51 650.328   1
  -2   4 -22 6430.23 842.950   1
  -2   4 -22 6425.12 442.293   1
   2  -4  23  825.42 303.360   1
   2  -4  23  672.24 358.290   1
  -2   4  23 -170.27 941.562   1
   2   4 -23  660.12 487.947   1
   2   4 -23  158.87 206.866   1
  -2  -4 -23 -436.01 1636.23   1
  -2  -4 -23  173.12 233.090   1
   2   4  23 1018.99 693.498   1
  -2  -4  23  491.53 366.033   1
  -2  -4  23  124.69 473.995   1
   2  -4 -23 2277.57 1674.21   1
   2  -4 -23  114.46 234.112   1
  -2   4 -23  336.96 163.258   1
   2  -4  24 8473.33 713.294   1
  -2   4  24 8100.80 1547.84   1
   2   4 -24 9240.31 895.543   1
   2   4 -24  10153. 708.765   1
  -2  -4 -24 9218.40 715.412   1
  -2  -4 -24 7056.24 2780.13   1
   2   4  24 9349.88 1319.94   1
  -2  -4  24 9912.33 1200.14   1
  -2  -4  24 8714.38 747.990   1
   2  -4 -24 9744.33 780.131   1
   2  -4 -24  10044. 2640.61   1
  -2   4 -24 9663.98 604.966   1
  -2   4 -24 9393.71 1056.24   1
   2  -4  25  351.06 274.361   1
   2  -4  25  831.26 441.051   1
  -2   4  25 -639.30 921.840   1
   2   4 -25   11.42 533.235   1
  -2  -4 -25  409.79 245.946   1
  -2  -4 -25 -398.54 2194.30   1
   2   4  25  622.35 737.764   1
  -2  -4  25  -71.32 370.781   1
  -2  -4  25   53.00 560.847   1
   2  -4 -25  -10.19 1804.23   1
   2  -4 -25  359.39 284.149   1
  -2   4 -25  460.19 208.765   1
  -2   4 -25  579.18 642.147   1
  -2   4  26  10555. 1664.72   1
   2   4 -26  11804. 834.185   1
   2   4 -26  12111. 1106.65   1
  -2  -4 -26  11994. 861.942   1
  -2  -4 -26 8283.41 2818.84  -1
   2   4  26  13966. 1551.50   1
   2  -4 -26  12462. 934.988   1
   2  -4 -26  12155. 2667.64   1
  -2   4  27  211.61 810.080   1
   2   4  27  102.63 526.953   1
   2  -4 -27  622.50 312.418   1
   2   5   0 120307. 5414.17   1
   2   5   0 111906. 4997.80   1
  -2  -5   0 107743. 4753.10   1
  -2  -5   0 114974. 5485.02   1
  -2   5   0 111906. 5341.85   1
  -2   5   0 116362. 5241.05   1
   2  -5   1  13104. 695.251   1
   2  -5   1  11885. 1096.42   1
   2   5  -1  13251. 720.671   1
  -2  -5  -1  12951. 679.254   1
  -2  -5  -1  10409. 985.390   1
   2   5   1  11928. 691.161   1
   2   5   1  11125. 709.349   1
   2  -5  -1  10416. 1176.04   1
   2  -5  -1 9678.59 645.361   1
  -2   5  -1  11651. 921.109   1
   2  -5   2  77283. 3443.39   1
   2  -5   2  83053. 4147.55   1
  -2   5   2  79620. 4152.66   1
  -2   5   2  89116. 4121.25   1
   2   5  -2  79474. 3558.07  -1
   2   5  -2  80424. 3588.75   1
  -2  -5  -2  82031. 4176.04   1
  -2  -5  -2  75091. 3377.64   1
   2   5   2  87582. 4053.32   1
   2   5   2  82396. 3895.54   1
  -2  -5   2  79839. 3810.81   1
  -2  -5   2  77283. 3407.59   1
   2  -5  -2  79912. 4330.89   1
   2  -5  -2  85464. 3951.06   1
  -2   5  -2  80497. 3841.49   1
  -2   5  -2  88020. 3991.23   1
   2  -5   3 4069.39 253.031   1
   2  -5   3 4618.69 570.197   1
  -2   5   3 2685.90 618.553   1
  -2   5   3 4119.06 443.243   1
  -2  -5  -3 4813.73 775.748   1
   2   5   3 3631.84 412.198   1
   2  -5  -3 2145.36 824.689   1
   2  -5  -3 2980.27 371.950   1
  -2   5  -3 2913.07 248.941   1
   2  -5   4 219430. 9700.50   1
   2  -5   4 207816. 9021.17   1
  -2   5   4 223886. 9992.69   1
  -2   5   4 217896.  10278.   1
   2   5  -4 216800. 9452.14   1
   2   5  -4 210738. 9159.96   1
  -2  -5  -4 215778. 9488.67   1
  -2  -5  -4 196567. 9276.83   1
   2   5   4 218407. 9758.94   1
   2   5   4 203360. 9211.09   1
  -2  -5   4 207816. 9021.17   1
  -2  -5   4 204383. 9043.09   1
   2  -5  -4 208911. 9320.66   1
   2  -5  -4 208692.  10102.   1
  -2   5  -4 218115. 9539.80   1
  -2   5  -4 205186. 8933.52   1
  -2   5   5  21804. 1290.72   1
  -2   5   5  23039. 1839.30   1
   2   5  -5  25252. 1162.16   1
   2   5  -5  22798. 1037.98   1
  -2  -5  -5  23214. 1850.98   1
  -2  -5  -5  25698. 1300.22   1
   2   5   5  22410. 1415.63   1
   2   5   5  20803. 1231.55   1
  -2  -5   5  25069. 1139.52   1
  -2  -5   5  24259. 1240.32   1
   2  -5  -5  20278. 1184.81   1
   2  -5  -5  23740. 2040.17   1
  -2   5  -5  21249. 945.945   1
  -2   5   6 229218.  10270.   1
  -2   5   6 207450. 9875.81   1
   2   5  -6 228780. 9941.55   1
   2   5  -6 231629.  10051.  -1
  -2  -5  -6 229656.  10993.   1
  -2  -5  -6 229583.  10124.   1
   2   5   6 230606.  10336.   1
   2   5   6 225931.  10299.   1
  -2  -5   6 229145. 9963.47   1
  -2  -5   6 215559. 9437.54   1
   2  -5  -6 222863.  10855.   1
   2  -5  -6 230314.  10307.   1
  -2   5   7  44383. 2317.75   1
  -2   5   7  45778. 2932.79   1
   2   5  -7  44368. 1980.28   1
   2   5  -7  46486. 2059.90   1
  -2  -5  -7  47370. 2265.89   1
  -2  -5  -7  48758. 3256.39   1
   2   5   7  45113. 2554.42   1
   2   5   7  45164. 2367.42   1
  -2  -5   7  47020. 2154.12   1
  -2  -5   7  48568. 2205.26   1
   2  -5  -7  43674. 3130.75   1
   2  -5  -7  45508. 2349.16   1
  -2   5   8  55157. 3431.70  -1
  -2   5   8  55281. 2834.91   1
   2   5  -8  51293. 2260.04   1
   2   5  -8  52440. 2348.43   1
  -2  -5  -8  52834. 2516.43   1
   2   5   8  53229. 2950.33   1
   2   5   8  57502. 2981.74   1
  -2  -5   8  53250. 2379.11   1
  -2  -5   8  52863. 2524.47   1
   2  -5  -8  52900. 3658.14   1
   2  -5  -8  54733. 2779.40   1
  -2   5   9  10336. 1336.01   1
  -2   5   9  11644. 956.902   1
   2   5  -9  11614. 631.117   1
   2   5  -9  11125. 523.520   1
  -2  -5  -9  11877. 750.182   1
   2   5   9  13711. 1241.78   1
  -2  -5   9 9685.89 786.705   1
  -2  -5   9 9751.63 479.327   1
   2  -5  -9  11154. 887.508   1
  -2   5  10  67714. 4073.77   1
   2   5 -10  68510. 3104.45   1
   2   5 -10  67531. 2960.55   1
  -2  -5 -10  68283. 3214.75   1
   2   5  10  74799. 4044.55   1
  -2  -5  10  69255. 3051.86   1
  -2  -5  10  71147. 3549.30   1
   2  -5 -10  73265. 3669.83  -1
   2   5 -11 2104.45 264.938   1
   2   5 -11 1809.35 134.916   1
  -2  -5  11 2243.97 164.938   1
  -2  -5  11 2132.21 519.430   1
  -2   5  12  81227. 4757.48   1
   2   5 -12  84368. 3695.39   1
   2   5 -12  87874. 3991.96   1
  -2  -5 -12  85099. 3968.59   1
  -2  -5 -12  89993. 5641.34   1
   2   5  12  88240. 4466.76   1
   2   5  12  87801. 4664.71   1
  -2  -5  12  82907. 3642.07   1
  -2  -5  12  81227. 4025.56   1
   2  -5 -12  92768. 4579.25   1
  -2   5  13 9788.16 970.781   1
  -2   5  13 9890.42 1474.07  -1
   2   5 -13  10197. 650.766   1
   2   5 -13  10592. 523.666   1
  -2  -5 -13  11271. 758.947   1
  -2  -5 -13  13404. 1960.55   1
   2   5  13  11242. 1249.09   1
   2   5  13  11622. 1063.55   1
  -2  -5  13  11359. 569.539   1
  -2  -5  13  10219. 968.589  -1
   2  -5 -13  11052. 1872.17   1
   2  -5 -13  11497. 1019.72   1
  -2   5  14  79401. 4054.05   1
  -2   5  14  79912. 4779.40   1
   2   5 -14  81300. 3750.91   1
  -2  -5 -14  70168. 3327.97   1
  -2  -5 -14  88678. 5688.82   1
   2   5  14  76625. 4168.00   1
   2   5  14  76990. 4011.68   1
  -2  -5  14  73703. 3713.66   1
   2  -5 -14  72410. 4926.95   1
   2  -5 -14  72710. 3527.39   1
  -2   5  15  153.83 913.074   1
  -2   5  15  617.09 427.100   1
   2   5 -15 1058.44 172.315   1
   2   5 -15 1187.00 165.814   1
  -2  -5 -15 1158.51 279.912   1
  -2  -5 -15 1427.32 1306.06   1
   2   5  15 1497.44 650.182   1
   2   5  15  762.60 527.976   1
  -2  -5  15 1029.95 165.230   1
  -2  -5  15  322.50 489.335   1
   2  -5 -15 -437.55 1247.62   1
   2  -5 -15  672.90 283.710   1
  -2   5  16  37188. 2247.62   1
  -2   5  16  33842. 2777.21   1
   2   5 -16  35756. 1709.28   1
   2   5 -16  33506. 1542.00   1
  -2  -5 -16  43053. 3729.73   1
  -2  -5 -16  33901. 1775.02   1
   2   5  16  35486. 2392.25   1
   2   5  16  33864. 2129.29   1
  -2  -5  16  33163. 1948.14   1
  -2  -5  16  36048. 1651.57   1
   2  -5 -16  33419. 1813.00   1
   2  -5 -16  37918. 3420.01   1
   2  -5  17 4268.80 251.424   1
  -2   5  17 4226.44 767.713   1
   2   5 -17 3630.38 318.919   1
   2   5 -17 4102.99 318.772   1
  -2  -5 -17 3941.56 1561.72   1
   2   5  17 3411.98 723.082   1
  -2  -5  17 2752.37 579.693   1
  -2  -5  17 4107.37 306.355   1
   2  -5 -17 3198.68 1474.07   1
  -2   5 -17 3772.09 211.614   1
  -2   5 -17 3820.30 251.497   1
   2  -5  18  11782. 585.317   1
   2  -5  18  10862. 547.260   1
  -2   5  18  11483. 1644.99   1
  -2   5  18  11855. 1149.74   1
   2   5 -18  12264. 705.843   1
   2   5 -18  11629. 650.328   1
  -2  -5 -18  11987. 2211.83   1
  -2  -5 -18  11198. 783.783   1
   2   5  18  10131. 1233.02   1
   2   5  18  11468. 1292.18   1
  -2  -5  18  12579. 1100.07   1
  -2  -5  18  11461. 622.205   1
   2  -5 -18  12126. 883.125   1
   2  -5 -18 9474.06 2085.46  -1
  -2   5 -18  11176. 590.430   1
  -2   5 -18  11395. 549.379   1
   2  -5  19  648.79 126.954   1
   2  -5  19  652.81 187.290   1
  -2   5  19  804.97 573.995   1
  -2   5  19  516.87 772.826   1
   2   5 -19  597.22 167.494   1
   2   5 -19  810.81 252.447   1
  -2  -5 -19  493.13 252.739   1
   2   5  19  145.95 581.884   1
  -2  -5  19  178.67 375.164   1
  -2  -5  19  482.47 202.410   1
   2  -5 -19  282.25 1380.57   1
   2  -5 -19  466.11 290.285   1
  -2   5 -19  618.55 111.541   1
  -2   5 -19  848.79 212.710   1
   2  -5  20  22432. 1080.35   1
  -2   5  20  21074. 2174.58   1
  -2   5  20  27195. 1989.04   1
   2   5 -20  24500. 1249.82   1
   2   5 -20  22410. 1153.40   1
  -2  -5 -20  21731. 1266.62   1
  -2  -5 -20  23733. 3222.06   1
   2   5  20  23755. 1902.12   1
   2   5  20  19204. 1674.21   1
  -2  -5  20  21344. 1449.23   1
  -2  -5  20  20044. 1008.76   1
  -2   5 -20  20533. 962.015   1
   2  -5  21 3022.64 265.960   1
  -2   5  21 2124.18 1159.24   1
   2   5 -21 4039.44 425.712  -1
  -2  -5 -21 2363.04 1873.63   1
  -2  -5 -21 3035.06 430.606   1
   2   5  21 3084.00 846.602   1
  -2  -5  21 3181.15 332.067   1
   2  -5 -21 5781.59 2079.62  -1
   2  -5 -21 4255.66 582.688   1
  -2   5 -21 3325.05 374.726   1
  -2   5 -21 3330.90 241.563   1
   2  -5  22  32732. 1552.23   1
   2  -5  22  36077. 1704.89  -1
  -2   5  22  34317. 2834.18   1
   2   5 -22  36370. 1807.16   1
   2   5 -22  32754. 1619.43   1
  -2  -5 -22  33711. 1788.90   1
  -2  -5 -22  36954. 4203.79   1
   2   5  22  35493. 2517.16   1
  -2  -5  22  31614. 1534.70   1
  -2  -5  22  35676. 2206.72   1
   2  -5 -22  32520. 1805.70   1
   2  -5 -22  34697. 3804.96   1
  -2   5 -22  32191. 1572.68   1
  -2   5 -22  33214. 1531.04   1
   2  -5  23 1209.64 208.765   1
   2  -5  23 1354.27 265.887   1
  -2   5  23 1542.00 1081.08   1
   2   5 -23 1156.32 360.043   1
   2   5 -23 1092.04 238.641   1
  -2  -5 -23 1934.26 1945.94   1
  -2  -5 -23 1341.85 322.060   1
   2   5  23 2052.59 846.602  -1
  -2  -5  23 1205.26 465.595   1
  -2  -5  23 1629.66 308.984   1
   2  -5 -23 1241.05 360.409   1
   2  -5 -23 4133.67 2130.02   1
  -2   5 -23  842.95 259.094   1
  -2   5 -23 1060.63 177.136   1
   2  -5  24  13426. 732.651   1
   2  -5  24  15551. 836.376   1
  -2   5  24  16304. 2047.48   1
   2   5 -24  12695. 794.740   1
   2   5 -24  13850. 823.228   1
  -2  -5 -24  13251. 891.891   1
  -2  -5 -24  10738. 2739.95   1
   2   5  24  15866. 1664.72   1
  -2  -5  24  14931. 1228.63   1
  -2  -5  24  14558. 864.864   1
   2  -5 -24  13857. 2878.01   1
   2  -5 -24  14032. 983.198   1
  -2   5 -24  15121. 772.826   1
  -2   5 -24  14149. 822.497   1
  -2   5  25 -148.94 905.770   1
   2   5 -25  160.92 204.602   1
  -2  -5 -25  785.24 303.360   1
  -2  -5 -25  588.97 1796.93   1
   2   5  25  843.68 813.732   1
   2  -5 -25  539.44 299.415   1
   2  -5 -25 1659.60 1724.61   1
  -2   5  26 5949.59 1299.49   1
  -2  -5 -26 6298.75 598.465   1
   2   5  26 4217.67 998.538   1
   2  -5 -26 6211.10 629.510   1
   2   6   0  153.40 174.215   1
   2   6   0   60.03 203.871   1
  -2  -6   0 -165.60 373.703   1
  -2  -6   0  583.78 123.375   1
   2  -6   0  322.72 540.175   1
   2  -6   0  566.11 158.583   1
   2  -6   1 2449.96 242.513   1
   2  -6   1 2918.92 729.875   1
  -2   6   1 2104.45 321.987   1
  -2   6   1 3488.67 663.695   1
  -2  -6  -1 1813.73 560.993   1
   2   6   1 2119.06 335.865   1
  -2  -6   1 2572.68 209.204   1
  -2  -6   1 1735.57 527.319   1
   2  -6  -1 2113.22 248.429   1
   2  -6  -1 1523.74 684.587   1
  -2   6  -1 1890.43 290.285   1
  -2   6  -1 2289.99 429.437   1
   2  -6   2  21797. 1062.09   1
   2  -6   2  19971. 1498.17   1
  -2   6   2  18597. 1121.26   1
   2   6  -2  20066. 1031.41   1
   2   6  -2  21717. 1092.04   1
  -2  -6  -2  20584. 1040.17   1
  -2  -6  -2  21198. 1697.59   1
   2   6   2  21673. 1284.15   1
   2   6   2  18926. 1134.40   1
  -2  -6   2  21651. 1468.95   1
  -2  -6   2  22330. 1054.05   1
   2  -6  -2  20906. 1840.76   1
  -2   6  -2  19664. 1057.71   1
  -2   6  -2  21490. 1282.69   1
   2  -6   3 7947.40 437.326   1
  -2   6   3 6744.33 947.406   1
   2   6  -3 7669.82 474.141   1
   2   6  -3 7303.86 426.588   1
  -2  -6  -3 5976.62 1044.56   1
  -2  -6  -3 7450.69 483.710   1
   2   6   3 7523.73 693.498   1
   2   6   3 6513.51 594.302   1
  -2  -6   3 7786.70 769.174   1
  -2  -6   3 7633.30 410.226   1
   2  -6  -3 7728.26 1229.36   1
  -2   6  -3 6242.51 488.677   1
   2  -6   4  11505. 857.559   1
  -2   6   4  11373. 850.985  -1
  -2   6   4  14836. 1396.64   1
   2   6  -4  13382. 663.403   1
   2   6  -4  14295. 750.182   1
  -2  -6  -4  14288. 1525.93   1
  -2  -6  -4  14763. 823.228   1
   2   6   4  10942. 826.880   1
   2   6   4  13923. 1045.29   1
   2  -6  -4  14989. 1677.13  -1
   2  -6  -4  10387. 797.662   1
  -2   6  -4  11651. 640.394   1
  -2   6  -4  11446. 631.044   1
   2  -6   5 2661.06 288.678   1
  -2   6   5 2970.78 770.635   1
   2   6  -5 3523.01 234.477   1
  -2  -6  -5 3475.53 984.659   1
  -2  -6  -5 3805.69 341.928   1
   2   6   5 2853.91 502.337   1
   2   6   5 2423.66 448.356   1
  -2  -6   5 3197.95 213.586   1
   2  -6  -5 2270.27 413.513   1
  -2   6  -5 3061.36 202.702   1
  -2   6  -5 3494.52 231.117   1
  -2   6   6  16815. 1550.03   1
   2   6  -6  19116. 888.969   1
   2   6  -6  21585. 1028.49   1
  -2  -6  -6  21249. 1989.77   1
  -2  -6  -6  21373. 1143.17   1
   2   6   6  19978. 1375.46   1
   2   6   6  16194. 1124.18   1
  -2  -6   6  20394. 944.484   1
  -2  -6   6  19467. 1120.52   1
   2  -6  -6  17275. 1890.43   1
   2  -6  -6  17151. 1130.02   1
  -2   6   7 5647.18 993.425   1
  -2   6   7 5598.24 642.220   1
   2   6  -7 5126.36 294.010   1
   2   6  -7 4641.34 280.716   1
  -2  -6  -7 5266.61 438.203   1
  -2  -6  -7 3956.17 1077.43   1
   2   6   7 5561.72 645.069   1
  -2  -6   7 6379.10 513.075   1
  -2  -6   7 5400.29 336.304   1
   2  -6  -7 6004.38 643.973   1
   2  -6  -7 6715.11 1378.38   1
  -2   6   8 -601.17 642.220   1
  -2   6   8  361.07 348.356   1
   2   6  -8  317.68  78.890   1
   2   6  -8  111.83  90.723   1
  -2  -6  -8  319.58 181.373   1
  -2  -6  -8 1062.82 836.376   1
   2   6   8  238.71 422.936  -1
   2   6   8   -4.88 351.643   1
  -2  -6   8  187.80 183.345   1
  -2  -6   8  484.88 208.692   1
   2  -6  -8 -201.61 675.383   1
   2  -6  -8  192.77 359.970   1
  -2   6   9  10292. 1348.43  -1
  -2   6   9 9685.89 887.508   1
   2   6  -9 8728.99 434.769   1
  -2  -6  -9  10197. 1645.73   1
  -2  -6  -9 8451.42 612.929   1
   2   6   9  11081. 956.902   1
   2   6   9 7786.70 943.754   1
  -2  -6   9  10511. 603.213   1
   2  -6  -9  10818. 1696.86   1
   2  -6  -9 9839.29 876.551   1
  -2   6  10 6183.34 1105.92   1
  -2   6  10 6273.92 767.713   1
   2   6 -10 7355.73 362.308  -1
  -2  -6 -10 6631.84 537.910   1
   2   6  10 7808.61 956.902   1
  -2  -6  10 6363.03 594.959  -1
  -2  -6  10 6839.29 407.012   1
   2  -6 -10 3870.70 1421.47   1
  -2   6  11  620.60 443.535   1
  -2   6  11 1613.58 839.298   1
   2   6 -11  419.36  59.956   1
   2   6 -11  750.91 151.643   1
  -2  -6 -11  631.26 222.936   1
   2   6  11  821.77 538.714   1
   2  -6 -11  640.47 220.380   1
  -2   6  12  12111. 1625.27   1
   2   6 -12  15157. 689.189   1
  -2  -6 -12  16289. 988.312   1
   2   6  12  14653. 1351.35   1
   2  -6 -12  13923. 924.031   1
  -2   6  13  16881. 1856.83   1
  -2  -6 -13  17443. 2364.50   1
  -2  -6 -13  16224. 986.120   1
   2   6  13  17721. 1488.68   1
   2  -6 -13  15398. 1008.03   1
  -2   6  14 7830.52 1395.91   1
   2   6 -14 9065.00 426.661   1
  -2  -6 -14 6918.91 1761.87   1
  -2  -6 -14 9773.55 705.770  -1
   2   6  14 6869.24 948.136   1
   2   6  14 7874.35 1040.90   1
   2  -6 -14 6720.23 1718.77   1
   2  -6 -14 8831.25 715.193   1
  -2   6  15 6922.56 907.231   1
  -2   6  15 8064.27 1466.03   1
   2   6 -15 7363.03 356.902   1
  -2  -6 -15 7655.22 615.558   1
  -2  -6 -15 5921.10 1799.12   1
   2   6  15 7392.25 1047.48   1
   2   6  15 5398.83 884.586   1
   2  -6 -15 5143.17 1588.75   1
   2  -6 -15 6382.75 598.319   1
  -2   6  16 2370.34 642.147   1
  -2   6  16 1108.84 1051.86   1
   2   6 -16 3672.02 207.670   1
   2   6 -16 3571.95 221.475   1
  -2  -6 -16 3715.85 1673.48   1
  -2  -6 -16 3336.74 412.856   1
   2   6  16 2452.88 688.239   1
   2   6  16 2148.28 718.626   1
  -2  -6  16 2871.44 185.025   1
   2  -6 -16 3443.39 474.653   1
   2  -6 -16 4469.68 1637.69   1
  -2   6  17 7231.55 938.640   1
  -2   6  17 7098.60 1295.10   1
   2   6 -17 8845.86 432.943   1
   2   6 -17 7300.94 382.688   1
  -2  -6 -17 7501.82 624.689   1
  -2  -6 -17 6468.95 1982.47   1
   2   6  17 8816.65 1173.85   1
   2   6  17 8451.42 1061.36   1
  -2  -6  17 7472.60 382.980   1
   2  -6 -17 4994.88 1813.73   1
   2  -6 -17 7699.04 673.338   1
  -2   6  18  370.93 798.392   1
  -2   6  18  978.09 742.877   1
   2   6 -18  619.65 105.040   1
   2   6 -18  340.76  89.189   1
  -2  -6 -18  864.86 279.328   1
  -2  -6 -18 1110.30 1475.53   1
   2   6  18  159.68 630.825   1
   2   6  18   31.27 590.723   1
  -2  -6  18  429.66 102.922   1
  -2  -6  18  372.68 151.205   1
   2  -6 -18 2724.61 1608.47   1
   2  -6 -18  497.30 289.408   1
  -2   6  19 1342.58 885.317   1
   2   6 -19  962.75 119.503   1
   2   6 -19 1162.89 131.191   1
  -2  -6 -19 1195.03 298.027   1
  -2  -6 -19  791.82 1498.17   1
   2   6  19 1289.26 667.567   1
   2   6  19 -113.00 550.328   1
  -2  -6  19 1111.76 144.120   1
  -2  -6  19 1016.07 181.811   1
   2  -6 -19  853.91 1413.44   1
   2  -6 -19 1301.68 352.374   1
   2   6 -20 3655.95 235.792   1
   2   6 -20 4707.08 279.620   1
  -2  -6 -20 2820.30 1851.71   1
  -2  -6  20 3081.81 271.220   1
  -2  -6  20 4241.05 274.434   1
   2  -6 -20 2982.47 1756.75   1
  -2   6  21 9627.46 1570.49   1
   2   6 -21  10080. 507.304   1
   2   6 -21 9349.88 488.458   1
  -2  -6 -21  12264. 2672.75  -1
  -2  -6 -21  10716. 784.513   1
   2   6  21 9707.81 1282.69   1
   2  -6 -21 9693.20 2533.23   1
   2  -6 -21  11030. 860.481   1
  -2   6  22 5525.93 1370.34   1
   2   6 -22 3672.75 243.170   1
   2   6 -22 4460.92 273.849   1
  -2  -6 -22 2906.50 2154.12   1
  -2  -6 -22 4086.19 468.736   1
   2   6  22 4587.29 1026.30   1
   2  -6 -22 5024.10 2219.14   1
   2  -6 -22 4045.28 522.352   1
  -2   6  23 1327.98 1200.88   1
  -2  -6 -23 2431.70 2075.97   1
  -2  -6 -23  751.64 285.025   1
   2   6  23  745.80 826.150   1
   2  -6 -23 -710.52 1799.12   1
  -2   6  24 1243.24 1014.61   1
  -2  -6 -24 1178.96 336.742   1
  -2  -6 -24 1439.01 2016.80   1
   2   6  24  403.51 742.147   1
   2  -6 -24 1010.23 350.913   1
  -2   6  25  764.06 895.543   1
  -2  -6 -25 1335.28 357.414   1
   2   6  25  868.52 777.209   1
   2  -6 -25  652.45 332.797   1
   2   7   0  86559. 4032.87   1
   2   7   0  82104. 3898.46   1
  -2  -7   0  81884. 3670.56   1
  -2  -7   0  81811. 4466.76  -1
   2  -7   0  82323. 3749.45   1
   2  -7   0  85099. 4736.30   1
  -2   7   0  82542. 3886.77   1
  -2   7   0  80716. 4040.17   1
   2  -7   1  10621. 1249.09   1
   2  -7   1  10855. 625.931   1
  -2   7   1  10504. 1005.11   1
  -2   7   1  11234. 822.497   1
   2   7  -1  10088. 730.240   1
   2   7  -1  10124. 638.568   1
  -2  -7  -1  10957. 621.110   1
  -2  -7  -1 8816.65 1175.31   1
   2   7   1  11476. 810.080   1
   2   7   1 9919.64 769.904   1
  -2  -7   1  10701. 1073.04   1
  -2  -7   1  11381. 614.755   1
   2  -7  -1  11505. 704.893   1
   2  -7  -1 9569.02 1276.84   1
  -2   7  -1  10548. 731.190   1
  -2   7  -1  11892. 953.250   1
   2  -7   2  66099. 3680.05   1
   2  -7   2  79255. 3565.37   1
  -2   7   2  75749. 3668.37   1
  -2   7   2  68349. 3650.84   1
   2   7  -2  82104. 3731.92   1
   2   7  -2  79328. 3722.42   1
  -2  -7  -2  79474. 4535.42   1
  -2  -7  -2  76698. 3483.56   1
   2   7   2  72374. 3528.12   1
   2   7   2  71395. 3473.33   1
  -2  -7   2  77940. 4098.61   1
  -2  -7   2  75603. 3370.34   1
   2  -7  -2  74799. 3456.53   1
   2  -7  -2  79766. 4656.68   1
  -2   7  -2  81665. 3800.58   1
  -2   7  -2  77940. 3748.72   1
   2  -7   3 9291.44 504.894   1
   2  -7   3 9247.62 1010.96   1
  -2   7   3 9262.23 1081.08   1
  -2   7   3 9167.27 854.638   1
   2   7  -3 9159.96 670.927  -1
   2   7  -3 9262.23 540.540   1
  -2  -7  -3 9839.29 600.292  -1
   2   7   3 9291.44 802.044   1
  -2  -7   3 8926.21 959.824   1
  -2  -7   3  10548. 551.497   1
   2  -7  -3 7221.32 1313.37   1
   2  -7  -3 9963.47 674.652   1
  -2   7  -3  10453. 723.228   1
  -2   7  -3 8159.23 567.859   1
   2  -7   4 190504. 8305.32   1
  -2   7   4 191526. 8736.29   1
  -2   7   4 192476. 9254.92  -1
   2   7  -4 186413. 8159.23   1
   2   7  -4 206501. 9181.88   1
  -2  -7  -4 177575. 7874.35   1
  -2  -7  -4 185829. 9306.05   1
   2   7   4 196567. 9028.48   1
   2   7   4 191307. 8728.99   1
  -2  -7   4 187874. 8736.29   1
  -2  -7   4 182104. 7940.09   1
   2  -7  -4 187363. 8363.76   1
   2  -7  -4 201753.  10161.   1
  -2   7  -4 194887. 8597.51   1
   2  -7   5  18495. 856.829   1
   2  -7   5  19379. 1189.92   1
  -2   7   5  19270. 1691.74   1
  -2   7   5  19014. 1273.19  -1
   2   7  -5  18240. 878.012   1
   2   7  -5  20183. 1115.41   1
  -2  -7  -5  19233. 1913.07   1
  -2  -7  -5  17188. 957.632   1
   2   7   5  19291. 1360.12   1
   2   7   5  20051. 1356.46   1
  -2  -7   5  17626. 1265.16   1
  -2  -7   5  17480. 826.880   1
   2  -7  -5  17984. 2001.46   1
   2  -7  -5  17056. 1013.15   1
  -2   7  -5  19627. 948.867   1
  -2   7  -5  17589. 876.551   1
   2  -7   6  98247. 4349.89   1
  -2   7   6 104529. 5570.48   1
  -2   7   6 101680. 4904.30   1
   2   7  -6  89335. 3922.57   1
  -2  -7  -6  99416. 4531.04   1
  -2  -7  -6  88386. 5185.53   1
   2   7   6  92841. 4628.92   1
   2   7   6 101899. 4962.01   1
  -2  -7   6 100657. 4416.36   1
   2  -7  -6  95982. 4449.96   1
   2  -7  -6 101534. 5955.44   1
  -2   7  -6 105478. 4620.16   1
  -2   7   7 7160.69 780.861   1
  -2   7   7 7998.53 1246.16   1
   2   7  -7 7786.70 522.498   1
   2   7  -7 6346.96 350.913   1
  -2  -7  -7 6920.37 521.621   1
  -2  -7  -7 7450.69 1355.00   1
   2   7   7 7121.98 815.923   1
   2   7   7 9335.27 906.500   1
  -2  -7   7 6945.94 703.579   1
  -2  -7   7 7037.25 396.493   1
   2  -7  -7 5883.85 523.812   1
   2  -7  -7 5035.06 1307.52   1
  -2   7   8  61139. 3213.29   1
   2   7  -8  58678. 2693.93   1
   2   7  -8  52126. 2321.40   1
  -2  -7  -8  56267. 3985.39   1
   2   7   8  55077. 2952.52   1
  -2  -7   8  52308. 2596.05   1
  -2  -7   8  58546. 2661.79   1
   2  -7  -8  51110. 3769.17   1
  -2   7   9 6905.76 1244.70   1
  -2   7   9 6485.75 791.088   1
   2   7  -9 5930.60 373.265   1
  -2  -7  -9 7545.65 1626.73   1
  -2  -7  -9 7947.40 594.886   1
   2   7   9 5976.62 763.330   1
   2   7   9 6306.79 823.228   1
  -2  -7   9 6121.98 542.074   1
  -2  -7   9 6398.82 532.943   1
   2  -7  -9 5570.48 1471.88   1
   2  -7  -9 6353.54 557.925   1
  -2   7  10  66910. 4117.60   1
  -2   7  10  61643. 3298.02   1
  -2  -7 -10  67830. 3216.94   1
  -2  -7 -10  72608. 5292.91   1
   2   7  10  65040. 3562.45   1
   2   7  10  61081. 3388.60   1
   2  -7 -10  66472. 4682.25   1
   2  -7 -10  62352. 3037.98   1
  -2   7  11  16165. 1750.18   1
  -2   7  11  15515. 1271.00   1
  -2  -7 -11  15376. 942.293   1
  -2  -7 -11  17568. 2260.77   1
   2   7  11  14105. 1305.33   1
   2   7  11  17151. 1397.37   1
   2  -7 -11  17663. 2289.99   1
   2  -7 -11  14529. 958.363   1
  -2   7  12  96128. 4845.14   1
  -2   7  12  90577. 5188.45   1
  -2  -7 -12  88751. 4130.75   1
  -2  -7 -12  98174. 6590.94   1
   2   7  12  90650. 4700.51   1
   2   7  12  91892. 4796.93   1
   2  -7 -12  89481. 4238.86   1
   2  -7 -12  96932. 6192.83   1
  -2   7  13 7319.20 917.457   1
  -2   7  13 7523.73 1311.17   1
  -2  -7 -13 6885.31 570.854   1
   2   7  13 6542.73 948.867   1
   2  -7 -13 7153.39 640.102   1
  -2   7  15 1878.01 939.371   1
  -2  -7 -15 2224.98 365.887   1
  -2  -7 -15 2354.27 1461.65   1
   2   7  15  391.45 554.053   1
   2   7  15 1492.33 613.075  -1
   2  -7 -15 1893.35 367.640   1
  -2   7  16  32637. 2550.03   1
  -2  -7 -16  33163. 1757.49   1
   2   7  16  32491. 2270.27   1
   2  -7 -16  31629. 1761.14   1
  -2   7  17 -253.40 836.376   1
  -2   7  17 1127.10 838.567   1
  -2  -7 -17  447.48 247.261   1
  -2  -7 -17 3484.29 1823.96   1
   2   7  17  351.28 632.067   1
   2   7  17  701.97 951.789   1
   2  -7 -17  605.48 303.871   1
   2  -7 -17  835.65 1487.95   1
  -2   7  18  19890. 2081.81   1
  -2  -7 -18  18196. 2780.86   1
  -2  -7 -18  16406. 1035.79   1
   2   7  18  17699. 1647.92   1
   2  -7 -18  17253. 1126.37   1
   2  -7 -18  14324. 2649.38   1
  -2   7  19 -728.20 929.875   1
  -2  -7 -19   67.21 245.654   1
  -2  -7 -19 1124.18 1636.96  -1
   2   7  19 -650.18 621.037   1
   2  -7 -19   68.92 270.343   1
   2  -7 -19 -574.36 1508.40   1
  -2   7  20  19847. 2082.54   1
  -2  -7 -20  20438. 1208.18   1
   2   7  20  20920. 1845.14  -1
   2  -7 -20  21030. 1293.64   1
  -2   7  21 3094.23 1195.03   1
  -2  -7 -21 2809.35 2192.11   1
  -2  -7 -21 4900.65 518.115   1
   2   7  21 4953.98 1056.97   1
   2  -7 -21 7757.48 2449.23   1
   2  -7 -21 4035.79 526.880   1
  -2  -7 -22  25164. 3958.36   1
   2  -7 -22  22301. 1373.99   1
   2  -7 -22  20292. 3451.42   1
  -2   7  23 1893.35 1119.06   1
  -2  -7 -23  160.55 242.878   1
   2   7  23  106.65 772.826   1
   2  -7 -23  128.56 276.041   1
  -2   7  24  24463. 2462.38   1
  -2  -7 -24  24602. 1417.09   1
   2   7  24  26596. 2205.26   1
   2  -7 -24  23813. 1443.39   1
   2   8   0  39584. 2154.86   1
   2   8   0  36662. 1893.35   1
  -2  -8   0  33528. 1599.71   1
  -2  -8   0  39175. 2750.91   1
   2  -8   0  37122. 2750.18   1
   2  -8   0  33367. 1644.26   1
  -2   8   0  40058. 2123.45   1
  -2   8   0  34887. 2073.04   1
   2  -8   1  12294. 1474.07   1
  -2   8   1  15749. 1303.14   1
  -2   8   1  11614. 899.196   1
   2   8  -1  14982. 888.239   1
  -2  -8  -1  14383. 779.400   1
   2   8   1  13294. 922.570   1
  -2  -8   1  13696. 727.465   1
  -2  -8   1  14843. 1571.22   1
   2  -8  -1  14412. 835.646   1
   2  -8  -1  15646. 1807.16   1
  -2   8  -1  13952. 959.093   1
   2  -8   2 7241.04 1094.23   1
   2  -8   2 6395.17 414.244   1
  -2   8   2 6978.81 897.004   1
   2   8  -2 8071.58 701.168   1
  -2  -8  -2 8181.15 1295.10  -1
  -2  -8  -2 6330.89 443.316   1
   2   8   2 9233.01 850.985   1
   2   8   2 7545.65 686.486   1
  -2  -8   2 7998.53 1159.97   1
   2  -8  -2 7061.35 529.072   1
  -2   8  -2 8319.93 641.928   1
  -2   8  -2 7319.20 675.237   1
   2  -8   3  11848. 638.275   1
   2  -8   3  11037. 1253.47   1
  -2   8   3  10278. 894.082   1
  -2   8   3  11987. 1180.42   1
   2   8  -3  10241. 612.417   1
   2   8  -3 9532.50 741.416   1
  -2  -8  -3  12337. 1576.33   1
  -2  -8  -3  11395. 689.408   1
   2   8   3  10657. 940.101   1
   2   8   3  11264. 903.578   1
  -2  -8   3  10957. 1262.96   1
  -2  -8   3  11366. 602.629   1
   2  -8  -3  11432. 750.182   1
   2  -8  -3  10058. 1577.06   1
  -2   8  -3 9203.79 685.682   1
  -2   8  -3 9086.92 661.358   1
   2  -8   4 4661.06 294.667   1
   2  -8   4 4011.68 757.486   1
  -2   8   4 3560.99 584.075   1
  -2   8   4 4725.34 853.177   1
   2   8  -4 4340.39 318.407   1
   2   8  -4 2997.81 432.651   1
  -2  -8  -4 4827.61 402.994   1
  -2  -8  -4 3622.35 1083.27   1
  -2  -8   4 4609.20 306.136   1
  -2  -8   4 4013.87 841.489   1
   2  -8  -4 5319.94 490.211   1
   2  -8  -4 3566.83 1151.93   1
  -2   8  -4 3634.77 415.120   1
  -2   8  -4 4331.62 374.726   1
   2  -8   5 1666.91 156.903   1
   2   8  -5 1254.93 330.022   1
   2   8  -5 1379.11 197.297   1
  -2  -8  -5 1606.28 261.212   1
  -2  -8  -5 1897.73 1135.13   1
   2   8   5 1045.29 445.434   1
   2   8   5 1070.12 514.463   1
  -2  -8   5 1195.03 614.097   1
  -2  -8   5 1478.45 174.288   1
   2  -8  -5 1828.34 1132.94   1
   2  -8  -5 1323.59 301.680   1
  -2   8  -5 1254.20 167.860   1
   2  -8   6  943.75 262.016   1
  -2   8   6  420.38 415.266   1
   2   8  -6 1634.77 194.302   1
   2   8  -6 1172.39 307.596   1
  -2  -8  -6  824.69 977.355   1
   2   8   6 1105.92 518.553   1
  -2  -8   6 1635.50 175.895   1
  -2  -8   6 1747.26 598.246   1
   2  -8  -6 2539.08 1161.43   1
  -2   8  -6 1289.26 131.848   1
  -2   8  -6 1002.19 153.908   1
  -2   8   7 4452.15 674.506   1
  -2   8   7 6059.16 1024.10   1
   2   8  -7 4669.83 297.881   1
  -2  -8  -7 2609.93 1184.07   1
  -2  -8  -7 5241.78 452.520   1
   2   8   7 4282.68 699.050   1
   2   8   7 4674.21 700.730   1
  -2  -8   7 5184.07 325.347   1
   2  -8  -7 4738.49 500.365   1
   2  -8  -7 4878.01 1409.06   1
  -2   8   8 1857.56 826.880   1
  -2   8   8 2615.04 610.153   1
   2   8  -8 2388.60 212.929   1
   2   8  -8 3100.80 333.455   1
  -2  -8  -8 1752.37 289.773   1
  -2  -8  -8 1308.98 1173.85   1
   2   8   8 3163.62 640.613   1
   2   8   8 1975.16 592.987   1
  -2  -8   8 2997.81 611.248   1
  -2  -8   8 1847.33 213.440   1
   2  -8  -8 1631.12 329.364   1
   2  -8  -8 2254.93 1289.26   1
  -2   8   9  11220. 1404.67   1
   2   8  -9  11855. 646.091   1
  -2  -8  -9  10051. 1855.37   1
  -2  -8  -9  10299. 701.460   1
   2   8   9  10723. 1095.69   1
   2   8   9  10745. 1075.97   1
   2  -8  -9  10453. 766.252   1
  -2   8  10 6107.37 1103.72   1
  -2   8  10 5705.62 805.697   1
  -2  -8 -10 4574.14 443.754   1
  -2  -8 -10 3298.02 1380.57   1
   2   8  10 5551.49 856.829   1
   2   8  10 3355.00 707.450  -1
   2  -8 -10 4501.09 498.100   1
   2  -8 -10 2105.91 1243.24   1
  -2   8  11 6036.52 859.751  -1
  -2   8  11 6321.40 1120.52   1
  -2  -8 -11 5920.37 519.211   1
  -2  -8 -11 6175.30 1479.18   1
   2   8  11 5670.56 879.473   1
   2   8  11 5560.99 872.169   1
   2  -8 -11 5989.77 570.562   1
   2  -8 -11 7421.47 1696.86   1
  -2   8  12 -518.55 427.319   1
  -2   8  12   96.49 690.722   1
  -2  -8 -12  131.04 1236.67   1
  -2  -8 -12   30.62 210.884   1
   2   8  12  535.13 567.056   1
   2   8  12  569.10 556.172   1
   2  -8 -12 -671.22 1268.08   1
   2  -8 -12  341.27 270.781   1
  -2   8  13 -138.20 694.010  -1
  -2   8  13   91.16 499.561   1
  -2  -8 -13  110.66 215.412   1
  -2  -8 -13  -91.02 1281.96   1
   2   8  13   56.35 561.504   1
   2   8  13 -175.60 491.161   1
   2  -8 -13  328.63 263.696   1
   2  -8 -13 -1077.4 1017.53   1
  -2   8  14  145.95 561.796  -1
  -2   8  14 -102.34 764.791   1
  -2  -8 -14  150.33 222.717   1
  -2  -8 -14  350.99 1231.55   1
   2   8  14  370.20 522.790   1
   2   8  14  483.35 644.850   1
   2  -8 -14 1359.39 1408.33   1
   2  -8 -14  206.50 262.673   1
  -2   8  15  10972. 1178.23   1
  -2   8  15 9108.83 1368.88   1
  -2  -8 -15  10657. 760.408   1
   2   8  15 8458.72 1152.67   1
   2  -8 -15  15793. 2734.11   1
   2  -8 -15  10504. 820.306   1
  -2   8  16 1400.29 896.274   1
  -2  -8 -16 1403.21 308.400   1
   2   8  16 1105.92 688.020   1
   2  -8 -16 1329.44 337.326   1
  -2   8  18  775.02 898.465   1
  -2  -8 -18 1084.73 312.198   1
  -2  -8 -18 1864.13 1978.81   1
   2   8  18  763.33 713.586   1
   2  -8 -18 1474.80 359.167   1
  -2   8  19 3081.08 1178.96   1
  -2  -8 -19 2005.84 362.892   1
  -2  -8 -19 1352.81 1947.40   1
   2   8  19 -1000.7 670.416   1
   2  -8 -19 1075.97 347.407   1
   2  -8 -19 2677.86 1853.18  -1
  -2   8  20  107.96 952.519   1
  -2  -8 -20  755.30 1960.55   1
  -2  -8 -20  343.97 252.812   1
   2   8  20  357.85 816.654   1
   2  -8 -20  626.66 1880.93   1
   2  -8 -20  785.24 307.816   1
  -2   8  21 -473.70 959.824   1
  -2  -8 -21  -58.25 2223.52   1
  -2  -8 -21  911.61 316.289   1
   2   8  21  669.83 783.053   1
   2  -8 -21  593.28 298.685   1
   2  -8 -21 -404.46 1813.00   1
  -2   8  22 -255.22 918.918   1
  -2  -8 -22  -91.02 251.205   1
   2   8  22 -686.56 722.936  -1
   2  -8 -22   86.49 275.456   1
   2   8  23  657.63 821.767   1
   2   9   0  85464. 4019.72   1
   2   9   0  79693. 3993.42   1
  -2  -9   0  86267. 5095.69  -1
  -2  -9   0  88459. 3983.93   1
   2  -9   0  89627. 4086.92   1
  -2   9   0  83857. 4197.22   1
   2  -9   1 4732.65 1147.55   1
   2  -9   1 4634.03 371.731   1
  -2   9   1 4498.90 682.980   1
  -2   9   1 4989.04 659.094   1
   2   9  -1 4596.78 454.930   1
  -2  -9  -1 4994.15 390.358   1
  -2  -9  -1 3523.74 1123.45   1
   2   9   1 4383.49 537.034   1
   2   9   1 5650.10 737.034  -1
  -2  -9   1 4721.69 357.122   1
   2  -9  -1 4612.12 403.360   1
   2  -9  -1 4797.66 1219.14   1
  -2   9  -1 4818.11 646.164   1
  -2   9  -1 4306.06 560.701   1
   2  -9   2  73849. 3355.00   1
   2  -9   2  72023. 4290.72   1
  -2   9   2  69153. 3534.69   1
  -2   9   2  74142. 3943.75   1
   2   9  -2  73192. 3397.37   1
   2   9  -2  71541. 3574.87   1
  -2  -9  -2  72133. 4592.40   1
  -2  -9  -2  70687. 3252.01   1
   2   9   2  71446. 3679.32   1
   2   9   2  70548. 3497.44  -1
  -2  -9   2  72805. 3280.49   1
  -2  -9   2  71731. 4314.82   1
   2  -9  -2  75018. 3488.67   1
   2  -9  -2  68999. 4504.74   1
  -2   9  -2  69423. 3398.10   1
  -2   9  -2  71848. 3501.82   1
   2  -9   3 5733.38 1132.94   1
   2  -9   3 6822.49 424.032   1
  -2   9   3 7896.27 834.185   1
  -2   9   3 8232.28 1051.13   1
   2   9  -3 6972.97 495.178   1
   2   9  -3 8144.62 782.322   1
  -2  -9  -3 7355.73 1458.73   1
  -2  -9  -3 7983.92 551.716   1
   2   9   3 7348.42 733.381   1
   2   9   3 6301.67 740.686  -1
  -2  -9   3 7735.57 1281.96   1
  -2  -9   3 7120.52 436.596   1
   2  -9  -3 7116.87 1531.77   1
   2  -9  -3 7247.62 557.121   1
  -2   9  -3 7097.14 603.286   1
  -2   9  -3 6000.72 567.567   1
   2  -9   4  82469. 3675.67   1
   2  -9   4  81081. 4355.00   1
  -2   9   4  78086. 3960.55   1
  -2   9   4  81373. 4400.29   1
   2   9  -4  76990. 3750.18   1
  -2  -9  -4  81665. 5162.16   1
   2   9   4  79547. 4065.01   1
  -2  -9   4  77283. 4442.65   1
   2  -9  -4  85610. 5380.56   1
   2  -9  -4  78013. 3650.84   1
  -2   9  -4  75530. 3482.83   1
  -2   9  -4  76625. 3615.04   1
   2  -9   5 2096.42 179.693   1
   2  -9   5  797.66 543.827   1
  -2   9   5 1696.86 730.459   1
  -2   9   5 2053.32 563.622   1
   2   9  -5 1959.82 399.853   1
   2   9  -5 1921.84 224.835  -1
  -2  -9  -5 1701.97 284.295   1
  -2  -9  -5 2253.47 1155.59  -1
   2   9   5 1315.56 512.856   1
   2   9   5 1186.27 510.007   1
  -2  -9   5 1377.65 738.494   1
  -2  -9   5 2150.47 213.221   1
   2  -9  -5  897.73 1097.15   1
   2  -9  -5 2154.12 334.916   1
  -2   9  -5 1636.23 204.017   1
  -2   9  -5 1408.33 278.670   1
   2  -9   6  31651. 1699.05  -1
   2  -9   6  28919. 1304.60   1
  -2   9   6  31600. 2292.91   1
  -2   9   6  31322. 1976.62   1
   2   9  -6  30694. 1689.55   1
   2   9  -6  28232. 1325.78   1
  -2  -9  -6  30409. 2887.51   1
  -2  -9  -6  28035. 1457.27   1
   2   9   6  31607. 2021.18   1
   2   9   6  30124. 1972.97   1
  -2  -9   6  28773. 1332.36   1
  -2  -9   6  28057. 2115.41   1
   2  -9  -6  29774. 2900.65   1
   2  -9  -6  28970. 1563.18   1
  -2   9  -6  29876. 1432.43   1
  -2   9  -6  28393. 1310.44   1
  -2   9   7 1729.00 729.437   1
   2   9  -7 1102.26 353.981   1
   2   9  -7 1462.38 202.191   1
  -2  -9  -7 1865.59 1267.35   1
  -2  -9  -7  985.39 244.485   1
   2   9   7  835.65 515.339   1
   2   9   7 1292.91 621.621   1
  -2  -9   7 1279.03 169.394   1
  -2  -9   7 1243.24 655.368   1
   2  -9  -7 1134.40 298.247   1
  -2   9   8  28327. 1919.65   1
  -2   9   8  32053. 2395.18   1
   2   9  -8  29496. 1536.89   1
   2   9  -8  25625. 1184.07  -1
  -2  -9  -8  30044. 1557.34   1
  -2  -9  -8  25427. 2758.95   1
   2   9   8  27772. 1932.80   1
   2   9   8  33156. 2141.71   1
  -2  -9   8  29153. 1943.75   1
  -2  -9   8  31191. 1465.30   1
   2  -9  -8  27648. 2894.08   1
   2  -9  -8  30635. 1662.53   1
  -2   9   9 9598.24 1292.18   1
  -2   9   9 7604.08 945.214   1
   2   9   9 9189.18 1065.74   1
   2   9   9 9707.81 1093.50   1
  -2  -9   9  10993. 620.891   1
   2  -9  -9 9547.10 1961.28   1
   2  -9  -9  11037. 816.654   1
  -2   9  10  19547. 1524.47   1
  -2   9  10  18349. 1783.78   1
  -2  -9 -10  20058. 1146.09   1
  -2  -9 -10  15478. 2365.96   1
   2   9  10  19452. 1582.18   1
   2   9  10  16691. 1478.45   1
  -2   9  11  828.34 552.008   1
  -2   9  11  776.48 769.904   1
  -2  -9 -11 -1869.2 1272.46   1
  -2  -9 -11  986.85 262.162   1
   2   9  11  327.25 567.275   1
   2   9  11  826.15 576.771   1
   2  -9 -11  257.71 274.872   1
   2  -9 -11  559.02 1139.52   1
  -2   9  12  45318. 3122.71   1
  -2   9  12  50635. 3024.10   1
  -2  -9 -12  48291. 2392.99   1
  -2  -9 -12  52535. 4449.23   1
   2   9  12  50117. 3075.23   1
   2   9  12  52425. 3166.54   1
   2  -9 -12  48912. 2486.48   1
   2  -9 -12  47049. 4081.08   1
  -2   9  13 3024.83 1016.80   1
  -2   9  13 3414.17 856.829   1
  -2  -9 -13 2535.42 369.028   1
  -2  -9 -13 5406.13 2159.97   1
   2   9  13 3425.85 841.489  -1
   2   9  13 2617.97 804.236   1
   2  -9 -13 5975.16 2010.95   1
   2  -9 -13 2587.29 416.362   1
  -2   9  14  28152. 1998.54   1
  -2   9  14  34909. 2785.97   1
  -2  -9 -14  32242. 1699.78   1
  -2  -9 -14  41468. 5178.23   1
   2   9  14  32060. 2334.55   1
   2   9  14  28970. 2175.31   1
   2  -9 -14  32308. 1774.29   1
  -2   9  15 1249.09 926.953   1
  -2   9  15 1241.05 642.658   1
  -2  -9 -15  993.42 271.439   1
   2   9  15 1293.64 694.302  -1
   2   9  15 2193.57 831.263   1
   2  -9 -15 1834.18 365.887   1
  -2   9  16  28020. 2580.71   1
  -2   9  16  28006. 2149.01   1
  -2  -9 -16  25135. 1400.29   1
   2   9  16  28963. 2247.62   1
   2  -9 -16  24091. 1408.33   1
  -2   9  17 1045.29 978.816   1
  -2  -9 -17  253.62 240.467  -1
   2   9  17  387.36 644.338   1
   2  -9 -17  331.77 283.564  -1
  -2   9  18  13842. 1806.43   1
  -2  -9 -18  13477. 887.508   1
   2   9  18  12856. 1465.30   1
   2  -9 -18  14178. 963.476   1
  -2   9  20  18181. 2094.96   1
  -2  -9 -20  18356. 1115.41   1
   2   9  20  20745. 1907.23   1
   2  -9 -20  17663. 1142.44   1
  -2   9  21  917.46 944.484   1
  -2  -9 -21  446.53 276.333   1
   2   9  21  209.57 731.190   1
   2  -9 -21  155.37 310.445   1
   2  10   0 9086.92 701.825   1
   2  10   0  11205. 1054.78   1
  -2 -10   0 9831.98 1639.15   1
  -2 -10   0 9780.85 602.045   1
   2 -10   0 9276.83 596.347   1
   2 -10   0  11198. 1729.00   1
  -2  10   0  11848. 1012.42   1
  -2  10   0  10110. 975.163   1
   2 -10   1  143.75 149.379   1
   2 -10   1   76.41 872.169   1
  -2  10   1  428.41 438.568   1
  -2  10   1  439.88 440.029   1
   2  10  -1  285.68 222.060   1
   2  10  -1  754.56 464.061   1
  -2 -10  -1  982.47 970.050   1
  -2 -10  -1   37.68 154.419   1
   2  10   1  154.05 399.561   1
   2  10   1  102.34 253.542   1
  -2 -10   1   29.39 143.535   1
  -2 -10   1  665.81 986.851   1
   2 -10  -1  507.16 910.883   1
   2 -10  -1   64.70 160.774   1
  -2  10  -1  344.56 318.334   1
  -2  10  -1  672.46 386.121   1
   2 -10   2  13784. 763.330   1
   2 -10   2  14295. 1701.97   1
  -2  10   2  15822. 1237.40   1
  -2  10   2  13068. 1171.66   1
   2  10  -2  14397. 867.055   1
   2  10  -2  18072. 1327.98   1
  -2 -10  -2  16793. 2159.24   1
   2  10   2  19021. 1452.88   1
  -2 -10   2  14828. 786.705   1
  -2 -10   2  13039. 1828.34   1
   2 -10  -2  17341. 2127.10   1
   2 -10  -2  14784. 892.621   1
  -2  10  -2  15530. 1093.50   1
  -2  10  -2  14996. 1034.33   1
   2 -10   3 1150.47 858.290   1
   2 -10   3 2160.70 234.989   1
  -2  10   3 1411.25 515.924   1
   2  10  -3 1788.16 300.730   1
   2  10  -3 1802.04 486.997  -1
  -2 -10  -3 2363.77 299.781   1
  -2 -10  -3 3272.46 1254.93   1
   2  10   3 1699.05 478.962   1
   2  10   3 1479.18 552.666   1
  -2 -10   3 2198.68 234.477   1
  -2 -10   3 1391.53 973.702   1
   2 -10  -3  900.66 1037.25   1
  -2  10  -3 1316.29 300.730   1
  -2  10  -3 1949.60 460.482   1
   2 -10   4 1279.77 170.197   1
   2 -10   4 2074.50 791.818   1
  -2  10   4 2046.02 600.949   1
  -2  10   4 1795.47 674.725   1
   2  10  -4 1387.87 216.508   1
   2  10  -4 3069.39 541.124   1
  -2 -10  -4 1254.20 1159.97   1
  -2 -10  -4 1087.65 238.203   1
   2  10   4 2154.86 508.108   1
   2  10   4 2504.01 637.618   1
  -2 -10   4 1799.12 215.997   1
  -2 -10   4 2822.50 968.589   1
   2 -10  -4 1120.52 1236.67   1
   2 -10  -4 1669.83 313.732   1
  -2  10  -4 1747.26 372.827   1
  -2  10  -4 2099.34 303.871   1
   2 -10   5 2728.27 719.941   1
   2 -10   5 3189.19 243.389   1
  -2  10   5 1764.79 792.549  -1
   2  10  -5 2957.63 551.497   1
  -2 -10  -5 3120.52 362.016   1
   2  10   5 2131.48 717.896   1
   2  10   5 2155.59 499.926   1
  -2 -10   5 2592.40 981.007   1
   2 -10  -5 2674.94 367.421   1
  -2  10  -5 2390.79 264.792   1
  -2  10  -5 2466.76 348.867   1
   2 -10   6 3696.12 244.850   1
  -2  10   6 2848.79 834.915   1
  -2  10   6 4406.86 765.521   1
   2  10  -6 6043.82 668.809  -1
   2  10  -6 4245.43 330.460   1
  -2 -10  -6 1937.91 1357.19   1
  -2 -10  -6 4094.23 409.203   1
   2  10   6 4563.91 863.403   1
   2  10   6 4585.82 679.839   1
  -2 -10   6 3886.77 297.589   1
  -2 -10   6 4170.92 1094.96   1
   2 -10  -6 3901.38 436.742   1
   2 -10  -6 5002.92 1635.50   1
  -2  10  -6 4599.70 383.564   1
  -2  10  -6 4535.42 304.456   1
  -2  10   7 4752.37 1001.46   1
  -2  10   7 7031.40 927.683   1
   2  10  -7 7001.45 669.977   1
   2  10  -7 6150.47 393.645   1
  -2 -10  -7 5491.59 485.171   1
  -2 -10  -7 5662.52 1661.80   1
   2  10   7 7173.84 867.055   1
   2  10   7 5151.20 878.743   1
  -2 -10   7 5995.61 368.444   1
  -2 -10   7 5082.54 1143.90   1
   2 -10  -7 5712.19 1714.39   1
   2 -10  -7 6294.37 569.612   1
  -2  10  -7 5230.09 307.450   1
  -2  10   8  19102. 1790.36   1
  -2  10   8  20621. 1607.01  -1
   2  10  -8  16465. 816.654   1
  -2 -10  -8  20957. 2653.03   1
   2  10   8  19671. 1674.21   1
   2  10   8  18335. 1482.83   1
  -2 -10   8  19584. 1606.28   1
  -2 -10   8  20614. 1037.25   1
   2 -10  -8  19072. 2566.83   1
  -2  10   9 6454.34 972.242   1
  -2 -10  -9 6393.71 534.039   1
  -2 -10  -9 3767.71 1670.56   1
   2  10   9 5124.17 858.290   1
   2  10   9 5534.69 978.085   1
   2 -10  -9 4378.37 1688.09   1
  -2  10  10  23535. 1829.07   1
  -2  10  10  21826. 1993.42   1
  -2 -10 -10  17589. 2570.49   1
  -2 -10 -10  18787. 1086.92   1
   2  10  10  21337. 1798.39   1
   2  10  10  18897. 1607.01   1
   2 -10 -10  19343. 1167.27   1
   2 -10 -10  23185. 2951.06  -1
  -2  10  11 3237.40 1023.37   1
  -2 -10 -11 2075.24 1512.78   1
  -2 -10 -11 3672.02 406.062   1
   2  10  11 3060.63 943.023   1
   2  10  11 4233.01 857.559   1
   2 -10 -11 3294.37 424.543   1
  -2  10  12 2993.42 1004.38   1
  -2  10  12 1401.75 677.574   1
  -2 -10 -12 -286.41 1825.42   1
  -2 -10 -12 1457.27 308.181   1
   2  10  12 2168.00 736.303   1
   2  10  12 2330.17 862.673   1
   2 -10 -12  353.62 1567.57   1
   2 -10 -12 1527.39 323.520   1
  -2  10  13 1341.12 734.112   1
  -2  10  13 -195.11 791.088   1
  -2 -10 -13  417.68 237.326   1
   2  10  13  433.02 693.790  -1
   2  10  13  -25.77 722.790   1
  -2  10  14 1276.84 957.632   1
  -2  10  14 1365.23 730.459   1
  -2 -10 -14  831.26 263.404   1
   2  10  14 2188.46 817.384   1
   2  10  14 1271.00 826.880   1
   2 -10 -14 1106.65 328.049   1
  -2  10  15 -146.82 737.034   1
  -2  10  15 1116.14 911.613   1
  -2 -10 -15  -62.28 216.873   1
   2  10  15 -526.08 668.297   1
   2 -10 -15  351.94 250.621   1
  -2  10  16 5933.52 1280.50   1
  -2  10  16 6229.36 1097.88   1
  -2 -10 -16 6436.81 557.194   1
   2  10  16 5640.61 1127.83   1
   2  10  16 5873.62 1104.45   1
   2 -10 -16 6632.57 613.440   1
  -2  10  17  835.65 898.465   1
  -2  10  17  983.20 795.470   1
  -2 -10 -17 1108.84 303.652   1
   2  10  17 2077.43 851.716   1
   2  10  17  575.97 902.848   1
   2 -10 -17 1288.53 358.436  -1
  -2  10  18  11030. 1519.36   1
  -2  10  18 9313.36 1535.43   1
  -2 -10 -18  10358. 756.756   1
   2  10  18  11213. 1449.23   1
   2 -10 -18  10920. 838.567   1
  -2  10  19 2688.82 1093.50   1
  -2 -10 -19 3210.37 428.561   1
   2  10  19 1644.99 861.212   1
   2 -10 -19 1830.53 405.186   1
  -2  10  20 2710.00 1100.07   1
  -2 -10 -20 5708.54 588.239   1
   2  10  20 6008.76 1146.09   1
   2 -10 -20 3783.05 542.293   1
   2  11   0  14171. 1303.14   1
  -2 -11   0  13879. 2082.54   1
  -2 -11   0  15179. 884.586   1
   2 -11   0  16552. 943.754   1
   2 -11   0  15690. 2086.19   1
  -2  11   0  13207. 1042.37  -1
  -2  11   0  13170. 1135.13   1
   2 -11   1  679.84 1027.03   1
   2 -11   1  934.26 208.181   1
  -2  11   1  495.32 423.082   1
   2  11  -1  414.24 501.460   1
   2  11  -1  888.97 292.403   1
  -2 -11  -1 1084.73 1137.33   1
  -2 -11  -1  736.30 220.160   1
   2  11   1  563.91 307.889   1
   2  11   1  336.81 505.405   1
  -2 -11   1 1250.55 1189.19   1
  -2 -11   1  731.92 213.148   1
   2 -11  -1  657.05 1122.72   1
  -2  11  -1  633.45 406.939   1
  -2  11  -1  764.79 470.197   1
   2 -11   2  25741. 1290.72   1
   2 -11   2  22805. 2366.69   1
  -2  11   2  27736. 1959.09   1
  -2  11   2  23711. 1714.39   1
   2  11  -2  27180. 1463.84   1
   2  11  -2  22980. 1698.32   1
  -2 -11  -2  28393. 1447.04   1
  -2 -11  -2  25924. 2915.26   1
   2  11   2  22162. 1726.81   1
   2  11   2  26194. 1577.79   1
  -2 -11   2  23974. 2636.96   1
  -2 -11   2  26019. 1287.07   1
   2 -11  -2  28868. 1502.56   1
   2 -11  -2  27911. 2932.79   1
  -2  11  -2  26107. 1555.88   1
  -2  11  -2  26136. 1678.60   1
   2 -11   3 1796.20 226.662   1
   2 -11   3 2171.66 1021.18   1
  -2  11   3 1487.22 527.100   1
  -2  11   3 1101.53 573.703   1
   2  11  -3 1853.18 297.370   1
   2  11  -3 2165.81 597.370   1
  -2 -11  -3 2111.76 304.675   1
   2  11   3 1943.75 483.345   1
  -2 -11   3  416.87 1146.82   1
  -2 -11   3 2512.05 266.033   1
   2 -11  -3  813.00 1253.47  -1
   2 -11  -3 2499.63 337.107   1
  -2  11  -3 1907.96 348.064   1
  -2  11  -3 2083.27 570.270   1
  -2  11   4  17794. 1501.09  -1
  -2  11   4  18042. 1507.67   1
   2  11  -4  18488. 1005.84   1
  -2 -11  -4  19657. 2606.28   1
  -2 -11  -4  21066. 1149.01   1
   2  11   4  17779. 1558.07   1
   2  11   4  19912. 1417.09   1
  -2 -11   4  17480. 894.813   1
  -2 -11   4  21461. 2433.16   1
   2 -11  -4  19518. 1137.33   1
   2 -11  -4  18758. 2531.77   1
  -2  11  -4  19379. 1092.77   1
  -2  11  -4  18517. 1216.95   1
   2 -11   5 1179.69 165.376   1
   2 -11   5  519.21 685.609   1
  -2  11   5 1088.38 666.252   1
  -2  11   5  934.99 556.391   1
   2  11  -5 1238.13 243.389  -1
   2  11  -5  903.58 505.989   1
  -2 -11  -5 1135.13 1303.14   1
  -2 -11  -5  654.93 219.868   1
   2  11   5 1147.55 488.385   1
   2  11   5 1317.75 706.208   1
  -2 -11   5 1065.01 200.730   1
  -2 -11   5   -7.30 943.754   1
   2 -11  -5 1097.15 1232.29   1
   2 -11  -5 1335.28 313.951   1
  -2  11  -5 1167.27 341.563   1
  -2  11  -5  804.97 201.899   1
   2 -11   6  12403. 618.188   1
   2 -11   6  11424. 970.781   1
  -2  11   6  11644. 1306.06   1
  -2  11   6  13156. 1311.91   1
   2  11  -6  11161. 1013.15   1
  -2 -11  -6  10497. 2123.45   1
  -2 -11  -6  13360. 835.646   1
   2  11   6  11936. 1329.44   1
   2  11   6  12863. 1168.00   1
  -2 -11   6  12732. 682.907   1
  -2 -11   6  13521. 1940.83   1
   2 -11  -6  13689. 899.196   1
   2 -11  -6 8648.64 1994.15   1
  -2  11  -6  12016. 640.029   1
  -2  11  -6  12717. 789.627   1
   2 -11   7  441.27 185.902   1
  -2  11   7  473.63 652.519   1
   2  11  -7 1238.86 225.931   1
   2  11  -7  958.36 438.787   1
  -2 -11  -7 -236.01 1275.38  -1
  -2 -11  -7 1102.99 283.345   1
   2  11   7 1100.80 570.635   1
   2  11   7 1262.96 678.012   1
  -2 -11   7  967.13 185.537   1
  -2 -11   7  675.46 930.605   1
   2 -11  -7 2192.84 1463.84   1
  -2  11  -7  866.32 174.945   1
  -2  11  -7 1134.40 142.220   1
  -2  11   8  24675. 2028.49   1
  -2  11   8  25449. 1918.19   1
   2  11  -8  24974. 1189.92   1
  -2 -11  -8  28619. 3402.48   1
  -2 -11  -8  28765. 1509.86   1
   2  11   8  24288. 1675.67   1
   2  11   8  26552. 2070.12  -1
   2 -11  -8  28597. 1567.57   1
   2 -11  -8  24156. 2957.63   1
  -2  11   9 2272.46 824.689   1
  -2 -11  -9 1209.64 264.499   1
  -2 -11  -9  438.49 1552.23   1
   2  11   9   -5.46 715.850   1
   2  11   9 1071.58 533.381   1
   2 -11  -9 1607.01 328.268   1
  -2  11  10  15194. 1675.67   1
  -2  11  10  13769. 1360.85   1
  -2 -11 -10  13937. 2582.90   1
  -2 -11 -10  15157. 931.336   1
   2  11  10  12754. 1374.72   1
   2  11  10  15668. 1349.89   1
   2 -11 -10  11782. 2450.69   1
   2 -11 -10  16384. 1028.49   1
  -2  11  11 -267.42 661.942   1
  -2  11  11  293.72 605.697   1
  -2 -11 -11 -133.97 204.748   1
   2  11  11  235.57 784.513   1
   2  11  11  107.67 542.658   1
   2 -11 -11  198.68 257.341   1
  -2  11  12 9941.55 1304.60   1
  -2 -11 -12  12900. 861.212   1
   2  11  12 8312.63 1135.86   1
   2  11  12  11256. 1468.95   1
  -2  11  13 1205.99 873.630   1
  -2  11  13   72.33 658.217   1
  -2 -11 -13 1012.42 278.232   1
   2  11  13  555.00 832.724   1
   2  11  13  606.57 642.074   1
   2 -11 -13  578.30 276.260   1
  -2 -11 -14  12907. 850.255   1
   2  11  14  11220. 1518.63   1
   2  11  14  11709. 1355.00   1
   2 -11 -14  11636. 847.333  -1
  -2  11  15  987.58 868.516   1
  -2  11  15  223.16 752.373   1
  -2 -11 -15 1194.30 332.505   1
   2  11  15  568.59 647.333   1
   2  11  15  533.82 828.341  -1
   2 -11 -15 1079.62 330.606   1
  -2  11  16 8210.36 1420.01   1
  -2  11  16 6096.41 1208.18   1
  -2 -11 -16 8144.62 653.907   1
   2  11  16 8728.99 1206.72   1
   2  11  16 7531.04 1402.48   1
  -2  11  17 -236.81 892.621   1
  -2 -11 -17   54.73 228.488   1
   2  11  17 -378.52 629.218   1
   2 -11 -17  417.68 288.166   1
  -2  11  18 7216.21 1428.05   1
  -2 -11 -18 8940.82 698.758  -1
   2  11  18 8122.71 1223.52   1
   2 -11 -18 8210.36 719.064   1
   2  12   0  25259. 1487.22   1
   2  12   0  23893. 1861.21   1
  -2 -12   0  22001. 1149.01   1
  -2 -12   0  23251. 2993.42   1
   2 -12   0  23141. 1234.48   1
   2 -12   0  25990. 2876.55   1
  -2  12   0  25493. 1679.33   1
  -2  12   0  25690. 1883.12   1
   2 -12   1  240.76 181.373   1
   2 -12   1  458.36 1224.25   1
  -2  12   1 -385.10 363.257   1
  -2  12   1   -7.29 483.272   1
   2  12  -1  344.92 242.732   1
   2  12  -1 -275.89 577.501   1
  -2 -12  -1 -138.13 157.487   1
   2  12   1  250.18 308.911   1
  -2 -12   1 -710.01 1187.73   1
  -2 -12   1  -26.98 183.637   1
   2 -12  -1   81.74 194.960   1
   2 -12  -1 -1753.8 1220.60   1
  -2  12  -1  132.29 553.469   1
  -2  12  -1  354.35 346.019   1
   2 -12   2  14251. 810.080   1
   2 -12   2  13031. 2003.65   1
  -2  12   2  14215. 1245.43   1
  -2  12   2  15646. 1390.06   1
   2  12  -2  14215. 931.336   1
   2  12  -2  16954. 1503.29   1
  -2 -12  -2  13835. 2430.24   1
  -2 -12  -2  16012. 918.918   1
   2  12   2  14507. 1482.83   1
   2  12   2  14755. 1076.70   1
  -2 -12   2  14229. 791.818   1
  -2 -12   2  14288. 2404.67   1
   2 -12  -2  12396. 2297.29   1
   2 -12  -2  14200. 871.438   1
  -2  12  -2  14368. 1026.30   1
  -2  12  -2  16640. 1365.23   1
   2 -12   3  126.66 140.394  -1
   2 -12   3 1733.38 1077.43   1
  -2  12   3  149.74 552.081   1
  -2  12   3  185.97 550.036   1
   2  12  -3  506.72 596.347   1
  -2 -12  -3 -1064.3 1268.81   1
  -2 -12  -3  145.07 188.385   1
   2  12   3  282.54 313.586   1
   2  12   3 -282.54 644.192   1
  -2 -12   3 1103.72 1272.46   1
  -2 -12   3  381.81 200.146   1
   2 -12  -3  193.57 199.196   1
   2 -12  -3 -736.30 1303.14   1
  -2  12  -3  177.43 433.455   1
  -2  12  -3   23.77 238.276   1
   2 -12   4 5278.30 1211.10   1
   2 -12   4 5212.56 374.580   1
  -2  12   4 6519.35 991.233   1
  -2  12   4 5021.91 932.066   1
   2  12  -4 5444.11 927.683   1
   2  12  -4 4831.99 430.095   1
  -2 -12  -4 3828.34 396.055   1
  -2 -12  -4 4103.72 1745.07   1
   2  12   4 5414.17 721.402   1
   2  12   4 6043.82 1037.98   1
  -2 -12   4 5493.79 398.831   1
  -2 -12   4 3720.23 1544.92   1
   2 -12  -4 4458.72 1785.97   1
   2 -12  -4 4168.73 440.248   1
  -2  12  -4 5193.57 639.736   1
  -2  12  -4 5882.39 511.614   1
   2 -12   5  823.23 714.608   1
  -2  12   5 1154.13 630.606   1
   2  12  -5  838.57 235.208   1
   2  12  -5  501.61 520.671   1
  -2 -12  -5 2518.62 1655.95   1
  -2 -12  -5  748.72 246.019   1
   2  12   5 1441.20 517.604   1
   2  12   5  631.12 778.670   1
  -2 -12   5  289.77 1241.05   1
  -2 -12   5 1070.85 228.415   1
   2 -12  -5 -394.30 1314.83   1
  -2  12  -5 1065.74 369.101   1
   2 -12   6  12177. 1056.24   1
   2 -12   6  12009. 624.689   1
  -2  12   6  11059. 1309.71   1
  -2  12   6  12768. 1322.86  -1
   2  12  -6  14799. 1254.20   1
   2  12  -6  12885. 730.459   1
  -2 -12  -6  12352. 2495.25   1
  -2 -12  -6  11110. 729.948   1
   2  12   6  13090. 1168.74   1
   2  12   6  10424. 1240.32   1
  -2 -12   6  10241. 1952.52   1
  -2 -12   6  11176. 625.492   1
   2 -12  -6  16077. 2626.73   1
   2 -12  -6  12885. 848.794   1
  -2  12  -6  12564. 674.506   1
  -2  12  -6  12812. 813.732   1
  -2  12   7 1953.98 793.279   1
   2  12  -7 1769.90 273.119   1
   2  12  -7 1154.86 503.140   1
  -2 -12  -7 2352.08 1678.60   1
  -2 -12  -7 1916.00 306.647   1
   2  12   7 2341.85 619.137   1
   2  12   7 1089.85 827.611   1
  -2 -12   7 4045.28 1349.16   1
  -2 -12   7 1642.80 245.215   1
   2 -12  -7 2256.39 358.583   1
  -2  12   8  12476. 1415.63   1
  -2  12   8  10745. 1375.46   1
   2  12  -8  10029. 577.209   1
  -2 -12  -8  10950. 746.530  -1
  -2 -12  -8  10913. 2512.05   1
   2  12   8  11936. 1182.61   1
   2  12   8  10606. 1406.86   1
  -2 -12   8  11980. 708.253  -1
   2 -12  -8  12323. 2469.68   1
   2 -12  -8  11191. 803.505   1
  -2  12   9 3274.65 899.926   1
  -2  12   9 3794.74 958.363   1
  -2 -12  -9 3477.72 411.687   1
   2  12   9 3747.99 1049.67   1
   2  12   9 3476.26 775.017   1
   2 -12  -9 2924.76 419.211   1
  -2  12  10  21066. 1907.23   1
  -2 -12 -10  16815. 1015.34   1
   2  12  10  18795. 1550.77   1
   2  12  10  22301. 2081.08   1
  -2  12  11 4995.61 1085.46   1
  -2  12  11 5120.52 1100.07   1
  -2 -12 -11 5425.12 513.878   1
   2  12  11 2780.86 1019.72   1
   2  12  11 5493.05 943.023   1
   2 -12 -11 4389.33 509.130   1
  -2  12  12 2839.30 972.242   1
  -2  12  12 3715.85 1032.87   1
  -2 -12 -12 3374.72 425.931   1
   2  12  12 2484.29 728.633  -1
   2  12  12 3179.69 1087.65   1
   2 -12 -12 2802.04 430.021  -1
  -2  12  13 -762.60 780.861   1
  -2  12  13 -319.50 720.963   1
  -2 -12 -13  410.74 263.915   1
   2  12  13 -184.81 796.931  -1
   2  12  13  554.93 635.208  -1
   2 -12 -13 -349.82 252.520   1
  -2  12  14 5656.68 1200.88   1
  -2  12  14 3858.29 1249.09   1
  -2 -12 -14 5346.23 521.037   1
   2  12  14 4783.05 1268.81  -1
   2  12  14 6463.11 1047.48   1
   2 -12 -14 5140.97 616.727   1
  -2  12  15 -138.06 810.810   1
  -2 -12 -15  918.92 300.949   1
   2  12  15  719.50 621.767   1
   2 -12 -15 1020.45 334.843   1
  -2  12  16 5512.05 1300.95   1
  -2 -12 -16 8086.19 668.517   1
   2  12  16 6560.99 1186.27   1
   2 -12 -16 8013.14 722.424   1
   2  13   0 6135.13 1205.99   1
   2  13   0 7823.22 696.566   1
  -2 -13   0 8451.42 580.642   1
  -2 -13   0 5248.35 2078.89  -1
   2 -13   0 7509.12 559.021   1
  -2  13   0 7268.80 806.427   1
   2 -13   1   95.40 1370.34   1
   2 -13   1  -43.64 175.968   1
  -2  13   1  -26.98 747.260   1
  -2  13   1   43.46 431.482  -1
   2  13  -1  491.45 324.324   1
  -2 -13  -1  382.69 220.599   1
  -2 -13  -1  227.32 1588.75   1
   2  13   1 -142.44 279.035   1
   2  13   1 -117.38 656.683   1
  -2 -13   1 -352.45 1490.14   1
  -2 -13   1   59.09 195.106   1
   2 -13  -1  320.82 191.673   1
   2 -13  -1  772.83 1410.52   1
  -2  13  -1  429.22 746.530   1
  -2  13  -1  -75.53 305.551   1
   2 -13   2 2411.25 289.627  -1
   2 -13   2 2426.59 1458.00   1
  -2  13   2 3283.42 731.190   1
  -2  13   2 2102.26 780.861   1
   2  13  -2 1219.14 781.592   1
   2  13  -2 3007.30 418.992   1
  -2 -13  -2 -838.57 1457.27   1
  -2 -13  -2 3229.36 375.675   1
   2  13   2 2436.08 932.797   1
   2  13   2 3082.54 531.994   1
  -2 -13   2 2655.95 1710.74   1
  -2 -13   2 2821.76 328.780   1
   2 -13  -2 2999.27 1753.83   1
   2 -13  -2 2805.69 368.298   1
  -2  13  -2 2647.92 481.884   1
  -2  13  -2 1783.05 641.343   1
   2 -13   3 1569.76 253.689   1
   2 -13   3  949.60 1183.34   1
  -2  13   3 1799.12 716.142   1
   2  13  -3  458.36 697.662   1
  -2 -13  -3 1699.78 309.130   1
  -2 -13  -3 2034.33 1769.17   1
   2  13   3 1301.68 443.097   1
   2  13   3 1350.62 796.201   1
  -2 -13   3 1593.86 278.378   1
  -2 -13   3  181.30 1522.28   1
   2 -13  -3  430.53 1525.20   1
   2 -13  -3 1171.66 320.087   1
  -2  13  -3 1785.97 552.008   1
  -2  13  -3 1318.48 319.211   1
   2 -13   4 3089.84 306.866   1
  -2  13   4 2092.04 690.503   1
  -2  13   4 2990.50 911.613   1
   2  13  -4 3616.50 888.969   1
   2  13  -4 2654.49 356.464   1
  -2 -13  -4 2960.55 385.536   1
  -2 -13  -4 1262.23 1626.00   1
   2  13   4 3277.57 951.058   1
   2  13   4 3164.35 556.902   1
  -2 -13   4 3376.91 323.740   1
  -2 -13   4 3252.01 1724.61   1
   2 -13  -4 5353.54 1947.40   1
   2 -13  -4 3117.60 403.068   1
  -2  13  -4 3037.98 387.436   1
  -2  13  -4 2332.36 631.847   1
   2 -13   5  837.11 193.791   1
   2 -13   5 1330.17 839.298   1
  -2  13   5 1299.49 679.985   1
   2  13  -5 1051.13 709.276   1
   2  13  -5  745.80 272.827   1
  -2 -13  -5  955.44 265.741   1
  -2 -13  -5 2048.21 1791.82   1
   2  13   5 2456.54 926.223   1
   2  13   5  787.44 432.067   1
  -2 -13   5  471.73 236.596   1
  -2 -13   5  880.93 1575.60   1
   2 -13  -5  770.63 272.681   1
  -2  13  -5 1354.27 440.102   1
  -2  13  -5  818.85 245.142   1
   2 -13   6 3084.73 614.316   1
   2 -13   6 4590.21 331.921   1
  -2  13   6 3861.94 962.746   1
  -2  13   6 3787.43 945.214   1
   2  13  -6 2321.40 756.026   1
   2  13  -6 3948.13 401.753   1
  -2 -13  -6 4509.13 450.986   1
  -2 -13  -6 2769.90 2044.56   1
   2  13   6 3884.58 704.601   1
   2  13   6 1126.37 984.659   1
  -2 -13   6 4097.15 365.668   1
  -2 -13   6 3171.65 1664.72   1
   2 -13  -6 2149.01 1593.86   1
   2 -13  -6 4235.93 458.948  -1
  -2  13  -6 4338.20 355.442  -1
  -2  13   7  646.68 747.990   1
  -2  13   7 1173.85 807.888   1
   2  13  -7 1287.80 288.605   1
   2  13  -7  462.38 514.755   1
  -2 -13  -7 1392.99 291.965   1
   2  13   7 2016.07 926.223   1
   2  13   7 1564.64 581.300   1
  -2 -13   7  739.22 1117.60   1
  -2 -13   7 1271.73 281.154   1
   2 -13  -7 1349.89 319.649   1
  -2  13   8 3293.64 988.312   1
   2  13  -8 2786.70 329.291   1
  -2 -13  -8 2536.89 351.059   1
   2  13   8 3177.50 724.397   1
   2  13   8 1330.17 924.031   1
  -2  13   9  -89.41 796.201   1
  -2  13   9 -199.78 772.096  -1
  -2 -13  -9  693.79 246.457   1
   2  13   9 1411.98 610.737  -1
   2 -13  -9  753.83 284.806   1
  -2  13  10 8517.16 1414.90   1
  -2  13  10 4263.69 1097.15   1
  -2 -13 -10 6586.55 556.756   1
   2  13  10 5971.51 1339.66   1
   2  13  10 7545.65 1044.56   1
   2 -13 -10 7304.59 614.170   1
  -2  13  11 1326.51 897.735   1
  -2  13  11  800.58 885.317   1
  -2 -13 -11 1369.61 312.125   1
   2  13  11  656.68 933.527   1
   2  13  11  961.28 695.470   1
   2 -13 -11 1414.17 326.150   1
  -2  13  12 -432.65 870.708   1
  -2  13  12  665.89 962.015   1
  -2 -13 -12  588.53 265.303   1
   2  13  12 1411.98 704.309   1
   2  13  12  435.35 1016.07   1
  -2  13  13  312.78 789.627   1
  -2 -13 -13  413.29 263.696  -1
   2  13  13   65.50 587.509   1
   2 -13 -13  224.76 244.996   1
  -2  13  14  919.65 851.716   1
  -2 -13 -14 1441.20 323.813   1
   2  13  14 1425.13 700.876   1
   2 -13 -14  913.07 325.128   1
   2  14   0 8042.36 761.139   1
   2  14   0 7983.92 1422.20   1
  -2 -14   0 6858.28 522.279  -1
  -2 -14   0 8531.77 2687.36   1
   2 -14   0 9247.62 2436.81   1
   2 -14   0 6594.59 520.745   1
  -2  14   0 8823.95 1211.83   1
  -2  14   0 7640.61 863.403   1
   2 -14   1 1253.47 264.426   1
  -2  14   1   27.22 822.497   1
  -2  14   1 1610.66 525.273   1
   2  14  -1 2281.96 458.655   1
   2  14  -1  734.11 930.605   1
  -2 -14  -1 1161.43 1923.30   1
  -2 -14  -1 1267.35 304.602   1
   2  14   1  653.40 974.433   1
   2  14   1 1953.25 426.661   1
  -2 -14   1  393.43 1956.17   1
   2 -14  -1 1347.70 293.353   1
   2 -14  -1 -213.81 1573.41   1
  -2  14  -1 1001.46 721.767   1
  -2  14  -1  926.22 421.840   1
   2 -14   2 9824.68 2201.60   1
   2 -14   2  11497. 710.810   1
  -2  14   2  11746. 1153.40   1
  -2  14   2  11760. 1525.20   1
   2  14  -2  10197. 758.217   1
   2  14  -2 9437.54 1554.42   1
  -2 -14  -2 8487.94 2625.27   1
  -2 -14  -2  10942. 724.835   1
   2  14   2  11651. 967.128   1
   2  14   2  11351. 1638.42   1
  -2 -14   2  11753. 714.535   1
   2 -14  -2  12308. 2628.19   1
   2 -14  -2  10803. 747.260   1
  -2  14  -2  10329. 1199.41   1
  -2  14  -2  11775. 911.613   1
   2 -14   3  839.30 225.420   1
   2 -14   3  624.54 1205.26   1
  -2  14   3 1002.19 607.450   1
   2  14  -3  798.39 317.458   1
   2  14  -3 -544.85 726.880   1
  -2 -14  -3  526.81 242.147   1
  -2 -14  -3 1855.37 1913.80  -1
   2  14   3 1089.11 432.724   1
   2  14   3  780.86 977.355   1
  -2 -14   3 1882.39 2116.14   1
  -2 -14   3  798.39 257.779   1
   2 -14  -3  -19.22 1720.96   1
   2 -14  -3  715.70 268.663   1
  -2  14  -3  759.68 315.924   1
  -2  14  -3  -96.06 552.154   1
   2 -14   4 7084.73 484.514   1
   2 -14   4 5523.00 1494.52   1
  -2  14   4 5878.74 1277.57   1
  -2  14   4 6857.55 1043.83  -1
   2  14  -4 4836.37 1116.87   1
   2  14  -4 7706.35 595.324   1
  -2 -14  -4 6950.32 2717.31   1
  -2 -14  -4 7611.39 565.010   1
   2  14   4 5755.29 1392.26   1
   2  14   4 7149.01 859.751  -1
  -2 -14   4 7655.22 538.203   1
  -2 -14   4 2833.45 2095.69   1
   2 -14  -4 7852.44 614.243   1
   2 -14  -4 3867.05 2203.07   1
  -2  14  -4 5460.92 832.724  -1
  -2  14  -4 7040.17 581.811   1
   2 -14   5  153.40 210.957   1
   2 -14   5  876.55 763.330   1
  -2  14   5 1364.50 1051.13   1
  -2  14   5  640.91 674.945   1
   2  14  -5  363.84 289.700   1
   2  14  -5  957.63 891.891   1
  -2 -14  -5   68.66 242.805   1
  -2 -14   5  347.77 241.563   1
  -2 -14   5 1131.48 1926.22   1
   2 -14  -5  150.69 243.316  -1
  -2  14  -5 -125.05 388.824   1
  -2  14  -5  229.51 246.311   1
   2 -14   6 8093.49 786.705   1
   2 -14   6 8078.88 490.284   1
  -2  14   6 7962.01 1454.34   1
   2  14  -6 9189.18 629.656   1
   2  14  -6 7669.82 1053.32   1
  -2 -14  -6 9802.77 710.445  -1
   2  14   6 8889.69 956.171   1
   2  14   6 8911.61 1617.97   1
  -2 -14   6 9006.57 617.019   1
  -2 -14   6 9401.01 2174.58   1
  -2  14  -6 9079.61 576.698   1
  -2  14   7 1558.07 780.861   1
  -2  14   7 1596.05 1041.64   1
   2  14  -7 1008.03 285.610   1
   2  14  -7  -92.77 418.772   1
  -2 -14  -7 1361.58 328.707   1
   2  14   7 1356.46 543.462   1
   2 -14  -7 1753.83 354.419   1
  -2  14   8 9905.03 1593.86   1
  -2  14   8  11249. 1363.04   1
  -2 -14  -8  12279. 826.150   1
   2  14   8  10891. 1772.09   1
   2  14   8  13046. 1219.14   1
   2 -14  -8  12104. 848.063   1
  -2  14   9 1057.71 970.050   1
  -2  14   9  380.28 780.861   1
  -2 -14  -9  913.80 294.594   1
   2  14   9 1018.26 587.435   1
   2  14   9 -223.81 998.538   1
   2 -14  -9  900.66 329.364  -1
  -2  14  10 9883.12 1349.16   1
  -2  14  10 6016.06 1419.28   1
  -2 -14 -10 9773.55 729.729   1
   2  14  10 9751.63 1713.66   1
   2  14  10 9802.77 1135.86   1
   2 -14 -10 9751.63 775.748   1
  -2  14  11 2111.76 880.934   1
  -2 -14 -11 2185.53 384.295   1
   2  14  11 2482.83 737.034   1
   2 -14 -11 1525.20 363.477   1
  -2  14  12  11812. 1405.40   1
  -2 -14 -12  12871. 895.543   1
   2  14  12  13090. 1333.09   1
   2 -14 -12  12834. 905.770   1
   2  15   0  377.57 1081.81   1
   2  15   0 3043.82 554.638   1
  -2 -15   0 2775.75 397.078   1
  -2 -15   0 2238.86 2065.74   1
   2 -15   0 1683.71 1631.85   1
  -2  15   0 2044.56 867.786   1
   2 -15   1  127.47 1356.46   1
   2 -15   1  576.77 275.310   1
  -2  15   1 1125.64 506.501   1
  -2  15   1 1471.15 928.414  -1
   2  15  -1 2008.03 1080.35   1
  -2 -15  -1   25.10 1777.21   1
  -2 -15  -1  485.68 280.935   1
   2  15   1  157.34 420.818   1
   2  15   1 1110.30 1146.82   1
  -2 -15   1 -1161.4 1859.75  -1
   2 -15  -1  530.82 281.884  -1
   2 -15  -1 1354.27 1533.23   1
  -2  15  -1  686.85 814.462   1
  -2  15  -1  689.92 379.693   1
   2 -15   2 1649.38 317.385   1
  -2  15   2 2685.17 640.613   1
  -2  15   2 2206.72 1008.03   1
   2  15  -2 2037.98 1042.37   1
   2  15  -2 2163.62 442.147   1
  -2 -15  -2 1945.21 364.353   1
  -2 -15  -2 -285.54 1893.35   1
   2  15   2 2332.36 1308.98  -1
   2  15   2 1555.15 466.544   1
  -2 -15   2 2574.87 2026.29   1
  -2 -15   2 2055.51 377.282   1
   2 -15  -2 -1083.3 1422.93   1
   2 -15  -2 2357.92 385.683   1
  -2  15  -2 2051.13 526.661   1
  -2  15  -2 1363.04 847.333   1
  -2  15   3 1206.72 612.052   1
  -2  15   3  629.07 886.047   1
   2  15  -3 -508.25 869.247   1
   2  15  -3  863.40 384.660   1
  -2 -15  -3  880.93 376.040   1
   2  15   3 1423.67 1246.16   1
   2 -15  -3 1026.30 329.656   1
  -2  15  -3  929.87 356.756   1
  -2  15  -3  863.40 627.392   1
  -2  15   4 1820.30 1094.96   1
  -2  15   4  603.14 677.063   1
  -2 -15  -4 2205.26 387.070   1
   2  15   4 2360.11 1211.83   1
   2  15   4 1937.91 574.214   1
  -2  15   5 1348.43 745.069   1
  -2  15   5  200.07 1002.92   1
  -2 -15  -5  929.14 333.163   1
   2  15   5  482.83 524.762  -1
   2  15   5 1410.52 1261.50  -1
   2 -15  -5  970.05 304.309   1
  -2  15   6  -42.14 648.721  -1
  -2  15   6  953.25 1068.66   1
  -2 -15  -6  264.86 267.859   1
   2  15   6  676.33 514.463   1
   2  15   6  721.18 1232.29   1
   2 -15  -6  700.00 293.206   1
  -2  15   7 2120.52 1051.86   1
  -2  15   7 1647.92 810.810  -1
   2  15   7 3189.19 1346.97   1
   2 -15  -7 1990.50 409.057   1
  -2  15   8 -155.95 934.258   1
  -2  15   8 1051.86 707.377   1
  -2 -15  -8 1333.09 362.454   1
   2  15   8  124.40 896.274   1
   2  15   8 2205.26 624.616   1
   2 -15  -8 1362.31 381.300   1
  -2  15   9 -377.06 571.000   1
  -2 -15  -9  439.52 299.269   1
   2  15   9 -315.12 486.851   1
   2 -15  -9  224.54 295.252   1
  -2  15  10 1131.48 624.031   1
  -2 -15 -10 1170.93 468.444   1
   2 -15 -10 1681.52 453.981   1
  -2  16   3  273.12 568.370   1
  -2 -16  -3  -74.43 398.685   1
   2  16   3 -203.94 685.682   1
   2  16   3  271.51 578.159   1
  -2  16   5  320.96 674.141  -1
  -2 -16  -5 1093.50 452.008   1
   2  16   5  -33.29 489.043   1
   2  16   5  203.21 718.407   1
   2 -16  -5  882.40 474.506   1
  -2  16   6 3278.30 930.605   1
  -2  16   6 4705.62 946.675   1
   3   0   0  104.60  97.662   1
   3   0   0  -86.34  86.706   1
  -3   0   0   67.65 105.113   1
   3   0   1  136.08  91.015   1
   3   0   1  -30.76  87.144   1
  -3   0   1  151.42 135.062   1
  -3   0   1   81.52 152.958   1
   3   0  -1    1.13 111.979   1
  -3   0  -1  106.94  79.036   1
  -3   0  -1   74.95  83.565   1
   3   0   2  -28.29  70.022  -1
   3   0   2  111.83  74.945   1
  -3   0   2  -10.64 109.423   1
  -3   0   2   64.97 207.743   1
   3   0  -2  -86.34 116.362   1
   3   0  -2 -144.85 192.841   1
  -3   0  -2  107.52  79.109   1
  -3   0  -2   35.95  76.771   1
   3   0   3  -25.30  79.547   1
   3   0   3   24.78  63.871   1
  -3   0   3 -350.47 285.975   1
  -3   0   3  136.01 128.780   1
   3   0  -3   24.33 233.747   1
   3   0  -3  123.81 121.402   1
  -3   0  -3   11.09  81.373   1
  -3   0  -3  125.71 105.040   1
   3   0   4  -61.91  76.260   1
   3   0   4  -60.28 108.108   1
  -3   0   4  260.85 365.814  -1
  -3   0   4   21.93 108.108   1
   3   0  -4  106.65 251.935   1
   3   0  -4  105.11 131.117   1
  -3   0  -4  -54.51 173.411   1
  -3   0  -4  -21.78  67.356   1
   3   0   5   61.35 128.415   1
   3   0   5   72.06 101.534   1
  -3   0   5  203.21 437.618   1
   3   0  -5   52.78 150.182   1
  -3   0  -5 -113.59 230.825   1
  -3   0  -5   63.50  69.321   1
   3   0   6   47.47 135.646   1
  -3   0   6  241.27 512.709   1
  -3   0   6  -52.84 120.161  -1
   3   0  -6   36.78 141.052   1
   3   0  -6   27.13 327.757   1
  -3   0  -6  163.40  80.862   1
   3   0   7 -106.14 185.537   1
  -3   0   7  -66.06 596.639   1
  -3   0   7  -59.03 134.624   1
   3   0  -7   -6.00 188.312   1
   3   0  -7  110.59 394.229   1
  -3   0  -7 -166.33 328.342   1
  -3   0  -7   75.38  88.605   1
   3   0   8  121.55 196.932   1
   3   0   8  105.41 163.477   1
  -3   0   8  305.77 164.573   1
  -3   0   8 -383.78 573.265   1
   3   0  -8  -94.89 437.837   1
   3   0  -8   79.04 187.144   1
  -3   0  -8  151.57 100.438   1
  -3   0  -8 -276.33 347.114   1
   3   0   9  -61.30 206.209   1
   3   0   9  -89.12 175.456   1
  -3   0   9 -247.84 563.476   1
  -3   0   9   -8.34 142.805   1
   3   0  -9  -84.00 193.353   1
   3   0  -9  -13.02 436.011   1
  -3   0  -9 -106.50  90.577   1
  -3   0  -9  606.43 524.032   1
   3   0  10 -152.59 221.475   1
   3   0  10  137.33 211.833   1
  -3   0  10  110.52 153.908   1
  -3   0  10 -213.00 627.099   1
   3   0 -10 -121.11 232.870   1
   3   0 -10 -189.19 445.799   1
  -3   0 -10 -226.95 490.942   1
  -3   0 -10   27.76  98.758   1
   3   0  11  152.23 300.000  -1
   3   0  11  121.99 222.425   1
   3   0 -11 -250.26 226.589   1
   3   0 -11  584.51 551.132   1
  -3   0 -11  -62.52 600.876   1
  -3   0 -11  -45.58 116.947   1
   3   0  12  -32.01 248.356   1
   3   0  12   66.60 269.613   1
  -3   0  12 -540.47 686.778   1
  -3   0  12   55.40 185.975   1
   3   0 -12 -348.36 271.366   1
   3   0 -12  485.61 602.556   1
  -3   0 -12  362.31 776.478   1
  -3   0 -12   90.07 131.337   1
   3   0  13 -261.07 290.504   1
   3   0  13  -57.28 249.379   1
  -3   0  13  458.51 799.123   1
  -3   0  13 -182.47 221.475   1
   3   0 -13  -26.77 287.947   1
  -3   0 -13   68.63 132.798   1
  -3   0 -13 -682.76 744.338   1
   3   0  14   58.63 300.000   1
   3   0  14  456.98 372.096   1
  -3   0  14 -236.52 220.087  -1
  -3   0  14 -439.30 730.459   1
   3   0 -14 -208.11 298.100   1
   3   0 -14   52.37 680.496   1
  -3   0 -14   45.65 122.790   1
   3   0  15 -345.07 354.638   1
   3   0  15 -388.60 314.682   1
  -3   0  15   57.95 252.374   1
  -3   0  15 1093.50 809.349   1
   3   0 -15  -41.06 644.192   1
   3   0 -15 -399.34 322.425   1
  -3   0 -15 -100.80 144.047  -1
  -3   0 -15  761.87 975.163   1
   3   0  16  182.18 363.038   1
   3   0  16  209.50 350.182   1
  -3   0  16  134.33 293.353   1
  -3   0  16 -683.49 850.985   1
   3   0 -16  711.76 761.869   1
   3   0 -16  162.09 346.019  -1
  -3   0 -16  -37.82 147.480   1
  -3   0 -16  526.73 902.117   1
   3   0  17 -179.77 379.328   1
   3   0  17  -74.00 397.516   1
  -3   0  17  213.37 290.577   1
  -3   0  17 1084.00 932.797   1
   3   0 -17 -435.35 691.526  -1
   3   0 -17  146.82 371.073   1
  -3   0 -17 -103.36 164.865   1
  -3   0 -17  878.01 1041.64   1
   3   0  18  219.43 338.933   1
   3   0  18  -51.86 386.194   1
  -3   0  18 -122.28 856.829   1
  -3   0  18   63.82 281.373   1
   3   0 -18   39.79 398.685   1
   3   0 -18 -565.08 672.753   1
  -3   0 -18 -358.07 1115.41  -1
  -3   0 -18 -263.11 153.396   1
   3   0  19 -476.55 387.874   1
   3   0  19  239.96 396.493   1
  -3   0  19 -429.95 815.193   1
  -3   0  19 -197.52 287.144   1
   3   0 -19  248.72 434.112   1
   3   0 -19  923.30 777.939   1
  -3   0 -19   39.31 1112.49   1
  -3   0 -19  -73.12 147.553   1
   3   0  20  253.98 396.713   1
   3   0  20   25.19 428.488   1
  -3   0  20    4.29 1058.44   1
  -3   0 -20  189.04 182.834   1
  -3   0 -20  867.79 1154.86   1
   3   0  21 -274.80 405.186   1
  -3   0  21 -921.11 1046.02   1
  -3   0  21  197.52 394.594   1
   3   0 -21  389.41 833.454   1
   3   0 -21  -10.01 226.223   1
  -3   0 -21  366.25 1286.34   1
  -3   0 -21  -95.40 160.117   1
   3   0  22  230.24 435.792   1
   3   0  22  -72.91 590.576   1
  -3   0  22 -361.72 373.995   1
  -3   0  22 -539.81 883.856   1
   3   0 -22  664.28 984.659   1
   3   0 -22 -138.86 230.095  -1
  -3   0 -22 -131.48 1551.50   1
  -3   0 -22  260.04 215.412   1
  -3   0  23 -138.13 452.374   1
   3   0 -23 -865.59 1015.34   1
  -3   0 -23 1558.07 1665.45   1
  -3   0 -23 -235.43 194.010  -1
   3   0  24 -343.46 669.539   1
  -3   0  24 -357.41 470.708   1
  -3   0  24 1395.18 985.390   1
   3   0 -24 -181.01 267.859   1
   3   0 -24  481.81 1011.69   1
  -3   0 -24  105.41 202.776   1
  -3   0 -24 1664.72 1812.27   1
   3   0  25  129.22 526.442   1
   3   0  25 -647.84 485.463   1
  -3   0  25  217.68 536.376   1
  -3   0  25 -798.39 986.120   1
   3   0 -25   -6.69 260.774   1
   3   0 -25  450.91 1069.39   1
  -3   0 -25    3.54 207.012   1
  -3   0 -25  304.75 1588.75  -1
   3   0  26  567.71 593.571   1
   3   0  26 -249.67 592.110   1
  -3   0  26 -485.68 1062.82   1
   3   0 -26 -256.32 1012.42   1
   3   0 -26 -171.07 273.703   1
  -3   0 -26 1164.35 1729.00   1
  -3   0 -26 -224.84 212.783  -1
   3   0  27  -59.22 564.426   1
  -3   0  27 -928.41 981.007   1
   3   0 -27  482.32 1143.17   1
   3   0 -27 -441.05 281.300   1
  -3   0 -27   40.89 251.278   1
  -3   0 -27 1257.85 1544.19   1
   3   0  28  -34.17 534.404   1
  -3   0  28  484.22 790.357   1
   3   0 -28 1262.23 851.716   1
   3   0 -28 -282.76 314.755   1
  -3   0 -28  189.41 1111.03   1
  -3   0 -28   15.13 272.754   1
   3   0 -29  115.85 330.679   1
   3   0 -29  191.89 466.837   1
   3   1   0 390211.  16888.   1
   3   1   0 400657.  17334.   1
  -3  -1   0 396566.  17151.   1
  -3  -1   0 406135.  17582.  -1
   3  -1   0 391892.  16961.   1
   3  -1   0 396713.  17195.   1
  -3   1   0 409788.  17787.   1
  -3   1   0 405478.  17546.   1
   3  -1   1 690357.  29832.   1
  -3   1   1 669247.  28941.  -1
  -3   1   1 711175.  30884.   1
   3   1  -1 699342.  30219.   1
   3   1  -1 649086.  28050.   1
  -3  -1  -1 663038.  28656.  -1
  -3  -1  -1 678378.  29350.   1
   3   1   1 729875.  31556.   1
  -3  -1   1 637691.  27560.   1
  -3  -1   1 724981.  31329.   1
   3  -1  -1 699488.  30329.   1
   3  -1  -1 648210.  28042.   1
  -3   1  -1 623885.  26954.   1
   3   1   2 186340. 8130.01   1
   3   1   2 192987. 8392.98   1
  -3  -1   2 174872. 7604.08   1
  -3  -1   2 180716. 7837.83   1
   3  -1  -2 180350. 8035.05   1
  -3   1  -2 171001. 7406.86   1
   3  -1   3 268517.  11622.   1
  -3   1   3 254565.  11439.   1
   3   1  -3 255953.  11103.   1
   3   1  -3 284076.  12330.   1
  -3  -1  -3 262235.  11381.   1
  -3  -1  -3 275383.  12060.   1
   3   1   3 263550.  11454.   1
   3   1   3 266179.  11607.   1
  -3  -1   3 279839.  12184.   1
  -3  -1   3 256245.  11103.   1
   3  -1  -3 258217.  11271.   1
  -3   1  -3 266545.  11549.   1
   3  -1   4 226662. 9831.98   1
   3  -1   4 228780. 9919.64   1
  -3   1   4 229949.  10489.   1
  -3   1   4 224982. 9846.59   1
   3   1  -4 222060. 9656.67   1
   3   1  -4 227465. 9919.64   1
  -3  -1  -4 232651.  10124.   1
   3   1   4 224178. 9831.98   1
  -3  -1   4 223448. 9700.50   1
  -3  -1   4 216216. 9510.58   1
   3  -1  -4 229364.  10394.   1
   3  -1  -4 218042. 9561.71   1
  -3   1  -4 227903. 9926.94   1
  -3   1  -4 235062.  10183.   1
   3  -1   5  84806. 3737.03   1
   3  -1   5  84514. 3716.58   1
  -3   1   5  84514. 4309.71   1
  -3   1   5  85318. 3837.10   1
   3   1  -5  76552. 3409.78   1
   3   1  -5  79036. 3569.76   1
  -3  -1  -5  76844. 3653.03   1
  -3  -1  -5  78232. 3472.60   1
   3   1   5  87363. 3897.00   1
   3   1   5  84587. 3861.94   1
  -3  -1   5  81884. 3847.33   1
  -3  -1   5  80570. 3551.49   1
   3  -1  -5  76114. 3467.49   1
   3  -1  -5  79693. 3975.89   1
  -3   1  -5  72286. 3276.11   1
  -3   1  -5  84076. 3676.40   1
   3  -1   6  33433. 1552.23   1
   3  -1   6  33389. 1539.81   1
  -3   1   6  34054. 2260.77   1
  -3   1   6  28802. 1406.86   1
   3   1  -6  34456. 1620.16   1
  -3  -1  -6  32294. 1817.38   1
  -3  -1  -6  33813. 1570.49   1
   3   1   6  32849. 1679.33   1
   3   1   6  33163. 1584.37   1
  -3  -1   6  34828. 1959.82   1
   3  -1  -6  33214. 1656.68   1
   3  -1  -6  32717. 1980.28   1
  -3   1  -6  32213. 1647.19   1
  -3   1  -6  33360. 1501.09   1
   3  -1   7 456172.  19839.   1
   3  -1   7 490430.  21329.   1
  -3   1   7 465595.  20292.   1
  -3   1   7 457706.  20643.   1
   3   1  -7 459605.  20124.   1
   3   1  -7 497735.  21665.   1
  -3  -1  -7 451132.  19606.   1
  -3  -1  -7 473338.  21030.   1
   3   1   7 434916.  19087.   1
  -3  -1   7 468298.  20803.   1
  -3  -1   7 460189.  19971.   1
   3  -1  -7 454565.  19868.   1
   3  -1  -7 442804.  19803.   1
  -3   1  -7 464207.  20110.   1
  -3   1  -7 472534.  20847.   1
  -3   1   8 4359.38 953.250   1
  -3   1   8 3978.08 401.753   1
   3   1  -8 3189.19 331.994   1
   3   1  -8 4066.47 509.861   1
  -3  -1  -8 4542.00 333.747   1
  -3  -1  -8 3892.62 672.169   1
   3   1   8 4497.44 413.732   1
   3   1   8 4170.19 477.282   1
  -3  -1   8 4327.24 330.679   1
  -3  -1   8 4962.01 827.611   1
   3  -1  -8 3982.46 795.470   1
   3  -1  -8 3359.38 396.274   1
  -3   1  -8 3555.88 568.370   1
  -3   1  -8 4801.31 295.252   1
   3  -1   9 193718. 8582.90   1
   3  -1   9 184149. 8195.75   1
  -3   1   9 184149. 8210.36   1
   3   1  -9 188459. 8385.67   1
   3   1  -9 188824. 8597.51   1
  -3  -1  -9 192841. 9159.96   1
  -3  -1  -9 185756. 8181.15   1
   3   1   9 172315. 7837.83   1
   3   1   9 188166. 8400.28   1
   3  -1  -9 184441. 8823.95   1
  -3   1  -9 171074. 7487.21   1
  -3   1  -9 172535. 8086.19   1
   3  -1  10  48817. 2356.46   1
   3  -1  10  52213. 2545.65  -1
  -3   1  10  50051. 2443.39   1
  -3   1  10  44266. 2926.95   1
   3   1 -10  49730. 2639.15   1
   3   1 -10  50950. 2487.21   1
  -3  -1 -10  49613. 3033.60   1
   3   1  10  49080. 2440.47   1
  -3  -1  10  48714. 3037.98   1
  -3  -1  10  48707. 2282.69   1
   3  -1 -10  49284. 2471.87   1
   3  -1 -10  47115. 2940.83   1
   3  -1  11 117458. 5408.32   1
   3  -1  11 117750. 5367.42   1
  -3   1  11 117312. 5377.64   1
  -3   1  11 121183. 6464.57   1
  -3  -1 -11 114682. 6029.21  -1
  -3  -1 -11 114682. 5146.82   1
   3   1  11 125712. 5809.34   1
   3   1  11 101242. 4859.02   1
  -3  -1  11 117093. 6089.11   1
  -3  -1  11 119649. 5364.49   1
   3  -1 -11 116143. 5414.17   1
   3  -1 -11 112783. 5907.23   1
  -3   1 -11 116874. 5952.51   1
  -3   1 -11 112710. 5002.92   1
   3  -1  12  19233. 1142.44   1
   3  -1  12  19635. 1224.25   1
  -3   1  12  19167. 1913.07  -1
   3   1 -12  19204. 1416.36   1
  -3  -1 -12  18919. 1880.20   1
  -3  -1 -12  19196. 1037.98   1
   3   1  12  19459. 1235.21   1
   3   1  12  18130. 1263.69   1
  -3  -1  12  19525. 1073.04   1
   3  -1 -12  19109. 1227.90  -1
  -3   1 -12  16472. 1557.34   1
  -3   1 -12  18554. 946.675   1
   3  -1  13  33908. 1828.34   1
  -3   1  13  33835. 1837.11   1
  -3   1  13  28700. 2426.59   1
   3   1 -13  29752. 1684.44   1
   3   1 -13  27633. 1881.66   1
  -3  -1 -13  27151. 1393.72   1
   3   1  13  30409. 1850.25   1
  -3  -1  13  32630. 2548.57   1
  -3  -1  13  34295. 1739.95   1
   3  -1 -13  31278. 1804.23   1
   3  -1 -13  31804. 2494.52   1
  -3   1 -13  31804. 2444.12   1
   3  -1  14 3049.67 462.965   1
   3  -1  14 2698.32 462.746  -1
  -3   1  14 2571.95 1055.51   1
  -3   1  14 1888.24 361.797   1
   3   1 -14 2387.14 457.560  -1
   3   1 -14 1895.54 700.218   1
  -3  -1 -14 2532.50 304.602   1
  -3  -1 -14  551.06 945.945   1
   3   1  14 2785.24 540.905   1
   3   1  14 2355.00 476.771   1
  -3  -1  14 3149.74 1073.78   1
  -3  -1  14 2083.27 325.639   1
   3  -1 -14 1511.32 905.039   1
   3  -1 -14 1451.42 444.265   1
  -3   1 -14 1144.63 835.646   1
  -3   1 -14 2838.57 273.119   1
   3  -1  15  63316. 3176.04   1
   3  -1  15  66099. 3360.84   1
  -3   1  15  62644. 3124.91   1
  -3   1  15  66479. 4273.92   1
   3   1 -15  64456. 3273.92   1
   3   1 -15  53725. 3162.89   1
  -3  -1 -15  60738. 2876.55  -1
  -3  -1 -15  63236. 4278.30   1
   3   1  15  63733. 3307.52   1
   3   1  15  61205. 3273.19   1
  -3  -1  15  59737. 3851.71   1
   3  -1 -15  56786. 3731.19   1
   3  -1 -15  59511. 3111.03   1
  -3   1 -15  56976. 2649.38   1
  -3   1 -15  66143. 4228.63   1
   3  -1  16 1879.47 474.872   1
  -3   1  16 2176.04 461.358   1
  -3   1  16 1160.70 1033.60   1
   3   1 -16 2615.78 538.056   1
   3   1 -16 1948.87 745.799   1
  -3  -1 -16 1863.40 289.627   1
  -3  -1 -16 1855.37 1159.24   1
   3   1  16 1840.03 496.639   1
   3   1  16 1379.11 502.702   1
  -3  -1  16 2071.58 1046.02   1
  -3  -1  16 1964.21 373.192   1
   3  -1 -16 1853.18 533.162   1
   3  -1 -16  685.97 865.594  -1
  -3   1 -16 1982.47 251.862   1
   3  -1  17 139153. 6565.37   1
   3  -1  17 138641. 6506.20   1
  -3   1  17 136158. 6350.61   1
  -3   1  17 135208. 7363.03   1
   3   1 -17 135281. 6390.79   1
   3   1 -17 137326. 6905.03   1
  -3  -1 -17 142659. 8071.58   1
   3   1  17 138203. 6590.21   1
  -3  -1  17 138422. 6331.62   1
  -3  -1  17 146603. 7764.78   1
   3  -1 -17 136377. 7348.42   1
   3  -1 -17 131848. 6311.90   1
  -3   1 -17 130022. 5831.26   1
  -3   1 -17 142367. 7794.00   1
   3  -1  18  10862. 978.085   1
   3  -1  18 9612.85 903.578   1
  -3   1  18  10541. 1650.84   1
  -3   1  18  10080. 879.473   1
   3   1 -18  10226. 968.589   1
   3   1 -18  12250. 1415.63   1
  -3  -1 -18 9262.23 1973.70   1
  -3  -1 -18  12038. 780.131   1
   3   1  18  11958. 1138.06   1
   3   1  18  10782. 1048.21   1
  -3  -1  18  10088. 780.131   1
  -3  -1  18 8794.73 1426.59   1
   3  -1 -18 9956.16 1002.19   1
   3  -1 -18  11549. 1691.01   1
  -3   1 -18  11702. 716.873   1
  -3   1 -18 9824.68 1688.09   1
   3  -1  19  73119. 3766.25   1
   3  -1  19  69795. 3594.59   1
  -3   1  19  71914. 4559.53   1
  -3   1  19  70285. 3542.73   1
   3   1 -19  73703. 4250.54   1
  -3  -1 -19  69248. 5401.75   1
  -3  -1 -19  71118. 3359.38   1
   3   1  19  74069. 3989.77   1
   3   1  19  70321. 3753.10   1
  -3  -1  19  72330. 3523.74   1
   3  -1 -19  76479. 4851.71   1
   3  -1 -19  74215. 3905.04   1
  -3   1 -19  74653. 4969.32   1
  -3   1 -19  69956. 3255.66   1
   3  -1  20 3249.08 621.767   1
  -3   1  20 4270.27 636.815   1
  -3   1  20 1849.52 1039.44   1
   3   1 -20 3201.60 932.066   1
  -3  -1 -20 2594.59 1546.38   1
  -3  -1 -20 3062.82 359.970   1
   3   1  20 3531.77 728.779   1
   3   1  20 3050.40 708.180   1
  -3  -1  20 3566.10 524.105   1
  -3  -1  20 1627.46 1084.73   1
   3  -1 -20 1604.09 1097.15   1
  -3   1 -20 2661.06 1365.96   1
   3  -1  21  19854. 1505.48   1
   3  -1  21  20438. 1458.00   1
  -3   1  21  22396. 2488.68   1
  -3   1  21  22878. 1530.31   1
   3   1 -21  20037. 1235.94  -1
  -3  -1 -21  19752. 1140.25   1
  -3  -1 -21  17611. 2669.10  -1
   3   1  21  22352. 1695.40   1
   3   1  21  20329. 1650.84   1
  -3  -1  21  22557. 2353.54   1
   3  -1 -21  17794. 2089.11   1
   3  -1 -21  18663. 1201.61   1
  -3   1 -21  23126. 2726.07   1
  -3   1 -21  20029. 1120.52   1
  -3   1  22 -268.44 991.964   1
  -3   1  22 -179.55 376.844   1
   3   1 -22  455.37 256.537   1
   3   1 -22  657.92 761.869   1
  -3  -1 -22  372.39 1413.44   1
  -3  -1 -22  187.29 204.748   1
   3   1  22 -687.29 459.021   1
   3   1  22   15.76 527.757   1
  -3  -1  22  536.67 397.881   1
  -3  -1  22  710.30 888.969   1
   3  -1 -22 -1069.4 965.667   1
   3  -1 -22  105.55 232.359   1
  -3   1 -22  515.19 1493.06   1
  -3   1 -22  161.58 180.716   1
   3  -1  23  16793. 1340.39   1
   3  -1  23  16961. 1415.63   1
  -3   1  23  17831. 1370.34   1
  -3   1  23  15274. 2016.80   1
   3   1 -23  17034. 1790.36   1
   3   1 -23  21030. 1323.59   1
  -3  -1 -23  16494. 2837.10   1
  -3  -1 -23  18495. 1098.61   1
   3   1  23  16530. 1505.48   1
   3   1  23  17480. 1524.47   1
  -3  -1  23  15961. 1940.83   1
  -3  -1  23  19649. 1356.46   1
   3  -1 -23  19306. 1253.47   1
   3  -1 -23  16055. 2133.67   1
  -3   1 -23  19547. 1123.45   1
  -3   1 -23  17378. 2793.28   1
   3  -1  24 4157.77 754.565   1
   3  -1  24 4748.72 815.923   1
  -3   1  24 4896.27 796.931   1
  -3   1  24 4436.08 1260.77   1
   3   1 -24 3444.85 1189.92   1
  -3  -1 -24 4718.77 473.046   1
   3   1  24 4384.22 910.152   1
  -3  -1  24 4239.59 1286.34   1
  -3  -1  24 5050.40 698.392   1
   3  -1 -24 6147.55 1607.01   1
   3  -1 -24 5680.05 617.969   1
  -3   1 -24 5561.72 1959.82   1
  -3   1 -24 5759.67 508.254   1
   3  -1  25  17064. 1458.73   1
   3  -1  25  19525. 1563.91   1
  -3   1  25  18050. 2188.46   1
   3   1 -25  15814. 1092.77   1
   3   1 -25  14361. 1814.46   1
  -3  -1 -25  17714. 1092.04   1
  -3  -1 -25  16530. 3233.74   1
   3   1  25  16355. 1420.74   1
   3   1  25  18744. 1894.81  -1
  -3  -1  25  18400. 2238.86   1
  -3  -1  25  15508. 1231.55   1
   3  -1 -25  14953. 1067.93   1
   3  -1 -25  17078. 2349.16   1
  -3   1 -25  18335. 2842.95   1
  -3   1 -25  15727. 979.546   1
   3  -1  26 1201.61 611.906   1
   3  -1  26  505.92 635.354   1
  -3   1  26  774.29 1185.54  -1
   3   1 -26 1107.38 360.190   1
   3   1 -26 1035.79 1094.23   1
  -3  -1 -26 1260.77 317.604   1
  -3  -1 -26 2252.01 1919.65   1
   3   1  26 1271.73 622.132   1
  -3  -1  26 1318.48 1065.01   1
  -3  -1  26 1185.54 556.026   1
   3  -1 -26 1481.37 413.659   1
   3  -1 -26  595.25 1355.73   1
  -3   1 -26  486.05 1394.45   1
  -3   1 -26 1701.97 338.933   1
   3  -1  27  25522. 1853.91   1
  -3   1  27  27056. 2682.98   1
   3   1 -27  25464. 2434.62   1
   3   1 -27  28656. 1690.28   1
  -3  -1 -27  24259. 3823.22   1
  -3  -1 -27  27662. 1547.11   1
   3   1  27  29153. 2130.02   1
  -3  -1  27  21476. 2186.27   1
   3  -1 -27  26771. 1597.51   1
   3  -1 -27  26611. 2939.37   1
  -3   1 -27  28656. 1588.02   1
  -3   1  28  690.07 696.785   1
   3   1 -28  218.63 301.095   1
   3   1 -28   83.42 643.681   1
  -3  -1 -28  132.72 1197.22   1
  -3  -1 -28  418.11 331.921   1
   3  -1 -28 -192.91 687.654   1
   3  -1 -28  -28.65 367.056   1
  -3   1 -28 -265.08 289.627   1
  -3   1 -28 -1200.9 810.080   1
  -3   1  29 6199.41 1042.37   1
  -3  -1 -29 3207.45 810.080   1
   3  -1 -29  15866. 1262.23   1
   3   2   0  11278. 562.892   1
  -3  -2   0  10884. 567.494   1
   3  -2   0  10541. 679.619   1
   3  -2   0 9386.40 503.433   1
  -3   2   0  10095. 517.238   1
  -3   2   0  12367. 872.899   1
   3  -2   1  24814. 1181.15   1
   3  -2   1  25449. 1168.74   1
  -3   2   1  24624. 1167.27   1
  -3   2   1  23251. 1458.73   1
   3   2  -1  28451. 1279.77   1
   3   2  -1  27443. 1239.59   1
  -3  -2  -1  26581. 1290.72   1
   3   2   1  24412. 1154.86   1
   3   2   1  25873. 1190.65   1
  -3  -2   1  26085. 1174.58   1
  -3  -2   1  25953. 1187.00   1
   3  -2  -1  26757. 1463.84   1
   3  -2  -1  26355. 1261.50   1
  -3   2  -1  26662. 1203.07   1
  -3   2  -1  24931. 1283.42   1
   3  -2   2 303725.  13156.   1
  -3   2   2 291015.  13097.   1
   3   2  -2 303579.  13148.   1
   3   2  -2 298758.  12936.   1
  -3  -2  -2 302191.  13119.   1
   3   2   2 285975.  12469.   1
  -3  -2   2 291892.  12652.   1
  -3  -2   2 276333.  11965.   1
   3  -2  -2 276844.  12096.   1
  -3   2  -2 286413.  12396.   1
   3  -2   3  90285. 3929.14  -1
   3  -2   3  78378. 3406.86   1
  -3   2   3  87363. 4389.33   1
  -3   2   3  85902. 3868.51   1
   3   2  -3  77940. 3406.13   1
   3   2  -3  79474. 3473.33   1
  -3  -2  -3  81446. 3818.11   1
  -3  -2  -3  81300. 3603.36   1
   3   2   3  81300. 3682.98   1
  -3  -2   3  85683. 3759.67   1
  -3  -2   3  87071. 3807.15   1
   3  -2  -3  81519. 4053.32   1
   3  -2  -3  82907. 3748.72   1
  -3   2  -3  88605. 3884.58   1
  -3   2  -3  80497. 3501.82  -1
   3   2   4  10847. 622.352   1
   3   2   4  12082. 745.799   1
  -3  -2   4  11059. 574.652   1
  -3  -2   4  12469. 593.425   1
   3  -2  -4  11578. 1151.93   1
   3  -2  -4  12783. 750.912   1
  -3   2  -4  10906. 502.483   1
  -3   2  -4  11804. 549.232   1
  -3   2   5  19774. 1653.03   1
  -3   2   5  22798. 1249.09   1
   3   2  -5  19810. 929.144  -1
   3   2  -5  21329. 1001.46   1
  -3  -2  -5  19525. 964.937   1
  -3  -2  -5  20906. 1343.31   1
   3   2   5  19795. 1021.91   1
   3   2   5  21578. 1227.17   1
  -3  -2   5  20767. 956.171   1
  -3  -2   5  19335. 1004.38   1
   3  -2  -5  22885. 1220.60   1
  -3   2  -5  21673. 1036.52   1
  -3   2   6  23981. 1270.27   1
  -3   2   6  22031. 1786.70   1
   3   2  -6  21906. 1051.86   1
   3   2  -6  24200. 1149.01   1
  -3  -2  -6  20190. 1016.80   1
  -3  -2  -6  24938. 1631.12   1
   3   2   6  22915. 1306.79   1
   3   2   6  19175. 1002.19   1
  -3  -2   6  21446. 1230.82   1
  -3  -2   6  21585. 1000.00   1
   3  -2  -6  23645. 1879.47   1
  -3   2  -6  21337. 1100.80   1
  -3   2  -6  20234. 909.422   1
   3  -2   7  40007. 1799.85   1
   3  -2   7  43316. 1983.20   1
  -3   2   7  42111. 2062.09   1
  -3   2   7  38692. 2562.45   1
   3   2  -7  43404. 2003.65   1
  -3  -2  -7  41855. 1965.67   1
  -3  -2  -7  40950. 2382.76   1
   3   2   7  36552. 1937.91   1
   3   2   7  44616. 2178.96   1
  -3  -2   7  42213. 2278.30  -1
   3  -2  -7  44164. 2740.68   1
   3  -2  -7  45303. 2254.93   1
  -3   2  -7  38919. 1724.61   1
  -3   2  -7  41461. 2086.92  -1
   3  -2   8  31702. 1467.49   1
   3  -2   8  34178. 1615.78   1
  -3   2   8  34047. 1751.64   1
   3   2  -8  31950. 1553.69   1
   3   2  -8  34032. 1655.22   1
  -3  -2  -8  29189. 1970.78   1
   3   2   8  34076. 1753.10   1
  -3  -2   8  33221. 2009.49   1
  -3  -2   8  33236. 1531.77   1
   3  -2  -8  35595. 2425.86   1
   3  -2   9  80862. 3635.50   1
  -3   2   9  75456. 4375.45   1
  -3   2   9  77356. 3638.42   1
   3   2  -9  78305. 3583.63   1
   3   2  -9  74872. 3466.76  -1
  -3  -2  -9  75603. 3451.42   1
  -3  -2  -9  84514. 4581.44   1
   3   2   9  72199. 3566.10   1
   3   2   9  76698. 3634.04   1
  -3  -2   9  78086. 4065.74   1
  -3  -2   9  78597. 3504.01   1
   3  -2  -9  79766. 3796.20   1
   3  -2  -9  80789. 4482.83   1
  -3   2  -9  78378. 3456.53   1
   3  -2  10  12907. 759.678   1
   3  -2  10  12805. 726.515   1
  -3   2  10  10146. 1387.87   1
  -3   2  10  13156. 874.360   1
   3   2 -10  12871. 840.759   1
   3   2 -10  14522. 876.551   1
  -3  -2 -10  12323. 1344.78   1
  -3  -2 -10  12571. 734.112   1
   3   2  10  12615. 878.743   1
   3   2  10  13156. 1028.49   1
  -3  -2  10  10555. 1159.97   1
  -3  -2  10  12966. 696.201   1
   3  -2 -10  13901. 959.093   1
   3  -2 -10  11855. 1427.32   1
  -3   2 -10  11841. 595.032   1
  -3   2 -10  13294. 1153.40   1
   3  -2  11  21183. 1120.52   1
   3  -2  11  22863. 1224.98   1
  -3   2  11  20811. 1926.95   1
   3   2 -11  25340. 1384.22   1
   3   2 -11  23711. 1360.12   1
  -3  -2 -11  22425. 1181.15   1
   3   2  11  23251. 1526.66   1
  -3  -2  11  20270. 1752.37   1
  -3  -2  11  23090. 1155.59   1
   3  -2 -11  25646. 1512.05   1
  -3   2 -11  21417. 1025.57   1
  -3   2 -11  27918. 1945.94   1
   3  -2  12  23090. 1264.43   1
   3  -2  12  20803. 1145.36   1
  -3   2  12  24047. 2149.01   1
  -3   2  12  21256. 1289.99   1
   3   2 -12  21388. 1246.16   1
   3   2 -12  21972. 1336.01   1
  -3  -2 -12  25040. 2216.94   1
  -3  -2 -12  20416. 1101.53   1
   3   2  12  21439. 1479.18   1
   3   2  12  21037. 1336.74   1
  -3  -2  12  21497. 1102.26  -1
  -3  -2  12  21308. 1837.11   1
   3  -2 -12  22973. 1425.13  -1
   3  -2 -12  24609. 2189.19   1
  -3   2 -12  21242. 1035.79   1
  -3   2 -12  24448. 1871.44   1
   3  -2  13  27757. 1489.41   1
   3  -2  13  29109. 1561.72   1
  -3   2  13  28941. 1661.06   1
  -3   2  13  26910. 2390.79   1
   3   2 -13  30058. 1758.95  -1
  -3  -2 -13  29357. 1506.21   1
  -3  -2 -13  31417. 2678.59   1
  -3  -2  13  29481. 1468.95   1
   3  -2 -13  30409. 2568.30   1
   3  -2 -13  31103. 1824.69   1
  -3   2 -13  28524. 1364.50   1
  -3   2 -13  29664. 2209.64   1
   3  -2  14 9247.62 709.861   1
   3  -2  14 9371.79 726.880   1
  -3   2  14 8151.93 1448.50   1
  -3   2  14 8049.66 783.053   1
   3   2 -14 8363.76 745.069   1
   3   2 -14 9262.23 874.360   1
  -3  -2 -14 6684.43 1425.13   1
  -3  -2 -14  11497. 742.147   1
   3   2  14 8056.97 903.578   1
   3   2  14 9028.48 874.360   1
  -3  -2  14 9751.63 1417.82   1
  -3  -2  14 8875.08 606.427   1
   3  -2 -14 9576.32 1476.99   1
   3  -2 -14 8539.07 822.497   1
  -3   2 -14 9211.09 1257.85   1
  -3   2 -14  10657. 603.140   1
   3  -2  15  13857. 956.171   1
  -3   2  15  14529. 1080.35   1
   3   2 -15  15208. 1106.65   1
   3   2 -15  12060. 1040.90   1
   3   2  15  14770. 1159.24   1
   3   2  15  13484. 1200.14   1
  -3  -2  15  12476. 786.705   1
  -3  -2  15  15515. 1733.38   1
   3  -2 -15  11746. 1666.91   1
  -3   2 -15  13572. 1563.91   1
   3  -2  16 2116.87 399.561   1
   3  -2  16 1991.96 399.488   1
  -3   2  16 2189.19 1068.66   1
  -3   2  16 1934.99 503.725   1
   3   2 -16 2810.81 525.785   1
  -3  -2 -16 1481.37 1193.57   1
  -3  -2 -16 1414.90 272.607   1
   3   2  16 1171.66 521.256   1
   3   2  16 2295.83 569.977   1
  -3  -2  16 1122.72 910.152   1
   3  -2 -16 1959.82 1212.56   1
  -3   2 -16 1840.76 225.931   1
  -3   2 -16 2111.76 947.406   1
   3  -2  17  14105. 1027.03   1
   3  -2  17  12323. 915.996   1
  -3   2  17  15362. 1855.37   1
  -3   2  17  16055. 1208.18   1
   3   2 -17  13974. 1092.77   1
   3   2 -17  12498. 1139.52   1
  -3  -2 -17  12871. 826.150   1
  -3  -2 -17  10855. 2043.09   1
   3   2  17  12973. 1197.95   1
   3   2  17  15186. 1272.46   1
  -3  -2  17  13294. 861.212   1
  -3  -2  17  13806. 1719.50   1
   3  -2 -17  13411. 1153.40   1
   3  -2 -17  16340. 2048.94   1
  -3   2 -17  13243. 752.373   1
  -3   2 -17  10073. 1519.36   1
   3  -2  18 5039.44 593.571   1
  -3   2  18 5946.67 721.329   1
  -3   2  18 4025.56 1226.44  -1
   3   2 -18 5702.70 841.489   1
   3   2 -18 4903.57 694.594   1
  -3  -2 -18 5947.40 514.243   1
   3   2  18 4897.00 804.966   1
  -3  -2  18 5502.55 537.764   1
  -3  -2  18 4883.12 1146.82   1
   3  -2 -18 5697.58 802.044   1
   3  -2 -18 5795.46 1552.96   1
  -3   2 -18 5226.44 398.977  -1
   3  -2  19 5455.07 692.841   1
   3  -2  19 5859.02 652.446   1
  -3   2  19 5971.51 736.303   1
  -3   2  19 6347.69 1381.30   1
   3   2 -19 6939.36 847.333   1
   3   2 -19 5512.78 865.594   1
  -3  -2 -19 7160.69 1969.32   1
  -3  -2 -19 5955.44 519.138   1
   3   2  19 5845.87 890.430   1
   3   2  19 7017.52 898.465   1
  -3  -2  19 6539.80 607.815   1
  -3  -2  19 6285.60 1310.44   1
   3  -2 -19 7199.41 925.492   1
   3  -2 -19 8619.42 1699.05  -1
  -3   2 -19 6820.30 489.919   1
  -3   2 -19 5453.61 1406.13   1
   3  -2  20  638.49 381.008   1
   3  -2  20  -17.09 334.112   1
  -3   2  20  887.51 1019.72   1
  -3   2  20  355.37 395.909   1
   3   2 -20  364.57 238.787   1
   3   2 -20  181.23 590.065   1
  -3  -2 -20 2071.58 1487.95   1
  -3  -2 -20  547.92 247.918   1
   3   2  20  788.17 510.591   1
   3   2  20  658.14 546.091   1
  -3  -2  20 1183.34 970.781   1
  -3  -2  20  532.29 310.299   1
   3  -2 -20  564.79 284.952   1
   3  -2 -20  828.34 1150.47   1
  -3   2 -20  435.72 179.620   1
  -3   2 -20 -883.86 980.277   1
   3  -2  21  11717. 1021.91   1
   3  -2  21  10226. 937.910   1
  -3   2  21 6758.94 1645.73   1
  -3   2  21  11636. 1051.13   1
   3   2 -21  11607. 1254.93   1
   3   2 -21  10438. 787.435   1
  -3  -2 -21  11081. 2283.42   1
   3   2  21  10752. 1197.95   1
  -3  -2  21  10767. 850.255   1
  -3  -2  21  12498. 1796.93   1
   3  -2 -21  10606. 834.185   1
   3  -2 -21  12133. 2029.95   1
  -3   2 -21 9817.37 649.451   1
  -3   2 -21  10226. 1842.22   1
   3  -2  22  439.08 421.767   1
  -3   2  22  985.39 561.650   1
  -3   2  22 -986.85 919.648   1
   3   2 -22  126.59 228.634   1
   3   2 -22  593.21 690.722   1
  -3  -2 -22   15.14 204.602   1
  -3  -2 -22   11.80 1494.52   1
   3   2  22  724.83 580.788   1
   3   2  22   -6.64 579.547   1
  -3  -2  22   -2.85 853.177  -1
  -3  -2  22  657.56 425.054   1
   3  -2 -22  220.53 267.567   1
  -3   2 -22  -88.60 1232.29   1
   3  -2  23 3851.71 641.124   1
   3  -2  23 3766.25 660.628   1
  -3   2  23 2884.58 1176.77   1
  -3   2  23 4360.84 768.443   1
   3   2 -23 3037.25 903.578   1
   3   2 -23 5008.76 555.222   1
  -3  -2 -23 4002.92 442.220   1
  -3  -2 -23 6426.58 2134.40   1
   3   2  23 4393.71 875.821   1
   3   2  23 4105.91 878.743   1
  -3  -2  23 3073.04 1097.88   1
  -3  -2  23 4672.75 645.507   1
   3  -2 -23 2227.17 1414.17   1
   3  -2 -23 4953.98 560.262   1
  -3   2 -23 4232.28 392.330   1
  -3   2 -23 5735.57 1573.41   1
   3  -2  24  677.14 510.883   1
   3  -2  24  359.61 368.809   1
  -3   2  24  151.72 891.161   1
   3   2 -24  929.87 815.923   1
   3   2 -24 1198.68 346.603   1
  -3  -2 -24  475.89 238.933   1
  -3  -2 -24  523.74 1858.29   1
   3   2  24 1021.91 591.672   1
   3   2  24  470.49 554.857   1
  -3  -2  24  695.47 440.175   1
  -3  -2  24  702.26 965.667   1
   3  -2 -24 -354.71 1171.66   1
   3  -2 -24  390.58 320.818   1
  -3   2 -24  889.70 247.772   1
   3  -2  25 3955.44 771.365   1
   3  -2  25 1911.61 521.767  -1
  -3   2  25 2390.06 1192.84   1
   3   2 -25 3501.09 965.667   1
   3   2 -25 1750.91 382.176   1
  -3  -2 -25 3732.65 2330.90   1
  -3  -2  25 2572.68 1187.00   1
  -3  -2  25 2970.05 620.671   1
   3  -2 -25 2684.44 449.379   1
   3  -2 -25 3348.43 1463.11   1
  -3   2 -25 2529.58 342.512   1
  -3   2 -25 1593.13 1264.43   1
   3  -2  26  384.51 423.447  -1
   3  -2  26  163.11 584.514   1
  -3   2  26 -554.42 989.773   1
   3   2 -26  575.02 325.639   1
   3   2 -26 -769.90 799.853   1
  -3  -2 -26  342.00 262.162   1
  -3  -2 -26  986.12 2219.14   1
   3   2  26  531.12 640.540   1
  -3  -2  26  475.02 548.283   1
  -3  -2  26 1062.82 967.128   1
   3  -2 -26  517.75 341.709   1
   3  -2 -26  230.09 1590.94   1
  -3   2 -26 -565.52 1295.84   1
  -3   2 -26  534.55 246.603   1
   3  -2  27 1368.88 587.582   1
   3  -2  27 1699.78 718.991   1
  -3   2  27 1316.29 1161.43   1
   3   2 -27 1487.95 404.236   1
  -3  -2 -27 -271.95 2096.42   1
  -3  -2 -27 1787.43 373.557   1
   3   2  27 2558.07 783.783   1
  -3  -2  27 1423.67 878.012   1
  -3  -2  27  554.35 614.755   1
   3  -2 -27 1678.60 415.412   1
   3  -2 -27 1138.06 1420.74   1
  -3   2 -27  601.68 1298.76   1
  -3   2  28    4.01 670.781   1
  -3  -2 -28  158.66 297.078   1
  -3  -2 -28  972.24 1191.38   1
   3  -2 -28 -709.13 810.810   1
   3  -2 -28  -83.13 337.034   1
   3   3   0 307816.  13389.   1
  -3  -3   0 323886.  14047.   1
   3  -3   0 303068.  13455.   1
   3  -3   0 301899.  13170.   1
  -3   3   0 304748.  13265.   1
  -3   3   0 307523.  13806.   1
   3  -3   1 147261. 6468.95   1
   3  -3   1 145434. 6515.70   1
  -3   3   1 159167. 7479.90   1
   3   3  -1 159898. 6982.46   1
  -3  -3  -1 151205. 6768.44   1
  -3  -3  -1 157049. 6857.55   1
   3   3   1 142659. 6289.26   1
   3   3   1 146968. 6440.46   1
  -3  -3   1 152228. 6627.46   1
   3  -3  -1 143754. 6365.22   1
  -3   3  -1 147115. 6433.16   1
  -3   3  -1 140613. 6490.86   1
   3  -3   2  19795. 979.546   1
   3  -3   2  18736. 899.926   1
  -3   3   2  15018. 1270.27   1
   3   3  -2  18766. 874.360   1
   3   3  -2  20548. 949.597   1
  -3  -3  -2  19423. 1128.56   1
  -3  -3  -2  17334. 844.411   1
   3   3   2  21220. 1105.19   1
   3   3   2  18641. 929.875   1
  -3  -3   2  18627. 897.004   1
  -3  -3   2  20811. 952.519   1
   3  -3  -2  18167. 970.781  -1
   3  -3  -2  17553. 1339.66   1
  -3   3  -2  17787. 824.689   1
  -3   3  -2  19109. 1165.08   1
   3  -3   3 185318. 8049.66   1
  -3   3   3 171147. 8144.62   1
  -3   3   3 168955. 7479.90   1
   3   3  -3 180423. 7837.83   1
   3   3  -3 176333. 7662.52   1
  -3  -3  -3 185245. 8108.10   1
  -3  -3  -3 182688. 8283.41   1
   3   3   3 178963. 7867.05  -1
   3   3   3 154638. 6882.39   1
  -3  -3   3 178743. 7786.70   1
  -3  -3   3 171585. 7450.69   1
   3  -3  -3 173995. 8188.45   1
   3  -3  -3 168736. 7494.51   1
  -3   3  -3 177429. 7691.74   1
  -3   3   4  11359. 1241.05   1
  -3   3   4  11249. 708.911  -1
   3   3  -4  11556. 555.222   1
   3   3  -4  12067. 572.461   1
  -3  -3  -4  11110. 604.090   1
  -3  -3  -4  11958. 943.754   1
   3   3   4  11928. 718.334   1
   3   3   4  12257. 817.384   1
  -3  -3   4  11987. 592.403   1
  -3  -3   4  11541. 561.504  -1
   3  -3  -4  10782. 1125.64   1
   3  -3  -4  11410. 736.303   1
  -3   3  -4  11381. 513.659   1
  -3   3  -4  11344. 648.502   1
   3  -3   5  73922. 3224.98   1
   3  -3   5  67122. 2934.99   1
  -3   3   5  67648. 3189.19   1
  -3   3   5  69912. 3899.92   1
   3   3  -5  69386. 3058.43   1
   3   3  -5  70241. 3080.35   1
  -3  -3  -5  71892. 3807.15   1
  -3  -3  -5  70971. 3209.64   1
   3   3   5  70088. 3382.76   1
  -3  -3   5  64894. 2894.08   1
  -3  -3   5  66260. 2914.53   1
   3  -3  -5  67838. 3777.94   1
   3  -3  -5  64061. 3042.36   1
  -3   3  -5  67677. 2997.07   1
  -3   3  -5  69021. 3027.75   1
   3  -3   6  31841. 1398.83   1
   3  -3   6  32527. 1449.96   1
  -3   3   6  40796. 2918.19   1
   3   3  -6  33601. 1509.13   1
   3   3  -6  32140. 1471.88   1
   3   3   6  32637. 1638.42   1
   3   3   6  33930. 1922.57   1
  -3  -3   6  30248. 1359.39   1
  -3  -3   6  31169. 1519.36   1
   3  -3  -6  33974. 2431.70   1
   3  -3   7 100146. 4353.54   1
   3  -3   7  96713. 4244.70  -1
  -3   3   7  98831. 4645.72   1
  -3   3   7 100803. 5421.47   1
   3   3  -7 108181. 4777.94   1
   3   3  -7 112272. 4917.45   1
  -3  -3  -7 101753. 5223.52   1
  -3  -3  -7 108912. 4880.20   1
   3   3   7  94814. 4509.13   1
   3   3   7  96202. 4462.38   1
  -3  -3   7 101899. 4707.81   1
  -3  -3   7 105040. 4600.43   1
   3  -3  -7 102557. 4751.64   1
  -3   3  -7 104675. 4729.73   1
  -3   3  -7  99781. 4335.28   1
   3  -3   8  395.62 110.811   1
  -3   3   8  796.20 771.365   1
  -3   3   8  207.89 255.223   1
   3   3  -8  375.53 134.185   1
  -3  -3  -8 -289.12 506.647   1
  -3  -3  -8  650.84 177.209   1
   3   3   8  301.90 301.899   1
   3   3   8  216.29 225.274   1
  -3  -3   8  618.41 385.829   1
   3  -3  -8  144.92 257.852   1
   3  -3  -8  270.49 583.491   1
  -3   3  -8  563.55 286.924   1
   3  -3   9  71680. 3209.64   1
   3  -3   9  73265. 3220.60   1
  -3   3   9  74069. 4338.93   1
   3   3  -9  80277. 3658.14   1
   3   3  -9  76844. 3437.54   1
  -3  -3  -9  71585. 3298.75   1
  -3  -3  -9  73411. 4194.30   1
   3   3   9  67823. 3284.15   1
   3   3   9  66808. 3392.25   1
  -3  -3   9  67042. 2970.05   1
  -3  -3   9  67487. 3474.80   1
   3  -3  -9  72739. 3530.31   1
  -3   3  -9  67122. 3285.61   1
  -3   3  -9  69978. 3061.36   1
   3  -3  10 3611.39 292.330   1
   3  -3  10 4330.16 269.174   1
  -3   3  10 4879.47 529.218   1
  -3   3  10 3293.64 956.902   1
   3   3 -10 3954.71 367.202   1
   3   3 -10 4265.88 348.064   1
  -3  -3 -10 4257.12 373.630   1
  -3  -3 -10 5610.66 1089.11   1
   3   3  10 2864.86 434.550   1
   3   3  10 3981.73 600.219   1
  -3  -3  10 4209.64 772.826   1
  -3  -3  10 4121.25 291.234  -1
   3  -3 -10 4229.36 529.656   1
   3  -3 -10 3048.21 1012.42   1
  -3   3 -10 2965.67 546.676   1
  -3   3 -10 3885.31 219.284   1
   3  -3  11 124178. 5476.25   1
   3  -3  11 117677. 5245.43   1
  -3   3  11 121768. 5666.90   1
  -3   3  11 117823. 6341.85   1
   3   3 -11 120745. 5485.75   1
   3   3 -11 118042. 5271.73   1
  -3  -3 -11 117531. 6372.53   1
  -3  -3 -11 117312. 5295.10   1
   3   3  11 124543. 5847.33   1
   3   3  11 121548. 5866.32   1
  -3  -3  11 126443. 6327.24   1
  -3  -3  11 123959. 5458.72   1
   3  -3 -11 123813. 5804.23   1
   3  -3 -11 120526. 6598.24   1
  -3   3 -11 119722. 5232.28   1
  -3   3 -11 124836. 5959.82   1
   3  -3  12 2020.45 214.536   1
  -3   3  12 2051.13 426.442   1
  -3   3  12 2271.73 937.179   1
   3   3 -12 1480.64 326.661   1
   3   3 -12 1572.68 310.445   1
  -3  -3 -12 1876.55 1028.49   1
  -3  -3 -12 2840.76 331.409   1
   3   3  12 2460.92 561.723   1
   3   3  12 1978.08 462.965   1
  -3  -3  12 1945.94 242.293   1
  -3  -3  12  227.39 703.505   1
   3  -3 -12 1037.25 1008.76   1
   3  -3 -12 1330.90 441.124   1
  -3   3 -12 2243.97 176.625   1
  -3   3 -12 1005.84 564.280   1
   3  -3  13  42169. 2000.73   1
   3  -3  13  37860. 1848.06   1
  -3   3  13  41132. 2216.21   1
  -3   3  13  42389. 3157.78   1
   3   3 -13  40950. 2125.64   1
   3   3 -13  44091. 2169.46   1
  -3  -3 -13  43236. 2130.75   1
  -3  -3 -13  42418. 3273.92   1
   3   3  13  38276. 2152.66   1
   3   3  13  40380. 2411.25   1
  -3  -3  13  39401. 1840.76   1
  -3  -3  13  40709. 2732.65   1
   3  -3 -13  38072. 3041.63   1
   3  -3 -13  39321. 2197.95  -1
  -3   3 -13  43959. 1991.96   1
  -3   3 -13  40197. 2473.34  -1
   3  -3  14 1752.37 256.391   1
   3  -3  14 1349.89 315.997   1
  -3   3  14 1110.30 436.230   1
   3   3 -14  597.73 309.496   1
   3   3 -14 1377.65 347.114   1
  -3  -3 -14 1159.97 1151.93   1
   3   3  14 1636.96 468.809   1
  -3  -3  14 1745.80 255.807   1
  -3  -3  14 1796.93 869.977   1
   3  -3 -14 1497.44 992.694   1
  -3   3 -14 1530.31 168.955   1
  -3   3 -14 1573.41 713.148   1
   3  -3  15  98612. 4520.08   1
   3  -3  15  89554. 4151.93   1
  -3   3  15  94668. 5596.05   1
  -3   3  15  87582. 4324.32  -1
   3   3 -15  91234. 4400.29   1
   3   3 -15  90285. 4244.70   1
  -3  -3 -15  85683. 3973.70   1
  -3  -3 -15  95033. 5852.44   1
   3   3  15  87801. 4439.00   1
   3   3  15  86779. 4490.86   1
  -3  -3  15  88313. 3994.15   1
   3  -3 -15  88166. 5395.90   1
   3  -3 -15  83857. 4195.03   1
  -3   3 -15  92768. 4875.82   1
  -3   3 -15  87655. 3901.38   1
   3  -3  16 4520.81 450.255   1
   3  -3  16 3860.48 429.802   1
  -3   3  16 4565.37 1241.78   1
   3   3 -16 4233.74 572.680   1
   3   3 -16 5402.48 582.541   1
  -3  -3 -16 5105.18 482.834   1
  -3  -3 -16 3488.67 1433.16   1
   3   3  16 4170.92 719.576   1
   3   3  16 4941.56 794.740   1
  -3  -3  16 4159.24 1046.75   1
  -3  -3  16 4525.20 408.838   1
   3  -3 -16 4539.81 702.848  -1
  -3   3 -16 4200.14 299.342   1
  -3   3 -16 3777.21 898.465   1
   3  -3  17  18904. 1140.25   1
  -3   3  17  17619. 2035.06   1
  -3   3  17  20117. 1420.01   1
   3   3 -17  17757. 1173.12   1
   3   3 -17  19145. 1303.87   1
  -3  -3 -17  17107. 2462.38   1
  -3  -3 -17  18459. 1082.54   1
   3   3  17  17882. 1430.97   1
   3   3  17  18159. 1487.95   1
  -3  -3  17  18115. 1011.69   1
  -3  -3  17  18685. 1866.32   1
   3  -3 -17  18678. 1421.47   1
   3  -3 -17  18254. 2289.99   1
  -3   3 -17  19014. 1735.57   1
   3  -3  18 3793.28 447.552   1
   3  -3  18 3892.62 491.234   1
  -3   3  18 4315.55 670.781   1
  -3   3  18 5002.92 1327.24   1
   3   3 -18 3250.54 617.019  -1
   3   3 -18 3001.46 553.907   1
  -3  -3 -18 4791.08 1818.84   1
  -3  -3 -18 4453.61 450.620   1
   3   3  18 4634.77 783.783   1
   3   3  18 4415.63 801.314   1
  -3  -3  18 4171.65 1035.06   1
   3  -3 -18 1815.92 1351.35   1
   3  -3 -18 4520.81 755.295   1
  -3   3 -18 3726.07 1017.53   1
  -3   3 -18 3728.27 302.556   1
   3  -3  19  37911. 2036.52   1
   3  -3  19  36808. 1956.17   1
  -3   3  19  37239. 2238.86   1
  -3   3  19  33199. 2921.84   1
   3   3 -19  35252. 2023.37   1
   3   3 -19  44061. 2621.62  -1
  -3  -3 -19  36801. 1907.96   1
  -3  -3 -19  37487. 3705.62   1
   3   3  19  36837. 2360.11   1
   3   3  19  34909. 2336.74   1
  -3  -3  19  36114. 1837.11   1
  -3  -3  19  42155. 3143.90   1
   3  -3 -19  35917. 3265.15   1
   3  -3 -19  38751. 2110.30   1
  -3   3 -19  35530. 2636.96   1
  -3   3 -19  35011. 1685.17   1
   3  -3  20 2617.24 411.687   1
  -3   3  20 2539.81 597.954   1
  -3   3  20 3257.12 1257.85   1
   3   3 -20 1839.30 569.320   1
   3   3 -20 2121.98 355.953  -1
  -3  -3 -20 1663.26 319.065   1
  -3  -3 -20 1489.41 1655.95   1
   3   3  20 3121.25 741.416   1
  -3  -3  20 2408.32 420.160   1
  -3  -3  20  880.20 911.613   1
   3  -3 -20 3749.45 1524.47   1
   3  -3 -20 2419.28 414.609   1
  -3   3 -20 2138.05 248.283   1
   3  -3  21  13543. 956.171   1
   3  -3  21  16275. 1137.33   1
  -3   3  21  14616. 2043.09   1
   3   3 -21  13484. 1190.65  -1
   3   3 -21  15099. 1010.96   1
  -3  -3 -21  14916. 936.449   1
  -3  -3 -21  11972. 2539.81   1
   3   3  21  15851. 1475.53   1
   3   3  21  14405. 1396.64  -1
  -3  -3  21  14390. 1672.02   1
  -3  -3  21  14923. 964.937   1
   3  -3 -21  16121. 1077.43   1
  -3   3 -21  15179. 1771.36   1
  -3   3 -21  14770. 826.880   1
   3  -3  22  311.39 247.407   1
   3  -3  22  326.88 409.861   1
  -3   3  22  540.10 918.188   1
  -3   3  22 -479.25 424.397   1
   3   3 -22  606.21 550.182   1
  -3  -3 -22  354.86 229.729   1
  -3  -3 -22  469.03 1472.61   1
   3   3  22 -317.97 547.187   1
   3   3  22  788.90 721.840   1
  -3  -3  22  218.77 344.631   1
   3  -3 -22  -58.90 1357.92   1
   3  -3 -22  414.32 277.063   1
  -3   3 -22  321.26 163.550   1
  -3   3 -22 -434.11 963.476   1
   3  -3  23  14872. 1056.24   1
   3  -3  23  16158. 1222.79  -1
  -3   3  23  13740. 1920.38   1
   3   3 -23  16362. 1408.33  -1
   3   3 -23  14996. 997.077   1
  -3  -3 -23  17852. 3058.43   1
  -3  -3 -23  16384. 1006.57   1
   3   3  23  18999. 1672.02   1
  -3  -3  23  14025. 978.085   1
  -3  -3  23  16684. 1943.75   1
   3  -3 -23  15530. 2491.60   1
   3  -3 -23  16143. 1104.45   1
  -3   3 -23  16581. 935.719   1
  -3   3 -23  15844. 2020.45   1
   3  -3  24  783.78 359.313   1
   3  -3  24  799.85 506.135   1
  -3   3  24  776.48 983.929   1
   3   3 -24  407.60 268.809   1
   3   3 -24  216.95 619.137   1
  -3  -3 -24  393.21 252.374   1
  -3  -3 -24 1150.47 1986.85   1
  -3  -3  24  -72.29 815.193  -1
  -3  -3  24  213.44 441.709   1
   3  -3 -24  570.12 301.753   1
   3  -3 -24 1668.37 1580.71   1
  -3   3 -24  530.82 202.483   1
  -3   3 -24 -140.32 992.694   1
   3  -3  25  21322. 1571.95   1
  -3   3  25  27202. 2753.10   1
   3   3 -25  24668. 1439.74   1
   3   3 -25  23090. 1776.48   1
  -3  -3 -25  23762. 1347.70   1
   3   3  25  21103. 1813.73  -1
  -3  -3  25  23141. 2119.79   1
  -3  -3  25  21892. 1403.94   1
   3  -3 -25  21118. 2941.56   1
   3  -3 -25  23762. 1436.81   1
  -3   3 -25  23404. 2379.84   1
  -3   3 -25  22549. 1217.68   1
   3  -3  26  944.48 392.695   1
   3  -3  26 1268.81 553.250  -1
  -3   3  26 1723.88 1333.09  -1
   3   3 -26  446.75 721.183   1
   3   3 -26  731.19 342.878   1
  -3  -3 -26 1848.79 2322.86   1
   3   3  26  885.32 636.815   1
  -3  -3  26  602.99 508.108   1
  -3  -3  26  434.26 862.673   1
   3  -3 -26  943.02 1609.20   1
   3  -3 -26 1235.21 380.496   1
  -3   3 -26  650.62 1077.43   1
  -3   3 -26 1108.84 273.849   1
  -3   3  27 9050.39 1637.69   1
   3   3 -27 6252.73 918.918   1
   3   3 -27 8955.43 813.732   1
  -3  -3 -27 9547.10 763.330   1
  -3  -3 -27 4961.28 2221.33   1
   3   3  27 7457.99 1072.31   1
   3  -3 -27 4627.46 1737.76   1
  -3   3  28   63.21 505.843   1
  -3  -3 -28  625.49 391.526   1
   3   3  28  879.47 527.173   1
   3  -3 -28  502.34 443.170   1
   3   4   0  16815. 842.950  -1
   3   4   0  16837. 867.055   1
  -3  -4   0  17042. 819.576   1
  -3  -4   0  16136. 965.667   1
   3  -4   0  16720. 1241.05   1
   3  -4   0  14354. 797.662   1
  -3   4   0  15157. 823.228   1
  -3   4   0  15332. 1236.67   1
   3  -4   1  46808. 2178.23   1
   3  -4   1  43937. 2322.13   1
  -3   4   1  45281. 2140.98   1
  -3   4   1  47115. 2686.63   1
   3   4  -1  48678. 2205.26   1
   3   4  -1  46903. 2123.45   1
  -3  -4  -1  46457. 2365.23   1
  -3  -4  -1  49101. 2220.60   1
  -3  -4   1  45595. 2197.22   1
   3  -4  -1  53090. 2492.33   1
   3  -4  -1  54134. 2975.89   1
  -3   4  -1  47246. 2558.07   1
  -3   4  -1  52557. 2392.25   1
  -3   4   2 5047.47 418.918   1
  -3   4   2 6237.39 909.422   1
   3   4  -2 5235.93 310.957   1
   3   4  -2 5269.53 312.418   1
  -3  -4  -2 5245.43 600.584   1
  -3  -4  -2 5416.36 346.019   1
   3   4   2 5362.30 450.328   1
   3   4   2 5219.13 377.940  -1
  -3  -4   2 5691.01 313.951   1
  -3  -4   2 5024.10 378.670   1
   3  -4  -2 5480.64 838.567   1
   3  -4  -2 4030.68 385.317   1
  -3   4  -2 4794.74 300.511   1
  -3   4  -2 5418.55 636.742   1
   3  -4   3 166910. 7341.12   1
   3  -4   3 170562. 7465.30   1
  -3   4   3 170928. 8246.89   1
  -3   4   3 164426. 7326.51   1
   3   4  -3 163550. 7126.36   1
  -3  -4  -3 152739. 7078.88   1
  -3  -4  -3 162162. 7128.55   1
   3   4   3 158583. 7117.60   1
   3   4   3 166253. 7363.03   1
  -3  -4   3 173995. 7574.86   1
   3  -4  -3 165084. 7384.94   1
   3  -4  -3 162746. 7823.22   1
  -3   4  -3 167640. 7298.75   1
  -3   4  -3 167348. 7574.86   1
   3  -4   4 4280.49 241.125   1
   3  -4   4 3368.88 224.543   1
  -3   4   4 3823.22 859.751   1
  -3   4   4 3196.49 371.293   1
   3   4  -4 4266.61 247.845   1
   3   4  -4 4029.21 247.626   1
  -3  -4  -4 3389.33 637.545   1
  -3  -4  -4 4449.23 331.921   1
   3   4   4 4503.28 493.718   1
   3   4   4 4680.78 390.577   1
  -3  -4   4 4163.62 282.469   1
  -3  -4   4 4830.53 283.930   1
   3  -4  -4 2756.75 821.767   1
  -3   4   5 164938. 7421.47   1
   3   4  -5 161724. 7038.71   1
   3   4  -5 154127. 6707.81   1
  -3  -4  -5 163696. 7238.12   1
  -3  -4  -5 157049. 7509.12   1
   3   4   5 170854. 7859.74   1
   3   4   5 149671. 6678.59   1
  -3  -4   5 164573. 7176.03   1
  -3  -4   5 162016. 7075.23   1
   3  -4  -5 159240. 7859.74   1
  -3   4   6  82396. 4609.93   1
  -3   4   6  86194. 4056.97   1
   3   4  -6  79912. 3501.09   1
   3   4  -6  88166. 3877.28   1
  -3  -4  -6  84587. 3829.07  -1
  -3  -4  -6  87071. 4573.41   1
   3   4   6  78451. 3817.38   1
   3   4   6  93572. 4441.92  -1
  -3  -4   6  80862. 3558.07   1
  -3  -4   6  77794. 3459.46   1
   3  -4  -6  81884. 3884.58   1
   3  -4  -6  83492. 4647.91   1
  -3   4   7 158437. 7954.70   1
  -3   4   7 170124. 7728.26   1
   3   4  -7 151570. 6593.13   1
   3   4  -7 169978. 7428.77   1
  -3  -4  -7 169978. 8495.24   1
  -3  -4  -7 160409. 7127.82   1
   3   4   7 150913. 6983.19   1
  -3  -4   7 157268. 6853.17   1
  -3  -4   7 166326. 7370.34   1
   3  -4  -7 160920. 8130.01   1
   3  -4  -7 166764. 7574.86   1
  -3   4   8   25.49 695.470   1
   3   4  -8  124.40 112.856   1
   3   4  -8  442.15 108.985   1
  -3  -4  -8  754.56 174.361   1
   3   4   8  630.82 339.883   1
  -3  -4   8  806.43 122.717   1
  -3  -4   8  477.28 272.900   1
   3  -4  -8  473.48 307.450   1
  -3   4   9  54463. 3550.03   1
   3   4  -9  62060. 2836.37   1
  -3  -4  -9  55040. 2594.59   1
  -3  -4  -9  67370. 4147.55   1
   3   4   9  55858. 2970.05   1
  -3  -4   9  56428. 2922.57   1
   3  -4  -9  66435. 3311.17   1
  -3   4  10  10738. 1482.83   1
   3   4 -10  11161. 667.494   1
  -3  -4 -10  15362. 1699.05   1
  -3  -4 -10  11541. 723.447   1
   3   4  10  10088. 872.169   1
   3   4  10  11950. 1054.78   1
  -3  -4  10  11950. 1089.11   1
   3  -4 -10  14266. 1842.22   1
   3  -4 -10  13090. 995.616  -1
   3  -4  11  33455. 1477.72   1
   3  -4  11  33039. 1472.61   1
  -3   4  11  36976. 2889.70   1
  -3   4  11  39065. 2157.78   1
   3   4 -11  32469. 1493.79   1
   3   4 -11  37078. 1837.11   1
  -3  -4 -11  33031. 2669.10   1
  -3  -4 -11  33324. 1692.47   1
   3   4  11  35033. 2131.48   1
   3   4  11  36245. 2062.82   1
  -3  -4  11  33966. 1545.65   1
  -3  -4  11  31592. 2096.42  -1
   3  -4 -11  35895. 2038.71   1
   3  -4 -11  37129. 2996.34   1
  -3   4 -11  32615. 1439.01   1
  -3   4 -11  34295. 1600.44   1
   3  -4  12  23375. 1057.71   1
   3  -4  12  21906. 1018.99   1
  -3   4  12  24711. 2276.11  -1
  -3   4  12  23075. 1455.81   1
   3   4 -12  22169. 1235.94  -1
   3   4 -12  23426. 1127.83   1
  -3  -4 -12  20730. 2172.39  -1
  -3  -4 -12  23367. 1268.08   1
   3   4  12  23426. 1517.16   1
   3   4  12  24514. 1686.63   1
  -3  -4  12  23404. 1105.92   1
  -3  -4  12  24770. 1902.85   1
   3  -4 -12  24419. 2359.38   1
   3  -4 -12  21987. 1431.70   1
  -3   4 -12  22367. 1003.65   1
  -3   4 -12  22747. 1192.84   1
   3  -4  13  75383. 3334.55   1
   3  -4  13  69065. 3085.46   1
  -3   4  13  69277. 3515.70   1
  -3   4  13  69956. 4457.99   1
   3   4 -13  66107. 2981.74   1
   3   4 -13  70694. 3384.95   1
  -3  -4 -13  69810. 3286.34   1
  -3  -4 -13  78013. 4997.07   1
   3   4  13  68649. 3561.72   1
   3   4  13  64748. 3514.24   1
  -3  -4  13  71234. 3183.34   1
  -3  -4  13  70044. 3968.59   1
   3  -4 -13  70161. 3579.98   1
   3  -4 -13  75456. 4856.09   1
  -3   4 -13  67305. 2956.17   1
  -3   4 -13  74069. 3484.29   1
   3  -4  14 3940.83 270.562   1
   3  -4  14 3666.18 291.819   1
  -3   4  14 3471.14 584.952   1
  -3   4  14 3794.01 1159.97   1
   3   4 -14 3797.66 505.697   1
   3   4 -14 4230.09 391.380   1
  -3  -4 -14 3783.05 396.055   1
  -3  -4 -14 2951.79 1315.56   1
   3   4  14 3614.31 648.794   1
   3   4  14 3891.16 681.299   1
  -3  -4  14 3824.69 328.268   1
  -3  -4  14 1972.97 904.309   1
   3  -4 -14 4586.55 1282.69   1
   3  -4 -14 4361.57 646.237   1
  -3   4 -14 3962.74 241.417   1
  -3   4 -14 4244.70 513.367   1
   3  -4  15  53134. 2409.06   1
  -3   4  15  52593. 2861.94   1
  -3   4  15  59007. 3916.72   1
   3   4 -15  55690. 2603.36   1
   3   4 -15  60190. 3010.95  -1
  -3  -4 -15  52980. 2580.71   1
   3   4  15  52527. 2998.54   1
  -3  -4  15  56399. 3423.66   1
  -3  -4  15  54229. 2471.14   1
   3  -4 -15  54222. 2941.56   1
   3  -4 -15  51410. 3858.29   1
  -3   4 -15  51622. 2301.68   1
  -3   4 -15  56822. 2894.08   1
   3  -4  16 4587.29 371.146  -1
   3  -4  16 4279.03 322.863   1
  -3   4  16 4018.99 692.403   1
  -3   4  16 4430.97 1143.90   1
   3   4 -16 5046.74 467.202   1
  -3  -4 -16 5237.39 480.131   1
  -3  -4 -16 7457.99 1760.41   1
   3   4  16 3626.73 789.627   1
   3   4  16 4948.13 831.993   1
  -3  -4  16 4604.82 372.461   1
  -3  -4  16 3857.56 998.538   1
   3  -4 -16 4423.66 704.090   1
   3  -4 -16 2641.34 1460.19   1
  -3   4 -16 4945.21 304.456   1
  -3   4 -16 4747.99 636.011   1
   3  -4  17  13937. 772.096   1
   3  -4  17  14507. 826.150   1
  -3   4  17  13535. 1796.20   1
  -3   4  17  14054. 1219.14   1
   3   4 -17  16516. 1155.59   1
   3   4 -17  14039. 864.134   1
  -3  -4 -17  13623. 2241.05   1
  -3  -4 -17  14514. 922.570   1
   3   4  17  12418. 1243.24   1
   3   4  17  14792. 1342.58   1
  -3  -4  17  14149. 789.627   1
  -3  -4  17  14697. 1606.28   1
   3  -4 -17  14105. 1246.16   1
   3  -4 -17  15551. 2284.88   1
  -3   4 -17  13608. 683.418   1
  -3   4 -17  14777. 1130.02   1
   3  -4  18 1033.60 215.486   1
   3  -4  18 1536.16 279.985   1
  -3   4  18 1458.73 551.424   1
   3   4 -18 1127.10 443.754   1
   3   4 -18  876.55 316.873   1
  -3  -4 -18 2575.60 1503.29   1
  -3  -4 -18 1504.75 297.297   1
   3   4  18 1053.32 547.772   1
   3   4  18 1021.18 574.068   1
  -3  -4  18 1361.58 277.648   1
  -3  -4  18 2077.43 789.627   1
   3  -4 -18 3338.20 1561.72   1
  -3   4 -18 1411.25 163.185   1
  -3   4 -18 1168.00 503.433   1
   3  -4  19 7589.47 545.142   1
   3  -4  19 8794.73 628.487   1
  -3   4  19 8086.19 937.910   1
  -3   4  19 6868.51 1590.21   1
   3   4 -19 7246.16 574.360   1
   3   4 -19 8159.23 682.614   1
  -3  -4 -19 7604.08 607.450  -1
  -3  -4 -19 7779.39 2170.19   1
   3   4  19 7181.88 1020.45   1
   3   4  19 9013.87 1099.34  -1
   3  -4 -19 7494.51 1910.15   1
   3  -4 -19 7319.20 658.582   1
  -3   4 -19 7341.12 436.011   1
  -3   4 -19 7355.73 886.778   1
   3  -4  20  281.01 195.033   1
   3  -4  20   58.62 246.092   1
  -3   4  20 1113.22 1154.13   1
   3   4 -20  233.75 209.277   1
  -3  -4 -20  131.63 195.179   1
   3   4  20 -119.36 554.930   1
  -3  -4  20 -170.85 747.260   1
   3  -4 -20  375.68 280.204   1
   3  -4 -20 -569.69 1362.31   1
  -3   4 -20 -266.54 460.116   1
   3  -4  21  20446. 1192.84   1
  -3   4  21  18802. 2233.74  -1
  -3   4  21  20380. 1588.75  -1
   3   4 -21  18744. 1111.76   1
   3   4 -21  18517. 1178.23   1
  -3  -4 -21  21936. 3161.43   1
  -3  -4 -21  19233. 1127.83   1
   3   4  21  18627. 1650.84   1
   3   4  21  20833. 1737.76   1
  -3  -4  21  19335. 1751.64   1
  -3  -4  21  19744. 1111.76   1
   3  -4 -21  17443. 1143.17   1
   3  -4 -21  19196. 2709.27   1
  -3   4 -21  18349. 1423.67   1
  -3   4 -21  18013. 920.379   1
   3  -4  22 1912.34 309.423   1
   3  -4  22 2358.65 426.442   1
  -3   4  22 2143.90 1102.26   1
   3   4 -22 2143.90 475.967   1
   3   4 -22 2126.37 333.747   1
  -3  -4 -22 1725.35 328.049   1
  -3  -4 -22  329.07 1712.93   1
   3   4  22 1341.85 694.740   1
  -3  -4  22 3005.11 952.519   1
  -3  -4  22 2096.42 392.768   1
   3  -4 -22 4422.93 1829.80   1
   3  -4 -22 2453.61 453.542   1
  -3   4 -22 1920.38 237.765   1
  -3   4 -22 1984.66 646.164   1
   3  -4  23  15427. 943.754   1
   3  -4  23  17268. 1119.79   1
  -3   4  23  16340. 2031.41   1
   3   4 -23  16479. 1011.69   1
   3   4 -23  18817. 1297.30   1
  -3  -4 -23  15150. 955.441  -1
  -3  -4 -23  15457. 2986.12   1
   3   4  23  18590. 1670.56   1
  -3  -4  23  17641. 1715.12   1
  -3  -4  23  16099. 1003.65   1
   3  -4 -23  17831. 2810.08   1
   3  -4 -23  16801. 1135.86   1
  -3   4 -23  17261. 1506.21   1
  -3   4 -23  16837. 898.465   1
   3  -4  24 4974.43 522.936   1
  -3   4  24 6163.62 1417.82   1
   3   4 -24 5169.46 533.893   1
   3   4 -24 5220.59 722.570   1
  -3  -4 -24 4969.32 2450.69   1
  -3  -4 -24 5566.10 541.051   1
   3   4  24 4777.94 948.136   1
  -3  -4  24 3871.44 479.912   1
  -3  -4  24 5883.85 1023.37   1
   3  -4 -24 6073.04 634.258   1
   3  -4 -24 6834.91 2169.46   1
  -3   4 -24 5054.78 401.972   1
   3  -4  25  11527. 846.602   1
   3  -4  25  10058. 873.630   1
  -3   4  25  10102. 1884.59   1
   3   4 -25  14010. 1132.21  -1
   3   4 -25  11234. 807.888   1
  -3  -4 -25  10782. 783.783   1
  -3  -4 -25  13389. 2971.51   1
   3   4  25  11819. 1371.80   1
  -3  -4  25  11008. 846.602   1
   3  -4 -25  11147. 866.325   1
   3  -4 -25 9590.93 2381.30   1
  -3   4 -25 9788.16 614.755   1
  -3   4 -25  11088. 1244.70   1
  -3   4  26 4245.43 1406.86   1
   3   4 -26 2718.04 415.924   1
   3   4 -26 2942.29 685.974   1
  -3  -4 -26 1807.16 1941.56   1
  -3  -4 -26 3376.18 449.013   1
   3   4  26 3381.30 813.732   1
   3  -4 -26 3289.26 1818.84   1
   3  -4 -26 2846.60 470.270   1
  -3   4  27 1286.34 1029.95   1
  -3  -4 -27 2473.34 438.714   1
   3   4  27 2106.65 677.136   1
   3  -4 -27 1463.84 408.035   1
   3   5   0  56779. 2605.55   1
   3   5   0  51753. 2409.06  -1
  -3  -5   0  56903. 2559.53   1
  -3  -5   0  55449. 2847.33   1
   3  -5   0  54105. 3027.02   1
  -3   5   0  47297. 2248.35   1
  -3   5   0  48020. 2704.16   1
   3  -5   1  23229. 1581.44   1
   3  -5   1  21972. 1140.98   1
  -3   5   1  24653. 1755.29   1
   3   5  -1  26129. 1263.69   1
   3   5  -1  25026. 1224.25   1
  -3  -5  -1  23148. 1453.61   1
  -3  -5  -1  26969. 1279.03   1
   3   5   1  24025. 1271.00   1
   3   5   1  25464. 1281.96   1
   3  -5  -1  21819. 1192.84   1
   3  -5  -1  25968. 1859.75   1
  -3   5  -1  23711. 1576.33   1
  -3   5  -1  23893. 1208.91   1
   3  -5   2  475.82 163.404   1
  -3   5   2  418.92 206.063   1
  -3   5   2  540.10 567.275   1
   3   5  -2  492.18 115.266   1
   3   5  -2  202.99 114.974   1
  -3  -5  -2  587.29 134.185   1
  -3  -5  -2  948.87 455.003  -1
   3   5   2  501.17 211.760   1
   3   5   2  546.89 166.618   1
  -3  -5   2  331.56 217.896   1
  -3  -5   2  517.68 105.917   1
   3  -5  -2  337.84 235.500   1
   3  -5  -2 -466.62 516.143   1
   3  -5   3  17319. 1021.18  -1
   3  -5   3  17319. 887.508   1
  -3   5   3  17370. 1030.68   1
  -3   5   3  18700. 1633.31   1
   3   5  -3  18422. 885.317   1
   3   5  -3  18780. 910.883   1
  -3  -5  -3  19489. 1499.63   1
   3   5   3  18963. 1025.57   1
  -3  -5   3  18627. 873.630   1
  -3  -5   3  18780. 1059.17   1
   3  -5  -3  15873. 986.851   1
   3  -5  -3  16830. 1553.69   1
  -3   5  -3  16698. 1061.36   1
  -3   5  -3  16969. 834.185   1
   3  -5   4  13937. 737.034   1
   3  -5   4  11665. 575.529   1
  -3   5   4  12074. 1306.79   1
  -3   5   4  12462. 835.646  -1
   3   5  -4  12411. 611.760   1
   3   5  -4  13652. 678.159   1
  -3  -5  -4  15646. 1387.14   1
  -3  -5  -4  11183. 636.742   1
   3   5   4  15142. 1013.88  -1
  -3  -5   4  13119. 633.747   1
   3  -5  -4  11432. 1365.23   1
   3  -5  -4  12922. 873.630   1
  -3   5  -4  13448. 813.001   1
  -3   5  -4  12031. 580.131   1
   3  -5   5  61885. 2708.54   1
   3  -5   5  55142. 2415.63   1
  -3   5   5  55683. 3363.77   1
  -3   5   5  52914. 2623.81   1
   3   5  -5  58276. 2578.52   1
  -3  -5  -5  63433. 2910.88   1
  -3  -5  -5  59467. 3383.49   1
   3   5   5  53996. 2680.79   1
   3   5   5  60789. 3061.36   1
  -3  -5   5  60015. 2656.68   1
   3  -5  -5  56596. 3528.85   1
   3  -5  -5  53470. 2669.83   1
  -3   5  -5  62323. 2775.75   1
  -3   5  -5  58356. 2551.49   1
  -3   5   6 9693.20 1287.07   1
  -3   5   6  10365. 791.088   1
   3   5  -6  12126. 602.848  -1
  -3  -5  -6  11556. 686.048   1
   3   5   6  11665. 942.293   1
  -3  -5   6  10606. 543.389   1
   3  -5  -6  11110. 825.419  -1
   3  -5  -6 9116.13 1337.47   1
  -3   5   7  27604. 2254.93   1
  -3   5   7  27451. 1582.91  -1
   3   5  -7  28583. 1312.64   1
   3   5  -7  30796. 1392.99   1
  -3  -5  -7  31819. 2418.55   1
  -3  -5  -7  29803. 1494.52   1
   3   5   7  27692. 1699.78   1
   3   5   7  25172. 1487.95   1
  -3  -5   7  30073. 1434.62   1
  -3  -5   7  29481. 1382.76   1
   3  -5  -7  27465. 2342.58   1
   3  -5  -7  28159. 1609.93   1
  -3   5   8  13988. 1605.55   1
  -3   5   8  19167. 1232.29   1
   3   5  -8  18408. 893.352   1
   3   5  -8  16815. 784.513   1
  -3  -5  -8  15391. 880.204   1
   3   5   8  16786. 1237.40   1
   3   5   8  17882. 1232.29   1
  -3  -5   8  16969. 958.363   1
  -3  -5   8  15982. 777.939   1
   3  -5  -8  19043. 1240.32   1
   3  -5  -8  18145. 2027.02   1
  -3   5   9  39693. 2187.73   1
  -3   5   9  43046. 3128.56   1
   3   5  -9  38283. 1780.86   1
   3   5  -9  40372. 1798.39   1
  -3  -5  -9  43579. 2133.67   1
   3   5   9  38108. 2224.98  -1
  -3  -5   9  40080. 2108.11   1
  -3  -5   9  40592. 1829.07   1
   3  -5  -9  37283. 2059.90   1
  -3   5  10  550.62 940.101   1
   3   5 -10 1991.96 261.431   1
  -3  -5 -10 1281.23 234.697   1
   3   5  10 1901.39 532.140   1
  -3  -5  10 1772.09 166.691   1
  -3  -5  10 1769.90 586.340   1
   3  -5 -10 1799.85 457.925  -1
   3   5 -11  14682. 838.567   1
  -3  -5  11  14354. 1267.35   1
  -3   5  12 3495.98 1070.85   1
   3   5 -12 4038.71 413.513   1
   3   5 -12 5050.40 314.098   1
  -3  -5 -12 2283.42 1228.63   1
  -3  -5 -12 4186.26 421.402   1
   3   5  12 3571.95 662.673   1
   3   5  12 5189.18 717.092   1
  -3  -5  12 4086.92 833.454   1
   3  -5 -12 4858.29 668.882   1
[truncated: 2,303,465 more chars]
